# Supplementary material for: Distinctive Behaviors of Druggable Proteins in Cellular Networks
Source: PLoS Comput Biol. 2015 Dec 23;11(12):e1004597. doi: 10.1371/journal.pcbi.1004597 (PMC4689399; doi:10.1371/journal.pcbi.1004597)
Supplement: S1 File — (ZIP) [file pcbi.1004597.s004.zip › S1_File/direct.atc.20150613_all_predict.ppi.optimised_Target_results_low_C.txt]

[[1]]
[1] "low_C"

[1] "Dataset: low_C Model GBM, run: 1 of 10 2015-06-22 14:48:13"
Iter   TrainDeviance   ValidDeviance   StepSize   Improve
     1        0.1379            -nan     0.0100    0.0000
     2        0.1366            -nan     0.0100    0.0000
     3        0.1353            -nan     0.0100    0.0001
     4        0.1339            -nan     0.0100   -0.0000
     5        0.1326            -nan     0.0100    0.0001
     6        0.1310            -nan     0.0100   -0.0000
     7        0.1298            -nan     0.0100    0.0000
     8        0.1289            -nan     0.0100    0.0001
     9        0.1276            -nan     0.0100    0.0000
    10        0.1269            -nan     0.0100   -0.0000
    20        0.1177            -nan     0.0100   -0.0000
    25        0.1142            -nan     0.0100    0.0001

[1] "GBM variable coefficients"
                            var    rel.inf
graph20                 graph20 5.63093073
V1                           V1 5.15610471
membership_s4     membership_s4 4.05359788
knn                         knn 3.76838409
outer                     outer 3.51450556
inner                     inner 3.20326840
ratio5                   ratio5 3.07306460
orbit53                 orbit53 3.02348662
orbit51                 orbit51 2.89873465
ratio6                   ratio6 2.84469132
orbit17                 orbit17 2.83017148
graph13                 graph13 2.68511889
graph6                   graph6 2.50902448
orbit16                 orbit16 2.28257749
graph3                   graph3 2.27939989
graph19                 graph19 2.18763874
ioratio                 ioratio 2.01943468
ratio2                   ratio2 2.00573503
constraint           constraint 1.94371819
orbit18                 orbit18 1.81841696
orbit36                 orbit36 1.76116964
pagerank               pagerank 1.51772071
orbit57                 orbit57 1.47101586
orbit4                   orbit4 1.38599227
ratio1                   ratio1 1.36902988
graph27                 graph27 1.31189668
graph23                 graph23 1.27074910
V2                           V2 1.26730316
comsize                 comsize 1.25053472
bet                         bet 1.24580766
orbit50                 orbit50 1.23179979
orbit15                 orbit15 1.20460424
graph25                 graph25 1.09970165
graph5                   graph5 1.06778508
orbit38                 orbit38 1.00016738
graph12                 graph12 0.97487484
adhesion               adhesion 0.92993060
orbit9                   orbit9 0.81241485
graph15                 graph15 0.78555970
orbit35                 orbit35 0.76534086
fifth                     fifth 0.75666691
orbit26                 orbit26 0.71958387
ratio4                   ratio4 0.69391573
walktrap_vertex walktrap_vertex 0.63483593
cohesion               cohesion 0.62288835
orbit45                 orbit45 0.58075010
evcent                   evcent 0.56130640
orbit56                 orbit56 0.55716722
graph16                 graph16 0.55124452
graph21                 graph21 0.53787276
graph9                   graph9 0.52352391
upto_third           upto_third 0.50365181
orbit24                 orbit24 0.42061442
spin_vertex         spin_vertex 0.41979772
graph11                 graph11 0.41319898
fourth                   fourth 0.38187364
orbit47                 orbit47 0.37488464
graph0                   graph0 0.36243417
membership_s5     membership_s5 0.35310954
graph2                   graph2 0.35281104
bigcom1                 bigcom1 0.32499793
graph24                 graph24 0.32040848
hubscore               hubscore 0.30830182
orbit10                 orbit10 0.29909375
membership_s36   membership_s36 0.29557179
coreness               coreness 0.29096123
orbit29                 orbit29 0.27416992
orbit28                 orbit28 0.25747450
upto_sixth           upto_sixth 0.25664871
ratio3                   ratio3 0.25311964
orbit1                   orbit1 0.24337090
orbit66                 orbit66 0.23474359
orbit37                 orbit37 0.21702789
graph17                 graph17 0.21166464
orbit32                 orbit32 0.21158226
orbit13                 orbit13 0.20581033
orbit21                 orbit21 0.19947641
bigcom4                 bigcom4 0.19373556
orbit52                 orbit52 0.17088601
graph4                   graph4 0.16616088
orbit31                 orbit31 0.15646227
orbit30                 orbit30 0.13585742
orbit44                 orbit44 0.13079011
orbit41                 orbit41 0.12586119
bigcom28               bigcom28 0.11626522
orbit19                 orbit19 0.10782660
orbit33                 orbit33 0.05996960
orbit39                 orbit39 0.05916618
sixth                     sixth 0.05773098
third                     third 0.05455684
graph10                 graph10 0.05314779
bigcom40               bigcom40 0.04943286
trans                     trans 0.04922087
orbit49                 orbit49 0.03677452
pdi                         pdi 0.03524122
orbit55                 orbit55 0.03432936
orbit27                 orbit27 0.02862600
graph1                   graph1 0.00000000
graph7                   graph7 0.00000000
graph8                   graph8 0.00000000
graph14                 graph14 0.00000000
graph18                 graph18 0.00000000
graph22                 graph22 0.00000000
graph26                 graph26 0.00000000
graph28                 graph28 0.00000000
graph29                 graph29 0.00000000
orbit0                   orbit0 0.00000000
orbit2                   orbit2 0.00000000
orbit3                   orbit3 0.00000000
orbit5                   orbit5 0.00000000
orbit6                   orbit6 0.00000000
orbit7                   orbit7 0.00000000
orbit8                   orbit8 0.00000000
orbit11                 orbit11 0.00000000
orbit12                 orbit12 0.00000000
orbit14                 orbit14 0.00000000
orbit20                 orbit20 0.00000000
orbit22                 orbit22 0.00000000
orbit23                 orbit23 0.00000000
orbit25                 orbit25 0.00000000
orbit34                 orbit34 0.00000000
orbit40                 orbit40 0.00000000
orbit42                 orbit42 0.00000000
orbit43                 orbit43 0.00000000
orbit46                 orbit46 0.00000000
orbit48                 orbit48 0.00000000
orbit54                 orbit54 0.00000000
orbit58                 orbit58 0.00000000
orbit59                 orbit59 0.00000000
orbit60                 orbit60 0.00000000
orbit61                 orbit61 0.00000000
orbit62                 orbit62 0.00000000
orbit63                 orbit63 0.00000000
orbit64                 orbit64 0.00000000
orbit65                 orbit65 0.00000000
orbit67                 orbit67 0.00000000
orbit68                 orbit68 0.00000000
orbit69                 orbit69 0.00000000
orbit70                 orbit70 0.00000000
orbit71                 orbit71 0.00000000
orbit72                 orbit72 0.00000000
AP                           AP 0.00000000
ecc                         ecc 0.00000000
eccrad                   eccrad 0.00000000
close                     close 0.00000000
first                     first 0.00000000
upto_second         upto_second 0.00000000
upto_fourth         upto_fourth 0.00000000
upto_fifth           upto_fifth 0.00000000
second                   second 0.00000000
selfinter             selfinter 0.00000000
bigcom2                 bigcom2 0.00000000
bigcom3                 bigcom3 0.00000000
bigcom6                 bigcom6 0.00000000
bigcom8                 bigcom8 0.00000000
bigcom9                 bigcom9 0.00000000
bigcom11               bigcom11 0.00000000
bigcom13               bigcom13 0.00000000
bigcom15               bigcom15 0.00000000
bigcom16               bigcom16 0.00000000
bigcom21               bigcom21 0.00000000
bigcom22               bigcom22 0.00000000
bigcom24               bigcom24 0.00000000
bigcom26               bigcom26 0.00000000
bigcom30               bigcom30 0.00000000
bigcom31               bigcom31 0.00000000
bigcom32               bigcom32 0.00000000
bigcom33               bigcom33 0.00000000
bigcom34               bigcom34 0.00000000
bigcom36               bigcom36 0.00000000
bigcom37               bigcom37 0.00000000
bigcom38               bigcom38 0.00000000
bigcom39               bigcom39 0.00000000
bigcom43               bigcom43 0.00000000
bigcom44               bigcom44 0.00000000
bigcom46               bigcom46 0.00000000
bigcom47               bigcom47 0.00000000
bigcom49               bigcom49 0.00000000
bigcom50               bigcom50 0.00000000
bigcom51               bigcom51 0.00000000
bigcom52               bigcom52 0.00000000
bigcom54               bigcom54 0.00000000
bigcom56               bigcom56 0.00000000
bigcom62               bigcom62 0.00000000
bigcom66               bigcom66 0.00000000
bigcom68               bigcom68 0.00000000
bigcom69               bigcom69 0.00000000
bigcom71               bigcom71 0.00000000
bigcom72               bigcom72 0.00000000
bigcom73               bigcom73 0.00000000
bigcom74               bigcom74 0.00000000
bigcom75               bigcom75 0.00000000
bigcom76               bigcom76 0.00000000
bigcom77               bigcom77 0.00000000
bigcom79               bigcom79 0.00000000
bigcom80               bigcom80 0.00000000
bigcom82               bigcom82 0.00000000
bigcom83               bigcom83 0.00000000
bigcom84               bigcom84 0.00000000
bigcom85               bigcom85 0.00000000
bigcom87               bigcom87 0.00000000
bigcom89               bigcom89 0.00000000
bigcom91               bigcom91 0.00000000
bigcom92               bigcom92 0.00000000
bigcom93               bigcom93 0.00000000
bigcom96               bigcom96 0.00000000
bigcom97               bigcom97 0.00000000
bigcom98               bigcom98 0.00000000
bigcom99               bigcom99 0.00000000
bigcom101             bigcom101 0.00000000
bigcom104             bigcom104 0.00000000
bigcom106             bigcom106 0.00000000
bigcom109             bigcom109 0.00000000
bigcom113             bigcom113 0.00000000
bigcom116             bigcom116 0.00000000
bigcom120             bigcom120 0.00000000
bigcom123             bigcom123 0.00000000
bigcom126             bigcom126 0.00000000
bigcom127             bigcom127 0.00000000
bigcom137             bigcom137 0.00000000
bigcom139             bigcom139 0.00000000
bigcom140             bigcom140 0.00000000
bigcom143             bigcom143 0.00000000
bigcom145             bigcom145 0.00000000
bigcom146             bigcom146 0.00000000
bigcom147             bigcom147 0.00000000
bigcom149             bigcom149 0.00000000
bigcom153             bigcom153 0.00000000
bigcom154             bigcom154 0.00000000
bigcom156             bigcom156 0.00000000
bigcom157             bigcom157 0.00000000
bigcom158             bigcom158 0.00000000
bigcom160             bigcom160 0.00000000
bigcom161             bigcom161 0.00000000
bigcom162             bigcom162 0.00000000
bigcom164             bigcom164 0.00000000
bigcom166             bigcom166 0.00000000
bigcom167             bigcom167 0.00000000
bigcom171             bigcom171 0.00000000
bigcom173             bigcom173 0.00000000
bigcom175             bigcom175 0.00000000
bigcom176             bigcom176 0.00000000
bigcom177             bigcom177 0.00000000
bigcom178             bigcom178 0.00000000
bigcom180             bigcom180 0.00000000
bigcom181             bigcom181 0.00000000
bigcom184             bigcom184 0.00000000
bigcom186             bigcom186 0.00000000
bigcom187             bigcom187 0.00000000
bigcom189             bigcom189 0.00000000
bigcom194             bigcom194 0.00000000
bigcom195             bigcom195 0.00000000
bigcom196             bigcom196 0.00000000
bigcom204             bigcom204 0.00000000
bigcom205             bigcom205 0.00000000
bigcom212             bigcom212 0.00000000
bigcom214             bigcom214 0.00000000
bigcom222             bigcom222 0.00000000
bigcom223             bigcom223 0.00000000
bigcom226             bigcom226 0.00000000
bigcom227             bigcom227 0.00000000
bigcom229             bigcom229 0.00000000
bigcom233             bigcom233 0.00000000
bigcom236             bigcom236 0.00000000
bigcom237             bigcom237 0.00000000
bigcom246             bigcom246 0.00000000
bigcom248             bigcom248 0.00000000
bigcom249             bigcom249 0.00000000
bigcom250             bigcom250 0.00000000
bigcom254             bigcom254 0.00000000
bigcom266             bigcom266 0.00000000
bigcom269             bigcom269 0.00000000
bigcom272             bigcom272 0.00000000
bigcom274             bigcom274 0.00000000
bigcom281             bigcom281 0.00000000
bigcom291             bigcom291 0.00000000
bigcom292             bigcom292 0.00000000
bigcom295             bigcom295 0.00000000
bigcom299             bigcom299 0.00000000
bigcom301             bigcom301 0.00000000
bigcom306             bigcom306 0.00000000
bigcom309             bigcom309 0.00000000
bigcom314             bigcom314 0.00000000
bigcom321             bigcom321 0.00000000
bigcom341             bigcom341 0.00000000
bigcom350             bigcom350 0.00000000
bigcom353             bigcom353 0.00000000
bigcom359             bigcom359 0.00000000
bigcom363             bigcom363 0.00000000
bigcom365             bigcom365 0.00000000
bigcom385             bigcom385 0.00000000
bigcom386             bigcom386 0.00000000
bigcom408             bigcom408 0.00000000
bigcom412             bigcom412 0.00000000
bigcom480             bigcom480 0.00000000
membership_s1     membership_s1 0.00000000
membership_s3     membership_s3 0.00000000
membership_s6     membership_s6 0.00000000
membership_s7     membership_s7 0.00000000
membership_s8     membership_s8 0.00000000
membership_s9     membership_s9 0.00000000
membership_s11   membership_s11 0.00000000
membership_s12   membership_s12 0.00000000
membership_s14   membership_s14 0.00000000
membership_s15   membership_s15 0.00000000
membership_s16   membership_s16 0.00000000
membership_s17   membership_s17 0.00000000
membership_s18   membership_s18 0.00000000
membership_s20   membership_s20 0.00000000
membership_s21   membership_s21 0.00000000
membership_s22   membership_s22 0.00000000
membership_s24   membership_s24 0.00000000
membership_s25   membership_s25 0.00000000
membership_s26   membership_s26 0.00000000
membership_s27   membership_s27 0.00000000
membership_s28   membership_s28 0.00000000
membership_s30   membership_s30 0.00000000
membership_s31   membership_s31 0.00000000
membership_s32   membership_s32 0.00000000
membership_s33   membership_s33 0.00000000
membership_s37   membership_s37 0.00000000
[1] "Dataset: low_C Model RF, run: 1 of 10 2015-06-22 14:48:28"
     |      Out-of-bag   |
Tree |      MSE  %Var(y) |
   1 |  0.02235   173.63 |
   2 |  0.02505   194.54 |
   3 |  0.02411   187.24 |
   4 |  0.02261   175.63 |
   5 |  0.02085   161.94 |
   6 |  0.02001   155.39 |
   7 |   0.0193   149.93 |
   8 |  0.01817   141.11 |
   9 |  0.01742   135.32 |
  10 |  0.01707   132.62 |
  11 |  0.01687   131.01 |
  12 |  0.01682   130.63 |
  13 |  0.01649   128.10 |
  14 |  0.01608   124.90 |
  15 |   0.0159   123.52 |
  16 |  0.01577   122.51 |
  17 |  0.01575   122.31 |
  18 |  0.01577   122.48 |
  19 |  0.01568   121.81 |
  20 |   0.0156   121.14 |
  21 |  0.01556   120.83 |
  22 |  0.01547   120.14 |
  23 |   0.0154   119.65 |
  24 |  0.01534   119.12 |
  25 |  0.01524   118.41 |
  26 |  0.01522   118.19 |
  27 |  0.01512   117.42 |
  28 |  0.01508   117.13 |
  29 |  0.01502   116.63 |
  30 |  0.01495   116.11 |
  31 |  0.01493   115.98 |
  32 |  0.01483   115.17 |
  33 |  0.01478   114.81 |
  34 |  0.01471   114.26 |
  35 |  0.01464   113.69 |
  36 |  0.01464   113.73 |
  37 |  0.01461   113.51 |
  38 |  0.01462   113.55 |
  39 |   0.0146   113.38 |
  40 |  0.01456   113.10 |
  41 |  0.01455   113.02 |
  42 |  0.01455   113.04 |
  43 |  0.01451   112.73 |
  44 |  0.01449   112.56 |
  45 |  0.01441   111.93 |
  46 |  0.01438   111.72 |
  47 |   0.0144   111.81 |
  48 |   0.0144   111.86 |
  49 |   0.0144   111.86 |
  50 |  0.01436   111.53 |
  51 |   0.0143   111.05 |
  52 |  0.01427   110.87 |
  53 |  0.01426   110.73 |
  54 |  0.01426   110.73 |
  55 |  0.01425   110.68 |
  56 |  0.01423   110.55 |
  57 |  0.01424   110.58 |
  58 |  0.01424   110.62 |
  59 |  0.01424   110.58 |
  60 |  0.01423   110.49 |
  61 |  0.01423   110.49 |
  62 |  0.01423   110.53 |
  63 |  0.01422   110.49 |
  64 |  0.01422   110.46 |
  65 |   0.0142   110.27 |
  66 |  0.01417   110.09 |
  67 |  0.01417   110.10 |
  68 |  0.01417   110.06 |
  69 |  0.01417   110.04 |
  70 |  0.01416   110.01 |
  71 |  0.01417   110.07 |
  72 |  0.01417   110.06 |
  73 |  0.01415   109.87 |
  74 |  0.01415   109.88 |
  75 |  0.01416   109.99 |
  76 |  0.01414   109.86 |
  77 |  0.01414   109.86 |
  78 |  0.01413   109.75 |
  79 |  0.01415   109.90 |
  80 |  0.01414   109.84 |
  81 |  0.01412   109.67 |
  82 |  0.01412   109.65 |
  83 |  0.01413   109.74 |
  84 |  0.01411   109.58 |
  85 |  0.01409   109.41 |
  86 |   0.0141   109.49 |
  87 |  0.01409   109.46 |
  88 |  0.01408   109.40 |
  89 |  0.01409   109.42 |
  90 |  0.01411   109.58 |
  91 |  0.01411   109.61 |
  92 |  0.01409   109.42 |
  93 |  0.01408   109.38 |
  94 |  0.01409   109.46 |
  95 |  0.01411   109.59 |
  96 |   0.0141   109.52 |
  97 |   0.0141   109.51 |
  98 |  0.01409   109.45 |
  99 |  0.01408   109.38 |
 100 |  0.01408   109.36 |
[1] "Random Forest variable coefficients"
                      %IncMSE IncNodePurity
graph0           3.083982e-05  3.400182e-02
graph1           4.466804e-03  4.906392e-01
graph2           3.577539e-05  9.547007e-02
graph3           1.070221e-03  4.478517e-01
graph4           2.493370e-03  3.716024e-01
graph5           4.050100e-04  5.140849e-01
graph6           8.879412e-03  4.752644e-01
graph7           2.084586e-04  8.439290e-02
graph8          -1.168015e-05  1.996815e-01
graph9           3.948288e-03  4.411879e-01
graph10          3.738116e-03  7.098676e-01
graph11          9.026320e-04  4.099043e-01
graph12          2.764592e-03  6.366699e-01
graph13          4.226699e-03  6.842869e-01
graph14          6.113351e-03  3.094569e-01
graph15          2.941979e-03  4.815081e-01
graph16          2.890904e-03  4.343770e-01
graph17          3.646789e-03  5.053210e-01
graph18          8.814878e-04  1.598483e-01
graph19          3.803599e-03  5.173090e-01
graph20          2.265039e-03  3.877401e-01
graph21          5.575319e-03  6.267234e-01
graph22          1.046081e-04  1.598118e-01
graph23          1.001775e-02  6.793824e-01
graph24          2.981934e-04  1.674967e-01
graph25          2.240982e-04  2.217038e-01
graph26          3.138618e-04  1.103918e-01
graph27          8.394421e-05  1.827317e-01
graph28         -1.075731e-06  2.932278e-02
graph29          8.565310e-06  1.221591e-02
orbit0           4.849373e-05  7.659290e-02
orbit1           5.790467e-03  5.869316e-01
orbit2           1.295284e-04  1.995423e-01
orbit3           1.779417e-05  1.492145e-01
orbit4           1.415580e-03  4.595499e-01
orbit5           2.242243e-03  4.485026e-01
orbit6           2.862853e-03  5.385529e-01
orbit7           1.832202e-04  1.612093e-01
orbit8           9.728241e-04  3.600925e-01
orbit9           2.283721e-03  3.746871e-01
orbit10          6.903290e-04  1.612134e-01
orbit11          5.612928e-05  9.409661e-02
orbit12          3.064913e-04  1.229207e-01
orbit13          1.000382e-04  4.587254e-02
orbit14          7.476689e-05  2.702545e-01
orbit15          1.343820e-03  2.592695e-01
orbit16          1.235896e-02  6.547610e-01
orbit17          1.982872e-03  3.415836e-01
orbit18          2.988215e-03  1.041757e+00
orbit19          4.277241e-03  3.199378e-01
orbit20          1.840789e-03  6.011537e-01
orbit21          3.554147e-03  4.147814e-01
orbit22          3.030967e-03  4.984287e-01
orbit23          7.566249e-05  1.337549e-01
orbit24          6.558363e-03  4.748212e-01
orbit25          2.381245e-03  1.405358e-01
orbit26          7.966802e-04  1.294145e-01
orbit27          2.750331e-03  6.664901e-01
orbit28          5.439992e-03  4.503943e-01
orbit29          1.828106e-03  1.925915e-01
orbit30          1.432686e-04  2.669406e-01
orbit31          3.678260e-03  5.157054e-01
orbit32          1.249524e-03  2.818373e-01
orbit33          3.317370e-05  1.346176e-01
orbit34          4.376905e-03  4.571527e-01
orbit35          5.470542e-03  4.848086e-01
orbit36          3.094077e-03  5.039854e-01
orbit37          1.947004e-03  2.969808e-01
orbit38          4.895249e-04  4.462165e-01
orbit39          3.123907e-03  5.685345e-01
orbit40         -1.035689e-05  5.469026e-02
orbit41          3.327633e-04  5.789923e-02
orbit42          5.322064e-06  8.909111e-03
orbit43          1.009072e-03  1.969568e-01
orbit44         -4.861717e-05  1.087166e-01
orbit45          4.759095e-03  4.284118e-01
orbit46          3.654875e-04  2.623645e-01
orbit47          1.949991e-04  1.385319e-01
orbit48          1.334608e-03  2.007897e-01
orbit49          1.294804e-03  4.482354e-01
orbit50          8.590694e-05  2.759984e-01
orbit51          7.993562e-03  6.105130e-01
orbit52          7.506437e-05  1.182091e-01
orbit53          2.442597e-03  2.129924e-01
orbit54          1.646432e-04  4.513538e-02
orbit55          1.075670e-04  4.582234e-02
orbit56          8.391288e-03  8.282321e-01
orbit57          5.959250e-04  3.164008e-01
orbit58         -8.747037e-06  1.457266e-02
orbit59          2.465310e-04  1.902292e-01
orbit60          2.094176e-05  5.150285e-02
orbit61         -8.591135e-06  5.757706e-02
orbit62          5.482148e-04  1.799839e-01
orbit63          6.467155e-04  1.297272e-01
orbit64          1.202938e-04  9.251495e-02
orbit65          6.386716e-05  4.195260e-02
orbit66          2.338330e-05  1.729194e-02
orbit67         -1.233289e-05  1.298319e-02
orbit68          2.343256e-04  1.628921e-01
orbit69          0.000000e+00  8.673617e-21
orbit70          3.029128e-06  2.571423e-02
orbit71         -1.038461e-06  8.844354e-02
orbit72          0.000000e+00  0.000000e+00
AP               2.595723e-05  3.099730e-02
bet              3.765449e-03  1.290231e+00
ecc              1.965769e-05  1.069091e-01
eccrad           3.080962e-05  5.855206e-02
close            5.265062e-03  5.004025e-01
constraint       2.303679e-03  5.565850e-01
coreness         3.310321e-04  2.128137e-01
knn              6.156709e-03  8.489828e-01
hubscore         3.755556e-03  4.311405e-01
pagerank         4.535673e-03  1.435982e+00
trans            2.123769e-04  1.057545e-01
evcent           5.547880e-03  4.847424e-01
first            4.115490e-05  3.558772e-02
upto_second      4.184212e-03  4.377690e-01
upto_third       2.796304e-03  4.646700e-01
upto_fourth      8.342231e-04  4.177745e-01
upto_fifth       8.357352e-03  3.382910e-01
upto_sixth       1.290887e-03  4.362630e-01
second           2.899973e-03  5.957427e-01
third            1.866589e-03  5.038239e-01
fourth           2.046605e-03  7.399289e-01
fifth            2.124530e-03  6.249347e-01
sixth            4.887034e-03  7.274100e-01
ratio1           3.798122e-03  8.536695e-01
ratio2           4.950583e-03  9.430574e-01
ratio3           3.061150e-03  7.326854e-01
ratio4           8.498955e-03  5.773117e-01
ratio5           2.350148e-03  1.390749e+00
ratio6           1.052641e-02  7.302711e-01
selfinter        1.450266e-05  5.630434e-02
walktrap_vertex  2.225497e-04  5.691166e-01
bigcom1          8.658149e-05  1.602355e-01
bigcom2          0.000000e+00  0.000000e+00
bigcom3          0.000000e+00  3.469447e-20
bigcom4          5.490286e-04  1.328833e-01
bigcom6          0.000000e+00  0.000000e+00
bigcom8          2.307668e-07  5.888969e-02
bigcom9          0.000000e+00  0.000000e+00
bigcom11         0.000000e+00  3.469447e-20
bigcom13         0.000000e+00  0.000000e+00
bigcom15         0.000000e+00  0.000000e+00
bigcom16         0.000000e+00  0.000000e+00
bigcom21         0.000000e+00  7.850324e-04
bigcom22         4.227725e-04  1.936999e-01
bigcom24        -1.647213e-05  3.603368e-01
bigcom26         0.000000e+00  0.000000e+00
bigcom28         8.719076e-05  2.553729e-01
bigcom30         0.000000e+00  0.000000e+00
bigcom31         0.000000e+00  0.000000e+00
bigcom32         0.000000e+00  0.000000e+00
bigcom33         0.000000e+00  0.000000e+00
bigcom34         0.000000e+00  3.469447e-20
bigcom36        -5.850058e-06  1.954180e-01
bigcom37         0.000000e+00  0.000000e+00
bigcom38         0.000000e+00  0.000000e+00
bigcom39         0.000000e+00  0.000000e+00
bigcom40         1.353113e-05  1.764290e-01
bigcom43         0.000000e+00  0.000000e+00
bigcom44         0.000000e+00  0.000000e+00
bigcom46         0.000000e+00  0.000000e+00
bigcom47         0.000000e+00  0.000000e+00
bigcom49         3.216778e-06  3.404499e-01
bigcom50         0.000000e+00  8.673617e-21
bigcom51         0.000000e+00  0.000000e+00
bigcom52         0.000000e+00  0.000000e+00
bigcom54         0.000000e+00  0.000000e+00
bigcom56         0.000000e+00  0.000000e+00
bigcom62         0.000000e+00  0.000000e+00
bigcom66         0.000000e+00  0.000000e+00
bigcom68         0.000000e+00  0.000000e+00
bigcom69         0.000000e+00  0.000000e+00
bigcom71         0.000000e+00  0.000000e+00
bigcom72         0.000000e+00  0.000000e+00
bigcom73         0.000000e+00  0.000000e+00
bigcom74         0.000000e+00  0.000000e+00
bigcom75         0.000000e+00  0.000000e+00
bigcom76         0.000000e+00  0.000000e+00
bigcom77         0.000000e+00  0.000000e+00
bigcom79         0.000000e+00  0.000000e+00
bigcom80         0.000000e+00  0.000000e+00
bigcom82         0.000000e+00  0.000000e+00
bigcom83         0.000000e+00  0.000000e+00
bigcom84         0.000000e+00  0.000000e+00
bigcom85         0.000000e+00  8.673617e-21
bigcom87         0.000000e+00  0.000000e+00
bigcom89         0.000000e+00  0.000000e+00
bigcom91         0.000000e+00  0.000000e+00
bigcom92         0.000000e+00  0.000000e+00
bigcom93         0.000000e+00  0.000000e+00
bigcom96         0.000000e+00  0.000000e+00
bigcom97         0.000000e+00  0.000000e+00
bigcom98         0.000000e+00  0.000000e+00
bigcom99         0.000000e+00  0.000000e+00
bigcom101        0.000000e+00  0.000000e+00
bigcom104        0.000000e+00  8.673617e-21
bigcom106        0.000000e+00  0.000000e+00
bigcom109        0.000000e+00  8.673617e-21
bigcom113        0.000000e+00  1.387779e-19
bigcom116        0.000000e+00  0.000000e+00
bigcom120        0.000000e+00  0.000000e+00
bigcom123        0.000000e+00  0.000000e+00
bigcom126        0.000000e+00  0.000000e+00
bigcom127       -4.297705e-06  5.429589e-01
bigcom137        0.000000e+00  8.673617e-21
bigcom139        0.000000e+00  0.000000e+00
bigcom140        0.000000e+00  0.000000e+00
bigcom143        0.000000e+00  0.000000e+00
bigcom145       -2.136422e-06  5.540036e-01
bigcom146        0.000000e+00  0.000000e+00
bigcom147        0.000000e+00  0.000000e+00
bigcom149        0.000000e+00  6.911878e-01
bigcom153        0.000000e+00  0.000000e+00
bigcom154        0.000000e+00  0.000000e+00
bigcom156        0.000000e+00  0.000000e+00
bigcom157        0.000000e+00  0.000000e+00
bigcom158        0.000000e+00  0.000000e+00
bigcom160        0.000000e+00  0.000000e+00
bigcom161        0.000000e+00  0.000000e+00
bigcom162        0.000000e+00  0.000000e+00
bigcom164        0.000000e+00  0.000000e+00
bigcom166        0.000000e+00  0.000000e+00
bigcom167        0.000000e+00  0.000000e+00
bigcom171        0.000000e+00  0.000000e+00
bigcom173        0.000000e+00  8.673617e-21
bigcom175        0.000000e+00  0.000000e+00
bigcom176        0.000000e+00  0.000000e+00
bigcom177        0.000000e+00  1.734723e-20
bigcom178        0.000000e+00  0.000000e+00
bigcom180        0.000000e+00  0.000000e+00
bigcom181        0.000000e+00  0.000000e+00
bigcom184        0.000000e+00  8.673617e-21
bigcom186        0.000000e+00  0.000000e+00
bigcom187        0.000000e+00  0.000000e+00
bigcom189        0.000000e+00  0.000000e+00
bigcom194        0.000000e+00  0.000000e+00
bigcom195        0.000000e+00  0.000000e+00
bigcom196        0.000000e+00  0.000000e+00
bigcom204        0.000000e+00  0.000000e+00
bigcom205        0.000000e+00  0.000000e+00
bigcom212        0.000000e+00  0.000000e+00
bigcom214        0.000000e+00  0.000000e+00
bigcom222        0.000000e+00  0.000000e+00
bigcom223        0.000000e+00  0.000000e+00
bigcom226        0.000000e+00  0.000000e+00
bigcom227        0.000000e+00  0.000000e+00
bigcom229        0.000000e+00  0.000000e+00
bigcom233        0.000000e+00  0.000000e+00
bigcom236        0.000000e+00  0.000000e+00
bigcom237        0.000000e+00  0.000000e+00
bigcom246        0.000000e+00  8.673617e-21
bigcom248        0.000000e+00  0.000000e+00
bigcom249        0.000000e+00  0.000000e+00
bigcom250        0.000000e+00  0.000000e+00
bigcom254        0.000000e+00  0.000000e+00
bigcom266        0.000000e+00  0.000000e+00
bigcom269        0.000000e+00  0.000000e+00
bigcom272        0.000000e+00  0.000000e+00
bigcom274        4.301020e-05  1.265149e-01
bigcom281       -2.323643e-05  5.203311e-01
bigcom291        0.000000e+00  0.000000e+00
bigcom292       -6.091289e-06  5.536580e-01
bigcom295        0.000000e+00  0.000000e+00
bigcom299        0.000000e+00  0.000000e+00
bigcom301        0.000000e+00  0.000000e+00
bigcom306        0.000000e+00  0.000000e+00
bigcom309        0.000000e+00  0.000000e+00
bigcom314        0.000000e+00  0.000000e+00
bigcom321        0.000000e+00  0.000000e+00
bigcom341        0.000000e+00  8.673617e-21
bigcom350        0.000000e+00  0.000000e+00
bigcom353        0.000000e+00  0.000000e+00
bigcom359        0.000000e+00  0.000000e+00
bigcom363        0.000000e+00  0.000000e+00
bigcom365        0.000000e+00  0.000000e+00
bigcom385        0.000000e+00  0.000000e+00
bigcom386        0.000000e+00  0.000000e+00
bigcom408        0.000000e+00  0.000000e+00
bigcom412        0.000000e+00  0.000000e+00
bigcom480        0.000000e+00  0.000000e+00
spin_vertex      4.246542e-04  3.813513e-01
membership_s1   -1.149204e-05  1.567137e-02
membership_s3    0.000000e+00  5.952381e-03
membership_s4    5.137699e-04  7.003955e-01
membership_s5    1.601871e-05  1.587578e-01
membership_s6    3.158244e-04  8.461827e-02
membership_s7    1.605958e-04  5.922387e-02
membership_s8    0.000000e+00  0.000000e+00
membership_s9    0.000000e+00  0.000000e+00
membership_s11   0.000000e+00  0.000000e+00
membership_s12   0.000000e+00  0.000000e+00
membership_s14   5.886309e-05  4.403398e-01
membership_s15   0.000000e+00  5.204170e-20
membership_s16   1.282142e-05  8.115868e-02
membership_s17   0.000000e+00  0.000000e+00
membership_s18   0.000000e+00  0.000000e+00
membership_s20   0.000000e+00  0.000000e+00
membership_s21   8.669710e-05  1.391239e-01
membership_s22   0.000000e+00  0.000000e+00
membership_s24   0.000000e+00  0.000000e+00
membership_s25   0.000000e+00  0.000000e+00
membership_s26   0.000000e+00  0.000000e+00
membership_s27   8.371062e-05  9.058623e-02
membership_s28   0.000000e+00  0.000000e+00
membership_s30   3.981508e-05  7.242848e-03
membership_s31   3.174769e-06  1.984146e-01
membership_s32   6.632311e-05  6.544743e-02
membership_s33   0.000000e+00  0.000000e+00
membership_s36   5.447691e-05  8.891682e-02
membership_s37   0.000000e+00  0.000000e+00
V1               2.974159e-03  1.312684e+00
V2               8.318534e-04  1.043750e+00
pdi             -4.585565e-06  9.244525e-02
adhesion         6.791907e-03  1.154394e+00
cohesion         5.997970e-03  1.143959e+00
inner            2.352579e-03  1.223655e+00
outer            2.492397e-03  1.382590e+00
ioratio          3.496485e-03  1.364377e+00
comsize          1.757095e-03  1.228252e+00
[1] "Dataset: low_C Model GLM, run: 1 of 10 2015-06-22 14:50:08"
[1] "glmnet variable coefficients"
                    [,1]          [,2]
(Intercept)     -4.32623 -4.931498e+00
graph0           0.00000  4.811496e-04
graph1           0.00000 -3.935038e-05
graph2           0.00000 -9.220795e-05
graph3           0.00000 -3.706252e-09
graph4           0.00000  0.000000e+00
graph5           0.00000 -3.430351e-03
graph6           0.00000 -6.406378e-05
graph7           0.00000 -1.144655e-02
graph8           0.00000 -1.202331e-01
graph9           0.00000 -9.090120e-08
graph10          0.00000  0.000000e+00
graph11          0.00000 -4.423897e-11
graph12          0.00000  2.987699e-07
graph13          0.00000  7.064678e-06
graph14          0.00000 -4.248159e-09
graph15          0.00000  1.194989e-04
graph16          0.00000 -6.147848e-07
graph17          0.00000  1.342197e-06
graph18          0.00000 -1.312531e-04
graph19          0.00000 -2.147507e-06
graph20          0.00000  7.033030e-05
graph21          0.00000  0.000000e+00
graph22          0.00000 -4.826957e-05
graph23          0.00000  7.465552e-05
graph24          0.00000  3.171241e-04
graph25          0.00000 -3.399779e-03
graph26          0.00000 -2.420202e-03
graph27          0.00000  3.798732e-02
graph28          0.00000 -1.013264e-02
graph29          0.00000  1.973933e-01
orbit0           0.00000  5.204414e-04
orbit1           0.00000 -4.005397e-05
orbit2           0.00000 -1.359407e-03
orbit3           0.00000  1.801430e-05
orbit4           0.00000  0.000000e+00
orbit5           0.00000 -1.138541e-04
orbit6           0.00000  0.000000e+00
orbit7           0.00000 -8.921119e-04
orbit8           0.00000 -3.193840e-03
orbit9           0.00000 -3.793878e-05
orbit10          0.00000 -3.101902e-04
orbit11          0.00000 -9.469248e-02
orbit12          0.00000 -1.100623e-02
orbit13          0.00000 -1.299907e-01
orbit14          0.00000 -4.830962e-02
orbit15          0.00000 -1.305621e-08
orbit16          0.00000 -1.838758e-06
orbit17          0.00000 -2.663312e-06
orbit18          0.00000 -1.323352e-07
orbit19          0.00000  0.000000e+00
orbit20          0.00000 -3.216947e-08
orbit21          0.00000  1.906180e-08
orbit22          0.00000 -1.993642e-11
orbit23          0.00000  2.957344e-02
orbit24          0.00000  3.655950e-07
orbit25          0.00000  1.652875e-08
orbit26          0.00000 -3.003315e-04
orbit27          0.00000  4.250437e-06
orbit28          0.00000  7.457174e-05
orbit29          0.00000  4.209343e-05
orbit30          0.00000  6.886295e-05
orbit31          0.00000 -4.666898e-10
orbit32          0.00000 -2.374080e-07
orbit33          0.00000 -8.085058e-02
orbit34          0.00000  7.283817e-05
orbit35          0.00000 -2.620522e-06
orbit36          0.00000  4.534561e-05
orbit37          0.00000 -7.007905e-07
orbit38          0.00000  2.793932e-03
orbit39          0.00000  0.000000e+00
orbit40          0.00000  4.974449e-06
orbit41          0.00000 -3.722903e-03
orbit42          0.00000  0.000000e+00
orbit43          0.00000 -1.307459e-04
orbit44          0.00000 -4.252091e-02
orbit45          0.00000 -9.109222e-06
orbit46          0.00000  3.472208e-05
orbit47          0.00000  1.000023e-02
orbit48          0.00000 -8.387953e-04
orbit49          0.00000  8.557731e-05
orbit50          0.00000 -4.358078e-02
orbit51          0.00000  2.727151e-04
orbit52          0.00000 -6.119951e-04
orbit53          0.00000  7.697607e-03
orbit54          0.00000 -4.668536e-05
orbit55          0.00000  7.300787e-01
orbit56          0.00000  1.879872e-05
orbit57          0.00000  2.794297e-03
orbit58          0.00000  1.178962e-02
orbit59          0.00000  2.433530e-04
orbit60          0.00000  9.765686e-03
orbit61          0.00000  4.876786e-02
orbit62          0.00000 -1.405218e-03
orbit63          0.00000  0.000000e+00
orbit64          0.00000 -4.103335e-02
orbit65          0.00000 -1.313397e-03
orbit66          0.00000 -1.370691e-02
orbit67          0.00000  5.722196e-01
orbit68          0.00000  4.201970e-02
orbit69          0.00000 -3.689978e-01
orbit70          0.00000 -1.104491e-02
orbit71          0.00000  7.343666e-01
orbit72          0.00000  6.670522e-02
AP               0.00000  7.215493e-02
bet              0.00000 -3.337857e-05
ecc              0.00000 -4.319477e-02
eccrad           0.00000 -2.214449e-01
close            0.00000  0.000000e+00
constraint       0.00000  5.478664e-01
coreness         0.00000  2.773558e-01
knn              0.00000  1.364473e-04
hubscore         0.00000  4.254620e+00
pagerank         0.00000 -1.673095e+00
trans            0.00000  3.312178e-01
evcent           0.00000  1.095146e+01
first            0.00000  3.878241e-04
upto_second      0.00000 -7.759372e-06
upto_third       0.00000  8.417740e-06
upto_fourth      0.00000  0.000000e+00
upto_fifth       0.00000  0.000000e+00
upto_sixth       0.00000 -1.941581e-04
second           0.00000 -3.956545e-10
third            0.00000  6.567447e-05
fourth           0.00000 -6.408392e-06
fifth            0.00000 -8.568684e-07
sixth            0.00000 -2.784195e-05
ratio1           0.00000  2.241591e-04
ratio2           0.00000  1.038770e-04
ratio3           0.00000 -4.055992e-04
ratio4           0.00000 -1.183377e-02
ratio5           0.00000  4.726789e-06
ratio6           0.00000  1.695005e-04
selfinter        0.00000 -4.774632e-01
walktrap_vertex  0.00000  1.281267e-01
bigcom1          0.00000  4.748249e-03
bigcom2          0.00000 -9.823717e-01
bigcom3          0.00000 -1.277510e+00
bigcom4          0.00000  3.684122e-01
bigcom6          0.00000 -3.392642e-01
bigcom8          0.00000 -6.548510e-03
bigcom9          0.00000 -1.226756e+00
bigcom11         0.00000 -8.527420e-01
bigcom13         0.00000 -1.094486e+00
bigcom15         0.00000 -4.939023e-01
bigcom16         0.00000 -6.386605e-01
bigcom21         0.00000  6.752645e-01
bigcom22         0.00000  2.311539e-01
bigcom24         0.00000  2.767336e+00
bigcom26         0.00000 -8.484118e-01
bigcom28         0.00000  6.655432e-01
bigcom30         0.00000 -1.013320e+00
bigcom31         0.00000 -7.889570e-01
bigcom32         0.00000 -1.084680e+00
bigcom33         0.00000 -3.977256e-01
bigcom34         0.00000 -3.674382e-01
bigcom36         0.00000  1.956011e+00
bigcom37         0.00000  0.000000e+00
bigcom38         0.00000 -6.196335e-01
bigcom39         0.00000 -8.810332e-01
bigcom40         0.00000  5.823830e-01
bigcom43         0.00000 -5.143173e-01
bigcom44         0.00000 -6.911549e-01
bigcom46         0.00000 -7.252101e-01
bigcom47         0.00000 -3.113089e-01
bigcom49         0.00000  2.104181e+00
bigcom50         0.00000 -4.938666e-01
bigcom51         0.00000 -8.078690e-01
bigcom52         0.00000 -1.054571e-01
bigcom54         0.00000 -5.854161e-01
bigcom56         0.00000 -4.150248e-01
bigcom62         0.00000 -2.404760e-01
bigcom66         0.00000 -5.541755e-01
bigcom68         0.00000 -4.845835e-01
bigcom69         0.00000 -7.383368e-01
bigcom71         0.00000 -7.518596e-01
bigcom72         0.00000 -2.566485e-01
bigcom73         0.00000 -2.048515e-01
bigcom74         0.00000 -7.232300e-01
bigcom75         0.00000 -3.939215e-01
bigcom76         0.00000 -4.499141e-01
bigcom77         0.00000 -5.915967e-01
bigcom79         0.00000 -3.306297e-01
bigcom80         0.00000 -4.139825e-01
bigcom82         0.00000 -4.664636e-01
bigcom83         0.00000  0.000000e+00
bigcom84         0.00000 -1.693639e-01
bigcom85         0.00000 -7.361385e-01
bigcom87         0.00000 -6.587320e-01
bigcom89         0.00000 -3.640128e-01
bigcom91         0.00000 -3.109830e-01
bigcom92         0.00000 -1.168698e+00
bigcom93         0.00000  0.000000e+00
bigcom96         0.00000 -2.327511e-01
bigcom97         0.00000 -5.096663e-01
bigcom98         0.00000 -6.755717e-01
bigcom99         0.00000 -3.641411e-01
bigcom101        0.00000 -2.720530e-01
bigcom104        0.00000 -8.231499e-01
bigcom106        0.00000 -5.223278e-01
bigcom109        0.00000 -1.026510e+00
bigcom113        0.00000  0.000000e+00
bigcom116        0.00000 -5.733685e-01
bigcom120        0.00000 -3.091918e-01
bigcom123        0.00000 -5.857141e-01
bigcom126        0.00000 -6.086262e-01
bigcom127        0.00000  4.840769e+00
bigcom137        0.00000 -5.700767e-01
bigcom139        0.00000 -7.940020e-02
bigcom140        0.00000 -4.465633e-01
bigcom143        0.00000 -3.405631e-01
bigcom145        0.00000  3.247200e+00
bigcom146        0.00000 -7.012256e-01
bigcom147        0.00000 -6.857532e-01
bigcom149        0.00000  6.926693e+00
bigcom153        0.00000 -3.335695e-01
bigcom154        0.00000 -5.827827e-01
bigcom156        0.00000 -5.152448e-01
bigcom157        0.00000  0.000000e+00
bigcom158        0.00000 -6.027075e-01
bigcom160        0.00000 -6.002423e-01
bigcom161        0.00000 -3.052196e-01
bigcom162        0.00000 -2.407211e-01
bigcom164        0.00000 -7.550914e-01
bigcom166        0.00000 -6.976944e-01
bigcom167        0.00000 -6.115716e-01
bigcom171        0.00000 -9.235516e-02
bigcom173        0.00000 -6.567552e-01
bigcom175        0.00000 -1.163711e-01
bigcom176        0.00000 -7.769021e-01
bigcom177        0.00000 -5.255663e-01
bigcom178        0.00000 -1.881738e-01
bigcom180        0.00000 -1.441929e-01
bigcom181        0.00000 -7.805881e-01
bigcom184        0.00000 -5.811357e-01
bigcom186        0.00000 -2.777200e-01
bigcom187        0.00000 -6.218269e-01
bigcom189        0.00000 -5.790637e-01
bigcom194        0.00000 -5.746459e-01
bigcom195        0.00000 -7.649768e-01
bigcom196        0.00000 -6.330768e-02
bigcom204        0.00000 -8.938046e-01
bigcom205        0.00000 -1.780549e-01
bigcom212        0.00000 -4.518586e-01
bigcom214        0.00000 -3.586607e-01
bigcom222        0.00000 -1.329508e-01
bigcom223        0.00000  0.000000e+00
bigcom226        0.00000 -3.445128e-01
bigcom227        0.00000 -6.703932e-01
bigcom229        0.00000 -3.816405e-01
bigcom233        0.00000 -5.105578e-01
bigcom236        0.00000 -4.569814e-01
bigcom237        0.00000  0.000000e+00
bigcom246        0.00000 -7.218256e-01
bigcom248        0.00000  0.000000e+00
bigcom249        0.00000 -5.073320e-01
bigcom250        0.00000 -6.527293e-01
bigcom254        0.00000 -7.897109e-01
bigcom266        0.00000 -3.619107e-01
bigcom269        0.00000 -3.861916e-01
bigcom272        0.00000 -6.659415e-01
bigcom274        0.00000  2.785938e+00
bigcom281        0.00000  4.086422e+00
bigcom291        0.00000 -5.340231e-01
bigcom292        0.00000  3.276137e+00
bigcom295        0.00000 -2.128784e-01
bigcom299        0.00000 -3.264644e-01
bigcom301        0.00000 -1.450247e-01
bigcom306        0.00000 -6.457032e-01
bigcom309        0.00000 -3.394748e-02
bigcom314        0.00000  0.000000e+00
bigcom321        0.00000 -8.600352e-01
bigcom341        0.00000 -5.362797e-02
bigcom350        0.00000 -1.903148e+00
bigcom353        0.00000 -6.407241e-01
bigcom359        0.00000 -2.533373e-01
bigcom363        0.00000  0.000000e+00
bigcom365        0.00000 -1.331043e-01
bigcom385        0.00000 -4.512456e-01
bigcom386        0.00000 -3.456546e-01
bigcom408        0.00000 -7.187882e-02
bigcom412        0.00000 -7.054321e-01
bigcom480        0.00000 -5.299310e-01
spin_vertex      0.00000  2.707006e-02
membership_s1    0.00000  2.081436e-02
membership_s3    0.00000 -6.071474e-01
membership_s4    0.00000  1.051384e+00
membership_s5    0.00000  1.528032e-02
membership_s6    0.00000  4.553109e-01
membership_s7    0.00000  2.628056e-01
membership_s8    0.00000 -4.332693e-01
membership_s9    0.00000 -4.465427e-01
membership_s11   0.00000 -2.716757e-01
membership_s12   0.00000 -2.046454e-01
membership_s14   0.00000  3.386791e+00
membership_s15   0.00000 -1.161064e+00
membership_s16   0.00000 -1.063491e-01
membership_s17   0.00000 -2.774935e-01
membership_s18   0.00000 -2.529835e+00
membership_s20   0.00000 -3.934551e-01
membership_s21   0.00000  1.136580e-01
membership_s22   0.00000 -1.765719e+00
membership_s24   0.00000 -6.591003e-01
membership_s25   0.00000 -4.983576e-01
membership_s26   0.00000 -1.333354e+00
membership_s27   0.00000 -2.308377e-02
membership_s28   0.00000 -4.573937e-01
membership_s30   0.00000 -1.297214e-01
membership_s31   0.00000  6.358459e-01
membership_s32   0.00000 -2.736907e-02
membership_s33   0.00000 -3.443512e-01
membership_s36   0.00000  1.424117e-01
membership_s37   0.00000 -8.293405e-01
V1               0.00000  4.494048e-02
V2               0.00000  6.246895e-01
pdi              0.00000  4.882507e+03
adhesion         0.00000  2.496394e-06
cohesion         0.00000 -3.084295e-06
inner            0.00000  1.309485e-06
outer            0.00000 -3.409779e-08
ioratio          0.00000 -8.356967e-01
comsize          0.00000  3.838768e-04
[1] "Dataset: low_C Model GBM, run: 2 of 10 2015-06-22 14:51:09"
Iter   TrainDeviance   ValidDeviance   StepSize   Improve
     1        0.1274            -nan     0.0100    0.0002
     2        0.1257            -nan     0.0100    0.0001
     3        0.1245            -nan     0.0100   -0.0001
     4        0.1234            -nan     0.0100    0.0001
     5        0.1223            -nan     0.0100    0.0001
     6        0.1216            -nan     0.0100    0.0001
     7        0.1207            -nan     0.0100    0.0000
     8        0.1194            -nan     0.0100   -0.0000
     9        0.1181            -nan     0.0100   -0.0000
    10        0.1169            -nan     0.0100    0.0000
    20        0.1081            -nan     0.0100    0.0000
    25        0.1050            -nan     0.0100   -0.0000

[1] "GBM variable coefficients"
                            var    rel.inf
V1                           V1 5.24537609
orbit18                 orbit18 4.28544762
constraint           constraint 3.83820030
graph20                 graph20 3.72020231
outer                     outer 3.04008132
pagerank               pagerank 3.01444642
bet                         bet 2.90913334
orbit51                 orbit51 2.82887506
membership_s4     membership_s4 2.82254323
fourth                   fourth 2.75929030
orbit50                 orbit50 2.70569633
ioratio                 ioratio 2.62322326
graph25                 graph25 2.60660027
orbit11                 orbit11 2.43246345
inner                     inner 2.36686640
ratio2                   ratio2 2.33572068
walktrap_vertex walktrap_vertex 1.93731996
graph15                 graph15 1.87455828
graph27                 graph27 1.76900410
comsize                 comsize 1.56376535
graph23                 graph23 1.55476064
ratio4                   ratio4 1.51573380
graph3                   graph3 1.36043900
upto_third           upto_third 1.31971316
adhesion               adhesion 1.30873972
orbit28                 orbit28 1.24045468
upto_fourth         upto_fourth 1.18147142
bigcom4                 bigcom4 1.15425929
orbit53                 orbit53 1.07324303
ratio6                   ratio6 1.05700183
graph11                 graph11 1.00951653
ratio5                   ratio5 0.99719479
upto_second         upto_second 0.96964990
orbit40                 orbit40 0.95194912
orbit37                 orbit37 0.92084885
graph21                 graph21 0.90427718
graph6                   graph6 0.89305333
bigcom40               bigcom40 0.87167347
orbit36                 orbit36 0.85018618
sixth                     sixth 0.84168681
orbit17                 orbit17 0.83488388
knn                         knn 0.79341661
graph19                 graph19 0.78958289
orbit21                 orbit21 0.72385624
orbit42                 orbit42 0.70532207
V2                           V2 0.69184669
third                     third 0.69164692
graph16                 graph16 0.67765828
coreness               coreness 0.67508338
graph18                 graph18 0.64714236
orbit68                 orbit68 0.62262039
orbit16                 orbit16 0.57504810
orbit27                 orbit27 0.56952151
orbit57                 orbit57 0.54493526
close                     close 0.53912046
graph22                 graph22 0.53193316
orbit60                 orbit60 0.53093458
fifth                     fifth 0.49135284
cohesion               cohesion 0.47677180
orbit35                 orbit35 0.45886492
orbit56                 orbit56 0.44644876
orbit45                 orbit45 0.42787145
graph9                   graph9 0.42721570
bigcom1                 bigcom1 0.41337858
orbit65                 orbit65 0.40377535
orbit20                 orbit20 0.39528873
graph17                 graph17 0.38775532
trans                     trans 0.34920074
graph10                 graph10 0.33288022
orbit46                 orbit46 0.33012885
graph4                   graph4 0.30371575
upto_fifth           upto_fifth 0.28967357
hubscore               hubscore 0.28517245
orbit38                 orbit38 0.25848788
orbit2                   orbit2 0.24801901
graph1                   graph1 0.23051344
orbit19                 orbit19 0.22277351
graph12                 graph12 0.21903314
orbit58                 orbit58 0.21466435
orbit55                 orbit55 0.20970701
orbit49                 orbit49 0.20509124
orbit70                 orbit70 0.19659043
membership_s6     membership_s6 0.18475336
bigcom15               bigcom15 0.18170119
spin_vertex         spin_vertex 0.16175171
bigcom21               bigcom21 0.16139030
orbit62                 orbit62 0.13474676
orbit5                   orbit5 0.13205445
membership_s7     membership_s7 0.13125449
orbit33                 orbit33 0.12329337
orbit12                 orbit12 0.10889084
orbit66                 orbit66 0.09587451
orbit22                 orbit22 0.08919996
orbit48                 orbit48 0.08465451
orbit9                   orbit9 0.08343821
ratio1                   ratio1 0.06893117
graph13                 graph13 0.06847510
orbit47                 orbit47 0.06467025
graph8                   graph8 0.05931786
orbit13                 orbit13 0.04200730
graph0                   graph0 0.00000000
graph2                   graph2 0.00000000
graph5                   graph5 0.00000000
graph7                   graph7 0.00000000
graph14                 graph14 0.00000000
graph24                 graph24 0.00000000
graph26                 graph26 0.00000000
graph28                 graph28 0.00000000
graph29                 graph29 0.00000000
orbit0                   orbit0 0.00000000
orbit1                   orbit1 0.00000000
orbit3                   orbit3 0.00000000
orbit4                   orbit4 0.00000000
orbit6                   orbit6 0.00000000
orbit7                   orbit7 0.00000000
orbit8                   orbit8 0.00000000
orbit10                 orbit10 0.00000000
orbit14                 orbit14 0.00000000
orbit15                 orbit15 0.00000000
orbit23                 orbit23 0.00000000
orbit24                 orbit24 0.00000000
orbit25                 orbit25 0.00000000
orbit26                 orbit26 0.00000000
orbit29                 orbit29 0.00000000
orbit30                 orbit30 0.00000000
orbit31                 orbit31 0.00000000
orbit32                 orbit32 0.00000000
orbit34                 orbit34 0.00000000
orbit39                 orbit39 0.00000000
orbit41                 orbit41 0.00000000
orbit43                 orbit43 0.00000000
orbit44                 orbit44 0.00000000
orbit52                 orbit52 0.00000000
orbit54                 orbit54 0.00000000
orbit59                 orbit59 0.00000000
orbit61                 orbit61 0.00000000
orbit63                 orbit63 0.00000000
orbit64                 orbit64 0.00000000
orbit67                 orbit67 0.00000000
orbit69                 orbit69 0.00000000
orbit71                 orbit71 0.00000000
orbit72                 orbit72 0.00000000
AP                           AP 0.00000000
ecc                         ecc 0.00000000
eccrad                   eccrad 0.00000000
evcent                   evcent 0.00000000
first                     first 0.00000000
upto_sixth           upto_sixth 0.00000000
second                   second 0.00000000
ratio3                   ratio3 0.00000000
selfinter             selfinter 0.00000000
bigcom2                 bigcom2 0.00000000
bigcom3                 bigcom3 0.00000000
bigcom6                 bigcom6 0.00000000
bigcom8                 bigcom8 0.00000000
bigcom9                 bigcom9 0.00000000
bigcom11               bigcom11 0.00000000
bigcom13               bigcom13 0.00000000
bigcom16               bigcom16 0.00000000
bigcom22               bigcom22 0.00000000
bigcom24               bigcom24 0.00000000
bigcom26               bigcom26 0.00000000
bigcom28               bigcom28 0.00000000
bigcom30               bigcom30 0.00000000
bigcom31               bigcom31 0.00000000
bigcom32               bigcom32 0.00000000
bigcom33               bigcom33 0.00000000
bigcom34               bigcom34 0.00000000
bigcom36               bigcom36 0.00000000
bigcom37               bigcom37 0.00000000
bigcom38               bigcom38 0.00000000
bigcom39               bigcom39 0.00000000
bigcom43               bigcom43 0.00000000
bigcom44               bigcom44 0.00000000
bigcom46               bigcom46 0.00000000
bigcom47               bigcom47 0.00000000
bigcom49               bigcom49 0.00000000
bigcom50               bigcom50 0.00000000
bigcom51               bigcom51 0.00000000
bigcom52               bigcom52 0.00000000
bigcom54               bigcom54 0.00000000
bigcom56               bigcom56 0.00000000
bigcom62               bigcom62 0.00000000
bigcom66               bigcom66 0.00000000
bigcom68               bigcom68 0.00000000
bigcom69               bigcom69 0.00000000
bigcom71               bigcom71 0.00000000
bigcom72               bigcom72 0.00000000
bigcom73               bigcom73 0.00000000
bigcom74               bigcom74 0.00000000
bigcom75               bigcom75 0.00000000
bigcom76               bigcom76 0.00000000
bigcom77               bigcom77 0.00000000
bigcom79               bigcom79 0.00000000
bigcom80               bigcom80 0.00000000
bigcom82               bigcom82 0.00000000
bigcom83               bigcom83 0.00000000
bigcom84               bigcom84 0.00000000
bigcom85               bigcom85 0.00000000
bigcom87               bigcom87 0.00000000
bigcom89               bigcom89 0.00000000
bigcom91               bigcom91 0.00000000
bigcom92               bigcom92 0.00000000
bigcom93               bigcom93 0.00000000
bigcom96               bigcom96 0.00000000
bigcom97               bigcom97 0.00000000
bigcom98               bigcom98 0.00000000
bigcom99               bigcom99 0.00000000
bigcom101             bigcom101 0.00000000
bigcom104             bigcom104 0.00000000
bigcom106             bigcom106 0.00000000
bigcom109             bigcom109 0.00000000
bigcom113             bigcom113 0.00000000
bigcom116             bigcom116 0.00000000
bigcom120             bigcom120 0.00000000
bigcom123             bigcom123 0.00000000
bigcom126             bigcom126 0.00000000
bigcom127             bigcom127 0.00000000
bigcom137             bigcom137 0.00000000
bigcom139             bigcom139 0.00000000
bigcom140             bigcom140 0.00000000
bigcom143             bigcom143 0.00000000
bigcom145             bigcom145 0.00000000
bigcom146             bigcom146 0.00000000
bigcom147             bigcom147 0.00000000
bigcom149             bigcom149 0.00000000
bigcom153             bigcom153 0.00000000
bigcom154             bigcom154 0.00000000
bigcom156             bigcom156 0.00000000
bigcom157             bigcom157 0.00000000
bigcom158             bigcom158 0.00000000
bigcom160             bigcom160 0.00000000
bigcom161             bigcom161 0.00000000
bigcom162             bigcom162 0.00000000
bigcom164             bigcom164 0.00000000
bigcom166             bigcom166 0.00000000
bigcom167             bigcom167 0.00000000
bigcom171             bigcom171 0.00000000
bigcom173             bigcom173 0.00000000
bigcom175             bigcom175 0.00000000
bigcom176             bigcom176 0.00000000
bigcom177             bigcom177 0.00000000
bigcom178             bigcom178 0.00000000
bigcom180             bigcom180 0.00000000
bigcom181             bigcom181 0.00000000
bigcom184             bigcom184 0.00000000
bigcom186             bigcom186 0.00000000
bigcom187             bigcom187 0.00000000
bigcom189             bigcom189 0.00000000
bigcom194             bigcom194 0.00000000
bigcom195             bigcom195 0.00000000
bigcom196             bigcom196 0.00000000
bigcom204             bigcom204 0.00000000
bigcom205             bigcom205 0.00000000
bigcom212             bigcom212 0.00000000
bigcom214             bigcom214 0.00000000
bigcom222             bigcom222 0.00000000
bigcom223             bigcom223 0.00000000
bigcom226             bigcom226 0.00000000
bigcom227             bigcom227 0.00000000
bigcom229             bigcom229 0.00000000
bigcom233             bigcom233 0.00000000
bigcom236             bigcom236 0.00000000
bigcom237             bigcom237 0.00000000
bigcom246             bigcom246 0.00000000
bigcom248             bigcom248 0.00000000
bigcom249             bigcom249 0.00000000
bigcom250             bigcom250 0.00000000
bigcom254             bigcom254 0.00000000
bigcom266             bigcom266 0.00000000
bigcom269             bigcom269 0.00000000
bigcom272             bigcom272 0.00000000
bigcom274             bigcom274 0.00000000
bigcom281             bigcom281 0.00000000
bigcom291             bigcom291 0.00000000
bigcom292             bigcom292 0.00000000
bigcom295             bigcom295 0.00000000
bigcom299             bigcom299 0.00000000
bigcom301             bigcom301 0.00000000
bigcom306             bigcom306 0.00000000
bigcom309             bigcom309 0.00000000
bigcom314             bigcom314 0.00000000
bigcom321             bigcom321 0.00000000
bigcom341             bigcom341 0.00000000
bigcom350             bigcom350 0.00000000
bigcom353             bigcom353 0.00000000
bigcom359             bigcom359 0.00000000
bigcom363             bigcom363 0.00000000
bigcom365             bigcom365 0.00000000
bigcom385             bigcom385 0.00000000
bigcom386             bigcom386 0.00000000
bigcom408             bigcom408 0.00000000
bigcom412             bigcom412 0.00000000
bigcom480             bigcom480 0.00000000
membership_s1     membership_s1 0.00000000
membership_s3     membership_s3 0.00000000
membership_s5     membership_s5 0.00000000
membership_s8     membership_s8 0.00000000
membership_s9     membership_s9 0.00000000
membership_s11   membership_s11 0.00000000
membership_s12   membership_s12 0.00000000
membership_s14   membership_s14 0.00000000
membership_s15   membership_s15 0.00000000
membership_s16   membership_s16 0.00000000
membership_s17   membership_s17 0.00000000
membership_s18   membership_s18 0.00000000
membership_s20   membership_s20 0.00000000
membership_s21   membership_s21 0.00000000
membership_s22   membership_s22 0.00000000
membership_s24   membership_s24 0.00000000
membership_s25   membership_s25 0.00000000
membership_s26   membership_s26 0.00000000
membership_s27   membership_s27 0.00000000
membership_s28   membership_s28 0.00000000
membership_s30   membership_s30 0.00000000
membership_s31   membership_s31 0.00000000
membership_s32   membership_s32 0.00000000
membership_s33   membership_s33 0.00000000
membership_s36   membership_s36 0.00000000
membership_s37   membership_s37 0.00000000
pdi                         pdi 0.00000000
[1] "Dataset: low_C Model RF, run: 2 of 10 2015-06-22 14:51:26"
     |      Out-of-bag   |
Tree |      MSE  %Var(y) |
   1 |  0.02197   186.58 |
   2 |  0.02119   179.95 |
   3 |  0.01995   169.43 |
   4 |  0.01877   159.42 |
   5 |   0.0176   149.47 |
   6 |   0.0176   149.48 |
   7 |  0.01676   142.28 |
   8 |  0.01624   137.91 |
   9 |  0.01591   135.07 |
  10 |  0.01572   133.47 |
  11 |  0.01519   129.03 |
  12 |  0.01502   127.58 |
  13 |  0.01475   125.24 |
  14 |  0.01484   126.00 |
  15 |  0.01491   126.57 |
  16 |  0.01478   125.53 |
  17 |  0.01459   123.93 |
  18 |  0.01439   122.16 |
  19 |  0.01434   121.76 |
  20 |  0.01427   121.21 |
  21 |  0.01422   120.74 |
  22 |  0.01414   120.04 |
  23 |  0.01405   119.34 |
  24 |    0.014   118.90 |
  25 |  0.01399   118.82 |
  26 |  0.01392   118.21 |
  27 |  0.01386   117.72 |
  28 |  0.01378   117.03 |
  29 |  0.01376   116.88 |
  30 |  0.01374   116.65 |
  31 |  0.01373   116.63 |
  32 |  0.01366   115.96 |
  33 |  0.01365   115.95 |
  34 |  0.01358   115.30 |
  35 |  0.01353   114.89 |
  36 |  0.01354   114.99 |
  37 |  0.01351   114.74 |
  38 |   0.0135   114.62 |
  39 |  0.01349   114.58 |
  40 |   0.0135   114.61 |
  41 |  0.01348   114.46 |
  42 |  0.01344   114.16 |
  43 |  0.01342   113.94 |
  44 |   0.0134   113.80 |
  45 |  0.01338   113.61 |
  46 |  0.01333   113.24 |
  47 |  0.01331   113.06 |
  48 |   0.0133   112.92 |
  49 |  0.01326   112.63 |
  50 |  0.01326   112.62 |
  51 |  0.01327   112.67 |
  52 |  0.01325   112.55 |
  53 |  0.01327   112.64 |
  54 |  0.01325   112.54 |
  55 |  0.01327   112.67 |
  56 |  0.01326   112.58 |
  57 |  0.01322   112.22 |
  58 |  0.01321   112.15 |
  59 |  0.01323   112.33 |
  60 |  0.01322   112.29 |
  61 |  0.01322   112.26 |
  62 |  0.01322   112.29 |
  63 |  0.01323   112.38 |
  64 |  0.01323   112.36 |
  65 |  0.01323   112.34 |
  66 |  0.01323   112.35 |
  67 |  0.01322   112.23 |
  68 |   0.0132   112.12 |
  69 |  0.01319   112.05 |
  70 |  0.01319   111.99 |
  71 |  0.01319   111.97 |
  72 |  0.01319   111.99 |
  73 |  0.01319   111.97 |
  74 |  0.01317   111.81 |
  75 |  0.01318   111.90 |
  76 |  0.01316   111.78 |
  77 |  0.01315   111.70 |
  78 |  0.01314   111.62 |
  79 |  0.01314   111.55 |
  80 |  0.01314   111.55 |
  81 |  0.01316   111.77 |
  82 |  0.01316   111.76 |
  83 |  0.01313   111.47 |
  84 |  0.01313   111.47 |
  85 |  0.01311   111.30 |
  86 |  0.01309   111.19 |
  87 |  0.01309   111.19 |
  88 |   0.0131   111.21 |
  89 |   0.0131   111.24 |
  90 |  0.01308   111.10 |
  91 |  0.01308   111.10 |
  92 |  0.01307   110.99 |
  93 |  0.01307   110.95 |
  94 |  0.01307   110.97 |
  95 |  0.01306   110.89 |
  96 |  0.01305   110.82 |
  97 |  0.01304   110.73 |
  98 |  0.01303   110.63 |
  99 |  0.01302   110.55 |
 100 |  0.01302   110.59 |
[1] "Random Forest variable coefficients"
                      %IncMSE IncNodePurity
graph0           7.436092e-06  3.499755e-02
graph1           4.286613e-03  4.628729e-01
graph2           6.674566e-05  5.963390e-02
graph3           1.791506e-03  4.644034e-01
graph4           1.545531e-03  3.976713e-01
graph5           1.826559e-03  3.591806e-01
graph6           1.653173e-03  4.684565e-01
graph7           3.510808e-04  1.362636e-01
graph8          -9.473539e-08  1.879002e-02
graph9           3.146251e-03  4.755074e-01
graph10          7.251809e-03  6.299583e-01
graph11          3.439713e-03  5.526261e-01
graph12          2.378818e-03  2.178144e-01
graph13          3.012816e-03  4.928975e-01
graph14          4.781334e-03  4.943293e-01
graph15          6.098182e-03  4.899319e-01
graph16          3.399221e-03  4.520431e-01
graph17          4.165010e-03  6.425898e-01
graph18          1.377344e-03  1.242297e-01
graph19          3.237984e-03  4.642458e-01
graph20          1.969189e-03  3.831007e-01
graph21          3.574275e-03  3.917198e-01
graph22          2.118090e-04  1.081290e-01
graph23          1.175123e-02  8.515876e-01
graph24          3.152329e-04  9.711800e-02
graph25          5.337821e-04  3.175187e-01
graph26          3.510913e-04  1.087806e-01
graph27          1.211742e-04  1.751047e-01
graph28          9.533710e-05  3.870108e-02
graph29          0.000000e+00  0.000000e+00
orbit0          -1.531784e-06  2.854777e-02
orbit1           2.706914e-03  3.017806e-01
orbit2           1.396343e-04  1.699560e-01
orbit3           1.759068e-04  2.458137e-02
orbit4           1.296058e-03  2.988047e-01
orbit5           7.611760e-03  4.041704e-01
orbit6           2.358594e-03  4.037318e-01
orbit7           2.671479e-04  8.122050e-02
orbit8           1.500341e-03  4.116673e-01
orbit9           5.846077e-03  3.300652e-01
orbit10          8.304715e-04  1.570177e-01
orbit11          1.161681e-04  1.278861e-01
orbit12          4.938189e-04  1.491568e-01
orbit13          1.379454e-04  5.400800e-02
orbit14         -2.478267e-06  4.276316e-02
orbit15          3.171916e-03  5.485323e-01
orbit16          8.030963e-03  4.118964e-01
orbit17          3.045362e-03  3.364675e-01
orbit18          2.719976e-03  1.113566e+00
orbit19          2.135243e-03  3.514142e-01
orbit20          3.190974e-03  3.594593e-01
orbit21          3.144514e-03  2.850425e-01
orbit22          4.086083e-03  3.879715e-01
orbit23          2.254492e-04  1.447458e-01
orbit24          1.688407e-03  4.634965e-01
orbit25          1.146013e-03  1.224696e-01
orbit26          5.300467e-04  1.601224e-01
orbit27          2.870096e-03  5.762197e-01
orbit28          1.347430e-02  8.064366e-01
orbit29          5.346938e-04  2.003609e-01
orbit30          5.223242e-04  3.925102e-01
orbit31          1.399403e-03  4.358334e-01
orbit32          1.892438e-03  1.549214e-01
orbit33          1.680619e-05  2.473697e-01
orbit34          2.353849e-03  4.146809e-01
orbit35          3.229294e-03  5.002468e-01
orbit36          7.152563e-04  5.797649e-01
orbit37          2.604049e-03  3.802703e-01
orbit38          1.120234e-03  3.874906e-01
orbit39          8.468943e-04  4.248774e-01
orbit40          1.540926e-04  1.823804e-01
orbit41          4.393803e-04  9.806426e-02
orbit42         -8.536065e-06  5.098901e-03
orbit43          2.010553e-03  2.139723e-01
orbit44          1.768572e-05  5.418527e-02
orbit45          4.670833e-03  4.709779e-01
orbit46          3.447885e-04  2.259366e-01
orbit47          3.443898e-04  1.278130e-01
orbit48          7.651691e-04  8.770253e-02
orbit49          2.630088e-03  3.571415e-01
orbit50          3.112379e-05  3.569318e-01
orbit51          6.759124e-03  6.540358e-01
orbit52          1.157244e-04  9.191356e-02
orbit53          2.264798e-03  1.231887e-01
orbit54          1.733295e-04  8.171229e-02
orbit55          1.058802e-04  9.450968e-02
orbit56          1.047503e-02  8.289250e-01
orbit57          6.293061e-04  2.678635e-01
orbit58          1.122824e-05  4.064631e-02
orbit59          5.010793e-04  1.923594e-01
orbit60         -7.119955e-06  2.333795e-02
orbit61         -4.351610e-06  5.955006e-02
orbit62          4.246694e-04  1.740072e-01
orbit63          9.953482e-05  1.053487e-01
orbit64          5.090983e-05  3.685072e-02
orbit65          1.706188e-04  1.443005e-01
orbit66          5.039266e-05  8.611797e-02
orbit67         -2.591111e-05  2.048146e-02
orbit68          2.281852e-04  1.359295e-01
orbit69          0.000000e+00  0.000000e+00
orbit70          1.013444e-04  4.907126e-02
orbit71         -1.308223e-05  1.800137e-02
orbit72          0.000000e+00  8.673617e-21
AP              -1.862546e-05  1.933839e-02
bet              3.255077e-03  1.157698e+00
ecc              9.150793e-05  3.738942e-02
eccrad           3.226394e-05  6.163794e-02
close            3.685857e-03  5.708745e-01
constraint       5.806483e-03  8.370969e-01
coreness         3.431250e-04  3.471142e-01
knn              5.797619e-03  8.384782e-01
hubscore         1.568168e-03  6.157290e-01
pagerank         2.179385e-03  1.275317e+00
trans            5.754934e-04  1.451041e-01
evcent           3.342050e-03  4.915918e-01
first            8.807598e-05  8.003966e-02
upto_second      1.179803e-03  3.029340e-01
upto_third       1.598187e-03  3.391155e-01
upto_fourth      1.041589e-03  5.363846e-01
upto_fifth       4.690068e-03  3.627234e-01
upto_sixth       2.408685e-03  3.880208e-01
second           8.828114e-04  3.675780e-01
third            2.584886e-03  5.715217e-01
fourth           3.623250e-03  8.603101e-01
fifth            1.264769e-03  6.103264e-01
sixth            3.274312e-03  5.357992e-01
ratio1           3.658536e-03  5.295800e-01
ratio2           4.864853e-03  9.593151e-01
ratio3           2.787403e-03  7.380889e-01
ratio4           1.745967e-03  4.552875e-01
ratio5           3.421802e-03  1.419820e+00
ratio6           6.426394e-03  6.873629e-01
selfinter        2.324529e-04  8.185346e-02
walktrap_vertex  1.033712e-03  4.323281e-01
bigcom1          3.123779e-04  2.535088e-01
bigcom2          0.000000e+00  0.000000e+00
bigcom3          0.000000e+00  4.163336e-19
bigcom4          3.484583e-04  7.250472e-02
bigcom6          0.000000e+00  0.000000e+00
bigcom8          4.504630e-05  5.677741e-02
bigcom9          0.000000e+00  0.000000e+00
bigcom11         0.000000e+00  3.469447e-20
bigcom13         0.000000e+00  0.000000e+00
bigcom15         3.017501e-04  1.714172e-01
bigcom16         0.000000e+00  0.000000e+00
bigcom21        -1.488509e-05  6.256567e-02
bigcom22         2.350756e-04  2.036114e-01
bigcom24         2.416167e-06  5.022997e-01
bigcom26         0.000000e+00  0.000000e+00
bigcom28         1.100152e-05  1.785088e-01
bigcom30         0.000000e+00  1.500000e-02
bigcom31         0.000000e+00  0.000000e+00
bigcom32         0.000000e+00  0.000000e+00
bigcom33         0.000000e+00  0.000000e+00
bigcom34         0.000000e+00  0.000000e+00
bigcom36        -3.381887e-05  2.238208e-01
bigcom37         0.000000e+00  0.000000e+00
bigcom38         0.000000e+00  3.469447e-20
bigcom39         0.000000e+00  0.000000e+00
bigcom40         8.675770e-04  2.828657e-01
bigcom43         0.000000e+00  0.000000e+00
bigcom44         0.000000e+00  5.551115e-19
bigcom46         0.000000e+00  0.000000e+00
bigcom47         0.000000e+00  0.000000e+00
bigcom49         1.349494e-05  2.081074e-01
bigcom50         0.000000e+00  0.000000e+00
bigcom51         0.000000e+00  0.000000e+00
bigcom52         0.000000e+00  0.000000e+00
bigcom54         0.000000e+00  0.000000e+00
bigcom56         0.000000e+00  0.000000e+00
bigcom62         0.000000e+00  0.000000e+00
bigcom66         0.000000e+00  0.000000e+00
bigcom68         0.000000e+00  0.000000e+00
bigcom69         0.000000e+00  0.000000e+00
bigcom71         0.000000e+00  0.000000e+00
bigcom72         0.000000e+00  0.000000e+00
bigcom73         0.000000e+00  0.000000e+00
bigcom74         0.000000e+00  0.000000e+00
bigcom75         0.000000e+00  8.673617e-21
bigcom76         0.000000e+00  0.000000e+00
bigcom77         0.000000e+00  0.000000e+00
bigcom79         0.000000e+00  0.000000e+00
bigcom80         0.000000e+00  0.000000e+00
bigcom82         0.000000e+00  8.673617e-21
bigcom83         0.000000e+00  0.000000e+00
bigcom84         0.000000e+00  0.000000e+00
bigcom85         0.000000e+00  8.673617e-21
bigcom87         0.000000e+00  0.000000e+00
bigcom89         0.000000e+00  0.000000e+00
bigcom91         0.000000e+00  0.000000e+00
bigcom92         0.000000e+00  0.000000e+00
bigcom93         0.000000e+00  0.000000e+00
bigcom96         0.000000e+00  0.000000e+00
bigcom97         0.000000e+00  0.000000e+00
bigcom98         0.000000e+00  0.000000e+00
bigcom99         0.000000e+00  0.000000e+00
bigcom101        0.000000e+00  0.000000e+00
bigcom104        0.000000e+00  0.000000e+00
bigcom106        0.000000e+00  0.000000e+00
bigcom109        0.000000e+00  0.000000e+00
bigcom113        0.000000e+00  2.602085e-20
bigcom116        0.000000e+00  8.673617e-21
bigcom120        0.000000e+00  0.000000e+00
bigcom123        0.000000e+00  0.000000e+00
bigcom126        0.000000e+00  0.000000e+00
bigcom127        0.000000e+00  0.000000e+00
bigcom137        0.000000e+00  0.000000e+00
bigcom139        0.000000e+00  0.000000e+00
bigcom140        0.000000e+00  0.000000e+00
bigcom143        0.000000e+00  0.000000e+00
bigcom145       -3.382543e-06  4.724289e-01
bigcom146        0.000000e+00  0.000000e+00
bigcom147        0.000000e+00  0.000000e+00
bigcom149        0.000000e+00  7.647248e-01
bigcom153        0.000000e+00  0.000000e+00
bigcom154        0.000000e+00  8.673617e-21
bigcom156        0.000000e+00  0.000000e+00
bigcom157        0.000000e+00  8.673617e-21
bigcom158        0.000000e+00  0.000000e+00
bigcom160        0.000000e+00  0.000000e+00
bigcom161        0.000000e+00  0.000000e+00
bigcom162        0.000000e+00  0.000000e+00
bigcom164        0.000000e+00  0.000000e+00
bigcom166        0.000000e+00  0.000000e+00
bigcom167        0.000000e+00  0.000000e+00
bigcom171        0.000000e+00  0.000000e+00
bigcom173        0.000000e+00  0.000000e+00
bigcom175        0.000000e+00  0.000000e+00
bigcom176        0.000000e+00  8.673617e-21
bigcom177        0.000000e+00  0.000000e+00
bigcom178        0.000000e+00  0.000000e+00
bigcom180        0.000000e+00  0.000000e+00
bigcom181        0.000000e+00  0.000000e+00
bigcom184        0.000000e+00  0.000000e+00
bigcom186        0.000000e+00  0.000000e+00
bigcom187        0.000000e+00  0.000000e+00
bigcom189        0.000000e+00  0.000000e+00
bigcom194        0.000000e+00  0.000000e+00
bigcom195        0.000000e+00  0.000000e+00
bigcom196        0.000000e+00  0.000000e+00
bigcom204        0.000000e+00  0.000000e+00
bigcom205        0.000000e+00  0.000000e+00
bigcom212        0.000000e+00  0.000000e+00
bigcom214        0.000000e+00  0.000000e+00
bigcom222        0.000000e+00  0.000000e+00
bigcom223        0.000000e+00  0.000000e+00
bigcom226        0.000000e+00  0.000000e+00
bigcom227        0.000000e+00  0.000000e+00
bigcom229        0.000000e+00  0.000000e+00
bigcom233        0.000000e+00  0.000000e+00
bigcom236        0.000000e+00  0.000000e+00
bigcom237        0.000000e+00  0.000000e+00
bigcom246        0.000000e+00  0.000000e+00
bigcom248        0.000000e+00  0.000000e+00
bigcom249        0.000000e+00  0.000000e+00
bigcom250        0.000000e+00  0.000000e+00
bigcom254        0.000000e+00  0.000000e+00
bigcom266        0.000000e+00  0.000000e+00
bigcom269        0.000000e+00  0.000000e+00
bigcom272        0.000000e+00  0.000000e+00
bigcom274        5.474774e-05  2.043796e-01
bigcom281       -2.548383e-05  4.527864e-01
bigcom291        0.000000e+00  0.000000e+00
bigcom292       -1.927197e-05  5.771558e-01
bigcom295        0.000000e+00  0.000000e+00
bigcom299        0.000000e+00  0.000000e+00
bigcom301        0.000000e+00  0.000000e+00
bigcom306        0.000000e+00  0.000000e+00
bigcom309        0.000000e+00  0.000000e+00
bigcom314        0.000000e+00  0.000000e+00
bigcom321        0.000000e+00  0.000000e+00
bigcom341        0.000000e+00  0.000000e+00
bigcom350        0.000000e+00  0.000000e+00
bigcom353        0.000000e+00  0.000000e+00
bigcom359        0.000000e+00  0.000000e+00
bigcom363        0.000000e+00  0.000000e+00
bigcom365        0.000000e+00  0.000000e+00
bigcom385        0.000000e+00  2.602085e-20
bigcom386        0.000000e+00  0.000000e+00
bigcom408        0.000000e+00  0.000000e+00
bigcom412        0.000000e+00  0.000000e+00
bigcom480        0.000000e+00  0.000000e+00
spin_vertex      2.703919e-03  3.186158e-01
membership_s1    3.912060e-05  1.217031e-01
membership_s3    0.000000e+00  0.000000e+00
membership_s4    5.394122e-04  4.040449e-01
membership_s5   -5.254310e-06  8.064676e-02
membership_s6    3.634622e-04  1.486540e-01
membership_s7    4.112552e-05  5.336678e-02
membership_s8    0.000000e+00  4.336809e-21
membership_s9    0.000000e+00  4.336809e-20
membership_s11   0.000000e+00  0.000000e+00
membership_s12   0.000000e+00  0.000000e+00
membership_s14  -6.428385e-11  7.086408e-02
membership_s15   0.000000e+00  3.903128e-20
membership_s16   0.000000e+00  0.000000e+00
membership_s17   0.000000e+00  0.000000e+00
membership_s18   4.312204e-06  8.888889e-03
membership_s20   0.000000e+00  0.000000e+00
membership_s21   1.613060e-04  1.932307e-01
membership_s22   0.000000e+00  0.000000e+00
membership_s24   0.000000e+00  8.673617e-21
membership_s25   0.000000e+00  0.000000e+00
membership_s26   0.000000e+00  8.673617e-21
membership_s27   4.620731e-05  1.645477e-01
membership_s28   0.000000e+00  0.000000e+00
membership_s30   1.037721e-05  2.129471e-02
membership_s31  -1.760585e-05  8.941434e-02
membership_s32  -2.877359e-06  9.066980e-02
membership_s33   0.000000e+00  0.000000e+00
membership_s36   1.447994e-04  7.393826e-02
membership_s37   0.000000e+00  0.000000e+00
V1               4.902827e-03  1.344966e+00
V2               1.138660e-03  9.507210e-01
pdi              1.033143e-05  3.145642e-02
adhesion         6.209290e-03  9.218399e-01
cohesion         5.717784e-03  1.502249e+00
inner            1.848317e-03  1.018354e+00
outer            2.222796e-03  1.140061e+00
ioratio          2.010340e-03  1.011874e+00
comsize          1.841068e-03  1.439426e+00
[1] "Dataset: low_C Model GLM, run: 2 of 10 2015-06-22 14:53:42"
[1] "glmnet variable coefficients"
                     [,1]          [,2]
(Intercept)     -4.417715 -4.447412e+00
graph0           0.000000  3.529863e-04
graph1           0.000000  0.000000e+00
graph2           0.000000  3.713078e-03
graph3           0.000000  0.000000e+00
graph4           0.000000  0.000000e+00
graph5           0.000000 -6.636810e-03
graph6           0.000000 -2.222444e-05
graph7           0.000000 -3.380399e-03
graph8           0.000000  1.600941e-02
graph9           0.000000 -1.277634e-07
graph10          0.000000  0.000000e+00
graph11          0.000000  0.000000e+00
graph12          0.000000  3.061554e-07
graph13          0.000000  5.744814e-06
graph14          0.000000 -1.998335e-10
graph15          0.000000  3.378268e-05
graph16          0.000000 -3.621458e-07
graph17          0.000000  2.079013e-07
graph18          0.000000 -5.997363e-05
graph19          0.000000 -2.122672e-07
graph20          0.000000  1.018043e-04
graph21          0.000000  0.000000e+00
graph22          0.000000 -7.663275e-05
graph23          0.000000  8.136926e-05
graph24          0.000000  5.469733e-05
graph25          0.000000 -2.628292e-03
graph26          0.000000 -1.428499e-03
graph27          0.000000  2.330031e-02
graph28          0.000000  2.401406e-03
graph29          0.000000 -3.563285e-01
orbit0           0.000000  3.894892e-04
orbit1           0.000000  0.000000e+00
orbit2           0.000000 -1.526020e-02
orbit3           0.000000  2.650350e-03
orbit4           0.000000  0.000000e+00
orbit5           0.000000 -2.390268e-05
orbit6           0.000000  0.000000e+00
orbit7           0.000000  1.929751e-03
orbit8           0.000000 -6.855058e-03
orbit9           0.000000 -1.092368e-05
orbit10          0.000000 -3.159688e-04
orbit11          0.000000 -7.417804e-02
orbit12          0.000000 -2.809156e-03
orbit13          0.000000 -1.295031e-01
orbit14          0.000000 -9.400220e-03
orbit15          0.000000 -1.373722e-07
orbit16          0.000000  3.433099e-06
orbit17          0.000000 -1.172537e-06
orbit18          0.000000 -9.964539e-08
orbit19          0.000000  0.000000e+00
orbit20          0.000000 -2.803250e-07
orbit21          0.000000 -2.769066e-04
orbit22          0.000000  0.000000e+00
orbit23          0.000000  1.083108e-01
orbit24          0.000000  7.620629e-07
orbit25          0.000000  0.000000e+00
orbit26          0.000000 -1.959914e-04
orbit27          0.000000  2.826060e-06
orbit28          0.000000  9.370958e-05
orbit29          0.000000  1.748091e-05
orbit30          0.000000 -2.450679e-04
orbit31          0.000000 -5.967009e-10
orbit32          0.000000 -9.157936e-08
orbit33          0.000000  3.236185e-02
orbit34          0.000000  2.241646e-05
orbit35          0.000000 -5.570713e-06
orbit36          0.000000  3.132850e-05
orbit37          0.000000  3.413564e-07
orbit38          0.000000  4.740864e-03
orbit39          0.000000  1.254020e-07
orbit40          0.000000  1.049965e-07
orbit41          0.000000 -1.508267e-03
orbit42          0.000000  6.066544e-02
orbit43          0.000000 -5.692320e-05
orbit44          0.000000 -1.416255e-01
orbit45          0.000000 -7.634083e-06
orbit46          0.000000  3.650377e-05
orbit47          0.000000  4.135550e-03
orbit48          0.000000  2.531045e-05
orbit49          0.000000  1.128472e-04
orbit50          0.000000 -3.197089e-02
orbit51          0.000000  5.683456e-04
orbit52          0.000000 -3.514505e-04
orbit53          0.000000  7.852966e-03
orbit54          0.000000 -7.428290e-05
orbit55          0.000000  5.632077e-01
orbit56          0.000000  1.398103e-05
orbit57          0.000000  2.373056e-03
orbit58          0.000000 -6.684941e-02
orbit59          0.000000  2.318988e-05
orbit60          0.000000  3.868404e-03
orbit61          0.000000  1.926510e-01
orbit62          0.000000 -2.717135e-03
orbit63          0.000000  1.419107e-03
orbit64          0.000000 -2.416829e-02
orbit65          0.000000 -1.222467e-03
orbit66          0.000000 -1.996054e-03
orbit67          0.000000 -2.413692e-01
orbit68          0.000000  2.400627e-02
orbit69          0.000000  0.000000e+00
orbit70          0.000000  4.552388e-03
orbit71          0.000000 -4.577625e-01
orbit72          0.000000 -3.273521e-01
AP               0.000000  8.508565e-01
bet              0.000000 -4.470986e-05
ecc              0.000000  1.553860e-02
eccrad           0.000000  9.874206e-02
close            0.000000  0.000000e+00
constraint       0.000000  2.658173e-01
coreness         0.000000  2.169583e-01
knn              0.000000  1.412582e-04
hubscore         0.000000  2.825369e+00
pagerank         0.000000 -1.313949e+00
trans            0.000000  2.063388e-01
evcent           0.000000  7.371153e+00
first            0.000000  3.154946e-04
upto_second      0.000000  0.000000e+00
upto_third       0.000000  0.000000e+00
upto_fourth      0.000000  5.970147e-06
upto_fifth       0.000000  0.000000e+00
upto_sixth       0.000000 -2.013863e-04
second           0.000000  0.000000e+00
third            0.000000  0.000000e+00
fourth           0.000000  2.663129e-05
fifth            0.000000 -5.150777e-05
sixth            0.000000  0.000000e+00
ratio1           0.000000  2.463911e-04
ratio2           0.000000  5.397227e-04
ratio3           0.000000 -8.043010e-04
ratio4           0.000000 -1.151357e-02
ratio5           0.000000  2.049743e-08
ratio6           0.000000  1.855056e-04
selfinter        0.000000 -2.451753e-01
walktrap_vertex  0.000000  3.293206e-01
bigcom1          0.000000  1.739540e-01
bigcom2          0.000000 -7.942517e-01
bigcom3          0.000000 -1.229212e+00
bigcom4          0.000000  4.356333e-01
bigcom6          0.000000 -2.279864e-01
bigcom8          0.000000  1.810572e-01
bigcom9          0.000000 -8.956612e-01
bigcom11         0.000000 -7.505595e-01
bigcom13         0.000000 -9.174148e-01
bigcom15         0.000000  1.842626e+00
bigcom16         0.000000 -6.714737e-01
bigcom21         0.000000  1.329620e+00
bigcom22         0.000000  2.380208e-01
bigcom24         0.000000  3.180092e+00
bigcom26         0.000000 -7.090276e-01
bigcom28         0.000000  3.662392e-01
bigcom30         0.000000 -9.463486e-01
bigcom31         0.000000 -5.744826e-01
bigcom32         0.000000 -6.504699e-01
bigcom33         0.000000 -6.118051e-01
bigcom34         0.000000 -4.545221e-01
bigcom36         0.000000  2.212373e+00
bigcom37         0.000000  0.000000e+00
bigcom38         0.000000 -6.290230e-01
bigcom39         0.000000 -8.987656e-01
bigcom40         0.000000  6.574599e-01
bigcom43         0.000000 -3.449326e-01
bigcom44         0.000000 -6.738582e-01
bigcom46         0.000000 -6.266964e-01
bigcom47         0.000000 -3.915689e-01
bigcom49         0.000000  1.935792e+00
bigcom50         0.000000 -5.175542e-01
bigcom51         0.000000 -8.738155e-01
bigcom52         0.000000 -1.901771e-01
bigcom54         0.000000 -5.985701e-01
bigcom56         0.000000 -3.881639e-01
bigcom62         0.000000 -3.030464e-01
bigcom66         0.000000 -5.639248e-01
bigcom68         0.000000 -5.312581e-01
bigcom69         0.000000 -6.069678e-01
bigcom71         0.000000 -7.353459e-01
bigcom72         0.000000 -3.782247e-01
bigcom73         0.000000 -2.832068e-01
bigcom74         0.000000 -6.504283e-01
bigcom75         0.000000 -2.977457e-01
bigcom76         0.000000 -3.377847e-01
bigcom77         0.000000 -3.485677e-01
bigcom79         0.000000 -4.148157e-01
bigcom80         0.000000 -4.811328e-01
bigcom82         0.000000 -4.590126e-01
bigcom83         0.000000  0.000000e+00
bigcom84         0.000000 -1.924629e-01
bigcom85         0.000000 -5.667713e-01
bigcom87         0.000000 -6.478836e-01
bigcom89         0.000000 -4.058907e-01
bigcom91         0.000000 -2.033134e-01
bigcom92         0.000000 -9.818762e-01
bigcom93         0.000000  0.000000e+00
bigcom96         0.000000 -5.225758e-01
bigcom97         0.000000 -5.189707e-01
bigcom98         0.000000 -3.707049e-01
bigcom99         0.000000 -1.049805e-01
bigcom101        0.000000 -4.182628e-01
bigcom104        0.000000 -7.417063e-01
bigcom106        0.000000 -4.984847e-01
bigcom109        0.000000 -6.571987e-01
bigcom113        0.000000  0.000000e+00
bigcom116        0.000000 -5.801840e-01
bigcom120        0.000000 -4.658981e-01
bigcom123        0.000000 -6.488607e-01
bigcom126        0.000000 -3.380737e-01
bigcom127        0.000000  0.000000e+00
bigcom137        0.000000 -5.250866e-01
bigcom139        0.000000 -2.648162e-01
bigcom140        0.000000 -2.595785e-01
bigcom143        0.000000 -2.770495e-01
bigcom145        0.000000  2.972691e+00
bigcom146        0.000000 -2.473698e-01
bigcom147        0.000000 -6.775784e-01
bigcom149        0.000000  7.770447e+00
bigcom153        0.000000 -3.840214e-01
bigcom154        0.000000 -4.811571e-01
bigcom156        0.000000 -4.662952e-01
bigcom157        0.000000  0.000000e+00
bigcom158        0.000000 -6.884342e-01
bigcom160        0.000000 -6.214690e-01
bigcom161        0.000000 -4.352107e-01
bigcom162        0.000000 -1.698582e-01
bigcom164        0.000000 -8.666216e-01
bigcom166        0.000000 -6.125201e-01
bigcom167        0.000000 -5.737979e-01
bigcom171        0.000000 -9.666899e-02
bigcom173        0.000000 -6.493363e-01
bigcom175        0.000000 -1.016844e-03
bigcom176        0.000000 -6.165973e-01
bigcom177        0.000000 -4.220023e-01
bigcom178        0.000000 -1.819097e-01
bigcom180        0.000000 -2.885865e-01
bigcom181        0.000000 -3.137168e+00
bigcom184        0.000000  0.000000e+00
bigcom186        0.000000 -4.975385e-01
bigcom187        0.000000 -5.274631e-01
bigcom189        0.000000 -6.575293e-01
bigcom194        0.000000 -5.732295e-01
bigcom195        0.000000 -6.655112e-01
bigcom196        0.000000 -1.404082e-01
bigcom204        0.000000 -6.738691e-01
bigcom205        0.000000 -2.846606e-01
bigcom212        0.000000 -5.568308e-01
bigcom214        0.000000 -2.136050e-01
bigcom222        0.000000 -3.900170e-01
bigcom223        0.000000  0.000000e+00
bigcom226        0.000000 -5.280270e-01
bigcom227        0.000000 -7.110959e-01
bigcom229        0.000000 -4.430281e-01
bigcom233        0.000000 -3.881812e-01
bigcom236        0.000000 -5.473728e-01
bigcom237        0.000000 -3.908617e-01
bigcom246        0.000000 -5.324943e-01
bigcom248        0.000000  0.000000e+00
bigcom249        0.000000 -3.932674e-01
bigcom250        0.000000 -7.828685e-01
bigcom254        0.000000 -5.581805e-01
bigcom266        0.000000 -4.678517e-01
bigcom269        0.000000 -4.990705e-01
bigcom272        0.000000 -6.828585e-01
bigcom274        0.000000  3.113666e+00
bigcom281        0.000000  3.825147e+00
bigcom291        0.000000 -5.075161e-01
bigcom292        0.000000  3.314224e+00
bigcom295        0.000000 -2.839067e-01
bigcom299        0.000000 -4.366954e-01
bigcom301        0.000000 -3.924914e-01
bigcom306        0.000000 -5.056495e-01
bigcom309        0.000000 -1.134578e-02
bigcom314        0.000000 -2.255203e-01
bigcom321        0.000000 -6.852764e-01
bigcom341        0.000000  0.000000e+00
bigcom350        0.000000  0.000000e+00
bigcom353        0.000000 -2.021900e-01
bigcom359        0.000000 -2.398102e-01
bigcom363        0.000000 -6.768497e-02
bigcom365        0.000000 -4.449136e-01
bigcom385        0.000000 -4.126678e-01
bigcom386        0.000000 -2.301264e-01
bigcom408        0.000000 -1.306967e-02
bigcom412        0.000000 -5.880303e-01
bigcom480        0.000000 -4.640767e-01
spin_vertex      0.000000 -1.003930e-02
membership_s1    0.000000  5.259778e-03
membership_s3    0.000000 -5.398464e-01
membership_s4    0.000000  8.539374e-01
membership_s5    0.000000  1.343822e-01
membership_s6    0.000000  5.040154e-01
membership_s7    0.000000  1.367063e-01
membership_s8    0.000000 -3.955476e-01
membership_s9    0.000000 -4.371901e-01
membership_s11   0.000000 -1.533889e-01
membership_s12   0.000000 -2.365266e-01
membership_s14   0.000000  2.174334e+00
membership_s15   0.000000 -1.296024e+00
membership_s16   0.000000 -3.437815e-01
membership_s17   0.000000 -2.246845e-01
membership_s18   0.000000 -2.768083e+00
membership_s20   0.000000 -3.762351e-01
membership_s21   0.000000  1.678291e-01
membership_s22   0.000000 -2.032062e+00
membership_s24   0.000000 -4.368945e-01
membership_s25   0.000000 -6.246152e-01
membership_s26   0.000000 -1.377102e+00
membership_s27   0.000000 -2.671695e-01
membership_s28   0.000000 -4.045653e-01
membership_s30   0.000000 -2.212439e-01
membership_s31   0.000000  2.988911e-01
membership_s32   0.000000 -2.909670e-02
membership_s33   0.000000 -4.089537e-01
membership_s36   0.000000  2.204571e-01
membership_s37   0.000000 -1.697170e+00
V1               0.000000 -2.025169e-02
V2               0.000000  1.408296e+00
pdi              0.000000  0.000000e+00
adhesion         0.000000  0.000000e+00
cohesion         0.000000  0.000000e+00
inner            0.000000  0.000000e+00
outer            0.000000 -2.472192e-05
ioratio          0.000000 -7.369240e-01
comsize          0.000000  3.770972e-04
[1] "Dataset: low_C Model GBM, run: 3 of 10 2015-06-22 14:54:20"
Iter   TrainDeviance   ValidDeviance   StepSize   Improve
     1        0.1324            -nan     0.0100    0.0004
     2        0.1310            -nan     0.0100   -0.0000
     3        0.1297            -nan     0.0100    0.0001
     4        0.1285            -nan     0.0100    0.0001
     5        0.1274            -nan     0.0100    0.0000
     6        0.1264            -nan     0.0100    0.0001
     7        0.1253            -nan     0.0100   -0.0000
     8        0.1244            -nan     0.0100   -0.0000
     9        0.1236            -nan     0.0100    0.0000
    10        0.1227            -nan     0.0100   -0.0000
    20        0.1148            -nan     0.0100    0.0000
    25        0.1111            -nan     0.0100   -0.0000

[1] "GBM variable coefficients"
                            var    rel.inf
outer                     outer 5.04099488
V1                           V1 4.57503624
orbit18                 orbit18 3.55229035
graph17                 graph17 3.22226863
membership_s4     membership_s4 3.22223392
bet                         bet 3.06721136
orbit50                 orbit50 2.86683621
graph12                 graph12 2.85947377
inner                     inner 2.56341753
ratio1                   ratio1 2.31421969
ratio2                   ratio2 2.30885515
graph6                   graph6 2.30472771
V2                           V2 2.25327076
orbit17                 orbit17 2.17675552
orbit57                 orbit57 2.17549014
graph20                 graph20 2.09063535
orbit37                 orbit37 2.05268016
graph3                   graph3 1.89331165
knn                         knn 1.79752261
orbit45                 orbit45 1.64598145
orbit30                 orbit30 1.52479969
constraint           constraint 1.52321057
spin_vertex         spin_vertex 1.50003336
cohesion               cohesion 1.47952695
ioratio                 ioratio 1.46711766
graph19                 graph19 1.44002255
fourth                   fourth 1.42967728
ratio5                   ratio5 1.41102384
pagerank               pagerank 1.36022463
upto_fourth         upto_fourth 1.35957914
orbit5                   orbit5 1.21453160
graph15                 graph15 1.16024787
orbit36                 orbit36 1.15539429
orbit46                 orbit46 1.12324136
graph21                 graph21 1.10755794
orbit28                 orbit28 1.07700077
walktrap_vertex walktrap_vertex 1.07470104
graph5                   graph5 1.03657168
orbit21                 orbit21 1.00533458
orbit27                 orbit27 0.99629406
orbit11                 orbit11 0.98130932
graph24                 graph24 0.97136151
orbit51                 orbit51 0.89184716
graph4                   graph4 0.87394625
orbit53                 orbit53 0.87120480
bigcom40               bigcom40 0.83616947
orbit16                 orbit16 0.83044566
graph11                 graph11 0.81094373
orbit68                 orbit68 0.76429420
coreness               coreness 0.73429794
trans                     trans 0.72699608
orbit20                 orbit20 0.67465417
graph27                 graph27 0.65767292
comsize                 comsize 0.58499453
orbit33                 orbit33 0.57903423
hubscore               hubscore 0.56598605
graph23                 graph23 0.53407841
third                     third 0.52769545
orbit25                 orbit25 0.52041224
graph16                 graph16 0.51383095
orbit9                   orbit9 0.50473422
orbit56                 orbit56 0.44593704
orbit47                 orbit47 0.44217761
orbit7                   orbit7 0.38869334
orbit39                 orbit39 0.35876795
graph9                   graph9 0.35417840
graph28                 graph28 0.33731096
graph18                 graph18 0.32204293
orbit38                 orbit38 0.30699695
graph25                 graph25 0.28643746
graph13                 graph13 0.26540056
fifth                     fifth 0.22505160
orbit15                 orbit15 0.22363188
orbit71                 orbit71 0.22185757
bigcom15               bigcom15 0.19210977
graph22                 graph22 0.17805729
bigcom21               bigcom21 0.16298281
orbit19                 orbit19 0.15575115
pdi                         pdi 0.14741479
membership_s6     membership_s6 0.09637766
ratio3                   ratio3 0.07236838
bigcom28               bigcom28 0.06833602
close                     close 0.06765585
orbit41                 orbit41 0.06655057
bigcom274             bigcom274 0.06180512
orbit32                 orbit32 0.06129914
ratio6                   ratio6 0.06031538
bigcom1                 bigcom1 0.04527858
graph0                   graph0 0.00000000
graph1                   graph1 0.00000000
graph2                   graph2 0.00000000
graph7                   graph7 0.00000000
graph8                   graph8 0.00000000
graph10                 graph10 0.00000000
graph14                 graph14 0.00000000
graph26                 graph26 0.00000000
graph29                 graph29 0.00000000
orbit0                   orbit0 0.00000000
orbit1                   orbit1 0.00000000
orbit2                   orbit2 0.00000000
orbit3                   orbit3 0.00000000
orbit4                   orbit4 0.00000000
orbit6                   orbit6 0.00000000
orbit8                   orbit8 0.00000000
orbit10                 orbit10 0.00000000
orbit12                 orbit12 0.00000000
orbit13                 orbit13 0.00000000
orbit14                 orbit14 0.00000000
orbit22                 orbit22 0.00000000
orbit23                 orbit23 0.00000000
orbit24                 orbit24 0.00000000
orbit26                 orbit26 0.00000000
orbit29                 orbit29 0.00000000
orbit31                 orbit31 0.00000000
orbit34                 orbit34 0.00000000
orbit35                 orbit35 0.00000000
orbit40                 orbit40 0.00000000
orbit42                 orbit42 0.00000000
orbit43                 orbit43 0.00000000
orbit44                 orbit44 0.00000000
orbit48                 orbit48 0.00000000
orbit49                 orbit49 0.00000000
orbit52                 orbit52 0.00000000
orbit54                 orbit54 0.00000000
orbit55                 orbit55 0.00000000
orbit58                 orbit58 0.00000000
orbit59                 orbit59 0.00000000
orbit60                 orbit60 0.00000000
orbit61                 orbit61 0.00000000
orbit62                 orbit62 0.00000000
orbit63                 orbit63 0.00000000
orbit64                 orbit64 0.00000000
orbit65                 orbit65 0.00000000
orbit66                 orbit66 0.00000000
orbit67                 orbit67 0.00000000
orbit69                 orbit69 0.00000000
orbit70                 orbit70 0.00000000
orbit72                 orbit72 0.00000000
AP                           AP 0.00000000
ecc                         ecc 0.00000000
eccrad                   eccrad 0.00000000
evcent                   evcent 0.00000000
first                     first 0.00000000
upto_second         upto_second 0.00000000
upto_third           upto_third 0.00000000
upto_fifth           upto_fifth 0.00000000
upto_sixth           upto_sixth 0.00000000
second                   second 0.00000000
sixth                     sixth 0.00000000
ratio4                   ratio4 0.00000000
selfinter             selfinter 0.00000000
bigcom2                 bigcom2 0.00000000
bigcom3                 bigcom3 0.00000000
bigcom4                 bigcom4 0.00000000
bigcom6                 bigcom6 0.00000000
bigcom8                 bigcom8 0.00000000
bigcom9                 bigcom9 0.00000000
bigcom11               bigcom11 0.00000000
bigcom13               bigcom13 0.00000000
bigcom16               bigcom16 0.00000000
bigcom22               bigcom22 0.00000000
bigcom24               bigcom24 0.00000000
bigcom26               bigcom26 0.00000000
bigcom30               bigcom30 0.00000000
bigcom31               bigcom31 0.00000000
bigcom32               bigcom32 0.00000000
bigcom33               bigcom33 0.00000000
bigcom34               bigcom34 0.00000000
bigcom36               bigcom36 0.00000000
bigcom37               bigcom37 0.00000000
bigcom38               bigcom38 0.00000000
bigcom39               bigcom39 0.00000000
bigcom43               bigcom43 0.00000000
bigcom44               bigcom44 0.00000000
bigcom46               bigcom46 0.00000000
bigcom47               bigcom47 0.00000000
bigcom49               bigcom49 0.00000000
bigcom50               bigcom50 0.00000000
bigcom51               bigcom51 0.00000000
bigcom52               bigcom52 0.00000000
bigcom54               bigcom54 0.00000000
bigcom56               bigcom56 0.00000000
bigcom62               bigcom62 0.00000000
bigcom66               bigcom66 0.00000000
bigcom68               bigcom68 0.00000000
bigcom69               bigcom69 0.00000000
bigcom71               bigcom71 0.00000000
bigcom72               bigcom72 0.00000000
bigcom73               bigcom73 0.00000000
bigcom74               bigcom74 0.00000000
bigcom75               bigcom75 0.00000000
bigcom76               bigcom76 0.00000000
bigcom77               bigcom77 0.00000000
bigcom79               bigcom79 0.00000000
bigcom80               bigcom80 0.00000000
bigcom82               bigcom82 0.00000000
bigcom83               bigcom83 0.00000000
bigcom84               bigcom84 0.00000000
bigcom85               bigcom85 0.00000000
bigcom87               bigcom87 0.00000000
bigcom89               bigcom89 0.00000000
bigcom91               bigcom91 0.00000000
bigcom92               bigcom92 0.00000000
bigcom93               bigcom93 0.00000000
bigcom96               bigcom96 0.00000000
bigcom97               bigcom97 0.00000000
bigcom98               bigcom98 0.00000000
bigcom99               bigcom99 0.00000000
bigcom101             bigcom101 0.00000000
bigcom104             bigcom104 0.00000000
bigcom106             bigcom106 0.00000000
bigcom109             bigcom109 0.00000000
bigcom113             bigcom113 0.00000000
bigcom116             bigcom116 0.00000000
bigcom120             bigcom120 0.00000000
bigcom123             bigcom123 0.00000000
bigcom126             bigcom126 0.00000000
bigcom127             bigcom127 0.00000000
bigcom137             bigcom137 0.00000000
bigcom139             bigcom139 0.00000000
bigcom140             bigcom140 0.00000000
bigcom143             bigcom143 0.00000000
bigcom145             bigcom145 0.00000000
bigcom146             bigcom146 0.00000000
bigcom147             bigcom147 0.00000000
bigcom149             bigcom149 0.00000000
bigcom153             bigcom153 0.00000000
bigcom154             bigcom154 0.00000000
bigcom156             bigcom156 0.00000000
bigcom157             bigcom157 0.00000000
bigcom158             bigcom158 0.00000000
bigcom160             bigcom160 0.00000000
bigcom161             bigcom161 0.00000000
bigcom162             bigcom162 0.00000000
bigcom164             bigcom164 0.00000000
bigcom166             bigcom166 0.00000000
bigcom167             bigcom167 0.00000000
bigcom171             bigcom171 0.00000000
bigcom173             bigcom173 0.00000000
bigcom175             bigcom175 0.00000000
bigcom176             bigcom176 0.00000000
bigcom177             bigcom177 0.00000000
bigcom178             bigcom178 0.00000000
bigcom180             bigcom180 0.00000000
bigcom181             bigcom181 0.00000000
bigcom184             bigcom184 0.00000000
bigcom186             bigcom186 0.00000000
bigcom187             bigcom187 0.00000000
bigcom189             bigcom189 0.00000000
bigcom194             bigcom194 0.00000000
bigcom195             bigcom195 0.00000000
bigcom196             bigcom196 0.00000000
bigcom204             bigcom204 0.00000000
bigcom205             bigcom205 0.00000000
bigcom212             bigcom212 0.00000000
bigcom214             bigcom214 0.00000000
bigcom222             bigcom222 0.00000000
bigcom223             bigcom223 0.00000000
bigcom226             bigcom226 0.00000000
bigcom227             bigcom227 0.00000000
bigcom229             bigcom229 0.00000000
bigcom233             bigcom233 0.00000000
bigcom236             bigcom236 0.00000000
bigcom237             bigcom237 0.00000000
bigcom246             bigcom246 0.00000000
bigcom248             bigcom248 0.00000000
bigcom249             bigcom249 0.00000000
bigcom250             bigcom250 0.00000000
bigcom254             bigcom254 0.00000000
bigcom266             bigcom266 0.00000000
bigcom269             bigcom269 0.00000000
bigcom272             bigcom272 0.00000000
bigcom281             bigcom281 0.00000000
bigcom291             bigcom291 0.00000000
bigcom292             bigcom292 0.00000000
bigcom295             bigcom295 0.00000000
bigcom299             bigcom299 0.00000000
bigcom301             bigcom301 0.00000000
bigcom306             bigcom306 0.00000000
bigcom309             bigcom309 0.00000000
bigcom314             bigcom314 0.00000000
bigcom321             bigcom321 0.00000000
bigcom341             bigcom341 0.00000000
bigcom350             bigcom350 0.00000000
bigcom353             bigcom353 0.00000000
bigcom359             bigcom359 0.00000000
bigcom363             bigcom363 0.00000000
bigcom365             bigcom365 0.00000000
bigcom385             bigcom385 0.00000000
bigcom386             bigcom386 0.00000000
bigcom408             bigcom408 0.00000000
bigcom412             bigcom412 0.00000000
bigcom480             bigcom480 0.00000000
membership_s1     membership_s1 0.00000000
membership_s3     membership_s3 0.00000000
membership_s5     membership_s5 0.00000000
membership_s7     membership_s7 0.00000000
membership_s8     membership_s8 0.00000000
membership_s9     membership_s9 0.00000000
membership_s11   membership_s11 0.00000000
membership_s12   membership_s12 0.00000000
membership_s14   membership_s14 0.00000000
membership_s15   membership_s15 0.00000000
membership_s16   membership_s16 0.00000000
membership_s17   membership_s17 0.00000000
membership_s18   membership_s18 0.00000000
membership_s20   membership_s20 0.00000000
membership_s21   membership_s21 0.00000000
membership_s22   membership_s22 0.00000000
membership_s24   membership_s24 0.00000000
membership_s25   membership_s25 0.00000000
membership_s26   membership_s26 0.00000000
membership_s27   membership_s27 0.00000000
membership_s28   membership_s28 0.00000000
membership_s30   membership_s30 0.00000000
membership_s31   membership_s31 0.00000000
membership_s32   membership_s32 0.00000000
membership_s33   membership_s33 0.00000000
membership_s36   membership_s36 0.00000000
membership_s37   membership_s37 0.00000000
adhesion               adhesion 0.00000000
[1] "Dataset: low_C Model RF, run: 3 of 10 2015-06-22 14:54:33"
     |      Out-of-bag   |
Tree |      MSE  %Var(y) |
   1 |  0.02356   190.82 |
   2 |  0.02267   183.61 |
   3 |  0.02106   170.59 |
   4 |  0.01968   159.43 |
   5 |  0.01842   149.21 |
   6 |  0.01749   141.66 |
   7 |   0.0171   138.55 |
   8 |  0.01668   135.08 |
   9 |  0.01637   132.59 |
  10 |   0.0164   132.86 |
  11 |  0.01624   131.58 |
  12 |  0.01599   129.53 |
  13 |  0.01591   128.87 |
  14 |  0.01569   127.09 |
  15 |  0.01527   123.70 |
  16 |  0.01521   123.19 |
  17 |  0.01501   121.54 |
  18 |  0.01494   121.00 |
  19 |  0.01477   119.64 |
  20 |  0.01468   118.93 |
  21 |  0.01462   118.43 |
  22 |  0.01449   117.39 |
  23 |   0.0145   117.44 |
  24 |  0.01446   117.09 |
  25 |  0.01446   117.11 |
  26 |  0.01444   116.96 |
  27 |  0.01441   116.68 |
  28 |  0.01439   116.59 |
  29 |   0.0143   115.85 |
  30 |  0.01418   114.82 |
  31 |  0.01414   114.57 |
  32 |  0.01417   114.76 |
  33 |  0.01413   114.48 |
  34 |  0.01411   114.32 |
  35 |  0.01407   113.96 |
  36 |  0.01407   113.95 |
  37 |  0.01402   113.59 |
  38 |  0.01399   113.35 |
  39 |  0.01395   113.00 |
  40 |  0.01398   113.22 |
  41 |  0.01396   113.09 |
  42 |  0.01395   113.01 |
  43 |  0.01395   112.98 |
  44 |  0.01393   112.86 |
  45 |  0.01395   113.01 |
  46 |  0.01394   112.91 |
  47 |   0.0139   112.63 |
  48 |  0.01391   112.69 |
  49 |  0.01392   112.73 |
  50 |  0.01392   112.77 |
  51 |  0.01388   112.47 |
  52 |  0.01389   112.49 |
  53 |  0.01389   112.53 |
  54 |   0.0139   112.55 |
  55 |   0.0139   112.58 |
  56 |  0.01387   112.32 |
  57 |  0.01387   112.33 |
  58 |  0.01387   112.35 |
  59 |  0.01386   112.24 |
  60 |  0.01385   112.20 |
  61 |  0.01385   112.16 |
  62 |  0.01384   112.13 |
  63 |  0.01387   112.34 |
  64 |  0.01385   112.19 |
  65 |  0.01384   112.07 |
  66 |  0.01383   111.98 |
  67 |   0.0138   111.77 |
  68 |  0.01381   111.88 |
  69 |  0.01382   111.97 |
  70 |   0.0138   111.74 |
  71 |  0.01379   111.73 |
  72 |   0.0138   111.74 |
  73 |  0.01377   111.52 |
  74 |  0.01375   111.36 |
  75 |  0.01374   111.28 |
  76 |  0.01374   111.32 |
  77 |  0.01374   111.33 |
  78 |  0.01375   111.35 |
  79 |  0.01375   111.37 |
  80 |  0.01375   111.38 |
  81 |  0.01375   111.37 |
  82 |  0.01372   111.16 |
  83 |  0.01374   111.28 |
  84 |  0.01371   111.08 |
  85 |  0.01371   111.07 |
  86 |  0.01371   111.08 |
  87 |  0.01371   111.05 |
  88 |  0.01371   111.08 |
  89 |  0.01372   111.13 |
  90 |  0.01371   111.08 |
  91 |   0.0137   111.00 |
  92 |  0.01368   110.85 |
  93 |  0.01369   110.87 |
  94 |  0.01369   110.86 |
  95 |   0.0137   110.98 |
  96 |  0.01369   110.86 |
  97 |  0.01369   110.87 |
  98 |  0.01369   110.87 |
  99 |  0.01369   110.89 |
 100 |  0.01368   110.82 |
[1] "Random Forest variable coefficients"
                      %IncMSE IncNodePurity
graph0           3.006309e-05  6.721575e-02
graph1           3.421029e-03  4.101454e-01
graph2           5.709834e-05  1.178018e-01
graph3           1.130355e-03  2.891669e-01
graph4           3.950798e-03  4.159947e-01
graph5           6.170527e-04  2.127971e-01
graph6           7.166187e-03  4.573627e-01
graph7           4.291845e-04  1.285523e-01
graph8          -3.543606e-06  2.174364e-01
graph9           3.415515e-03  4.916908e-01
graph10          5.204686e-03  4.616730e-01
graph11          5.716392e-03  6.431953e-01
graph12          3.005413e-03  3.031554e-01
graph13          3.931377e-03  4.964783e-01
graph14          3.639596e-03  5.012202e-01
graph15          1.168673e-02  5.070116e-01
graph16          5.838125e-03  3.001988e-01
graph17          8.093670e-03  7.223129e-01
graph18          1.285889e-03  2.742222e-01
graph19          2.418716e-03  4.642698e-01
graph20          7.193319e-04  4.449921e-01
graph21          3.905714e-03  5.038011e-01
graph22          1.968416e-04  6.644109e-02
graph23          1.277404e-02  7.710994e-01
graph24          1.535901e-04  1.782836e-01
graph25          8.620653e-04  2.556398e-01
graph26          2.167705e-04  1.161611e-01
graph27          2.981311e-04  2.456889e-01
graph28          2.025493e-05  8.112834e-02
graph29          8.942097e-06  2.364102e-02
orbit0           6.552248e-05  1.777203e-02
orbit1           4.178174e-03  4.096482e-01
orbit2           4.072303e-04  2.036808e-01
orbit3           2.623747e-05  1.039432e-01
orbit4           2.292956e-03  2.859411e-01
orbit5           1.352512e-03  3.475544e-01
orbit6           3.524454e-03  3.333819e-01
orbit7           3.638785e-05  1.087346e-01
orbit8           1.716743e-04  1.984190e-01
orbit9           3.252383e-03  4.797774e-01
orbit10          9.380447e-04  1.430272e-01
orbit11          3.123534e-05  1.504609e-01
orbit12          1.051184e-04  7.949239e-02
orbit13          2.099415e-06  7.247864e-05
orbit14         -2.191666e-05  1.053221e-01
orbit15          4.371525e-03  3.066241e-01
orbit16          4.561189e-03  3.370611e-01
orbit17          3.577305e-03  3.809594e-01
orbit18          6.479977e-03  9.678016e-01
orbit19          3.128303e-03  4.099802e-01
orbit20          1.274149e-03  6.042804e-01
orbit21          2.382696e-03  3.435296e-01
orbit22          2.859155e-03  3.524990e-01
orbit23          1.187551e-05  1.223692e-01
orbit24          2.996809e-03  4.723435e-01
orbit25          2.777745e-03  1.822437e-01
orbit26          1.138450e-03  1.380428e-01
orbit27          2.669230e-03  6.378538e-01
orbit28          1.050913e-02  4.961456e-01
orbit29          1.277460e-03  2.094230e-01
orbit30          2.911427e-04  3.776846e-01
orbit31          2.130799e-03  4.600680e-01
orbit32          8.952363e-04  2.776142e-01
orbit33          6.214023e-05  3.771000e-01
orbit34          6.326091e-03  4.811722e-01
orbit35          5.782654e-03  2.851647e-01
orbit36          2.263653e-03  4.324332e-01
orbit37          3.638954e-04  1.880041e-01
orbit38          9.977915e-05  4.333576e-01
orbit39          2.028076e-03  5.397405e-01
orbit40          3.225215e-04  1.300526e-01
orbit41          3.766649e-04  9.118072e-02
orbit42         -1.654957e-05  5.314872e-02
orbit43          1.631983e-03  1.964848e-01
orbit44          2.270205e-05  7.812176e-02
orbit45          3.660559e-03  5.226345e-01
orbit46          8.852529e-05  2.298795e-01
orbit47          1.456029e-04  2.429894e-01
orbit48          3.984955e-04  7.266525e-02
orbit49          5.938620e-04  4.489804e-01
orbit50          9.897571e-05  2.222256e-01
orbit51          3.376098e-03  3.707802e-01
orbit52          8.765222e-04  1.452645e-01
orbit53          2.965331e-03  3.224515e-01
orbit54          4.347370e-06  4.195931e-02
orbit55          0.000000e+00  1.431147e-19
orbit56          9.510557e-03  3.079139e-01
orbit57          6.275354e-04  2.524808e-01
orbit58          1.218433e-05  2.556499e-02
orbit59          7.083804e-06  1.122931e-01
orbit60         -1.056898e-05  7.228126e-02
orbit61         -1.297432e-05  2.125020e-02
orbit62          2.523784e-04  1.890805e-01
orbit63          1.369847e-04  8.800385e-02
orbit64          1.716478e-05  7.832093e-02
orbit65          1.755475e-04  1.507433e-01
orbit66          1.649337e-04  4.444926e-02
orbit67         -1.087086e-05  4.378716e-02
orbit68          3.649480e-04  1.746456e-01
orbit69          0.000000e+00  3.469447e-20
orbit70          5.946662e-05  9.090229e-02
orbit71          1.709402e-05  1.747311e-02
orbit72         -1.113897e-05  3.128003e-02
AP               3.552928e-05  2.701689e-02
bet              3.280508e-03  1.160340e+00
ecc              2.439062e-05  4.339702e-02
eccrad           8.543916e-06  3.300000e-02
close            7.938699e-04  2.513947e-01
constraint       3.005314e-03  5.400846e-01
coreness         3.153334e-04  1.870288e-01
knn              8.483006e-03  7.349256e-01
hubscore         2.926204e-03  5.886673e-01
pagerank         2.881272e-03  7.839988e-01
trans            3.652304e-04  1.534015e-01
evcent           3.003947e-03  5.547512e-01
first            1.686475e-05  3.577640e-02
upto_second      3.938844e-03  2.444420e-01
upto_third       2.162335e-03  2.231534e-01
upto_fourth      3.683254e-04  3.113560e-01
upto_fifth       3.859455e-03  3.543600e-01
upto_sixth       1.844473e-03  3.378378e-01
second           2.870082e-03  4.010033e-01
third            2.098498e-03  5.283872e-01
fourth           5.304830e-03  1.290508e+00
fifth            3.428588e-03  7.021236e-01
sixth            2.523816e-03  5.439578e-01
ratio1           6.015279e-03  6.723423e-01
ratio2           9.031891e-03  1.019615e+00
ratio3           2.770116e-03  9.155088e-01
ratio4           2.004653e-03  4.550954e-01
ratio5           2.592387e-03  1.512502e+00
ratio6           3.186485e-03  7.725210e-01
selfinter       -6.907998e-06  2.666488e-02
walktrap_vertex  7.487287e-04  3.760707e-01
bigcom1          1.555522e-04  1.623246e-01
bigcom2          0.000000e+00  2.775558e-19
bigcom3          0.000000e+00  1.127570e-19
bigcom4          8.471348e-04  1.505070e-01
bigcom6          0.000000e+00  0.000000e+00
bigcom8          3.227588e-05  1.594606e-01
bigcom9          0.000000e+00  8.673617e-20
bigcom11         0.000000e+00  9.540979e-20
bigcom13         0.000000e+00  0.000000e+00
bigcom15         1.709791e-04  1.381676e-01
bigcom16         0.000000e+00  0.000000e+00
bigcom21         2.052620e-06  4.272488e-02
bigcom22         2.546007e-04  1.224707e-01
bigcom24         3.952408e-06  5.243151e-01
bigcom26         0.000000e+00  1.821460e-19
bigcom28         1.152412e-04  3.135636e-01
bigcom30         0.000000e+00  3.469447e-20
bigcom31         0.000000e+00  0.000000e+00
bigcom32         0.000000e+00  3.469447e-20
bigcom33         0.000000e+00  0.000000e+00
bigcom34         0.000000e+00  0.000000e+00
bigcom36        -3.652063e-05  2.261499e-01
bigcom37         0.000000e+00  3.122502e-19
bigcom38         0.000000e+00  5.204170e-20
bigcom39         0.000000e+00  6.938894e-20
bigcom40         1.197302e-03  3.293491e-01
bigcom43         0.000000e+00  3.469447e-20
bigcom44         0.000000e+00  3.469447e-20
bigcom46         0.000000e+00  7.806256e-20
bigcom47         0.000000e+00  0.000000e+00
bigcom49        -8.145718e-07  2.856961e-01
bigcom50         0.000000e+00  9.540979e-20
bigcom51         0.000000e+00  1.214306e-19
bigcom52         0.000000e+00  0.000000e+00
bigcom54         0.000000e+00  0.000000e+00
bigcom56         0.000000e+00  0.000000e+00
bigcom62         0.000000e+00  6.938894e-20
bigcom66         0.000000e+00  1.040834e-19
bigcom68         0.000000e+00  0.000000e+00
bigcom69         0.000000e+00  0.000000e+00
bigcom71         0.000000e+00  0.000000e+00
bigcom72         0.000000e+00  6.938894e-20
bigcom73         0.000000e+00  0.000000e+00
bigcom74         0.000000e+00  3.469447e-20
bigcom75         0.000000e+00  3.469447e-20
bigcom76         0.000000e+00  0.000000e+00
bigcom77         0.000000e+00  3.469447e-20
bigcom79         0.000000e+00  0.000000e+00
bigcom80         0.000000e+00  6.938894e-20
bigcom82         0.000000e+00  0.000000e+00
bigcom83         0.000000e+00  2.168404e-21
bigcom84         0.000000e+00  3.469447e-20
bigcom85         0.000000e+00  3.469447e-20
bigcom87         0.000000e+00  5.204170e-20
bigcom89         0.000000e+00  0.000000e+00
bigcom91         0.000000e+00  3.469447e-20
bigcom92         0.000000e+00  5.204170e-20
bigcom93         0.000000e+00  3.469447e-20
bigcom96         0.000000e+00  0.000000e+00
bigcom97         0.000000e+00  0.000000e+00
bigcom98         0.000000e+00  0.000000e+00
bigcom99         0.000000e+00  1.951564e-20
bigcom101        0.000000e+00  0.000000e+00
bigcom104        0.000000e+00  9.540979e-20
bigcom106        0.000000e+00  3.469447e-20
bigcom109        0.000000e+00  0.000000e+00
bigcom113        0.000000e+00  3.469447e-20
bigcom116        0.000000e+00  8.673617e-20
bigcom120        0.000000e+00  0.000000e+00
bigcom123        0.000000e+00  3.469447e-20
bigcom126        0.000000e+00  0.000000e+00
bigcom127       -8.713000e-06  5.840478e-01
bigcom137        0.000000e+00  1.040834e-19
bigcom139        0.000000e+00  0.000000e+00
bigcom140        0.000000e+00  3.469447e-20
bigcom143        0.000000e+00  4.510281e-19
bigcom145        1.269208e-05  5.463577e-01
bigcom146        0.000000e+00  0.000000e+00
bigcom147        0.000000e+00  3.469447e-20
bigcom149        0.000000e+00  6.248356e-01
bigcom153        0.000000e+00  0.000000e+00
bigcom154        0.000000e+00  4.336809e-20
bigcom156        0.000000e+00  3.469447e-20
bigcom157        0.000000e+00  0.000000e+00
bigcom158        0.000000e+00  0.000000e+00
bigcom160        0.000000e+00  0.000000e+00
bigcom161        0.000000e+00  0.000000e+00
bigcom162        0.000000e+00  0.000000e+00
bigcom164        0.000000e+00  0.000000e+00
bigcom166        0.000000e+00  0.000000e+00
bigcom167        0.000000e+00  0.000000e+00
bigcom171        0.000000e+00  0.000000e+00
bigcom173        0.000000e+00  6.938894e-20
bigcom175        0.000000e+00  4.336809e-20
bigcom176        0.000000e+00  0.000000e+00
bigcom177        0.000000e+00  0.000000e+00
bigcom178        0.000000e+00  0.000000e+00
bigcom180        0.000000e+00  2.602085e-20
bigcom181        0.000000e+00  0.000000e+00
bigcom184        0.000000e+00  6.938894e-20
bigcom186        0.000000e+00  2.602085e-20
bigcom187        0.000000e+00  0.000000e+00
bigcom189        0.000000e+00  2.168404e-21
bigcom194        0.000000e+00  0.000000e+00
bigcom195        0.000000e+00  0.000000e+00
bigcom196        0.000000e+00  0.000000e+00
bigcom204        0.000000e+00  0.000000e+00
bigcom205        0.000000e+00  3.469447e-20
bigcom212        0.000000e+00  0.000000e+00
bigcom214        0.000000e+00  3.469447e-20
bigcom222        0.000000e+00  0.000000e+00
bigcom223        0.000000e+00  0.000000e+00
bigcom226        0.000000e+00  0.000000e+00
bigcom227        0.000000e+00  0.000000e+00
bigcom229        0.000000e+00  0.000000e+00
bigcom233        0.000000e+00  0.000000e+00
bigcom236        0.000000e+00  0.000000e+00
bigcom237        0.000000e+00  0.000000e+00
bigcom246        0.000000e+00  5.204170e-20
bigcom248        0.000000e+00  6.938894e-20
bigcom249        0.000000e+00  1.040834e-19
bigcom250        0.000000e+00  0.000000e+00
bigcom254        0.000000e+00  6.938894e-20
bigcom266        0.000000e+00  0.000000e+00
bigcom269        0.000000e+00  0.000000e+00
bigcom272        0.000000e+00  3.686287e-20
bigcom274        4.368910e-05  1.180971e-01
bigcom281       -3.338472e-06  4.584696e-01
bigcom291        0.000000e+00  0.000000e+00
bigcom292       -2.189728e-05  4.980139e-01
bigcom295        0.000000e+00  0.000000e+00
bigcom299        0.000000e+00  0.000000e+00
bigcom301        0.000000e+00  8.673617e-21
bigcom306        0.000000e+00  0.000000e+00
bigcom309        0.000000e+00  8.673617e-21
bigcom314        0.000000e+00  3.469447e-20
bigcom321        0.000000e+00  6.938894e-20
bigcom341        0.000000e+00  0.000000e+00
bigcom350        0.000000e+00  0.000000e+00
bigcom353        0.000000e+00  1.734723e-20
bigcom359        0.000000e+00  0.000000e+00
bigcom363        0.000000e+00  0.000000e+00
bigcom365        0.000000e+00  0.000000e+00
bigcom385        0.000000e+00  0.000000e+00
bigcom386        0.000000e+00  0.000000e+00
bigcom408        0.000000e+00  0.000000e+00
bigcom412        0.000000e+00  0.000000e+00
bigcom480        0.000000e+00  1.040834e-19
spin_vertex      1.181258e-03  3.821981e-01
membership_s1    5.013491e-05  1.466098e-01
membership_s3    0.000000e+00  4.553649e-20
membership_s4    2.639453e-04  5.568256e-01
membership_s5    2.010466e-05  8.796134e-02
membership_s6    5.871456e-04  1.564379e-01
membership_s7    1.265599e-04  8.634787e-02
membership_s8    0.000000e+00  3.469447e-20
membership_s9    0.000000e+00  0.000000e+00
membership_s11   0.000000e+00  6.071532e-20
membership_s12   0.000000e+00  0.000000e+00
membership_s14   6.560491e-07  5.415471e-01
membership_s15   0.000000e+00  2.276825e-19
membership_s16   4.057783e-06  4.759034e-02
membership_s17   0.000000e+00  6.938894e-20
membership_s18   0.000000e+00  5.204170e-20
membership_s20   0.000000e+00  0.000000e+00
membership_s21   1.024696e-04  1.817223e-01
membership_s22   0.000000e+00  0.000000e+00
membership_s24   0.000000e+00  2.775558e-19
membership_s25   0.000000e+00  1.040834e-19
membership_s26   0.000000e+00  4.553649e-20
membership_s27   1.041181e-04  1.163482e-01
membership_s28   0.000000e+00  7.632783e-19
membership_s30   1.787129e-04  8.644676e-02
membership_s31  -1.975309e-06  1.260244e-01
membership_s32   6.622690e-05  9.779118e-02
membership_s33   0.000000e+00  0.000000e+00
membership_s36   3.088019e-05  8.987397e-02
membership_s37   0.000000e+00  1.745565e-19
V1               3.544962e-03  1.472011e+00
V2               1.084624e-03  9.710173e-01
pdi             -1.500563e-09  3.077706e-02
adhesion         3.776660e-03  8.743095e-01
cohesion         2.926519e-03  1.070543e+00
inner            2.805268e-03  1.730962e+00
outer            2.416040e-03  1.539885e+00
ioratio          2.223532e-03  1.113270e+00
comsize          1.317408e-03  1.134748e+00
[1] "Dataset: low_C Model GLM, run: 3 of 10 2015-06-22 14:56:42"
[1] "glmnet variable coefficients"
                     [,1]          [,2]
(Intercept)     -4.369288 -5.445677e+00
graph0           0.000000 -2.051242e-03
graph1           0.000000 -6.558488e-05
graph2           0.000000  6.096166e-03
graph3           0.000000  0.000000e+00
graph4           0.000000  0.000000e+00
graph5           0.000000 -4.416752e-03
graph6           0.000000 -1.570548e-05
graph7           0.000000 -2.296346e-03
graph8           0.000000  5.239000e-02
graph9           0.000000 -1.202571e-07
graph10          0.000000  0.000000e+00
graph11          0.000000 -2.191642e-11
graph12          0.000000  1.836761e-07
graph13          0.000000  4.672919e-06
graph14          0.000000  0.000000e+00
graph15          0.000000  4.035790e-05
graph16          0.000000 -1.392792e-07
graph17          0.000000  5.907822e-07
graph18          0.000000 -5.051959e-05
graph19          0.000000  9.536708e-07
graph20          0.000000  4.166454e-05
graph21          0.000000  0.000000e+00
graph22          0.000000 -1.168491e-05
graph23          0.000000 -7.327576e-06
graph24          0.000000  0.000000e+00
graph25          0.000000 -1.503061e-03
graph26          0.000000 -2.211841e-03
graph27          0.000000  2.009821e-02
graph28          0.000000  9.268372e-04
graph29          0.000000 -7.622067e-02
orbit0           0.000000 -2.203702e-03
orbit1           0.000000 -6.008707e-05
orbit2           0.000000 -5.533009e-02
orbit3           0.000000  4.730282e-03
orbit4           0.000000  0.000000e+00
orbit5           0.000000 -1.190277e-04
orbit6           0.000000  0.000000e+00
orbit7           0.000000  7.756225e-04
orbit8           0.000000 -4.449085e-03
orbit9           0.000000 -1.542635e-09
orbit10          0.000000 -5.770393e-04
orbit11          0.000000 -1.103477e-01
orbit12          0.000000 -2.096041e-03
orbit13          0.000000 -6.152706e-01
orbit14          0.000000  1.174381e-01
orbit15          0.000000 -8.014761e-08
orbit16          0.000000 -6.896052e-07
orbit17          0.000000 -2.189753e-06
orbit18          0.000000 -9.021538e-08
orbit19          0.000000  4.250492e-12
orbit20          0.000000 -8.743214e-09
orbit21          0.000000  4.813352e-05
orbit22          0.000000 -3.149573e-11
orbit23          0.000000  3.257435e-02
orbit24          0.000000  9.420731e-07
orbit25          0.000000  0.000000e+00
orbit26          0.000000  2.139614e-05
orbit27          0.000000  2.758187e-06
orbit28          0.000000  4.800479e-05
orbit29          0.000000  1.678473e-05
orbit30          0.000000  6.378796e-05
orbit31          0.000000  0.000000e+00
orbit32          0.000000 -7.320934e-08
orbit33          0.000000  5.727443e-02
orbit34          0.000000  1.383438e-05
orbit35          0.000000 -5.258082e-06
orbit36          0.000000  2.499870e-05
orbit37          0.000000 -2.705498e-08
orbit38          0.000000  3.817966e-03
orbit39          0.000000  3.790427e-06
orbit40          0.000000  0.000000e+00
orbit41          0.000000 -2.764744e-03
orbit42          0.000000  3.906771e-01
orbit43          0.000000 -5.275226e-05
orbit44          0.000000 -9.231408e-02
orbit45          0.000000  2.082501e-06
orbit46          0.000000  1.086912e-04
orbit47          0.000000  6.371691e-04
orbit48          0.000000 -8.679565e-04
orbit49          0.000000  5.414248e-05
orbit50          0.000000 -3.101331e-02
orbit51          0.000000  1.411376e-04
orbit52          0.000000 -3.044246e-04
orbit53          0.000000  7.902872e-03
orbit54          0.000000 -1.138619e-05
orbit55          0.000000 -8.064275e-02
orbit56          0.000000 -5.106131e-05
orbit57          0.000000  2.971307e-03
orbit58          0.000000 -8.970420e-02
orbit59          0.000000 -6.871634e-05
orbit60          0.000000  9.269446e-03
orbit61          0.000000  7.887016e-01
orbit62          0.000000 -3.013605e-04
orbit63          0.000000  0.000000e+00
orbit64          0.000000 -2.214658e-02
orbit65          0.000000 -1.051845e-03
orbit66          0.000000 -1.713551e-02
orbit67          0.000000  9.287307e-01
orbit68          0.000000  2.162989e-02
orbit69          0.000000  0.000000e+00
orbit70          0.000000  4.843471e-04
orbit71          0.000000  6.968969e-01
orbit72          0.000000 -2.112086e-01
AP               0.000000  1.569091e-01
bet              0.000000 -3.715418e-05
ecc              0.000000 -2.634338e-02
eccrad           0.000000 -1.322205e-01
close            0.000000  4.364219e-02
constraint       0.000000  3.187453e-02
coreness         0.000000  2.754207e-01
knn              0.000000  2.579939e-04
hubscore         0.000000  6.742058e+00
pagerank         0.000000 -1.215202e+00
trans            0.000000  2.162922e-01
evcent           0.000000  1.213148e+01
first            0.000000 -4.715173e-03
upto_second      0.000000 -5.769501e-05
upto_third       0.000000  0.000000e+00
upto_fourth      0.000000  1.668595e-05
upto_fifth       0.000000  0.000000e+00
upto_sixth       0.000000 -1.280754e-04
second           0.000000 -4.537437e-05
third            0.000000  2.951414e-06
fourth           0.000000  3.336269e-06
fifth            0.000000 -4.790776e-05
sixth            0.000000 -1.046638e-04
ratio1           0.000000  3.628712e-04
ratio2           0.000000 -1.263478e-03
ratio3           0.000000 -1.789853e-04
ratio4           0.000000 -8.769773e-03
ratio5           0.000000  6.084311e-05
ratio6           0.000000  2.741251e-04
selfinter        0.000000 -6.598665e-01
walktrap_vertex  0.000000  3.452593e-02
bigcom1          0.000000  2.001811e-01
bigcom2          0.000000 -8.285397e-01
bigcom3          0.000000 -1.187431e+00
bigcom4          0.000000  4.477068e-01
bigcom6          0.000000 -3.411753e-01
bigcom8          0.000000  9.245042e-02
bigcom9          0.000000 -9.613211e-01
bigcom11         0.000000 -6.496899e-01
bigcom13         0.000000 -1.038041e+00
bigcom15         0.000000  2.081849e+00
bigcom16         0.000000 -8.008329e-01
bigcom21         0.000000  1.268227e+00
bigcom22         0.000000  2.639080e-01
bigcom24         0.000000  3.138260e+00
bigcom26         0.000000 -6.724067e-01
bigcom28         0.000000  5.190950e-01
bigcom30         0.000000 -8.412507e-01
bigcom31         0.000000 -6.317640e-02
bigcom32         0.000000 -1.167674e+00
bigcom33         0.000000 -4.281274e-01
bigcom34         0.000000 -3.168490e-01
bigcom36         0.000000  2.017111e+00
bigcom37         0.000000  0.000000e+00
bigcom38         0.000000 -6.727141e-01
bigcom39         0.000000 -9.361639e-01
bigcom40         0.000000  6.613723e-01
bigcom43         0.000000 -4.844409e-01
bigcom44         0.000000 -5.995871e-01
bigcom46         0.000000 -6.743492e-01
bigcom47         0.000000 -3.290068e-01
bigcom49         0.000000  1.951552e+00
bigcom50         0.000000 -5.141696e-01
bigcom51         0.000000 -6.802880e-01
bigcom52         0.000000 -1.324413e-01
bigcom54         0.000000 -4.496752e-01
bigcom56         0.000000 -5.169403e-01
bigcom62         0.000000 -2.221277e-01
bigcom66         0.000000 -3.529073e-01
bigcom68         0.000000 -3.527735e-01
bigcom69         0.000000 -6.149675e-01
bigcom71         0.000000 -5.715174e-01
bigcom72         0.000000 -3.609877e-01
bigcom73         0.000000 -1.696317e-01
bigcom74         0.000000 -6.179733e-01
bigcom75         0.000000 -3.861170e-01
bigcom76         0.000000 -3.828489e-01
bigcom77         0.000000 -3.672296e-01
bigcom79         0.000000 -2.454542e-01
bigcom80         0.000000 -4.005507e-01
bigcom82         0.000000 -3.826837e-01
bigcom83         0.000000  0.000000e+00
bigcom84         0.000000 -2.645464e-01
bigcom85         0.000000 -4.857110e-01
bigcom87         0.000000 -5.491775e-01
bigcom89         0.000000 -2.722635e-01
bigcom91         0.000000 -3.866940e-01
bigcom92         0.000000 -7.506747e-01
bigcom93         0.000000  0.000000e+00
bigcom96         0.000000 -4.105197e-01
bigcom97         0.000000 -5.489385e-01
bigcom98         0.000000 -6.828300e-01
bigcom99         0.000000 -2.078546e-01
bigcom101        0.000000 -3.886690e-01
bigcom104        0.000000 -5.913092e-01
bigcom106        0.000000 -5.081777e-01
bigcom109        0.000000 -7.127252e-01
bigcom113        0.000000  0.000000e+00
bigcom116        0.000000 -6.257540e-01
bigcom120        0.000000 -2.476960e-01
bigcom123        0.000000 -4.093182e-01
bigcom126        0.000000 -5.950306e-01
bigcom127        0.000000  4.752452e+00
bigcom137        0.000000 -5.168048e-01
bigcom139        0.000000 -1.788887e-01
bigcom140        0.000000 -4.236744e-01
bigcom143        0.000000 -1.062271e-01
bigcom145        0.000000  4.908037e+00
bigcom146        0.000000 -5.653161e-01
bigcom147        0.000000 -7.012838e-01
bigcom149        0.000000  7.807696e+00
bigcom153        0.000000 -2.642699e-01
bigcom154        0.000000 -5.205555e-01
bigcom156        0.000000 -5.136978e-01
bigcom157        0.000000  0.000000e+00
bigcom158        0.000000 -5.380174e-01
bigcom160        0.000000 -5.758414e-01
bigcom161        0.000000 -3.024290e-01
bigcom162        0.000000 -1.423226e-01
bigcom164        0.000000 -7.178215e-01
bigcom166        0.000000 -6.247594e-01
bigcom167        0.000000 -6.356098e-01
bigcom171        0.000000  0.000000e+00
bigcom173        0.000000 -5.111273e-01
bigcom175        0.000000 -4.035042e-02
bigcom176        0.000000 -4.865628e-01
bigcom177        0.000000 -3.762131e-01
bigcom178        0.000000 -1.039426e-01
bigcom180        0.000000 -8.011825e-02
bigcom181        0.000000 -3.452327e+00
bigcom184        0.000000 -5.776539e-01
bigcom186        0.000000 -1.710359e-01
bigcom187        0.000000 -1.829278e-01
bigcom189        0.000000 -5.160189e-01
bigcom194        0.000000 -5.690712e-01
bigcom195        0.000000 -6.311073e-01
bigcom196        0.000000 -1.373903e-01
bigcom204        0.000000 -6.759083e-01
bigcom205        0.000000 -1.439914e-01
bigcom212        0.000000 -4.303820e-01
bigcom214        0.000000 -4.275170e-01
bigcom222        0.000000 -4.553398e-01
bigcom223        0.000000  0.000000e+00
bigcom226        0.000000 -6.860995e-01
bigcom227        0.000000 -1.295438e-01
bigcom229        0.000000 -2.300425e-01
bigcom233        0.000000  0.000000e+00
bigcom236        0.000000 -4.633676e-01
bigcom237        0.000000 -1.070978e-01
bigcom246        0.000000 -5.022486e-01
bigcom248        0.000000 -1.776774e-04
bigcom249        0.000000 -4.209367e-02
bigcom250        0.000000 -3.466119e-01
bigcom254        0.000000 -8.247086e-01
bigcom266        0.000000 -1.050006e-01
bigcom269        0.000000 -4.288311e-01
bigcom272        0.000000 -6.533804e-01
bigcom274        0.000000  2.754712e+00
bigcom281        0.000000  3.883739e+00
bigcom291        0.000000 -5.163366e-01
bigcom292        0.000000  3.380726e+00
bigcom295        0.000000 -1.699337e-01
bigcom299        0.000000 -4.323536e-01
bigcom301        0.000000 -2.222399e-01
bigcom306        0.000000 -5.644718e-01
bigcom309        0.000000 -6.739434e-02
bigcom314        0.000000 -2.908215e-01
bigcom321        0.000000 -7.532140e-01
bigcom341        0.000000 -1.934817e-01
bigcom350        0.000000 -5.123520e-01
bigcom353        0.000000 -5.147996e-01
bigcom359        0.000000 -2.108739e-01
bigcom363        0.000000  0.000000e+00
bigcom365        0.000000 -1.705305e-01
bigcom385        0.000000 -4.098517e-01
bigcom386        0.000000 -1.850577e-01
bigcom408        0.000000  0.000000e+00
bigcom412        0.000000 -6.556574e-01
bigcom480        0.000000 -5.098308e-01
spin_vertex      0.000000 -9.382247e-02
membership_s1    0.000000  1.579021e-03
membership_s3    0.000000 -6.002059e-01
membership_s4    0.000000  9.329594e-01
membership_s5    0.000000  8.592191e-02
membership_s6    0.000000  2.547858e-01
membership_s7    0.000000  1.539452e-01
membership_s8    0.000000 -4.035731e-01
membership_s9    0.000000 -4.494785e-01
membership_s11   0.000000 -3.361841e-01
membership_s12   0.000000 -1.645080e-01
membership_s14   0.000000  3.642214e+00
membership_s15   0.000000 -1.780866e+00
membership_s16   0.000000 -1.512647e-01
membership_s17   0.000000 -3.493705e-01
membership_s18   0.000000 -2.320978e+00
membership_s20   0.000000 -3.694590e-01
membership_s21   0.000000  1.248654e-01
membership_s22   0.000000 -2.005741e+00
membership_s24   0.000000 -6.295255e-01
membership_s25   0.000000 -5.734884e-01
membership_s26   0.000000 -9.233217e-01
membership_s27   0.000000 -1.402275e-02
membership_s28   0.000000 -4.005544e-01
membership_s30   0.000000 -1.495106e-01
membership_s31   0.000000  4.955473e-01
membership_s32   0.000000 -2.139677e-02
membership_s33   0.000000 -4.325406e-01
membership_s36   0.000000  1.332905e-01
membership_s37   0.000000 -1.991933e+00
V1               0.000000  3.072072e-02
V2               0.000000  9.154872e-01
pdi              0.000000  4.854661e+03
adhesion         0.000000  3.961188e-06
cohesion         0.000000 -5.032465e-06
inner            0.000000  9.384667e-06
outer            0.000000  0.000000e+00
ioratio          0.000000 -3.127298e-01
comsize          0.000000  2.909643e-04
[1] "Dataset: low_C Model GBM, run: 4 of 10 2015-06-22 14:57:34"
Iter   TrainDeviance   ValidDeviance   StepSize   Improve
     1        0.1349            -nan     0.0100    0.0003
     2        0.1329            -nan     0.0100   -0.0000
     3        0.1316            -nan     0.0100    0.0000
     4        0.1304            -nan     0.0100    0.0001
     5        0.1291            -nan     0.0100    0.0000
     6        0.1277            -nan     0.0100    0.0000
     7        0.1266            -nan     0.0100    0.0001
     8        0.1258            -nan     0.0100    0.0000
     9        0.1248            -nan     0.0100    0.0000
    10        0.1240            -nan     0.0100   -0.0001
    20        0.1152            -nan     0.0100    0.0001
    25        0.1113            -nan     0.0100    0.0000

[1] "GBM variable coefficients"
                            var    rel.inf
outer                     outer 4.06061344
orbit18                 orbit18 3.25061929
inner                     inner 2.97188659
V2                           V2 2.94106651
membership_s4     membership_s4 2.87692101
orbit50                 orbit50 2.73026934
ratio5                   ratio5 2.63229234
pagerank               pagerank 2.50022586
graph9                   graph9 2.37534428
ratio2                   ratio2 2.26827400
knn                         knn 2.15219374
graph23                 graph23 2.15148466
orbit35                 orbit35 2.08453594
constraint           constraint 1.96020731
graph19                 graph19 1.93886377
orbit51                 orbit51 1.77418968
graph3                   graph3 1.75360221
graph5                   graph5 1.74305236
graph17                 graph17 1.65906921
orbit63                 orbit63 1.61528211
sixth                     sixth 1.59846543
graph20                 graph20 1.56742832
ratio1                   ratio1 1.44671293
graph14                 graph14 1.37915565
orbit19                 orbit19 1.35405534
V1                           V1 1.33708295
orbit38                 orbit38 1.33147947
graph21                 graph21 1.32505074
orbit45                 orbit45 1.32477514
graph6                   graph6 1.30104012
orbit16                 orbit16 1.23300769
orbit17                 orbit17 1.21060238
orbit27                 orbit27 1.13340862
ioratio                 ioratio 1.09558491
walktrap_vertex walktrap_vertex 1.06679409
graph15                 graph15 1.03429744
orbit62                 orbit62 0.98516029
orbit28                 orbit28 0.94656866
coreness               coreness 0.94392165
orbit15                 orbit15 0.93869048
graph13                 graph13 0.91974018
orbit39                 orbit39 0.90267695
third                     third 0.89952779
orbit47                 orbit47 0.87839476
graph27                 graph27 0.83651264
graph4                   graph4 0.82852163
orbit30                 orbit30 0.82355464
adhesion               adhesion 0.82155453
fourth                   fourth 0.80513691
orbit56                 orbit56 0.79683211
orbit36                 orbit36 0.72763049
bigcom40               bigcom40 0.69160729
orbit33                 orbit33 0.67867222
orbit68                 orbit68 0.66785168
upto_sixth           upto_sixth 0.64225092
bet                         bet 0.64173297
orbit2                   orbit2 0.62580044
graph25                 graph25 0.60688509
second                   second 0.59353685
orbit4                   orbit4 0.57950922
comsize                 comsize 0.57642907
cohesion               cohesion 0.54179262
ratio4                   ratio4 0.52149134
orbit31                 orbit31 0.51832719
orbit20                 orbit20 0.51661089
orbit52                 orbit52 0.50980713
graph18                 graph18 0.50821368
graph11                 graph11 0.48442718
trans                     trans 0.47995950
graph16                 graph16 0.47512848
spin_vertex         spin_vertex 0.47371103
graph1                   graph1 0.44555669
graph12                 graph12 0.43330001
orbit5                   orbit5 0.42876814
orbit57                 orbit57 0.41442912
orbit10                 orbit10 0.40699738
hubscore               hubscore 0.39531183
orbit32                 orbit32 0.37066977
orbit46                 orbit46 0.36921466
orbit26                 orbit26 0.35899134
orbit41                 orbit41 0.33048370
graph24                 graph24 0.29631720
orbit53                 orbit53 0.27643003
graph2                   graph2 0.27639616
orbit11                 orbit11 0.27534414
close                     close 0.22996191
evcent                   evcent 0.20374220
graph10                 graph10 0.20341320
membership_s36   membership_s36 0.20080364
graph7                   graph7 0.17001059
orbit29                 orbit29 0.16445254
upto_third           upto_third 0.16122982
orbit54                 orbit54 0.15832781
orbit13                 orbit13 0.14519578
orbit67                 orbit67 0.14322012
orbit7                   orbit7 0.11906000
bigcom15               bigcom15 0.11366016
bigcom21               bigcom21 0.09423941
pdi                         pdi 0.08860654
fifth                     fifth 0.05657168
orbit55                 orbit55 0.05166014
graph8                   graph8 0.05053095
graph0                   graph0 0.00000000
graph22                 graph22 0.00000000
graph26                 graph26 0.00000000
graph28                 graph28 0.00000000
graph29                 graph29 0.00000000
orbit0                   orbit0 0.00000000
orbit1                   orbit1 0.00000000
orbit3                   orbit3 0.00000000
orbit6                   orbit6 0.00000000
orbit8                   orbit8 0.00000000
orbit9                   orbit9 0.00000000
orbit12                 orbit12 0.00000000
orbit14                 orbit14 0.00000000
orbit21                 orbit21 0.00000000
orbit22                 orbit22 0.00000000
orbit23                 orbit23 0.00000000
orbit24                 orbit24 0.00000000
orbit25                 orbit25 0.00000000
orbit34                 orbit34 0.00000000
orbit37                 orbit37 0.00000000
orbit40                 orbit40 0.00000000
orbit42                 orbit42 0.00000000
orbit43                 orbit43 0.00000000
orbit44                 orbit44 0.00000000
orbit48                 orbit48 0.00000000
orbit49                 orbit49 0.00000000
orbit58                 orbit58 0.00000000
orbit59                 orbit59 0.00000000
orbit60                 orbit60 0.00000000
orbit61                 orbit61 0.00000000
orbit64                 orbit64 0.00000000
orbit65                 orbit65 0.00000000
orbit66                 orbit66 0.00000000
orbit69                 orbit69 0.00000000
orbit70                 orbit70 0.00000000
orbit71                 orbit71 0.00000000
orbit72                 orbit72 0.00000000
AP                           AP 0.00000000
ecc                         ecc 0.00000000
eccrad                   eccrad 0.00000000
first                     first 0.00000000
upto_second         upto_second 0.00000000
upto_fourth         upto_fourth 0.00000000
upto_fifth           upto_fifth 0.00000000
ratio3                   ratio3 0.00000000
ratio6                   ratio6 0.00000000
selfinter             selfinter 0.00000000
bigcom1                 bigcom1 0.00000000
bigcom2                 bigcom2 0.00000000
bigcom3                 bigcom3 0.00000000
bigcom4                 bigcom4 0.00000000
bigcom6                 bigcom6 0.00000000
bigcom8                 bigcom8 0.00000000
bigcom9                 bigcom9 0.00000000
bigcom11               bigcom11 0.00000000
bigcom13               bigcom13 0.00000000
bigcom16               bigcom16 0.00000000
bigcom22               bigcom22 0.00000000
bigcom24               bigcom24 0.00000000
bigcom26               bigcom26 0.00000000
bigcom28               bigcom28 0.00000000
bigcom30               bigcom30 0.00000000
bigcom31               bigcom31 0.00000000
bigcom32               bigcom32 0.00000000
bigcom33               bigcom33 0.00000000
bigcom34               bigcom34 0.00000000
bigcom36               bigcom36 0.00000000
bigcom37               bigcom37 0.00000000
bigcom38               bigcom38 0.00000000
bigcom39               bigcom39 0.00000000
bigcom43               bigcom43 0.00000000
bigcom44               bigcom44 0.00000000
bigcom46               bigcom46 0.00000000
bigcom47               bigcom47 0.00000000
bigcom49               bigcom49 0.00000000
bigcom50               bigcom50 0.00000000
bigcom51               bigcom51 0.00000000
bigcom52               bigcom52 0.00000000
bigcom54               bigcom54 0.00000000
bigcom56               bigcom56 0.00000000
bigcom62               bigcom62 0.00000000
bigcom66               bigcom66 0.00000000
bigcom68               bigcom68 0.00000000
bigcom69               bigcom69 0.00000000
bigcom71               bigcom71 0.00000000
bigcom72               bigcom72 0.00000000
bigcom73               bigcom73 0.00000000
bigcom74               bigcom74 0.00000000
bigcom75               bigcom75 0.00000000
bigcom76               bigcom76 0.00000000
bigcom77               bigcom77 0.00000000
bigcom79               bigcom79 0.00000000
bigcom80               bigcom80 0.00000000
bigcom82               bigcom82 0.00000000
bigcom83               bigcom83 0.00000000
bigcom84               bigcom84 0.00000000
bigcom85               bigcom85 0.00000000
bigcom87               bigcom87 0.00000000
bigcom89               bigcom89 0.00000000
bigcom91               bigcom91 0.00000000
bigcom92               bigcom92 0.00000000
bigcom93               bigcom93 0.00000000
bigcom96               bigcom96 0.00000000
bigcom97               bigcom97 0.00000000
bigcom98               bigcom98 0.00000000
bigcom99               bigcom99 0.00000000
bigcom101             bigcom101 0.00000000
bigcom104             bigcom104 0.00000000
bigcom106             bigcom106 0.00000000
bigcom109             bigcom109 0.00000000
bigcom113             bigcom113 0.00000000
bigcom116             bigcom116 0.00000000
bigcom120             bigcom120 0.00000000
bigcom123             bigcom123 0.00000000
bigcom126             bigcom126 0.00000000
bigcom127             bigcom127 0.00000000
bigcom137             bigcom137 0.00000000
bigcom139             bigcom139 0.00000000
bigcom140             bigcom140 0.00000000
bigcom143             bigcom143 0.00000000
bigcom145             bigcom145 0.00000000
bigcom146             bigcom146 0.00000000
bigcom147             bigcom147 0.00000000
bigcom149             bigcom149 0.00000000
bigcom153             bigcom153 0.00000000
bigcom154             bigcom154 0.00000000
bigcom156             bigcom156 0.00000000
bigcom157             bigcom157 0.00000000
bigcom158             bigcom158 0.00000000
bigcom160             bigcom160 0.00000000
bigcom161             bigcom161 0.00000000
bigcom162             bigcom162 0.00000000
bigcom164             bigcom164 0.00000000
bigcom166             bigcom166 0.00000000
bigcom167             bigcom167 0.00000000
bigcom171             bigcom171 0.00000000
bigcom173             bigcom173 0.00000000
bigcom175             bigcom175 0.00000000
bigcom176             bigcom176 0.00000000
bigcom177             bigcom177 0.00000000
bigcom178             bigcom178 0.00000000
bigcom180             bigcom180 0.00000000
bigcom181             bigcom181 0.00000000
bigcom184             bigcom184 0.00000000
bigcom186             bigcom186 0.00000000
bigcom187             bigcom187 0.00000000
bigcom189             bigcom189 0.00000000
bigcom194             bigcom194 0.00000000
bigcom195             bigcom195 0.00000000
bigcom196             bigcom196 0.00000000
bigcom204             bigcom204 0.00000000
bigcom205             bigcom205 0.00000000
bigcom212             bigcom212 0.00000000
bigcom214             bigcom214 0.00000000
bigcom222             bigcom222 0.00000000
bigcom223             bigcom223 0.00000000
bigcom226             bigcom226 0.00000000
bigcom227             bigcom227 0.00000000
bigcom229             bigcom229 0.00000000
bigcom233             bigcom233 0.00000000
bigcom236             bigcom236 0.00000000
bigcom237             bigcom237 0.00000000
bigcom246             bigcom246 0.00000000
bigcom248             bigcom248 0.00000000
bigcom249             bigcom249 0.00000000
bigcom250             bigcom250 0.00000000
bigcom254             bigcom254 0.00000000
bigcom266             bigcom266 0.00000000
bigcom269             bigcom269 0.00000000
bigcom272             bigcom272 0.00000000
bigcom274             bigcom274 0.00000000
bigcom281             bigcom281 0.00000000
bigcom291             bigcom291 0.00000000
bigcom292             bigcom292 0.00000000
bigcom295             bigcom295 0.00000000
bigcom299             bigcom299 0.00000000
bigcom301             bigcom301 0.00000000
bigcom306             bigcom306 0.00000000
bigcom309             bigcom309 0.00000000
bigcom314             bigcom314 0.00000000
bigcom321             bigcom321 0.00000000
bigcom341             bigcom341 0.00000000
bigcom350             bigcom350 0.00000000
bigcom353             bigcom353 0.00000000
bigcom359             bigcom359 0.00000000
bigcom363             bigcom363 0.00000000
bigcom365             bigcom365 0.00000000
bigcom385             bigcom385 0.00000000
bigcom386             bigcom386 0.00000000
bigcom408             bigcom408 0.00000000
bigcom412             bigcom412 0.00000000
bigcom480             bigcom480 0.00000000
membership_s1     membership_s1 0.00000000
membership_s3     membership_s3 0.00000000
membership_s5     membership_s5 0.00000000
membership_s6     membership_s6 0.00000000
membership_s7     membership_s7 0.00000000
membership_s8     membership_s8 0.00000000
membership_s9     membership_s9 0.00000000
membership_s11   membership_s11 0.00000000
membership_s12   membership_s12 0.00000000
membership_s14   membership_s14 0.00000000
membership_s15   membership_s15 0.00000000
membership_s16   membership_s16 0.00000000
membership_s17   membership_s17 0.00000000
membership_s18   membership_s18 0.00000000
membership_s20   membership_s20 0.00000000
membership_s21   membership_s21 0.00000000
membership_s22   membership_s22 0.00000000
membership_s24   membership_s24 0.00000000
membership_s25   membership_s25 0.00000000
membership_s26   membership_s26 0.00000000
membership_s27   membership_s27 0.00000000
membership_s28   membership_s28 0.00000000
membership_s30   membership_s30 0.00000000
membership_s31   membership_s31 0.00000000
membership_s32   membership_s32 0.00000000
membership_s33   membership_s33 0.00000000
membership_s37   membership_s37 0.00000000
[1] "Dataset: low_C Model RF, run: 4 of 10 2015-06-22 14:57:47"
     |      Out-of-bag   |
Tree |      MSE  %Var(y) |
   1 |  0.02595   205.74 |
   2 |  0.02534   200.90 |
   3 |  0.02339   185.42 |
   4 |  0.02232   176.94 |
   5 |  0.02202   174.55 |
   6 |  0.02201   174.52 |
   7 |  0.02096   166.18 |
   8 |  0.01988   157.57 |
   9 |  0.01818   144.11 |
  10 |  0.01735   137.56 |
  11 |  0.01728   137.02 |
  12 |  0.01687   133.71 |
  13 |  0.01684   133.50 |
  14 |  0.01666   132.09 |
  15 |  0.01627   128.99 |
  16 |  0.01588   125.90 |
  17 |  0.01579   125.20 |
  18 |  0.01571   124.55 |
  19 |   0.0156   123.66 |
  20 |  0.01547   122.66 |
  21 |  0.01544   122.42 |
  22 |  0.01534   121.64 |
  23 |  0.01528   121.13 |
  24 |  0.01531   121.36 |
  25 |   0.0152   120.48 |
  26 |  0.01515   120.14 |
  27 |  0.01515   120.08 |
  28 |  0.01509   119.65 |
  29 |  0.01506   119.37 |
  30 |  0.01501   118.97 |
  31 |  0.01497   118.69 |
  32 |  0.01496   118.59 |
  33 |  0.01489   118.04 |
  34 |  0.01483   117.53 |
  35 |  0.01473   116.80 |
  36 |  0.01467   116.31 |
  37 |  0.01466   116.18 |
  38 |  0.01456   115.39 |
  39 |   0.0145   114.97 |
  40 |  0.01445   114.58 |
  41 |  0.01448   114.82 |
  42 |  0.01447   114.73 |
  43 |  0.01441   114.22 |
  44 |  0.01431   113.41 |
  45 |   0.0143   113.37 |
  46 |  0.01426   113.08 |
  47 |  0.01424   112.90 |
  48 |  0.01422   112.72 |
  49 |  0.01413   112.03 |
  50 |  0.01417   112.31 |
  51 |  0.01412   111.95 |
  52 |  0.01409   111.66 |
  53 |  0.01408   111.64 |
  54 |  0.01408   111.64 |
  55 |  0.01408   111.65 |
  56 |  0.01409   111.66 |
  57 |  0.01409   111.66 |
  58 |  0.01405   111.35 |
  59 |  0.01406   111.46 |
  60 |  0.01402   111.14 |
  61 |    0.014   110.96 |
  62 |    0.014   110.97 |
  63 |  0.01396   110.70 |
  64 |  0.01397   110.79 |
  65 |  0.01399   110.88 |
  66 |  0.01397   110.71 |
  67 |  0.01396   110.66 |
  68 |  0.01395   110.61 |
  69 |  0.01396   110.67 |
  70 |  0.01396   110.64 |
  71 |  0.01397   110.73 |
  72 |  0.01395   110.59 |
  73 |  0.01394   110.53 |
  74 |  0.01394   110.50 |
  75 |  0.01393   110.42 |
  76 |  0.01393   110.41 |
  77 |  0.01392   110.36 |
  78 |  0.01394   110.47 |
  79 |  0.01393   110.39 |
  80 |  0.01392   110.33 |
  81 |  0.01392   110.32 |
  82 |  0.01391   110.29 |
  83 |  0.01391   110.24 |
  84 |  0.01391   110.27 |
  85 |  0.01389   110.08 |
  86 |  0.01385   109.83 |
  87 |  0.01386   109.87 |
  88 |  0.01386   109.89 |
  89 |  0.01387   109.95 |
  90 |  0.01385   109.80 |
  91 |  0.01385   109.80 |
  92 |  0.01383   109.66 |
  93 |  0.01384   109.69 |
  94 |  0.01384   109.73 |
  95 |  0.01384   109.74 |
  96 |  0.01385   109.76 |
  97 |  0.01385   109.78 |
  98 |  0.01385   109.82 |
  99 |  0.01386   109.85 |
 100 |  0.01385   109.82 |
[1] "Random Forest variable coefficients"
                      %IncMSE IncNodePurity
graph0           2.733741e-05  3.054814e-02
graph1           6.713590e-03  4.420225e-01
graph2           1.252777e-04  9.621352e-02
graph3           8.843366e-04  2.679991e-01
graph4           3.079641e-03  5.396527e-01
graph5           1.326628e-03  3.725714e-01
graph6           3.330678e-03  6.240338e-01
graph7           7.709014e-04  1.543857e-01
graph8           1.773680e-05  1.649930e-01
graph9           1.028308e-03  2.724121e-01
graph10          7.072191e-03  5.903778e-01
graph11          5.371016e-03  4.870627e-01
graph12          4.125573e-03  5.216301e-01
graph13          4.444416e-03  5.697046e-01
graph14          1.592911e-03  5.357050e-01
graph15          6.726451e-03  5.535014e-01
graph16          3.035965e-03  4.558007e-01
graph17          1.641211e-03  3.660215e-01
graph18          3.023838e-03  2.627414e-01
graph19          6.071337e-03  5.229727e-01
graph20          1.617211e-03  4.725076e-01
graph21          5.828926e-03  7.592198e-01
graph22          2.924328e-04  1.383582e-01
graph23          9.394800e-03  7.588064e-01
graph24          7.652382e-05  1.521987e-01
graph25          4.792367e-04  1.771616e-01
graph26          1.480732e-04  5.568824e-02
graph27          1.194377e-04  2.234398e-01
graph28         -3.471638e-07  6.993204e-02
graph29          6.346417e-06  7.515439e-03
orbit0           7.152385e-05  7.342593e-02
orbit1           3.100039e-03  4.828090e-01
orbit2           8.678142e-05  1.483070e-01
orbit3           1.519629e-04  1.383719e-01
orbit4           2.318457e-03  3.274947e-01
orbit5           2.700160e-03  3.513242e-01
orbit6           6.712328e-03  5.162989e-01
orbit7           3.981568e-04  7.018695e-02
orbit8           9.207852e-04  2.114676e-01
orbit9           4.054934e-03  1.557681e-01
orbit10          1.096326e-03  1.926165e-01
orbit11         -5.337274e-06  1.755173e-01
orbit12          2.588302e-04  7.885230e-02
orbit13          6.496124e-05  7.381393e-03
orbit14          1.596586e-05  2.597050e-01
orbit15          2.615995e-03  4.367459e-01
orbit16          8.983370e-03  8.644104e-01
orbit17          3.600028e-03  4.820037e-01
orbit18          7.647257e-03  1.435774e+00
orbit19          1.343153e-03  3.920105e-01
orbit20          1.965004e-03  5.553854e-01
orbit21          1.971305e-03  4.734837e-01
orbit22          5.399328e-03  4.380543e-01
orbit23          2.481055e-05  1.807766e-01
orbit24          5.757425e-03  5.904994e-01
orbit25          3.021933e-03  2.755908e-01
orbit26          3.295786e-04  1.345008e-01
orbit27          2.807027e-03  6.828303e-01
orbit28          3.401725e-03  5.355964e-01
orbit29          3.669249e-03  2.226458e-01
orbit30          4.412027e-04  3.149341e-01
orbit31          2.131541e-03  3.709056e-01
orbit32          1.807363e-03  1.132237e-01
orbit33          7.030986e-05  2.407051e-01
orbit34          3.937329e-03  5.171159e-01
orbit35          6.060643e-03  6.050848e-01
orbit36          2.031600e-03  5.223852e-01
orbit37          2.583474e-04  2.491678e-01
orbit38          4.849001e-04  2.118426e-01
orbit39          5.372357e-03  4.778815e-01
orbit40          4.265574e-06  6.135134e-02
orbit41          4.465020e-04  9.362830e-02
orbit42         -2.131842e-05  3.710733e-02
orbit43          2.040334e-03  1.131001e-01
orbit44          2.727793e-05  9.038263e-02
orbit45          2.581974e-03  5.029171e-01
orbit46          1.621673e-04  2.745190e-01
orbit47          4.754254e-04  2.119572e-01
orbit48          9.520142e-04  1.820033e-01
orbit49          1.207343e-03  3.947705e-01
orbit50          3.246827e-04  1.752316e-01
orbit51          4.705721e-03  2.993848e-01
orbit52          1.930179e-04  1.407346e-01
orbit53          1.941122e-03  1.557926e-01
orbit54          5.287454e-04  1.354258e-01
orbit55          1.091920e-04  8.325501e-02
orbit56          1.165402e-02  5.656801e-01
orbit57          3.433870e-04  8.355020e-02
orbit58         -1.280410e-05  7.180462e-04
orbit59          2.936485e-04  1.986610e-01
orbit60          7.708295e-05  2.258980e-02
orbit61         -1.304563e-05  1.658482e-02
orbit62          8.947152e-04  2.215278e-01
orbit63          1.159170e-03  5.321689e-02
orbit64          8.916086e-05  3.149443e-02
orbit65          4.720224e-04  1.488521e-01
orbit66          1.944262e-04  1.278341e-02
orbit67          1.684513e-05  8.498059e-02
orbit68          1.263591e-04  1.837186e-01
orbit69          0.000000e+00  0.000000e+00
orbit70          1.528826e-05  3.168805e-02
orbit71         -1.169554e-05  7.882958e-02
orbit72          0.000000e+00  1.110223e-18
AP              -4.537016e-06  2.401847e-02
bet              5.391520e-03  1.145652e+00
ecc              6.134713e-05  1.150198e-01
eccrad           6.606374e-05  5.262786e-02
close            2.292020e-03  3.444083e-01
constraint       4.070734e-03  9.628353e-01
coreness         1.466130e-03  3.320547e-01
knn              5.275245e-03  8.762031e-01
hubscore         2.131989e-03  4.757159e-01
pagerank         3.439938e-03  1.492549e+00
trans            2.155256e-04  1.343059e-01
evcent           1.955981e-03  4.257852e-01
first            5.711302e-05  1.180209e-01
upto_second      3.884034e-03  4.910608e-01
upto_third       2.220428e-03  2.475190e-01
upto_fourth      1.102984e-03  4.428392e-01
upto_fifth       4.843433e-03  3.667989e-01
upto_sixth       7.925974e-04  3.119071e-01
second           2.736960e-03  5.258722e-01
third            3.279822e-03  4.101113e-01
fourth           6.107512e-03  1.036729e+00
fifth            1.256331e-03  6.338786e-01
sixth            5.492431e-03  7.710997e-01
ratio1           4.002651e-03  7.631041e-01
ratio2           4.723247e-03  1.078461e+00
ratio3           4.555509e-03  5.841099e-01
ratio4           4.729353e-03  8.995532e-01
ratio5           4.366054e-03  1.353430e+00
ratio6           6.313575e-03  6.885041e-01
selfinter        1.843675e-04  4.607472e-02
walktrap_vertex  1.468728e-03  5.098468e-01
bigcom1          1.145359e-04  1.409664e-01
bigcom2          0.000000e+00  1.387779e-19
bigcom3          0.000000e+00  0.000000e+00
bigcom4          2.319769e-03  1.389065e-01
bigcom6          0.000000e+00  0.000000e+00
bigcom8          0.000000e+00  0.000000e+00
bigcom9          0.000000e+00  0.000000e+00
bigcom11         0.000000e+00  0.000000e+00
bigcom13         0.000000e+00  0.000000e+00
bigcom15         2.432457e-04  3.256010e-01
bigcom16         0.000000e+00  0.000000e+00
bigcom21        -3.437034e-05  1.231316e-02
bigcom22         3.487156e-04  1.716574e-01
bigcom24         6.814978e-06  4.607895e-01
bigcom26         0.000000e+00  1.387779e-19
bigcom28         7.173151e-05  1.441881e-01
bigcom30         0.000000e+00  0.000000e+00
bigcom31         0.000000e+00  1.387779e-19
bigcom32         0.000000e+00  0.000000e+00
bigcom33         0.000000e+00  1.387779e-19
bigcom34         0.000000e+00  1.387779e-19
bigcom36         1.619394e-05  2.350841e-01
bigcom37         0.000000e+00  5.551115e-19
bigcom38         0.000000e+00  6.938894e-20
bigcom39         0.000000e+00  0.000000e+00
bigcom40         1.166244e-03  3.066790e-01
bigcom43         0.000000e+00  0.000000e+00
bigcom44         0.000000e+00  0.000000e+00
bigcom46         0.000000e+00  1.387779e-19
bigcom47         0.000000e+00  4.163336e-19
bigcom49        -2.929434e-06  3.273681e-01
bigcom50         0.000000e+00  0.000000e+00
bigcom51         0.000000e+00  1.387779e-19
bigcom52         0.000000e+00  0.000000e+00
bigcom54         0.000000e+00  0.000000e+00
bigcom56         0.000000e+00  5.551115e-19
bigcom62         0.000000e+00  0.000000e+00
bigcom66         0.000000e+00  0.000000e+00
bigcom68         0.000000e+00  1.110223e-18
bigcom69         0.000000e+00  6.938894e-20
bigcom71         0.000000e+00  0.000000e+00
bigcom72         0.000000e+00  5.551115e-19
bigcom73         0.000000e+00  0.000000e+00
bigcom74         0.000000e+00  0.000000e+00
bigcom75         0.000000e+00  1.387779e-19
bigcom76         0.000000e+00  5.551115e-19
bigcom77         0.000000e+00  0.000000e+00
bigcom79         0.000000e+00  5.551115e-19
bigcom80         0.000000e+00  0.000000e+00
bigcom82         0.000000e+00  0.000000e+00
bigcom83         0.000000e+00  0.000000e+00
bigcom84         0.000000e+00  0.000000e+00
bigcom85         0.000000e+00  0.000000e+00
bigcom87         0.000000e+00  0.000000e+00
bigcom89         0.000000e+00  0.000000e+00
bigcom91         0.000000e+00  0.000000e+00
bigcom92         0.000000e+00  0.000000e+00
bigcom93         0.000000e+00  0.000000e+00
bigcom96         0.000000e+00  0.000000e+00
bigcom97         0.000000e+00  1.387779e-19
bigcom98         0.000000e+00  5.551115e-19
bigcom99         0.000000e+00  0.000000e+00
bigcom101        0.000000e+00  4.163336e-19
bigcom104        0.000000e+00  1.387779e-19
bigcom106        0.000000e+00  0.000000e+00
bigcom109        0.000000e+00  0.000000e+00
bigcom113        0.000000e+00  0.000000e+00
bigcom116        0.000000e+00  0.000000e+00
bigcom120        0.000000e+00  0.000000e+00
bigcom123        0.000000e+00  0.000000e+00
bigcom126        0.000000e+00  5.551115e-19
bigcom127       -8.632930e-06  4.260073e-01
bigcom137        0.000000e+00  0.000000e+00
bigcom139        0.000000e+00  0.000000e+00
bigcom140        0.000000e+00  0.000000e+00
bigcom143        0.000000e+00  0.000000e+00
bigcom145        1.532540e-05  4.572224e-01
bigcom146        0.000000e+00  0.000000e+00
bigcom147        0.000000e+00  0.000000e+00
bigcom149        0.000000e+00  6.445309e-01
bigcom153        0.000000e+00  0.000000e+00
bigcom154        0.000000e+00  0.000000e+00
bigcom156        0.000000e+00  5.551115e-19
bigcom157        0.000000e+00  0.000000e+00
bigcom158        0.000000e+00  0.000000e+00
bigcom160        0.000000e+00  1.387779e-19
bigcom161        0.000000e+00  0.000000e+00
bigcom162        0.000000e+00  0.000000e+00
bigcom164        0.000000e+00  0.000000e+00
bigcom166        0.000000e+00  0.000000e+00
bigcom167        0.000000e+00  0.000000e+00
bigcom171        0.000000e+00  0.000000e+00
bigcom173        0.000000e+00  6.245005e-19
bigcom175        0.000000e+00  0.000000e+00
bigcom176        0.000000e+00  0.000000e+00
bigcom177        0.000000e+00  0.000000e+00
bigcom178        0.000000e+00  0.000000e+00
bigcom180        0.000000e+00  0.000000e+00
bigcom181        0.000000e+00  0.000000e+00
bigcom184        0.000000e+00  5.551115e-19
bigcom186        0.000000e+00  0.000000e+00
bigcom187        0.000000e+00  0.000000e+00
bigcom189        0.000000e+00  6.938894e-19
bigcom194        0.000000e+00  0.000000e+00
bigcom195        0.000000e+00  0.000000e+00
bigcom196        0.000000e+00  0.000000e+00
bigcom204        0.000000e+00  0.000000e+00
bigcom205        0.000000e+00  0.000000e+00
bigcom212        0.000000e+00  0.000000e+00
bigcom214        0.000000e+00  2.775558e-19
bigcom222        0.000000e+00  2.775558e-19
bigcom223        0.000000e+00  0.000000e+00
bigcom226        0.000000e+00  0.000000e+00
bigcom227        0.000000e+00  1.110223e-18
bigcom229        0.000000e+00  0.000000e+00
bigcom233        0.000000e+00  0.000000e+00
bigcom236        0.000000e+00  5.551115e-19
bigcom237        0.000000e+00  0.000000e+00
bigcom246        0.000000e+00  0.000000e+00
bigcom248        0.000000e+00  6.938894e-19
bigcom249        0.000000e+00  0.000000e+00
bigcom250        0.000000e+00  0.000000e+00
bigcom254        0.000000e+00  0.000000e+00
bigcom266        0.000000e+00  0.000000e+00
bigcom269        0.000000e+00  1.387779e-19
bigcom272        0.000000e+00  0.000000e+00
bigcom274        4.905900e-05  1.102309e-01
bigcom281       -2.376150e-05  7.678911e-01
bigcom291        0.000000e+00  0.000000e+00
bigcom292       -1.737158e-05  5.311983e-01
bigcom295        0.000000e+00  0.000000e+00
bigcom299        0.000000e+00  0.000000e+00
bigcom301        0.000000e+00  0.000000e+00
bigcom306        0.000000e+00  5.551115e-19
bigcom309        0.000000e+00  0.000000e+00
bigcom314        0.000000e+00  1.387779e-19
bigcom321        0.000000e+00  0.000000e+00
bigcom341        0.000000e+00  0.000000e+00
bigcom350        0.000000e+00  0.000000e+00
bigcom353        0.000000e+00  0.000000e+00
bigcom359        0.000000e+00  0.000000e+00
bigcom363        0.000000e+00  0.000000e+00
bigcom365        0.000000e+00  0.000000e+00
bigcom385        0.000000e+00  0.000000e+00
bigcom386        0.000000e+00  0.000000e+00
bigcom408        0.000000e+00  0.000000e+00
bigcom412        0.000000e+00  1.387779e-19
bigcom480        0.000000e+00  5.551115e-19
spin_vertex      1.721623e-03  3.857983e-01
membership_s1    3.453646e-05  1.029855e-01
membership_s3    0.000000e+00  1.387779e-19
membership_s4    1.796903e-04  7.067044e-01
membership_s5    2.105299e-05  9.769147e-02
membership_s6    6.967935e-04  1.205777e-01
membership_s7   -1.153293e-05  9.979804e-02
membership_s8    0.000000e+00  0.000000e+00
membership_s9    0.000000e+00  1.387779e-19
membership_s11   0.000000e+00  1.110223e-18
membership_s12   0.000000e+00  1.387779e-19
membership_s14   4.080347e-05  5.320427e-01
membership_s15   0.000000e+00  0.000000e+00
membership_s16  -4.371845e-06  1.542528e-02
membership_s17   0.000000e+00  6.938894e-20
membership_s18   0.000000e+00  6.938894e-20
membership_s20   0.000000e+00  0.000000e+00
membership_s21   1.279273e-04  1.949220e-01
membership_s22   0.000000e+00  0.000000e+00
membership_s24   0.000000e+00  0.000000e+00
membership_s25   0.000000e+00  5.551115e-19
membership_s26   0.000000e+00  1.333333e-02
membership_s27  -7.308063e-07  2.855966e-02
membership_s28   0.000000e+00  0.000000e+00
membership_s30   9.387673e-06  2.198260e-02
membership_s31   1.734070e-05  1.943752e-01
membership_s32   4.880954e-06  3.899266e-02
membership_s33   0.000000e+00  0.000000e+00
membership_s36   1.009459e-04  9.921837e-02
membership_s37   0.000000e+00  1.387779e-19
V1               2.693672e-03  1.358419e+00
V2               8.206341e-04  1.284551e+00
pdi             -5.241942e-07  2.593183e-02
adhesion         4.169013e-03  9.598072e-01
cohesion         3.559612e-03  1.118656e+00
inner            1.229374e-03  1.467304e+00
outer            1.494274e-03  1.283792e+00
ioratio          1.751484e-03  8.817367e-01
comsize          1.501206e-03  1.028836e+00
[1] "Dataset: low_C Model GLM, run: 4 of 10 2015-06-22 14:59:33"
[1] "glmnet variable coefficients"
                     [,1]          [,2]
(Intercept)     -4.347209 -4.932053e+00
graph0           0.000000 -4.699545e-02
graph1           0.000000 -5.423219e-05
graph2           0.000000  8.269504e-04
graph3           0.000000 -2.866032e-06
graph4           0.000000  0.000000e+00
graph5           0.000000 -4.220184e-05
graph6           0.000000 -4.214205e-06
graph7           0.000000 -1.395868e-03
graph8           0.000000  4.169757e-02
graph9           0.000000 -1.190108e-07
graph10          0.000000  0.000000e+00
graph11          0.000000  0.000000e+00
graph12          0.000000  4.080273e-08
graph13          0.000000  2.226167e-08
graph14          0.000000  0.000000e+00
graph15          0.000000 -1.377728e-05
graph16          0.000000  0.000000e+00
graph17          0.000000 -8.544998e-07
graph18          0.000000 -3.145517e-04
graph19          0.000000 -1.263791e-06
graph20          0.000000 -4.325576e-05
graph21          0.000000  0.000000e+00
graph22          0.000000 -7.546157e-05
graph23          0.000000  1.005180e-04
graph24          0.000000  9.777682e-05
graph25          0.000000 -5.361672e-03
graph26          0.000000 -2.819378e-03
graph27          0.000000  2.895695e-02
graph28          0.000000  5.833478e-03
graph29          0.000000 -1.458597e-01
orbit0           0.000000 -4.679073e-02
orbit1           0.000000 -6.153821e-05
orbit2           0.000000 -3.054344e-02
orbit3           0.000000  4.140137e-03
orbit4           0.000000 -1.470616e-07
orbit5           0.000000 -1.928249e-04
orbit6           0.000000  0.000000e+00
orbit7           0.000000  6.864045e-04
orbit8           0.000000 -2.193498e-05
orbit9           0.000000 -5.942027e-07
orbit10          0.000000 -1.550778e-04
orbit11          0.000000 -1.635411e-01
orbit12          0.000000 -1.213213e-03
orbit13          0.000000 -2.946231e-01
orbit14          0.000000  7.965312e-02
orbit15          0.000000 -3.764594e-08
orbit16          0.000000  7.661177e-07
orbit17          0.000000 -6.026408e-06
orbit18          0.000000 -1.424729e-07
orbit19          0.000000  0.000000e+00
orbit20          0.000000  3.960458e-09
orbit21          0.000000  1.258309e-04
orbit22          0.000000  0.000000e+00
orbit23          0.000000  5.619187e-02
orbit24          0.000000  1.093859e-06
orbit25          0.000000 -1.474450e-06
orbit26          0.000000 -3.126999e-05
orbit27          0.000000 -1.549362e-06
orbit28          0.000000  4.334375e-06
orbit29          0.000000  5.445214e-05
orbit30          0.000000  1.457697e-04
orbit31          0.000000  0.000000e+00
orbit32          0.000000 -4.386998e-07
orbit33          0.000000  8.605054e-02
orbit34          0.000000 -1.273353e-05
orbit35          0.000000 -4.145620e-07
orbit36          0.000000  5.132346e-05
orbit37          0.000000  1.189135e-06
orbit38          0.000000  1.848707e-03
orbit39          0.000000  0.000000e+00
orbit40          0.000000 -5.888087e-06
orbit41          0.000000 -1.903050e-03
orbit42          0.000000  1.350707e-01
orbit43          0.000000 -3.103222e-04
orbit44          0.000000 -1.916947e-01
orbit45          0.000000 -1.521019e-05
orbit46          0.000000  8.095426e-05
orbit47          0.000000  5.687787e-03
orbit48          0.000000  8.786292e-05
orbit49          0.000000 -3.361650e-05
orbit50          0.000000 -3.471865e-02
orbit51          0.000000  1.335374e-03
orbit52          0.000000 -5.854367e-04
orbit53          0.000000  5.133936e-03
orbit54          0.000000 -7.583369e-05
orbit55          0.000000  8.279428e-01
orbit56          0.000000  9.744451e-05
orbit57          0.000000 -6.586769e-05
orbit58          0.000000  2.119404e-01
orbit59          0.000000  7.440065e-05
orbit60          0.000000  9.009637e-04
orbit61          0.000000  1.655010e-01
orbit62          0.000000 -7.533907e-03
orbit63          0.000000  1.965670e-03
orbit64          0.000000 -3.166089e-02
orbit65          0.000000 -2.104549e-03
orbit66          0.000000 -1.291558e-02
orbit67          0.000000  7.925608e-01
orbit68          0.000000  2.952578e-02
orbit69          0.000000 -2.544998e-01
orbit70          0.000000  3.995936e-03
orbit71          0.000000  2.821291e-01
orbit72          0.000000 -1.702483e-01
AP               0.000000  1.218828e-01
bet              0.000000 -5.568661e-05
ecc              0.000000 -3.676062e-02
eccrad           0.000000 -1.975485e-01
close            0.000000  9.417894e-04
constraint       0.000000  5.159116e-02
coreness         0.000000  4.000874e-01
knn              0.000000  3.523384e-07
hubscore         0.000000  1.196970e+01
pagerank         0.000000 -1.594792e+00
trans            0.000000  3.181093e-01
evcent           0.000000  2.152802e+01
first            0.000000 -4.241610e-02
upto_second      0.000000 -4.870816e-05
upto_third       0.000000  0.000000e+00
upto_fourth      0.000000  1.014877e-05
upto_fifth       0.000000  0.000000e+00
upto_sixth       0.000000 -1.755375e-04
second           0.000000 -3.674346e-05
third            0.000000  5.155587e-06
fourth           0.000000  5.732910e-06
fifth            0.000000 -2.457241e-05
sixth            0.000000 -8.140559e-05
ratio1           0.000000  2.862158e-05
ratio2           0.000000  1.162812e-04
ratio3           0.000000 -4.198086e-04
ratio4           0.000000 -9.515807e-03
ratio5           0.000000  5.678087e-05
ratio6           0.000000  2.285877e-04
selfinter        0.000000 -5.487540e-01
walktrap_vertex  0.000000  3.623212e-02
bigcom1          0.000000  2.526964e-01
bigcom2          0.000000 -9.282382e-01
bigcom3          0.000000 -1.217919e+00
bigcom4          0.000000  5.602356e-01
bigcom6          0.000000 -2.321178e-01
bigcom8          0.000000 -1.095121e+00
bigcom9          0.000000 -1.187578e+00
bigcom11         0.000000 -7.549266e-01
bigcom13         0.000000 -9.395189e-01
bigcom15         0.000000  2.251043e+00
bigcom16         0.000000 -7.945110e-01
bigcom21         0.000000  1.456887e+00
bigcom22         0.000000  3.444633e-01
bigcom24         0.000000  2.901803e+00
bigcom26         0.000000 -9.925205e-01
bigcom28         0.000000  9.579916e-01
bigcom30         0.000000 -8.454973e-01
bigcom31         0.000000 -7.061635e-01
bigcom32         0.000000 -1.068150e+00
bigcom33         0.000000 -5.599938e-01
bigcom34         0.000000 -1.259084e-01
bigcom36         0.000000  2.506645e+00
bigcom37         0.000000  0.000000e+00
bigcom38         0.000000 -6.893454e-01
bigcom39         0.000000 -7.586920e-01
bigcom40         0.000000  7.403111e-01
bigcom43         0.000000 -3.662202e-01
bigcom44         0.000000 -6.496000e-01
bigcom46         0.000000 -6.209914e-01
bigcom47         0.000000 -4.867369e-01
bigcom49         0.000000  1.942456e+00
bigcom50         0.000000 -5.332795e-01
bigcom51         0.000000 -8.169726e-01
bigcom52         0.000000 -1.869580e-01
bigcom54         0.000000 -4.419565e-01
bigcom56         0.000000 -3.001061e-01
bigcom62         0.000000 -2.556928e-01
bigcom66         0.000000 -4.956730e-01
bigcom68         0.000000 -4.388286e-01
bigcom69         0.000000 -6.074972e-01
bigcom71         0.000000 -6.558904e-01
bigcom72         0.000000 -3.580310e-01
bigcom73         0.000000 -2.381927e-01
bigcom74         0.000000 -7.379653e-01
bigcom75         0.000000 -4.625944e-01
bigcom76         0.000000 -4.421852e-01
bigcom77         0.000000 -4.814527e-01
bigcom79         0.000000 -3.062342e-01
bigcom80         0.000000 -4.347371e-01
bigcom82         0.000000 -3.734080e-01
bigcom83         0.000000  0.000000e+00
bigcom84         0.000000 -2.002812e-01
bigcom85         0.000000 -6.459469e-01
bigcom87         0.000000 -5.955142e-01
bigcom89         0.000000 -2.878121e-01
bigcom91         0.000000 -7.865767e-01
bigcom92         0.000000 -1.049397e+00
bigcom93         0.000000  0.000000e+00
bigcom96         0.000000 -7.535373e-01
bigcom97         0.000000 -6.797911e-01
bigcom98         0.000000 -7.411584e-01
bigcom99         0.000000 -2.725795e-01
bigcom101        0.000000 -1.396055e-01
bigcom104        0.000000 -6.642520e-01
bigcom106        0.000000 -5.908410e-01
bigcom109        0.000000 -9.448875e-01
bigcom113        0.000000  0.000000e+00
bigcom116        0.000000 -6.507002e-01
bigcom120        0.000000 -5.818756e-02
bigcom123        0.000000 -4.756193e-01
bigcom126        0.000000 -7.807158e-01
bigcom127        0.000000  4.791589e+00
bigcom137        0.000000 -4.766826e-01
bigcom139        0.000000 -2.637248e-01
bigcom140        0.000000 -1.357370e-01
bigcom143        0.000000 -2.811610e-01
bigcom145        0.000000  3.041729e+00
bigcom146        0.000000 -8.297957e-01
bigcom147        0.000000 -5.689665e-01
bigcom149        0.000000  7.938108e+00
bigcom153        0.000000 -3.456130e-01
bigcom154        0.000000 -4.535799e-01
bigcom156        0.000000 -4.177704e-01
bigcom157        0.000000  0.000000e+00
bigcom158        0.000000 -6.021446e-01
bigcom160        0.000000 -6.354326e-01
bigcom161        0.000000 -1.010349e-01
bigcom162        0.000000 -8.308933e-02
bigcom164        0.000000 -8.400314e-01
bigcom166        0.000000 -5.697185e-01
bigcom167        0.000000 -7.002296e-01
bigcom171        0.000000 -1.433021e-01
bigcom173        0.000000 -4.941998e-01
bigcom175        0.000000 -1.466258e-03
bigcom176        0.000000 -5.988095e-01
bigcom177        0.000000 -2.178752e-01
bigcom178        0.000000 -1.388383e-01
bigcom180        0.000000  0.000000e+00
bigcom181        0.000000 -5.884255e-01
bigcom184        0.000000 -8.597199e-01
bigcom186        0.000000 -2.775134e-01
bigcom187        0.000000 -4.742509e-01
bigcom189        0.000000 -7.300001e-01
bigcom194        0.000000 -5.791929e-01
bigcom195        0.000000 -6.498331e-01
bigcom196        0.000000 -6.239075e-02
bigcom204        0.000000 -6.121278e-01
bigcom205        0.000000 -8.189144e-02
bigcom212        0.000000 -2.682157e-01
bigcom214        0.000000 -2.845818e-01
bigcom222        0.000000 -4.603746e-01
bigcom223        0.000000  0.000000e+00
bigcom226        0.000000 -4.064107e-01
bigcom227        0.000000 -5.583215e-01
bigcom229        0.000000 -4.188385e-01
bigcom233        0.000000 -4.280985e-01
bigcom236        0.000000 -4.879289e-01
bigcom237        0.000000 -1.916379e-01
bigcom246        0.000000 -6.200757e-01
bigcom248        0.000000 -5.124204e-03
bigcom249        0.000000 -3.707309e-01
bigcom250        0.000000 -7.413484e-01
bigcom254        0.000000 -5.836854e-01
bigcom266        0.000000 -3.246978e-01
bigcom269        0.000000 -3.459594e-01
bigcom272        0.000000 -7.937402e-01
bigcom274        0.000000  2.907052e+00
bigcom281        0.000000  4.513749e+00
bigcom291        0.000000  0.000000e+00
bigcom292        0.000000  3.530819e+00
bigcom295        0.000000 -3.143025e-01
bigcom299        0.000000 -4.263333e-01
bigcom301        0.000000 -8.653251e-02
bigcom306        0.000000 -5.812158e-01
bigcom309        0.000000 -1.741548e-01
bigcom314        0.000000 -6.819592e-01
bigcom321        0.000000 -7.808424e-01
bigcom341        0.000000  0.000000e+00
bigcom350        0.000000 -6.708395e-01
bigcom353        0.000000 -6.780594e-01
bigcom359        0.000000 -8.184210e-02
bigcom363        0.000000  0.000000e+00
bigcom365        0.000000 -5.205850e-01
bigcom385        0.000000 -2.723996e-01
bigcom386        0.000000 -2.775011e-01
bigcom408        0.000000 -6.191254e-02
bigcom412        0.000000 -5.467681e-01
bigcom480        0.000000 -3.185480e-01
spin_vertex      0.000000  8.907781e-03
membership_s1    0.000000  1.224278e-01
membership_s3    0.000000 -5.367044e-01
membership_s4    0.000000  1.055457e+00
membership_s5    0.000000 -3.073469e-01
membership_s6    0.000000  6.080156e-01
membership_s7    0.000000  1.045397e-01
membership_s8    0.000000 -3.873407e-01
membership_s9    0.000000 -4.784982e-01
membership_s11   0.000000 -3.057710e-01
membership_s12   0.000000 -1.677751e-01
membership_s14   0.000000  3.471083e+00
membership_s15   0.000000 -1.121506e+00
membership_s16   0.000000 -6.087893e-02
membership_s17   0.000000 -2.336935e-01
membership_s18   0.000000 -2.182856e+00
membership_s20   0.000000 -3.371127e-01
membership_s21   0.000000  2.920310e-01
membership_s22   0.000000 -9.842617e-01
membership_s24   0.000000 -6.990378e-01
membership_s25   0.000000 -5.638904e-01
membership_s26   0.000000 -1.056067e+00
membership_s27   0.000000 -1.708688e-01
membership_s28   0.000000 -3.657070e-01
membership_s30   0.000000 -5.999463e-02
membership_s31   0.000000  7.154081e-01
membership_s32   0.000000  6.505874e-04
membership_s33   0.000000 -3.372381e-01
membership_s36   0.000000  3.382877e-01
membership_s37   0.000000 -1.774743e+00
V1               0.000000 -1.904504e-01
V2               0.000000  7.394952e-01
pdi              0.000000  6.862045e+03
adhesion         0.000000  0.000000e+00
cohesion         0.000000  0.000000e+00
inner            0.000000  1.335613e-05
outer            0.000000  0.000000e+00
ioratio          0.000000 -1.094239e+00
comsize          0.000000  3.080290e-04
[1] "Dataset: low_C Model GBM, run: 5 of 10 2015-06-22 15:00:22"
Iter   TrainDeviance   ValidDeviance   StepSize   Improve
     1        0.1347            -nan     0.0100    0.0002
     2        0.1330            -nan     0.0100    0.0001
     3        0.1318            -nan     0.0100   -0.0000
     4        0.1300            -nan     0.0100    0.0001
     5        0.1288            -nan     0.0100    0.0001
     6        0.1279            -nan     0.0100   -0.0000
     7        0.1269            -nan     0.0100   -0.0000
     8        0.1256            -nan     0.0100    0.0001
     9        0.1246            -nan     0.0100    0.0000
    10        0.1237            -nan     0.0100   -0.0000
    20        0.1154            -nan     0.0100    0.0000
    25        0.1119            -nan     0.0100   -0.0000

[1] "GBM variable coefficients"
                            var    rel.inf
ioratio                 ioratio 3.97871156
bet                         bet 3.90789024
V1                           V1 3.52756398
inner                     inner 3.24718963
outer                     outer 3.11154972
constraint           constraint 2.93948524
sixth                     sixth 2.75714994
ratio4                   ratio4 2.72116743
comsize                 comsize 2.64898067
graph7                   graph7 2.64482051
graph23                 graph23 2.53902338
membership_s4     membership_s4 2.47882518
orbit53                 orbit53 2.45477628
ratio2                   ratio2 2.44526625
orbit16                 orbit16 2.42127653
third                     third 2.17267792
V2                           V2 2.14050761
graph2                   graph2 1.98824808
graph4                   graph4 1.86967798
orbit18                 orbit18 1.77985867
graph13                 graph13 1.59953176
graph25                 graph25 1.52308740
pagerank               pagerank 1.50395590
orbit21                 orbit21 1.50350126
orbit28                 orbit28 1.41179083
graph1                   graph1 1.40038182
bigcom40               bigcom40 1.33886106
ratio1                   ratio1 1.20315409
spin_vertex         spin_vertex 1.16659568
orbit36                 orbit36 1.11236500
graph17                 graph17 1.07337837
orbit46                 orbit46 1.05558303
orbit57                 orbit57 1.05545489
walktrap_vertex walktrap_vertex 1.02879105
orbit2                   orbit2 1.02691977
knn                         knn 1.02588882
adhesion               adhesion 1.02517127
orbit71                 orbit71 1.02509401
graph10                 graph10 0.98294763
orbit17                 orbit17 0.92723495
graph27                 graph27 0.84775306
orbit38                 orbit38 0.84673326
graph12                 graph12 0.84397281
graph14                 graph14 0.80524216
ratio5                   ratio5 0.74618360
close                     close 0.74215282
orbit19                 orbit19 0.72901460
graph19                 graph19 0.72577141
orbit41                 orbit41 0.72468684
orbit31                 orbit31 0.70777256
orbit40                 orbit40 0.70746835
graph18                 graph18 0.69417705
orbit27                 orbit27 0.69077300
hubscore               hubscore 0.66354406
orbit49                 orbit49 0.62791509
graph20                 graph20 0.59235979
coreness               coreness 0.58371196
orbit9                   orbit9 0.54405261
orbit56                 orbit56 0.52044657
orbit45                 orbit45 0.47282090
orbit33                 orbit33 0.46905930
orbit30                 orbit30 0.44501301
ratio6                   ratio6 0.43292478
graph21                 graph21 0.42192754
graph6                   graph6 0.41347011
cohesion               cohesion 0.34731193
orbit47                 orbit47 0.34714271
fifth                     fifth 0.33283821
orbit52                 orbit52 0.28926706
membership_s6     membership_s6 0.27839856
orbit25                 orbit25 0.27226600
orbit35                 orbit35 0.25460808
graph15                 graph15 0.25110009
orbit5                   orbit5 0.24904071
fourth                   fourth 0.24769272
upto_second         upto_second 0.23529399
graph0                   graph0 0.23311611
upto_sixth           upto_sixth 0.23103814
orbit51                 orbit51 0.21409654
trans                     trans 0.21381026
orbit24                 orbit24 0.21008422
graph3                   graph3 0.20655779
orbit15                 orbit15 0.19187010
orbit7                   orbit7 0.17868253
bigcom28               bigcom28 0.16657364
bigcom1                 bigcom1 0.14661952
membership_s7     membership_s7 0.14134658
bigcom15               bigcom15 0.13564104
orbit55                 orbit55 0.13264878
bigcom4                 bigcom4 0.11728668
orbit20                 orbit20 0.11207008
orbit10                 orbit10 0.09827707
orbit13                 orbit13 0.07671986
selfinter             selfinter 0.07138422
membership_s31   membership_s31 0.07082197
orbit29                 orbit29 0.07020216
graph16                 graph16 0.06635845
bigcom22               bigcom22 0.04655156
graph5                   graph5 0.00000000
graph8                   graph8 0.00000000
graph9                   graph9 0.00000000
graph11                 graph11 0.00000000
graph22                 graph22 0.00000000
graph24                 graph24 0.00000000
graph26                 graph26 0.00000000
graph28                 graph28 0.00000000
graph29                 graph29 0.00000000
orbit0                   orbit0 0.00000000
orbit1                   orbit1 0.00000000
orbit3                   orbit3 0.00000000
orbit4                   orbit4 0.00000000
orbit6                   orbit6 0.00000000
orbit8                   orbit8 0.00000000
orbit11                 orbit11 0.00000000
orbit12                 orbit12 0.00000000
orbit14                 orbit14 0.00000000
orbit22                 orbit22 0.00000000
orbit23                 orbit23 0.00000000
orbit26                 orbit26 0.00000000
orbit32                 orbit32 0.00000000
orbit34                 orbit34 0.00000000
orbit37                 orbit37 0.00000000
orbit39                 orbit39 0.00000000
orbit42                 orbit42 0.00000000
orbit43                 orbit43 0.00000000
orbit44                 orbit44 0.00000000
orbit48                 orbit48 0.00000000
orbit50                 orbit50 0.00000000
orbit54                 orbit54 0.00000000
orbit58                 orbit58 0.00000000
orbit59                 orbit59 0.00000000
orbit60                 orbit60 0.00000000
orbit61                 orbit61 0.00000000
orbit62                 orbit62 0.00000000
orbit63                 orbit63 0.00000000
orbit64                 orbit64 0.00000000
orbit65                 orbit65 0.00000000
orbit66                 orbit66 0.00000000
orbit67                 orbit67 0.00000000
orbit68                 orbit68 0.00000000
orbit69                 orbit69 0.00000000
orbit70                 orbit70 0.00000000
orbit72                 orbit72 0.00000000
AP                           AP 0.00000000
ecc                         ecc 0.00000000
eccrad                   eccrad 0.00000000
evcent                   evcent 0.00000000
first                     first 0.00000000
upto_third           upto_third 0.00000000
upto_fourth         upto_fourth 0.00000000
upto_fifth           upto_fifth 0.00000000
second                   second 0.00000000
ratio3                   ratio3 0.00000000
bigcom2                 bigcom2 0.00000000
bigcom3                 bigcom3 0.00000000
bigcom6                 bigcom6 0.00000000
bigcom8                 bigcom8 0.00000000
bigcom9                 bigcom9 0.00000000
bigcom11               bigcom11 0.00000000
bigcom13               bigcom13 0.00000000
bigcom16               bigcom16 0.00000000
bigcom21               bigcom21 0.00000000
bigcom24               bigcom24 0.00000000
bigcom26               bigcom26 0.00000000
bigcom30               bigcom30 0.00000000
bigcom31               bigcom31 0.00000000
bigcom32               bigcom32 0.00000000
bigcom33               bigcom33 0.00000000
bigcom34               bigcom34 0.00000000
bigcom36               bigcom36 0.00000000
bigcom37               bigcom37 0.00000000
bigcom38               bigcom38 0.00000000
bigcom39               bigcom39 0.00000000
bigcom43               bigcom43 0.00000000
bigcom44               bigcom44 0.00000000
bigcom46               bigcom46 0.00000000
bigcom47               bigcom47 0.00000000
bigcom49               bigcom49 0.00000000
bigcom50               bigcom50 0.00000000
bigcom51               bigcom51 0.00000000
bigcom52               bigcom52 0.00000000
bigcom54               bigcom54 0.00000000
bigcom56               bigcom56 0.00000000
bigcom62               bigcom62 0.00000000
bigcom66               bigcom66 0.00000000
bigcom68               bigcom68 0.00000000
bigcom69               bigcom69 0.00000000
bigcom71               bigcom71 0.00000000
bigcom72               bigcom72 0.00000000
bigcom73               bigcom73 0.00000000
bigcom74               bigcom74 0.00000000
bigcom75               bigcom75 0.00000000
bigcom76               bigcom76 0.00000000
bigcom77               bigcom77 0.00000000
bigcom79               bigcom79 0.00000000
bigcom80               bigcom80 0.00000000
bigcom82               bigcom82 0.00000000
bigcom83               bigcom83 0.00000000
bigcom84               bigcom84 0.00000000
bigcom85               bigcom85 0.00000000
bigcom87               bigcom87 0.00000000
bigcom89               bigcom89 0.00000000
bigcom91               bigcom91 0.00000000
bigcom92               bigcom92 0.00000000
bigcom93               bigcom93 0.00000000
bigcom96               bigcom96 0.00000000
bigcom97               bigcom97 0.00000000
bigcom98               bigcom98 0.00000000
bigcom99               bigcom99 0.00000000
bigcom101             bigcom101 0.00000000
bigcom104             bigcom104 0.00000000
bigcom106             bigcom106 0.00000000
bigcom109             bigcom109 0.00000000
bigcom113             bigcom113 0.00000000
bigcom116             bigcom116 0.00000000
bigcom120             bigcom120 0.00000000
bigcom123             bigcom123 0.00000000
bigcom126             bigcom126 0.00000000
bigcom127             bigcom127 0.00000000
bigcom137             bigcom137 0.00000000
bigcom139             bigcom139 0.00000000
bigcom140             bigcom140 0.00000000
bigcom143             bigcom143 0.00000000
bigcom145             bigcom145 0.00000000
bigcom146             bigcom146 0.00000000
bigcom147             bigcom147 0.00000000
bigcom149             bigcom149 0.00000000
bigcom153             bigcom153 0.00000000
bigcom154             bigcom154 0.00000000
bigcom156             bigcom156 0.00000000
bigcom157             bigcom157 0.00000000
bigcom158             bigcom158 0.00000000
bigcom160             bigcom160 0.00000000
bigcom161             bigcom161 0.00000000
bigcom162             bigcom162 0.00000000
bigcom164             bigcom164 0.00000000
bigcom166             bigcom166 0.00000000
bigcom167             bigcom167 0.00000000
bigcom171             bigcom171 0.00000000
bigcom173             bigcom173 0.00000000
bigcom175             bigcom175 0.00000000
bigcom176             bigcom176 0.00000000
bigcom177             bigcom177 0.00000000
bigcom178             bigcom178 0.00000000
bigcom180             bigcom180 0.00000000
bigcom181             bigcom181 0.00000000
bigcom184             bigcom184 0.00000000
bigcom186             bigcom186 0.00000000
bigcom187             bigcom187 0.00000000
bigcom189             bigcom189 0.00000000
bigcom194             bigcom194 0.00000000
bigcom195             bigcom195 0.00000000
bigcom196             bigcom196 0.00000000
bigcom204             bigcom204 0.00000000
bigcom205             bigcom205 0.00000000
bigcom212             bigcom212 0.00000000
bigcom214             bigcom214 0.00000000
bigcom222             bigcom222 0.00000000
bigcom223             bigcom223 0.00000000
bigcom226             bigcom226 0.00000000
bigcom227             bigcom227 0.00000000
bigcom229             bigcom229 0.00000000
bigcom233             bigcom233 0.00000000
bigcom236             bigcom236 0.00000000
bigcom237             bigcom237 0.00000000
bigcom246             bigcom246 0.00000000
bigcom248             bigcom248 0.00000000
bigcom249             bigcom249 0.00000000
bigcom250             bigcom250 0.00000000
bigcom254             bigcom254 0.00000000
bigcom266             bigcom266 0.00000000
bigcom269             bigcom269 0.00000000
bigcom272             bigcom272 0.00000000
bigcom274             bigcom274 0.00000000
bigcom281             bigcom281 0.00000000
bigcom291             bigcom291 0.00000000
bigcom292             bigcom292 0.00000000
bigcom295             bigcom295 0.00000000
bigcom299             bigcom299 0.00000000
bigcom301             bigcom301 0.00000000
bigcom306             bigcom306 0.00000000
bigcom309             bigcom309 0.00000000
bigcom314             bigcom314 0.00000000
bigcom321             bigcom321 0.00000000
bigcom341             bigcom341 0.00000000
bigcom350             bigcom350 0.00000000
bigcom353             bigcom353 0.00000000
bigcom359             bigcom359 0.00000000
bigcom363             bigcom363 0.00000000
bigcom365             bigcom365 0.00000000
bigcom385             bigcom385 0.00000000
bigcom386             bigcom386 0.00000000
bigcom408             bigcom408 0.00000000
bigcom412             bigcom412 0.00000000
bigcom480             bigcom480 0.00000000
membership_s1     membership_s1 0.00000000
membership_s3     membership_s3 0.00000000
membership_s5     membership_s5 0.00000000
membership_s8     membership_s8 0.00000000
membership_s9     membership_s9 0.00000000
membership_s11   membership_s11 0.00000000
membership_s12   membership_s12 0.00000000
membership_s14   membership_s14 0.00000000
membership_s15   membership_s15 0.00000000
membership_s16   membership_s16 0.00000000
membership_s17   membership_s17 0.00000000
membership_s18   membership_s18 0.00000000
membership_s20   membership_s20 0.00000000
membership_s21   membership_s21 0.00000000
membership_s22   membership_s22 0.00000000
membership_s24   membership_s24 0.00000000
membership_s25   membership_s25 0.00000000
membership_s26   membership_s26 0.00000000
membership_s27   membership_s27 0.00000000
membership_s28   membership_s28 0.00000000
membership_s30   membership_s30 0.00000000
membership_s32   membership_s32 0.00000000
membership_s33   membership_s33 0.00000000
membership_s36   membership_s36 0.00000000
membership_s37   membership_s37 0.00000000
pdi                         pdi 0.00000000
[1] "Dataset: low_C Model RF, run: 5 of 10 2015-06-22 15:00:35"
     |      Out-of-bag   |
Tree |      MSE  %Var(y) |
   1 |  0.02669   213.96 |
   2 |  0.02253   180.62 |
   3 |  0.02095   167.90 |
   4 |  0.01923   154.10 |
   5 |  0.01868   149.69 |
   6 |  0.01796   143.98 |
   7 |  0.01761   141.11 |
   8 |  0.01736   139.18 |
   9 |  0.01714   137.39 |
  10 |  0.01722   137.99 |
  11 |  0.01689   135.41 |
  12 |  0.01667   133.63 |
  13 |  0.01638   131.26 |
  14 |  0.01627   130.42 |
  15 |  0.01622   129.98 |
  16 |  0.01603   128.47 |
  17 |  0.01589   127.39 |
  18 |  0.01569   125.74 |
  19 |  0.01552   124.41 |
  20 |  0.01534   122.95 |
  21 |  0.01526   122.35 |
  22 |  0.01515   121.41 |
  23 |  0.01508   120.83 |
  24 |  0.01492   119.55 |
  25 |  0.01483   118.89 |
  26 |  0.01477   118.41 |
  27 |  0.01471   117.94 |
  28 |  0.01462   117.21 |
  29 |  0.01451   116.32 |
  30 |  0.01444   115.76 |
  31 |  0.01436   115.12 |
  32 |  0.01428   114.47 |
  33 |  0.01423   114.06 |
  34 |  0.01425   114.23 |
  35 |  0.01425   114.19 |
  36 |  0.01422   113.99 |
  37 |  0.01417   113.61 |
  38 |  0.01415   113.44 |
  39 |  0.01416   113.48 |
  40 |  0.01413   113.23 |
  41 |  0.01411   113.11 |
  42 |  0.01413   113.27 |
  43 |  0.01409   112.91 |
  44 |  0.01405   112.61 |
  45 |  0.01404   112.52 |
  46 |  0.01403   112.48 |
  47 |  0.01402   112.37 |
  48 |  0.01399   112.10 |
  49 |  0.01398   112.06 |
  50 |  0.01398   112.04 |
  51 |  0.01394   111.77 |
  52 |  0.01393   111.64 |
  53 |  0.01391   111.52 |
  54 |  0.01389   111.37 |
  55 |  0.01388   111.28 |
  56 |  0.01386   111.11 |
  57 |  0.01386   111.05 |
  58 |  0.01386   111.06 |
  59 |  0.01386   111.13 |
  60 |  0.01388   111.29 |
  61 |  0.01389   111.29 |
  62 |  0.01386   111.05 |
  63 |  0.01384   110.92 |
  64 |  0.01382   110.79 |
  65 |  0.01381   110.70 |
  66 |  0.01383   110.82 |
  67 |  0.01383   110.84 |
  68 |  0.01382   110.80 |
  69 |  0.01384   110.90 |
  70 |  0.01384   110.90 |
  71 |  0.01385   111.05 |
  72 |  0.01383   110.88 |
  73 |  0.01383   110.88 |
  74 |  0.01384   110.95 |
  75 |  0.01381   110.72 |
  76 |  0.01379   110.56 |
  77 |   0.0138   110.61 |
  78 |  0.01378   110.44 |
  79 |  0.01379   110.49 |
  80 |  0.01378   110.45 |
  81 |  0.01379   110.54 |
  82 |   0.0138   110.58 |
  83 |  0.01379   110.55 |
  84 |  0.01377   110.39 |
  85 |  0.01376   110.30 |
  86 |  0.01376   110.31 |
  87 |  0.01377   110.41 |
  88 |  0.01377   110.38 |
  89 |  0.01375   110.22 |
  90 |  0.01376   110.25 |
  91 |  0.01376   110.25 |
  92 |  0.01374   110.12 |
  93 |  0.01374   110.13 |
  94 |  0.01373   110.01 |
  95 |  0.01373   110.03 |
  96 |  0.01373   110.03 |
  97 |  0.01372   109.98 |
  98 |  0.01372   109.96 |
  99 |   0.0137   109.85 |
 100 |   0.0137   109.78 |
[1] "Random Forest variable coefficients"
                      %IncMSE IncNodePurity
graph0           4.797833e-06  4.209025e-02
graph1           3.165895e-03  5.056392e-01
graph2           3.544436e-06  1.376265e-01
graph3           6.311688e-03  4.482482e-01
graph4           1.528635e-03  3.420739e-01
graph5           1.002753e-03  4.730488e-01
graph6           4.041592e-03  3.573624e-01
graph7           1.974164e-04  1.593392e-01
graph8           1.707513e-05  1.803905e-01
graph9           2.944673e-03  5.369700e-01
graph10          6.593148e-03  6.731754e-01
graph11          3.385655e-03  4.455016e-01
graph12          5.931050e-03  5.462422e-01
graph13          5.918574e-03  7.830451e-01
graph14          1.746861e-03  3.671946e-01
graph15          5.107061e-03  5.069576e-01
graph16          8.019248e-03  5.489470e-01
graph17          4.471126e-03  3.941313e-01
graph18          1.112782e-03  9.587419e-02
graph19          3.389680e-03  4.155099e-01
graph20          2.126108e-03  5.683677e-01
graph21          3.244367e-03  4.852155e-01
graph22          2.543883e-04  8.089003e-02
graph23          1.046226e-02  5.546035e-01
graph24          3.326402e-04  6.278318e-02
graph25          8.783297e-04  1.874758e-01
graph26          8.881625e-04  6.441081e-02
graph27          1.029293e-04  1.058569e-01
graph28          1.814960e-04  8.144975e-02
graph29          0.000000e+00  0.000000e+00
orbit0           4.929846e-06  6.397680e-04
orbit1           5.228865e-03  5.614857e-01
orbit2           1.205364e-04  1.495654e-01
orbit3           8.087095e-05  1.568142e-01
orbit4           4.869368e-03  5.266485e-01
orbit5           4.058425e-03  5.105064e-01
orbit6           5.594044e-03  6.017023e-01
orbit7           1.010089e-04  4.107396e-02
orbit8           1.506875e-03  5.011620e-01
orbit9           2.669262e-03  4.571869e-01
orbit10          1.034417e-03  2.022138e-01
orbit11          1.808141e-05  1.556470e-02
orbit12          9.940252e-04  1.749491e-01
orbit13          4.747431e-05  6.182921e-02
orbit14          7.527151e-06  1.622692e-01
orbit15          4.196055e-03  4.444319e-01
orbit16          1.448451e-02  5.666508e-01
orbit17          3.349760e-03  4.379570e-01
orbit18          5.405845e-03  1.006203e+00
orbit19          2.979410e-03  4.818253e-01
orbit20          7.974937e-04  6.666561e-01
orbit21          1.246838e-03  5.066016e-01
orbit22          3.327073e-03  3.154369e-01
orbit23          3.416770e-05  6.713651e-02
orbit24          4.436966e-03  6.360385e-01
orbit25          1.791591e-03  3.268979e-01
orbit26          1.004300e-03  1.824912e-01
orbit27          5.495975e-03  5.073772e-01
orbit28          7.346818e-03  5.562471e-01
orbit29          1.423626e-03  2.534295e-01
orbit30          2.237041e-04  2.563182e-01
orbit31          3.068702e-03  3.905070e-01
orbit32          2.231819e-04  1.361516e-01
orbit33          1.682109e-04  3.026651e-01
orbit34          2.499206e-03  5.914491e-01
orbit35          6.126167e-03  3.973622e-01
orbit36          8.881959e-04  4.053764e-01
orbit37          1.661926e-03  2.280978e-01
orbit38          8.326751e-04  5.497735e-01
orbit39          2.430893e-03  4.475418e-01
orbit40          1.561817e-04  7.398988e-02
orbit41          6.976179e-04  4.775106e-02
orbit42          0.000000e+00  6.505213e-21
orbit43          2.762542e-04  1.050259e-01
orbit44         -4.732379e-06  7.078826e-02
orbit45          4.288894e-03  3.754604e-01
orbit46          3.209087e-04  3.615027e-01
orbit47          3.506155e-04  1.689018e-01
orbit48          1.159911e-03  1.702610e-01
orbit49          2.993240e-03  7.145434e-01
orbit50          7.201729e-05  2.779300e-01
orbit51          8.206058e-03  5.603142e-01
orbit52          3.914669e-04  6.656613e-02
orbit53          2.072830e-03  2.547419e-01
orbit54          2.404420e-05  5.546251e-02
orbit55          9.961277e-05  8.684627e-02
orbit56          1.039778e-02  6.927867e-01
orbit57          6.491603e-04  1.982040e-01
orbit58         -8.726003e-06  1.515217e-03
orbit59          7.351136e-04  1.892134e-01
orbit60          1.863441e-05  9.278613e-02
orbit61          5.181025e-07  8.630763e-03
orbit62          1.131240e-03  2.391332e-01
orbit63          5.817390e-04  1.345371e-01
orbit64          8.654342e-06  1.775000e-02
orbit65          1.226258e-04  1.288592e-01
orbit66          2.817165e-04  5.279255e-02
orbit67          0.000000e+00  0.000000e+00
orbit68          1.130617e-04  1.976297e-01
orbit69          0.000000e+00  0.000000e+00
orbit70          1.114394e-04  2.075962e-02
orbit71          1.165214e-05  6.740061e-02
orbit72          6.133299e-20  7.471391e-03
AP              -4.268630e-06  2.417050e-02
bet              2.513779e-03  8.990954e-01
ecc              1.853585e-05  4.411641e-02
eccrad           7.236351e-05  6.291060e-02
close            4.992233e-03  2.391086e-01
constraint       1.360635e-03  7.526766e-01
coreness         2.493317e-04  2.137372e-01
knn              5.532193e-03  7.095635e-01
hubscore         5.321782e-03  5.358056e-01
pagerank         3.752823e-03  1.133241e+00
trans            4.664931e-05  8.266936e-02
evcent           3.894743e-03  3.855604e-01
first            1.804272e-05  8.597062e-02
upto_second      3.045248e-03  4.381756e-01
upto_third       3.046306e-03  3.875179e-01
upto_fourth      3.359814e-03  4.937818e-01
upto_fifth       1.001131e-02  5.306115e-01
upto_sixth       1.934329e-03  3.415170e-01
second           3.067046e-03  3.407454e-01
third            5.308584e-03  5.710437e-01
fourth           5.957051e-03  9.730632e-01
fifth            1.826156e-03  7.132115e-01
sixth            4.144946e-03  7.923242e-01
ratio1           5.551999e-03  6.632601e-01
ratio2           3.976278e-03  9.998496e-01
ratio3           4.795930e-03  8.621546e-01
ratio4           8.560918e-03  8.563406e-01
ratio5           3.479101e-03  1.236972e+00
ratio6           1.027313e-02  8.048151e-01
selfinter        1.159732e-04  4.431813e-02
walktrap_vertex  6.543146e-04  2.845586e-01
bigcom1          2.056768e-04  2.375931e-01
bigcom2          0.000000e+00  0.000000e+00
bigcom3          0.000000e+00  0.000000e+00
bigcom4          1.303334e-03  1.402211e-01
bigcom6          0.000000e+00  0.000000e+00
bigcom8          2.372369e-05  1.169580e-01
bigcom9          0.000000e+00  0.000000e+00
bigcom11         0.000000e+00  0.000000e+00
bigcom13         0.000000e+00  0.000000e+00
bigcom15         2.593525e-04  2.766639e-01
bigcom16         0.000000e+00  0.000000e+00
bigcom21         4.414996e-06  3.021309e-03
bigcom22         2.847447e-04  1.651139e-01
bigcom24         8.795246e-06  5.821424e-01
bigcom26         0.000000e+00  0.000000e+00
bigcom28         2.810842e-05  2.414343e-01
bigcom30         0.000000e+00  0.000000e+00
bigcom31         0.000000e+00  0.000000e+00
bigcom32         0.000000e+00  0.000000e+00
bigcom33         0.000000e+00  0.000000e+00
bigcom34         0.000000e+00  0.000000e+00
bigcom36        -5.233595e-05  1.638299e-01
bigcom37         0.000000e+00  0.000000e+00
bigcom38         0.000000e+00  0.000000e+00
bigcom39         0.000000e+00  0.000000e+00
bigcom40         6.486225e-04  2.543942e-01
bigcom43         0.000000e+00  0.000000e+00
bigcom44         0.000000e+00  0.000000e+00
bigcom46         0.000000e+00  0.000000e+00
bigcom47         0.000000e+00  5.551115e-19
bigcom49         4.487070e-05  2.836987e-01
bigcom50         0.000000e+00  0.000000e+00
bigcom51         0.000000e+00  0.000000e+00
bigcom52         0.000000e+00  0.000000e+00
bigcom54         0.000000e+00  0.000000e+00
bigcom56         0.000000e+00  1.110223e-18
bigcom62         0.000000e+00  0.000000e+00
bigcom66         0.000000e+00  0.000000e+00
bigcom68         0.000000e+00  0.000000e+00
bigcom69         0.000000e+00  0.000000e+00
bigcom71         0.000000e+00  0.000000e+00
bigcom72         0.000000e+00  5.551115e-19
bigcom73         0.000000e+00  0.000000e+00
bigcom74         0.000000e+00  0.000000e+00
bigcom75         0.000000e+00  0.000000e+00
bigcom76         0.000000e+00  0.000000e+00
bigcom77         0.000000e+00  5.551115e-19
bigcom79         0.000000e+00  0.000000e+00
bigcom80         0.000000e+00  0.000000e+00
bigcom82         0.000000e+00  0.000000e+00
bigcom83         0.000000e+00  0.000000e+00
bigcom84         0.000000e+00  0.000000e+00
bigcom85         0.000000e+00  0.000000e+00
bigcom87         0.000000e+00  0.000000e+00
bigcom89         0.000000e+00  0.000000e+00
bigcom91         0.000000e+00  5.551115e-19
bigcom92         0.000000e+00  0.000000e+00
bigcom93         0.000000e+00  0.000000e+00
bigcom96         0.000000e+00  0.000000e+00
bigcom97         0.000000e+00  0.000000e+00
bigcom98         0.000000e+00  0.000000e+00
bigcom99         0.000000e+00  0.000000e+00
bigcom101        0.000000e+00  0.000000e+00
bigcom104        0.000000e+00  0.000000e+00
bigcom106        0.000000e+00  0.000000e+00
bigcom109        0.000000e+00  0.000000e+00
bigcom113        0.000000e+00  0.000000e+00
bigcom116        0.000000e+00  0.000000e+00
bigcom120        0.000000e+00  0.000000e+00
bigcom123        0.000000e+00  0.000000e+00
bigcom126        0.000000e+00  0.000000e+00
bigcom127       -1.300248e-05  6.070355e-01
bigcom137        0.000000e+00  0.000000e+00
bigcom139        0.000000e+00  0.000000e+00
bigcom140        0.000000e+00  5.551115e-19
bigcom143        0.000000e+00  0.000000e+00
bigcom145        1.742042e-05  4.251033e-01
bigcom146        0.000000e+00  0.000000e+00
bigcom147        0.000000e+00  0.000000e+00
bigcom149        0.000000e+00  0.000000e+00
bigcom153        0.000000e+00  0.000000e+00
bigcom154        0.000000e+00  0.000000e+00
bigcom156        0.000000e+00  0.000000e+00
bigcom157        0.000000e+00  0.000000e+00
bigcom158        0.000000e+00  0.000000e+00
bigcom160        0.000000e+00  0.000000e+00
bigcom161        0.000000e+00  0.000000e+00
bigcom162        0.000000e+00  0.000000e+00
bigcom164        0.000000e+00  0.000000e+00
bigcom166        0.000000e+00  0.000000e+00
bigcom167        0.000000e+00  0.000000e+00
bigcom171        0.000000e+00  0.000000e+00
bigcom173        0.000000e+00  0.000000e+00
bigcom175        0.000000e+00  0.000000e+00
bigcom176        0.000000e+00  0.000000e+00
bigcom177        0.000000e+00  0.000000e+00
bigcom178        0.000000e+00  5.551115e-19
bigcom180        0.000000e+00  0.000000e+00
bigcom181        0.000000e+00  0.000000e+00
bigcom184        0.000000e+00  0.000000e+00
bigcom186        0.000000e+00  0.000000e+00
bigcom187        0.000000e+00  5.551115e-19
bigcom189        0.000000e+00  0.000000e+00
bigcom194        0.000000e+00  0.000000e+00
bigcom195        0.000000e+00  0.000000e+00
bigcom196        0.000000e+00  5.551115e-19
bigcom204        0.000000e+00  0.000000e+00
bigcom205        0.000000e+00  0.000000e+00
bigcom212        0.000000e+00  8.326673e-19
bigcom214        0.000000e+00  5.551115e-19
bigcom222        0.000000e+00  5.551115e-19
bigcom223        0.000000e+00  0.000000e+00
bigcom226        0.000000e+00  0.000000e+00
bigcom227        0.000000e+00  0.000000e+00
bigcom229        0.000000e+00  0.000000e+00
bigcom233        0.000000e+00  0.000000e+00
bigcom236        0.000000e+00  0.000000e+00
bigcom237        0.000000e+00  5.551115e-19
bigcom246        0.000000e+00  1.110223e-18
bigcom248        0.000000e+00  0.000000e+00
bigcom249        0.000000e+00  0.000000e+00
bigcom250        0.000000e+00  0.000000e+00
bigcom254        0.000000e+00  8.326673e-19
bigcom266        0.000000e+00  0.000000e+00
bigcom269        0.000000e+00  5.551115e-19
bigcom272        0.000000e+00  0.000000e+00
bigcom274        4.913747e-05  1.053553e-01
bigcom281        0.000000e+00  0.000000e+00
bigcom291        0.000000e+00  2.775558e-19
bigcom292       -1.492066e-05  5.020063e-01
bigcom295        0.000000e+00  0.000000e+00
bigcom299        0.000000e+00  0.000000e+00
bigcom301        0.000000e+00  0.000000e+00
bigcom306        0.000000e+00  0.000000e+00
bigcom309        0.000000e+00  0.000000e+00
bigcom314        0.000000e+00  0.000000e+00
bigcom321        0.000000e+00  0.000000e+00
bigcom341        0.000000e+00  0.000000e+00
bigcom350        0.000000e+00  0.000000e+00
bigcom353        0.000000e+00  0.000000e+00
bigcom359        0.000000e+00  0.000000e+00
bigcom363        0.000000e+00  0.000000e+00
bigcom365        0.000000e+00  0.000000e+00
bigcom385        0.000000e+00  0.000000e+00
bigcom386        0.000000e+00  0.000000e+00
bigcom408        0.000000e+00  0.000000e+00
bigcom412        0.000000e+00  0.000000e+00
bigcom480        0.000000e+00  0.000000e+00
spin_vertex      9.175284e-04  2.738429e-01
membership_s1    2.444117e-05  9.475519e-02
membership_s3    0.000000e+00  0.000000e+00
membership_s4    3.402447e-04  3.675731e-01
membership_s5    3.736659e-05  2.153749e-02
membership_s6    6.378540e-04  2.417682e-01
membership_s7    1.662259e-04  1.022289e-01
membership_s8    0.000000e+00  0.000000e+00
membership_s9    0.000000e+00  0.000000e+00
membership_s11   0.000000e+00  0.000000e+00
membership_s12   0.000000e+00  0.000000e+00
membership_s14  -3.454351e-05  3.155409e-01
membership_s15   0.000000e+00  0.000000e+00
membership_s16   2.103818e-05  8.383345e-02
membership_s17   0.000000e+00  0.000000e+00
membership_s18   0.000000e+00  0.000000e+00
membership_s20   0.000000e+00  0.000000e+00
membership_s21   5.086562e-05  1.709538e-01
membership_s22   0.000000e+00  0.000000e+00
membership_s24   0.000000e+00  0.000000e+00
membership_s25   0.000000e+00  0.000000e+00
membership_s26   0.000000e+00  2.775558e-19
membership_s27   1.000288e-04  2.892741e-02
membership_s28   0.000000e+00  0.000000e+00
membership_s30   5.803945e-05  3.562082e-02
membership_s31   4.983316e-05  1.348454e-01
membership_s32  -2.214698e-06  1.619564e-02
membership_s33   0.000000e+00  0.000000e+00
membership_s36   1.130507e-04  1.529754e-01
membership_s37   0.000000e+00  0.000000e+00
V1               3.592120e-03  1.377264e+00
V2               1.414621e-03  1.035274e+00
pdi              2.572542e-05  4.489439e-02
adhesion         2.990937e-03  1.222372e+00
cohesion         2.693079e-03  1.004449e+00
inner            1.463347e-03  1.321471e+00
outer            1.024882e-03  1.439429e+00
ioratio          2.658345e-03  1.011769e+00
comsize          1.215348e-03  1.247675e+00
[1] "Dataset: low_C Model GLM, run: 5 of 10 2015-06-22 15:02:16"
[1] "glmnet variable coefficients"
                     [,1]          [,2]
(Intercept)     -4.358492 -6.955498e+00
graph0           0.000000  1.988995e-03
graph1           0.000000 -6.062900e-05
graph2           0.000000  3.479558e-03
graph3           0.000000  0.000000e+00
graph4           0.000000  0.000000e+00
graph5           0.000000 -5.672870e-03
graph6           0.000000 -2.792279e-05
graph7           0.000000 -5.335067e-04
graph8           0.000000  1.385414e-01
graph9           0.000000 -2.061922e-07
graph10          0.000000  0.000000e+00
graph11          0.000000  0.000000e+00
graph12          0.000000  5.006300e-07
graph13          0.000000  4.483876e-06
graph14          0.000000 -3.569271e-09
graph15          0.000000  2.000948e-04
graph16          0.000000 -1.774728e-06
graph17          0.000000  7.977332e-07
graph18          0.000000 -1.095401e-04
graph19          0.000000 -2.764539e-07
graph20          0.000000  7.223636e-05
graph21          0.000000  0.000000e+00
graph22          0.000000 -2.526255e-05
graph23          0.000000  6.233290e-05
graph24          0.000000  1.970934e-04
graph25          0.000000 -2.479970e-03
graph26          0.000000 -2.533689e-03
graph27          0.000000  1.386565e-02
graph28          0.000000  2.017142e-03
graph29          0.000000 -4.865411e-01
orbit0           0.000000  2.071032e-03
orbit1           0.000000 -5.690480e-05
orbit2           0.000000 -1.723859e-02
orbit3           0.000000  9.382111e-03
orbit4           0.000000  0.000000e+00
orbit5           0.000000 -6.973478e-06
orbit6           0.000000  0.000000e+00
orbit7           0.000000  1.816509e-03
orbit8           0.000000 -5.318086e-03
orbit9           0.000000 -2.003988e-05
orbit10          0.000000 -2.667525e-04
orbit11          0.000000 -5.993767e-02
orbit12          0.000000 -8.844969e-05
orbit13          0.000000 -1.958307e-01
orbit14          0.000000  1.820840e-01
orbit15          0.000000 -1.686226e-07
orbit16          0.000000  6.402342e-07
orbit17          0.000000 -2.891321e-06
orbit18          0.000000 -1.437859e-07
orbit19          0.000000  0.000000e+00
orbit20          0.000000 -1.039936e-08
orbit21          0.000000  0.000000e+00
orbit22          0.000000  0.000000e+00
orbit23          0.000000  6.135681e-03
orbit24          0.000000  8.913492e-07
orbit25          0.000000  5.362082e-08
orbit26          0.000000 -1.528849e-04
orbit27          0.000000  1.507784e-06
orbit28          0.000000  2.011050e-05
orbit29          0.000000  2.069683e-05
orbit30          0.000000  4.495341e-05
orbit31          0.000000  0.000000e+00
orbit32          0.000000 -6.662508e-08
orbit33          0.000000  2.117695e-02
orbit34          0.000000  1.784097e-04
orbit35          0.000000 -4.883149e-06
orbit36          0.000000  6.220453e-05
orbit37          0.000000 -1.018433e-06
orbit38          0.000000  4.905135e-03
orbit39          0.000000  1.233238e-06
orbit40          0.000000  0.000000e+00
orbit41          0.000000 -2.101104e-03
orbit42          0.000000 -7.254889e-03
orbit43          0.000000 -1.106515e-04
orbit44          0.000000 -2.667932e-01
orbit45          0.000000 -2.903592e-06
orbit46          0.000000  4.149756e-05
orbit47          0.000000  2.090477e-03
orbit48          0.000000 -7.738604e-04
orbit49          0.000000  8.545568e-05
orbit50          0.000000 -4.421030e-02
orbit51          0.000000  1.682624e-04
orbit52          0.000000 -3.235032e-04
orbit53          0.000000  8.149537e-03
orbit54          0.000000 -2.429407e-05
orbit55          0.000000  1.029260e+00
orbit56          0.000000  5.596756e-06
orbit57          0.000000  2.304378e-03
orbit58          0.000000 -3.148044e-01
orbit59          0.000000  1.556986e-04
orbit60          0.000000  4.739588e-03
orbit61          0.000000  2.352147e-01
orbit62          0.000000 -1.335231e-03
orbit63          0.000000  0.000000e+00
orbit64          0.000000 -1.601684e-02
orbit65          0.000000 -1.401110e-03
orbit66          0.000000 -1.738453e-02
orbit67          0.000000 -2.587653e-04
orbit68          0.000000  1.702805e-02
orbit69          0.000000  0.000000e+00
orbit70          0.000000  1.122918e-03
orbit71          0.000000  6.774595e-01
orbit72          0.000000 -5.390799e-01
AP               0.000000 -2.802079e-02
bet              0.000000 -2.722017e-05
ecc              0.000000 -2.658369e-02
eccrad           0.000000 -1.341620e-01
close            0.000000  0.000000e+00
constraint       0.000000  2.024483e-01
coreness         0.000000  2.034786e-01
knn              0.000000  1.127726e-04
hubscore         0.000000  3.844745e+00
pagerank         0.000000 -6.137695e-01
trans            0.000000  6.671768e-02
evcent           0.000000  8.393100e+00
first            0.000000  1.853383e-03
upto_second      0.000000 -3.664382e-05
upto_third       0.000000  1.128896e-11
upto_fourth      0.000000  7.697608e-07
upto_fifth       0.000000  2.366942e-05
upto_sixth       0.000000  0.000000e+00
second           0.000000 -2.699289e-05
third            0.000000  4.568224e-05
fourth           0.000000 -4.852967e-06
fifth            0.000000  0.000000e+00
sixth            0.000000 -5.264632e-05
ratio1           0.000000  2.048599e-04
ratio2           0.000000  1.884519e-04
ratio3           0.000000  2.177544e-04
ratio4           0.000000  0.000000e+00
ratio5           0.000000  0.000000e+00
ratio6           0.000000 -1.791858e-04
selfinter        0.000000 -3.405302e-01
walktrap_vertex  0.000000 -6.677346e-02
bigcom1          0.000000  3.811674e-01
bigcom2          0.000000 -7.175879e-01
bigcom3          0.000000 -1.104534e+00
bigcom4          0.000000  7.271751e-01
bigcom6          0.000000 -1.665144e-01
bigcom8          0.000000  3.082364e-01
bigcom9          0.000000 -1.723125e+00
bigcom11         0.000000 -6.867086e-01
bigcom13         0.000000 -9.685685e-01
bigcom15         0.000000  2.564126e+00
bigcom16         0.000000 -5.857924e-01
bigcom21         0.000000  1.712854e+00
bigcom22         0.000000  4.697118e-01
bigcom24         0.000000  3.473829e+00
bigcom26         0.000000 -7.755260e-01
bigcom28         0.000000  1.041794e+00
bigcom30         0.000000 -6.421799e-01
bigcom31         0.000000 -4.654544e-01
bigcom32         0.000000 -1.074572e+00
bigcom33         0.000000 -1.758730e-01
bigcom34         0.000000 -9.783309e-02
bigcom36         0.000000  2.379693e+00
bigcom37         0.000000  0.000000e+00
bigcom38         0.000000 -4.613754e-01
bigcom39         0.000000 -6.261208e-01
bigcom40         0.000000  9.636804e-01
bigcom43         0.000000 -3.198342e-01
bigcom44         0.000000 -5.498479e-01
bigcom46         0.000000 -5.373555e-01
bigcom47         0.000000 -3.821533e-01
bigcom49         0.000000  2.362158e+00
bigcom50         0.000000 -3.489491e-01
bigcom51         0.000000 -7.483815e-01
bigcom52         0.000000 -1.667918e-01
bigcom54         0.000000 -4.175447e-01
bigcom56         0.000000 -2.664878e-01
bigcom62         0.000000 -2.629216e-01
bigcom66         0.000000 -4.151008e-01
bigcom68         0.000000 -3.480458e-01
bigcom69         0.000000 -6.025962e-01
bigcom71         0.000000 -5.245310e-01
bigcom72         0.000000 -2.570405e-01
bigcom73         0.000000 -1.618222e-01
bigcom74         0.000000 -4.872786e-01
bigcom75         0.000000 -2.953560e-01
bigcom76         0.000000 -2.510027e-01
bigcom77         0.000000 -2.505044e-01
bigcom79         0.000000 -1.729774e-01
bigcom80         0.000000 -2.325261e-01
bigcom82         0.000000 -1.186466e-01
bigcom83         0.000000  0.000000e+00
bigcom84         0.000000 -5.693477e-03
bigcom85         0.000000 -2.335722e-01
bigcom87         0.000000 -4.306195e-01
bigcom89         0.000000 -2.003758e-01
bigcom91         0.000000 -2.595933e-02
bigcom92         0.000000 -9.863073e-01
bigcom93         0.000000  0.000000e+00
bigcom96         0.000000  0.000000e+00
bigcom97         0.000000 -3.788606e-01
bigcom98         0.000000 -6.570665e-01
bigcom99         0.000000 -2.325436e-01
bigcom101        0.000000 -2.117355e-01
bigcom104        0.000000 -3.997549e-01
bigcom106        0.000000 -4.704144e-01
bigcom109        0.000000 -5.876011e-01
bigcom113        0.000000  0.000000e+00
bigcom116        0.000000 -5.038934e-01
bigcom120        0.000000 -2.987551e-01
bigcom123        0.000000 -3.574478e-01
bigcom126        0.000000 -5.438518e-01
bigcom127        0.000000  4.909877e+00
bigcom137        0.000000 -4.294498e-01
bigcom139        0.000000 -1.856709e-01
bigcom140        0.000000 -1.181916e-01
bigcom143        0.000000 -2.736905e-01
bigcom145        0.000000  3.609963e+00
bigcom146        0.000000 -4.123925e-01
bigcom147        0.000000 -1.011894e-01
bigcom149        0.000000  0.000000e+00
bigcom153        0.000000 -2.583678e-01
bigcom154        0.000000 -4.357903e-01
bigcom156        0.000000 -4.038937e-01
bigcom157        0.000000  0.000000e+00
bigcom158        0.000000 -4.943813e-01
bigcom160        0.000000 -3.772797e-01
bigcom161        0.000000 -2.010108e-01
bigcom162        0.000000 -4.111467e-02
bigcom164        0.000000 -6.199065e-01
bigcom166        0.000000 -4.073467e-01
bigcom167        0.000000 -4.884217e-01
bigcom171        0.000000 -5.330212e-02
bigcom173        0.000000 -4.251168e-01
bigcom175        0.000000  0.000000e+00
bigcom176        0.000000 -3.707921e-01
bigcom177        0.000000 -1.779860e-01
bigcom178        0.000000 -9.734915e-02
bigcom180        0.000000 -8.229989e-02
bigcom181        0.000000 -2.666392e+00
bigcom184        0.000000 -4.374533e-01
bigcom186        0.000000 -9.252903e-02
bigcom187        0.000000 -1.117430e-01
bigcom189        0.000000 -4.125583e-01
bigcom194        0.000000 -4.222468e-01
bigcom195        0.000000 -6.719442e-01
bigcom196        0.000000  0.000000e+00
bigcom204        0.000000 -6.382957e-01
bigcom205        0.000000 -3.144433e-01
bigcom212        0.000000 -2.343727e-01
bigcom214        0.000000 -2.892864e-01
bigcom222        0.000000 -3.358299e-01
bigcom223        0.000000  0.000000e+00
bigcom226        0.000000 -1.551138e-01
bigcom227        0.000000 -5.310329e-01
bigcom229        0.000000 -2.620308e-01
bigcom233        0.000000 -4.904720e-01
bigcom236        0.000000 -4.396235e-01
bigcom237        0.000000 -3.003981e-02
bigcom246        0.000000 -5.342507e-01
bigcom248        0.000000  0.000000e+00
bigcom249        0.000000 -2.440787e-01
bigcom250        0.000000 -7.142290e-01
bigcom254        0.000000 -5.260388e-01
bigcom266        0.000000 -8.939326e-02
bigcom269        0.000000 -2.950938e-01
bigcom272        0.000000 -7.037036e-01
bigcom274        0.000000  3.185135e+00
bigcom281        0.000000  0.000000e+00
bigcom291        0.000000 -4.725590e-01
bigcom292        0.000000  3.587596e+00
bigcom295        0.000000 -6.419460e-02
bigcom299        0.000000 -3.760807e-01
bigcom301        0.000000 -1.099636e-02
bigcom306        0.000000 -4.218422e-01
bigcom309        0.000000 -1.651054e-02
bigcom314        0.000000 -2.682639e-01
bigcom321        0.000000 -7.432480e-01
bigcom341        0.000000 -4.651033e-02
bigcom350        0.000000  0.000000e+00
bigcom353        0.000000 -3.489156e-01
bigcom359        0.000000 -1.097545e-01
bigcom363        0.000000  0.000000e+00
bigcom365        0.000000 -1.949431e-01
bigcom385        0.000000 -3.497819e-01
bigcom386        0.000000 -1.344936e-01
bigcom408        0.000000 -9.834845e-03
bigcom412        0.000000 -4.555935e-01
bigcom480        0.000000 -2.714361e-01
spin_vertex      0.000000  8.551833e-02
membership_s1    0.000000  6.547311e-02
membership_s3    0.000000 -3.106259e-01
membership_s4    0.000000  8.941172e-01
membership_s5    0.000000 -5.716394e-03
membership_s6    0.000000  4.363451e-01
membership_s7    0.000000  1.290501e-01
membership_s8    0.000000 -4.510497e-01
membership_s9    0.000000 -3.097627e-01
membership_s11   0.000000 -2.323787e-01
membership_s12   0.000000 -1.719304e-01
membership_s14   0.000000  3.100661e+00
membership_s15   0.000000 -1.150211e+00
membership_s16   0.000000 -1.305717e-01
membership_s17   0.000000 -1.901692e-01
membership_s18   0.000000 -2.675914e+00
membership_s20   0.000000 -3.262207e-01
membership_s21   0.000000  1.611258e-01
membership_s22   0.000000 -8.915910e-01
membership_s24   0.000000 -5.423209e-01
membership_s25   0.000000 -4.925719e-01
membership_s26   0.000000 -7.854823e-01
membership_s27   0.000000 -9.975108e-02
membership_s28   0.000000 -3.590922e-01
membership_s30   0.000000 -6.449270e-02
membership_s31   0.000000  6.417133e-01
membership_s32   0.000000 -2.486060e-01
membership_s33   0.000000 -3.468853e-02
membership_s36   0.000000  2.299378e-01
membership_s37   0.000000 -2.087554e+00
V1               0.000000  0.000000e+00
V2               0.000000  6.620814e-01
pdi              0.000000  3.956458e+03
adhesion         0.000000  1.612659e-06
cohesion         0.000000 -2.323514e-06
inner            0.000000  0.000000e+00
outer            0.000000 -1.650609e-05
ioratio          0.000000 -5.680435e-01
comsize          0.000000  3.238510e-04
[1] "Dataset: low_C Model GBM, run: 6 of 10 2015-06-22 15:02:54"
Iter   TrainDeviance   ValidDeviance   StepSize   Improve
     1        0.1329            -nan     0.0100    0.0004
     2        0.1318            -nan     0.0100   -0.0001
     3        0.1304            -nan     0.0100    0.0000
     4        0.1293            -nan     0.0100   -0.0001
     5        0.1281            -nan     0.0100    0.0000
     6        0.1271            -nan     0.0100    0.0000
     7        0.1257            -nan     0.0100   -0.0000
     8        0.1246            -nan     0.0100    0.0000
     9        0.1237            -nan     0.0100    0.0000
    10        0.1227            -nan     0.0100    0.0000
    20        0.1135            -nan     0.0100    0.0000
    25        0.1106            -nan     0.0100   -0.0001

[1] "GBM variable coefficients"
                            var    rel.inf
outer                     outer 5.09107727
inner                     inner 4.69091230
orbit18                 orbit18 3.00577030
orbit20                 orbit20 2.89355890
V1                           V1 2.73053480
ratio1                   ratio1 2.50405809
pagerank               pagerank 2.46544098
graph17                 graph17 2.45180805
ioratio                 ioratio 2.39736970
orbit30                 orbit30 2.39726690
membership_s4     membership_s4 2.38681573
knn                         knn 2.37696939
orbit57                 orbit57 2.25840450
adhesion               adhesion 2.16578981
orbit40                 orbit40 2.13360187
V2                           V2 1.93720518
constraint           constraint 1.91495397
bet                         bet 1.87199208
third                     third 1.83346442
orbit45                 orbit45 1.75792774
orbit35                 orbit35 1.70506062
orbit28                 orbit28 1.61547021
graph10                 graph10 1.56514463
ratio6                   ratio6 1.52073935
graph16                 graph16 1.48909701
orbit51                 orbit51 1.46206860
orbit50                 orbit50 1.43574113
graph15                 graph15 1.37782691
walktrap_vertex walktrap_vertex 1.37558176
bigcom40               bigcom40 1.34984741
spin_vertex         spin_vertex 1.34978383
graph23                 graph23 1.25689751
ratio5                   ratio5 1.18019035
graph13                 graph13 1.13810318
graph22                 graph22 1.12097993
orbit10                 orbit10 0.98613718
graph27                 graph27 0.97323111
orbit15                 orbit15 0.96750384
orbit17                 orbit17 0.96371689
orbit33                 orbit33 0.95199690
graph19                 graph19 0.94493519
orbit39                 orbit39 0.87275864
orbit36                 orbit36 0.82600086
orbit62                 orbit62 0.81836946
orbit21                 orbit21 0.75891042
graph11                 graph11 0.75338794
trans                     trans 0.74122569
comsize                 comsize 0.73727030
graph6                   graph6 0.72552585
hubscore               hubscore 0.71757117
graph25                 graph25 0.68113556
orbit2                   orbit2 0.66239503
orbit56                 orbit56 0.62625561
graph3                   graph3 0.59021569
graph20                 graph20 0.58618865
upto_third           upto_third 0.57620384
graph12                 graph12 0.57454660
fourth                   fourth 0.56316572
orbit47                 orbit47 0.55573709
ecc                         ecc 0.55134763
ratio2                   ratio2 0.54975739
orbit16                 orbit16 0.51624983
orbit23                 orbit23 0.48651404
graph14                 graph14 0.48129062
graph2                   graph2 0.41754943
graph1                   graph1 0.41653973
orbit71                 orbit71 0.39606678
orbit53                 orbit53 0.37760785
bigcom28               bigcom28 0.37503186
orbit37                 orbit37 0.35046580
ratio3                   ratio3 0.33997623
bigcom21               bigcom21 0.33975083
fifth                     fifth 0.32911641
orbit31                 orbit31 0.30099387
bigcom15               bigcom15 0.27937187
ratio4                   ratio4 0.25038723
orbit9                   orbit9 0.20104846
graph26                 graph26 0.19440278
cohesion               cohesion 0.18226495
coreness               coreness 0.17722651
graph18                 graph18 0.17330703
orbit52                 orbit52 0.16583560
orbit58                 orbit58 0.16225616
bigcom4                 bigcom4 0.15604472
membership_s32   membership_s32 0.15510566
graph0                   graph0 0.14805214
upto_sixth           upto_sixth 0.11897776
orbit67                 orbit67 0.11561708
orbit13                 orbit13 0.11534039
orbit49                 orbit49 0.11240138
orbit55                 orbit55 0.10783846
orbit29                 orbit29 0.10782793
membership_s36   membership_s36 0.08473755
membership_s5     membership_s5 0.07460435
orbit63                 orbit63 0.07294030
orbit38                 orbit38 0.07140792
pdi                         pdi 0.06802926
orbit11                 orbit11 0.05937540
graph28                 graph28 0.05550117
graph4                   graph4 0.00000000
graph5                   graph5 0.00000000
graph7                   graph7 0.00000000
graph8                   graph8 0.00000000
graph9                   graph9 0.00000000
graph21                 graph21 0.00000000
graph24                 graph24 0.00000000
graph29                 graph29 0.00000000
orbit0                   orbit0 0.00000000
orbit1                   orbit1 0.00000000
orbit3                   orbit3 0.00000000
orbit4                   orbit4 0.00000000
orbit5                   orbit5 0.00000000
orbit6                   orbit6 0.00000000
orbit7                   orbit7 0.00000000
orbit8                   orbit8 0.00000000
orbit12                 orbit12 0.00000000
orbit14                 orbit14 0.00000000
orbit19                 orbit19 0.00000000
orbit22                 orbit22 0.00000000
orbit24                 orbit24 0.00000000
orbit25                 orbit25 0.00000000
orbit26                 orbit26 0.00000000
orbit27                 orbit27 0.00000000
orbit32                 orbit32 0.00000000
orbit34                 orbit34 0.00000000
orbit41                 orbit41 0.00000000
orbit42                 orbit42 0.00000000
orbit43                 orbit43 0.00000000
orbit44                 orbit44 0.00000000
orbit46                 orbit46 0.00000000
orbit48                 orbit48 0.00000000
orbit54                 orbit54 0.00000000
orbit59                 orbit59 0.00000000
orbit60                 orbit60 0.00000000
orbit61                 orbit61 0.00000000
orbit64                 orbit64 0.00000000
orbit65                 orbit65 0.00000000
orbit66                 orbit66 0.00000000
orbit68                 orbit68 0.00000000
orbit69                 orbit69 0.00000000
orbit70                 orbit70 0.00000000
orbit72                 orbit72 0.00000000
AP                           AP 0.00000000
eccrad                   eccrad 0.00000000
close                     close 0.00000000
evcent                   evcent 0.00000000
first                     first 0.00000000
upto_second         upto_second 0.00000000
upto_fourth         upto_fourth 0.00000000
upto_fifth           upto_fifth 0.00000000
second                   second 0.00000000
sixth                     sixth 0.00000000
selfinter             selfinter 0.00000000
bigcom1                 bigcom1 0.00000000
bigcom2                 bigcom2 0.00000000
bigcom3                 bigcom3 0.00000000
bigcom6                 bigcom6 0.00000000
bigcom8                 bigcom8 0.00000000
bigcom9                 bigcom9 0.00000000
bigcom11               bigcom11 0.00000000
bigcom13               bigcom13 0.00000000
bigcom16               bigcom16 0.00000000
bigcom22               bigcom22 0.00000000
bigcom24               bigcom24 0.00000000
bigcom26               bigcom26 0.00000000
bigcom30               bigcom30 0.00000000
bigcom31               bigcom31 0.00000000
bigcom32               bigcom32 0.00000000
bigcom33               bigcom33 0.00000000
bigcom34               bigcom34 0.00000000
bigcom36               bigcom36 0.00000000
bigcom37               bigcom37 0.00000000
bigcom38               bigcom38 0.00000000
bigcom39               bigcom39 0.00000000
bigcom43               bigcom43 0.00000000
bigcom44               bigcom44 0.00000000
bigcom46               bigcom46 0.00000000
bigcom47               bigcom47 0.00000000
bigcom49               bigcom49 0.00000000
bigcom50               bigcom50 0.00000000
bigcom51               bigcom51 0.00000000
bigcom52               bigcom52 0.00000000
bigcom54               bigcom54 0.00000000
bigcom56               bigcom56 0.00000000
bigcom62               bigcom62 0.00000000
bigcom66               bigcom66 0.00000000
bigcom68               bigcom68 0.00000000
bigcom69               bigcom69 0.00000000
bigcom71               bigcom71 0.00000000
bigcom72               bigcom72 0.00000000
bigcom73               bigcom73 0.00000000
bigcom74               bigcom74 0.00000000
bigcom75               bigcom75 0.00000000
bigcom76               bigcom76 0.00000000
bigcom77               bigcom77 0.00000000
bigcom79               bigcom79 0.00000000
bigcom80               bigcom80 0.00000000
bigcom82               bigcom82 0.00000000
bigcom83               bigcom83 0.00000000
bigcom84               bigcom84 0.00000000
bigcom85               bigcom85 0.00000000
bigcom87               bigcom87 0.00000000
bigcom89               bigcom89 0.00000000
bigcom91               bigcom91 0.00000000
bigcom92               bigcom92 0.00000000
bigcom93               bigcom93 0.00000000
bigcom96               bigcom96 0.00000000
bigcom97               bigcom97 0.00000000
bigcom98               bigcom98 0.00000000
bigcom99               bigcom99 0.00000000
bigcom101             bigcom101 0.00000000
bigcom104             bigcom104 0.00000000
bigcom106             bigcom106 0.00000000
bigcom109             bigcom109 0.00000000
bigcom113             bigcom113 0.00000000
bigcom116             bigcom116 0.00000000
bigcom120             bigcom120 0.00000000
bigcom123             bigcom123 0.00000000
bigcom126             bigcom126 0.00000000
bigcom127             bigcom127 0.00000000
bigcom137             bigcom137 0.00000000
bigcom139             bigcom139 0.00000000
bigcom140             bigcom140 0.00000000
bigcom143             bigcom143 0.00000000
bigcom145             bigcom145 0.00000000
bigcom146             bigcom146 0.00000000
bigcom147             bigcom147 0.00000000
bigcom149             bigcom149 0.00000000
bigcom153             bigcom153 0.00000000
bigcom154             bigcom154 0.00000000
bigcom156             bigcom156 0.00000000
bigcom157             bigcom157 0.00000000
bigcom158             bigcom158 0.00000000
bigcom160             bigcom160 0.00000000
bigcom161             bigcom161 0.00000000
bigcom162             bigcom162 0.00000000
bigcom164             bigcom164 0.00000000
bigcom166             bigcom166 0.00000000
bigcom167             bigcom167 0.00000000
bigcom171             bigcom171 0.00000000
bigcom173             bigcom173 0.00000000
bigcom175             bigcom175 0.00000000
bigcom176             bigcom176 0.00000000
bigcom177             bigcom177 0.00000000
bigcom178             bigcom178 0.00000000
bigcom180             bigcom180 0.00000000
bigcom181             bigcom181 0.00000000
bigcom184             bigcom184 0.00000000
bigcom186             bigcom186 0.00000000
bigcom187             bigcom187 0.00000000
bigcom189             bigcom189 0.00000000
bigcom194             bigcom194 0.00000000
bigcom195             bigcom195 0.00000000
bigcom196             bigcom196 0.00000000
bigcom204             bigcom204 0.00000000
bigcom205             bigcom205 0.00000000
bigcom212             bigcom212 0.00000000
bigcom214             bigcom214 0.00000000
bigcom222             bigcom222 0.00000000
bigcom223             bigcom223 0.00000000
bigcom226             bigcom226 0.00000000
bigcom227             bigcom227 0.00000000
bigcom229             bigcom229 0.00000000
bigcom233             bigcom233 0.00000000
bigcom236             bigcom236 0.00000000
bigcom237             bigcom237 0.00000000
bigcom246             bigcom246 0.00000000
bigcom248             bigcom248 0.00000000
bigcom249             bigcom249 0.00000000
bigcom250             bigcom250 0.00000000
bigcom254             bigcom254 0.00000000
bigcom266             bigcom266 0.00000000
bigcom269             bigcom269 0.00000000
bigcom272             bigcom272 0.00000000
bigcom274             bigcom274 0.00000000
bigcom281             bigcom281 0.00000000
bigcom291             bigcom291 0.00000000
bigcom292             bigcom292 0.00000000
bigcom295             bigcom295 0.00000000
bigcom299             bigcom299 0.00000000
bigcom301             bigcom301 0.00000000
bigcom306             bigcom306 0.00000000
bigcom309             bigcom309 0.00000000
bigcom314             bigcom314 0.00000000
bigcom321             bigcom321 0.00000000
bigcom341             bigcom341 0.00000000
bigcom350             bigcom350 0.00000000
bigcom353             bigcom353 0.00000000
bigcom359             bigcom359 0.00000000
bigcom363             bigcom363 0.00000000
bigcom365             bigcom365 0.00000000
bigcom385             bigcom385 0.00000000
bigcom386             bigcom386 0.00000000
bigcom408             bigcom408 0.00000000
bigcom412             bigcom412 0.00000000
bigcom480             bigcom480 0.00000000
membership_s1     membership_s1 0.00000000
membership_s3     membership_s3 0.00000000
membership_s6     membership_s6 0.00000000
membership_s7     membership_s7 0.00000000
membership_s8     membership_s8 0.00000000
membership_s9     membership_s9 0.00000000
membership_s11   membership_s11 0.00000000
membership_s12   membership_s12 0.00000000
membership_s14   membership_s14 0.00000000
membership_s15   membership_s15 0.00000000
membership_s16   membership_s16 0.00000000
membership_s17   membership_s17 0.00000000
membership_s18   membership_s18 0.00000000
membership_s20   membership_s20 0.00000000
membership_s21   membership_s21 0.00000000
membership_s22   membership_s22 0.00000000
membership_s24   membership_s24 0.00000000
membership_s25   membership_s25 0.00000000
membership_s26   membership_s26 0.00000000
membership_s27   membership_s27 0.00000000
membership_s28   membership_s28 0.00000000
membership_s30   membership_s30 0.00000000
membership_s31   membership_s31 0.00000000
membership_s33   membership_s33 0.00000000
membership_s37   membership_s37 0.00000000
[1] "Dataset: low_C Model RF, run: 6 of 10 2015-06-22 15:03:08"
     |      Out-of-bag   |
Tree |      MSE  %Var(y) |
   1 |  0.02361   190.66 |
   2 |   0.0244   196.99 |
   3 |  0.02326   187.79 |
   4 |  0.02094   169.04 |
   5 |  0.01971   159.15 |
   6 |  0.02106   170.04 |
   7 |  0.01958   158.11 |
   8 |  0.01821   147.02 |
   9 |  0.01735   140.11 |
  10 |  0.01693   136.68 |
  11 |  0.01641   132.50 |
  12 |  0.01626   131.27 |
  13 |  0.01607   129.76 |
  14 |  0.01601   129.24 |
  15 |  0.01573   126.99 |
  16 |  0.01559   125.88 |
  17 |  0.01557   125.69 |
  18 |  0.01527   123.26 |
  19 |  0.01513   122.16 |
  20 |  0.01495   120.72 |
  21 |  0.01482   119.66 |
  22 |  0.01476   119.20 |
  23 |   0.0147   118.71 |
  24 |  0.01465   118.30 |
  25 |  0.01449   117.01 |
  26 |  0.01444   116.56 |
  27 |  0.01442   116.43 |
  28 |  0.01439   116.18 |
  29 |   0.0143   115.46 |
  30 |  0.01427   115.23 |
  31 |  0.01423   114.90 |
  32 |  0.01415   114.27 |
  33 |  0.01412   114.01 |
  34 |  0.01411   113.97 |
  35 |  0.01408   113.65 |
  36 |  0.01409   113.74 |
  37 |  0.01407   113.62 |
  38 |  0.01405   113.44 |
  39 |  0.01406   113.57 |
  40 |  0.01406   113.53 |
  41 |  0.01406   113.50 |
  42 |  0.01404   113.38 |
  43 |  0.01404   113.34 |
  44 |  0.01404   113.36 |
  45 |  0.01401   113.12 |
  46 |  0.01401   113.15 |
  47 |  0.01396   112.68 |
  48 |  0.01392   112.39 |
  49 |   0.0139   112.25 |
  50 |  0.01393   112.46 |
  51 |  0.01392   112.39 |
  52 |  0.01393   112.46 |
  53 |  0.01391   112.34 |
  54 |  0.01389   112.12 |
  55 |  0.01388   112.05 |
  56 |  0.01383   111.65 |
  57 |  0.01383   111.70 |
  58 |  0.01382   111.58 |
  59 |   0.0138   111.40 |
  60 |  0.01378   111.28 |
  61 |  0.01376   111.09 |
  62 |  0.01376   111.15 |
  63 |  0.01377   111.18 |
  64 |  0.01377   111.22 |
  65 |  0.01377   111.20 |
  66 |  0.01373   110.90 |
  67 |  0.01374   110.95 |
  68 |  0.01372   110.82 |
  69 |  0.01369   110.52 |
  70 |  0.01369   110.52 |
  71 |   0.0137   110.64 |
  72 |   0.0137   110.64 |
  73 |  0.01369   110.57 |
  74 |  0.01369   110.52 |
  75 |  0.01366   110.27 |
  76 |  0.01366   110.32 |
  77 |  0.01366   110.33 |
  78 |  0.01366   110.32 |
  79 |  0.01365   110.18 |
  80 |  0.01364   110.14 |
  81 |  0.01361   109.90 |
  82 |  0.01361   109.91 |
  83 |  0.01362   109.95 |
  84 |  0.01363   110.07 |
  85 |  0.01361   109.92 |
  86 |  0.01362   109.94 |
  87 |  0.01361   109.92 |
  88 |  0.01362   109.96 |
  89 |  0.01361   109.92 |
  90 |   0.0136   109.84 |
  91 |  0.01359   109.75 |
  92 |  0.01358   109.65 |
  93 |  0.01359   109.76 |
  94 |  0.01361   109.86 |
  95 |   0.0136   109.84 |
  96 |   0.0136   109.85 |
  97 |  0.01361   109.92 |
  98 |  0.01361   109.91 |
  99 |  0.01361   109.92 |
 100 |  0.01362   110.01 |
[1] "Random Forest variable coefficients"
                      %IncMSE IncNodePurity
graph0          -4.677867e-06  6.249473e-02
graph1           2.600154e-03  3.057622e-01
graph2          -2.094273e-07  3.165410e-02
graph3           2.584637e-03  4.985585e-01
graph4           5.136299e-03  5.254398e-01
graph5           1.261590e-04  1.459418e-01
graph6           1.439862e-03  3.706805e-01
graph7           3.305274e-04  1.827758e-01
graph8           7.543029e-05  1.741815e-01
graph9           4.789082e-03  4.300787e-01
graph10          7.108857e-03  6.322174e-01
graph11          8.257462e-03  5.078474e-01
graph12          4.185164e-03  4.906743e-01
graph13          7.562745e-03  5.048778e-01
graph14          5.484042e-03  3.173896e-01
graph15          5.302682e-03  3.762460e-01
graph16          2.829600e-03  3.627371e-01
graph17          9.235721e-03  6.678565e-01
graph18          3.168863e-04  9.523081e-02
graph19          6.500797e-03  4.945682e-01
graph20          9.063911e-04  2.588718e-01
graph21          2.876045e-03  4.850815e-01
graph22          2.615298e-05  9.687648e-02
graph23          1.037301e-02  6.386345e-01
graph24          2.114389e-04  1.641312e-01
graph25          4.822025e-04  2.801996e-01
graph26          3.382338e-04  1.039119e-01
graph27          1.742150e-04  1.277810e-01
graph28          3.775192e-05  4.948537e-02
graph29          0.000000e+00  2.775558e-19
orbit0           2.658412e-05  4.776792e-02
orbit1           1.507848e-03  3.622737e-01
orbit2           2.787282e-04  1.353701e-01
orbit3           2.437673e-04  1.204609e-01
orbit4           2.599822e-03  4.186397e-01
orbit5           2.136629e-03  4.619383e-01
orbit6           4.984979e-03  5.734399e-01
orbit7           2.141559e-04  1.343567e-01
orbit8           2.884021e-04  2.197960e-01
orbit9           2.967753e-03  3.730821e-01
orbit10          4.336394e-04  1.860480e-01
orbit11         -3.962015e-06  2.106728e-01
orbit12          3.001735e-04  7.660600e-02
orbit13          8.646829e-05  6.666145e-02
orbit14         -1.344040e-05  1.612920e-01
orbit15          4.382561e-03  4.714606e-01
orbit16          1.129082e-02  6.640530e-01
orbit17          6.298646e-03  4.563041e-01
orbit18          3.734369e-03  1.227563e+00
orbit19          2.396557e-03  3.042239e-01
orbit20          2.912447e-03  5.052556e-01
orbit21          1.495176e-03  6.935286e-01
orbit22          4.875140e-03  5.316157e-01
orbit23          1.186175e-05  6.545173e-02
orbit24          5.632190e-03  5.776168e-01
orbit25          7.392906e-04  2.086306e-01
orbit26          1.563367e-04  2.112674e-01
orbit27          2.784312e-03  6.924976e-01
orbit28          1.357145e-02  5.725365e-01
orbit29          1.769937e-03  2.093749e-01
orbit30          9.786110e-05  3.599310e-01
orbit31          1.720929e-03  3.848226e-01
orbit32          7.522869e-04  1.415672e-01
orbit33          4.543172e-05  1.832503e-01
orbit34          2.915437e-03  3.607816e-01
orbit35          5.085399e-03  4.433814e-01
orbit36          3.710489e-04  2.846650e-01
orbit37          1.202709e-03  1.883146e-01
orbit38          1.370052e-04  1.755734e-01
orbit39          4.593573e-03  5.751167e-01
orbit40          1.405887e-04  1.210539e-01
orbit41          5.977797e-05  1.740258e-04
orbit42         -1.833592e-06  1.229950e-02
orbit43          1.523060e-03  1.922035e-01
orbit44         -7.317379e-06  4.770774e-02
orbit45          7.742737e-03  5.873450e-01
orbit46          5.246431e-04  3.041625e-01
orbit47          1.797359e-04  7.426726e-02
orbit48          3.467097e-04  1.314606e-01
orbit49          5.383370e-04  2.875002e-01
orbit50          1.000792e-04  2.239305e-01
orbit51          3.565545e-03  2.605415e-01
orbit52          1.816672e-04  2.337096e-01
orbit53          7.411108e-04  1.068717e-01
orbit54          3.040440e-04  1.293272e-01
orbit55          3.226749e-05  3.116960e-02
orbit56          7.721964e-03  6.613425e-01
orbit57          1.189325e-03  2.684202e-01
orbit58          1.456152e-05  3.926433e-02
orbit59          2.761860e-04  1.772575e-01
orbit60          3.767937e-05  6.854880e-02
orbit61         -1.077122e-06  1.452447e-02
orbit62          1.015629e-03  2.177426e-01
orbit63          2.378952e-04  5.525212e-02
orbit64          3.976745e-05  5.354592e-02
orbit65          3.507426e-06  2.608855e-01
orbit66          2.361523e-04  6.622384e-02
orbit67          2.055736e-05  3.866669e-02
orbit68          2.602783e-04  2.134929e-01
orbit69          0.000000e+00  0.000000e+00
orbit70          1.356318e-05  9.371594e-02
orbit71         -1.768005e-05  6.699543e-02
orbit72          0.000000e+00  0.000000e+00
AP              -7.568877e-06  2.957566e-02
bet              5.849390e-03  1.268350e+00
ecc              2.058063e-05  6.764122e-02
eccrad           1.714571e-04  8.929988e-02
close            1.381106e-03  2.921333e-01
constraint       4.647057e-03  5.579823e-01
coreness         2.255666e-04  3.921800e-01
knn              7.834074e-03  8.922882e-01
hubscore         4.039389e-03  3.832680e-01
pagerank         4.203109e-03  1.282763e+00
trans            1.575016e-04  1.966996e-01
evcent           5.833132e-03  6.051023e-01
first            2.055857e-04  6.990894e-02
upto_second      2.682809e-03  4.819944e-01
upto_third       6.602754e-03  4.358190e-01
upto_fourth      1.817740e-03  4.564220e-01
upto_fifth       4.695889e-03  4.363542e-01
upto_sixth       2.473187e-03  2.788022e-01
second           1.638187e-03  2.355651e-01
third            7.637834e-03  4.222908e-01
fourth           4.568709e-03  9.244099e-01
fifth            3.318022e-03  5.959054e-01
sixth            8.467945e-03  8.667273e-01
ratio1           1.016904e-02  7.393866e-01
ratio2           9.009239e-03  1.087278e+00
ratio3           2.231073e-03  5.969538e-01
ratio4           5.338429e-03  1.061146e+00
ratio5           4.056888e-03  1.574961e+00
ratio6           1.115802e-02  7.287091e-01
selfinter       -8.753696e-06  1.053485e-01
walktrap_vertex  7.002624e-04  4.515046e-01
bigcom1          1.407160e-04  1.998336e-01
bigcom2          0.000000e+00  0.000000e+00
bigcom3          0.000000e+00  1.734723e-20
bigcom4          9.894696e-04  2.136593e-01
bigcom6          0.000000e+00  0.000000e+00
bigcom8          2.194955e-05  1.020068e-01
bigcom9          0.000000e+00  0.000000e+00
bigcom11         0.000000e+00  2.775558e-19
bigcom13         0.000000e+00  0.000000e+00
bigcom15         1.775909e-04  1.252642e-01
bigcom16         0.000000e+00  0.000000e+00
bigcom21        -1.805763e-05  6.449762e-02
bigcom22         3.953760e-04  1.489498e-01
bigcom24         1.432979e-05  4.319086e-01
bigcom26         0.000000e+00  0.000000e+00
bigcom28         6.484305e-06  2.309627e-01
bigcom30         0.000000e+00  0.000000e+00
bigcom31         0.000000e+00  0.000000e+00
bigcom32         0.000000e+00  0.000000e+00
bigcom33         0.000000e+00  0.000000e+00
bigcom34         0.000000e+00  0.000000e+00
bigcom36         0.000000e+00  0.000000e+00
bigcom37         0.000000e+00  1.110223e-18
bigcom38         0.000000e+00  0.000000e+00
bigcom39         0.000000e+00  0.000000e+00
bigcom40         1.179122e-03  2.482493e-01
bigcom43         0.000000e+00  0.000000e+00
bigcom44         0.000000e+00  0.000000e+00
bigcom46         0.000000e+00  2.775558e-19
bigcom47         0.000000e+00  0.000000e+00
bigcom49         0.000000e+00  0.000000e+00
bigcom50         0.000000e+00  3.295975e-19
bigcom51         0.000000e+00  2.775558e-19
bigcom52         0.000000e+00  2.775558e-19
bigcom54         0.000000e+00  0.000000e+00
bigcom56         0.000000e+00  0.000000e+00
bigcom62         0.000000e+00  0.000000e+00
bigcom66         0.000000e+00  0.000000e+00
bigcom68         0.000000e+00  2.775558e-19
bigcom69         0.000000e+00  0.000000e+00
bigcom71         0.000000e+00  0.000000e+00
bigcom72         0.000000e+00  5.551115e-19
bigcom73         0.000000e+00  0.000000e+00
bigcom74         0.000000e+00  0.000000e+00
bigcom75         0.000000e+00  0.000000e+00
bigcom76         0.000000e+00  0.000000e+00
bigcom77         0.000000e+00  0.000000e+00
bigcom79         0.000000e+00  0.000000e+00
bigcom80         0.000000e+00  0.000000e+00
bigcom82         0.000000e+00  0.000000e+00
bigcom83         0.000000e+00  0.000000e+00
bigcom84         0.000000e+00  0.000000e+00
bigcom85         0.000000e+00  0.000000e+00
bigcom87         0.000000e+00  2.775558e-19
bigcom89         0.000000e+00  2.775558e-19
bigcom91         0.000000e+00  0.000000e+00
bigcom92         0.000000e+00  0.000000e+00
bigcom93         0.000000e+00  2.775558e-19
bigcom96         0.000000e+00  0.000000e+00
bigcom97         0.000000e+00  0.000000e+00
bigcom98         0.000000e+00  0.000000e+00
bigcom99         0.000000e+00  0.000000e+00
bigcom101        0.000000e+00  0.000000e+00
bigcom104        0.000000e+00  0.000000e+00
bigcom106        0.000000e+00  1.110223e-18
bigcom109        0.000000e+00  0.000000e+00
bigcom113        0.000000e+00  0.000000e+00
bigcom116        0.000000e+00  0.000000e+00
bigcom120        0.000000e+00  0.000000e+00
bigcom123        0.000000e+00  2.775558e-19
bigcom126        0.000000e+00  0.000000e+00
bigcom127       -4.314344e-06  4.488311e-01
bigcom137        0.000000e+00  0.000000e+00
bigcom139        0.000000e+00  0.000000e+00
bigcom140        0.000000e+00  0.000000e+00
bigcom143        0.000000e+00  0.000000e+00
bigcom145       -8.751809e-06  4.507552e-01
bigcom146        0.000000e+00  0.000000e+00
bigcom147        0.000000e+00  2.775558e-19
bigcom149        0.000000e+00  7.017782e-01
bigcom153        0.000000e+00  0.000000e+00
bigcom154        0.000000e+00  2.775558e-19
bigcom156        0.000000e+00  0.000000e+00
bigcom157        0.000000e+00  0.000000e+00
bigcom158        0.000000e+00  0.000000e+00
bigcom160        0.000000e+00  0.000000e+00
bigcom161        0.000000e+00  0.000000e+00
bigcom162        0.000000e+00  2.775558e-19
bigcom164        0.000000e+00  0.000000e+00
bigcom166        0.000000e+00  0.000000e+00
bigcom167        0.000000e+00  0.000000e+00
bigcom171        0.000000e+00  0.000000e+00
bigcom173        0.000000e+00  0.000000e+00
bigcom175        0.000000e+00  5.551115e-19
bigcom176        0.000000e+00  0.000000e+00
bigcom177        0.000000e+00  0.000000e+00
bigcom178        0.000000e+00  0.000000e+00
bigcom180        0.000000e+00  0.000000e+00
bigcom181        0.000000e+00  0.000000e+00
bigcom184        0.000000e+00  0.000000e+00
bigcom186        0.000000e+00  0.000000e+00
bigcom187        0.000000e+00  0.000000e+00
bigcom189        0.000000e+00  0.000000e+00
bigcom194        0.000000e+00  2.775558e-19
bigcom195        0.000000e+00  0.000000e+00
bigcom196        0.000000e+00  0.000000e+00
bigcom204        0.000000e+00  0.000000e+00
bigcom205        0.000000e+00  0.000000e+00
bigcom212        0.000000e+00  0.000000e+00
bigcom214        0.000000e+00  0.000000e+00
bigcom222        0.000000e+00  0.000000e+00
bigcom223        0.000000e+00  0.000000e+00
bigcom226        0.000000e+00  0.000000e+00
bigcom227        0.000000e+00  0.000000e+00
bigcom229        0.000000e+00  8.326673e-19
bigcom233        0.000000e+00  0.000000e+00
bigcom236        0.000000e+00  0.000000e+00
bigcom237        0.000000e+00  0.000000e+00
bigcom246        0.000000e+00  0.000000e+00
bigcom248        0.000000e+00  0.000000e+00
bigcom249        0.000000e+00  0.000000e+00
bigcom250        0.000000e+00  0.000000e+00
bigcom254        0.000000e+00  0.000000e+00
bigcom266        0.000000e+00  0.000000e+00
bigcom269        0.000000e+00  0.000000e+00
bigcom272        0.000000e+00  0.000000e+00
bigcom274        1.122485e-04  1.278129e-01
bigcom281       -4.087896e-06  4.571262e-01
bigcom291        0.000000e+00  0.000000e+00
bigcom292        4.304778e-06  8.546675e-01
bigcom295        0.000000e+00  0.000000e+00
bigcom299        0.000000e+00  0.000000e+00
bigcom301        0.000000e+00  0.000000e+00
bigcom306        0.000000e+00  8.326673e-19
bigcom309        0.000000e+00  0.000000e+00
bigcom314        0.000000e+00  0.000000e+00
bigcom321        0.000000e+00  0.000000e+00
bigcom341        0.000000e+00  0.000000e+00
bigcom350        0.000000e+00  0.000000e+00
bigcom353        0.000000e+00  0.000000e+00
bigcom359        0.000000e+00  0.000000e+00
bigcom363        0.000000e+00  0.000000e+00
bigcom365        0.000000e+00  0.000000e+00
bigcom385        0.000000e+00  0.000000e+00
bigcom386        0.000000e+00  0.000000e+00
bigcom408        0.000000e+00  0.000000e+00
bigcom412        0.000000e+00  0.000000e+00
bigcom480        0.000000e+00  0.000000e+00
spin_vertex      1.888200e-03  3.340931e-01
membership_s1    1.106511e-04  6.860173e-02
membership_s3    0.000000e+00  0.000000e+00
membership_s4    6.915276e-04  4.237623e-01
membership_s5    2.730152e-05  1.096197e-01
membership_s6    1.134294e-04  8.534941e-02
membership_s7   -9.963258e-06  4.547578e-02
membership_s8    0.000000e+00  0.000000e+00
membership_s9    0.000000e+00  0.000000e+00
membership_s11   0.000000e+00  0.000000e+00
membership_s12   0.000000e+00  0.000000e+00
membership_s14   4.956689e-05  5.049524e-01
membership_s15   0.000000e+00  0.000000e+00
membership_s16   8.615331e-06  2.533875e-03
membership_s17   0.000000e+00  0.000000e+00
membership_s18   3.026373e-05  1.750000e-02
membership_s20   0.000000e+00  0.000000e+00
membership_s21   0.000000e+00  0.000000e+00
membership_s22   0.000000e+00  2.775558e-19
membership_s24   0.000000e+00  0.000000e+00
membership_s25   0.000000e+00  0.000000e+00
membership_s26   0.000000e+00  0.000000e+00
membership_s27  -2.877780e-06  7.232342e-02
membership_s28   0.000000e+00  5.551115e-19
membership_s30   9.818845e-05  6.452868e-02
membership_s31   1.990126e-05  2.094394e-01
membership_s32   1.734942e-05  1.354789e-02
membership_s33   0.000000e+00  0.000000e+00
membership_s36   1.228932e-04  8.207980e-02
membership_s37   0.000000e+00  0.000000e+00
V1               2.160515e-03  1.307519e+00
V2               1.487132e-03  8.322837e-01
pdi             -8.702608e-06  7.419595e-02
adhesion         5.195227e-03  1.287906e+00
cohesion         3.568692e-03  8.169451e-01
inner            1.180647e-03  1.371762e+00
outer            1.184698e-03  1.451794e+00
ioratio          1.870107e-03  1.484286e+00
comsize          7.272484e-04  1.027300e+00
[1] "Dataset: low_C Model GLM, run: 6 of 10 2015-06-22 15:04:49"
[1] "glmnet variable coefficients"
                     [,1]          [,2]
(Intercept)     -4.366077 -4.712879e+00
graph0           0.000000 -2.761534e-05
graph1           0.000000 -2.589257e-05
graph2           0.000000  0.000000e+00
graph3           0.000000  0.000000e+00
graph4           0.000000  0.000000e+00
graph5           0.000000 -4.694608e-03
graph6           0.000000 -3.169399e-05
graph7           0.000000 -2.603485e-04
graph8           0.000000  1.514127e-01
graph9           0.000000 -8.753564e-08
graph10          0.000000  0.000000e+00
graph11          0.000000 -7.542437e-14
graph12          0.000000  3.898284e-07
graph13          0.000000  2.259603e-08
graph14          0.000000 -4.256468e-09
graph15          0.000000  3.116137e-05
graph16          0.000000 -4.259895e-07
graph17          0.000000  5.693680e-08
graph18          0.000000 -5.755765e-05
graph19          0.000000 -3.107396e-07
graph20          0.000000  5.183301e-05
graph21          0.000000  0.000000e+00
graph22          0.000000 -4.070837e-05
graph23          0.000000  4.598592e-05
graph24          0.000000  9.059376e-05
graph25          0.000000 -1.930260e-03
graph26          0.000000 -1.806338e-03
graph27          0.000000  1.683654e-02
graph28          0.000000  4.172874e-05
graph29          0.000000 -1.440005e-01
orbit0           0.000000  0.000000e+00
orbit1           0.000000 -1.949519e-05
orbit2           0.000000 -1.682278e-03
orbit3           0.000000  0.000000e+00
orbit4           0.000000  0.000000e+00
orbit5           0.000000 -1.066007e-04
orbit6           0.000000  0.000000e+00
orbit7           0.000000  2.344437e-03
orbit8           0.000000 -4.323157e-03
orbit9           0.000000 -1.105550e-05
orbit10          0.000000 -2.297252e-04
orbit11          0.000000 -3.808826e-02
orbit12          0.000000 -5.460874e-05
orbit13          0.000000 -2.903762e-01
orbit14          0.000000  2.151863e-01
orbit15          0.000000 -5.342656e-08
orbit16          0.000000 -1.250692e-06
orbit17          0.000000 -1.438721e-06
orbit18          0.000000 -1.304522e-07
orbit19          0.000000  0.000000e+00
orbit20          0.000000 -3.793788e-08
orbit21          0.000000 -6.886151e-07
orbit22          0.000000 -1.143840e-12
orbit23          0.000000  1.363846e-02
orbit24          0.000000  9.218052e-07
orbit25          0.000000  4.313096e-08
orbit26          0.000000 -9.760590e-05
orbit27          0.000000 -1.187010e-07
orbit28          0.000000  7.045665e-05
orbit29          0.000000  1.495606e-05
orbit30          0.000000  7.837321e-06
orbit31          0.000000 -3.635374e-10
orbit32          0.000000 -1.268291e-07
orbit33          0.000000 -9.630394e-03
orbit34          0.000000  2.023389e-05
orbit35          0.000000 -2.399729e-06
orbit36          0.000000  5.800523e-05
orbit37          0.000000 -7.861118e-07
orbit38          0.000000  3.451154e-03
orbit39          0.000000  4.193408e-07
orbit40          0.000000  0.000000e+00
orbit41          0.000000 -1.752720e-03
orbit42          0.000000  1.578981e-01
orbit43          0.000000 -5.574238e-05
orbit44          0.000000 -1.283494e-01
orbit45          0.000000 -8.085054e-06
orbit46          0.000000  3.439326e-05
orbit47          0.000000  1.369881e-03
orbit48          0.000000 -4.852882e-04
orbit49          0.000000  6.091589e-05
orbit50          0.000000 -3.082467e-02
orbit51          0.000000  1.350820e-04
orbit52          0.000000 -2.072082e-04
orbit53          0.000000  6.103081e-03
orbit54          0.000000 -3.923623e-05
orbit55          0.000000  9.782343e-01
orbit56          0.000000  6.130046e-06
orbit57          0.000000  1.720567e-03
orbit58          0.000000 -5.113387e-02
orbit59          0.000000  6.238609e-05
orbit60          0.000000  2.036814e-03
orbit61          0.000000  3.151202e-01
orbit62          0.000000 -8.818265e-04
orbit63          0.000000 -4.740011e-03
orbit64          0.000000 -1.864989e-02
orbit65          0.000000 -6.529229e-04
orbit66          0.000000 -1.299349e-02
orbit67          0.000000  5.742228e-01
orbit68          0.000000  1.740257e-02
orbit69          0.000000  0.000000e+00
orbit70          0.000000  1.461972e-06
orbit71          0.000000  1.780762e-01
orbit72          0.000000 -3.024736e-01
AP               0.000000  1.098454e-01
bet              0.000000 -1.458081e-05
ecc              0.000000 -2.409984e-02
eccrad           0.000000 -1.122022e-01
close            0.000000  0.000000e+00
constraint       0.000000  3.121080e-01
coreness         0.000000  1.842201e-01
knn              0.000000  4.278411e-05
hubscore         0.000000  5.422222e-02
pagerank         0.000000 -1.519780e+00
trans            0.000000  7.350773e-02
evcent           0.000000  1.853971e+00
first            0.000000 -2.741672e-04
upto_second      0.000000 -6.394901e-06
upto_third       0.000000  1.345614e-05
upto_fourth      0.000000  2.419255e-06
upto_fifth       0.000000  0.000000e+00
upto_sixth       0.000000 -1.593804e-04
second           0.000000 -4.778795e-06
third            0.000000  7.861818e-05
fourth           0.000000 -1.304974e-07
fifth            0.000000 -2.472767e-05
sixth            0.000000 -2.512065e-05
ratio1           0.000000  1.218337e-04
ratio2           0.000000  2.734330e-04
ratio3           0.000000 -1.777282e-04
ratio4           0.000000 -8.140990e-03
ratio5           0.000000  0.000000e+00
ratio6           0.000000  1.658731e-04
selfinter        0.000000 -1.513062e-01
walktrap_vertex  0.000000  1.815548e-01
bigcom1          0.000000  1.185216e-01
bigcom2          0.000000 -4.985147e-01
bigcom3          0.000000 -9.492734e-01
bigcom4          0.000000  6.962756e-01
bigcom6          0.000000  0.000000e+00
bigcom8          0.000000  1.394782e-01
bigcom9          0.000000 -1.012886e+00
bigcom11         0.000000 -6.556497e-01
bigcom13         0.000000 -6.094488e-01
bigcom15         0.000000  1.765630e+00
bigcom16         0.000000 -6.667511e-01
bigcom21         0.000000  1.514016e+00
bigcom22         0.000000  2.898333e-01
bigcom24         0.000000  2.787791e+00
bigcom26         0.000000 -8.108717e-01
bigcom28         0.000000  8.585416e-01
bigcom30         0.000000 -6.209954e-01
bigcom31         0.000000 -2.132892e-01
bigcom32         0.000000 -4.566921e-01
bigcom33         0.000000 -1.434284e-01
bigcom34         0.000000 -3.196104e-01
bigcom36         0.000000 -3.147566e-01
bigcom37         0.000000  0.000000e+00
bigcom38         0.000000 -2.467249e-01
bigcom39         0.000000 -6.067358e-01
bigcom40         0.000000  7.494340e-01
bigcom43         0.000000 -3.477833e-01
bigcom44         0.000000 -5.612960e-01
bigcom46         0.000000 -4.779554e-01
bigcom47         0.000000 -2.974570e-01
bigcom49         0.000000 -4.425227e-01
bigcom50         0.000000 -3.731453e-01
bigcom51         0.000000 -6.566111e-01
bigcom52         0.000000 -1.240758e-01
bigcom54         0.000000 -2.570069e-01
bigcom56         0.000000 -2.476554e-01
bigcom62         0.000000 -1.175760e-01
bigcom66         0.000000 -3.912593e-01
bigcom68         0.000000 -2.750621e-01
bigcom69         0.000000 -2.628719e-01
bigcom71         0.000000 -3.928362e-01
bigcom72         0.000000 -1.685625e-01
bigcom73         0.000000 -1.448137e-01
bigcom74         0.000000 -3.533321e-01
bigcom75         0.000000 -2.397665e-01
bigcom76         0.000000 -2.447872e-01
bigcom77         0.000000 -3.667970e-01
bigcom79         0.000000 -1.395630e-01
bigcom80         0.000000 -2.397477e-01
bigcom82         0.000000 -9.451187e-02
bigcom83         0.000000  0.000000e+00
bigcom84         0.000000  0.000000e+00
bigcom85         0.000000 -2.810174e-01
bigcom87         0.000000 -4.214717e-01
bigcom89         0.000000 -1.338283e-01
bigcom91         0.000000 -3.943790e-01
bigcom92         0.000000 -4.690391e-01
bigcom93         0.000000  0.000000e+00
bigcom96         0.000000 -4.452857e-01
bigcom97         0.000000 -3.964549e-01
bigcom98         0.000000 -2.679935e-01
bigcom99         0.000000  0.000000e+00
bigcom101        0.000000 -1.972067e-01
bigcom104        0.000000 -4.740522e-01
bigcom106        0.000000 -3.123744e-01
bigcom109        0.000000 -7.298439e-01
bigcom113        0.000000  0.000000e+00
bigcom116        0.000000 -3.530329e-01
bigcom120        0.000000 -2.487051e-01
bigcom123        0.000000 -3.441679e-01
bigcom126        0.000000 -2.384550e-01
bigcom127        0.000000  4.555004e+00
bigcom137        0.000000 -3.248115e-01
bigcom139        0.000000 -1.233624e-01
bigcom140        0.000000 -3.084548e-01
bigcom143        0.000000 -1.090814e-01
bigcom145        0.000000  3.508730e+00
bigcom146        0.000000 -3.884811e-01
bigcom147        0.000000 -5.362370e-01
bigcom149        0.000000  7.609618e+00
bigcom153        0.000000 -1.752696e-01
bigcom154        0.000000 -3.952039e-01
bigcom156        0.000000 -2.031760e-01
bigcom157        0.000000  0.000000e+00
bigcom158        0.000000 -3.220224e-02
bigcom160        0.000000 -4.396468e-01
bigcom161        0.000000 -2.623993e-01
bigcom162        0.000000 -5.259113e-02
bigcom164        0.000000 -5.361112e-01
bigcom166        0.000000 -1.644848e-01
bigcom167        0.000000 -5.016291e-01
bigcom171        0.000000 -2.484480e-02
bigcom173        0.000000 -2.827492e-01
bigcom175        0.000000 -5.857814e-03
bigcom176        0.000000 -3.976393e-01
bigcom177        0.000000 -2.764882e-01
bigcom178        0.000000 -1.240774e-01
bigcom180        0.000000 -4.706340e-02
bigcom181        0.000000 -1.982256e+00
bigcom184        0.000000 -4.887973e-01
bigcom186        0.000000 -3.261730e-01
bigcom187        0.000000 -1.592886e-01
bigcom189        0.000000  0.000000e+00
bigcom194        0.000000 -3.152928e-01
bigcom195        0.000000 -2.894364e-01
bigcom196        0.000000 -1.423472e-02
bigcom204        0.000000 -6.016047e-01
bigcom205        0.000000 -5.188233e-02
bigcom212        0.000000 -2.838096e-01
bigcom214        0.000000 -3.297487e-01
bigcom222        0.000000 -1.983368e-01
bigcom223        0.000000  0.000000e+00
bigcom226        0.000000 -3.918787e-01
bigcom227        0.000000 -2.898870e-01
bigcom229        0.000000 -1.338649e-01
bigcom233        0.000000 -6.317441e-01
bigcom236        0.000000 -2.774072e-01
bigcom237        0.000000 -3.060140e-01
bigcom246        0.000000 -2.975903e-01
bigcom248        0.000000  0.000000e+00
bigcom249        0.000000 -1.301126e-01
bigcom250        0.000000 -9.151031e-01
bigcom254        0.000000 -5.750417e-01
bigcom266        0.000000 -1.337348e-01
bigcom269        0.000000 -2.611219e-01
bigcom272        0.000000 -3.585624e-01
bigcom274        0.000000  2.759652e+00
bigcom281        0.000000  3.838055e+00
bigcom291        0.000000 -1.854538e-01
bigcom292        0.000000  4.013172e+00
bigcom295        0.000000 -6.585053e-02
bigcom299        0.000000 -3.292198e-01
bigcom301        0.000000 -5.905918e-02
bigcom306        0.000000 -2.553215e-01
bigcom309        0.000000 -2.734507e-03
bigcom314        0.000000 -4.844499e-01
bigcom321        0.000000 -4.363037e-01
bigcom341        0.000000 -3.725118e-02
bigcom350        0.000000 -6.467310e-01
bigcom353        0.000000 -3.699438e-01
bigcom359        0.000000 -1.094950e-01
bigcom363        0.000000  0.000000e+00
bigcom365        0.000000  0.000000e+00
bigcom385        0.000000 -3.057329e-01
bigcom386        0.000000 -4.384854e-02
bigcom408        0.000000  0.000000e+00
bigcom412        0.000000 -3.589379e-01
bigcom480        0.000000 -3.048237e-01
spin_vertex      0.000000  1.225843e-01
membership_s1    0.000000  9.438057e-02
membership_s3    0.000000 -4.657979e-01
membership_s4    0.000000  8.488005e-01
membership_s5    0.000000  8.078771e-02
membership_s6    0.000000  1.658822e-01
membership_s7    0.000000  9.695711e-03
membership_s8    0.000000 -4.353566e-01
membership_s9    0.000000 -3.126670e-01
membership_s11   0.000000 -2.992533e-01
membership_s12   0.000000 -3.039408e-01
membership_s14   0.000000  3.434523e+00
membership_s15   0.000000 -1.022648e+00
membership_s16   0.000000 -5.540862e-02
membership_s17   0.000000 -2.810991e-01
membership_s18   0.000000 -2.203569e+00
membership_s20   0.000000 -1.552490e-01
membership_s21   0.000000 -9.307941e-01
membership_s22   0.000000 -1.626326e+00
membership_s24   0.000000 -3.900102e-01
membership_s25   0.000000 -4.236523e-01
membership_s26   0.000000 -9.659922e-01
membership_s27   0.000000 -8.348632e-02
membership_s28   0.000000 -3.707423e-01
membership_s30   0.000000 -8.938458e-03
membership_s31   0.000000  2.444639e-01
membership_s32   0.000000 -1.031694e-01
membership_s33   0.000000 -3.073192e-01
membership_s36   0.000000  1.890818e-01
membership_s37   0.000000 -1.538985e+00
V1               0.000000  1.019178e-03
V2               0.000000  9.305459e-01
pdi              0.000000  3.251191e+03
adhesion         0.000000  0.000000e+00
cohesion         0.000000  0.000000e+00
inner            0.000000  3.095246e-06
outer            0.000000  0.000000e+00
ioratio          0.000000 -5.925111e-03
comsize          0.000000  1.383359e-04
[1] "Dataset: low_C Model GBM, run: 7 of 10 2015-06-22 15:05:21"
Iter   TrainDeviance   ValidDeviance   StepSize   Improve
     1        0.1364            -nan     0.0100    0.0000
     2        0.1347            -nan     0.0100   -0.0000
     3        0.1334            -nan     0.0100    0.0001
     4        0.1324            -nan     0.0100    0.0001
     5        0.1308            -nan     0.0100    0.0002
     6        0.1301            -nan     0.0100   -0.0000
     7        0.1287            -nan     0.0100    0.0001
     8        0.1278            -nan     0.0100   -0.0000
     9        0.1269            -nan     0.0100   -0.0000
    10        0.1260            -nan     0.0100   -0.0001
    20        0.1189            -nan     0.0100    0.0000
    25        0.1152            -nan     0.0100    0.0000

[1] "GBM variable coefficients"
                            var    rel.inf
inner                     inner 6.95784827
membership_s4     membership_s4 3.99552634
ratio2                   ratio2 3.81495059
ioratio                 ioratio 3.78957128
pagerank               pagerank 3.36138623
orbit10                 orbit10 3.34306115
V1                           V1 3.17610365
constraint           constraint 3.12768018
outer                     outer 3.05088971
walktrap_vertex walktrap_vertex 2.61024851
orbit50                 orbit50 2.41882398
orbit30                 orbit30 2.28684554
graph21                 graph21 2.27761198
orbit46                 orbit46 2.11425414
orbit57                 orbit57 2.03211916
bet                         bet 2.01939677
cohesion               cohesion 1.98730592
graph23                 graph23 1.95200887
orbit20                 orbit20 1.86672589
V2                           V2 1.75380923
fifth                     fifth 1.50102909
orbit53                 orbit53 1.46522438
graph15                 graph15 1.43928124
ratio5                   ratio5 1.38066589
graph5                   graph5 1.31652314
orbit29                 orbit29 1.30464885
orbit28                 orbit28 1.29845444
orbit40                 orbit40 1.16628434
orbit18                 orbit18 1.12188090
graph1                   graph1 1.07784771
orbit51                 orbit51 1.06829376
orbit38                 orbit38 1.04688426
orbit56                 orbit56 1.02344005
third                     third 1.00766237
fourth                   fourth 1.00061980
orbit63                 orbit63 0.96513501
adhesion               adhesion 0.94882985
orbit17                 orbit17 0.90072811
graph12                 graph12 0.89166019
orbit37                 orbit37 0.86777778
graph13                 graph13 0.81987954
orbit27                 orbit27 0.77433305
graph19                 graph19 0.76021669
graph22                 graph22 0.70480611
ratio6                   ratio6 0.70101231
bigcom40               bigcom40 0.67330941
knn                         knn 0.66867506
graph14                 graph14 0.64669762
graph10                 graph10 0.62575011
ratio4                   ratio4 0.62320482
orbit11                 orbit11 0.59140440
graph25                 graph25 0.58760425
graph16                 graph16 0.58332753
orbit5                   orbit5 0.58305245
orbit13                 orbit13 0.58212920
graph20                 graph20 0.57502281
graph2                   graph2 0.51673985
graph27                 graph27 0.50826024
graph4                   graph4 0.50406419
sixth                     sixth 0.45298050
orbit36                 orbit36 0.44800775
hubscore               hubscore 0.42200733
orbit60                 orbit60 0.38322443
orbit47                 orbit47 0.37945277
orbit33                 orbit33 0.37633192
orbit35                 orbit35 0.36493835
graph9                   graph9 0.34791397
spin_vertex         spin_vertex 0.34747544
orbit26                 orbit26 0.33996687
upto_fifth           upto_fifth 0.32265664
ratio3                   ratio3 0.27485337
bigcom28               bigcom28 0.26310230
orbit21                 orbit21 0.24975984
close                     close 0.22263145
ratio1                   ratio1 0.20968576
membership_s36   membership_s36 0.19157657
comsize                 comsize 0.18692820
graph7                   graph7 0.18587709
membership_s30   membership_s30 0.17286440
orbit45                 orbit45 0.16587725
bigcom4                 bigcom4 0.15743749
orbit24                 orbit24 0.14393837
orbit39                 orbit39 0.13832331
upto_third           upto_third 0.13282434
orbit52                 orbit52 0.13281130
trans                     trans 0.06424785
orbit71                 orbit71 0.05114841
orbit25                 orbit25 0.04141661
graph17                 graph17 0.03712745
coreness               coreness 0.03408453
graph0                   graph0 0.00000000
graph3                   graph3 0.00000000
graph6                   graph6 0.00000000
graph8                   graph8 0.00000000
graph11                 graph11 0.00000000
graph18                 graph18 0.00000000
graph24                 graph24 0.00000000
graph26                 graph26 0.00000000
graph28                 graph28 0.00000000
graph29                 graph29 0.00000000
orbit0                   orbit0 0.00000000
orbit1                   orbit1 0.00000000
orbit2                   orbit2 0.00000000
orbit3                   orbit3 0.00000000
orbit4                   orbit4 0.00000000
orbit6                   orbit6 0.00000000
orbit7                   orbit7 0.00000000
orbit8                   orbit8 0.00000000
orbit9                   orbit9 0.00000000
orbit12                 orbit12 0.00000000
orbit14                 orbit14 0.00000000
orbit15                 orbit15 0.00000000
orbit16                 orbit16 0.00000000
orbit19                 orbit19 0.00000000
orbit22                 orbit22 0.00000000
orbit23                 orbit23 0.00000000
orbit31                 orbit31 0.00000000
orbit32                 orbit32 0.00000000
orbit34                 orbit34 0.00000000
orbit41                 orbit41 0.00000000
orbit42                 orbit42 0.00000000
orbit43                 orbit43 0.00000000
orbit44                 orbit44 0.00000000
orbit48                 orbit48 0.00000000
orbit49                 orbit49 0.00000000
orbit54                 orbit54 0.00000000
orbit55                 orbit55 0.00000000
orbit58                 orbit58 0.00000000
orbit59                 orbit59 0.00000000
orbit61                 orbit61 0.00000000
orbit62                 orbit62 0.00000000
orbit64                 orbit64 0.00000000
orbit65                 orbit65 0.00000000
orbit66                 orbit66 0.00000000
orbit67                 orbit67 0.00000000
orbit68                 orbit68 0.00000000
orbit69                 orbit69 0.00000000
orbit70                 orbit70 0.00000000
orbit72                 orbit72 0.00000000
AP                           AP 0.00000000
ecc                         ecc 0.00000000
eccrad                   eccrad 0.00000000
evcent                   evcent 0.00000000
first                     first 0.00000000
upto_second         upto_second 0.00000000
upto_fourth         upto_fourth 0.00000000
upto_sixth           upto_sixth 0.00000000
second                   second 0.00000000
selfinter             selfinter 0.00000000
bigcom1                 bigcom1 0.00000000
bigcom2                 bigcom2 0.00000000
bigcom3                 bigcom3 0.00000000
bigcom6                 bigcom6 0.00000000
bigcom8                 bigcom8 0.00000000
bigcom9                 bigcom9 0.00000000
bigcom11               bigcom11 0.00000000
bigcom13               bigcom13 0.00000000
bigcom15               bigcom15 0.00000000
bigcom16               bigcom16 0.00000000
bigcom21               bigcom21 0.00000000
bigcom22               bigcom22 0.00000000
bigcom24               bigcom24 0.00000000
bigcom26               bigcom26 0.00000000
bigcom30               bigcom30 0.00000000
bigcom31               bigcom31 0.00000000
bigcom32               bigcom32 0.00000000
bigcom33               bigcom33 0.00000000
bigcom34               bigcom34 0.00000000
bigcom36               bigcom36 0.00000000
bigcom37               bigcom37 0.00000000
bigcom38               bigcom38 0.00000000
bigcom39               bigcom39 0.00000000
bigcom43               bigcom43 0.00000000
bigcom44               bigcom44 0.00000000
bigcom46               bigcom46 0.00000000
bigcom47               bigcom47 0.00000000
bigcom49               bigcom49 0.00000000
bigcom50               bigcom50 0.00000000
bigcom51               bigcom51 0.00000000
bigcom52               bigcom52 0.00000000
bigcom54               bigcom54 0.00000000
bigcom56               bigcom56 0.00000000
bigcom62               bigcom62 0.00000000
bigcom66               bigcom66 0.00000000
bigcom68               bigcom68 0.00000000
bigcom69               bigcom69 0.00000000
bigcom71               bigcom71 0.00000000
bigcom72               bigcom72 0.00000000
bigcom73               bigcom73 0.00000000
bigcom74               bigcom74 0.00000000
bigcom75               bigcom75 0.00000000
bigcom76               bigcom76 0.00000000
bigcom77               bigcom77 0.00000000
bigcom79               bigcom79 0.00000000
bigcom80               bigcom80 0.00000000
bigcom82               bigcom82 0.00000000
bigcom83               bigcom83 0.00000000
bigcom84               bigcom84 0.00000000
bigcom85               bigcom85 0.00000000
bigcom87               bigcom87 0.00000000
bigcom89               bigcom89 0.00000000
bigcom91               bigcom91 0.00000000
bigcom92               bigcom92 0.00000000
bigcom93               bigcom93 0.00000000
bigcom96               bigcom96 0.00000000
bigcom97               bigcom97 0.00000000
bigcom98               bigcom98 0.00000000
bigcom99               bigcom99 0.00000000
bigcom101             bigcom101 0.00000000
bigcom104             bigcom104 0.00000000
bigcom106             bigcom106 0.00000000
bigcom109             bigcom109 0.00000000
bigcom113             bigcom113 0.00000000
bigcom116             bigcom116 0.00000000
bigcom120             bigcom120 0.00000000
bigcom123             bigcom123 0.00000000
bigcom126             bigcom126 0.00000000
bigcom127             bigcom127 0.00000000
bigcom137             bigcom137 0.00000000
bigcom139             bigcom139 0.00000000
bigcom140             bigcom140 0.00000000
bigcom143             bigcom143 0.00000000
bigcom145             bigcom145 0.00000000
bigcom146             bigcom146 0.00000000
bigcom147             bigcom147 0.00000000
bigcom149             bigcom149 0.00000000
bigcom153             bigcom153 0.00000000
bigcom154             bigcom154 0.00000000
bigcom156             bigcom156 0.00000000
bigcom157             bigcom157 0.00000000
bigcom158             bigcom158 0.00000000
bigcom160             bigcom160 0.00000000
bigcom161             bigcom161 0.00000000
bigcom162             bigcom162 0.00000000
bigcom164             bigcom164 0.00000000
bigcom166             bigcom166 0.00000000
bigcom167             bigcom167 0.00000000
bigcom171             bigcom171 0.00000000
bigcom173             bigcom173 0.00000000
bigcom175             bigcom175 0.00000000
bigcom176             bigcom176 0.00000000
bigcom177             bigcom177 0.00000000
bigcom178             bigcom178 0.00000000
bigcom180             bigcom180 0.00000000
bigcom181             bigcom181 0.00000000
bigcom184             bigcom184 0.00000000
bigcom186             bigcom186 0.00000000
bigcom187             bigcom187 0.00000000
bigcom189             bigcom189 0.00000000
bigcom194             bigcom194 0.00000000
bigcom195             bigcom195 0.00000000
bigcom196             bigcom196 0.00000000
bigcom204             bigcom204 0.00000000
bigcom205             bigcom205 0.00000000
bigcom212             bigcom212 0.00000000
bigcom214             bigcom214 0.00000000
bigcom222             bigcom222 0.00000000
bigcom223             bigcom223 0.00000000
bigcom226             bigcom226 0.00000000
bigcom227             bigcom227 0.00000000
bigcom229             bigcom229 0.00000000
bigcom233             bigcom233 0.00000000
bigcom236             bigcom236 0.00000000
bigcom237             bigcom237 0.00000000
bigcom246             bigcom246 0.00000000
bigcom248             bigcom248 0.00000000
bigcom249             bigcom249 0.00000000
bigcom250             bigcom250 0.00000000
bigcom254             bigcom254 0.00000000
bigcom266             bigcom266 0.00000000
bigcom269             bigcom269 0.00000000
bigcom272             bigcom272 0.00000000
bigcom274             bigcom274 0.00000000
bigcom281             bigcom281 0.00000000
bigcom291             bigcom291 0.00000000
bigcom292             bigcom292 0.00000000
bigcom295             bigcom295 0.00000000
bigcom299             bigcom299 0.00000000
bigcom301             bigcom301 0.00000000
bigcom306             bigcom306 0.00000000
bigcom309             bigcom309 0.00000000
bigcom314             bigcom314 0.00000000
bigcom321             bigcom321 0.00000000
bigcom341             bigcom341 0.00000000
bigcom350             bigcom350 0.00000000
bigcom353             bigcom353 0.00000000
bigcom359             bigcom359 0.00000000
bigcom363             bigcom363 0.00000000
bigcom365             bigcom365 0.00000000
bigcom385             bigcom385 0.00000000
bigcom386             bigcom386 0.00000000
bigcom408             bigcom408 0.00000000
bigcom412             bigcom412 0.00000000
bigcom480             bigcom480 0.00000000
membership_s1     membership_s1 0.00000000
membership_s3     membership_s3 0.00000000
membership_s5     membership_s5 0.00000000
membership_s6     membership_s6 0.00000000
membership_s7     membership_s7 0.00000000
membership_s8     membership_s8 0.00000000
membership_s9     membership_s9 0.00000000
membership_s11   membership_s11 0.00000000
membership_s12   membership_s12 0.00000000
membership_s14   membership_s14 0.00000000
membership_s15   membership_s15 0.00000000
membership_s16   membership_s16 0.00000000
membership_s17   membership_s17 0.00000000
membership_s18   membership_s18 0.00000000
membership_s20   membership_s20 0.00000000
membership_s21   membership_s21 0.00000000
membership_s22   membership_s22 0.00000000
membership_s24   membership_s24 0.00000000
membership_s25   membership_s25 0.00000000
membership_s26   membership_s26 0.00000000
membership_s27   membership_s27 0.00000000
membership_s28   membership_s28 0.00000000
membership_s31   membership_s31 0.00000000
membership_s32   membership_s32 0.00000000
membership_s33   membership_s33 0.00000000
membership_s37   membership_s37 0.00000000
pdi                         pdi 0.00000000
[1] "Dataset: low_C Model RF, run: 7 of 10 2015-06-22 15:05:34"
     |      Out-of-bag   |
Tree |      MSE  %Var(y) |
   1 |   0.0221   173.01 |
   2 |    0.021   164.41 |
   3 |  0.02127   166.48 |
   4 |  0.02094   163.93 |
   5 |  0.02057   161.00 |
   6 |  0.01927   150.82 |
   7 |  0.01909   149.43 |
   8 |  0.01792   140.27 |
   9 |  0.01727   135.21 |
  10 |  0.01668   130.60 |
  11 |  0.01638   128.20 |
  12 |  0.01626   127.29 |
  13 |  0.01611   126.15 |
  14 |  0.01596   124.92 |
  15 |  0.01569   122.80 |
  16 |  0.01573   123.14 |
  17 |  0.01567   122.66 |
  18 |  0.01552   121.49 |
  19 |  0.01534   120.11 |
  20 |  0.01525   119.39 |
  21 |  0.01531   119.86 |
  22 |  0.01522   119.19 |
  23 |  0.01518   118.84 |
  24 |  0.01516   118.69 |
  25 |  0.01514   118.51 |
  26 |    0.015   117.46 |
  27 |  0.01491   116.69 |
  28 |  0.01484   116.15 |
  29 |   0.0148   115.89 |
  30 |  0.01472   115.24 |
  31 |  0.01467   114.82 |
  32 |  0.01465   114.69 |
  33 |  0.01462   114.43 |
  34 |  0.01457   114.03 |
  35 |  0.01454   113.80 |
  36 |  0.01454   113.79 |
  37 |  0.01456   114.02 |
  38 |  0.01454   113.82 |
  39 |  0.01447   113.30 |
  40 |  0.01449   113.45 |
  41 |  0.01445   113.13 |
  42 |  0.01444   113.03 |
  43 |  0.01437   112.48 |
  44 |  0.01433   112.19 |
  45 |   0.0143   111.97 |
  46 |   0.0143   111.95 |
  47 |  0.01429   111.86 |
  48 |  0.01423   111.38 |
  49 |  0.01422   111.29 |
  50 |  0.01415   110.75 |
  51 |  0.01418   110.98 |
  52 |  0.01415   110.78 |
  53 |  0.01415   110.81 |
  54 |  0.01416   110.83 |
  55 |  0.01414   110.69 |
  56 |  0.01413   110.60 |
  57 |  0.01411   110.48 |
  58 |  0.01413   110.64 |
  59 |  0.01416   110.88 |
  60 |  0.01417   110.90 |
  61 |  0.01416   110.87 |
  62 |  0.01414   110.69 |
  63 |  0.01414   110.70 |
  64 |  0.01414   110.73 |
  65 |  0.01414   110.70 |
  66 |  0.01414   110.70 |
  67 |  0.01413   110.59 |
  68 |   0.0141   110.37 |
  69 |   0.0141   110.40 |
  70 |  0.01408   110.26 |
  71 |  0.01409   110.30 |
  72 |  0.01408   110.19 |
  73 |  0.01406   110.08 |
  74 |  0.01408   110.20 |
  75 |  0.01409   110.28 |
  76 |  0.01407   110.11 |
  77 |  0.01406   110.07 |
  78 |  0.01406   110.09 |
  79 |  0.01405   110.03 |
  80 |  0.01405   110.01 |
  81 |  0.01404   109.92 |
  82 |  0.01404   109.91 |
  83 |  0.01402   109.79 |
  84 |  0.01402   109.76 |
  85 |  0.01404   109.90 |
  86 |  0.01405   109.99 |
  87 |  0.01404   109.93 |
  88 |  0.01402   109.78 |
  89 |  0.01402   109.75 |
  90 |  0.01401   109.67 |
  91 |    0.014   109.57 |
  92 |    0.014   109.63 |
  93 |    0.014   109.58 |
  94 |    0.014   109.62 |
  95 |  0.01401   109.65 |
  96 |  0.01402   109.73 |
  97 |  0.01401   109.69 |
  98 |  0.01402   109.73 |
  99 |  0.01402   109.72 |
 100 |  0.01401   109.69 |
[1] "Random Forest variable coefficients"
                      %IncMSE IncNodePurity
graph0           9.094935e-05  7.514360e-02
graph1           5.437152e-03  5.691795e-01
graph2           8.696371e-05  7.467209e-02
graph3           1.501697e-03  5.490614e-01
graph4           3.493482e-03  3.825387e-01
graph5           5.652435e-04  2.182816e-01
graph6           2.754646e-03  4.105417e-01
graph7           5.704022e-04  2.021709e-01
graph8          -7.151436e-06  1.413369e-01
graph9           1.818144e-03  4.944222e-01
graph10          3.708739e-03  4.254578e-01
graph11          7.251916e-03  4.991985e-01
graph12          7.129483e-03  5.509779e-01
graph13          5.262630e-03  7.234694e-01
graph14          4.704323e-03  3.265211e-01
graph15          4.332070e-03  5.478569e-01
graph16          2.881640e-03  4.230923e-01
graph17          4.156465e-03  4.797609e-01
graph18          3.123614e-03  2.202623e-01
graph19          3.895645e-03  4.492632e-01
graph20          2.158323e-03  3.846441e-01
graph21          1.822346e-03  4.730995e-01
graph22          3.007269e-04  9.437157e-02
graph23          8.534209e-03  4.378134e-01
graph24          3.350403e-04  1.815819e-01
graph25          6.093508e-04  1.995087e-01
graph26          5.333625e-04  1.474245e-01
graph27          4.140656e-06  1.198908e-01
graph28          1.195576e-04  6.777714e-02
graph29         -2.719756e-07  2.357114e-03
orbit0           7.262647e-06  1.767878e-02
orbit1           2.365587e-03  4.743156e-01
orbit2           8.406734e-05  1.042924e-01
orbit3           1.215111e-04  8.473210e-02
orbit4           1.085869e-03  3.713195e-01
orbit5           3.402168e-03  2.991917e-01
orbit6           3.588919e-03  2.759927e-01
orbit7           6.404179e-05  9.107337e-02
orbit8           3.890456e-04  2.883300e-01
orbit9           3.683091e-03  2.909351e-01
orbit10          6.130308e-04  1.207478e-01
orbit11          4.283955e-06  1.902312e-01
orbit12          3.912656e-04  1.102540e-01
orbit13          1.494943e-04  7.906848e-02
orbit14          3.480940e-05  1.493182e-01
orbit15          1.207271e-03  4.241736e-01
orbit16          6.251936e-03  5.685147e-01
orbit17          4.248100e-03  4.726641e-01
orbit18          6.756995e-03  1.042153e+00
orbit19          3.626721e-03  3.910804e-01
orbit20          1.535621e-03  4.244406e-01
orbit21          3.640926e-03  3.847531e-01
orbit22          4.846912e-03  5.053999e-01
orbit23          5.748040e-05  6.133500e-02
orbit24          6.661829e-03  4.068622e-01
orbit25          2.159353e-03  2.207487e-01
orbit26          6.283459e-04  7.368029e-02
orbit27          6.571412e-03  6.575265e-01
orbit28          7.549721e-03  4.583781e-01
orbit29          9.822914e-04  2.164020e-01
orbit30          1.161186e-04  1.680617e-01
orbit31          4.485136e-03  5.704267e-01
orbit32          1.021312e-03  1.254439e-01
orbit33          5.801421e-05  2.968533e-01
orbit34          2.631112e-03  3.793225e-01
orbit35          4.698971e-03  5.107745e-01
orbit36          2.179342e-03  3.342201e-01
orbit37          1.911685e-03  4.279287e-01
orbit38          4.113787e-04  2.995531e-01
orbit39          5.645962e-03  5.241957e-01
orbit40          3.099735e-04  1.455188e-01
orbit41          3.927543e-04  5.960502e-02
orbit42          0.000000e+00  8.780350e-04
orbit43          1.510300e-03  3.172992e-01
orbit44          8.549938e-06  8.023834e-02
orbit45          3.803912e-03  5.674292e-01
orbit46          3.569661e-04  4.433623e-01
orbit47          1.313853e-04  1.318991e-01
orbit48          8.304420e-04  2.535234e-02
orbit49          2.311894e-03  5.389535e-01
orbit50          3.899770e-04  3.014676e-01
orbit51          5.074171e-03  5.644451e-01
orbit52          7.414572e-04  1.001060e-01
orbit53          3.178742e-03  2.222102e-01
orbit54          2.996687e-04  1.372197e-01
orbit55          1.467303e-04  7.092095e-02
orbit56          6.698781e-03  7.092146e-01
orbit57          9.660567e-04  1.818088e-01
orbit58         -1.716784e-05  2.263987e-02
orbit59          1.659314e-04  1.693546e-01
orbit60          5.821060e-05  5.230138e-02
orbit61         -3.653595e-05  2.925414e-02
orbit62          9.784557e-04  2.384738e-01
orbit63          1.856034e-04  6.696696e-02
orbit64          1.883702e-05  2.198297e-02
orbit65          1.032265e-04  1.382055e-01
orbit66          2.433712e-04  4.825918e-02
orbit67          2.250012e-05  3.491684e-02
orbit68         -6.790669e-05  1.257290e-01
orbit69          0.000000e+00  0.000000e+00
orbit70          1.475164e-04  5.515262e-02
orbit71         -1.064012e-07  4.551544e-02
orbit72          2.260051e-05  3.491246e-02
AP              -4.409171e-06  2.890399e-03
bet              3.981654e-03  1.011672e+00
ecc              2.410132e-05  1.183311e-01
eccrad           1.032072e-04  7.304311e-02
close            3.617257e-03  3.676094e-01
constraint       6.016003e-03  7.864238e-01
coreness         1.834113e-04  2.414913e-01
knn              5.037714e-03  9.314605e-01
hubscore         3.221914e-03  6.010586e-01
pagerank         2.408808e-03  1.286136e+00
trans            4.902497e-04  7.166800e-02
evcent           1.448528e-03  5.131719e-01
first            2.090493e-05  2.627134e-02
upto_second      2.014622e-03  2.907280e-01
upto_third       5.957284e-03  4.134018e-01
upto_fourth      1.163114e-03  3.745983e-01
upto_fifth       3.186570e-03  4.284017e-01
upto_sixth       2.612421e-03  3.640738e-01
second           2.778252e-03  1.816542e-01
third            5.800149e-03  7.557126e-01
fourth           5.073327e-03  9.612957e-01
fifth            1.493838e-03  6.087574e-01
sixth            7.318178e-03  7.762200e-01
ratio1           5.240151e-03  7.135172e-01
ratio2           5.692213e-03  1.174385e+00
ratio3           4.755755e-03  8.827923e-01
ratio4           8.297745e-03  9.599423e-01
ratio5           3.950361e-03  1.877629e+00
ratio6           4.249755e-03  7.537549e-01
selfinter       -9.296501e-06  5.819727e-02
walktrap_vertex  6.600646e-04  4.838766e-01
bigcom1          4.273990e-04  9.286056e-02
bigcom2          0.000000e+00  0.000000e+00
bigcom3          0.000000e+00  4.336809e-21
bigcom4          6.997604e-04  1.565932e-01
bigcom6          0.000000e+00  0.000000e+00
bigcom8          5.932433e-05  1.175353e-01
bigcom9          0.000000e+00  0.000000e+00
bigcom11         0.000000e+00  0.000000e+00
bigcom13         0.000000e+00  0.000000e+00
bigcom15         1.279580e-04  1.931059e-01
bigcom16         0.000000e+00  0.000000e+00
bigcom21         0.000000e+00  4.336809e-21
bigcom22         4.034429e-04  1.310745e-01
bigcom24        -8.472289e-06  5.009578e-01
bigcom26         0.000000e+00  0.000000e+00
bigcom28        -7.797752e-06  2.518476e-01
bigcom30         0.000000e+00  8.673617e-21
bigcom31         0.000000e+00  0.000000e+00
bigcom32         0.000000e+00  0.000000e+00
bigcom33         0.000000e+00  0.000000e+00
bigcom34         0.000000e+00  0.000000e+00
bigcom36        -3.968132e-05  2.618418e-01
bigcom37         0.000000e+00  0.000000e+00
bigcom38         0.000000e+00  4.336809e-21
bigcom39         0.000000e+00  0.000000e+00
bigcom40         8.246817e-04  2.777242e-01
bigcom43         0.000000e+00  0.000000e+00
bigcom44         0.000000e+00  4.336809e-21
bigcom46         0.000000e+00  0.000000e+00
bigcom47         0.000000e+00  0.000000e+00
bigcom49         2.115303e-05  3.526594e-01
bigcom50         0.000000e+00  0.000000e+00
bigcom51         0.000000e+00  0.000000e+00
bigcom52         0.000000e+00  0.000000e+00
bigcom54         0.000000e+00  0.000000e+00
bigcom56         0.000000e+00  0.000000e+00
bigcom62         0.000000e+00  0.000000e+00
bigcom66         0.000000e+00  0.000000e+00
bigcom68         0.000000e+00  0.000000e+00
bigcom69         0.000000e+00  0.000000e+00
bigcom71         0.000000e+00  0.000000e+00
bigcom72         0.000000e+00  0.000000e+00
bigcom73         0.000000e+00  0.000000e+00
bigcom74         0.000000e+00  0.000000e+00
bigcom75         0.000000e+00  0.000000e+00
bigcom76         0.000000e+00  0.000000e+00
bigcom77         0.000000e+00  0.000000e+00
bigcom79         0.000000e+00  0.000000e+00
bigcom80         0.000000e+00  0.000000e+00
bigcom82         0.000000e+00  0.000000e+00
bigcom83         0.000000e+00  0.000000e+00
bigcom84         0.000000e+00  0.000000e+00
bigcom85         0.000000e+00  0.000000e+00
bigcom87         0.000000e+00  0.000000e+00
bigcom89         0.000000e+00  0.000000e+00
bigcom91         0.000000e+00  0.000000e+00
bigcom92         0.000000e+00  0.000000e+00
bigcom93         0.000000e+00  0.000000e+00
bigcom96         0.000000e+00  0.000000e+00
bigcom97         0.000000e+00  0.000000e+00
bigcom98         0.000000e+00  0.000000e+00
bigcom99         0.000000e+00  0.000000e+00
bigcom101        0.000000e+00  0.000000e+00
bigcom104        0.000000e+00  0.000000e+00
bigcom106        0.000000e+00  0.000000e+00
bigcom109        0.000000e+00  8.888889e-03
bigcom113        0.000000e+00  0.000000e+00
bigcom116        0.000000e+00  0.000000e+00
bigcom120        0.000000e+00  0.000000e+00
bigcom123        0.000000e+00  0.000000e+00
bigcom126        0.000000e+00  0.000000e+00
bigcom127       -1.730011e-05  5.561444e-01
bigcom137        0.000000e+00  0.000000e+00
bigcom139        0.000000e+00  0.000000e+00
bigcom140        0.000000e+00  0.000000e+00
bigcom143        0.000000e+00  0.000000e+00
bigcom145        0.000000e+00  0.000000e+00
bigcom146        0.000000e+00  0.000000e+00
bigcom147        0.000000e+00  0.000000e+00
bigcom149        0.000000e+00  8.861249e-01
bigcom153        0.000000e+00  0.000000e+00
bigcom154        0.000000e+00  0.000000e+00
bigcom156        0.000000e+00  0.000000e+00
bigcom157        0.000000e+00  0.000000e+00
bigcom158        0.000000e+00  0.000000e+00
bigcom160        0.000000e+00  0.000000e+00
bigcom161        0.000000e+00  0.000000e+00
bigcom162        0.000000e+00  0.000000e+00
bigcom164        0.000000e+00  0.000000e+00
bigcom166        0.000000e+00  0.000000e+00
bigcom167        0.000000e+00  0.000000e+00
bigcom171        0.000000e+00  0.000000e+00
bigcom173        0.000000e+00  0.000000e+00
bigcom175        0.000000e+00  0.000000e+00
bigcom176        0.000000e+00  0.000000e+00
bigcom177        0.000000e+00  0.000000e+00
bigcom178        0.000000e+00  0.000000e+00
bigcom180        0.000000e+00  0.000000e+00
bigcom181        0.000000e+00  0.000000e+00
bigcom184        0.000000e+00  0.000000e+00
bigcom186        0.000000e+00  0.000000e+00
bigcom187        0.000000e+00  0.000000e+00
bigcom189        0.000000e+00  0.000000e+00
bigcom194        0.000000e+00  0.000000e+00
bigcom195        0.000000e+00  0.000000e+00
bigcom196        0.000000e+00  0.000000e+00
bigcom204        0.000000e+00  0.000000e+00
bigcom205        0.000000e+00  0.000000e+00
bigcom212        0.000000e+00  0.000000e+00
bigcom214        0.000000e+00  0.000000e+00
bigcom222        0.000000e+00  0.000000e+00
bigcom223        0.000000e+00  0.000000e+00
bigcom226        0.000000e+00  0.000000e+00
bigcom227        0.000000e+00  0.000000e+00
bigcom229        0.000000e+00  0.000000e+00
bigcom233        0.000000e+00  0.000000e+00
bigcom236        0.000000e+00  0.000000e+00
bigcom237        0.000000e+00  0.000000e+00
bigcom246        0.000000e+00  0.000000e+00
bigcom248        0.000000e+00  0.000000e+00
bigcom249        0.000000e+00  0.000000e+00
bigcom250        0.000000e+00  0.000000e+00
bigcom254        0.000000e+00  0.000000e+00
bigcom266        0.000000e+00  0.000000e+00
bigcom269        0.000000e+00  0.000000e+00
bigcom272        0.000000e+00  0.000000e+00
bigcom274       -2.275364e-05  8.413190e-02
bigcom281       -1.303806e-05  6.147940e-01
bigcom291        0.000000e+00  0.000000e+00
bigcom292        0.000000e+00  0.000000e+00
bigcom295        0.000000e+00  0.000000e+00
bigcom299        0.000000e+00  0.000000e+00
bigcom301        0.000000e+00  0.000000e+00
bigcom306        0.000000e+00  0.000000e+00
bigcom309        0.000000e+00  0.000000e+00
bigcom314        0.000000e+00  1.734723e-20
bigcom321        0.000000e+00  0.000000e+00
bigcom341        0.000000e+00  0.000000e+00
bigcom350        0.000000e+00  0.000000e+00
bigcom353        0.000000e+00  0.000000e+00
bigcom359        0.000000e+00  0.000000e+00
bigcom363        0.000000e+00  0.000000e+00
bigcom365        0.000000e+00  0.000000e+00
bigcom385        0.000000e+00  0.000000e+00
bigcom386        0.000000e+00  0.000000e+00
bigcom408        0.000000e+00  0.000000e+00
bigcom412        0.000000e+00  0.000000e+00
bigcom480        0.000000e+00  0.000000e+00
spin_vertex      3.436653e-03  4.992515e-01
membership_s1    2.969302e-05  5.529101e-02
membership_s3    0.000000e+00  4.336809e-21
membership_s4    4.326241e-04  5.432321e-01
membership_s5   -3.374288e-06  1.926491e-01
membership_s6    1.207161e-04  1.659365e-01
membership_s7    3.923722e-05  4.362459e-02
membership_s8    0.000000e+00  4.336809e-21
membership_s9    0.000000e+00  0.000000e+00
membership_s11   0.000000e+00  0.000000e+00
membership_s12   0.000000e+00  0.000000e+00
membership_s14   5.212999e-05  4.201008e-01
membership_s15   0.000000e+00  1.084202e-20
membership_s16   1.360084e-05  5.150513e-02
membership_s17   0.000000e+00  0.000000e+00
membership_s18   2.125850e-05  1.666667e-02
membership_s20   0.000000e+00  0.000000e+00
membership_s21   6.213626e-05  7.954093e-02
membership_s22   0.000000e+00  0.000000e+00
membership_s24   0.000000e+00  0.000000e+00
membership_s25   0.000000e+00  0.000000e+00
membership_s26   0.000000e+00  0.000000e+00
membership_s27   1.401909e-05  8.135545e-02
membership_s28   0.000000e+00  0.000000e+00
membership_s30  -9.122588e-06  1.153701e-02
membership_s31   7.375440e-05  1.491301e-01
membership_s32   2.423258e-05  6.173645e-02
membership_s33   0.000000e+00  0.000000e+00
membership_s36   5.926810e-05  6.989492e-02
membership_s37   0.000000e+00  2.168404e-21
V1               3.354016e-03  1.563349e+00
V2               1.139091e-03  1.062255e+00
pdi              3.159796e-05  2.066565e-02
adhesion         5.940718e-03  1.078034e+00
cohesion         5.810360e-03  9.413848e-01
inner            2.576039e-03  1.570426e+00
outer            2.309498e-03  1.251996e+00
ioratio          3.953449e-03  1.404463e+00
comsize          1.379203e-03  9.252020e-01
[1] "Dataset: low_C Model GLM, run: 7 of 10 2015-06-22 15:07:11"
[1] "glmnet variable coefficients"
                     [,1]          [,2]
(Intercept)     -4.334301 -8.119252e+00
graph0           0.000000 -3.035460e-02
graph1           0.000000 -1.135438e-04
graph2           0.000000  5.048571e-04
graph3           0.000000 -1.485457e-06
graph4           0.000000  0.000000e+00
graph5           0.000000 -5.087873e-03
graph6           0.000000 -5.380853e-06
graph7           0.000000 -2.266588e-03
graph8           0.000000 -5.233155e-05
graph9           0.000000 -1.795251e-07
graph10          0.000000  0.000000e+00
graph11          0.000000 -1.631166e-11
graph12          0.000000  5.907326e-07
graph13          0.000000  7.395482e-06
graph14          0.000000 -1.358435e-10
graph15          0.000000  1.944867e-04
graph16          0.000000 -1.689801e-06
graph17          0.000000  7.735979e-07
graph18          0.000000 -1.392373e-04
graph19          0.000000 -2.857869e-07
graph20          0.000000  1.039122e-04
graph21          0.000000  0.000000e+00
graph22          0.000000 -1.123350e-04
graph23          0.000000  2.678838e-05
graph24          0.000000  2.544545e-04
graph25          0.000000 -2.811113e-03
graph26          0.000000 -1.750278e-03
graph27          0.000000  5.932053e-03
graph28          0.000000  1.752283e-02
graph29          0.000000  1.421309e-03
orbit0           0.000000 -2.341441e-02
orbit1           0.000000 -1.045349e-04
orbit2           0.000000 -4.141802e-02
orbit3           0.000000  3.507413e-03
orbit4           0.000000 -2.166271e-07
orbit5           0.000000 -9.854643e-05
orbit6           0.000000  0.000000e+00
orbit7           0.000000  0.000000e+00
orbit8           0.000000 -5.208459e-03
orbit9           0.000000  0.000000e+00
orbit10          0.000000 -2.440885e-04
orbit11          0.000000 -5.790086e-02
orbit12          0.000000 -1.663705e-03
orbit13          0.000000 -1.332712e-01
orbit14          0.000000  5.774690e-02
orbit15          0.000000 -1.783199e-07
orbit16          0.000000  2.186983e-06
orbit17          0.000000 -2.099816e-06
orbit18          0.000000 -2.224709e-07
orbit19          0.000000  0.000000e+00
orbit20          0.000000 -4.710529e-08
orbit21          0.000000  7.118058e-06
orbit22          0.000000 -3.284036e-11
orbit23          0.000000  6.021908e-02
orbit24          0.000000  9.184766e-07
orbit25          0.000000  2.179687e-07
orbit26          0.000000 -6.967177e-05
orbit27          0.000000  1.609794e-06
orbit28          0.000000  5.855344e-05
orbit29          0.000000  3.277777e-05
orbit30          0.000000  5.333821e-05
orbit31          0.000000 -1.354735e-13
orbit32          0.000000 -1.507882e-07
orbit33          0.000000  1.861174e-02
orbit34          0.000000  1.560335e-04
orbit35          0.000000 -2.327155e-06
orbit36          0.000000  7.189645e-05
orbit37          0.000000 -1.035570e-06
orbit38          0.000000  2.167878e-03
orbit39          0.000000  4.696100e-08
orbit40          0.000000  1.795868e-06
orbit41          0.000000 -2.365232e-03
orbit42          0.000000  2.795420e-02
orbit43          0.000000 -1.351342e-04
orbit44          0.000000 -1.694687e-01
orbit45          0.000000 -1.047771e-05
orbit46          0.000000  9.700113e-05
orbit47          0.000000  2.848841e-04
orbit48          0.000000 -5.621436e-04
orbit49          0.000000  1.206910e-04
orbit50          0.000000 -3.750360e-02
orbit51          0.000000  2.994060e-04
orbit52          0.000000 -6.349601e-04
orbit53          0.000000  2.694703e-03
orbit54          0.000000 -1.107259e-04
orbit55          0.000000  7.086546e-01
orbit56          0.000000 -1.641087e-05
orbit57          0.000000  1.914002e-03
orbit58          0.000000 -1.289363e-01
orbit59          0.000000  1.811858e-04
orbit60          0.000000  3.450047e-03
orbit61          0.000000  2.852076e-01
orbit62          0.000000 -1.546210e-03
orbit63          0.000000 -1.068842e-02
orbit64          0.000000 -1.806543e-02
orbit65          0.000000 -7.082526e-04
orbit66          0.000000 -1.373614e-02
orbit67          0.000000  4.192624e-01
orbit68          0.000000  7.024341e-03
orbit69          0.000000 -9.229830e-02
orbit70          0.000000  1.423767e-02
orbit71          0.000000  2.451549e-01
orbit72          0.000000 -3.865022e-02
AP               0.000000 -6.427916e-02
bet              0.000000 -3.626110e-05
ecc              0.000000 -8.689740e-02
eccrad           0.000000 -4.677847e-01
close            0.000000  0.000000e+00
constraint       0.000000  5.160288e-02
coreness         0.000000  3.009526e-01
knn              0.000000  2.044433e-04
hubscore         0.000000  1.810115e+00
pagerank         0.000000 -1.640077e+00
trans            0.000000  5.847143e-02
evcent           0.000000  4.331975e+00
first            0.000000 -3.120694e-02
upto_second      0.000000 -9.700050e-05
upto_third       0.000000  2.226009e-06
upto_fourth      0.000000  3.249071e-06
upto_fifth       0.000000  0.000000e+00
upto_sixth       0.000000  1.769023e-04
second           0.000000 -8.055277e-05
third            0.000000  6.101389e-05
fourth           0.000000 -1.740123e-08
fifth            0.000000 -5.230072e-06
sixth            0.000000  0.000000e+00
ratio1           0.000000  3.143564e-04
ratio2           0.000000  7.343270e-05
ratio3           0.000000 -7.300306e-04
ratio4           0.000000 -1.092283e-02
ratio5           0.000000  9.610003e-02
ratio6           0.000000  1.804234e-04
selfinter        0.000000 -5.727513e-01
walktrap_vertex  0.000000  1.789834e-02
bigcom1          0.000000  8.271155e-02
bigcom2          0.000000 -7.929951e-01
bigcom3          0.000000 -1.247505e+00
bigcom4          0.000000  5.590757e-01
bigcom6          0.000000 -2.536849e-01
bigcom8          0.000000  6.516399e-02
bigcom9          0.000000 -1.219994e+00
bigcom11         0.000000 -9.064426e-01
bigcom13         0.000000 -9.196269e-01
bigcom15         0.000000  1.733386e+00
bigcom16         0.000000 -7.694407e-01
bigcom21         0.000000  9.175142e-01
bigcom22         0.000000  2.539885e-01
bigcom24         0.000000  3.032009e+00
bigcom26         0.000000 -9.298351e-01
bigcom28         0.000000  7.594872e-01
bigcom30         0.000000 -9.039366e-01
bigcom31         0.000000 -5.201220e-01
bigcom32         0.000000 -1.035774e+00
bigcom33         0.000000 -5.494484e-01
bigcom34         0.000000 -4.106269e-01
bigcom36         0.000000  2.368525e+00
bigcom37         0.000000  0.000000e+00
bigcom38         0.000000 -7.246074e-01
bigcom39         0.000000 -8.472809e-01
bigcom40         0.000000  8.213621e-01
bigcom43         0.000000 -5.091650e-01
bigcom44         0.000000 -6.544389e-01
bigcom46         0.000000 -7.152262e-01
bigcom47         0.000000 -4.598251e-01
bigcom49         0.000000  1.968409e+00
bigcom50         0.000000 -5.707703e-01
bigcom51         0.000000 -9.272217e-01
bigcom52         0.000000 -2.806812e-01
bigcom54         0.000000 -4.937434e-01
bigcom56         0.000000 -3.416430e-01
bigcom62         0.000000 -3.227578e-01
bigcom66         0.000000 -6.123922e-01
bigcom68         0.000000 -5.559418e-01
bigcom69         0.000000 -5.454350e-01
bigcom71         0.000000 -7.649027e-01
bigcom72         0.000000 -3.925860e-01
bigcom73         0.000000 -2.172889e-01
bigcom74         0.000000 -6.409693e-01
bigcom75         0.000000 -2.296789e-01
bigcom76         0.000000 -3.862975e-01
bigcom77         0.000000 -5.174532e-01
bigcom79         0.000000 -3.580309e-01
bigcom80         0.000000 -5.040380e-01
bigcom82         0.000000 -4.200866e-01
bigcom83         0.000000  0.000000e+00
bigcom84         0.000000 -1.746169e-01
bigcom85         0.000000 -5.202411e-01
bigcom87         0.000000 -6.794247e-01
bigcom89         0.000000 -3.852136e-01
bigcom91         0.000000 -3.533514e-01
bigcom92         0.000000 -8.296593e-01
bigcom93         0.000000  0.000000e+00
bigcom96         0.000000 -5.425646e-01
bigcom97         0.000000 -3.627621e-01
bigcom98         0.000000 -6.648184e-01
bigcom99         0.000000 -3.603678e-01
bigcom101        0.000000 -3.730068e-01
bigcom104        0.000000 -7.648071e-01
bigcom106        0.000000 -5.547915e-01
bigcom109        0.000000 -8.940358e-01
bigcom113        0.000000  0.000000e+00
bigcom116        0.000000 -6.669258e-01
bigcom120        0.000000 -3.502458e-01
bigcom123        0.000000 -4.014166e-01
bigcom126        0.000000 -5.590588e-01
bigcom127        0.000000  4.738776e+00
bigcom137        0.000000 -6.637935e-01
bigcom139        0.000000 -3.202670e-01
bigcom140        0.000000 -2.280925e-01
bigcom143        0.000000 -3.362559e-01
bigcom145        0.000000 -5.392947e-01
bigcom146        0.000000 -6.090516e-01
bigcom147        0.000000 -6.733717e-01
bigcom149        0.000000  8.958552e+00
bigcom153        0.000000 -4.372627e-01
bigcom154        0.000000 -5.524948e-01
bigcom156        0.000000 -5.166587e-01
bigcom157        0.000000  0.000000e+00
bigcom158        0.000000 -5.784614e-01
bigcom160        0.000000 -6.308878e-01
bigcom161        0.000000 -4.926957e-01
bigcom162        0.000000 -6.985764e-02
bigcom164        0.000000 -7.834295e-01
bigcom166        0.000000 -5.402010e-01
bigcom167        0.000000 -6.156994e-01
bigcom171        0.000000 -1.374916e-01
bigcom173        0.000000 -6.582547e-01
bigcom175        0.000000 -5.489991e-02
bigcom176        0.000000 -5.759627e-01
bigcom177        0.000000 -5.297746e-01
bigcom178        0.000000 -2.474034e-01
bigcom180        0.000000 -2.826762e-01
bigcom181        0.000000 -2.237882e+00
bigcom184        0.000000 -6.212280e-01
bigcom186        0.000000 -3.291428e-01
bigcom187        0.000000 -5.170603e-01
bigcom189        0.000000 -5.841913e-01
bigcom194        0.000000 -6.195283e-01
bigcom195        0.000000 -7.059469e-01
bigcom196        0.000000 -1.322903e-01
bigcom204        0.000000 -8.529613e-01
bigcom205        0.000000 -2.417743e-01
bigcom212        0.000000 -5.252498e-01
bigcom214        0.000000 -3.373788e-01
bigcom222        0.000000 -4.139201e-01
bigcom223        0.000000  0.000000e+00
bigcom226        0.000000  0.000000e+00
bigcom227        0.000000 -7.075549e-01
bigcom229        0.000000 -4.359988e-01
bigcom233        0.000000 -1.678388e-01
bigcom236        0.000000 -5.794533e-01
bigcom237        0.000000 -1.548103e-01
bigcom246        0.000000 -5.810168e-01
bigcom248        0.000000  0.000000e+00
bigcom249        0.000000 -3.343839e-01
bigcom250        0.000000 -9.434144e-01
bigcom254        0.000000 -8.241786e-01
bigcom266        0.000000 -3.148240e-01
bigcom269        0.000000 -4.879687e-01
bigcom272        0.000000 -7.238742e-01
bigcom274        0.000000  2.984002e+00
bigcom281        0.000000  5.639980e+00
bigcom291        0.000000 -5.359318e-01
bigcom292        0.000000 -4.332895e-01
bigcom295        0.000000  0.000000e+00
bigcom299        0.000000 -5.154348e-01
bigcom301        0.000000 -2.382227e-01
bigcom306        0.000000 -7.086307e-01
bigcom309        0.000000 -3.214362e-02
bigcom314        0.000000 -3.379282e-01
bigcom321        0.000000 -7.764821e-01
bigcom341        0.000000 -6.772457e-03
bigcom350        0.000000 -1.036887e+00
bigcom353        0.000000 -4.848391e-01
bigcom359        0.000000 -3.442110e-01
bigcom363        0.000000  0.000000e+00
bigcom365        0.000000 -1.924844e-01
bigcom385        0.000000 -3.716264e-01
bigcom386        0.000000  0.000000e+00
bigcom408        0.000000 -5.380928e-02
bigcom412        0.000000 -7.034703e-01
bigcom480        0.000000 -5.200576e-01
spin_vertex      0.000000 -1.395141e-01
membership_s1    0.000000  6.698980e-02
membership_s3    0.000000 -6.596943e-01
membership_s4    0.000000  8.877691e-01
membership_s5    0.000000  1.185668e-01
membership_s6    0.000000  4.056031e-01
membership_s7    0.000000  6.274748e-02
membership_s8    0.000000 -5.532028e-01
membership_s9    0.000000 -6.330440e-01
membership_s11   0.000000 -3.240008e-01
membership_s12   0.000000 -4.602097e-01
membership_s14   0.000000  3.164250e+00
membership_s15   0.000000 -1.436078e+00
membership_s16   0.000000 -1.598625e-01
membership_s17   0.000000 -4.543857e-01
membership_s18   0.000000 -2.495202e+00
membership_s20   0.000000 -4.404163e-01
membership_s21   0.000000  1.000175e-01
membership_s22   0.000000 -3.209807e+00
membership_s24   0.000000 -7.159458e-01
membership_s25   0.000000 -5.410234e-01
membership_s26   0.000000 -8.391604e-01
membership_s27   0.000000 -3.223262e-01
membership_s28   0.000000 -5.293049e-01
membership_s30   0.000000 -9.070889e-02
membership_s31   0.000000  3.856963e-01
membership_s32   0.000000 -9.962009e-02
membership_s33   0.000000 -3.941207e-01
membership_s36   0.000000  8.590696e-02
membership_s37   0.000000 -1.765331e+00
V1               0.000000  1.706169e-02
V2               0.000000  8.906513e-01
pdi              0.000000  4.790584e+03
adhesion         0.000000  5.147448e-06
cohesion         0.000000 -6.028719e-06
inner            0.000000  2.603975e-06
outer            0.000000  3.310466e-07
ioratio          0.000000 -4.158000e-03
comsize          0.000000  2.581738e-04
[1] "Dataset: low_C Model GBM, run: 8 of 10 2015-06-22 15:07:58"
Iter   TrainDeviance   ValidDeviance   StepSize   Improve
     1        0.1290            -nan     0.0100    0.0002
     2        0.1278            -nan     0.0100    0.0000
     3        0.1269            -nan     0.0100   -0.0001
     4        0.1256            -nan     0.0100   -0.0000
     5        0.1241            -nan     0.0100    0.0003
     6        0.1231            -nan     0.0100   -0.0000
     7        0.1217            -nan     0.0100    0.0002
     8        0.1207            -nan     0.0100   -0.0000
     9        0.1194            -nan     0.0100    0.0000
    10        0.1182            -nan     0.0100    0.0001
    20        0.1095            -nan     0.0100    0.0000
    25        0.1060            -nan     0.0100   -0.0000

[1] "GBM variable coefficients"
                            var    rel.inf
ioratio                 ioratio 5.07719878
V1                           V1 3.73116232
outer                     outer 3.72180444
membership_s4     membership_s4 3.54610437
orbit20                 orbit20 3.10813860
V2                           V2 3.03452228
orbit18                 orbit18 3.03360556
ratio5                   ratio5 2.90090875
inner                     inner 2.89411539
bet                         bet 2.67632508
graph15                 graph15 2.61039655
ratio6                   ratio6 2.60451862
constraint           constraint 2.43408110
graph21                 graph21 2.21619620
graph23                 graph23 2.20224619
graph9                   graph9 2.18875161
pagerank               pagerank 2.04172223
walktrap_vertex walktrap_vertex 2.00590582
graph20                 graph20 2.00087629
orbit2                   orbit2 1.76827804
orbit36                 orbit36 1.66759295
orbit40                 orbit40 1.58377715
fifth                     fifth 1.57968976
knn                         knn 1.57789248
orbit21                 orbit21 1.48178733
orbit30                 orbit30 1.29033424
orbit51                 orbit51 1.26572990
third                     third 1.23296962
fourth                   fourth 1.18875831
orbit49                 orbit49 1.17089674
graph13                 graph13 1.14152663
comsize                 comsize 1.10396537
orbit56                 orbit56 1.07184916
orbit27                 orbit27 1.05007309
ratio1                   ratio1 1.04779633
graph25                 graph25 1.00626519
sixth                     sixth 0.94121980
ratio2                   ratio2 0.92935076
orbit16                 orbit16 0.91889997
graph17                 graph17 0.81991539
coreness               coreness 0.77457965
orbit58                 orbit58 0.75682588
orbit31                 orbit31 0.74594480
upto_fifth           upto_fifth 0.74577155
orbit57                 orbit57 0.73818614
graph10                 graph10 0.73761863
orbit26                 orbit26 0.71154455
orbit5                   orbit5 0.65217920
orbit12                 orbit12 0.62100152
cohesion               cohesion 0.61057518
orbit28                 orbit28 0.60910245
graph6                   graph6 0.59124709
graph18                 graph18 0.58932593
orbit47                 orbit47 0.56877408
adhesion               adhesion 0.50564858
orbit1                   orbit1 0.44767142
ratio4                   ratio4 0.43134249
graph26                 graph26 0.41785590
bigcom28               bigcom28 0.39998517
graph11                 graph11 0.39993467
orbit46                 orbit46 0.39065140
orbit62                 orbit62 0.37892133
bigcom21               bigcom21 0.35129236
graph4                   graph4 0.30514617
graph19                 graph19 0.29443216
ratio3                   ratio3 0.29021565
orbit45                 orbit45 0.27305502
graph7                   graph7 0.27282690
orbit17                 orbit17 0.26802118
orbit53                 orbit53 0.26395139
upto_sixth           upto_sixth 0.25873317
spin_vertex         spin_vertex 0.25069204
graph14                 graph14 0.24780556
graph5                   graph5 0.24609766
membership_s31   membership_s31 0.24155610
orbit52                 orbit52 0.23813226
orbit13                 orbit13 0.23575366
graph1                   graph1 0.22984392
graph16                 graph16 0.22138548
orbit41                 orbit41 0.21946000
orbit39                 orbit39 0.21100247
upto_second         upto_second 0.20802009
graph28                 graph28 0.20561010
orbit71                 orbit71 0.20032875
orbit68                 orbit68 0.19657556
graph12                 graph12 0.17926009
orbit24                 orbit24 0.17688353
orbit59                 orbit59 0.17242303
bigcom40               bigcom40 0.16270451
orbit38                 orbit38 0.15136560
trans                     trans 0.14387212
pdi                         pdi 0.10661651
orbit29                 orbit29 0.09695660
bigcom4                 bigcom4 0.06962310
orbit19                 orbit19 0.06896465
orbit37                 orbit37 0.06357630
hubscore               hubscore 0.06199116
bigcom15               bigcom15 0.04945178
bigcom1                 bigcom1 0.03815693
orbit23                 orbit23 0.03638047
graph0                   graph0 0.00000000
graph2                   graph2 0.00000000
graph3                   graph3 0.00000000
graph8                   graph8 0.00000000
graph22                 graph22 0.00000000
graph24                 graph24 0.00000000
graph27                 graph27 0.00000000
graph29                 graph29 0.00000000
orbit0                   orbit0 0.00000000
orbit3                   orbit3 0.00000000
orbit4                   orbit4 0.00000000
orbit6                   orbit6 0.00000000
orbit7                   orbit7 0.00000000
orbit8                   orbit8 0.00000000
orbit9                   orbit9 0.00000000
orbit10                 orbit10 0.00000000
orbit11                 orbit11 0.00000000
orbit14                 orbit14 0.00000000
orbit15                 orbit15 0.00000000
orbit22                 orbit22 0.00000000
orbit25                 orbit25 0.00000000
orbit32                 orbit32 0.00000000
orbit33                 orbit33 0.00000000
orbit34                 orbit34 0.00000000
orbit35                 orbit35 0.00000000
orbit42                 orbit42 0.00000000
orbit43                 orbit43 0.00000000
orbit44                 orbit44 0.00000000
orbit48                 orbit48 0.00000000
orbit50                 orbit50 0.00000000
orbit54                 orbit54 0.00000000
orbit55                 orbit55 0.00000000
orbit60                 orbit60 0.00000000
orbit61                 orbit61 0.00000000
orbit63                 orbit63 0.00000000
orbit64                 orbit64 0.00000000
orbit65                 orbit65 0.00000000
orbit66                 orbit66 0.00000000
orbit67                 orbit67 0.00000000
orbit69                 orbit69 0.00000000
orbit70                 orbit70 0.00000000
orbit72                 orbit72 0.00000000
AP                           AP 0.00000000
ecc                         ecc 0.00000000
eccrad                   eccrad 0.00000000
close                     close 0.00000000
evcent                   evcent 0.00000000
first                     first 0.00000000
upto_third           upto_third 0.00000000
upto_fourth         upto_fourth 0.00000000
second                   second 0.00000000
selfinter             selfinter 0.00000000
bigcom2                 bigcom2 0.00000000
bigcom3                 bigcom3 0.00000000
bigcom6                 bigcom6 0.00000000
bigcom8                 bigcom8 0.00000000
bigcom9                 bigcom9 0.00000000
bigcom11               bigcom11 0.00000000
bigcom13               bigcom13 0.00000000
bigcom16               bigcom16 0.00000000
bigcom22               bigcom22 0.00000000
bigcom24               bigcom24 0.00000000
bigcom26               bigcom26 0.00000000
bigcom30               bigcom30 0.00000000
bigcom31               bigcom31 0.00000000
bigcom32               bigcom32 0.00000000
bigcom33               bigcom33 0.00000000
bigcom34               bigcom34 0.00000000
bigcom36               bigcom36 0.00000000
bigcom37               bigcom37 0.00000000
bigcom38               bigcom38 0.00000000
bigcom39               bigcom39 0.00000000
bigcom43               bigcom43 0.00000000
bigcom44               bigcom44 0.00000000
bigcom46               bigcom46 0.00000000
bigcom47               bigcom47 0.00000000
bigcom49               bigcom49 0.00000000
bigcom50               bigcom50 0.00000000
bigcom51               bigcom51 0.00000000
bigcom52               bigcom52 0.00000000
bigcom54               bigcom54 0.00000000
bigcom56               bigcom56 0.00000000
bigcom62               bigcom62 0.00000000
bigcom66               bigcom66 0.00000000
bigcom68               bigcom68 0.00000000
bigcom69               bigcom69 0.00000000
bigcom71               bigcom71 0.00000000
bigcom72               bigcom72 0.00000000
bigcom73               bigcom73 0.00000000
bigcom74               bigcom74 0.00000000
bigcom75               bigcom75 0.00000000
bigcom76               bigcom76 0.00000000
bigcom77               bigcom77 0.00000000
bigcom79               bigcom79 0.00000000
bigcom80               bigcom80 0.00000000
bigcom82               bigcom82 0.00000000
bigcom83               bigcom83 0.00000000
bigcom84               bigcom84 0.00000000
bigcom85               bigcom85 0.00000000
bigcom87               bigcom87 0.00000000
bigcom89               bigcom89 0.00000000
bigcom91               bigcom91 0.00000000
bigcom92               bigcom92 0.00000000
bigcom93               bigcom93 0.00000000
bigcom96               bigcom96 0.00000000
bigcom97               bigcom97 0.00000000
bigcom98               bigcom98 0.00000000
bigcom99               bigcom99 0.00000000
bigcom101             bigcom101 0.00000000
bigcom104             bigcom104 0.00000000
bigcom106             bigcom106 0.00000000
bigcom109             bigcom109 0.00000000
bigcom113             bigcom113 0.00000000
bigcom116             bigcom116 0.00000000
bigcom120             bigcom120 0.00000000
bigcom123             bigcom123 0.00000000
bigcom126             bigcom126 0.00000000
bigcom127             bigcom127 0.00000000
bigcom137             bigcom137 0.00000000
bigcom139             bigcom139 0.00000000
bigcom140             bigcom140 0.00000000
bigcom143             bigcom143 0.00000000
bigcom145             bigcom145 0.00000000
bigcom146             bigcom146 0.00000000
bigcom147             bigcom147 0.00000000
bigcom149             bigcom149 0.00000000
bigcom153             bigcom153 0.00000000
bigcom154             bigcom154 0.00000000
bigcom156             bigcom156 0.00000000
bigcom157             bigcom157 0.00000000
bigcom158             bigcom158 0.00000000
bigcom160             bigcom160 0.00000000
bigcom161             bigcom161 0.00000000
bigcom162             bigcom162 0.00000000
bigcom164             bigcom164 0.00000000
bigcom166             bigcom166 0.00000000
bigcom167             bigcom167 0.00000000
bigcom171             bigcom171 0.00000000
bigcom173             bigcom173 0.00000000
bigcom175             bigcom175 0.00000000
bigcom176             bigcom176 0.00000000
bigcom177             bigcom177 0.00000000
bigcom178             bigcom178 0.00000000
bigcom180             bigcom180 0.00000000
bigcom181             bigcom181 0.00000000
bigcom184             bigcom184 0.00000000
bigcom186             bigcom186 0.00000000
bigcom187             bigcom187 0.00000000
bigcom189             bigcom189 0.00000000
bigcom194             bigcom194 0.00000000
bigcom195             bigcom195 0.00000000
bigcom196             bigcom196 0.00000000
bigcom204             bigcom204 0.00000000
bigcom205             bigcom205 0.00000000
bigcom212             bigcom212 0.00000000
bigcom214             bigcom214 0.00000000
bigcom222             bigcom222 0.00000000
bigcom223             bigcom223 0.00000000
bigcom226             bigcom226 0.00000000
bigcom227             bigcom227 0.00000000
bigcom229             bigcom229 0.00000000
bigcom233             bigcom233 0.00000000
bigcom236             bigcom236 0.00000000
bigcom237             bigcom237 0.00000000
bigcom246             bigcom246 0.00000000
bigcom248             bigcom248 0.00000000
bigcom249             bigcom249 0.00000000
bigcom250             bigcom250 0.00000000
bigcom254             bigcom254 0.00000000
bigcom266             bigcom266 0.00000000
bigcom269             bigcom269 0.00000000
bigcom272             bigcom272 0.00000000
bigcom274             bigcom274 0.00000000
bigcom281             bigcom281 0.00000000
bigcom291             bigcom291 0.00000000
bigcom292             bigcom292 0.00000000
bigcom295             bigcom295 0.00000000
bigcom299             bigcom299 0.00000000
bigcom301             bigcom301 0.00000000
bigcom306             bigcom306 0.00000000
bigcom309             bigcom309 0.00000000
bigcom314             bigcom314 0.00000000
bigcom321             bigcom321 0.00000000
bigcom341             bigcom341 0.00000000
bigcom350             bigcom350 0.00000000
bigcom353             bigcom353 0.00000000
bigcom359             bigcom359 0.00000000
bigcom363             bigcom363 0.00000000
bigcom365             bigcom365 0.00000000
bigcom385             bigcom385 0.00000000
bigcom386             bigcom386 0.00000000
bigcom408             bigcom408 0.00000000
bigcom412             bigcom412 0.00000000
bigcom480             bigcom480 0.00000000
membership_s1     membership_s1 0.00000000
membership_s3     membership_s3 0.00000000
membership_s5     membership_s5 0.00000000
membership_s6     membership_s6 0.00000000
membership_s7     membership_s7 0.00000000
membership_s8     membership_s8 0.00000000
membership_s9     membership_s9 0.00000000
membership_s11   membership_s11 0.00000000
membership_s12   membership_s12 0.00000000
membership_s14   membership_s14 0.00000000
membership_s15   membership_s15 0.00000000
membership_s16   membership_s16 0.00000000
membership_s17   membership_s17 0.00000000
membership_s18   membership_s18 0.00000000
membership_s20   membership_s20 0.00000000
membership_s21   membership_s21 0.00000000
membership_s22   membership_s22 0.00000000
membership_s24   membership_s24 0.00000000
membership_s25   membership_s25 0.00000000
membership_s26   membership_s26 0.00000000
membership_s27   membership_s27 0.00000000
membership_s28   membership_s28 0.00000000
membership_s30   membership_s30 0.00000000
membership_s32   membership_s32 0.00000000
membership_s33   membership_s33 0.00000000
membership_s36   membership_s36 0.00000000
membership_s37   membership_s37 0.00000000
[1] "Dataset: low_C Model RF, run: 8 of 10 2015-06-22 15:08:12"
     |      Out-of-bag   |
Tree |      MSE  %Var(y) |
   1 |  0.02562   215.14 |
   2 |  0.02449   205.61 |
   3 |  0.02292   192.47 |
   4 |  0.02153   180.81 |
   5 |  0.02056   172.67 |
   6 |  0.01938   162.71 |
   7 |  0.01819   152.75 |
   8 |  0.01687   141.68 |
   9 |  0.01635   137.26 |
  10 |  0.01648   138.40 |
  11 |  0.01597   134.10 |
  12 |  0.01588   133.36 |
  13 |  0.01565   131.44 |
  14 |   0.0157   131.82 |
  15 |  0.01538   129.11 |
  16 |  0.01537   129.09 |
  17 |  0.01509   126.70 |
  18 |  0.01486   124.80 |
  19 |  0.01469   123.37 |
  20 |  0.01446   121.42 |
  21 |  0.01433   120.33 |
  22 |  0.01426   119.78 |
  23 |  0.01422   119.42 |
  24 |  0.01408   118.25 |
  25 |  0.01405   118.00 |
  26 |  0.01403   117.79 |
  27 |    0.014   117.52 |
  28 |  0.01393   116.96 |
  29 |  0.01387   116.44 |
  30 |   0.0138   115.90 |
  31 |  0.01382   116.05 |
  32 |  0.01381   115.93 |
  33 |  0.01376   115.57 |
  34 |  0.01369   114.96 |
  35 |  0.01366   114.73 |
  36 |  0.01365   114.59 |
  37 |  0.01362   114.36 |
  38 |   0.0136   114.21 |
  39 |  0.01362   114.39 |
  40 |   0.0136   114.22 |
  41 |  0.01355   113.77 |
  42 |  0.01353   113.60 |
  43 |  0.01352   113.49 |
  44 |  0.01348   113.21 |
  45 |   0.0135   113.35 |
  46 |  0.01352   113.57 |
  47 |  0.01351   113.49 |
  48 |   0.0135   113.35 |
  49 |   0.0135   113.36 |
  50 |  0.01349   113.28 |
  51 |  0.01348   113.23 |
  52 |  0.01347   113.11 |
  53 |  0.01347   113.07 |
  54 |  0.01347   113.11 |
  55 |  0.01347   113.10 |
  56 |  0.01345   112.97 |
  57 |  0.01345   112.94 |
  58 |  0.01343   112.74 |
  59 |  0.01345   112.91 |
  60 |  0.01339   112.43 |
  61 |  0.01339   112.42 |
  62 |  0.01336   112.16 |
  63 |  0.01338   112.34 |
  64 |  0.01338   112.33 |
  65 |  0.01338   112.33 |
  66 |  0.01338   112.40 |
  67 |  0.01338   112.33 |
  68 |  0.01338   112.36 |
  69 |  0.01336   112.18 |
  70 |  0.01334   112.04 |
  71 |  0.01334   111.99 |
  72 |  0.01331   111.80 |
  73 |   0.0133   111.72 |
  74 |  0.01329   111.61 |
  75 |  0.01328   111.53 |
  76 |  0.01328   111.49 |
  77 |  0.01325   111.26 |
  78 |  0.01326   111.31 |
  79 |  0.01324   111.18 |
  80 |  0.01323   111.10 |
  81 |  0.01322   111.01 |
  82 |  0.01321   110.97 |
  83 |  0.01322   110.99 |
  84 |  0.01322   111.04 |
  85 |  0.01322   110.98 |
  86 |   0.0132   110.81 |
  87 |   0.0132   110.88 |
  88 |  0.01321   110.90 |
  89 |  0.01319   110.78 |
  90 |  0.01319   110.73 |
  91 |  0.01319   110.76 |
  92 |  0.01318   110.64 |
  93 |  0.01317   110.60 |
  94 |  0.01316   110.49 |
  95 |  0.01316   110.53 |
  96 |  0.01315   110.46 |
  97 |  0.01316   110.48 |
  98 |  0.01316   110.48 |
  99 |  0.01316   110.51 |
 100 |  0.01315   110.44 |
[1] "Random Forest variable coefficients"
                      %IncMSE IncNodePurity
graph0           1.799788e-04  8.132314e-02
graph1           2.770605e-03  4.454938e-01
graph2           4.779970e-05  1.250158e-01
graph3           4.138920e-03  3.703338e-01
graph4           1.250342e-03  3.145967e-01
graph5           9.729212e-04  2.579704e-01
graph6           3.378449e-03  3.440478e-01
graph7           3.632431e-04  1.268696e-01
graph8           1.537667e-05  1.475245e-01
graph9           4.895706e-03  4.051895e-01
graph10          7.896706e-03  6.125910e-01
graph11          3.198330e-03  5.285047e-01
graph12          1.077049e-02  3.985163e-01
graph13          1.144390e-02  5.943115e-01
graph14          4.865008e-03  3.103232e-01
graph15          6.115264e-03  5.866355e-01
graph16          2.382845e-03  3.946000e-01
graph17          2.429281e-03  2.589313e-01
graph18          9.436460e-04  1.121037e-01
graph19          3.591215e-03  3.530828e-01
graph20          1.247340e-03  4.032551e-01
graph21          4.431485e-03  5.716855e-01
graph22          9.602507e-05  6.671661e-02
graph23          1.132161e-02  4.801289e-01
graph24          4.051442e-05  1.410024e-01
graph25          5.007625e-04  1.844670e-01
graph26          5.215809e-04  7.536428e-02
graph27          1.202790e-05  2.563977e-02
graph28          7.823803e-05  3.732259e-02
graph29          0.000000e+00  5.260251e-03
orbit0           1.735356e-05  5.447259e-02
orbit1           3.145487e-03  4.403569e-01
orbit2           8.037064e-05  1.682315e-01
orbit3           6.183195e-05  8.037863e-02
orbit4           1.893154e-03  3.307667e-01
orbit5           5.062295e-03  3.235591e-01
orbit6           4.096096e-03  5.091741e-01
orbit7           2.325220e-04  9.982274e-02
orbit8           1.029195e-03  4.305435e-01
orbit9           3.977207e-03  2.907460e-01
orbit10          2.081783e-03  1.346444e-01
orbit11         -1.354227e-06  7.701032e-02
orbit12          2.458859e-04  2.086612e-01
orbit13          6.631436e-05  3.034287e-02
orbit14          7.040305e-05  1.928862e-01
orbit15          7.364561e-04  3.652687e-01
orbit16          5.721935e-03  6.299446e-01
orbit17          3.518998e-03  4.611716e-01
orbit18          7.810963e-03  1.149964e+00
orbit19          1.929887e-03  4.062012e-01
orbit20          2.468961e-03  3.969258e-01
orbit21          4.875360e-03  5.878103e-01
orbit22          8.771718e-03  3.876436e-01
orbit23          7.042392e-05  8.797611e-02
orbit24          1.158772e-02  5.108051e-01
orbit25          4.953099e-04  1.104082e-01
orbit26          7.459322e-05  5.993096e-02
orbit27          5.234313e-03  5.110407e-01
orbit28          8.266308e-03  3.381182e-01
orbit29          1.107720e-03  1.360962e-01
orbit30          3.107809e-04  2.880122e-01
orbit31          4.926380e-03  4.408631e-01
orbit32          2.537015e-03  2.493772e-01
orbit33          1.512749e-05  2.741511e-02
orbit34          1.082552e-02  5.744423e-01
orbit35          7.485608e-03  5.294038e-01
orbit36          1.357432e-03  5.144706e-01
orbit37          4.534243e-03  2.826319e-01
orbit38          7.696485e-04  4.306689e-01
orbit39          2.580364e-03  3.979333e-01
orbit40          6.786332e-04  7.190716e-02
orbit41          9.919380e-04  7.313362e-02
orbit42         -1.426666e-05  1.793816e-02
orbit43          1.118304e-03  1.578520e-01
orbit44         -2.243158e-06  9.653832e-03
orbit45          6.128277e-03  4.779098e-01
orbit46          2.310409e-04  1.711887e-01
orbit47          6.072918e-05  8.289911e-02
orbit48          1.437710e-03  7.124258e-02
orbit49          4.106151e-03  4.809997e-01
orbit50          1.446914e-04  2.530270e-01
orbit51          8.317251e-03  3.696570e-01
orbit52          2.023187e-03  8.161351e-02
orbit53          2.947655e-03  2.466440e-01
orbit54          3.607212e-04  6.954849e-02
orbit55          9.020947e-05  5.874156e-02
orbit56          9.962372e-03  6.555141e-01
orbit57          1.378608e-04  2.674966e-01
orbit58         -3.647154e-06  4.368981e-02
orbit59          6.439838e-05  1.191085e-01
orbit60          2.436814e-04  1.076899e-02
orbit61          0.000000e+00  0.000000e+00
orbit62          6.449724e-04  2.002630e-01
orbit63          1.149353e-04  6.369125e-02
orbit64          5.500868e-05  2.928871e-02
orbit65          7.211399e-05  1.427269e-01
orbit66          7.180479e-05  7.771344e-03
orbit67          1.865954e-05  3.501487e-02
orbit68         -1.747852e-05  1.807549e-02
orbit69          0.000000e+00  0.000000e+00
orbit70          2.054159e-04  5.537425e-02
orbit71         -5.234377e-06  7.817998e-02
orbit72          1.082559e-06  8.129693e-03
AP               2.169821e-06  3.472248e-02
bet              4.990451e-03  9.599018e-01
ecc              3.578640e-05  2.546691e-02
eccrad           8.753390e-06  5.702404e-02
close            3.565467e-03  5.105538e-01
constraint       2.520020e-03  6.166782e-01
coreness         2.536244e-04  2.272944e-01
knn              4.833583e-03  4.517945e-01
hubscore         2.509101e-03  4.293382e-01
pagerank         4.217705e-03  1.089464e+00
trans            2.367326e-04  3.915105e-02
evcent           2.994836e-03  4.353961e-01
first            1.006613e-05  6.418070e-02
upto_second      2.395809e-03  2.877855e-01
upto_third       2.696839e-03  2.683385e-01
upto_fourth      2.853468e-03  3.089204e-01
upto_fifth       9.354473e-03  4.453503e-01
upto_sixth       1.391809e-03  3.285106e-01
second           2.539958e-03  2.884824e-01
third            3.949625e-03  4.766991e-01
fourth           5.817394e-03  9.368461e-01
fifth            1.115355e-03  6.098779e-01
sixth            4.738916e-03  8.357134e-01
ratio1           2.266395e-03  5.087678e-01
ratio2           9.170620e-03  1.199701e+00
ratio3           4.009142e-03  1.046101e+00
ratio4           7.778170e-03  7.795293e-01
ratio5           6.190899e-03  1.538522e+00
ratio6           5.113992e-03  6.907899e-01
selfinter        1.052193e-06  4.217525e-02
walktrap_vertex  4.875307e-04  2.767818e-01
bigcom1          2.215034e-04  2.056600e-01
bigcom2          0.000000e+00  0.000000e+00
bigcom3          0.000000e+00  1.387779e-19
bigcom4          1.798396e-04  1.611838e-01
bigcom6          0.000000e+00  0.000000e+00
bigcom8          7.136157e-06  7.648983e-02
bigcom9          0.000000e+00  0.000000e+00
bigcom11         0.000000e+00  0.000000e+00
bigcom13         0.000000e+00  0.000000e+00
bigcom15         2.409821e-04  2.587673e-01
bigcom16         0.000000e+00  0.000000e+00
bigcom21        -1.862552e-05  7.157641e-02
bigcom22         0.000000e+00  0.000000e+00
bigcom24        -2.126797e-05  5.351250e-01
bigcom26         0.000000e+00  1.387779e-19
bigcom28         1.332557e-04  1.891443e-01
bigcom30         0.000000e+00  0.000000e+00
bigcom31         0.000000e+00  0.000000e+00
bigcom32         0.000000e+00  0.000000e+00
bigcom33         0.000000e+00  0.000000e+00
bigcom34         0.000000e+00  0.000000e+00
bigcom36        -4.278684e-05  1.985044e-01
bigcom37         0.000000e+00  0.000000e+00
bigcom38         0.000000e+00  0.000000e+00
bigcom39         0.000000e+00  0.000000e+00
bigcom40         1.864022e-04  2.846554e-01
bigcom43         0.000000e+00  0.000000e+00
bigcom44         0.000000e+00  0.000000e+00
bigcom46         0.000000e+00  0.000000e+00
bigcom47         0.000000e+00  0.000000e+00
bigcom49        -1.804422e-06  2.750474e-01
bigcom50         0.000000e+00  0.000000e+00
bigcom51         0.000000e+00  0.000000e+00
bigcom52         0.000000e+00  0.000000e+00
bigcom54         0.000000e+00  4.163336e-19
bigcom56         0.000000e+00  0.000000e+00
bigcom62         0.000000e+00  0.000000e+00
bigcom66         0.000000e+00  0.000000e+00
bigcom68         0.000000e+00  0.000000e+00
bigcom69         0.000000e+00  0.000000e+00
bigcom71         0.000000e+00  0.000000e+00
bigcom72         0.000000e+00  0.000000e+00
bigcom73         0.000000e+00  0.000000e+00
bigcom74         0.000000e+00  0.000000e+00
bigcom75         0.000000e+00  6.938894e-20
bigcom76         0.000000e+00  0.000000e+00
bigcom77         0.000000e+00  0.000000e+00
bigcom79         0.000000e+00  0.000000e+00
bigcom80         0.000000e+00  0.000000e+00
bigcom82         0.000000e+00  0.000000e+00
bigcom83         0.000000e+00  0.000000e+00
bigcom84         0.000000e+00  0.000000e+00
bigcom85         0.000000e+00  0.000000e+00
bigcom87         0.000000e+00  0.000000e+00
bigcom89         0.000000e+00  0.000000e+00
bigcom91         0.000000e+00  0.000000e+00
bigcom92         0.000000e+00  0.000000e+00
bigcom93         0.000000e+00  0.000000e+00
bigcom96         0.000000e+00  0.000000e+00
bigcom97         0.000000e+00  0.000000e+00
bigcom98         0.000000e+00  0.000000e+00
bigcom99         0.000000e+00  1.387779e-19
bigcom101        0.000000e+00  0.000000e+00
bigcom104        0.000000e+00  0.000000e+00
bigcom106        0.000000e+00  0.000000e+00
bigcom109        0.000000e+00  1.387779e-19
bigcom113        0.000000e+00  0.000000e+00
bigcom116        0.000000e+00  9.090909e-03
bigcom120        0.000000e+00  0.000000e+00
bigcom123        0.000000e+00  0.000000e+00
bigcom126        0.000000e+00  0.000000e+00
bigcom127       -1.319499e-05  5.673123e-01
bigcom137        0.000000e+00  0.000000e+00
bigcom139        0.000000e+00  0.000000e+00
bigcom140        0.000000e+00  0.000000e+00
bigcom143        0.000000e+00  0.000000e+00
bigcom145        1.566321e-05  5.406149e-01
bigcom146        0.000000e+00  0.000000e+00
bigcom147        0.000000e+00  0.000000e+00
bigcom149        0.000000e+00  9.441475e-01
bigcom153        0.000000e+00  0.000000e+00
bigcom154        0.000000e+00  0.000000e+00
bigcom156        0.000000e+00  0.000000e+00
bigcom157        0.000000e+00  0.000000e+00
bigcom158        0.000000e+00  0.000000e+00
bigcom160        0.000000e+00  0.000000e+00
bigcom161        0.000000e+00  0.000000e+00
bigcom162        0.000000e+00  1.387779e-19
bigcom164        0.000000e+00  0.000000e+00
bigcom166        0.000000e+00  0.000000e+00
bigcom167        0.000000e+00  0.000000e+00
bigcom171        0.000000e+00  0.000000e+00
bigcom173        0.000000e+00  1.387779e-19
bigcom175        0.000000e+00  0.000000e+00
bigcom176        0.000000e+00  0.000000e+00
bigcom177        0.000000e+00  0.000000e+00
bigcom178        0.000000e+00  0.000000e+00
bigcom180        0.000000e+00  0.000000e+00
bigcom181        0.000000e+00  6.938894e-20
bigcom184        0.000000e+00  0.000000e+00
bigcom186        0.000000e+00  0.000000e+00
bigcom187        0.000000e+00  0.000000e+00
bigcom189        0.000000e+00  0.000000e+00
bigcom194        0.000000e+00  6.938894e-20
bigcom195        0.000000e+00  0.000000e+00
bigcom196        0.000000e+00  0.000000e+00
bigcom204        0.000000e+00  0.000000e+00
bigcom205        0.000000e+00  0.000000e+00
bigcom212        0.000000e+00  0.000000e+00
bigcom214        0.000000e+00  0.000000e+00
bigcom222        0.000000e+00  0.000000e+00
bigcom223        0.000000e+00  0.000000e+00
bigcom226        0.000000e+00  0.000000e+00
bigcom227        0.000000e+00  0.000000e+00
bigcom229        0.000000e+00  0.000000e+00
bigcom233        0.000000e+00  0.000000e+00
bigcom236        0.000000e+00  0.000000e+00
bigcom237        0.000000e+00  0.000000e+00
bigcom246        0.000000e+00  0.000000e+00
bigcom248        0.000000e+00  0.000000e+00
bigcom249        0.000000e+00  0.000000e+00
bigcom250        0.000000e+00  0.000000e+00
bigcom254        0.000000e+00  0.000000e+00
bigcom266        0.000000e+00  0.000000e+00
bigcom269        0.000000e+00  0.000000e+00
bigcom272        0.000000e+00  0.000000e+00
bigcom274        0.000000e+00  0.000000e+00
bigcom281       -2.626600e-06  5.149457e-01
bigcom291        0.000000e+00  0.000000e+00
bigcom292       -2.731536e-05  6.687514e-01
bigcom295        0.000000e+00  0.000000e+00
bigcom299        0.000000e+00  0.000000e+00
bigcom301        0.000000e+00  0.000000e+00
bigcom306        0.000000e+00  0.000000e+00
bigcom309        0.000000e+00  0.000000e+00
bigcom314        0.000000e+00  0.000000e+00
bigcom321        0.000000e+00  0.000000e+00
bigcom341        0.000000e+00  0.000000e+00
bigcom350        0.000000e+00  0.000000e+00
bigcom353        0.000000e+00  0.000000e+00
bigcom359        0.000000e+00  0.000000e+00
bigcom363        0.000000e+00  0.000000e+00
bigcom365        0.000000e+00  0.000000e+00
bigcom385        0.000000e+00  0.000000e+00
bigcom386        0.000000e+00  0.000000e+00
bigcom408        0.000000e+00  0.000000e+00
bigcom412        0.000000e+00  0.000000e+00
bigcom480        0.000000e+00  0.000000e+00
spin_vertex      2.085646e-04  2.686259e-01
membership_s1    2.205595e-05  4.935521e-02
membership_s3    0.000000e+00  0.000000e+00
membership_s4   -4.725374e-05  5.424321e-01
membership_s5    7.831310e-05  1.830709e-01
membership_s6    1.058305e-04  9.498376e-02
membership_s7   -3.658320e-05  7.618504e-02
membership_s8    0.000000e+00  0.000000e+00
membership_s9    0.000000e+00  0.000000e+00
membership_s11   0.000000e+00  0.000000e+00
membership_s12   0.000000e+00  0.000000e+00
membership_s14   1.573949e-04  1.089146e+00
membership_s15   0.000000e+00  0.000000e+00
membership_s16   1.306408e-05  2.276244e-02
membership_s17   0.000000e+00  1.387779e-19
membership_s18   0.000000e+00  1.387779e-19
membership_s20   0.000000e+00  0.000000e+00
membership_s21   1.539228e-04  2.490599e-01
membership_s22   0.000000e+00  1.387779e-19
membership_s24   0.000000e+00  0.000000e+00
membership_s25   0.000000e+00  0.000000e+00
membership_s26   0.000000e+00  0.000000e+00
membership_s27   3.340582e-05  6.432117e-02
membership_s28   0.000000e+00  1.387779e-19
membership_s30   2.020410e-05  6.576247e-02
membership_s31   2.215039e-05  2.127641e-01
membership_s32   8.171549e-05  4.846639e-02
membership_s33   0.000000e+00  0.000000e+00
membership_s36   5.306541e-05  7.141344e-02
membership_s37   0.000000e+00  0.000000e+00
V1               3.024059e-03  1.218365e+00
V2               9.532177e-04  8.630392e-01
pdi             -6.840239e-06  3.206005e-02
adhesion         3.615318e-03  9.529439e-01
cohesion         3.348445e-03  1.304568e+00
inner            2.310633e-03  1.285746e+00
outer            1.422743e-03  1.012166e+00
ioratio          2.772207e-03  9.893952e-01
comsize          1.206824e-03  1.008610e+00
[1] "Dataset: low_C Model GLM, run: 8 of 10 2015-06-22 15:09:53"
[1] "glmnet variable coefficients"
                     [,1]          [,2]
(Intercept)     -4.406231 -5.687630e+00
graph0           0.000000 -2.235879e-03
graph1           0.000000 -3.942941e-05
graph2           0.000000  0.000000e+00
graph3           0.000000  0.000000e+00
graph4           0.000000  0.000000e+00
graph5           0.000000 -3.637799e-03
graph6           0.000000 -4.014209e-05
graph7           0.000000 -3.916041e-04
graph8           0.000000  1.145905e-02
graph9           0.000000  0.000000e+00
graph10          0.000000  0.000000e+00
graph11          0.000000 -3.165319e-13
graph12          0.000000  3.216375e-07
graph13          0.000000  2.922241e-06
graph14          0.000000 -1.208770e-09
graph15          0.000000  1.266580e-04
graph16          0.000000 -1.306791e-07
graph17          0.000000  0.000000e+00
graph18          0.000000 -3.594772e-05
graph19          0.000000  2.900269e-06
graph20          0.000000  5.294135e-05
graph21          0.000000 -7.239849e-06
graph22          0.000000 -2.684207e-05
graph23          0.000000  2.597501e-05
graph24          0.000000  7.088633e-05
graph25          0.000000 -1.707052e-03
graph26          0.000000 -2.067057e-03
graph27          0.000000  1.367332e-02
graph28          0.000000 -5.170182e-09
graph29          0.000000 -7.449628e-02
orbit0           0.000000 -2.094237e-04
orbit1           0.000000 -2.259775e-05
orbit2           0.000000 -1.487734e-02
orbit3           0.000000  0.000000e+00
orbit4           0.000000  0.000000e+00
orbit5           0.000000 -1.254280e-04
orbit6           0.000000  0.000000e+00
orbit7           0.000000  0.000000e+00
orbit8           0.000000 -3.135857e-03
orbit9           0.000000 -1.985807e-05
orbit10          0.000000 -3.021977e-04
orbit11          0.000000 -1.300853e-02
orbit12          0.000000 -8.112709e-05
orbit13          0.000000 -6.273398e-02
orbit14          0.000000  4.752557e-02
orbit15          0.000000  0.000000e+00
orbit16          0.000000  1.005035e-06
orbit17          0.000000 -2.979938e-06
orbit18          0.000000 -1.119903e-07
orbit19          0.000000  0.000000e+00
orbit20          0.000000 -3.117169e-08
orbit21          0.000000  0.000000e+00
orbit22          0.000000 -5.129361e-14
orbit23          0.000000  6.423539e-02
orbit24          0.000000  5.857016e-07
orbit25          0.000000  6.959475e-08
orbit26          0.000000 -1.910286e-04
orbit27          0.000000  3.144513e-06
orbit28          0.000000  8.311150e-05
orbit29          0.000000  1.468797e-05
orbit30          0.000000  1.436513e-05
orbit31          0.000000  0.000000e+00
orbit32          0.000000 -3.677005e-08
orbit33          0.000000 -1.350470e-01
orbit34          0.000000  1.273999e-04
orbit35          0.000000 -2.961322e-06
orbit36          0.000000  5.771001e-05
orbit37          0.000000 -6.141968e-07
orbit38          0.000000  2.569003e-03
orbit39          0.000000 -1.253185e-07
orbit40          0.000000  3.427452e-07
orbit41          0.000000 -1.422879e-03
orbit42          0.000000  2.163583e-02
orbit43          0.000000 -3.581559e-05
orbit44          0.000000 -1.264039e+00
orbit45          0.000000  1.521004e-06
orbit46          0.000000  8.488636e-05
orbit47          0.000000  1.457703e-03
orbit48          0.000000 -7.488523e-04
orbit49          0.000000  6.098662e-05
orbit50          0.000000 -3.177197e-02
orbit51          0.000000  0.000000e+00
orbit52          0.000000 -7.235127e-04
orbit53          0.000000  9.808341e-03
orbit54          0.000000 -2.178951e-05
orbit55          0.000000  9.909058e-01
orbit56          0.000000  7.172833e-09
orbit57          0.000000  1.906358e-03
orbit58          0.000000  9.629992e-02
orbit59          0.000000  1.338447e-04
orbit60          0.000000 -4.085247e-03
orbit61          0.000000 -1.146842e+00
orbit62          0.000000 -1.807386e-03
orbit63          0.000000  9.700514e-04
orbit64          0.000000 -2.960081e-02
orbit65          0.000000 -1.472478e-03
orbit66          0.000000 -6.338930e-03
orbit67          0.000000  6.662920e-01
orbit68          0.000000  1.563976e-02
orbit69          0.000000 -2.736539e-01
orbit70          0.000000 -2.054797e-03
orbit71          0.000000  4.363151e-01
orbit72          0.000000 -2.659851e-01
AP               0.000000  2.381855e-01
bet              0.000000 -3.207072e-05
ecc              0.000000 -5.562293e-02
eccrad           0.000000 -2.822044e-01
close            0.000000  2.249077e-01
constraint       0.000000  5.338993e-02
coreness         0.000000  1.748553e-01
knn              0.000000  6.305126e-05
hubscore         0.000000  4.851793e+00
pagerank         0.000000 -1.006744e+00
trans            0.000000  9.974120e-02
evcent           0.000000  7.627847e+00
first            0.000000 -2.818201e-03
upto_second      0.000000 -2.621929e-06
upto_third       0.000000  0.000000e+00
upto_fourth      0.000000  1.658156e-05
upto_fifth       0.000000  6.469778e-06
upto_sixth       0.000000 -2.508649e-05
second           0.000000 -8.071342e-07
third            0.000000  7.396830e-06
fourth           0.000000  0.000000e+00
fifth            0.000000 -4.412931e-06
sixth            0.000000 -2.797096e-04
ratio1           0.000000  1.227625e-04
ratio2           0.000000  9.046649e-05
ratio3           0.000000 -5.619751e-04
ratio4           0.000000 -1.177380e-02
ratio5           0.000000  0.000000e+00
ratio6           0.000000  4.566087e-04
selfinter        0.000000 -2.247525e-01
walktrap_vertex  0.000000 -5.394772e-02
bigcom1          0.000000  2.867913e-01
bigcom2          0.000000 -7.898827e-01
bigcom3          0.000000 -1.100099e+00
bigcom4          0.000000  5.109194e-01
bigcom6          0.000000 -1.417958e-01
bigcom8          0.000000  2.046384e-01
bigcom9          0.000000 -8.883047e-01
bigcom11         0.000000 -7.277899e-01
bigcom13         0.000000 -9.812463e-01
bigcom15         0.000000  2.162488e+00
bigcom16         0.000000 -3.813458e-01
bigcom21         0.000000  1.323389e+00
bigcom22         0.000000 -9.681730e-01
bigcom24         0.000000  2.958437e+00
bigcom26         0.000000 -6.965894e-01
bigcom28         0.000000  7.769363e-01
bigcom30         0.000000 -7.980657e-01
bigcom31         0.000000 -4.673253e-01
bigcom32         0.000000 -5.721338e-01
bigcom33         0.000000 -2.589063e-01
bigcom34         0.000000 -3.577294e-01
bigcom36         0.000000  1.952786e+00
bigcom37         0.000000  0.000000e+00
bigcom38         0.000000 -5.398129e-01
bigcom39         0.000000 -7.625852e-01
bigcom40         0.000000  6.079517e-01
bigcom43         0.000000 -3.953118e-01
bigcom44         0.000000 -5.363913e-01
bigcom46         0.000000 -6.258858e-01
bigcom47         0.000000 -3.941626e-01
bigcom49         0.000000  2.670966e+00
bigcom50         0.000000 -4.361938e-01
bigcom51         0.000000 -1.288568e-01
bigcom52         0.000000 -1.718527e-01
bigcom54         0.000000 -3.673102e-01
bigcom56         0.000000 -2.855769e-01
bigcom62         0.000000 -2.184525e-01
bigcom66         0.000000 -4.192848e-01
bigcom68         0.000000 -2.892738e-01
bigcom69         0.000000 -5.973194e-01
bigcom71         0.000000 -5.526735e-01
bigcom72         0.000000 -2.060825e-01
bigcom73         0.000000 -1.526509e-01
bigcom74         0.000000 -4.377560e-01
bigcom75         0.000000 -3.367666e-01
bigcom76         0.000000 -2.967039e-01
bigcom77         0.000000 -4.680142e-01
bigcom79         0.000000 -3.169772e-01
bigcom80         0.000000 -3.024847e-01
bigcom82         0.000000 -3.287017e-01
bigcom83         0.000000  0.000000e+00
bigcom84         0.000000 -1.608097e-01
bigcom85         0.000000 -3.890250e-01
bigcom87         0.000000 -5.313439e-01
bigcom89         0.000000 -1.642735e-01
bigcom91         0.000000 -5.429795e-01
bigcom92         0.000000 -1.079961e+00
bigcom93         0.000000  0.000000e+00
bigcom96         0.000000 -3.243003e-01
bigcom97         0.000000 -4.940244e-01
bigcom98         0.000000 -5.774450e-01
bigcom99         0.000000 -2.173363e-01
bigcom101        0.000000 -3.254235e-01
bigcom104        0.000000 -7.344859e-01
bigcom106        0.000000 -3.989266e-01
bigcom109        0.000000 -7.115228e-01
bigcom113        0.000000  0.000000e+00
bigcom116        0.000000 -6.106547e-01
bigcom120        0.000000 -2.070416e-01
bigcom123        0.000000 -4.730752e-01
bigcom126        0.000000 -5.418770e-01
bigcom127        0.000000  4.776338e+00
bigcom137        0.000000 -4.799590e-01
bigcom139        0.000000 -1.810068e-01
bigcom140        0.000000 -5.976062e-01
bigcom143        0.000000 -2.029253e-01
bigcom145        0.000000  3.406467e+00
bigcom146        0.000000 -5.508729e-01
bigcom147        0.000000 -5.322168e-01
bigcom149        0.000000  1.001796e+01
bigcom153        0.000000 -2.762546e-01
bigcom154        0.000000 -4.456312e-01
bigcom156        0.000000 -2.950262e-01
bigcom157        0.000000  0.000000e+00
bigcom158        0.000000 -2.916001e-01
bigcom160        0.000000 -5.300278e-01
bigcom161        0.000000 -2.910796e-01
bigcom162        0.000000 -8.616499e-02
bigcom164        0.000000 -5.173116e-01
bigcom166        0.000000 -4.091502e-01
bigcom167        0.000000 -6.014820e-01
bigcom171        0.000000 -5.576592e-02
bigcom173        0.000000 -3.603400e-01
bigcom175        0.000000 -3.222975e-02
bigcom176        0.000000 -4.809406e-01
bigcom177        0.000000 -2.896909e-01
bigcom178        0.000000 -1.684969e-01
bigcom180        0.000000 -2.972202e-02
bigcom181        0.000000 -2.790070e+00
bigcom184        0.000000 -6.422102e-01
bigcom186        0.000000 -6.398710e-01
bigcom187        0.000000 -7.006033e-01
bigcom189        0.000000 -3.598990e-01
bigcom194        0.000000 -4.017644e-01
bigcom195        0.000000 -6.415457e-01
bigcom196        0.000000 -8.521454e-02
bigcom204        0.000000 -6.877005e-01
bigcom205        0.000000 -2.365490e-01
bigcom212        0.000000 -1.792420e-01
bigcom214        0.000000 -3.066284e-01
bigcom222        0.000000 -4.294129e-01
bigcom223        0.000000  0.000000e+00
bigcom226        0.000000 -6.064135e-02
bigcom227        0.000000 -4.293105e-01
bigcom229        0.000000 -2.197880e-01
bigcom233        0.000000 -8.458266e-01
bigcom236        0.000000 -3.882262e-01
bigcom237        0.000000 -2.689322e-01
bigcom246        0.000000 -6.017034e-01
bigcom248        0.000000 -9.423435e-02
bigcom249        0.000000 -2.606348e-01
bigcom250        0.000000 -4.018253e-01
bigcom254        0.000000 -4.708236e-01
bigcom266        0.000000 -2.440296e-01
bigcom269        0.000000 -3.002477e-01
bigcom272        0.000000 -6.782857e-01
bigcom274        0.000000  0.000000e+00
bigcom281        0.000000  4.020369e+00
bigcom291        0.000000 -4.555708e-01
bigcom292        0.000000  3.241909e+00
bigcom295        0.000000 -1.008345e-01
bigcom299        0.000000 -4.175241e-01
bigcom301        0.000000 -1.715813e-01
bigcom306        0.000000 -5.519959e-01
bigcom309        0.000000 -6.341248e-02
bigcom314        0.000000 -7.858310e-02
bigcom321        0.000000 -6.996283e-01
bigcom341        0.000000  0.000000e+00
bigcom350        0.000000 -1.525338e+00
bigcom353        0.000000 -4.460681e-01
bigcom359        0.000000 -7.114298e-03
bigcom363        0.000000  0.000000e+00
bigcom365        0.000000 -1.303477e-01
bigcom385        0.000000 -3.994459e-01
bigcom386        0.000000 -9.412559e-02
bigcom408        0.000000 -1.534226e-02
bigcom412        0.000000 -5.647969e-01
bigcom480        0.000000 -3.403118e-01
spin_vertex      0.000000  1.029207e-01
membership_s1    0.000000  4.319192e-03
membership_s3    0.000000 -6.206306e-01
membership_s4    0.000000  6.416655e-01
membership_s5    0.000000  3.021814e-02
membership_s6    0.000000  1.749451e-01
membership_s7    0.000000  6.888428e-04
membership_s8    0.000000 -6.858360e-01
membership_s9    0.000000 -5.146505e-01
membership_s11   0.000000 -3.735095e-01
membership_s12   0.000000 -2.134615e-01
membership_s14   0.000000  5.779753e+00
membership_s15   0.000000 -1.323191e+00
membership_s16   0.000000 -1.781595e-01
membership_s17   0.000000 -4.198158e-01
membership_s18   0.000000 -8.333476e-01
membership_s20   0.000000 -3.821727e-01
membership_s21   0.000000  4.448563e-02
membership_s22   0.000000 -1.845057e+00
membership_s24   0.000000 -6.225943e-01
membership_s25   0.000000 -5.590461e-01
membership_s26   0.000000 -5.286819e-01
membership_s27   0.000000 -2.709153e-01
membership_s28   0.000000 -3.580658e-01
membership_s30   0.000000 -7.806794e-02
membership_s31   0.000000  5.793827e-01
membership_s32   0.000000 -8.930689e-03
membership_s33   0.000000 -7.292874e-02
membership_s36   0.000000  4.051474e-02
membership_s37   0.000000 -1.881156e+00
V1               0.000000  5.374044e-02
V2               0.000000  6.102374e-01
pdi              0.000000  2.245014e+03
adhesion         0.000000  0.000000e+00
cohesion         0.000000  0.000000e+00
inner            0.000000  2.046753e-06
outer            0.000000  0.000000e+00
ioratio          0.000000 -8.168908e-01
comsize          0.000000  2.592764e-04
[1] "Dataset: low_C Model GBM, run: 9 of 10 2015-06-22 15:10:29"
Iter   TrainDeviance   ValidDeviance   StepSize   Improve
     1        0.1349            -nan     0.0100   -0.0001
     2        0.1332            -nan     0.0100    0.0001
     3        0.1312            -nan     0.0100    0.0001
     4        0.1302            -nan     0.0100    0.0000
     5        0.1290            -nan     0.0100    0.0000
     6        0.1281            -nan     0.0100   -0.0000
     7        0.1270            -nan     0.0100   -0.0001
     8        0.1261            -nan     0.0100    0.0001
     9        0.1250            -nan     0.0100    0.0000
    10        0.1238            -nan     0.0100    0.0000
    20        0.1156            -nan     0.0100    0.0000
    25        0.1123            -nan     0.0100    0.0000

[1] "GBM variable coefficients"
                            var    rel.inf
orbit18                 orbit18 3.58998757
outer                     outer 3.37487006
membership_s4     membership_s4 3.19604043
pagerank               pagerank 2.97446359
ratio2                   ratio2 2.96919718
inner                     inner 2.92765391
fourth                   fourth 2.83449021
graph12                 graph12 2.72875555
graph13                 graph13 2.72224486
graph19                 graph19 2.67442261
graph14                 graph14 2.61501694
orbit51                 orbit51 2.55711322
ioratio                 ioratio 2.48144230
V2                           V2 2.23422841
graph11                 graph11 2.15027119
orbit38                 orbit38 2.08366073
graph9                   graph9 2.05596386
constraint           constraint 2.00255504
ratio1                   ratio1 1.87994169
V1                           V1 1.85122213
graph20                 graph20 1.73674041
orbit49                 orbit49 1.69508979
orbit16                 orbit16 1.68875465
bet                         bet 1.67973184
ratio5                   ratio5 1.66453226
orbit17                 orbit17 1.60427010
fifth                     fifth 1.52318400
knn                         knn 1.49322635
graph6                   graph6 1.37090232
graph25                 graph25 1.29720253
hubscore               hubscore 1.10897891
cohesion               cohesion 1.04812966
sixth                     sixth 1.00348442
bigcom40               bigcom40 0.99429763
orbit57                 orbit57 0.99311080
graph17                 graph17 0.98501204
graph5                   graph5 0.97757174
orbit5                   orbit5 0.93976987
upto_fifth           upto_fifth 0.91759573
ratio3                   ratio3 0.90782621
walktrap_vertex walktrap_vertex 0.84827553
orbit28                 orbit28 0.83648859
graph15                 graph15 0.83372613
orbit50                 orbit50 0.78060341
graph23                 graph23 0.76985603
orbit2                   orbit2 0.74816305
graph4                   graph4 0.73556105
orbit31                 orbit31 0.72325136
orbit47                 orbit47 0.71055273
orbit27                 orbit27 0.70771414
orbit45                 orbit45 0.69799379
adhesion               adhesion 0.62503199
orbit53                 orbit53 0.61197426
orbit36                 orbit36 0.56897907
orbit32                 orbit32 0.56331438
trans                     trans 0.54962810
spin_vertex         spin_vertex 0.53495619
orbit68                 orbit68 0.52718111
coreness               coreness 0.49202584
graph3                   graph3 0.48442124
third                     third 0.48216030
upto_second         upto_second 0.48185487
orbit25                 orbit25 0.46475159
orbit37                 orbit37 0.46290609
close                     close 0.45540970
ratio4                   ratio4 0.43867088
graph7                   graph7 0.39947866
orbit7                   orbit7 0.38321873
graph21                 graph21 0.36625452
orbit35                 orbit35 0.36442204
orbit30                 orbit30 0.34209113
graph27                 graph27 0.31208464
graph8                   graph8 0.29880660
orbit12                 orbit12 0.28962024
comsize                 comsize 0.27242351
graph10                 graph10 0.25223168
bigcom21               bigcom21 0.24048675
orbit56                 orbit56 0.23995848
orbit20                 orbit20 0.23411411
bigcom28               bigcom28 0.23116977
upto_sixth           upto_sixth 0.20618966
orbit13                 orbit13 0.19999419
orbit11                 orbit11 0.19493994
bigcom15               bigcom15 0.18550484
orbit21                 orbit21 0.17268865
orbit33                 orbit33 0.16850466
orbit26                 orbit26 0.14894361
orbit67                 orbit67 0.14139028
pdi                         pdi 0.12528246
orbit1                   orbit1 0.12400346
orbit48                 orbit48 0.07438687
membership_s36   membership_s36 0.07072331
orbit29                 orbit29 0.06818951
orbit10                 orbit10 0.06481108
orbit44                 orbit44 0.06131865
orbit55                 orbit55 0.05265897
ratio6                   ratio6 0.04570493
graph0                   graph0 0.00000000
graph1                   graph1 0.00000000
graph2                   graph2 0.00000000
graph16                 graph16 0.00000000
graph18                 graph18 0.00000000
graph22                 graph22 0.00000000
graph24                 graph24 0.00000000
graph26                 graph26 0.00000000
graph28                 graph28 0.00000000
graph29                 graph29 0.00000000
orbit0                   orbit0 0.00000000
orbit3                   orbit3 0.00000000
orbit4                   orbit4 0.00000000
orbit6                   orbit6 0.00000000
orbit8                   orbit8 0.00000000
orbit9                   orbit9 0.00000000
orbit14                 orbit14 0.00000000
orbit15                 orbit15 0.00000000
orbit19                 orbit19 0.00000000
orbit22                 orbit22 0.00000000
orbit23                 orbit23 0.00000000
orbit24                 orbit24 0.00000000
orbit34                 orbit34 0.00000000
orbit39                 orbit39 0.00000000
orbit40                 orbit40 0.00000000
orbit41                 orbit41 0.00000000
orbit42                 orbit42 0.00000000
orbit43                 orbit43 0.00000000
orbit46                 orbit46 0.00000000
orbit52                 orbit52 0.00000000
orbit54                 orbit54 0.00000000
orbit58                 orbit58 0.00000000
orbit59                 orbit59 0.00000000
orbit60                 orbit60 0.00000000
orbit61                 orbit61 0.00000000
orbit62                 orbit62 0.00000000
orbit63                 orbit63 0.00000000
orbit64                 orbit64 0.00000000
orbit65                 orbit65 0.00000000
orbit66                 orbit66 0.00000000
orbit69                 orbit69 0.00000000
orbit70                 orbit70 0.00000000
orbit71                 orbit71 0.00000000
orbit72                 orbit72 0.00000000
AP                           AP 0.00000000
ecc                         ecc 0.00000000
eccrad                   eccrad 0.00000000
evcent                   evcent 0.00000000
first                     first 0.00000000
upto_third           upto_third 0.00000000
upto_fourth         upto_fourth 0.00000000
second                   second 0.00000000
selfinter             selfinter 0.00000000
bigcom1                 bigcom1 0.00000000
bigcom2                 bigcom2 0.00000000
bigcom3                 bigcom3 0.00000000
bigcom4                 bigcom4 0.00000000
bigcom6                 bigcom6 0.00000000
bigcom8                 bigcom8 0.00000000
bigcom9                 bigcom9 0.00000000
bigcom11               bigcom11 0.00000000
bigcom13               bigcom13 0.00000000
bigcom16               bigcom16 0.00000000
bigcom22               bigcom22 0.00000000
bigcom24               bigcom24 0.00000000
bigcom26               bigcom26 0.00000000
bigcom30               bigcom30 0.00000000
bigcom31               bigcom31 0.00000000
bigcom32               bigcom32 0.00000000
bigcom33               bigcom33 0.00000000
bigcom34               bigcom34 0.00000000
bigcom36               bigcom36 0.00000000
bigcom37               bigcom37 0.00000000
bigcom38               bigcom38 0.00000000
bigcom39               bigcom39 0.00000000
bigcom43               bigcom43 0.00000000
bigcom44               bigcom44 0.00000000
bigcom46               bigcom46 0.00000000
bigcom47               bigcom47 0.00000000
bigcom49               bigcom49 0.00000000
bigcom50               bigcom50 0.00000000
bigcom51               bigcom51 0.00000000
bigcom52               bigcom52 0.00000000
bigcom54               bigcom54 0.00000000
bigcom56               bigcom56 0.00000000
bigcom62               bigcom62 0.00000000
bigcom66               bigcom66 0.00000000
bigcom68               bigcom68 0.00000000
bigcom69               bigcom69 0.00000000
bigcom71               bigcom71 0.00000000
bigcom72               bigcom72 0.00000000
bigcom73               bigcom73 0.00000000
bigcom74               bigcom74 0.00000000
bigcom75               bigcom75 0.00000000
bigcom76               bigcom76 0.00000000
bigcom77               bigcom77 0.00000000
bigcom79               bigcom79 0.00000000
bigcom80               bigcom80 0.00000000
bigcom82               bigcom82 0.00000000
bigcom83               bigcom83 0.00000000
bigcom84               bigcom84 0.00000000
bigcom85               bigcom85 0.00000000
bigcom87               bigcom87 0.00000000
bigcom89               bigcom89 0.00000000
bigcom91               bigcom91 0.00000000
bigcom92               bigcom92 0.00000000
bigcom93               bigcom93 0.00000000
bigcom96               bigcom96 0.00000000
bigcom97               bigcom97 0.00000000
bigcom98               bigcom98 0.00000000
bigcom99               bigcom99 0.00000000
bigcom101             bigcom101 0.00000000
bigcom104             bigcom104 0.00000000
bigcom106             bigcom106 0.00000000
bigcom109             bigcom109 0.00000000
bigcom113             bigcom113 0.00000000
bigcom116             bigcom116 0.00000000
bigcom120             bigcom120 0.00000000
bigcom123             bigcom123 0.00000000
bigcom126             bigcom126 0.00000000
bigcom127             bigcom127 0.00000000
bigcom137             bigcom137 0.00000000
bigcom139             bigcom139 0.00000000
bigcom140             bigcom140 0.00000000
bigcom143             bigcom143 0.00000000
bigcom145             bigcom145 0.00000000
bigcom146             bigcom146 0.00000000
bigcom147             bigcom147 0.00000000
bigcom149             bigcom149 0.00000000
bigcom153             bigcom153 0.00000000
bigcom154             bigcom154 0.00000000
bigcom156             bigcom156 0.00000000
bigcom157             bigcom157 0.00000000
bigcom158             bigcom158 0.00000000
bigcom160             bigcom160 0.00000000
bigcom161             bigcom161 0.00000000
bigcom162             bigcom162 0.00000000
bigcom164             bigcom164 0.00000000
bigcom166             bigcom166 0.00000000
bigcom167             bigcom167 0.00000000
bigcom171             bigcom171 0.00000000
bigcom173             bigcom173 0.00000000
bigcom175             bigcom175 0.00000000
bigcom176             bigcom176 0.00000000
bigcom177             bigcom177 0.00000000
bigcom178             bigcom178 0.00000000
bigcom180             bigcom180 0.00000000
bigcom181             bigcom181 0.00000000
bigcom184             bigcom184 0.00000000
bigcom186             bigcom186 0.00000000
bigcom187             bigcom187 0.00000000
bigcom189             bigcom189 0.00000000
bigcom194             bigcom194 0.00000000
bigcom195             bigcom195 0.00000000
bigcom196             bigcom196 0.00000000
bigcom204             bigcom204 0.00000000
bigcom205             bigcom205 0.00000000
bigcom212             bigcom212 0.00000000
bigcom214             bigcom214 0.00000000
bigcom222             bigcom222 0.00000000
bigcom223             bigcom223 0.00000000
bigcom226             bigcom226 0.00000000
bigcom227             bigcom227 0.00000000
bigcom229             bigcom229 0.00000000
bigcom233             bigcom233 0.00000000
bigcom236             bigcom236 0.00000000
bigcom237             bigcom237 0.00000000
bigcom246             bigcom246 0.00000000
bigcom248             bigcom248 0.00000000
bigcom249             bigcom249 0.00000000
bigcom250             bigcom250 0.00000000
bigcom254             bigcom254 0.00000000
bigcom266             bigcom266 0.00000000
bigcom269             bigcom269 0.00000000
bigcom272             bigcom272 0.00000000
bigcom274             bigcom274 0.00000000
bigcom281             bigcom281 0.00000000
bigcom291             bigcom291 0.00000000
bigcom292             bigcom292 0.00000000
bigcom295             bigcom295 0.00000000
bigcom299             bigcom299 0.00000000
bigcom301             bigcom301 0.00000000
bigcom306             bigcom306 0.00000000
bigcom309             bigcom309 0.00000000
bigcom314             bigcom314 0.00000000
bigcom321             bigcom321 0.00000000
bigcom341             bigcom341 0.00000000
bigcom350             bigcom350 0.00000000
bigcom353             bigcom353 0.00000000
bigcom359             bigcom359 0.00000000
bigcom363             bigcom363 0.00000000
bigcom365             bigcom365 0.00000000
bigcom385             bigcom385 0.00000000
bigcom386             bigcom386 0.00000000
bigcom408             bigcom408 0.00000000
bigcom412             bigcom412 0.00000000
bigcom480             bigcom480 0.00000000
membership_s1     membership_s1 0.00000000
membership_s3     membership_s3 0.00000000
membership_s5     membership_s5 0.00000000
membership_s6     membership_s6 0.00000000
membership_s7     membership_s7 0.00000000
membership_s8     membership_s8 0.00000000
membership_s9     membership_s9 0.00000000
membership_s11   membership_s11 0.00000000
membership_s12   membership_s12 0.00000000
membership_s14   membership_s14 0.00000000
membership_s15   membership_s15 0.00000000
membership_s16   membership_s16 0.00000000
membership_s17   membership_s17 0.00000000
membership_s18   membership_s18 0.00000000
membership_s20   membership_s20 0.00000000
membership_s21   membership_s21 0.00000000
membership_s22   membership_s22 0.00000000
membership_s24   membership_s24 0.00000000
membership_s25   membership_s25 0.00000000
membership_s26   membership_s26 0.00000000
membership_s27   membership_s27 0.00000000
membership_s28   membership_s28 0.00000000
membership_s30   membership_s30 0.00000000
membership_s31   membership_s31 0.00000000
membership_s32   membership_s32 0.00000000
membership_s33   membership_s33 0.00000000
membership_s37   membership_s37 0.00000000
[1] "Dataset: low_C Model RF, run: 9 of 10 2015-06-22 15:10:43"
     |      Out-of-bag   |
Tree |      MSE  %Var(y) |
   1 |  0.02779   222.34 |
   2 |  0.02481   198.47 |
   3 |  0.02196   175.69 |
   4 |  0.02131   170.46 |
   5 |   0.0201   160.83 |
   6 |  0.01961   156.90 |
   7 |  0.01846   147.65 |
   8 |  0.01805   144.37 |
   9 |  0.01742   139.35 |
  10 |  0.01735   138.84 |
  11 |  0.01724   137.93 |
  12 |  0.01674   133.91 |
  13 |  0.01641   131.24 |
  14 |  0.01589   127.10 |
  15 |  0.01568   125.45 |
  16 |  0.01569   125.49 |
  17 |  0.01566   125.31 |
  18 |  0.01554   124.29 |
  19 |  0.01542   123.38 |
  20 |  0.01528   122.28 |
  21 |  0.01507   120.58 |
  22 |    0.015   119.99 |
  23 |   0.0149   119.17 |
  24 |   0.0149   119.20 |
  25 |  0.01489   119.11 |
  26 |  0.01484   118.72 |
  27 |  0.01493   119.43 |
  28 |  0.01482   118.57 |
  29 |  0.01477   118.13 |
  30 |   0.0147   117.61 |
  31 |  0.01464   117.13 |
  32 |  0.01465   117.19 |
  33 |  0.01465   117.21 |
  34 |  0.01457   116.55 |
  35 |  0.01449   115.96 |
  36 |  0.01448   115.87 |
  37 |  0.01448   115.85 |
  38 |  0.01452   116.18 |
  39 |  0.01453   116.26 |
  40 |  0.01449   115.91 |
  41 |  0.01446   115.68 |
  42 |   0.0144   115.19 |
  43 |  0.01438   115.03 |
  44 |  0.01436   114.89 |
  45 |  0.01432   114.55 |
  46 |  0.01427   114.20 |
  47 |  0.01426   114.05 |
  48 |  0.01427   114.13 |
  49 |  0.01423   113.86 |
  50 |   0.0142   113.63 |
  51 |  0.01419   113.55 |
  52 |  0.01417   113.35 |
  53 |  0.01417   113.37 |
  54 |  0.01413   113.00 |
  55 |  0.01412   112.96 |
  56 |  0.01411   112.90 |
  57 |   0.0141   112.80 |
  58 |  0.01406   112.46 |
  59 |  0.01406   112.48 |
  60 |  0.01404   112.34 |
  61 |  0.01404   112.35 |
  62 |  0.01405   112.37 |
  63 |  0.01403   112.28 |
  64 |  0.01403   112.23 |
  65 |  0.01404   112.30 |
  66 |  0.01402   112.18 |
  67 |    0.014   112.03 |
  68 |  0.01398   111.86 |
  69 |  0.01394   111.55 |
  70 |  0.01393   111.44 |
  71 |  0.01392   111.37 |
  72 |  0.01391   111.26 |
  73 |  0.01389   111.12 |
  74 |  0.01387   110.98 |
  75 |  0.01386   110.90 |
  76 |  0.01385   110.77 |
  77 |  0.01385   110.77 |
  78 |  0.01384   110.72 |
  79 |  0.01386   110.86 |
  80 |  0.01385   110.83 |
  81 |  0.01386   110.88 |
  82 |  0.01386   110.90 |
  83 |  0.01387   110.97 |
  84 |  0.01386   110.89 |
  85 |  0.01384   110.71 |
  86 |  0.01385   110.79 |
  87 |  0.01383   110.62 |
  88 |  0.01381   110.49 |
  89 |  0.01381   110.52 |
  90 |  0.01383   110.63 |
  91 |  0.01383   110.63 |
  92 |  0.01383   110.64 |
  93 |  0.01385   110.79 |
  94 |  0.01384   110.75 |
  95 |  0.01383   110.64 |
  96 |  0.01383   110.63 |
  97 |  0.01382   110.57 |
  98 |  0.01382   110.54 |
  99 |  0.01382   110.58 |
 100 |  0.01382   110.55 |
[1] "Random Forest variable coefficients"
                      %IncMSE IncNodePurity
graph0           5.487382e-05  1.232320e-01
graph1           3.083668e-03  4.768943e-01
graph2           1.008134e-04  9.622801e-02
graph3           2.332840e-03  4.632913e-01
graph4           2.011322e-03  3.894017e-01
graph5           1.727621e-04  2.407247e-01
graph6           4.685137e-03  5.495453e-01
graph7           2.287159e-04  2.124572e-01
graph8           1.081533e-05  1.996627e-01
graph9           1.495776e-03  4.927908e-01
graph10          5.916774e-03  5.522030e-01
graph11          5.191869e-03  5.270887e-01
graph12          4.698342e-03  5.925754e-01
graph13          7.914208e-03  4.115197e-01
graph14          2.697282e-03  4.199650e-01
graph15          4.481846e-03  4.108782e-01
graph16          3.493973e-03  3.637908e-01
graph17          2.729783e-03  4.345725e-01
graph18          1.764225e-03  1.281594e-01
graph19          4.175934e-03  5.017727e-01
graph20          2.555953e-03  3.445711e-01
graph21          2.880998e-03  5.436831e-01
graph22          3.947841e-04  1.052003e-01
graph23          9.020990e-03  7.783951e-01
graph24          9.171959e-05  6.796330e-02
graph25          2.279882e-04  1.998635e-01
graph26          2.386076e-04  1.216185e-01
graph27          3.862212e-04  1.721435e-01
graph28          1.306906e-04  5.802196e-02
graph29          1.470022e-05  2.531616e-02
orbit0           4.315177e-05  6.233824e-02
orbit1           5.536119e-03  5.313655e-01
orbit2           2.397789e-04  9.155164e-02
orbit3           3.900334e-05  9.136379e-02
orbit4           1.528278e-03  3.526136e-01
orbit5           2.673873e-03  3.784024e-01
orbit6           4.473665e-03  3.961747e-01
orbit7          -1.849485e-05  1.851473e-01
orbit8           5.537453e-04  2.478320e-01
orbit9           2.784356e-03  4.266788e-01
orbit10          1.666890e-03  2.584396e-01
orbit11         -1.631104e-05  1.554545e-01
orbit12          3.162191e-04  1.468530e-01
orbit13          1.768302e-04  7.743652e-02
orbit14          1.508945e-05  2.379131e-01
orbit15          1.467040e-03  4.897029e-01
orbit16          6.517037e-03  6.408207e-01
orbit17          2.884333e-03  4.759571e-01
orbit18          9.041654e-03  1.061470e+00
orbit19          1.022594e-03  3.814859e-01
orbit20          1.001829e-03  3.638362e-01
orbit21          1.573843e-03  4.413787e-01
orbit22          6.521247e-03  3.466230e-01
orbit23          4.677427e-05  9.148984e-02
orbit24          3.842017e-03  5.342817e-01
orbit25          3.159897e-03  2.650011e-01
orbit26          6.475733e-04  1.349210e-01
orbit27          5.523949e-03  4.470347e-01
orbit28          8.468382e-03  5.965669e-01
orbit29          2.177713e-03  1.944318e-01
orbit30          8.150617e-04  2.857283e-01
orbit31          1.684259e-03  5.920461e-01
orbit32          2.911745e-03  2.123463e-01
orbit33          1.929022e-04  3.136312e-01
orbit34          5.043846e-03  3.037958e-01
orbit35          2.686090e-03  3.419010e-01
orbit36          1.362554e-03  4.914678e-01
orbit37          1.331980e-03  3.062612e-01
orbit38          3.435380e-04  3.850886e-01
orbit39          6.047150e-03  5.186247e-01
orbit40          2.179483e-04  1.081863e-01
orbit41          5.353404e-04  1.145465e-01
orbit42         -9.769864e-06  7.274253e-03
orbit43          9.141645e-04  1.803648e-01
orbit44         -1.295337e-05  2.570301e-02
orbit45          4.973750e-03  4.558740e-01
orbit46          9.664397e-04  2.906188e-01
orbit47          2.338810e-04  1.293140e-01
orbit48          1.141932e-03  9.597086e-02
orbit49          2.282404e-03  5.338171e-01
orbit50          1.958984e-05  2.624972e-01
orbit51          6.447664e-03  2.578444e-01
orbit52          8.618494e-04  2.277653e-01
orbit53          1.960799e-03  1.463190e-01
orbit54          4.030030e-04  1.142898e-01
orbit55          1.075331e-04  4.892702e-02
orbit56          5.090246e-03  5.139055e-01
orbit57          8.377752e-04  2.993204e-01
orbit58         -8.184199e-07  2.383721e-03
orbit59          4.731208e-04  7.929809e-02
orbit60          4.264422e-06  1.146829e-02
orbit61         -1.265249e-05  4.794769e-02
orbit62          4.769472e-04  1.940986e-01
orbit63          1.827022e-04  4.887174e-02
orbit64          1.093888e-04  1.109482e-01
orbit65          3.941383e-04  1.497559e-01
orbit66          6.908337e-05  2.318759e-02
orbit67          4.824957e-05  6.096949e-02
orbit68          1.119894e-04  8.868897e-02
orbit69          0.000000e+00  0.000000e+00
orbit70          1.593498e-04  7.919485e-02
orbit71         -3.050849e-20  7.532490e-03
orbit72         -5.475290e-07  2.417703e-02
AP               2.297556e-05  1.214324e-02
bet              2.536260e-03  1.615151e+00
ecc              2.518007e-04  1.759303e-01
eccrad           3.594663e-04  1.040717e-01
close            9.908137e-04  2.751951e-01
constraint       4.018976e-03  6.810180e-01
coreness         2.372872e-04  2.375011e-01
knn              4.952480e-03  8.379640e-01
hubscore         2.522748e-03  3.694373e-01
pagerank         3.346169e-03  1.166766e+00
trans            4.432034e-04  7.257830e-02
evcent           3.796898e-03  4.535491e-01
first            9.730776e-06  1.428754e-02
upto_second      3.170687e-03  3.091248e-01
upto_third       1.756103e-03  3.501379e-01
upto_fourth      8.136048e-04  4.775622e-01
upto_fifth       3.435435e-03  3.553567e-01
upto_sixth       9.399631e-04  2.827476e-01
second           7.394506e-04  2.720471e-01
third            3.618409e-03  5.218844e-01
fourth           6.151876e-03  1.053411e+00
fifth            1.701159e-03  6.550431e-01
sixth            5.047950e-03  7.866899e-01
ratio1           4.419824e-03  7.708293e-01
ratio2           3.015623e-03  1.015200e+00
ratio3           2.665363e-03  7.158525e-01
ratio4           3.786510e-03  1.030434e+00
ratio5           3.859256e-03  1.557533e+00
ratio6           4.390054e-03  7.053485e-01
selfinter       -4.214305e-06  6.717497e-02
walktrap_vertex  2.315146e-04  3.119647e-01
bigcom1         -2.266881e-06  3.273141e-02
bigcom2          0.000000e+00  0.000000e+00
bigcom3          0.000000e+00  1.301043e-20
bigcom4          7.276077e-04  6.434429e-02
bigcom6          0.000000e+00  0.000000e+00
bigcom8          8.396974e-05  6.148836e-02
bigcom9          0.000000e+00  0.000000e+00
bigcom11         0.000000e+00  0.000000e+00
bigcom13         0.000000e+00  0.000000e+00
bigcom15         1.717846e-04  1.536823e-01
bigcom16         0.000000e+00  0.000000e+00
bigcom21        -1.170051e-05  2.177990e-02
bigcom22         6.630801e-04  1.617404e-01
bigcom24        -8.230565e-06  4.544123e-01
bigcom26         0.000000e+00  0.000000e+00
bigcom28         7.127617e-05  1.826736e-01
bigcom30         0.000000e+00  0.000000e+00
bigcom31         0.000000e+00  0.000000e+00
bigcom32         0.000000e+00  0.000000e+00
bigcom33         0.000000e+00  0.000000e+00
bigcom34         0.000000e+00  0.000000e+00
bigcom36        -3.600338e-05  1.820081e-01
bigcom37         0.000000e+00  0.000000e+00
bigcom38         0.000000e+00  0.000000e+00
bigcom39         0.000000e+00  0.000000e+00
bigcom40         1.095463e-03  3.243281e-01
bigcom43         0.000000e+00  0.000000e+00
bigcom44         0.000000e+00  0.000000e+00
bigcom46         0.000000e+00  0.000000e+00
bigcom47         0.000000e+00  0.000000e+00
bigcom49        -2.238087e-05  3.311034e-01
bigcom50         0.000000e+00  0.000000e+00
bigcom51         0.000000e+00  0.000000e+00
bigcom52         0.000000e+00  0.000000e+00
bigcom54         0.000000e+00  0.000000e+00
bigcom56         0.000000e+00  0.000000e+00
bigcom62         0.000000e+00  0.000000e+00
bigcom66         0.000000e+00  0.000000e+00
bigcom68         0.000000e+00  0.000000e+00
bigcom69         0.000000e+00  0.000000e+00
bigcom71         0.000000e+00  0.000000e+00
bigcom72         0.000000e+00  0.000000e+00
bigcom73         0.000000e+00  0.000000e+00
bigcom74         0.000000e+00  0.000000e+00
bigcom75         0.000000e+00  0.000000e+00
bigcom76         0.000000e+00  3.469447e-20
bigcom77         0.000000e+00  0.000000e+00
bigcom79         0.000000e+00  0.000000e+00
bigcom80         0.000000e+00  0.000000e+00
bigcom82         0.000000e+00  0.000000e+00
bigcom83         0.000000e+00  0.000000e+00
bigcom84         0.000000e+00  0.000000e+00
bigcom85         0.000000e+00  0.000000e+00
bigcom87         0.000000e+00  0.000000e+00
bigcom89         0.000000e+00  0.000000e+00
bigcom91         0.000000e+00  0.000000e+00
bigcom92         0.000000e+00  6.505213e-21
bigcom93         0.000000e+00  3.469447e-20
bigcom96         0.000000e+00  0.000000e+00
bigcom97         0.000000e+00  0.000000e+00
bigcom98         0.000000e+00  0.000000e+00
bigcom99         0.000000e+00  0.000000e+00
bigcom101        0.000000e+00  8.673617e-21
bigcom104        0.000000e+00  0.000000e+00
bigcom106        0.000000e+00  0.000000e+00
bigcom109        0.000000e+00  0.000000e+00
bigcom113        0.000000e+00  0.000000e+00
bigcom116        0.000000e+00  0.000000e+00
bigcom120        0.000000e+00  0.000000e+00
bigcom123        0.000000e+00  0.000000e+00
bigcom126        0.000000e+00  0.000000e+00
bigcom127       -8.716086e-06  4.900885e-01
bigcom137        0.000000e+00  0.000000e+00
bigcom139        0.000000e+00  4.336809e-21
bigcom140        0.000000e+00  0.000000e+00
bigcom143        0.000000e+00  0.000000e+00
bigcom145        1.024733e-05  4.175763e-01
bigcom146        0.000000e+00  0.000000e+00
bigcom147        0.000000e+00  0.000000e+00
bigcom149        0.000000e+00  8.230247e-01
bigcom153        0.000000e+00  0.000000e+00
bigcom154        0.000000e+00  2.775558e-19
bigcom156        0.000000e+00  0.000000e+00
bigcom157        0.000000e+00  0.000000e+00
bigcom158        0.000000e+00  0.000000e+00
bigcom160        0.000000e+00  0.000000e+00
bigcom161        0.000000e+00  0.000000e+00
bigcom162        0.000000e+00  0.000000e+00
bigcom164        0.000000e+00  0.000000e+00
bigcom166        0.000000e+00  4.336809e-21
bigcom167        0.000000e+00  0.000000e+00
bigcom171        0.000000e+00  0.000000e+00
bigcom173        0.000000e+00  0.000000e+00
bigcom175        0.000000e+00  0.000000e+00
bigcom176        0.000000e+00  0.000000e+00
bigcom177        0.000000e+00  0.000000e+00
bigcom178        0.000000e+00  0.000000e+00
bigcom180        0.000000e+00  0.000000e+00
bigcom181        0.000000e+00  0.000000e+00
bigcom184        0.000000e+00  0.000000e+00
bigcom186        0.000000e+00  0.000000e+00
bigcom187        0.000000e+00  0.000000e+00
bigcom189        0.000000e+00  0.000000e+00
bigcom194        0.000000e+00  0.000000e+00
bigcom195        0.000000e+00  0.000000e+00
bigcom196        0.000000e+00  0.000000e+00
bigcom204        0.000000e+00  0.000000e+00
bigcom205        0.000000e+00  1.301043e-20
bigcom212        0.000000e+00  0.000000e+00
bigcom214        0.000000e+00  0.000000e+00
bigcom222        0.000000e+00  0.000000e+00
bigcom223        0.000000e+00  0.000000e+00
bigcom226        0.000000e+00  0.000000e+00
bigcom227        0.000000e+00  0.000000e+00
bigcom229        0.000000e+00  0.000000e+00
bigcom233        0.000000e+00  0.000000e+00
bigcom236        0.000000e+00  1.734723e-20
bigcom237        0.000000e+00  0.000000e+00
bigcom246        0.000000e+00  0.000000e+00
bigcom248        0.000000e+00  0.000000e+00
bigcom249        0.000000e+00  0.000000e+00
bigcom250        0.000000e+00  0.000000e+00
bigcom254        0.000000e+00  0.000000e+00
bigcom266        0.000000e+00  0.000000e+00
bigcom269        0.000000e+00  6.938894e-20
bigcom272        0.000000e+00  0.000000e+00
bigcom274        5.822984e-05  1.081649e-01
bigcom281       -5.025273e-07  5.457297e-01
bigcom291        0.000000e+00  0.000000e+00
bigcom292       -1.296423e-05  4.021944e-01
bigcom295        0.000000e+00  0.000000e+00
bigcom299        0.000000e+00  8.673617e-21
bigcom301        0.000000e+00  0.000000e+00
bigcom306        0.000000e+00  0.000000e+00
bigcom309        0.000000e+00  0.000000e+00
bigcom314        0.000000e+00  0.000000e+00
bigcom321        0.000000e+00  0.000000e+00
bigcom341        0.000000e+00  0.000000e+00
bigcom350        0.000000e+00  0.000000e+00
bigcom353        0.000000e+00  0.000000e+00
bigcom359        0.000000e+00  0.000000e+00
bigcom363        0.000000e+00  0.000000e+00
bigcom365        0.000000e+00  0.000000e+00
bigcom385        0.000000e+00  0.000000e+00
bigcom386        0.000000e+00  0.000000e+00
bigcom408        0.000000e+00  0.000000e+00
bigcom412        0.000000e+00  0.000000e+00
bigcom480        0.000000e+00  0.000000e+00
spin_vertex      1.706255e-03  4.977537e-01
membership_s1    7.422552e-05  1.590584e-01
membership_s3    0.000000e+00  8.673617e-21
membership_s4    5.880349e-04  4.136383e-01
membership_s5    1.916620e-05  1.277264e-01
membership_s6    3.229757e-04  1.225227e-01
membership_s7    1.641103e-05  1.092763e-01
membership_s8    0.000000e+00  1.734723e-20
membership_s9    0.000000e+00  8.673617e-21
membership_s11   0.000000e+00  0.000000e+00
membership_s12   0.000000e+00  0.000000e+00
membership_s14   1.149246e-04  5.435222e-01
membership_s15   0.000000e+00  4.336809e-21
membership_s16   4.436593e-06  1.993072e-02
membership_s17   0.000000e+00  8.673617e-21
membership_s18   4.769139e-05  2.625758e-02
membership_s20   0.000000e+00  0.000000e+00
membership_s21   9.262383e-05  1.898979e-01
membership_s22   0.000000e+00  0.000000e+00
membership_s24   0.000000e+00  8.673617e-21
membership_s25   0.000000e+00  8.673617e-21
membership_s26   0.000000e+00  4.336809e-20
membership_s27   2.242729e-05  7.271804e-02
membership_s28   0.000000e+00  0.000000e+00
membership_s30   5.269595e-05  4.319482e-02
membership_s31   5.178415e-05  2.319909e-01
membership_s32  -1.325606e-05  1.584757e-02
membership_s33   0.000000e+00  0.000000e+00
membership_s36   2.309753e-05  2.471003e-02
membership_s37   0.000000e+00  1.301043e-20
V1               2.604945e-03  1.446740e+00
V2               1.331543e-03  1.277668e+00
pdi             -1.752290e-05  3.135733e-02
adhesion         3.310353e-03  1.191455e+00
cohesion         2.702490e-03  1.058368e+00
inner            2.733804e-03  1.344618e+00
outer            1.393420e-03  1.075558e+00
ioratio          3.332189e-03  8.960638e-01
comsize          1.268630e-03  8.676740e-01
[1] "Dataset: low_C Model GLM, run: 9 of 10 2015-06-22 15:12:22"
[1] "glmnet variable coefficients"
                     [,1]          [,2]
(Intercept)     -4.356547 -7.665851e+00
graph0           0.000000 -1.491878e-02
graph1           0.000000 -7.002098e-05
graph2           0.000000  6.520315e-03
graph3           0.000000 -3.747157e-06
graph4           0.000000  0.000000e+00
graph5           0.000000 -4.395017e-03
graph6           0.000000 -1.931903e-05
graph7           0.000000  8.306996e-05
graph8           0.000000 -1.502809e-01
graph9           0.000000 -1.889103e-07
graph10          0.000000  0.000000e+00
graph11          0.000000 -9.192534e-13
graph12          0.000000  4.618236e-07
graph13          0.000000  9.275335e-06
graph14          0.000000 -3.303514e-09
graph15          0.000000  2.333567e-04
graph16          0.000000 -7.611809e-07
graph17          0.000000  5.734773e-07
graph18          0.000000 -1.428895e-04
graph19          0.000000 -1.253924e-05
graph20          0.000000  4.286184e-05
graph21          0.000000 -7.750537e-05
graph22          0.000000 -1.553456e-05
graph23          0.000000  8.868908e-05
graph24          0.000000  1.895874e-04
graph25          0.000000 -4.235178e-03
graph26          0.000000 -3.019931e-03
graph27          0.000000  3.125324e-02
graph28          0.000000  2.810542e-03
graph29          0.000000  6.528289e-01
orbit0           0.000000 -1.539121e-02
orbit1           0.000000 -5.853586e-05
orbit2           0.000000 -3.579845e-02
orbit3           0.000000  1.367938e-03
orbit4           0.000000 -3.863798e-06
orbit5           0.000000 -1.779520e-04
orbit6           0.000000  0.000000e+00
orbit7           0.000000  1.242688e-03
orbit8           0.000000 -3.982186e-03
orbit9           0.000000 -5.311022e-06
orbit10          0.000000 -1.440696e-04
orbit11          0.000000 -1.154172e-01
orbit12          0.000000  3.482062e-04
orbit13          0.000000 -2.492204e-01
orbit14          0.000000 -4.142069e-02
orbit15          0.000000 -1.213555e-07
orbit16          0.000000  2.176796e-07
orbit17          0.000000 -3.562580e-06
orbit18          0.000000 -1.774384e-07
orbit19          0.000000  0.000000e+00
orbit20          0.000000  6.103980e-08
orbit21          0.000000 -6.261512e-08
orbit22          0.000000 -1.021895e-12
orbit23          0.000000  1.002330e-02
orbit24          0.000000  7.541490e-07
orbit25          0.000000  2.541927e-08
orbit26          0.000000 -2.045551e-04
orbit27          0.000000  2.624664e-06
orbit28          0.000000  1.250047e-04
orbit29          0.000000  3.676887e-05
orbit30          0.000000  4.704372e-05
orbit31          0.000000 -5.328672e-12
orbit32          0.000000 -2.131990e-07
orbit33          0.000000  6.702350e-02
orbit34          0.000000  2.063337e-04
orbit35          0.000000 -5.557042e-06
orbit36          0.000000  6.056789e-05
orbit37          0.000000 -5.607995e-07
orbit38          0.000000  4.723921e-03
orbit39          0.000000  3.711671e-08
orbit40          0.000000  8.431214e-08
orbit41          0.000000 -2.351947e-03
orbit42          0.000000 -7.162638e-03
orbit43          0.000000 -1.343352e-04
orbit44          0.000000 -1.086538e-01
orbit45          0.000000 -1.888924e-06
orbit46          0.000000 -3.158586e-05
orbit47          0.000000  3.487086e-03
orbit48          0.000000 -7.691714e-04
orbit49          0.000000  4.856919e-05
orbit50          0.000000 -3.773327e-02
orbit51          0.000000  0.000000e+00
orbit52          0.000000 -3.524325e-04
orbit53          0.000000  7.651379e-03
orbit54          0.000000 -1.668996e-05
orbit55          0.000000  1.465224e+00
orbit56          0.000000  8.591106e-06
orbit57          0.000000  2.652134e-03
orbit58          0.000000 -3.114630e-01
orbit59          0.000000  1.268434e-04
orbit60          0.000000  6.135981e-03
orbit61          0.000000  4.319819e-01
orbit62          0.000000 -4.641161e-06
orbit63          0.000000 -6.274185e-03
orbit64          0.000000 -9.349705e-02
orbit65          0.000000 -1.958648e-03
orbit66          0.000000 -1.857421e-02
orbit67          0.000000  1.080316e+00
orbit68          0.000000  3.477185e-02
orbit69          0.000000  0.000000e+00
orbit70          0.000000  4.340498e-03
orbit71          0.000000 -3.876761e-01
orbit72          0.000000  9.615754e-01
AP               0.000000  2.015650e-02
bet              0.000000 -6.107451e-05
ecc              0.000000  7.513345e-03
eccrad           0.000000  7.547666e-02
close            0.000000  0.000000e+00
constraint       0.000000  9.816228e-02
coreness         0.000000  2.771602e-01
knn              0.000000  2.489285e-04
hubscore         0.000000  6.775802e+00
pagerank         0.000000 -2.032383e+00
trans            0.000000  1.641815e-01
evcent           0.000000  1.535078e+01
first            0.000000 -1.646938e-02
upto_second      0.000000 -5.642506e-05
upto_third       0.000000  5.042891e-07
upto_fourth      0.000000  0.000000e+00
upto_fifth       0.000000 -1.431643e-06
upto_sixth       0.000000 -1.162993e-04
second           0.000000 -4.938894e-05
third            0.000000  3.054406e-05
fourth           0.000000  0.000000e+00
fifth            0.000000 -5.398018e-05
sixth            0.000000  0.000000e+00
ratio1           0.000000  3.251600e-04
ratio2           0.000000  2.210722e-04
ratio3           0.000000 -5.028499e-04
ratio4           0.000000 -5.647341e-03
ratio5           0.000000  1.006169e-04
ratio6           0.000000  1.285197e-04
selfinter        0.000000 -4.845478e-01
walktrap_vertex  0.000000 -1.354200e-01
bigcom1          0.000000  5.936522e-02
bigcom2          0.000000 -6.537828e-01
bigcom3          0.000000 -1.194728e+00
bigcom4          0.000000  5.200275e-01
bigcom6          0.000000 -3.094249e-01
bigcom8          0.000000  1.752287e-01
bigcom9          0.000000 -1.569868e+00
bigcom11         0.000000 -8.699566e-01
bigcom13         0.000000 -1.029872e+00
bigcom15         0.000000  1.865127e+00
bigcom16         0.000000 -1.091683e+00
bigcom21         0.000000  1.508932e+00
bigcom22         0.000000  4.108545e-01
bigcom24         0.000000  3.536082e+00
bigcom26         0.000000 -8.380347e-01
bigcom28         0.000000  8.193589e-01
bigcom30         0.000000 -8.938134e-01
bigcom31         0.000000 -4.909930e-01
bigcom32         0.000000 -5.088119e-01
bigcom33         0.000000 -4.430948e-01
bigcom34         0.000000 -2.825135e-01
bigcom36         0.000000  2.198680e+00
bigcom37         0.000000  0.000000e+00
bigcom38         0.000000 -6.746708e-01
bigcom39         0.000000 -8.512528e-01
bigcom40         0.000000  8.792252e-01
bigcom43         0.000000 -2.745119e-01
bigcom44         0.000000 -5.981323e-01
bigcom46         0.000000 -5.487572e-01
bigcom47         0.000000 -2.716000e-01
bigcom49         0.000000  2.561305e+00
bigcom50         0.000000 -5.517052e-01
bigcom51         0.000000 -9.234906e-01
bigcom52         0.000000 -2.380960e-01
bigcom54         0.000000 -3.457127e-01
bigcom56         0.000000 -4.127263e-01
bigcom62         0.000000 -2.919316e-01
bigcom66         0.000000 -5.839577e-01
bigcom68         0.000000 -4.891435e-01
bigcom69         0.000000 -6.056979e-01
bigcom71         0.000000 -6.921147e-01
bigcom72         0.000000 -2.336819e-01
bigcom73         0.000000 -5.212046e-02
bigcom74         0.000000 -7.445386e-01
bigcom75         0.000000 -3.244907e-01
bigcom76         0.000000 -4.230820e-01
bigcom77         0.000000 -1.679041e-01
bigcom79         0.000000 -2.666025e-01
bigcom80         0.000000 -3.663382e-01
bigcom82         0.000000 -3.110071e-01
bigcom83         0.000000  0.000000e+00
bigcom84         0.000000 -2.024427e-01
bigcom85         0.000000 -4.788214e-01
bigcom87         0.000000 -4.031826e-01
bigcom89         0.000000 -2.899554e-01
bigcom91         0.000000 -3.086128e-01
bigcom92         0.000000 -1.459359e+00
bigcom93         0.000000  0.000000e+00
bigcom96         0.000000 -4.296576e-01
bigcom97         0.000000 -5.547380e-01
bigcom98         0.000000 -7.046770e-01
bigcom99         0.000000 -2.667621e-01
bigcom101        0.000000 -3.892936e-01
bigcom104        0.000000 -6.776342e-01
bigcom106        0.000000 -4.772697e-01
bigcom109        0.000000 -1.047022e+00
bigcom113        0.000000  0.000000e+00
bigcom116        0.000000 -5.817178e-01
bigcom120        0.000000 -2.223532e-01
bigcom123        0.000000 -3.681727e-01
bigcom126        0.000000 -5.694785e-01
bigcom127        0.000000  4.995833e+00
bigcom137        0.000000 -5.804713e-01
bigcom139        0.000000 -1.771242e-01
bigcom140        0.000000 -2.538648e-01
bigcom143        0.000000 -1.644030e-01
bigcom145        0.000000  3.437547e+00
bigcom146        0.000000 -6.041382e-01
bigcom147        0.000000 -5.974419e-01
bigcom149        0.000000  7.546987e+00
bigcom153        0.000000 -3.532065e-01
bigcom154        0.000000 -4.560661e-01
bigcom156        0.000000 -4.738079e-01
bigcom157        0.000000  0.000000e+00
bigcom158        0.000000 -5.655128e-01
bigcom160        0.000000 -5.942208e-01
bigcom161        0.000000 -3.863021e-01
bigcom162        0.000000 -3.756359e-02
bigcom164        0.000000 -7.536843e-01
bigcom166        0.000000 -4.984658e-01
bigcom167        0.000000 -6.025526e-01
bigcom171        0.000000 -7.656668e-02
bigcom173        0.000000 -4.131339e-01
bigcom175        0.000000 -2.595251e-03
bigcom176        0.000000 -1.726060e-01
bigcom177        0.000000 -5.086394e-01
bigcom178        0.000000 -1.105038e-01
bigcom180        0.000000 -9.787688e-02
bigcom181        0.000000 -3.552180e+00
bigcom184        0.000000 -7.278487e-01
bigcom186        0.000000 -3.306803e-01
bigcom187        0.000000 -5.138996e-01
bigcom189        0.000000 -5.323501e-01
bigcom194        0.000000 -4.897942e-01
bigcom195        0.000000 -7.132199e-01
bigcom196        0.000000 -6.567918e-02
bigcom204        0.000000 -6.405345e-01
bigcom205        0.000000 -2.448302e-01
bigcom212        0.000000 -5.106002e-01
bigcom214        0.000000 -4.785021e-01
bigcom222        0.000000 -4.846237e-01
bigcom223        0.000000  0.000000e+00
bigcom226        0.000000 -4.420950e-01
bigcom227        0.000000 -6.984606e-01
bigcom229        0.000000 -3.759852e-01
bigcom233        0.000000 -5.944887e-01
bigcom236        0.000000 -4.458528e-01
bigcom237        0.000000  0.000000e+00
bigcom246        0.000000 -5.893413e-01
bigcom248        0.000000  0.000000e+00
bigcom249        0.000000 -2.571248e-01
bigcom250        0.000000 -9.285087e-01
bigcom254        0.000000 -6.587750e-01
bigcom266        0.000000 -1.877916e-01
bigcom269        0.000000 -4.439376e-01
bigcom272        0.000000 -7.090759e-01
[truncated: 113,704 more chars]
