# Supplementary material for: Distinctive Behaviors of Druggable Proteins in Cellular Networks
Source: PLoS Comput Biol. 2015 Dec 23;11(12):e1004597. doi: 10.1371/journal.pcbi.1004597 (PMC4689399; doi:10.1371/journal.pcbi.1004597)
Supplement: S1 File — (ZIP) [file pcbi.1004597.s004.zip › S1_File/direct.atc.20150613_all_predict.ppi.optimised_Target_results_low_CT.txt]

[[1]]
[1] "low_CT"

[1] "Dataset: low_CT Model GBM, run: 1 of 10 2015-06-22 14:48:10"
Iter   TrainDeviance   ValidDeviance   StepSize   Improve
     1        0.0433            -nan     0.0100    0.0002

[1] "GBM variable coefficients"
                            var      rel.inf
orbit38                 orbit38 3.333248e+01
fourth                   fourth 3.281398e+01
bigcom1                 bigcom1 3.120063e+01
comsize                 comsize 2.070631e+00
bigcom40               bigcom40 5.822836e-01
graph1                   graph1 1.855503e-27
graph4                   graph4 1.748681e-29
graph3                   graph3 4.324085e-30
graph0                   graph0 0.000000e+00
graph2                   graph2 0.000000e+00
graph5                   graph5 0.000000e+00
graph6                   graph6 0.000000e+00
graph7                   graph7 0.000000e+00
graph8                   graph8 0.000000e+00
graph9                   graph9 0.000000e+00
graph10                 graph10 0.000000e+00
graph11                 graph11 0.000000e+00
graph12                 graph12 0.000000e+00
graph13                 graph13 0.000000e+00
graph14                 graph14 0.000000e+00
graph15                 graph15 0.000000e+00
graph16                 graph16 0.000000e+00
graph17                 graph17 0.000000e+00
graph18                 graph18 0.000000e+00
graph19                 graph19 0.000000e+00
graph20                 graph20 0.000000e+00
graph21                 graph21 0.000000e+00
graph22                 graph22 0.000000e+00
graph23                 graph23 0.000000e+00
graph24                 graph24 0.000000e+00
graph25                 graph25 0.000000e+00
graph26                 graph26 0.000000e+00
graph27                 graph27 0.000000e+00
graph28                 graph28 0.000000e+00
graph29                 graph29 0.000000e+00
orbit0                   orbit0 0.000000e+00
orbit1                   orbit1 0.000000e+00
orbit2                   orbit2 0.000000e+00
orbit3                   orbit3 0.000000e+00
orbit4                   orbit4 0.000000e+00
orbit5                   orbit5 0.000000e+00
orbit6                   orbit6 0.000000e+00
orbit7                   orbit7 0.000000e+00
orbit8                   orbit8 0.000000e+00
orbit9                   orbit9 0.000000e+00
orbit10                 orbit10 0.000000e+00
orbit11                 orbit11 0.000000e+00
orbit12                 orbit12 0.000000e+00
orbit13                 orbit13 0.000000e+00
orbit14                 orbit14 0.000000e+00
orbit15                 orbit15 0.000000e+00
orbit16                 orbit16 0.000000e+00
orbit17                 orbit17 0.000000e+00
orbit18                 orbit18 0.000000e+00
orbit19                 orbit19 0.000000e+00
orbit20                 orbit20 0.000000e+00
orbit21                 orbit21 0.000000e+00
orbit22                 orbit22 0.000000e+00
orbit23                 orbit23 0.000000e+00
orbit24                 orbit24 0.000000e+00
orbit25                 orbit25 0.000000e+00
orbit26                 orbit26 0.000000e+00
orbit27                 orbit27 0.000000e+00
orbit28                 orbit28 0.000000e+00
orbit29                 orbit29 0.000000e+00
orbit30                 orbit30 0.000000e+00
orbit31                 orbit31 0.000000e+00
orbit32                 orbit32 0.000000e+00
orbit33                 orbit33 0.000000e+00
orbit34                 orbit34 0.000000e+00
orbit35                 orbit35 0.000000e+00
orbit36                 orbit36 0.000000e+00
orbit37                 orbit37 0.000000e+00
orbit39                 orbit39 0.000000e+00
orbit40                 orbit40 0.000000e+00
orbit41                 orbit41 0.000000e+00
orbit42                 orbit42 0.000000e+00
orbit43                 orbit43 0.000000e+00
orbit44                 orbit44 0.000000e+00
orbit45                 orbit45 0.000000e+00
orbit46                 orbit46 0.000000e+00
orbit47                 orbit47 0.000000e+00
orbit48                 orbit48 0.000000e+00
orbit49                 orbit49 0.000000e+00
orbit50                 orbit50 0.000000e+00
orbit51                 orbit51 0.000000e+00
orbit52                 orbit52 0.000000e+00
orbit53                 orbit53 0.000000e+00
orbit54                 orbit54 0.000000e+00
orbit55                 orbit55 0.000000e+00
orbit56                 orbit56 0.000000e+00
orbit57                 orbit57 0.000000e+00
orbit58                 orbit58 0.000000e+00
orbit59                 orbit59 0.000000e+00
orbit60                 orbit60 0.000000e+00
orbit61                 orbit61 0.000000e+00
orbit62                 orbit62 0.000000e+00
orbit63                 orbit63 0.000000e+00
orbit64                 orbit64 0.000000e+00
orbit65                 orbit65 0.000000e+00
orbit66                 orbit66 0.000000e+00
orbit67                 orbit67 0.000000e+00
orbit68                 orbit68 0.000000e+00
orbit69                 orbit69 0.000000e+00
orbit70                 orbit70 0.000000e+00
orbit71                 orbit71 0.000000e+00
orbit72                 orbit72 0.000000e+00
AP                           AP 0.000000e+00
bet                         bet 0.000000e+00
ecc                         ecc 0.000000e+00
eccrad                   eccrad 0.000000e+00
close                     close 0.000000e+00
constraint           constraint 0.000000e+00
coreness               coreness 0.000000e+00
knn                         knn 0.000000e+00
hubscore               hubscore 0.000000e+00
pagerank               pagerank 0.000000e+00
trans                     trans 0.000000e+00
evcent                   evcent 0.000000e+00
first                     first 0.000000e+00
upto_second         upto_second 0.000000e+00
upto_third           upto_third 0.000000e+00
upto_fourth         upto_fourth 0.000000e+00
upto_fifth           upto_fifth 0.000000e+00
upto_sixth           upto_sixth 0.000000e+00
second                   second 0.000000e+00
third                     third 0.000000e+00
fifth                     fifth 0.000000e+00
sixth                     sixth 0.000000e+00
ratio1                   ratio1 0.000000e+00
ratio2                   ratio2 0.000000e+00
ratio3                   ratio3 0.000000e+00
ratio4                   ratio4 0.000000e+00
ratio5                   ratio5 0.000000e+00
ratio6                   ratio6 0.000000e+00
selfinter             selfinter 0.000000e+00
walktrap_vertex walktrap_vertex 0.000000e+00
bigcom2                 bigcom2 0.000000e+00
bigcom3                 bigcom3 0.000000e+00
bigcom4                 bigcom4 0.000000e+00
bigcom6                 bigcom6 0.000000e+00
bigcom8                 bigcom8 0.000000e+00
bigcom9                 bigcom9 0.000000e+00
bigcom11               bigcom11 0.000000e+00
bigcom13               bigcom13 0.000000e+00
bigcom15               bigcom15 0.000000e+00
bigcom16               bigcom16 0.000000e+00
bigcom21               bigcom21 0.000000e+00
bigcom22               bigcom22 0.000000e+00
bigcom24               bigcom24 0.000000e+00
bigcom26               bigcom26 0.000000e+00
bigcom28               bigcom28 0.000000e+00
bigcom30               bigcom30 0.000000e+00
bigcom31               bigcom31 0.000000e+00
bigcom32               bigcom32 0.000000e+00
bigcom33               bigcom33 0.000000e+00
bigcom34               bigcom34 0.000000e+00
bigcom36               bigcom36 0.000000e+00
bigcom37               bigcom37 0.000000e+00
bigcom38               bigcom38 0.000000e+00
bigcom39               bigcom39 0.000000e+00
bigcom43               bigcom43 0.000000e+00
bigcom44               bigcom44 0.000000e+00
bigcom46               bigcom46 0.000000e+00
bigcom47               bigcom47 0.000000e+00
bigcom49               bigcom49 0.000000e+00
bigcom50               bigcom50 0.000000e+00
bigcom51               bigcom51 0.000000e+00
bigcom52               bigcom52 0.000000e+00
bigcom54               bigcom54 0.000000e+00
bigcom56               bigcom56 0.000000e+00
bigcom62               bigcom62 0.000000e+00
bigcom66               bigcom66 0.000000e+00
bigcom68               bigcom68 0.000000e+00
bigcom69               bigcom69 0.000000e+00
bigcom71               bigcom71 0.000000e+00
bigcom72               bigcom72 0.000000e+00
bigcom73               bigcom73 0.000000e+00
bigcom74               bigcom74 0.000000e+00
bigcom75               bigcom75 0.000000e+00
bigcom76               bigcom76 0.000000e+00
bigcom77               bigcom77 0.000000e+00
bigcom79               bigcom79 0.000000e+00
bigcom80               bigcom80 0.000000e+00
bigcom82               bigcom82 0.000000e+00
bigcom83               bigcom83 0.000000e+00
bigcom84               bigcom84 0.000000e+00
bigcom85               bigcom85 0.000000e+00
bigcom87               bigcom87 0.000000e+00
bigcom89               bigcom89 0.000000e+00
bigcom91               bigcom91 0.000000e+00
bigcom92               bigcom92 0.000000e+00
bigcom93               bigcom93 0.000000e+00
bigcom96               bigcom96 0.000000e+00
bigcom97               bigcom97 0.000000e+00
bigcom98               bigcom98 0.000000e+00
bigcom99               bigcom99 0.000000e+00
bigcom101             bigcom101 0.000000e+00
bigcom104             bigcom104 0.000000e+00
bigcom106             bigcom106 0.000000e+00
bigcom109             bigcom109 0.000000e+00
bigcom113             bigcom113 0.000000e+00
bigcom116             bigcom116 0.000000e+00
bigcom120             bigcom120 0.000000e+00
bigcom123             bigcom123 0.000000e+00
bigcom126             bigcom126 0.000000e+00
bigcom127             bigcom127 0.000000e+00
bigcom137             bigcom137 0.000000e+00
bigcom139             bigcom139 0.000000e+00
bigcom140             bigcom140 0.000000e+00
bigcom143             bigcom143 0.000000e+00
bigcom145             bigcom145 0.000000e+00
bigcom146             bigcom146 0.000000e+00
bigcom147             bigcom147 0.000000e+00
bigcom149             bigcom149 0.000000e+00
bigcom153             bigcom153 0.000000e+00
bigcom154             bigcom154 0.000000e+00
bigcom156             bigcom156 0.000000e+00
bigcom157             bigcom157 0.000000e+00
bigcom158             bigcom158 0.000000e+00
bigcom160             bigcom160 0.000000e+00
bigcom161             bigcom161 0.000000e+00
bigcom162             bigcom162 0.000000e+00
bigcom164             bigcom164 0.000000e+00
bigcom166             bigcom166 0.000000e+00
bigcom167             bigcom167 0.000000e+00
bigcom171             bigcom171 0.000000e+00
bigcom173             bigcom173 0.000000e+00
bigcom175             bigcom175 0.000000e+00
bigcom176             bigcom176 0.000000e+00
bigcom177             bigcom177 0.000000e+00
bigcom178             bigcom178 0.000000e+00
bigcom180             bigcom180 0.000000e+00
bigcom181             bigcom181 0.000000e+00
bigcom184             bigcom184 0.000000e+00
bigcom186             bigcom186 0.000000e+00
bigcom187             bigcom187 0.000000e+00
bigcom189             bigcom189 0.000000e+00
bigcom194             bigcom194 0.000000e+00
bigcom195             bigcom195 0.000000e+00
bigcom196             bigcom196 0.000000e+00
bigcom204             bigcom204 0.000000e+00
bigcom205             bigcom205 0.000000e+00
bigcom212             bigcom212 0.000000e+00
bigcom214             bigcom214 0.000000e+00
bigcom222             bigcom222 0.000000e+00
bigcom223             bigcom223 0.000000e+00
bigcom226             bigcom226 0.000000e+00
bigcom227             bigcom227 0.000000e+00
bigcom229             bigcom229 0.000000e+00
bigcom233             bigcom233 0.000000e+00
bigcom236             bigcom236 0.000000e+00
bigcom237             bigcom237 0.000000e+00
bigcom246             bigcom246 0.000000e+00
bigcom248             bigcom248 0.000000e+00
bigcom249             bigcom249 0.000000e+00
bigcom250             bigcom250 0.000000e+00
bigcom254             bigcom254 0.000000e+00
bigcom266             bigcom266 0.000000e+00
bigcom269             bigcom269 0.000000e+00
bigcom272             bigcom272 0.000000e+00
bigcom274             bigcom274 0.000000e+00
bigcom281             bigcom281 0.000000e+00
bigcom291             bigcom291 0.000000e+00
bigcom292             bigcom292 0.000000e+00
bigcom295             bigcom295 0.000000e+00
bigcom299             bigcom299 0.000000e+00
bigcom301             bigcom301 0.000000e+00
bigcom306             bigcom306 0.000000e+00
bigcom309             bigcom309 0.000000e+00
bigcom314             bigcom314 0.000000e+00
bigcom321             bigcom321 0.000000e+00
bigcom341             bigcom341 0.000000e+00
bigcom350             bigcom350 0.000000e+00
bigcom353             bigcom353 0.000000e+00
bigcom359             bigcom359 0.000000e+00
bigcom363             bigcom363 0.000000e+00
bigcom365             bigcom365 0.000000e+00
bigcom385             bigcom385 0.000000e+00
bigcom386             bigcom386 0.000000e+00
bigcom408             bigcom408 0.000000e+00
bigcom412             bigcom412 0.000000e+00
bigcom480             bigcom480 0.000000e+00
spin_vertex         spin_vertex 0.000000e+00
membership_s1     membership_s1 0.000000e+00
membership_s3     membership_s3 0.000000e+00
membership_s4     membership_s4 0.000000e+00
membership_s5     membership_s5 0.000000e+00
membership_s6     membership_s6 0.000000e+00
membership_s7     membership_s7 0.000000e+00
membership_s8     membership_s8 0.000000e+00
membership_s9     membership_s9 0.000000e+00
membership_s11   membership_s11 0.000000e+00
membership_s12   membership_s12 0.000000e+00
membership_s14   membership_s14 0.000000e+00
membership_s15   membership_s15 0.000000e+00
membership_s16   membership_s16 0.000000e+00
membership_s17   membership_s17 0.000000e+00
membership_s18   membership_s18 0.000000e+00
membership_s20   membership_s20 0.000000e+00
membership_s21   membership_s21 0.000000e+00
membership_s22   membership_s22 0.000000e+00
membership_s24   membership_s24 0.000000e+00
membership_s25   membership_s25 0.000000e+00
membership_s26   membership_s26 0.000000e+00
membership_s27   membership_s27 0.000000e+00
membership_s28   membership_s28 0.000000e+00
membership_s30   membership_s30 0.000000e+00
membership_s31   membership_s31 0.000000e+00
membership_s32   membership_s32 0.000000e+00
membership_s33   membership_s33 0.000000e+00
membership_s36   membership_s36 0.000000e+00
membership_s37   membership_s37 0.000000e+00
V1                           V1 0.000000e+00
V2                           V2 0.000000e+00
pdi                         pdi 0.000000e+00
adhesion               adhesion 0.000000e+00
cohesion               cohesion 0.000000e+00
inner                     inner 0.000000e+00
outer                     outer 0.000000e+00
ioratio                 ioratio 0.000000e+00
[1] "Dataset: low_CT Model RF, run: 1 of 10 2015-06-22 14:48:13"
     |      Out-of-bag   |
Tree |      MSE  %Var(y) |
   1 | 0.0001651    34.55 |
   2 | 0.0006279   131.37 |
   3 | 0.0007548   157.93 |
   4 | 0.0006636   138.85 |
   5 | 0.0008408   175.92 |
   6 | 0.0008304   173.75 |
   7 | 0.0009626   201.41 |
   8 | 0.0008045   168.33 |
   9 | 0.0008274   173.13 |
  10 | 0.0008039   168.20 |
  11 | 0.0006694   140.06 |
  12 | 0.0006322   132.28 |
  13 | 0.0006447   134.89 |
  14 | 0.0006109   127.83 |
  15 | 0.0006078   127.17 |
  16 | 0.000588   123.03 |
  17 | 0.0005918   123.83 |
  18 | 0.0005934   124.16 |
  19 | 0.0005971   124.94 |
  20 | 0.0005846   122.31 |
  21 | 0.0005798   121.31 |
  22 | 0.0005711   119.48 |
  23 | 0.0005692   119.10 |
  24 | 0.0005724   119.77 |
  25 | 0.0005709   119.44 |
  26 | 0.0005665   118.53 |
  27 | 0.0005665   118.53 |
  28 | 0.0005615   117.49 |
  29 | 0.0005635   117.90 |
  30 | 0.0005561   116.36 |
  31 | 0.0005531   115.74 |
  32 | 0.0005492   114.91 |
  33 | 0.000545   114.02 |
  34 | 0.0005463   114.30 |
  35 | 0.0005449   114.01 |
  36 | 0.0005431   113.63 |
  37 | 0.000542   113.41 |
  38 | 0.0005441   113.84 |
  39 | 0.0005424   113.48 |
  40 | 0.0005401   113.00 |
  41 | 0.0005374   112.44 |
  42 | 0.0005353   111.99 |
  43 | 0.0005324   111.39 |
  44 | 0.0005307   111.04 |
  45 | 0.0005303   110.95 |
  46 | 0.0005296   110.81 |
  47 | 0.0005288   110.63 |
  48 | 0.0005286   110.61 |
  49 | 0.0005274   110.35 |
  50 | 0.0005257   110.00 |
  51 | 0.0005245   109.74 |
  52 | 0.0005239   109.63 |
  53 | 0.0005223   109.28 |
  54 | 0.0005227   109.36 |
  55 | 0.0005217   109.16 |
  56 |  0.00052   108.80 |
  57 | 0.0005198   108.75 |
  58 | 0.000518   108.38 |
  59 | 0.0005169   108.16 |
  60 | 0.0005151   107.77 |
  61 | 0.0005138   107.51 |
  62 | 0.0005137   107.49 |
  63 | 0.0005129   107.32 |
  64 | 0.0005119   107.11 |
  65 | 0.0005132   107.38 |
  66 | 0.0005125   107.24 |
  67 | 0.0005126   107.26 |
  68 | 0.0005132   107.38 |
  69 | 0.0005124   107.22 |
  70 | 0.000515   107.76 |
  71 | 0.0005141   107.57 |
  72 | 0.0005137   107.48 |
  73 | 0.000513   107.34 |
  74 | 0.0005132   107.38 |
  75 | 0.0005134   107.41 |
  76 | 0.0005132   107.38 |
  77 | 0.0005146   107.68 |
  78 | 0.0005139   107.52 |
  79 | 0.0005148   107.71 |
  80 | 0.0005159   107.93 |
  81 | 0.0005179   108.37 |
  82 | 0.0005172   108.22 |
  83 | 0.0005169   108.16 |
  84 | 0.000517   108.17 |
  85 | 0.0005164   108.06 |
  86 | 0.0005158   107.92 |
  87 | 0.000518   108.39 |
  88 | 0.0005171   108.19 |
  89 | 0.000519   108.60 |
  90 | 0.0005195   108.70 |
  91 | 0.0005191   108.61 |
  92 | 0.0005201   108.82 |
  93 | 0.0005192   108.63 |
  94 | 0.0005184   108.47 |
  95 | 0.0005174   108.25 |
  96 | 0.0005178   108.34 |
  97 | 0.0005182   108.42 |
  98 | 0.0005182   108.42 |
  99 | 0.000518   108.38 |
 100 | 0.0005173   108.24 |
[1] "Random Forest variable coefficients"
                      %IncMSE IncNodePurity
graph0           0.000000e+00  7.453890e-22
graph1           0.000000e+00  4.341980e-18
graph2           0.000000e+00  0.000000e+00
graph3           7.277202e-05  2.680859e-02
graph4           0.000000e+00  3.392841e-18
graph5           2.605205e-04  1.063426e-02
graph6           3.072336e-04  9.418755e-02
graph7           0.000000e+00  2.473336e-21
graph8           0.000000e+00  0.000000e+00
graph9           4.389816e-06  9.565217e-03
graph10          0.000000e+00  5.940450e-18
graph11          8.379118e-04  1.436445e-02
graph12          0.000000e+00  2.759261e-18
graph13          3.595081e-04  6.202294e-02
graph14          4.482295e-06  1.333333e-02
graph15          3.965513e-04  1.648315e-02
graph16          0.000000e+00  1.333333e-02
graph17          3.202297e-04  3.093794e-02
graph18          0.000000e+00  1.498029e-18
graph19          1.002935e-04  3.200826e-02
graph20          9.536619e-04  4.044107e-02
graph21          1.990643e-04  1.451229e-02
graph22          0.000000e+00  1.652324e-18
graph23          0.000000e+00  2.621601e-18
graph24          0.000000e+00  1.423015e-21
graph25          1.076194e-04  1.899732e-02
graph26          0.000000e+00  0.000000e+00
graph27          0.000000e+00  5.421011e-22
graph28          0.000000e+00  1.084202e-21
graph29          0.000000e+00  0.000000e+00
orbit0           4.329004e-06  1.500000e-02
orbit1           0.000000e+00  6.661338e-18
orbit2           0.000000e+00  1.185846e-21
orbit3           0.000000e+00  0.000000e+00
orbit4           1.697691e-05  1.610472e-02
orbit5           0.000000e+00  1.004581e-20
orbit6           1.579425e-03  1.815923e-02
orbit7           8.620690e-06  2.357143e-02
orbit8           1.653464e-04  5.312712e-02
orbit9           1.201660e-04  3.544692e-02
orbit10          0.000000e+00  7.453890e-22
orbit11          0.000000e+00  0.000000e+00
orbit12          0.000000e+00  0.000000e+00
orbit13          0.000000e+00  0.000000e+00
orbit14          0.000000e+00  1.084202e-21
orbit15          1.291405e-04  2.828906e-03
orbit16          0.000000e+00  3.946225e-18
orbit17          0.000000e+00  1.219727e-21
orbit18          0.000000e+00  1.116152e-03
orbit19          0.000000e+00  8.571429e-03
orbit20          3.063003e-05  3.705437e-02
orbit21          0.000000e+00  9.998385e-03
orbit22          2.706533e-04  3.107970e-02
orbit23          0.000000e+00  0.000000e+00
orbit24          0.000000e+00  1.188990e-17
orbit25          0.000000e+00  0.000000e+00
orbit26          0.000000e+00  0.000000e+00
orbit27          2.596280e-05  2.554370e-02
orbit28          4.415011e-06  1.732143e-02
orbit29          0.000000e+00  1.863472e-21
orbit30          0.000000e+00  0.000000e+00
orbit31          0.000000e+00  9.439555e-18
orbit32          0.000000e+00  1.016440e-22
orbit33          0.000000e+00  1.694066e-23
orbit34          3.325503e-04  7.988618e-03
orbit35          0.000000e+00  7.826483e-18
orbit36          1.242001e-05  2.888216e-02
orbit37          8.594757e-06  2.400000e-02
orbit38          2.070794e-04  9.277700e-02
orbit39          8.703220e-06  9.629630e-03
orbit40          0.000000e+00  1.897354e-21
orbit41          0.000000e+00  5.963112e-21
orbit42          0.000000e+00  0.000000e+00
orbit43          0.000000e+00  0.000000e+00
orbit44          0.000000e+00  1.084202e-21
orbit45          9.297814e-06  1.961121e-02
orbit46          0.000000e+00  1.626303e-21
orbit47          0.000000e+00  0.000000e+00
orbit48          0.000000e+00  0.000000e+00
orbit49          9.243038e-04  3.056355e-02
orbit50          1.687187e-05  1.952525e-02
orbit51          0.000000e+00  3.368311e-18
orbit52          0.000000e+00  4.472334e-21
orbit53          0.000000e+00  0.000000e+00
orbit54          0.000000e+00  0.000000e+00
orbit55          0.000000e+00  0.000000e+00
orbit56          0.000000e+00  1.619527e-20
orbit57          0.000000e+00  0.000000e+00
orbit58          0.000000e+00  0.000000e+00
orbit59          0.000000e+00  1.795710e-21
orbit60          0.000000e+00  0.000000e+00
orbit61          0.000000e+00  0.000000e+00
orbit62          1.757561e-04  3.110419e-02
orbit63          0.000000e+00  4.235165e-24
orbit64          0.000000e+00  8.470329e-24
orbit65          0.000000e+00  1.084202e-21
orbit66          0.000000e+00  0.000000e+00
orbit67          0.000000e+00  0.000000e+00
orbit68          0.000000e+00  0.000000e+00
orbit69          0.000000e+00  0.000000e+00
orbit70          0.000000e+00  0.000000e+00
orbit71          0.000000e+00  0.000000e+00
orbit72          0.000000e+00  0.000000e+00
AP               0.000000e+00  0.000000e+00
bet              0.000000e+00  0.000000e+00
ecc              0.000000e+00  0.000000e+00
eccrad           0.000000e+00  0.000000e+00
close            4.372540e-06  1.813665e-02
constraint       0.000000e+00  3.172308e-18
coreness        -2.580316e-05  3.765744e-02
knn              0.000000e+00  1.168905e-21
hubscore         0.000000e+00  8.750000e-03
pagerank        -3.437903e-07  3.409091e-04
trans            0.000000e+00  0.000000e+00
evcent           0.000000e+00  6.767031e-18
first            1.300954e-05  9.000000e-03
upto_second      0.000000e+00  1.264197e-20
upto_third       4.482091e-06  1.785714e-02
upto_fourth      0.000000e+00  1.136282e-17
upto_fifth       3.209398e-04  2.623108e-02
upto_sixth       4.284490e-06  9.565217e-03
second           0.000000e+00  1.666667e-02
third            0.000000e+00  9.615385e-03
fourth           1.294463e-04  1.301850e-01
fifth            8.594757e-06  1.333333e-02
sixth            0.000000e+00  2.887112e-20
ratio1           4.284490e-06  3.260870e-04
ratio2           3.483269e-04  1.878949e-02
ratio3           0.000000e+00  6.726411e-18
ratio4           0.000000e+00  3.274629e-18
ratio5          -2.973096e-05  1.779879e-01
ratio6          -4.344049e-06  2.933333e-02
selfinter        2.232242e-05  3.910454e-02
walktrap_vertex -8.768084e-06  1.602430e-02
bigcom1          3.306439e-05  7.188543e-02
bigcom2          0.000000e+00  0.000000e+00
bigcom3          0.000000e+00  0.000000e+00
bigcom4          0.000000e+00  1.853986e-18
bigcom6          0.000000e+00  0.000000e+00
bigcom8          0.000000e+00  0.000000e+00
bigcom9          0.000000e+00  0.000000e+00
bigcom11         0.000000e+00  0.000000e+00
bigcom13         0.000000e+00  0.000000e+00
bigcom15         0.000000e+00  0.000000e+00
bigcom16         0.000000e+00  0.000000e+00
bigcom21         0.000000e+00  0.000000e+00
bigcom22         0.000000e+00  0.000000e+00
bigcom24         0.000000e+00  0.000000e+00
bigcom26         0.000000e+00  0.000000e+00
bigcom28         0.000000e+00  0.000000e+00
bigcom30         0.000000e+00  0.000000e+00
bigcom31         0.000000e+00  0.000000e+00
bigcom32         0.000000e+00  0.000000e+00
bigcom33         0.000000e+00  0.000000e+00
bigcom34         0.000000e+00  0.000000e+00
bigcom36         0.000000e+00  0.000000e+00
bigcom37         0.000000e+00  0.000000e+00
bigcom38         0.000000e+00  0.000000e+00
bigcom39         0.000000e+00  0.000000e+00
bigcom40         6.152338e-04  1.077531e-01
bigcom43         0.000000e+00  0.000000e+00
bigcom44         0.000000e+00  0.000000e+00
bigcom46         0.000000e+00  1.084202e-21
bigcom47         0.000000e+00  0.000000e+00
bigcom49         0.000000e+00  0.000000e+00
bigcom50         0.000000e+00  0.000000e+00
bigcom51         0.000000e+00  0.000000e+00
bigcom52         0.000000e+00  0.000000e+00
bigcom54         0.000000e+00  0.000000e+00
bigcom56         0.000000e+00  0.000000e+00
bigcom62         0.000000e+00  0.000000e+00
bigcom66         0.000000e+00  0.000000e+00
bigcom68         0.000000e+00  0.000000e+00
bigcom69         0.000000e+00  0.000000e+00
bigcom71         0.000000e+00  0.000000e+00
bigcom72         0.000000e+00  0.000000e+00
bigcom73         0.000000e+00  0.000000e+00
bigcom74         0.000000e+00  0.000000e+00
bigcom75         0.000000e+00  0.000000e+00
bigcom76         0.000000e+00  0.000000e+00
bigcom77         0.000000e+00  0.000000e+00
bigcom79         0.000000e+00  0.000000e+00
bigcom80         0.000000e+00  0.000000e+00
bigcom82         0.000000e+00  0.000000e+00
bigcom83         0.000000e+00  1.084202e-21
bigcom84         0.000000e+00  0.000000e+00
bigcom85         0.000000e+00  0.000000e+00
bigcom87         0.000000e+00  0.000000e+00
bigcom89         0.000000e+00  0.000000e+00
bigcom91         0.000000e+00  0.000000e+00
bigcom92         0.000000e+00  1.084202e-21
bigcom93         0.000000e+00  0.000000e+00
bigcom96         0.000000e+00  0.000000e+00
bigcom97         0.000000e+00  0.000000e+00
bigcom98         0.000000e+00  0.000000e+00
bigcom99         0.000000e+00  0.000000e+00
bigcom101        0.000000e+00  5.421011e-22
bigcom104        0.000000e+00  0.000000e+00
bigcom106        0.000000e+00  0.000000e+00
bigcom109        0.000000e+00  0.000000e+00
bigcom113        0.000000e+00  0.000000e+00
bigcom116        0.000000e+00  0.000000e+00
bigcom120        0.000000e+00  0.000000e+00
bigcom123        0.000000e+00  0.000000e+00
bigcom126        0.000000e+00  0.000000e+00
bigcom127        0.000000e+00  0.000000e+00
bigcom137        0.000000e+00  0.000000e+00
bigcom139        0.000000e+00  0.000000e+00
bigcom140        0.000000e+00  0.000000e+00
bigcom143        0.000000e+00  0.000000e+00
bigcom145        0.000000e+00  0.000000e+00
bigcom146        0.000000e+00  0.000000e+00
bigcom147        0.000000e+00  0.000000e+00
bigcom149        0.000000e+00  0.000000e+00
bigcom153        0.000000e+00  0.000000e+00
bigcom154        0.000000e+00  0.000000e+00
bigcom156        0.000000e+00  0.000000e+00
bigcom157        0.000000e+00  0.000000e+00
bigcom158        0.000000e+00  0.000000e+00
bigcom160        0.000000e+00  0.000000e+00
bigcom161        0.000000e+00  0.000000e+00
bigcom162        0.000000e+00  0.000000e+00
bigcom164        0.000000e+00  0.000000e+00
bigcom166        0.000000e+00  0.000000e+00
bigcom167        0.000000e+00  0.000000e+00
bigcom171        0.000000e+00  0.000000e+00
bigcom173        0.000000e+00  0.000000e+00
bigcom175        0.000000e+00  0.000000e+00
bigcom176        0.000000e+00  0.000000e+00
bigcom177        0.000000e+00  0.000000e+00
bigcom178        0.000000e+00  0.000000e+00
bigcom180        0.000000e+00  0.000000e+00
bigcom181        0.000000e+00  0.000000e+00
bigcom184        0.000000e+00  0.000000e+00
bigcom186        0.000000e+00  0.000000e+00
bigcom187        0.000000e+00  0.000000e+00
bigcom189        0.000000e+00  0.000000e+00
bigcom194        0.000000e+00  0.000000e+00
bigcom195        0.000000e+00  0.000000e+00
bigcom196        0.000000e+00  0.000000e+00
bigcom204        0.000000e+00  1.084202e-21
bigcom205        0.000000e+00  0.000000e+00
bigcom212        0.000000e+00  0.000000e+00
bigcom214        0.000000e+00  0.000000e+00
bigcom222        0.000000e+00  0.000000e+00
bigcom223        0.000000e+00  0.000000e+00
bigcom226        0.000000e+00  0.000000e+00
bigcom227        0.000000e+00  0.000000e+00
bigcom229        0.000000e+00  0.000000e+00
bigcom233        0.000000e+00  0.000000e+00
bigcom236        0.000000e+00  0.000000e+00
bigcom237        0.000000e+00  0.000000e+00
bigcom246        0.000000e+00  0.000000e+00
bigcom248        0.000000e+00  0.000000e+00
bigcom249        0.000000e+00  0.000000e+00
bigcom250        0.000000e+00  0.000000e+00
bigcom254        0.000000e+00  0.000000e+00
bigcom266        0.000000e+00  0.000000e+00
bigcom269        0.000000e+00  0.000000e+00
bigcom272        0.000000e+00  0.000000e+00
bigcom274        0.000000e+00  0.000000e+00
bigcom281        0.000000e+00  0.000000e+00
bigcom291        0.000000e+00  0.000000e+00
bigcom292        0.000000e+00  0.000000e+00
bigcom295        0.000000e+00  0.000000e+00
bigcom299        0.000000e+00  0.000000e+00
bigcom301        0.000000e+00  0.000000e+00
bigcom306        0.000000e+00  0.000000e+00
bigcom309        0.000000e+00  0.000000e+00
bigcom314        0.000000e+00  0.000000e+00
bigcom321        0.000000e+00  0.000000e+00
bigcom341        0.000000e+00  0.000000e+00
bigcom350        0.000000e+00  0.000000e+00
bigcom353        0.000000e+00  2.710505e-22
bigcom359        0.000000e+00  0.000000e+00
bigcom363        0.000000e+00  0.000000e+00
bigcom365        0.000000e+00  0.000000e+00
bigcom385        0.000000e+00  0.000000e+00
bigcom386        0.000000e+00  1.084202e-21
bigcom408        0.000000e+00  0.000000e+00
bigcom412        0.000000e+00  1.084202e-21
bigcom480        0.000000e+00  1.084202e-21
spin_vertex      7.010013e-08  2.337662e-02
membership_s1    9.134931e-05  3.162283e-02
membership_s3    0.000000e+00  0.000000e+00
membership_s4   -6.219234e-06  2.287292e-02
membership_s5    0.000000e+00  0.000000e+00
membership_s6    0.000000e+00  0.000000e+00
membership_s7    0.000000e+00  0.000000e+00
membership_s8    0.000000e+00  0.000000e+00
membership_s9    0.000000e+00  0.000000e+00
membership_s11   0.000000e+00  0.000000e+00
membership_s12   0.000000e+00  0.000000e+00
membership_s14   0.000000e+00  5.421011e-22
membership_s15   0.000000e+00  0.000000e+00
membership_s16   0.000000e+00  0.000000e+00
membership_s17   0.000000e+00  0.000000e+00
membership_s18   0.000000e+00  0.000000e+00
membership_s20   0.000000e+00  0.000000e+00
membership_s21   0.000000e+00  0.000000e+00
membership_s22   0.000000e+00  1.084202e-21
membership_s24   0.000000e+00  0.000000e+00
membership_s25   0.000000e+00  0.000000e+00
membership_s26   0.000000e+00  0.000000e+00
membership_s27   0.000000e+00  0.000000e+00
membership_s28   0.000000e+00  0.000000e+00
membership_s30   0.000000e+00  0.000000e+00
membership_s31   0.000000e+00  0.000000e+00
membership_s32   0.000000e+00  0.000000e+00
membership_s33   0.000000e+00  0.000000e+00
membership_s36   2.840803e-05  5.965805e-02
membership_s37   0.000000e+00  0.000000e+00
V1               4.351610e-06  3.850000e-02
V2               1.211849e-04  5.707779e-02
pdi              0.000000e+00  2.710505e-22
adhesion         2.411659e-03  9.839349e-02
cohesion         2.604438e-03  1.319023e-01
inner            1.287398e-05  3.623760e-02
outer            3.286581e-05  1.453413e-02
ioratio          1.291467e-04  1.082887e-01
comsize          3.255400e-04  7.640103e-02
[1] "Dataset: low_CT Model GLM, run: 1 of 10 2015-06-22 14:48:35"
[1] "glmnet variable coefficients"
                         [,1]          [,2]
(Intercept)     -7.645079e+00 -7.664451e+00
graph0           1.436115e-40  9.656464e-03
graph1          -1.773350e-43 -2.761348e-05
graph2          -2.405853e-40 -8.436780e-02
graph3           6.436170e-46 -2.340602e-06
graph4          -2.598510e-46 -2.583260e-08
graph5           1.031480e-41  7.839767e-04
graph6          -7.066695e-44 -4.679552e-06
graph7          -4.575145e-42 -9.444676e-04
graph8          -2.389772e-40 -2.398124e-02
graph9           2.202261e-47 -8.076783e-08
graph10         -6.749004e-48  1.805539e-10
graph11         -4.115419e-49 -5.167511e-11
graph12         -5.559433e-47  1.774570e-07
graph13         -1.716410e-45 -2.399705e-06
graph14         -6.573177e-47 -2.776970e-09
graph15         -7.106720e-44 -3.493265e-04
graph16         -4.234346e-46  1.173425e-07
graph17         -2.576451e-45  9.215137e-08
graph18         -1.294249e-43 -1.582482e-05
graph19         -9.474128e-45 -1.600365e-06
graph20          5.105535e-43  5.317356e-05
graph21          1.888130e-43  1.159194e-04
graph22         -8.078783e-44 -1.023675e-05
graph23         -5.465960e-44 -2.485490e-06
graph24         -4.089834e-43 -5.772754e-05
graph25          7.732379e-42 -1.477368e-04
graph26         -1.587078e-42 -2.078188e-04
graph27         -1.367352e-41 -2.325189e-03
graph28         -8.607854e-42 -2.837389e-04
graph29         -4.030301e-40 -3.402845e-02
orbit0           1.436115e-40  9.783813e-03
orbit1          -1.785543e-43 -2.745673e-05
orbit2           5.777210e-41 -3.580703e-03
orbit3          -2.405853e-40 -8.441262e-02
orbit4           4.792692e-46 -2.946781e-06
orbit5           1.998702e-44  1.443191e-05
orbit6          -2.598514e-46 -2.585892e-08
orbit7           3.201236e-41 -2.752047e-02
orbit8           1.031480e-41  7.966083e-04
orbit9          -7.261193e-44 -2.273553e-06
orbit10         -2.241718e-43 -2.778248e-05
orbit11         -1.663747e-40 -6.251419e-02
orbit12         -4.569688e-42 -9.455310e-04
orbit13         -2.068430e-40 -3.767357e-02
orbit14         -2.389772e-40 -2.401691e-02
orbit15          1.747238e-47 -1.079142e-07
orbit16          6.635775e-45  1.833002e-06
orbit17         -1.475599e-46 -1.923531e-07
orbit18          2.139896e-46  5.958520e-08
orbit19         -8.821913e-48 -1.876875e-10
orbit20         -8.459485e-47 -1.411056e-08
orbit21          5.012730e-44  1.189539e-05
orbit22         -4.115419e-49 -5.171938e-11
orbit23         -1.329025e-41 -1.276238e-01
orbit24          4.935058e-47  2.643197e-07
orbit25         -8.598286e-46 -6.219923e-08
orbit26         -1.284526e-43 -1.898500e-05
orbit27          1.439291e-45 -4.566585e-06
orbit28          2.601246e-44  1.958179e-05
orbit29         -1.749395e-44 -3.885454e-06
orbit30         -2.585266e-43 -6.311935e-05
orbit31         -7.361726e-47 -3.020583e-09
orbit32         -1.894279e-46 -9.833843e-09
orbit33         -2.113132e-40 -7.717670e-02
orbit34         -7.106720e-44 -3.488872e-04
orbit35         -2.335730e-45 -3.963780e-07
orbit36          2.314184e-43  4.529879e-05
orbit37          3.486367e-45  1.716512e-06
orbit38          1.008777e-41  3.125057e-03
orbit39         -4.022920e-45  5.268327e-07
orbit40         -3.174394e-45 -2.418439e-07
orbit41         -2.709859e-43 -1.356659e-05
orbit42         -2.562229e-40 -4.705227e-02
orbit43         -1.294237e-43 -1.582322e-05
orbit44         -2.954698e-40 -3.343123e-02
orbit45         -5.266445e-45 -5.529074e-07
orbit46         -1.086544e-43 -2.457088e-05
orbit47         -3.154198e-42 -7.570925e-04
orbit48         -2.294456e-43 -1.898511e-05
orbit49          5.154642e-43  5.433983e-05
orbit50         -2.186478e-42 -1.495904e-02
orbit51          9.132726e-43  3.782989e-04
orbit52         -4.075613e-43 -6.067713e-05
orbit53         -6.646578e-42 -1.933188e-03
orbit54         -8.078583e-44 -1.021997e-05
orbit55         -3.122236e-40 -3.085727e-02
orbit56         -5.185353e-44 -2.516069e-06
orbit57         -3.964369e-43 -1.951857e-05
orbit58         -2.653021e-40 -2.705726e-02
orbit59         -4.296186e-43 -6.113400e-05
orbit60         -3.781855e-42 -3.925711e-04
orbit61         -3.598784e-40 -5.251073e-02
orbit62          1.110349e-41 -5.504654e-05
orbit63         -1.356592e-41 -4.683787e-03
orbit64         -8.398561e-42 -1.411629e-03
orbit65         -1.892070e-42 -2.666318e-04
orbit66         -3.826632e-42 -1.697719e-04
orbit67         -3.276780e-40 -1.738344e-02
orbit68         -1.367546e-41 -2.324939e-03
orbit69         -4.839194e-40 -6.168331e-02
orbit70         -8.594267e-42 -2.778628e-04
orbit71         -2.393600e-40 -1.415157e-02
orbit72         -4.030301e-40 -3.392953e-02
AP              -4.989796e-40 -1.103865e-01
bet             -2.844024e-44 -1.181304e-05
ecc             -8.858396e-41 -6.592788e-02
eccrad          -5.315038e-40 -3.955871e-01
close            7.915523e-40 -9.454931e-01
constraint      -1.047254e-39 -2.090646e-01
coreness         2.614642e-40  7.396814e-02
knn             -3.884912e-43 -6.880749e-05
hubscore        -1.122646e-38 -5.999438e-01
pagerank        -1.610348e-39 -6.516414e-01
trans           -8.696710e-40 -3.619233e-01
evcent          -1.175274e-38 -1.159705e+00
first            1.436115e-40  9.629429e-03
upto_second     -2.001998e-43 -3.092588e-05
upto_third       3.036728e-45 -1.849271e-05
upto_fourth      5.439999e-44  9.372688e-07
upto_fifth       9.617148e-44  1.643423e-05
upto_sixth       9.968626e-44  9.869183e-06
second          -2.008938e-43 -3.098635e-05
third            2.111301e-44 -2.494334e-05
fourth           7.512674e-44  4.178399e-05
fifth           -6.655788e-44  2.462186e-06
sixth           -1.357689e-43 -2.503715e-05
ratio1          -3.977624e-43 -6.766258e-05
ratio2          -8.966080e-44  7.291337e-05
ratio3          -2.770838e-42 -2.546541e-04
ratio4          -1.012040e-42 -7.460327e-05
ratio5          -5.969212e-43 -6.010737e-05
ratio6          -1.564565e-43 -2.526730e-05
selfinter        1.389829e-39  5.190700e-01
walktrap_vertex  1.365173e-39  5.726690e-01
bigcom1          1.949403e-39  8.448329e-01
bigcom2         -4.835333e-40 -1.408241e-01
bigcom3         -4.913739e-40 -3.902674e-01
bigcom4          5.635250e-40  4.212087e-01
bigcom6         -4.831478e-40 -1.845441e-01
bigcom8         -4.904990e-40 -1.112755e-01
bigcom9         -4.852367e-40 -9.349929e-02
bigcom11        -4.836876e-40 -4.321663e-01
bigcom13        -4.843835e-40 -1.964808e-01
bigcom15        -4.843061e-40 -1.680083e-01
bigcom16        -4.835333e-40 -3.664839e-01
bigcom21        -4.866393e-40 -8.654070e-02
bigcom22        -4.897855e-40 -3.234941e-01
bigcom24        -4.833019e-40 -9.541875e-02
bigcom26        -4.850813e-40 -1.364202e-01
bigcom28        -4.904197e-40 -1.843103e-01
bigcom30        -4.863269e-40 -1.322020e-01
bigcom31        -4.831478e-40 -4.935000e-02
bigcom32        -4.837649e-40 -3.184613e-01
bigcom33        -4.831478e-40 -1.196452e-01
bigcom34        -4.833790e-40 -1.640659e-01
bigcom36        -4.837649e-40 -1.572267e-01
bigcom37        -4.832248e-40 -1.233473e-01
bigcom38        -4.838421e-40 -1.778703e-01
bigcom39        -4.838421e-40 -3.933831e-01
bigcom40         2.639261e-39  9.410455e-01
bigcom43        -4.834561e-40 -1.107289e-01
bigcom44        -4.886797e-40 -2.712830e-01
bigcom46        -4.836104e-40 -4.119972e-01
bigcom47        -4.834561e-40 -3.124716e-01
bigcom49        -4.836104e-40 -3.495933e-01
bigcom50        -4.836876e-40 -2.281234e-01
bigcom51        -4.833019e-40 -1.312975e-01
bigcom52        -4.832248e-40 -1.277474e-01
bigcom54        -4.832248e-40 -2.323938e-01
bigcom56        -4.833790e-40 -7.837896e-02
bigcom62        -4.832248e-40 -2.521375e-01
bigcom66        -4.833019e-40 -3.135595e-01
bigcom68        -4.831478e-40 -2.027486e-01
bigcom69        -4.836104e-40 -2.052136e-01
bigcom71        -4.840740e-40 -1.464731e-01
bigcom72        -4.834561e-40 -4.212464e-01
bigcom73        -4.833019e-40 -3.543703e-01
bigcom74        -4.833790e-40 -2.281633e-01
bigcom75        -4.830708e-40 -6.385691e-01
bigcom76        -4.833790e-40 -5.827500e-01
bigcom77        -4.833019e-40 -4.853479e-02
bigcom79        -4.832248e-40 -1.366862e-01
bigcom80        -4.833019e-40 -5.476975e-01
bigcom82        -4.833019e-40 -9.894401e-02
bigcom83        -4.832248e-40 -1.576534e-01
bigcom84        -4.832248e-40 -8.170355e-02
bigcom85        -4.833790e-40 -1.059614e-01
bigcom87        -4.834561e-40 -6.079656e-01
bigcom89        -4.832248e-40 -1.333241e-01
bigcom91        -4.831478e-40 -2.873737e-02
bigcom92        -4.839967e-40 -1.117458e-01
bigcom93        -4.833019e-40 -1.504638e-01
bigcom96        -4.830708e-40 -1.151302e-01
bigcom97        -4.836104e-40 -1.651593e-01
bigcom98        -4.832248e-40 -1.470357e-01
bigcom99        -4.833790e-40 -5.393804e-02
bigcom101       -4.835333e-40 -1.088234e-01
bigcom104       -4.837649e-40 -2.053236e-01
bigcom106       -4.834561e-40 -7.619882e-01
bigcom109       -4.833790e-40 -2.260224e-01
bigcom113       -4.833790e-40 -1.338018e-01
bigcom116       -4.840740e-40 -3.204200e-01
bigcom120       -4.832248e-40 -3.086977e-01
bigcom123       -4.833019e-40 -3.991580e-01
bigcom126       -4.832248e-40 -9.560860e-02
bigcom127       -4.831478e-40 -9.418344e-02
bigcom137       -4.833790e-40 -1.523697e-01
bigcom139       -4.832248e-40 -6.122778e-01
bigcom140       -4.833019e-40 -1.591967e-01
bigcom143       -4.833790e-40 -6.372232e-01
bigcom145       -4.833019e-40 -5.032653e-02
bigcom146       -4.833019e-40 -4.290092e-02
bigcom147       -4.833019e-40 -1.135360e-01
bigcom149       -4.830708e-40 -1.475355e-02
bigcom153       -4.834561e-40 -4.670086e-01
bigcom154       -4.836876e-40 -2.934722e-01
bigcom156       -4.831478e-40 -1.909506e-01
bigcom157       -4.832248e-40 -1.543909e-01
bigcom158       -4.832248e-40 -8.629902e-02
bigcom160       -4.833790e-40 -4.606607e-01
bigcom161       -4.832248e-40 -6.717198e-02
bigcom162       -4.832248e-40 -1.679985e-01
bigcom164       -4.833019e-40 -3.059713e-01
bigcom166       -4.836104e-40 -8.725530e-02
bigcom167       -4.836104e-40 -4.320712e-01
bigcom171       -4.830708e-40 -1.807734e-01
bigcom173       -4.833790e-40 -1.258458e-01
bigcom175       -4.832248e-40 -1.220595e-01
bigcom176       -4.833019e-40 -3.264381e-01
bigcom177       -4.833019e-40 -6.545744e-02
bigcom178       -4.833790e-40 -2.745399e-01
bigcom180       -4.831478e-40 -4.579971e-02
bigcom181       -4.834561e-40 -7.791690e-02
bigcom184       -4.832248e-40 -1.463714e-01
bigcom186       -4.832248e-40 -8.484135e-02
bigcom187       -4.831478e-40 -6.841130e-02
bigcom189       -4.833790e-40 -7.036129e-02
bigcom194       -4.833019e-40 -2.492529e-01
bigcom195       -4.833019e-40 -1.959918e-01
bigcom196       -4.831478e-40 -6.611599e-02
bigcom204       -4.835333e-40 -5.072985e-01
bigcom205       -4.832248e-40 -5.756595e-02
bigcom212       -4.832248e-40 -1.012109e-01
bigcom214       -4.834561e-40 -1.345768e-01
bigcom222       -4.832248e-40 -7.832906e-02
bigcom223        0.000000e+00  0.000000e+00
bigcom226       -4.832248e-40 -5.769894e-02
bigcom227       -4.832248e-40 -9.951805e-02
bigcom229       -4.833019e-40 -8.824283e-02
bigcom233       -4.830708e-40 -7.384600e-02
bigcom236       -4.832248e-40 -4.845088e-01
bigcom237       -4.830708e-40 -1.610346e-01
bigcom246       -4.833790e-40 -1.458564e-01
bigcom248       -4.835333e-40 -8.785285e-02
bigcom249       -4.831478e-40 -3.449794e-01
bigcom250       -4.832248e-40 -9.377959e-02
bigcom254       -4.833790e-40 -1.955858e-01
bigcom266       -4.831478e-40 -2.722234e-01
bigcom269       -4.836104e-40 -1.410288e-01
bigcom272       -4.832248e-40 -1.627888e-01
bigcom274       -4.839194e-40 -1.050067e-01
bigcom281       -4.831478e-40 -4.716322e-01
bigcom291       -4.830708e-40 -1.799245e-01
bigcom292       -4.832248e-40 -3.237173e-01
bigcom295       -4.830708e-40 -4.998140e-01
bigcom299       -4.832248e-40 -2.401072e-01
bigcom301       -4.833019e-40 -1.662105e-01
bigcom306       -4.833019e-40 -1.652843e-01
bigcom309       -4.835333e-40 -8.212053e-02
bigcom314       -4.831478e-40 -1.253906e-01
bigcom321       -4.836876e-40 -1.501327e-01
bigcom341       -4.832248e-40 -1.518075e-01
bigcom350       -4.831478e-40 -1.350901e-02
bigcom353       -4.832248e-40 -7.652193e-02
bigcom359       -4.832248e-40 -9.140489e-02
bigcom363       -4.832248e-40 -1.504971e-01
bigcom365       -4.831478e-40 -4.566549e-01
bigcom385       -4.833019e-40 -7.572642e-02
bigcom386       -4.831478e-40 -1.534881e-01
bigcom408       -4.836104e-40 -3.733026e-01
bigcom412       -4.833019e-40 -5.777226e-02
bigcom480       -4.832248e-40 -1.671033e-01
spin_vertex     -2.061128e-39 -1.098433e+00
membership_s1    1.080568e-39  7.001946e-01
membership_s3   -4.845384e-40 -1.152770e-01
membership_s4    1.076327e-39  2.756159e-01
membership_s5   -5.204918e-40 -2.561415e-01
membership_s6   -5.516663e-40 -2.294067e-01
membership_s7   -5.115299e-40 -4.096718e-01
membership_s8   -4.838421e-40 -1.621817e-01
membership_s9   -4.842287e-40 -8.884300e-02
membership_s11  -4.837649e-40 -4.974181e-02
membership_s12  -4.836104e-40 -5.464556e-02
membership_s14  -4.834561e-40 -5.519338e-02
membership_s15  -4.912943e-40 -2.325196e-01
membership_s16  -4.837649e-40 -8.689226e-02
membership_s17  -4.836104e-40 -6.194049e-02
membership_s18  -4.864831e-40 -2.793851e-01
membership_s20  -4.834561e-40 -8.656764e-02
membership_s21  -4.929727e-40 -2.472515e-01
membership_s22  -4.843061e-40 -1.347049e-01
membership_s24  -4.844609e-40 -1.608597e-01
membership_s25  -4.836876e-40 -3.238355e-01
membership_s26  -4.842287e-40 -5.965247e-02
membership_s27  -5.165876e-40 -2.912742e-01
membership_s28  -4.843061e-40 -9.629436e-02
membership_s30  -5.523702e-40 -1.918388e-01
membership_s31  -5.124815e-40 -2.154889e-01
membership_s32  -5.122216e-40 -2.460826e-01
membership_s33  -4.833019e-40 -4.139898e-02
membership_s36   8.474375e-40  4.391023e-01
membership_s37  -4.882074e-40 -2.559316e-01
V1               7.338916e-40  8.041715e-02
V2               6.811772e-40  2.074252e-01
pdi             -2.073114e-36 -4.487099e+02
adhesion        -2.910267e-44 -1.144054e-05
cohesion         5.820580e-44  2.296117e-05
inner            3.614521e-44  2.178121e-05
outer            3.318814e-44  4.152694e-06
ioratio         -9.398503e-41 -8.568309e-01
comsize          1.210497e-43  8.893088e-05
[1] "Dataset: low_CT Model GBM, run: 2 of 10 2015-06-22 14:49:49"
Iter   TrainDeviance   ValidDeviance   StepSize   Improve
     1        0.0434            -nan     0.0100    0.0001

[1] "GBM variable coefficients"
                            var      rel.inf
graph19                 graph19 4.921673e+01
graph25                 graph25 4.741191e+01
orbit62                 orbit62 2.541156e+00
bigcom40               bigcom40 8.302022e-01
graph2                   graph2 4.859470e-27
graph1                   graph1 4.150398e-27
graph3                   graph3 2.036365e-29
graph0                   graph0 0.000000e+00
graph4                   graph4 0.000000e+00
graph5                   graph5 0.000000e+00
graph6                   graph6 0.000000e+00
graph7                   graph7 0.000000e+00
graph8                   graph8 0.000000e+00
graph9                   graph9 0.000000e+00
graph10                 graph10 0.000000e+00
graph11                 graph11 0.000000e+00
graph12                 graph12 0.000000e+00
graph13                 graph13 0.000000e+00
graph14                 graph14 0.000000e+00
graph15                 graph15 0.000000e+00
graph16                 graph16 0.000000e+00
graph17                 graph17 0.000000e+00
graph18                 graph18 0.000000e+00
graph20                 graph20 0.000000e+00
graph21                 graph21 0.000000e+00
graph22                 graph22 0.000000e+00
graph23                 graph23 0.000000e+00
graph24                 graph24 0.000000e+00
graph26                 graph26 0.000000e+00
graph27                 graph27 0.000000e+00
graph28                 graph28 0.000000e+00
graph29                 graph29 0.000000e+00
orbit0                   orbit0 0.000000e+00
orbit1                   orbit1 0.000000e+00
orbit2                   orbit2 0.000000e+00
orbit3                   orbit3 0.000000e+00
orbit4                   orbit4 0.000000e+00
orbit5                   orbit5 0.000000e+00
orbit6                   orbit6 0.000000e+00
orbit7                   orbit7 0.000000e+00
orbit8                   orbit8 0.000000e+00
orbit9                   orbit9 0.000000e+00
orbit10                 orbit10 0.000000e+00
orbit11                 orbit11 0.000000e+00
orbit12                 orbit12 0.000000e+00
orbit13                 orbit13 0.000000e+00
orbit14                 orbit14 0.000000e+00
orbit15                 orbit15 0.000000e+00
orbit16                 orbit16 0.000000e+00
orbit17                 orbit17 0.000000e+00
orbit18                 orbit18 0.000000e+00
orbit19                 orbit19 0.000000e+00
orbit20                 orbit20 0.000000e+00
orbit21                 orbit21 0.000000e+00
orbit22                 orbit22 0.000000e+00
orbit23                 orbit23 0.000000e+00
orbit24                 orbit24 0.000000e+00
orbit25                 orbit25 0.000000e+00
orbit26                 orbit26 0.000000e+00
orbit27                 orbit27 0.000000e+00
orbit28                 orbit28 0.000000e+00
orbit29                 orbit29 0.000000e+00
orbit30                 orbit30 0.000000e+00
orbit31                 orbit31 0.000000e+00
orbit32                 orbit32 0.000000e+00
orbit33                 orbit33 0.000000e+00
orbit34                 orbit34 0.000000e+00
orbit35                 orbit35 0.000000e+00
orbit36                 orbit36 0.000000e+00
orbit37                 orbit37 0.000000e+00
orbit38                 orbit38 0.000000e+00
orbit39                 orbit39 0.000000e+00
orbit40                 orbit40 0.000000e+00
orbit41                 orbit41 0.000000e+00
orbit42                 orbit42 0.000000e+00
orbit43                 orbit43 0.000000e+00
orbit44                 orbit44 0.000000e+00
orbit45                 orbit45 0.000000e+00
orbit46                 orbit46 0.000000e+00
orbit47                 orbit47 0.000000e+00
orbit48                 orbit48 0.000000e+00
orbit49                 orbit49 0.000000e+00
orbit50                 orbit50 0.000000e+00
orbit51                 orbit51 0.000000e+00
orbit52                 orbit52 0.000000e+00
orbit53                 orbit53 0.000000e+00
orbit54                 orbit54 0.000000e+00
orbit55                 orbit55 0.000000e+00
orbit56                 orbit56 0.000000e+00
orbit57                 orbit57 0.000000e+00
orbit58                 orbit58 0.000000e+00
orbit59                 orbit59 0.000000e+00
orbit60                 orbit60 0.000000e+00
orbit61                 orbit61 0.000000e+00
orbit63                 orbit63 0.000000e+00
orbit64                 orbit64 0.000000e+00
orbit65                 orbit65 0.000000e+00
orbit66                 orbit66 0.000000e+00
orbit67                 orbit67 0.000000e+00
orbit68                 orbit68 0.000000e+00
orbit69                 orbit69 0.000000e+00
orbit70                 orbit70 0.000000e+00
orbit71                 orbit71 0.000000e+00
orbit72                 orbit72 0.000000e+00
AP                           AP 0.000000e+00
bet                         bet 0.000000e+00
ecc                         ecc 0.000000e+00
eccrad                   eccrad 0.000000e+00
close                     close 0.000000e+00
constraint           constraint 0.000000e+00
coreness               coreness 0.000000e+00
knn                         knn 0.000000e+00
hubscore               hubscore 0.000000e+00
pagerank               pagerank 0.000000e+00
trans                     trans 0.000000e+00
evcent                   evcent 0.000000e+00
first                     first 0.000000e+00
upto_second         upto_second 0.000000e+00
upto_third           upto_third 0.000000e+00
upto_fourth         upto_fourth 0.000000e+00
upto_fifth           upto_fifth 0.000000e+00
upto_sixth           upto_sixth 0.000000e+00
second                   second 0.000000e+00
third                     third 0.000000e+00
fourth                   fourth 0.000000e+00
fifth                     fifth 0.000000e+00
sixth                     sixth 0.000000e+00
ratio1                   ratio1 0.000000e+00
ratio2                   ratio2 0.000000e+00
ratio3                   ratio3 0.000000e+00
ratio4                   ratio4 0.000000e+00
ratio5                   ratio5 0.000000e+00
ratio6                   ratio6 0.000000e+00
selfinter             selfinter 0.000000e+00
walktrap_vertex walktrap_vertex 0.000000e+00
bigcom1                 bigcom1 0.000000e+00
bigcom2                 bigcom2 0.000000e+00
bigcom3                 bigcom3 0.000000e+00
bigcom4                 bigcom4 0.000000e+00
bigcom6                 bigcom6 0.000000e+00
bigcom8                 bigcom8 0.000000e+00
bigcom9                 bigcom9 0.000000e+00
bigcom11               bigcom11 0.000000e+00
bigcom13               bigcom13 0.000000e+00
bigcom15               bigcom15 0.000000e+00
bigcom16               bigcom16 0.000000e+00
bigcom21               bigcom21 0.000000e+00
bigcom22               bigcom22 0.000000e+00
bigcom24               bigcom24 0.000000e+00
bigcom26               bigcom26 0.000000e+00
bigcom28               bigcom28 0.000000e+00
bigcom30               bigcom30 0.000000e+00
bigcom31               bigcom31 0.000000e+00
bigcom32               bigcom32 0.000000e+00
bigcom33               bigcom33 0.000000e+00
bigcom34               bigcom34 0.000000e+00
bigcom36               bigcom36 0.000000e+00
bigcom37               bigcom37 0.000000e+00
bigcom38               bigcom38 0.000000e+00
bigcom39               bigcom39 0.000000e+00
bigcom43               bigcom43 0.000000e+00
bigcom44               bigcom44 0.000000e+00
bigcom46               bigcom46 0.000000e+00
bigcom47               bigcom47 0.000000e+00
bigcom49               bigcom49 0.000000e+00
bigcom50               bigcom50 0.000000e+00
bigcom51               bigcom51 0.000000e+00
bigcom52               bigcom52 0.000000e+00
bigcom54               bigcom54 0.000000e+00
bigcom56               bigcom56 0.000000e+00
bigcom62               bigcom62 0.000000e+00
bigcom66               bigcom66 0.000000e+00
bigcom68               bigcom68 0.000000e+00
bigcom69               bigcom69 0.000000e+00
bigcom71               bigcom71 0.000000e+00
bigcom72               bigcom72 0.000000e+00
bigcom73               bigcom73 0.000000e+00
bigcom74               bigcom74 0.000000e+00
bigcom75               bigcom75 0.000000e+00
bigcom76               bigcom76 0.000000e+00
bigcom77               bigcom77 0.000000e+00
bigcom79               bigcom79 0.000000e+00
bigcom80               bigcom80 0.000000e+00
bigcom82               bigcom82 0.000000e+00
bigcom83               bigcom83 0.000000e+00
bigcom84               bigcom84 0.000000e+00
bigcom85               bigcom85 0.000000e+00
bigcom87               bigcom87 0.000000e+00
bigcom89               bigcom89 0.000000e+00
bigcom91               bigcom91 0.000000e+00
bigcom92               bigcom92 0.000000e+00
bigcom93               bigcom93 0.000000e+00
bigcom96               bigcom96 0.000000e+00
bigcom97               bigcom97 0.000000e+00
bigcom98               bigcom98 0.000000e+00
bigcom99               bigcom99 0.000000e+00
bigcom101             bigcom101 0.000000e+00
bigcom104             bigcom104 0.000000e+00
bigcom106             bigcom106 0.000000e+00
bigcom109             bigcom109 0.000000e+00
bigcom113             bigcom113 0.000000e+00
bigcom116             bigcom116 0.000000e+00
bigcom120             bigcom120 0.000000e+00
bigcom123             bigcom123 0.000000e+00
bigcom126             bigcom126 0.000000e+00
bigcom127             bigcom127 0.000000e+00
bigcom137             bigcom137 0.000000e+00
bigcom139             bigcom139 0.000000e+00
bigcom140             bigcom140 0.000000e+00
bigcom143             bigcom143 0.000000e+00
bigcom145             bigcom145 0.000000e+00
bigcom146             bigcom146 0.000000e+00
bigcom147             bigcom147 0.000000e+00
bigcom149             bigcom149 0.000000e+00
bigcom153             bigcom153 0.000000e+00
bigcom154             bigcom154 0.000000e+00
bigcom156             bigcom156 0.000000e+00
bigcom157             bigcom157 0.000000e+00
bigcom158             bigcom158 0.000000e+00
bigcom160             bigcom160 0.000000e+00
bigcom161             bigcom161 0.000000e+00
bigcom162             bigcom162 0.000000e+00
bigcom164             bigcom164 0.000000e+00
bigcom166             bigcom166 0.000000e+00
bigcom167             bigcom167 0.000000e+00
bigcom171             bigcom171 0.000000e+00
bigcom173             bigcom173 0.000000e+00
bigcom175             bigcom175 0.000000e+00
bigcom176             bigcom176 0.000000e+00
bigcom177             bigcom177 0.000000e+00
bigcom178             bigcom178 0.000000e+00
bigcom180             bigcom180 0.000000e+00
bigcom181             bigcom181 0.000000e+00
bigcom184             bigcom184 0.000000e+00
bigcom186             bigcom186 0.000000e+00
bigcom187             bigcom187 0.000000e+00
bigcom189             bigcom189 0.000000e+00
bigcom194             bigcom194 0.000000e+00
bigcom195             bigcom195 0.000000e+00
bigcom196             bigcom196 0.000000e+00
bigcom204             bigcom204 0.000000e+00
bigcom205             bigcom205 0.000000e+00
bigcom212             bigcom212 0.000000e+00
bigcom214             bigcom214 0.000000e+00
bigcom222             bigcom222 0.000000e+00
bigcom223             bigcom223 0.000000e+00
bigcom226             bigcom226 0.000000e+00
bigcom227             bigcom227 0.000000e+00
bigcom229             bigcom229 0.000000e+00
bigcom233             bigcom233 0.000000e+00
bigcom236             bigcom236 0.000000e+00
bigcom237             bigcom237 0.000000e+00
bigcom246             bigcom246 0.000000e+00
bigcom248             bigcom248 0.000000e+00
bigcom249             bigcom249 0.000000e+00
bigcom250             bigcom250 0.000000e+00
bigcom254             bigcom254 0.000000e+00
bigcom266             bigcom266 0.000000e+00
bigcom269             bigcom269 0.000000e+00
bigcom272             bigcom272 0.000000e+00
bigcom274             bigcom274 0.000000e+00
bigcom281             bigcom281 0.000000e+00
bigcom291             bigcom291 0.000000e+00
bigcom292             bigcom292 0.000000e+00
bigcom295             bigcom295 0.000000e+00
bigcom299             bigcom299 0.000000e+00
bigcom301             bigcom301 0.000000e+00
bigcom306             bigcom306 0.000000e+00
bigcom309             bigcom309 0.000000e+00
bigcom314             bigcom314 0.000000e+00
bigcom321             bigcom321 0.000000e+00
bigcom341             bigcom341 0.000000e+00
bigcom350             bigcom350 0.000000e+00
bigcom353             bigcom353 0.000000e+00
bigcom359             bigcom359 0.000000e+00
bigcom363             bigcom363 0.000000e+00
bigcom365             bigcom365 0.000000e+00
bigcom385             bigcom385 0.000000e+00
bigcom386             bigcom386 0.000000e+00
bigcom408             bigcom408 0.000000e+00
bigcom412             bigcom412 0.000000e+00
bigcom480             bigcom480 0.000000e+00
spin_vertex         spin_vertex 0.000000e+00
membership_s1     membership_s1 0.000000e+00
membership_s3     membership_s3 0.000000e+00
membership_s4     membership_s4 0.000000e+00
membership_s5     membership_s5 0.000000e+00
membership_s6     membership_s6 0.000000e+00
membership_s7     membership_s7 0.000000e+00
membership_s8     membership_s8 0.000000e+00
membership_s9     membership_s9 0.000000e+00
membership_s11   membership_s11 0.000000e+00
membership_s12   membership_s12 0.000000e+00
membership_s14   membership_s14 0.000000e+00
membership_s15   membership_s15 0.000000e+00
membership_s16   membership_s16 0.000000e+00
membership_s17   membership_s17 0.000000e+00
membership_s18   membership_s18 0.000000e+00
membership_s20   membership_s20 0.000000e+00
membership_s21   membership_s21 0.000000e+00
membership_s22   membership_s22 0.000000e+00
membership_s24   membership_s24 0.000000e+00
membership_s25   membership_s25 0.000000e+00
membership_s26   membership_s26 0.000000e+00
membership_s27   membership_s27 0.000000e+00
membership_s28   membership_s28 0.000000e+00
membership_s30   membership_s30 0.000000e+00
membership_s31   membership_s31 0.000000e+00
membership_s32   membership_s32 0.000000e+00
membership_s33   membership_s33 0.000000e+00
membership_s36   membership_s36 0.000000e+00
membership_s37   membership_s37 0.000000e+00
V1                           V1 0.000000e+00
V2                           V2 0.000000e+00
pdi                         pdi 0.000000e+00
adhesion               adhesion 0.000000e+00
cohesion               cohesion 0.000000e+00
inner                     inner 0.000000e+00
outer                     outer 0.000000e+00
ioratio                 ioratio 0.000000e+00
comsize                 comsize 0.000000e+00
[1] "Dataset: low_CT Model RF, run: 2 of 10 2015-06-22 14:49:51"
     |      Out-of-bag   |
Tree |      MSE  %Var(y) |
   1 | 0.0007406   155.32 |
   2 | 0.0008004   167.86 |
   3 | 0.0009153   191.97 |
   4 | 0.0006826   143.17 |
   5 | 0.0008577   179.89 |
   6 | 0.0006755   141.69 |
   7 | 0.0006255   131.20 |
   8 | 0.0006488   136.08 |
   9 | 0.0005318   111.54 |
  10 | 0.0005243   109.96 |
  11 | 0.0004963   104.09 |
  12 | 0.0004913   103.05 |
  13 | 0.0004643    97.39 |
  14 | 0.0006252   131.12 |
  15 | 0.0006206   130.15 |
  16 | 0.0006204   130.11 |
  17 | 0.0006073   127.37 |
  18 | 0.0005811   121.88 |
  19 | 0.0005762   120.86 |
  20 | 0.0005642   118.34 |
  21 | 0.0005729   120.15 |
  22 | 0.0005788   121.39 |
  23 | 0.0005741   120.42 |
  24 | 0.0005666   118.83 |
  25 | 0.0005635   118.18 |
  26 | 0.0005499   115.34 |
  27 | 0.0005491   115.16 |
  28 | 0.0005443   114.15 |
  29 | 0.0005459   114.48 |
  30 | 0.0005528   115.94 |
  31 | 0.0005519   115.76 |
  32 | 0.0005448   114.27 |
  33 | 0.0005427   113.81 |
  34 | 0.0005355   112.31 |
  35 | 0.0005373   112.70 |
  36 | 0.0005359   112.39 |
  37 | 0.0005332   111.82 |
  38 | 0.0005325   111.69 |
  39 | 0.0005318   111.53 |
  40 | 0.0005266   110.44 |
  41 | 0.0005268   110.48 |
  42 | 0.000525   110.10 |
  43 | 0.0005249   110.10 |
  44 | 0.0005233   109.76 |
  45 | 0.0005209   109.25 |
  46 | 0.0005229   109.67 |
  47 | 0.0005229   109.68 |
  48 | 0.0005216   109.40 |
  49 | 0.0005202   109.11 |
  50 | 0.0005191   108.87 |
  51 | 0.0005179   108.61 |
  52 | 0.0005167   108.36 |
  53 | 0.0005155   108.11 |
  54 | 0.0005166   108.36 |
  55 | 0.0005182   108.68 |
  56 | 0.0005173   108.49 |
  57 | 0.0005169   108.41 |
  58 | 0.0005156   108.15 |
  59 | 0.0005145   107.91 |
  60 | 0.0005135   107.69 |
  61 | 0.0005127   107.52 |
  62 | 0.0005112   107.22 |
  63 | 0.0005134   107.67 |
  64 | 0.0005117   107.32 |
  65 | 0.0005114   107.26 |
  66 | 0.0005123   107.45 |
  67 | 0.0005117   107.32 |
  68 | 0.0005108   107.14 |
  69 |  0.00051   106.96 |
  70 | 0.0005099   106.94 |
  71 | 0.0005106   107.10 |
  72 | 0.0005108   107.14 |
  73 | 0.0005113   107.23 |
  74 | 0.0005104   107.05 |
  75 | 0.0005127   107.53 |
  76 | 0.000513   107.59 |
  77 | 0.0005141   107.82 |
  78 | 0.0005132   107.64 |
  79 | 0.0005124   107.46 |
  80 | 0.000512   107.39 |
  81 | 0.0005117   107.32 |
  82 | 0.0005113   107.23 |
  83 | 0.0005106   107.08 |
  84 | 0.0005134   107.67 |
  85 | 0.0005134   107.68 |
  86 | 0.0005138   107.76 |
  87 | 0.0005133   107.65 |
  88 | 0.0005121   107.41 |
  89 | 0.0005112   107.21 |
  90 |  0.00051   106.96 |
  91 | 0.0005135   107.70 |
  92 | 0.0005131   107.61 |
  93 | 0.0005118   107.34 |
  94 | 0.0005107   107.12 |
  95 | 0.0005104   107.06 |
  96 | 0.0005103   107.03 |
  97 | 0.0005096   106.88 |
  98 | 0.0005094   106.85 |
  99 | 0.0005091   106.77 |
 100 | 0.000509   106.76 |
[1] "Random Forest variable coefficients"
                      %IncMSE IncNodePurity
graph0           1.258559e-44  1.185846e-22
graph1           0.000000e+00  1.333333e-02
graph2           0.000000e+00  1.058791e-22
graph3           4.336513e-06  8.333333e-03
graph4           2.449248e-04  3.485960e-03
graph5           7.860144e-05  2.477431e-02
graph6           7.377074e-04  6.849907e-02
graph7           0.000000e+00  4.955143e-22
graph8           0.000000e+00  1.016440e-22
graph9           0.000000e+00  2.774033e-21
graph10          0.000000e+00  3.472835e-22
graph11          1.886897e-03  4.176407e-02
graph12          4.258944e-06  1.555556e-02
graph13          1.388027e-04  8.004035e-02
graph14          2.608696e-05  3.964694e-02
graph15          2.002953e-04  1.699815e-02
graph16          5.541225e-05  3.300866e-03
graph17          2.031780e-04  4.906123e-03
graph18          0.000000e+00  5.929231e-23
graph19          1.314013e-05  2.412579e-02
graph20          2.828715e-04  1.808591e-02
graph21          9.973981e-05  2.065217e-03
graph22          0.000000e+00  2.837560e-22
graph23          4.240882e-06  3.437500e-02
graph24          0.000000e+00  1.948176e-22
graph25          3.378233e-04  6.416746e-02
graph26          0.000000e+00  2.286989e-22
graph27          0.000000e+00  4.658681e-23
graph28          0.000000e+00  0.000000e+00
graph29          0.000000e+00  0.000000e+00
orbit0           0.000000e+00  1.555556e-02
orbit1           0.000000e+00  9.230769e-03
orbit2           0.000000e+00  2.244637e-22
orbit3           0.000000e+00  1.694066e-22
orbit4           5.034237e-44  6.733912e-22
orbit5           0.000000e+00  7.877406e-22
orbit6           2.099958e-05  1.692308e-02
orbit7           0.000000e+00  8.888889e-03
orbit8           3.279527e-04  1.926163e-02
orbit9           1.445274e-04  4.766342e-02
orbit10          0.000000e+00  1.439956e-22
orbit11          0.000000e+00  1.270549e-22
orbit12          0.000000e+00  3.049319e-22
orbit13          0.000000e+00  8.046813e-23
orbit14          0.000000e+00  0.000000e+00
orbit15         -4.347826e-06  1.875000e-02
orbit16          8.695652e-06  1.428571e-02
orbit17          0.000000e+00  1.750000e-02
orbit18          3.005582e-05  5.562068e-03
orbit19          5.081301e-06  2.434211e-03
orbit20          0.000000e+00  1.863472e-22
orbit21          0.000000e+00  1.948176e-22
orbit22          1.748843e-03  2.601569e-02
orbit23          0.000000e+00  2.414044e-22
orbit24         -2.517119e-44  6.733912e-22
orbit25          0.000000e+00  2.625802e-22
orbit26          0.000000e+00  1.821121e-22
orbit27          1.571042e-04  8.571083e-04
orbit28          0.000000e+00  5.421011e-22
orbit29         -7.551356e-44  1.736418e-22
orbit30         -1.307267e-44  2.837560e-22
orbit31          3.025126e-05  2.222222e-02
orbit32          2.517119e-44  2.752857e-22
orbit33          0.000000e+00  7.199780e-23
orbit34          9.344345e-05  3.886111e-02
orbit35          2.576254e-05  3.947368e-02
orbit36          1.298822e-05  3.457350e-02
orbit37          8.799792e-05  2.645943e-02
orbit38          1.664493e-05  2.585120e-01
orbit39          2.547305e-04  3.467327e-03
orbit40          0.000000e+00  2.625802e-22
orbit41          0.000000e+00  1.270549e-22
orbit42          0.000000e+00  1.143494e-22
orbit43          0.000000e+00  3.218725e-22
orbit44          0.000000e+00  6.776264e-23
orbit45          1.304348e-05  2.515263e-03
orbit46          0.000000e+00  5.505714e-23
orbit47          0.000000e+00  1.355253e-22
orbit48          0.000000e+00  2.752857e-22
orbit49          3.003086e-04  3.064203e-02
orbit50          1.283697e-05  9.230769e-03
orbit51          0.000000e+00  3.811648e-22
orbit52          0.000000e+00  2.964615e-22
orbit53          0.000000e+00  3.769297e-22
orbit54          0.000000e+00  3.261077e-22
orbit55          0.000000e+00  0.000000e+00
orbit56          3.694156e-04  5.687078e-05
orbit57          0.000000e+00  4.235165e-24
orbit58          0.000000e+00  0.000000e+00
orbit59          0.000000e+00  3.345780e-22
orbit60          0.000000e+00  2.202286e-22
orbit61          0.000000e+00  0.000000e+00
orbit62          3.521121e-04  5.424511e-02
orbit63          1.258559e-44  3.134022e-22
orbit64          0.000000e+00  2.202286e-22
orbit65          0.000000e+00  4.955143e-22
orbit66          0.000000e+00  1.016440e-22
orbit67          0.000000e+00  4.235165e-24
orbit68          0.000000e+00  3.811648e-23
orbit69          0.000000e+00  0.000000e+00
orbit70          0.000000e+00  6.776264e-23
orbit71          0.000000e+00  1.355253e-22
orbit72          0.000000e+00  0.000000e+00
AP               0.000000e+00  0.000000e+00
bet              0.000000e+00  4.531626e-22
ecc              0.000000e+00  2.710505e-22
eccrad           4.282655e-06  8.333333e-03
close           -4.239084e-06  2.933333e-02
constraint       8.791209e-06  2.100000e-02
coreness        -1.153615e-05  2.524203e-02
knn             -4.325260e-06  1.500000e-02
hubscore         1.688340e-04  4.269646e-03
pagerank         3.032536e-05  1.717317e-02
trans            2.517119e-44  1.567011e-22
evcent           0.000000e+00  8.974314e-21
first            0.000000e+00  1.397604e-22
upto_second     -5.229067e-44  4.319868e-22
upto_third      -1.258559e-44  2.617332e-21
upto_fourth      0.000000e+00  2.308165e-21
upto_fifth       0.000000e+00  6.894848e-21
upto_sixth       3.775678e-44  8.796437e-21
second          -3.775678e-44  5.293956e-22
third           -1.730852e-05  2.457143e-02
fourth           4.807809e-05  8.543852e-02
fifth            0.000000e+00  8.796437e-21
sixth            1.703241e-04  9.854137e-03
ratio1           0.000000e+00  1.778769e-22
ratio2           1.674584e-04  1.800238e-02
ratio3          -7.070083e-40  9.545455e-03
ratio4           1.738375e-05  8.750000e-03
ratio5          -2.649801e-05  1.009987e-01
ratio6           1.950939e-04  4.012503e-02
selfinter        2.386447e-05  3.238089e-02
walktrap_vertex  0.000000e+00  1.333333e-02
bigcom1          6.708279e-05  9.204461e-02
bigcom2          0.000000e+00  0.000000e+00
bigcom3          0.000000e+00  3.388132e-23
bigcom4          0.000000e+00  1.143494e-22
bigcom6          0.000000e+00  0.000000e+00
bigcom8          0.000000e+00  0.000000e+00
bigcom9          0.000000e+00  0.000000e+00
bigcom11         0.000000e+00  0.000000e+00
bigcom13         0.000000e+00  0.000000e+00
bigcom15         0.000000e+00  0.000000e+00
bigcom16         0.000000e+00  0.000000e+00
bigcom21         0.000000e+00  0.000000e+00
bigcom22         0.000000e+00  0.000000e+00
bigcom24         0.000000e+00  0.000000e+00
bigcom26         0.000000e+00  0.000000e+00
bigcom28         0.000000e+00  1.694066e-23
bigcom30         0.000000e+00  6.776264e-23
bigcom31         0.000000e+00  0.000000e+00
bigcom32         0.000000e+00  0.000000e+00
bigcom33         0.000000e+00  0.000000e+00
bigcom34         0.000000e+00  0.000000e+00
bigcom36         0.000000e+00  0.000000e+00
bigcom37         0.000000e+00  0.000000e+00
bigcom38         0.000000e+00  0.000000e+00
bigcom39         0.000000e+00  0.000000e+00
bigcom40         6.288323e-04  9.628373e-02
bigcom43         0.000000e+00  0.000000e+00
bigcom44         0.000000e+00  0.000000e+00
bigcom46         0.000000e+00  0.000000e+00
bigcom47         0.000000e+00  0.000000e+00
bigcom49         0.000000e+00  0.000000e+00
bigcom50         0.000000e+00  0.000000e+00
bigcom51         0.000000e+00  0.000000e+00
bigcom52         0.000000e+00  0.000000e+00
bigcom54         0.000000e+00  0.000000e+00
bigcom56         0.000000e+00  0.000000e+00
bigcom62         0.000000e+00  0.000000e+00
bigcom66         0.000000e+00  0.000000e+00
bigcom68         0.000000e+00  0.000000e+00
bigcom69         0.000000e+00  0.000000e+00
bigcom71         0.000000e+00  0.000000e+00
bigcom72         0.000000e+00  1.355253e-22
bigcom73         0.000000e+00  0.000000e+00
bigcom74         0.000000e+00  0.000000e+00
bigcom75         0.000000e+00  0.000000e+00
bigcom76         0.000000e+00  0.000000e+00
bigcom77         0.000000e+00  0.000000e+00
bigcom79         0.000000e+00  0.000000e+00
bigcom80         0.000000e+00  0.000000e+00
bigcom82         0.000000e+00  0.000000e+00
bigcom83         0.000000e+00  0.000000e+00
bigcom84         0.000000e+00  0.000000e+00
bigcom85         0.000000e+00  0.000000e+00
bigcom87         0.000000e+00  0.000000e+00
bigcom89         0.000000e+00  0.000000e+00
bigcom91         0.000000e+00  0.000000e+00
bigcom92         0.000000e+00  0.000000e+00
bigcom93         0.000000e+00  0.000000e+00
bigcom96         0.000000e+00  0.000000e+00
bigcom97         0.000000e+00  0.000000e+00
bigcom98         0.000000e+00  0.000000e+00
bigcom99         0.000000e+00  0.000000e+00
bigcom101        0.000000e+00  0.000000e+00
bigcom104        0.000000e+00  0.000000e+00
bigcom106        0.000000e+00  0.000000e+00
bigcom109        0.000000e+00  0.000000e+00
bigcom113        0.000000e+00  0.000000e+00
bigcom116        0.000000e+00  0.000000e+00
bigcom120        0.000000e+00  0.000000e+00
bigcom123        0.000000e+00  0.000000e+00
bigcom126        0.000000e+00  0.000000e+00
bigcom127        0.000000e+00  0.000000e+00
bigcom137        0.000000e+00  0.000000e+00
bigcom139        0.000000e+00  0.000000e+00
bigcom140        0.000000e+00  0.000000e+00
bigcom143        0.000000e+00  0.000000e+00
bigcom145        0.000000e+00  0.000000e+00
bigcom146        0.000000e+00  0.000000e+00
bigcom147        0.000000e+00  0.000000e+00
bigcom149        0.000000e+00  0.000000e+00
bigcom153        0.000000e+00  0.000000e+00
bigcom154        0.000000e+00  0.000000e+00
bigcom156        0.000000e+00  0.000000e+00
bigcom157        0.000000e+00  0.000000e+00
bigcom158        0.000000e+00  0.000000e+00
bigcom160        0.000000e+00  0.000000e+00
bigcom161        0.000000e+00  0.000000e+00
bigcom162        0.000000e+00  0.000000e+00
bigcom164        0.000000e+00  0.000000e+00
bigcom166        0.000000e+00  0.000000e+00
bigcom167        0.000000e+00  0.000000e+00
bigcom171        0.000000e+00  0.000000e+00
bigcom173        0.000000e+00  0.000000e+00
bigcom175        0.000000e+00  0.000000e+00
bigcom176        0.000000e+00  0.000000e+00
bigcom177        0.000000e+00  0.000000e+00
bigcom178        0.000000e+00  0.000000e+00
bigcom180        0.000000e+00  0.000000e+00
bigcom181        0.000000e+00  0.000000e+00
bigcom184        0.000000e+00  0.000000e+00
bigcom186        0.000000e+00  0.000000e+00
bigcom187        0.000000e+00  0.000000e+00
bigcom189        0.000000e+00  0.000000e+00
bigcom194        0.000000e+00  0.000000e+00
bigcom195        0.000000e+00  0.000000e+00
bigcom196        0.000000e+00  0.000000e+00
bigcom204        0.000000e+00  0.000000e+00
bigcom205        0.000000e+00  0.000000e+00
bigcom212        0.000000e+00  0.000000e+00
bigcom214        0.000000e+00  0.000000e+00
bigcom222        0.000000e+00  0.000000e+00
bigcom223        0.000000e+00  0.000000e+00
bigcom226        0.000000e+00  0.000000e+00
bigcom227        0.000000e+00  0.000000e+00
bigcom229        0.000000e+00  0.000000e+00
bigcom233        0.000000e+00  0.000000e+00
bigcom236        0.000000e+00  0.000000e+00
bigcom237        0.000000e+00  0.000000e+00
bigcom246        0.000000e+00  0.000000e+00
bigcom248        0.000000e+00  0.000000e+00
bigcom249        0.000000e+00  0.000000e+00
bigcom250        0.000000e+00  0.000000e+00
bigcom254        0.000000e+00  0.000000e+00
bigcom266        0.000000e+00  0.000000e+00
bigcom269        0.000000e+00  0.000000e+00
bigcom272        0.000000e+00  0.000000e+00
bigcom274        0.000000e+00  0.000000e+00
bigcom281        0.000000e+00  0.000000e+00
bigcom291        0.000000e+00  0.000000e+00
bigcom292        0.000000e+00  0.000000e+00
bigcom295        0.000000e+00  0.000000e+00
bigcom299        0.000000e+00  0.000000e+00
bigcom301        0.000000e+00  0.000000e+00
bigcom306        0.000000e+00  3.388132e-23
bigcom309        0.000000e+00  0.000000e+00
bigcom314        0.000000e+00  0.000000e+00
bigcom321        0.000000e+00  0.000000e+00
bigcom341        0.000000e+00  0.000000e+00
bigcom350        0.000000e+00  0.000000e+00
bigcom353        0.000000e+00  0.000000e+00
bigcom359        0.000000e+00  0.000000e+00
bigcom363        0.000000e+00  0.000000e+00
bigcom365        0.000000e+00  0.000000e+00
bigcom385        0.000000e+00  0.000000e+00
bigcom386        0.000000e+00  0.000000e+00
bigcom408        0.000000e+00  0.000000e+00
bigcom412        0.000000e+00  0.000000e+00
bigcom480        0.000000e+00  0.000000e+00
spin_vertex      2.166378e-06  4.090909e-03
membership_s1    1.045318e-04  1.029113e-01
membership_s3    0.000000e+00  0.000000e+00
membership_s4    8.691873e-06  8.504673e-03
membership_s5    0.000000e+00  0.000000e+00
membership_s6    0.000000e+00  1.355253e-22
membership_s7    0.000000e+00  0.000000e+00
membership_s8    0.000000e+00  0.000000e+00
membership_s9    0.000000e+00  0.000000e+00
membership_s11   0.000000e+00  0.000000e+00
membership_s12   0.000000e+00  0.000000e+00
membership_s14   0.000000e+00  0.000000e+00
membership_s15   0.000000e+00  0.000000e+00
membership_s16   0.000000e+00  0.000000e+00
membership_s17   0.000000e+00  0.000000e+00
membership_s18   0.000000e+00  0.000000e+00
membership_s20   0.000000e+00  0.000000e+00
membership_s21   0.000000e+00  0.000000e+00
membership_s22   0.000000e+00  0.000000e+00
membership_s24   0.000000e+00  0.000000e+00
membership_s25   0.000000e+00  0.000000e+00
membership_s26   0.000000e+00  0.000000e+00
membership_s27   0.000000e+00  0.000000e+00
membership_s28   0.000000e+00  0.000000e+00
membership_s30   0.000000e+00  5.082198e-23
membership_s31   0.000000e+00  5.082198e-23
membership_s32   0.000000e+00  4.235165e-24
membership_s33   0.000000e+00  0.000000e+00
membership_s36  -6.390145e-06  6.009643e-02
membership_s37   0.000000e+00  8.470329e-24
V1               3.262730e-05  5.832121e-05
V2               2.407057e-05  9.820358e-03
pdi              0.000000e+00  0.000000e+00
adhesion         2.037547e-03  1.111741e-01
cohesion         2.009119e-03  1.236072e-01
inner            1.441965e-04  1.080173e-02
outer           -1.297578e-05  9.256022e-03
ioratio          4.642828e-04  8.540490e-02
comsize          4.719385e-04  7.627319e-02
[1] "Dataset: low_CT Model GLM, run: 2 of 10 2015-06-22 14:50:08"
[1] "glmnet variable coefficients"
                         [,1]          [,2]
(Intercept)     -7.647468e+00 -7.670805e+00
graph0           1.457530e-40  1.020869e-02
graph1          -1.757625e-43 -2.752620e-05
graph2          -2.457705e-40 -8.718206e-02
graph3           7.705149e-46 -2.380751e-06
graph4          -2.591198e-46 -2.636718e-08
graph5           1.041573e-41  5.715612e-04
graph6          -7.055788e-44 -4.841116e-06
graph7          -4.661780e-42 -9.681456e-04
graph8          -2.450512e-40 -2.495552e-02
graph9           2.566775e-47 -8.162020e-08
graph10         -6.724680e-48  1.567971e-10
graph11         -4.103320e-49 -5.313080e-11
graph12         -5.385064e-47  1.847495e-07
graph13         -1.667180e-45 -2.478384e-06
graph14         -6.575547e-47 -2.927503e-09
graph15         -6.805540e-44 -3.676101e-04
graph16         -4.092732e-46  1.359318e-07
graph17         -2.592531e-45  6.760706e-08
graph18         -1.306362e-43 -1.558939e-05
graph19         -9.226639e-45 -1.096535e-06
graph20          5.352691e-43  6.837269e-05
graph21          1.940517e-43  1.214289e-04
graph22         -8.228590e-44 -1.064842e-05
graph23         -5.460327e-44 -5.314819e-06
graph24         -4.003696e-43 -5.326368e-05
graph25          8.076634e-42 -1.139743e-04
graph26         -1.597181e-42 -2.050176e-04
graph27         -1.352777e-41 -2.202452e-03
graph28         -8.683156e-42 -2.858144e-04
graph29         -3.946963e-40 -2.857640e-02
orbit0           1.457530e-40  1.034056e-02
orbit1          -1.769972e-43 -2.736946e-05
orbit2           5.824040e-41 -3.214303e-03
orbit3          -2.457705e-40 -8.722856e-02
orbit4           6.139108e-46 -2.992501e-06
orbit5           2.121797e-44  1.484569e-05
orbit6          -2.591202e-46 -2.639092e-08
orbit7           3.189175e-41 -2.676927e-02
orbit8           1.041573e-41  5.847014e-04
orbit9          -7.203036e-44 -2.557114e-06
orbit10         -2.289178e-43 -2.820805e-05
orbit11         -1.678652e-40 -6.292713e-02
orbit12         -4.658939e-42 -9.702290e-04
orbit13         -2.109886e-40 -3.724576e-02
orbit14         -2.450512e-40 -2.499122e-02
orbit15          2.169537e-47 -1.077133e-07
orbit16          6.669893e-45  1.858045e-06
orbit17         -1.402918e-46 -2.261209e-07
orbit18          2.114181e-46  5.232769e-08
orbit19         -8.791877e-48 -1.614614e-10
orbit20         -8.437217e-47 -1.461075e-08
orbit21          5.100541e-44  1.288125e-05
orbit22         -4.103320e-49 -5.317397e-11
orbit23         -1.387230e-41 -1.253133e-01
orbit24          5.156738e-47  2.722993e-07
orbit25         -8.994570e-46 -6.253896e-08
orbit26         -1.335828e-43 -1.947272e-05
orbit27          1.558677e-45 -4.727018e-06
orbit28          2.609444e-44  1.899231e-05
orbit29         -1.756611e-44 -3.867752e-06
orbit30         -2.739089e-43 -6.812434e-05
orbit31         -7.349692e-47 -3.187475e-09
orbit32         -1.938094e-46 -1.038164e-08
orbit33         -2.110282e-40 -7.321050e-02
orbit34         -6.805540e-44 -3.671190e-04
orbit35         -2.318109e-45 -3.665900e-07
orbit36          2.305778e-43  4.166676e-05
orbit37          3.777388e-45  1.843267e-06
orbit38          1.008197e-41  3.051154e-03
orbit39         -4.005753e-45  4.433697e-07
orbit40         -3.225741e-45 -2.408953e-07
orbit41         -2.665804e-43 -1.322749e-05
orbit42         -2.558665e-40 -4.515852e-02
orbit43         -1.306348e-43 -1.558770e-05
orbit44         -3.123768e-40 -3.159277e-02
orbit45         -5.001008e-45  4.802927e-08
orbit46         -1.094298e-43 -2.401528e-05
orbit47         -3.307691e-42 -7.935687e-04
orbit48         -2.285235e-43 -1.851284e-05
orbit49          5.404662e-43  6.976426e-05
orbit50         -2.328829e-42 -1.599125e-02
orbit51          9.207097e-43  3.830234e-04
orbit52         -4.151116e-43 -5.801852e-05
orbit53         -6.915646e-42 -1.963078e-03
orbit54         -8.228331e-44 -1.062959e-05
orbit55         -3.148895e-40 -2.820859e-02
orbit56         -5.190601e-44 -5.449163e-06
orbit57         -4.352810e-43 -2.250472e-05
orbit58         -2.610268e-40 -2.639573e-02
orbit59         -4.200237e-43 -5.637273e-05
orbit60         -3.788647e-42 -3.577241e-04
orbit61         -3.513143e-40 -4.976009e-02
orbit62          1.187570e-41 -6.495084e-06
orbit63         -1.420629e-41 -4.819038e-03
orbit64         -8.079641e-42 -1.376923e-03
orbit65         -1.912627e-42 -2.637415e-04
orbit66         -3.846610e-42 -1.671876e-04
orbit67         -3.375842e-40 -1.646632e-02
orbit68         -1.353602e-41 -2.202177e-03
orbit69         -4.826092e-40 -6.379821e-02
orbit70         -8.685882e-42 -2.806420e-04
orbit71         -2.602331e-40 -1.515857e-02
orbit72         -3.946963e-40 -2.847431e-02
AP              -4.972601e-40 -1.148578e-01
bet             -2.893237e-44 -1.100935e-05
ecc             -8.784591e-41 -6.975786e-02
eccrad          -5.270755e-40 -4.185594e-01
close            8.652597e-40 -9.102235e-01
constraint      -1.052255e-39 -2.136503e-01
coreness         2.632629e-40  7.246443e-02
knn             -3.870092e-43 -6.838213e-05
hubscore        -1.099088e-38 -4.912595e-01
pagerank        -1.321153e-39 -4.215967e-01
trans           -8.629135e-40 -3.638755e-01
evcent          -1.152091e-38 -1.077231e+00
first            1.457530e-40  1.018438e-02
upto_second     -1.986019e-43 -3.049361e-05
upto_third       3.720873e-45 -1.794795e-05
upto_fourth      5.509409e-44  1.413109e-06
upto_fifth       9.938297e-44  1.822224e-05
upto_sixth       1.170718e-43  1.249506e-05
second          -1.993081e-43 -3.055794e-05
third            2.184035e-44 -2.415229e-05
fourth           7.555417e-44  4.144522e-05
fifth           -6.741051e-44  1.879316e-06
sixth           -1.385126e-43 -2.722764e-05
ratio1          -3.964019e-43 -6.710827e-05
ratio2          -1.296131e-43  8.157724e-05
ratio3          -1.469967e-42 -1.495305e-04
ratio4          -1.001361e-42 -7.539567e-05
ratio5          -5.973510e-43 -6.069922e-05
ratio6          -1.640891e-43 -2.825813e-05
selfinter        1.363500e-39  5.425742e-01
walktrap_vertex  1.365643e-39  5.679830e-01
bigcom1          1.971589e-39  8.485299e-01
bigcom2         -4.824555e-40 -1.284175e-01
bigcom3         -4.903403e-40 -4.442649e-01
bigcom4          5.540716e-40  4.155903e-01
bigcom6         -4.819184e-40 -2.553857e-01
bigcom8         -4.893900e-40 -1.278139e-01
bigcom9         -4.836876e-40 -9.058783e-02
bigcom11        -4.824555e-40 -3.702292e-01
bigcom13        -4.831478e-40 -2.018776e-01
bigcom15        -4.834561e-40 -1.470220e-01
bigcom16        -4.823787e-40 -3.733824e-01
bigcom21        -4.853144e-40 -8.664411e-02
bigcom22        -4.884434e-40 -2.950087e-01
bigcom24        -4.820718e-40 -8.669123e-02
bigcom26        -4.839194e-40 -1.329565e-01
bigcom28        -4.896272e-40 -1.790040e-01
bigcom30        -4.852367e-40 -1.330635e-01
bigcom31        -4.819951e-40 -4.778216e-02
bigcom32        -4.824555e-40 -3.220401e-01
bigcom33        -4.820718e-40 -2.048069e-01
bigcom34        -4.822252e-40 -1.652221e-01
bigcom36        -4.826092e-40 -1.586831e-01
bigcom37        -4.820718e-40 -1.231867e-01
bigcom38        -4.827629e-40 -1.730534e-01
bigcom39        -4.826861e-40 -3.899903e-01
bigcom40         2.631298e-39  9.550406e-01
bigcom43        -4.823019e-40 -1.113501e-01
bigcom44        -4.876574e-40 -2.822407e-01
bigcom46        -4.826092e-40 -3.810037e-01
bigcom47        -4.823787e-40 -2.263295e-01
bigcom49        -4.823019e-40 -2.481201e-01
bigcom50        -4.825323e-40 -1.854196e-01
bigcom51        -4.821485e-40 -1.299544e-01
bigcom52        -4.820718e-40 -1.326658e-01
bigcom54        -4.820718e-40 -2.763827e-01
bigcom56        -4.822252e-40 -7.916824e-02
bigcom62        -4.820718e-40 -2.507429e-01
bigcom66        -4.822252e-40 -5.001248e-01
bigcom68        -4.821485e-40 -2.130655e-01
bigcom69        -4.823787e-40 -1.794215e-01
bigcom71        -4.830708e-40 -1.421953e-01
bigcom72        -4.823019e-40 -4.273344e-01
bigcom73        -4.819951e-40 -4.335481e-01
bigcom74        -4.823019e-40 -2.029242e-01
bigcom75        -4.819951e-40 -5.424180e-01
bigcom76        -4.822252e-40 -5.707409e-01
bigcom77        -4.820718e-40 -4.351265e-02
bigcom79        -4.821485e-40 -1.761140e-01
bigcom80        -4.819951e-40 -5.717071e-01
bigcom82        -4.822252e-40 -1.764804e-01
bigcom83        -4.820718e-40 -1.539599e-01
bigcom84        -4.820718e-40 -8.258731e-02
bigcom85        -4.822252e-40 -1.453522e-01
bigcom87        -4.823019e-40 -6.083685e-01
bigcom89        -4.821485e-40 -1.386080e-01
bigcom91        -4.820718e-40 -8.302975e-02
bigcom92        -4.825323e-40 -9.520751e-02
bigcom93        -4.821485e-40 -1.480574e-01
bigcom96        -4.819951e-40 -1.092181e-01
bigcom97        -4.823787e-40 -1.254454e-01
bigcom98        -4.822252e-40 -1.565979e-01
bigcom99        -4.820718e-40 -5.054051e-02
bigcom101       -4.824555e-40 -1.266042e-01
bigcom104       -4.826861e-40 -2.055324e-01
bigcom106       -4.822252e-40 -7.743925e-01
bigcom109       -4.822252e-40 -2.369853e-01
bigcom113       -4.823787e-40 -1.210866e-01
bigcom116       -4.827629e-40 -3.443091e-01
bigcom120       -4.820718e-40 -3.141035e-01
bigcom123       -4.822252e-40 -3.858054e-01
bigcom126       -4.820718e-40 -9.402175e-02
bigcom127       -4.819951e-40 -9.545254e-02
bigcom137       -4.821485e-40 -1.136238e-01
bigcom139       -4.819951e-40 -5.685049e-01
bigcom140       -4.821485e-40 -1.633928e-01
bigcom143       -4.821485e-40 -6.705715e-01
bigcom145       -4.820718e-40 -6.095671e-02
bigcom146       -4.822252e-40 -3.725251e-02
bigcom147       -4.822252e-40 -3.709500e-01
bigcom149       -4.819184e-40 -1.425068e-02
bigcom153       -4.821485e-40 -3.426915e-01
bigcom154       -4.826092e-40 -2.640788e-01
bigcom156       -4.820718e-40 -1.586473e-01
bigcom157       -4.820718e-40 -1.612937e-01
bigcom158       -4.820718e-40 -8.894755e-02
bigcom160       -4.821485e-40 -4.600791e-01
bigcom161       -4.819951e-40 -5.245648e-02
bigcom162       -4.820718e-40 -1.622086e-01
bigcom164       -4.821485e-40 -3.129193e-01
bigcom166       -4.823787e-40 -8.084470e-02
bigcom167       -4.826092e-40 -3.685759e-01
bigcom171       -4.819184e-40 -1.850315e-01
bigcom173       -4.821485e-40 -1.174536e-01
bigcom175       -4.820718e-40 -1.242854e-01
bigcom176       -4.820718e-40 -3.467666e-01
bigcom177       -4.821485e-40 -6.385491e-02
bigcom178       -4.821485e-40 -3.124269e-01
bigcom180       -4.819951e-40 -1.350908e-01
bigcom181       -4.820718e-40 -1.138926e-01
bigcom184       -4.820718e-40 -1.528730e-01
bigcom186       -4.820718e-40 -8.763486e-02
bigcom187       -4.819951e-40 -8.037994e-02
bigcom189       -4.823019e-40 -6.929139e-02
bigcom194       -4.822252e-40 -2.345087e-01
bigcom195       -4.819951e-40 -1.351503e-01
bigcom196       -4.819951e-40 -6.792948e-02
bigcom204       -4.825323e-40 -4.669457e-01
bigcom205       -4.821485e-40 -5.905337e-02
bigcom212       -4.821485e-40 -8.371016e-02
bigcom214       -4.821485e-40 -1.660454e-01
bigcom222       -4.820718e-40 -7.872995e-02
bigcom223        0.000000e+00  0.000000e+00
bigcom226       -4.819951e-40 -6.634564e-02
bigcom227       -4.819951e-40 -8.007987e-02
bigcom229       -4.821485e-40 -8.769579e-02
bigcom233       -4.819951e-40 -3.204532e-01
bigcom236       -4.821485e-40 -4.339041e-01
bigcom237       -4.819184e-40 -1.581308e-01
bigcom246       -4.821485e-40 -1.440510e-01
bigcom248       -4.823787e-40 -8.805511e-02
bigcom249       -4.819951e-40 -3.285984e-01
bigcom250       -4.820718e-40 -9.735464e-02
bigcom254       -4.820718e-40 -2.193142e-01
bigcom266       -4.819951e-40 -2.774850e-01
bigcom269       -4.823787e-40 -1.370215e-01
bigcom272       -4.821485e-40 -1.856061e-01
bigcom274       -4.829938e-40 -2.227244e-01
bigcom281       -4.820718e-40 -3.887123e-01
bigcom291       -4.819184e-40 -1.793330e-01
bigcom292       -4.819951e-40 -3.732032e-01
bigcom295       -4.819184e-40 -4.832434e-01
bigcom299       -4.820718e-40 -2.388416e-01
bigcom301       -4.821485e-40 -1.710876e-01
bigcom306       -4.821485e-40 -1.684482e-01
bigcom309       -4.823019e-40 -7.453883e-02
bigcom314       -4.819951e-40 -1.149346e-01
bigcom321       -4.824555e-40 -1.533919e-01
bigcom341       -4.820718e-40 -1.573237e-01
bigcom350       -4.819184e-40 -1.033682e-02
bigcom353       -4.820718e-40 -7.899609e-02
bigcom359       -4.820718e-40 -8.658590e-02
bigcom363       -4.821485e-40 -1.777163e-01
bigcom365       -4.819951e-40 -4.523706e-01
bigcom385       -4.822252e-40 -7.202712e-02
bigcom386       -4.819951e-40 -1.530529e-01
bigcom408       -4.823019e-40 -3.851319e-01
bigcom412       -4.821485e-40 -6.324950e-02
bigcom480       -4.822252e-40 -1.311832e-01
spin_vertex     -2.045858e-39 -1.076338e+00
membership_s1    1.056443e-39  6.728346e-01
membership_s3   -4.831478e-40 -1.209691e-01
membership_s4    1.087946e-39  2.711161e-01
membership_s5   -5.204918e-40 -2.701332e-01
membership_s6   -5.523702e-40 -2.242456e-01
membership_s7   -5.091235e-40 -4.182913e-01
membership_s8   -4.826861e-40 -1.685127e-01
membership_s9   -4.829938e-40 -8.859188e-02
membership_s11  -4.825323e-40 -4.720897e-02
membership_s12  -4.823787e-40 -4.954965e-02
membership_s14  -4.823019e-40 -5.673692e-02
membership_s15  -4.907373e-40 -2.287738e-01
membership_s16  -4.826861e-40 -9.174947e-02
membership_s17  -4.824555e-40 -1.085008e-01
membership_s18  -4.851590e-40 -3.022737e-01
membership_s20  -4.822252e-40 -8.321081e-02
membership_s21  -4.916928e-40 -2.166063e-01
membership_s22  -4.834561e-40 -1.449340e-01
membership_s24  -4.833790e-40 -1.639653e-01
membership_s25  -4.826861e-40 -3.045383e-01
membership_s26  -4.829168e-40 -4.709655e-02
membership_s27  -5.148323e-40 -2.842721e-01
membership_s28  -4.829938e-40 -8.853982e-02
membership_s30  -5.489679e-40 -1.822911e-01
membership_s31  -5.096372e-40 -2.218191e-01
membership_s32  -5.123948e-40 -2.380798e-01
membership_s33  -4.823019e-40 -3.867489e-02
membership_s36   8.438599e-40  4.522819e-01
membership_s37  -4.870304e-40 -2.976690e-01
V1               7.316672e-40  8.258027e-02
V2               6.851709e-40  2.327257e-01
pdi             -2.088705e-36 -4.750527e+02
adhesion        -2.903748e-44 -1.146989e-05
cohesion         5.808561e-44  2.300596e-05
inner            3.590378e-44  2.115412e-05
outer            3.299994e-44  3.641897e-06
ioratio         -1.034464e-40 -8.550155e-01
comsize          1.217792e-43  9.373511e-05
[1] "Dataset: low_CT Model GBM, run: 3 of 10 2015-06-22 14:51:32"
Iter   TrainDeviance   ValidDeviance   StepSize   Improve
     1        0.0355            -nan     0.0100   -0.0000

[1] "GBM variable coefficients"
                            var      rel.inf
orbit38                 orbit38 1.000000e+02
graph1                   graph1 2.232843e-27
graph3                   graph3 1.367852e-29
graph4                   graph4 1.528857e-31
graph11                 graph11 1.078797e-31
graph0                   graph0 0.000000e+00
graph2                   graph2 0.000000e+00
graph5                   graph5 0.000000e+00
graph6                   graph6 0.000000e+00
graph7                   graph7 0.000000e+00
graph8                   graph8 0.000000e+00
graph9                   graph9 0.000000e+00
graph10                 graph10 0.000000e+00
graph12                 graph12 0.000000e+00
graph13                 graph13 0.000000e+00
graph14                 graph14 0.000000e+00
graph15                 graph15 0.000000e+00
graph16                 graph16 0.000000e+00
graph17                 graph17 0.000000e+00
graph18                 graph18 0.000000e+00
graph19                 graph19 0.000000e+00
graph20                 graph20 0.000000e+00
graph21                 graph21 0.000000e+00
graph22                 graph22 0.000000e+00
graph23                 graph23 0.000000e+00
graph24                 graph24 0.000000e+00
graph25                 graph25 0.000000e+00
graph26                 graph26 0.000000e+00
graph27                 graph27 0.000000e+00
graph28                 graph28 0.000000e+00
graph29                 graph29 0.000000e+00
orbit0                   orbit0 0.000000e+00
orbit1                   orbit1 0.000000e+00
orbit2                   orbit2 0.000000e+00
orbit3                   orbit3 0.000000e+00
orbit4                   orbit4 0.000000e+00
orbit5                   orbit5 0.000000e+00
orbit6                   orbit6 0.000000e+00
orbit7                   orbit7 0.000000e+00
orbit8                   orbit8 0.000000e+00
orbit9                   orbit9 0.000000e+00
orbit10                 orbit10 0.000000e+00
orbit11                 orbit11 0.000000e+00
orbit12                 orbit12 0.000000e+00
orbit13                 orbit13 0.000000e+00
orbit14                 orbit14 0.000000e+00
orbit15                 orbit15 0.000000e+00
orbit16                 orbit16 0.000000e+00
orbit17                 orbit17 0.000000e+00
orbit18                 orbit18 0.000000e+00
orbit19                 orbit19 0.000000e+00
orbit20                 orbit20 0.000000e+00
orbit21                 orbit21 0.000000e+00
orbit22                 orbit22 0.000000e+00
orbit23                 orbit23 0.000000e+00
orbit24                 orbit24 0.000000e+00
orbit25                 orbit25 0.000000e+00
orbit26                 orbit26 0.000000e+00
orbit27                 orbit27 0.000000e+00
orbit28                 orbit28 0.000000e+00
orbit29                 orbit29 0.000000e+00
orbit30                 orbit30 0.000000e+00
orbit31                 orbit31 0.000000e+00
orbit32                 orbit32 0.000000e+00
orbit33                 orbit33 0.000000e+00
orbit34                 orbit34 0.000000e+00
orbit35                 orbit35 0.000000e+00
orbit36                 orbit36 0.000000e+00
orbit37                 orbit37 0.000000e+00
orbit39                 orbit39 0.000000e+00
orbit40                 orbit40 0.000000e+00
orbit41                 orbit41 0.000000e+00
orbit42                 orbit42 0.000000e+00
orbit43                 orbit43 0.000000e+00
orbit44                 orbit44 0.000000e+00
orbit45                 orbit45 0.000000e+00
orbit46                 orbit46 0.000000e+00
orbit47                 orbit47 0.000000e+00
orbit48                 orbit48 0.000000e+00
orbit49                 orbit49 0.000000e+00
orbit50                 orbit50 0.000000e+00
orbit51                 orbit51 0.000000e+00
orbit52                 orbit52 0.000000e+00
orbit53                 orbit53 0.000000e+00
orbit54                 orbit54 0.000000e+00
orbit55                 orbit55 0.000000e+00
orbit56                 orbit56 0.000000e+00
orbit57                 orbit57 0.000000e+00
orbit58                 orbit58 0.000000e+00
orbit59                 orbit59 0.000000e+00
orbit60                 orbit60 0.000000e+00
orbit61                 orbit61 0.000000e+00
orbit62                 orbit62 0.000000e+00
orbit63                 orbit63 0.000000e+00
orbit64                 orbit64 0.000000e+00
orbit65                 orbit65 0.000000e+00
orbit66                 orbit66 0.000000e+00
orbit67                 orbit67 0.000000e+00
orbit68                 orbit68 0.000000e+00
orbit69                 orbit69 0.000000e+00
orbit70                 orbit70 0.000000e+00
orbit71                 orbit71 0.000000e+00
orbit72                 orbit72 0.000000e+00
AP                           AP 0.000000e+00
bet                         bet 0.000000e+00
ecc                         ecc 0.000000e+00
eccrad                   eccrad 0.000000e+00
close                     close 0.000000e+00
constraint           constraint 0.000000e+00
coreness               coreness 0.000000e+00
knn                         knn 0.000000e+00
hubscore               hubscore 0.000000e+00
pagerank               pagerank 0.000000e+00
trans                     trans 0.000000e+00
evcent                   evcent 0.000000e+00
first                     first 0.000000e+00
upto_second         upto_second 0.000000e+00
upto_third           upto_third 0.000000e+00
upto_fourth         upto_fourth 0.000000e+00
upto_fifth           upto_fifth 0.000000e+00
upto_sixth           upto_sixth 0.000000e+00
second                   second 0.000000e+00
third                     third 0.000000e+00
fourth                   fourth 0.000000e+00
fifth                     fifth 0.000000e+00
sixth                     sixth 0.000000e+00
ratio1                   ratio1 0.000000e+00
ratio2                   ratio2 0.000000e+00
ratio3                   ratio3 0.000000e+00
ratio4                   ratio4 0.000000e+00
ratio5                   ratio5 0.000000e+00
ratio6                   ratio6 0.000000e+00
selfinter             selfinter 0.000000e+00
walktrap_vertex walktrap_vertex 0.000000e+00
bigcom1                 bigcom1 0.000000e+00
bigcom2                 bigcom2 0.000000e+00
bigcom3                 bigcom3 0.000000e+00
bigcom4                 bigcom4 0.000000e+00
bigcom6                 bigcom6 0.000000e+00
bigcom8                 bigcom8 0.000000e+00
bigcom9                 bigcom9 0.000000e+00
bigcom11               bigcom11 0.000000e+00
bigcom13               bigcom13 0.000000e+00
bigcom15               bigcom15 0.000000e+00
bigcom16               bigcom16 0.000000e+00
bigcom21               bigcom21 0.000000e+00
bigcom22               bigcom22 0.000000e+00
bigcom24               bigcom24 0.000000e+00
bigcom26               bigcom26 0.000000e+00
bigcom28               bigcom28 0.000000e+00
bigcom30               bigcom30 0.000000e+00
bigcom31               bigcom31 0.000000e+00
bigcom32               bigcom32 0.000000e+00
bigcom33               bigcom33 0.000000e+00
bigcom34               bigcom34 0.000000e+00
bigcom36               bigcom36 0.000000e+00
bigcom37               bigcom37 0.000000e+00
bigcom38               bigcom38 0.000000e+00
bigcom39               bigcom39 0.000000e+00
bigcom40               bigcom40 0.000000e+00
bigcom43               bigcom43 0.000000e+00
bigcom44               bigcom44 0.000000e+00
bigcom46               bigcom46 0.000000e+00
bigcom47               bigcom47 0.000000e+00
bigcom49               bigcom49 0.000000e+00
bigcom50               bigcom50 0.000000e+00
bigcom51               bigcom51 0.000000e+00
bigcom52               bigcom52 0.000000e+00
bigcom54               bigcom54 0.000000e+00
bigcom56               bigcom56 0.000000e+00
bigcom62               bigcom62 0.000000e+00
bigcom66               bigcom66 0.000000e+00
bigcom68               bigcom68 0.000000e+00
bigcom69               bigcom69 0.000000e+00
bigcom71               bigcom71 0.000000e+00
bigcom72               bigcom72 0.000000e+00
bigcom73               bigcom73 0.000000e+00
bigcom74               bigcom74 0.000000e+00
bigcom75               bigcom75 0.000000e+00
bigcom76               bigcom76 0.000000e+00
bigcom77               bigcom77 0.000000e+00
bigcom79               bigcom79 0.000000e+00
bigcom80               bigcom80 0.000000e+00
bigcom82               bigcom82 0.000000e+00
bigcom83               bigcom83 0.000000e+00
bigcom84               bigcom84 0.000000e+00
bigcom85               bigcom85 0.000000e+00
bigcom87               bigcom87 0.000000e+00
bigcom89               bigcom89 0.000000e+00
bigcom91               bigcom91 0.000000e+00
bigcom92               bigcom92 0.000000e+00
bigcom93               bigcom93 0.000000e+00
bigcom96               bigcom96 0.000000e+00
bigcom97               bigcom97 0.000000e+00
bigcom98               bigcom98 0.000000e+00
bigcom99               bigcom99 0.000000e+00
bigcom101             bigcom101 0.000000e+00
bigcom104             bigcom104 0.000000e+00
bigcom106             bigcom106 0.000000e+00
bigcom109             bigcom109 0.000000e+00
bigcom113             bigcom113 0.000000e+00
bigcom116             bigcom116 0.000000e+00
bigcom120             bigcom120 0.000000e+00
bigcom123             bigcom123 0.000000e+00
bigcom126             bigcom126 0.000000e+00
bigcom127             bigcom127 0.000000e+00
bigcom137             bigcom137 0.000000e+00
bigcom139             bigcom139 0.000000e+00
bigcom140             bigcom140 0.000000e+00
bigcom143             bigcom143 0.000000e+00
bigcom145             bigcom145 0.000000e+00
bigcom146             bigcom146 0.000000e+00
bigcom147             bigcom147 0.000000e+00
bigcom149             bigcom149 0.000000e+00
bigcom153             bigcom153 0.000000e+00
bigcom154             bigcom154 0.000000e+00
bigcom156             bigcom156 0.000000e+00
bigcom157             bigcom157 0.000000e+00
bigcom158             bigcom158 0.000000e+00
bigcom160             bigcom160 0.000000e+00
bigcom161             bigcom161 0.000000e+00
bigcom162             bigcom162 0.000000e+00
bigcom164             bigcom164 0.000000e+00
bigcom166             bigcom166 0.000000e+00
bigcom167             bigcom167 0.000000e+00
bigcom171             bigcom171 0.000000e+00
bigcom173             bigcom173 0.000000e+00
bigcom175             bigcom175 0.000000e+00
bigcom176             bigcom176 0.000000e+00
bigcom177             bigcom177 0.000000e+00
bigcom178             bigcom178 0.000000e+00
bigcom180             bigcom180 0.000000e+00
bigcom181             bigcom181 0.000000e+00
bigcom184             bigcom184 0.000000e+00
bigcom186             bigcom186 0.000000e+00
bigcom187             bigcom187 0.000000e+00
bigcom189             bigcom189 0.000000e+00
bigcom194             bigcom194 0.000000e+00
bigcom195             bigcom195 0.000000e+00
bigcom196             bigcom196 0.000000e+00
bigcom204             bigcom204 0.000000e+00
bigcom205             bigcom205 0.000000e+00
bigcom212             bigcom212 0.000000e+00
bigcom214             bigcom214 0.000000e+00
bigcom222             bigcom222 0.000000e+00
bigcom223             bigcom223 0.000000e+00
bigcom226             bigcom226 0.000000e+00
bigcom227             bigcom227 0.000000e+00
bigcom229             bigcom229 0.000000e+00
bigcom233             bigcom233 0.000000e+00
bigcom236             bigcom236 0.000000e+00
bigcom237             bigcom237 0.000000e+00
bigcom246             bigcom246 0.000000e+00
bigcom248             bigcom248 0.000000e+00
bigcom249             bigcom249 0.000000e+00
bigcom250             bigcom250 0.000000e+00
bigcom254             bigcom254 0.000000e+00
bigcom266             bigcom266 0.000000e+00
bigcom269             bigcom269 0.000000e+00
bigcom272             bigcom272 0.000000e+00
bigcom274             bigcom274 0.000000e+00
bigcom281             bigcom281 0.000000e+00
bigcom291             bigcom291 0.000000e+00
bigcom292             bigcom292 0.000000e+00
bigcom295             bigcom295 0.000000e+00
bigcom299             bigcom299 0.000000e+00
bigcom301             bigcom301 0.000000e+00
bigcom306             bigcom306 0.000000e+00
bigcom309             bigcom309 0.000000e+00
bigcom314             bigcom314 0.000000e+00
bigcom321             bigcom321 0.000000e+00
bigcom341             bigcom341 0.000000e+00
bigcom350             bigcom350 0.000000e+00
bigcom353             bigcom353 0.000000e+00
bigcom359             bigcom359 0.000000e+00
bigcom363             bigcom363 0.000000e+00
bigcom365             bigcom365 0.000000e+00
bigcom385             bigcom385 0.000000e+00
bigcom386             bigcom386 0.000000e+00
bigcom408             bigcom408 0.000000e+00
bigcom412             bigcom412 0.000000e+00
bigcom480             bigcom480 0.000000e+00
spin_vertex         spin_vertex 0.000000e+00
membership_s1     membership_s1 0.000000e+00
membership_s3     membership_s3 0.000000e+00
membership_s4     membership_s4 0.000000e+00
membership_s5     membership_s5 0.000000e+00
membership_s6     membership_s6 0.000000e+00
membership_s7     membership_s7 0.000000e+00
membership_s8     membership_s8 0.000000e+00
membership_s9     membership_s9 0.000000e+00
membership_s11   membership_s11 0.000000e+00
membership_s12   membership_s12 0.000000e+00
membership_s14   membership_s14 0.000000e+00
membership_s15   membership_s15 0.000000e+00
membership_s16   membership_s16 0.000000e+00
membership_s17   membership_s17 0.000000e+00
membership_s18   membership_s18 0.000000e+00
membership_s20   membership_s20 0.000000e+00
membership_s21   membership_s21 0.000000e+00
membership_s22   membership_s22 0.000000e+00
membership_s24   membership_s24 0.000000e+00
membership_s25   membership_s25 0.000000e+00
membership_s26   membership_s26 0.000000e+00
membership_s27   membership_s27 0.000000e+00
membership_s28   membership_s28 0.000000e+00
membership_s30   membership_s30 0.000000e+00
membership_s31   membership_s31 0.000000e+00
membership_s32   membership_s32 0.000000e+00
membership_s33   membership_s33 0.000000e+00
membership_s36   membership_s36 0.000000e+00
membership_s37   membership_s37 0.000000e+00
V1                           V1 0.000000e+00
V2                           V2 0.000000e+00
pdi                         pdi 0.000000e+00
adhesion               adhesion 0.000000e+00
cohesion               cohesion 0.000000e+00
inner                     inner 0.000000e+00
outer                     outer 0.000000e+00
ioratio                 ioratio 0.000000e+00
comsize                 comsize 0.000000e+00
[1] "Dataset: low_CT Model RF, run: 3 of 10 2015-06-22 14:51:34"
     |      Out-of-bag   |
Tree |      MSE  %Var(y) |
   1 | 0.0008587   269.77 |
   2 | 0.001148   360.73 |
   3 | 0.000755   237.17 |
   4 | 0.000643   201.98 |
   5 | 0.0006378   200.37 |
   6 | 0.0005936   186.49 |
   7 | 0.0004502   141.43 |
   8 | 0.0004428   139.12 |
   9 | 0.0005237   164.51 |
  10 | 0.0005308   166.76 |
  11 | 0.0005043   158.43 |
  12 | 0.0004851   152.40 |
  13 | 0.0004149   130.33 |
  14 | 0.0004033   126.71 |
  15 | 0.0004071   127.89 |
  16 | 0.0003993   125.44 |
  17 | 0.0004284   134.57 |
  18 | 0.0004151   130.42 |
  19 | 0.0004102   128.87 |
  20 | 0.0003947   123.99 |
  21 | 0.0003882   121.96 |
  22 | 0.000381   119.70 |
  23 | 0.0003738   117.42 |
  24 | 0.0003895   122.35 |
  25 | 0.0004004   125.79 |
  26 | 0.0003946   123.96 |
  27 | 0.0003923   123.25 |
  28 | 0.000389   122.19 |
  29 | 0.0003834   120.46 |
  30 | 0.0003786   118.93 |
  31 | 0.0003732   117.24 |
  32 | 0.0003715   116.72 |
  33 | 0.0003693   116.01 |
  34 | 0.0003693   116.00 |
  35 | 0.0003678   115.55 |
  36 | 0.0003658   114.90 |
  37 | 0.0003622   113.80 |
  38 | 0.0003595   112.94 |
  39 | 0.0003587   112.69 |
  40 | 0.000357   112.16 |
  41 | 0.0003554   111.63 |
  42 | 0.0003538   111.16 |
  43 | 0.0003559   111.80 |
  44 | 0.0003563   111.93 |
  45 | 0.0003543   111.31 |
  46 | 0.0003522   110.65 |
  47 | 0.0003519   110.54 |
  48 | 0.0003521   110.60 |
  49 | 0.0003522   110.65 |
  50 | 0.0003513   110.37 |
  51 | 0.000352   110.59 |
  52 | 0.0003514   110.38 |
  53 | 0.0003512   110.32 |
  54 | 0.000351   110.27 |
  55 | 0.0003502   110.01 |
  56 | 0.0003505   110.11 |
  57 | 0.0003494   109.78 |
  58 | 0.0003483   109.41 |
  59 | 0.0003528   110.83 |
  60 | 0.0003548   111.45 |
  61 | 0.0003556   111.72 |
  62 | 0.0003552   111.58 |
  63 | 0.0003563   111.94 |
  64 | 0.0003555   111.67 |
  65 | 0.0003556   111.70 |
  66 | 0.0003545   111.35 |
  67 | 0.000355   111.51 |
  68 | 0.0003537   111.13 |
  69 | 0.0003533   110.99 |
  70 | 0.0003527   110.79 |
  71 | 0.0003537   111.12 |
  72 | 0.0003527   110.81 |
  73 | 0.0003518   110.52 |
  74 | 0.0003517   110.49 |
  75 | 0.0003511   110.29 |
  76 | 0.0003509   110.23 |
  77 |  0.00035   109.97 |
  78 | 0.0003494   109.78 |
  79 | 0.0003489   109.60 |
  80 | 0.0003484   109.44 |
  81 | 0.0003524   110.70 |
  82 | 0.0003523   110.68 |
  83 | 0.000352   110.57 |
  84 | 0.0003518   110.51 |
  85 | 0.0003518   110.51 |
  86 | 0.0003505   110.12 |
  87 | 0.0003501   109.97 |
  88 | 0.0003499   109.91 |
  89 | 0.0003503   110.06 |
  90 | 0.0003496   109.84 |
  91 | 0.0003496   109.84 |
  92 | 0.0003489   109.60 |
  93 | 0.0003485   109.48 |
  94 | 0.0003478   109.27 |
  95 | 0.000347   109.00 |
  96 | 0.0003466   108.89 |
  97 | 0.0003462   108.74 |
  98 | 0.0003462   108.75 |
  99 | 0.0003464   108.82 |
 100 | 0.0003459   108.67 |
[1] "Random Forest variable coefficients"
                      %IncMSE IncNodePurity
graph0          -3.519444e-43  8.684417e-20
graph1           4.336513e-06  3.583333e-02
graph2          -9.100202e-40  2.659472e-20
graph3           1.285347e-05  4.883041e-03
graph4           1.727421e-03  1.070532e-02
graph5          -4.325260e-06  1.689744e-02
graph6           3.411224e-04  2.725896e-02
graph7          -7.519154e-44  3.105011e-20
graph8           0.000000e+00  1.567011e-22
graph9           4.858224e-05  1.568496e-02
graph10          3.498032e-05  1.078853e-03
graph11          1.291889e-04  4.022931e-02
graph12          1.648230e-40  3.729253e-19
graph13          4.607835e-04  1.619697e-02
graph14          3.062117e-05  1.878723e-02
graph15          1.970701e-04  2.302205e-02
graph16         -5.714518e-40  3.195326e-19
graph17         -3.239017e-46  2.166160e-19
graph18          1.776826e-40  6.149883e-20
graph19          3.422910e-05  5.685659e-02
graph20          4.181569e-04  2.803136e-02
graph21          6.086957e-05  2.366042e-05
graph22          0.000000e+00  4.140721e-20
graph23         -6.161778e-40  8.888889e-03
graph24         -3.467938e-41  5.737801e-20
graph25          4.544465e-04  6.635730e-02
graph26         -7.226866e-41  3.100352e-20
graph27          0.000000e+00  7.898582e-21
graph28          0.000000e+00  1.715242e-22
graph29          0.000000e+00  0.000000e+00
orbit0          -6.566370e-40  7.504077e-20
orbit1           1.290324e-05  1.041857e-02
orbit2          -8.055986e-41  9.283905e-20
orbit3           0.000000e+00  2.613308e-20
orbit4           1.504217e-04  3.391359e-02
orbit5          -4.283321e-40  1.513838e-19
orbit6           3.313511e-03  5.538828e-04
orbit7           7.932707e-41  5.398141e-20
orbit8           1.380587e-04  8.850579e-03
orbit9           2.962336e-05  1.097973e-02
orbit10          0.000000e+00  6.779016e-20
orbit11         -1.283269e-41  7.345893e-21
orbit12         -3.272364e-42  4.486310e-20
orbit13          0.000000e+00  2.185769e-20
orbit14          0.000000e+00  2.731681e-22
orbit15          3.876296e-05  2.523810e-02
orbit16          1.283148e-05  9.000000e-03
orbit17          1.089799e-06  8.000000e-03
orbit18         -5.913702e-40  2.307692e-02
orbit19          4.621606e-04  2.281086e-05
orbit20         -6.718248e-40  8.750000e-03
orbit21         -3.069318e-40  1.233153e-19
orbit22          2.603037e-05  4.072948e-03
orbit23         -1.820957e-42  2.519923e-22
orbit24         -6.786113e-40  2.324470e-19
orbit25         -7.823192e-42  7.943263e-20
orbit26         -8.770155e-41  3.135504e-20
orbit27          2.625073e-05  3.472222e-02
orbit28         -1.679975e-39  1.309534e-19
orbit29         -4.891471e-41  2.914640e-20
orbit30         -1.681123e-41  3.248583e-20
orbit31          4.432624e-06  8.333333e-03
orbit32          1.757286e-40  7.429114e-20
orbit33         -2.556534e-44  7.737646e-21
orbit34          2.469538e-04  4.127541e-02
orbit35          1.415868e-04  1.522084e-02
orbit36          3.460389e-06  3.434853e-02
orbit37         -3.758008e-40  1.343606e-19
orbit38          1.740936e-04  1.405827e-01
orbit39          4.651919e-40  2.584192e-19
orbit40         -2.275874e-40  6.838309e-20
orbit41          0.000000e+00  8.220455e-21
orbit42          0.000000e+00  2.371692e-22
orbit43         -5.057963e-41  5.326567e-20
orbit44          0.000000e+00  1.694066e-22
orbit45          5.145900e-05  1.741626e-03
orbit46          8.416111e-41  8.206055e-20
orbit47         -5.890254e-41  5.936219e-20
orbit48         -7.695775e-40  1.515554e-20
orbit49          4.245652e-04  5.340819e-02
orbit50          1.293661e-05  1.830395e-02
orbit51         -2.352244e-40  9.221436e-20
orbit52         -1.219969e-40  5.873115e-20
orbit53         -9.039382e-42  5.711120e-21
orbit54         -7.384235e-42  2.478418e-20
orbit55          0.000000e+00  1.016440e-22
orbit56         -4.988847e-40  2.006007e-19
orbit57          0.000000e+00  3.748121e-22
orbit58          0.000000e+00  2.032879e-22
orbit59          0.000000e+00  5.120738e-20
orbit60          0.000000e+00  7.737646e-21
orbit61          0.000000e+00  3.388132e-23
orbit62          4.319688e-04  1.713313e-02
orbit63         -4.417691e-41  2.162052e-20
orbit64         -5.176757e-40  1.117448e-20
orbit65         -2.507475e-46  2.485618e-20
orbit66          0.000000e+00  2.646978e-22
orbit67          0.000000e+00  1.863472e-22
orbit68         -7.362818e-42  8.057401e-21
orbit69          0.000000e+00  6.988022e-23
orbit70          9.390414e-42  2.350516e-22
orbit71          0.000000e+00  1.016440e-22
orbit72          0.000000e+00  3.388132e-23
AP               0.000000e+00  1.016440e-22
bet             -3.595549e-40  2.214801e-19
ecc             -3.759577e-44  4.872134e-20
eccrad           0.000000e+00  4.928249e-20
close            1.304348e-05  9.973404e-03
constraint      -1.502843e-40  1.162892e-19
coreness        -4.623407e-05  2.546227e-02
knn             -1.116177e-39  2.510330e-19
hubscore        -5.562122e-41  3.072316e-19
pagerank        -2.820447e-40  2.463722e-19
trans            0.000000e+00  1.009663e-20
evcent          -5.978575e-40  3.037757e-19
first            0.000000e+00  7.348434e-20
upto_second     -5.279997e-40  8.333333e-03
upto_third      -4.325260e-06  1.428571e-02
upto_fourth     -1.141220e-39  2.497265e-19
upto_fifth       8.656314e-06  2.266667e-02
upto_sixth      -8.703306e-41  1.398028e-19
second          -1.813507e-40  2.575361e-19
third            1.214224e-04  6.536374e-03
fourth           1.588108e-04  7.743413e-02
fifth           -9.406271e-40  2.282076e-19
sixth            1.096011e-04  7.910734e-03
ratio1           2.161184e-05  3.578947e-02
ratio2           1.852659e-05  4.155130e-03
ratio3           4.405286e-06  1.333333e-02
ratio4           4.257131e-06  2.888889e-02
ratio5          -8.537476e-40  9.000000e-03
ratio6          -2.644134e-40  1.864489e-19
selfinter        6.923605e-06  4.821355e-03
walktrap_vertex  0.000000e+00  5.492373e-20
bigcom1          0.000000e+00  2.210121e-20
bigcom2          0.000000e+00  6.776264e-23
bigcom3         -7.334107e-42  1.439956e-22
bigcom4          0.000000e+00  1.440591e-20
bigcom6          0.000000e+00  0.000000e+00
bigcom8          0.000000e+00  7.835055e-23
bigcom9          0.000000e+00  1.715242e-22
bigcom11         0.000000e+00  1.863472e-22
bigcom13         0.000000e+00  0.000000e+00
bigcom15         0.000000e+00  1.016440e-22
bigcom16         0.000000e+00  3.388132e-23
bigcom21         0.000000e+00  4.235165e-23
bigcom22         0.000000e+00  1.524659e-22
bigcom24         0.000000e+00  3.388132e-23
bigcom26         0.000000e+00  1.694066e-22
bigcom28        -7.503155e-42  1.101143e-22
bigcom30         0.000000e+00  1.715242e-22
bigcom31         0.000000e+00  3.388132e-23
bigcom32         0.000000e+00  3.388132e-23
bigcom33         0.000000e+00  0.000000e+00
bigcom34         0.000000e+00  1.016440e-22
bigcom36         0.000000e+00  3.599890e-23
bigcom37         0.000000e+00  3.388132e-23
bigcom38         0.000000e+00  1.016440e-22
bigcom39         7.239999e-42  1.694066e-22
bigcom40         5.991125e-04  1.233288e-01
bigcom43         0.000000e+00  6.776264e-23
bigcom44         0.000000e+00  8.470329e-23
bigcom46         6.130811e-42  1.355253e-22
bigcom47         0.000000e+00  6.776264e-23
bigcom49         0.000000e+00  1.016440e-22
bigcom50         0.000000e+00  8.470329e-23
bigcom51         0.000000e+00  6.776264e-23
bigcom52         0.000000e+00  6.776264e-23
bigcom54         0.000000e+00  3.388132e-23
bigcom56         0.000000e+00  1.355253e-22
bigcom62         0.000000e+00  6.776264e-23
bigcom66         0.000000e+00  6.776264e-23
bigcom68         0.000000e+00  3.388132e-23
bigcom69         0.000000e+00  0.000000e+00
bigcom71        -7.218387e-42  3.388132e-23
bigcom72         0.000000e+00  0.000000e+00
bigcom73         0.000000e+00  3.388132e-23
bigcom74         0.000000e+00  0.000000e+00
bigcom75         0.000000e+00  0.000000e+00
bigcom76         0.000000e+00  3.599890e-23
bigcom77         0.000000e+00  0.000000e+00
bigcom79         0.000000e+00  3.388132e-23
bigcom80         0.000000e+00  0.000000e+00
bigcom82         0.000000e+00  3.388132e-23
bigcom83         0.000000e+00  0.000000e+00
bigcom84         0.000000e+00  1.016440e-22
bigcom85         0.000000e+00  0.000000e+00
bigcom87         0.000000e+00  6.776264e-23
bigcom89         0.000000e+00  1.016440e-22
bigcom91         0.000000e+00  3.388132e-23
bigcom92         2.172000e-41  1.016440e-22
bigcom93         0.000000e+00  3.388132e-23
bigcom96         0.000000e+00  3.388132e-23
bigcom97         0.000000e+00  8.470329e-23
bigcom98         0.000000e+00  0.000000e+00
bigcom99         0.000000e+00  4.235165e-23
bigcom101        0.000000e+00  3.388132e-23
bigcom104        6.065451e-42  6.988022e-23
bigcom106        0.000000e+00  6.776264e-23
bigcom109        0.000000e+00  1.694066e-23
bigcom113        0.000000e+00  0.000000e+00
bigcom116        0.000000e+00  3.599890e-23
bigcom120        0.000000e+00  0.000000e+00
bigcom123        0.000000e+00  1.016440e-22
bigcom126        0.000000e+00  0.000000e+00
bigcom127        0.000000e+00  6.776264e-23
bigcom137        0.000000e+00  3.388132e-23
bigcom139        0.000000e+00  0.000000e+00
bigcom140        0.000000e+00  3.388132e-23
bigcom143        0.000000e+00  0.000000e+00
bigcom145        0.000000e+00  0.000000e+00
bigcom146        0.000000e+00  2.117582e-24
bigcom147        0.000000e+00  6.776264e-23
bigcom149        0.000000e+00  0.000000e+00
bigcom153        0.000000e+00  3.388132e-23
bigcom154        0.000000e+00  3.388132e-23
bigcom156        0.000000e+00  1.694066e-22
bigcom157        0.000000e+00  0.000000e+00
bigcom158        0.000000e+00  0.000000e+00
bigcom160        0.000000e+00  3.388132e-23
bigcom161        0.000000e+00  0.000000e+00
bigcom162        0.000000e+00  0.000000e+00
bigcom164        0.000000e+00  3.388132e-23
bigcom166        0.000000e+00  6.776264e-23
bigcom167        0.000000e+00  3.388132e-23
bigcom171        0.000000e+00  0.000000e+00
bigcom173        0.000000e+00  6.776264e-23
bigcom175        0.000000e+00  0.000000e+00
bigcom176        0.000000e+00  3.388132e-23
bigcom177        0.000000e+00  8.470329e-23
bigcom178        0.000000e+00  0.000000e+00
bigcom180        0.000000e+00  0.000000e+00
bigcom181        0.000000e+00  1.185846e-22
bigcom184        0.000000e+00  3.388132e-23
bigcom186        0.000000e+00  3.388132e-23
bigcom187        0.000000e+00  0.000000e+00
bigcom189        0.000000e+00  0.000000e+00
bigcom194        0.000000e+00  0.000000e+00
bigcom195        0.000000e+00  0.000000e+00
bigcom196        0.000000e+00  0.000000e+00
bigcom204        0.000000e+00  1.694066e-23
bigcom205        0.000000e+00  0.000000e+00
bigcom212        0.000000e+00  3.388132e-23
bigcom214        0.000000e+00  0.000000e+00
bigcom222        0.000000e+00  0.000000e+00
bigcom223        0.000000e+00  0.000000e+00
bigcom226        0.000000e+00  0.000000e+00
bigcom227        0.000000e+00  3.388132e-23
bigcom229        0.000000e+00  0.000000e+00
bigcom233        0.000000e+00  0.000000e+00
bigcom236        0.000000e+00  6.776264e-23
bigcom237        0.000000e+00  1.694066e-23
bigcom246        0.000000e+00  6.776264e-23
bigcom248        0.000000e+00  6.776264e-23
bigcom249        0.000000e+00  0.000000e+00
bigcom250        0.000000e+00  0.000000e+00
bigcom254        0.000000e+00  3.388132e-23
bigcom266        0.000000e+00  0.000000e+00
bigcom269        0.000000e+00  1.016440e-22
bigcom272        0.000000e+00  3.388132e-23
bigcom274        0.000000e+00  3.388132e-23
bigcom281        0.000000e+00  0.000000e+00
bigcom291        0.000000e+00  0.000000e+00
bigcom292        0.000000e+00  0.000000e+00
bigcom295        0.000000e+00  0.000000e+00
bigcom299        0.000000e+00  0.000000e+00
bigcom301        0.000000e+00  2.117582e-24
bigcom306        0.000000e+00  0.000000e+00
bigcom309        0.000000e+00  0.000000e+00
bigcom314        0.000000e+00  0.000000e+00
bigcom321        0.000000e+00  6.776264e-23
bigcom341        0.000000e+00  0.000000e+00
bigcom350        0.000000e+00  0.000000e+00
bigcom353        0.000000e+00  0.000000e+00
bigcom359        0.000000e+00  0.000000e+00
bigcom363        0.000000e+00  0.000000e+00
bigcom365        0.000000e+00  0.000000e+00
bigcom385        0.000000e+00  6.776264e-23
bigcom386        0.000000e+00  0.000000e+00
bigcom408        0.000000e+00  3.388132e-23
bigcom412        0.000000e+00  0.000000e+00
bigcom480        0.000000e+00  0.000000e+00
spin_vertex     -5.554402e-41  9.223554e-20
membership_s1    8.888532e-05  2.217042e-02
membership_s3   -6.029454e-42  1.355253e-22
membership_s4    0.000000e+00  1.271723e-02
membership_s5    4.340229e-41  6.740265e-21
membership_s6   -1.371317e-41  2.089842e-20
membership_s7    0.000000e+00  4.446923e-23
membership_s8    0.000000e+00  1.694066e-22
membership_s9    0.000000e+00  0.000000e+00
membership_s11   0.000000e+00  0.000000e+00
membership_s12   0.000000e+00  1.185846e-22
membership_s14   0.000000e+00  0.000000e+00
membership_s15   0.000000e+00  1.397604e-22
membership_s16   0.000000e+00  1.355253e-22
membership_s17   0.000000e+00  1.016440e-22
membership_s18   0.000000e+00  3.282253e-22
membership_s20   0.000000e+00  6.776264e-23
membership_s21   0.000000e+00  1.376429e-22
membership_s22   7.218387e-42  1.694066e-22
membership_s24   0.000000e+00  1.355253e-22
membership_s25   0.000000e+00  3.388132e-23
membership_s26   0.000000e+00  0.000000e+00
membership_s27   0.000000e+00  1.228198e-22
membership_s28   0.000000e+00  1.694066e-22
membership_s30   0.000000e+00  1.522965e-20
membership_s31  -6.065451e-42  1.543506e-20
membership_s32   0.000000e+00  6.564505e-23
membership_s33   0.000000e+00  0.000000e+00
membership_s36   0.000000e+00  1.439956e-22
membership_s37   0.000000e+00  1.461132e-22
V1               2.032210e-05  3.372294e-02
V2              -1.155819e-40  2.635712e-19
pdi              0.000000e+00  1.096908e-21
adhesion         1.745970e-05  4.138889e-02
cohesion         9.448889e-04  2.865085e-02
inner            6.381791e-04  4.372132e-02
outer            1.523078e-04  8.980167e-02
ioratio          1.655575e-04  9.446292e-02
comsize          4.231909e-06  2.737655e-02
[1] "Dataset: low_CT Model GLM, run: 3 of 10 2015-06-22 14:52:34"
[1] "glmnet variable coefficients"
                         [,1]          [,2]
(Intercept)     -8.051819e+00 -9.773784e+00
graph0           9.824625e-41 -1.168788e-02
graph1          -5.139697e-44 -3.318369e-06
graph2          -1.611338e-40 -6.555286e-02
graph3           7.851267e-45  1.087172e-07
graph4          -1.591641e-46 -2.597193e-08
graph5           1.167282e-41  1.180309e-03
graph6          -1.441280e-44  1.326804e-07
graph7          -2.971400e-42 -7.580091e-04
graph8          -1.618349e-40 -2.512947e-02
graph9           1.836925e-46 -2.388757e-08
graph10         -3.060769e-48  6.980776e-12
graph11         -2.690520e-49 -5.405009e-11
graph12          3.220449e-46  2.331631e-07
graph13          1.417064e-45 -1.881442e-06
graph14         -3.829922e-47 -3.659311e-09
graph15          6.392399e-44 -3.605649e-04
graph16          8.900962e-46  2.684733e-07
graph17         -9.189373e-46  6.925085e-08
graph18         -8.618888e-44 -1.682629e-05
graph19          8.410151e-45 -1.659895e-06
graph20          5.354445e-43  6.198437e-05
graph21          3.065311e-43  6.766006e-05
graph22         -5.163970e-44 -8.550033e-06
graph23          4.293509e-44 -4.699159e-06
graph24         -2.643242e-43 -5.963907e-05
graph25          8.280647e-42 -5.215420e-04
graph26         -1.025795e-42 -2.094282e-04
graph27         -9.015833e-42 -2.356213e-03
graph28         -5.691844e-42 -2.759413e-04
graph29         -2.634664e-40 -4.974445e-02
orbit0           9.824625e-41 -1.156621e-02
orbit1          -5.226636e-44 -3.087610e-06
orbit2           4.569694e-41 -7.097077e-03
orbit3          -1.611338e-40 -6.560078e-02
orbit4           8.412259e-45 -1.166139e-07
orbit5           6.091816e-44  1.856138e-05
orbit6          -1.591646e-46 -2.599753e-08
orbit7           3.914308e-41 -1.688932e-02
orbit8           1.167282e-41  1.191431e-03
orbit9           4.245610e-45  4.860896e-06
orbit10         -1.493949e-43 -2.487977e-05
orbit11         -1.097404e-40 -4.755625e-02
orbit12         -2.968578e-42 -7.583337e-04
orbit13         -1.395438e-40 -3.388800e-02
orbit14         -1.618349e-40 -2.516832e-02
orbit15          2.149884e-46 -3.069038e-08
orbit16          8.152795e-45  1.697678e-06
orbit17          3.799657e-46 -1.772918e-07
orbit18          1.607418e-46  3.907224e-08
orbit19         -4.450076e-48 -2.159317e-10
orbit20         -4.502593e-47 -1.540312e-08
orbit21          8.007773e-44  6.705875e-06
orbit22         -2.690520e-49 -5.410829e-11
orbit23          3.675276e-41 -8.282345e-02
orbit24          5.470008e-46  3.436535e-07
orbit25         -5.423912e-46 -5.197976e-08
orbit26         -8.575543e-44 -1.694034e-05
orbit27          5.971343e-45 -3.518405e-06
orbit28          5.462323e-44  1.819551e-05
orbit29         -1.160660e-44 -3.380870e-06
orbit30         -1.950506e-43 -5.728795e-05
orbit31         -4.199373e-47 -4.181865e-09
orbit32         -1.254851e-46 -8.583367e-09
orbit33         -1.406567e-40 -6.385183e-02
orbit34          6.392399e-44 -3.601075e-04
orbit35         -2.930353e-46 -5.550065e-08
orbit36          2.674014e-43  6.716777e-05
orbit37          5.313781e-45  1.568791e-06
orbit38          1.089189e-41  2.783328e-03
orbit39         -4.497169e-46  4.339073e-07
orbit40         -2.028573e-45 -2.125574e-07
orbit41         -1.810837e-43 -1.480836e-05
orbit42         -1.703823e-40 -4.483359e-02
orbit43         -8.618793e-44 -1.683259e-05
orbit44         -1.929929e-40 -2.704221e-02
orbit45          1.568704e-44 -7.111193e-07
orbit46         -7.247539e-44 -2.418188e-05
orbit47         -2.087829e-42 -6.457136e-04
orbit48         -1.451140e-43 -1.673839e-05
orbit49          5.410998e-43  6.330830e-05
orbit50         -3.099217e-43 -1.185874e-02
orbit51          1.102267e-42  2.412610e-04
orbit52         -2.637365e-43 -5.501627e-05
orbit53         -4.472090e-42 -1.955004e-03
orbit54         -5.163841e-44 -8.540100e-06
orbit55         -2.064953e-40 -2.489124e-02
orbit56          4.834827e-44 -4.822153e-06
orbit57         -2.729047e-43 -2.379956e-05
orbit58         -1.811205e-40 -2.531992e-02
orbit59         -2.776752e-43 -6.324189e-05
orbit60         -2.470842e-42 -4.013323e-04
orbit61         -2.356642e-40 -4.629561e-02
orbit62          1.163945e-41 -5.161162e-04
orbit63         -9.092250e-42 -7.271886e-03
orbit64         -5.408857e-42 -1.119344e-03
orbit65         -1.227483e-42 -2.699399e-04
orbit66         -2.552252e-42 -1.811595e-04
orbit67         -2.195200e-40 -1.575698e-02
orbit68         -9.017705e-42 -2.357573e-03
orbit69         -3.221499e-40 -5.607683e-02
orbit70         -5.683367e-42 -2.680379e-04
orbit71         -1.573850e-40 -1.857740e-02
orbit72         -2.634664e-40 -4.966368e-02
AP              -3.321062e-40 -8.193156e-02
bet             -1.848987e-44 -1.001631e-05
ecc              3.034809e-41  6.219259e-02
eccrad           1.820885e-40  3.731419e-01
close            1.461975e-39 -7.310418e-01
constraint      -6.600161e-40 -7.782779e-02
coreness         2.266818e-40  7.457563e-02
knn             -2.178124e-43 -3.676263e-05
hubscore         5.829823e-39  5.423670e-01
pagerank        -8.780707e-40 -4.832044e-01
trans           -5.799354e-40 -2.770475e-01
evcent           5.126430e-39  1.417497e-01
first            9.824625e-41 -1.168362e-02
upto_second     -7.477009e-44 -7.097305e-06
upto_third       1.191119e-44 -1.615903e-05
upto_fourth      3.790798e-44  1.031220e-06
upto_fifth       6.375675e-44  1.904137e-05
upto_sixth       6.321134e-44  1.615698e-05
second          -7.521188e-44 -7.048610e-06
third            2.378805e-44 -2.338792e-05
fourth           3.196694e-44  3.702560e-05
fifth           -4.730873e-44  2.831123e-06
sixth           -8.999227e-44 -2.756458e-05
ratio1          -2.309012e-43 -3.719900e-05
ratio2          -4.113714e-43 -2.372882e-05
ratio3          -9.158229e-43 -1.164377e-04
ratio4          -6.632557e-43 -1.193750e-04
ratio5          -3.851786e-43 -7.166091e-05
ratio6          -1.056042e-43 -3.161161e-05
selfinter        1.546356e-39  7.141442e-01
walktrap_vertex  9.700656e-40  5.012556e-01
bigcom1         -3.458066e-40 -1.008607e-01
bigcom2         -3.219959e-40 -8.373916e-02
bigcom3         -3.272112e-40 -3.278465e-01
bigcom4          7.679497e-40  5.058516e-01
bigcom6         -3.217395e-40 -1.038149e-01
bigcom8         -3.266821e-40 -8.381559e-02
bigcom9         -3.230772e-40 -6.501778e-02
bigcom11        -3.221499e-40 -3.209847e-01
bigcom13        -3.225614e-40 -8.970452e-02
bigcom15        -3.225099e-40 -1.462480e-01
bigcom16        -3.219445e-40 -7.426178e-02
bigcom21        -3.239060e-40 -6.499215e-02
bigcom22        -3.261020e-40 -2.655577e-01
bigcom24        -3.218420e-40 -5.063848e-02
bigcom26        -3.230256e-40 -7.630815e-02
bigcom28        -3.269464e-40 -1.356425e-01
bigcom30        -3.235429e-40 -8.894735e-02
bigcom31        -3.217395e-40 -3.440203e-02
bigcom32        -3.221499e-40 -2.790019e-01
bigcom33        -3.217907e-40 -1.154363e-01
bigcom34        -3.218420e-40 -1.161481e-01
bigcom36        -3.220985e-40 -9.689543e-02
bigcom37        -3.217907e-40 -5.952674e-02
bigcom38        -3.222527e-40 -1.110994e-01
bigcom39        -3.222527e-40 -2.916127e-01
bigcom40         2.740731e-39  1.111418e+00
bigcom43        -3.218932e-40 -4.592002e-02
bigcom44        -3.255765e-40 -1.869377e-01
bigcom46        -3.222013e-40 -2.910091e-01
bigcom47        -3.220472e-40 -1.588470e-01
bigcom49        -3.219959e-40 -1.363893e-01
bigcom50        -3.221499e-40 -9.924999e-02
bigcom51        -3.218420e-40 -1.065556e-01
bigcom52        -3.217907e-40 -7.653858e-02
bigcom54        -3.218420e-40 -1.094066e-01
bigcom56        -3.218932e-40 -5.472803e-02
bigcom62        -3.217395e-40 -2.421705e-01
bigcom66        -3.218420e-40 -4.978750e-01
bigcom68        -3.218420e-40 -1.225114e-01
bigcom69        -3.220472e-40 -1.184135e-01
bigcom71        -3.224070e-40 -8.011694e-02
bigcom72        -3.217907e-40 -8.795921e-02
bigcom73        -3.217907e-40 -1.308102e-01
bigcom74        -3.217907e-40 -1.274768e-01
bigcom75        -3.216882e-40 -2.134273e-01
bigcom76        -3.218932e-40 -3.809333e-01
bigcom77        -3.217907e-40 -3.656726e-02
bigcom79        -3.218420e-40 -6.746242e-02
bigcom80        -3.217907e-40 -4.389998e-01
bigcom82        -3.219445e-40 -8.988259e-02
bigcom83        -3.217395e-40 -1.041087e-01
bigcom84        -3.217395e-40 -2.405932e-02
bigcom85        -3.219445e-40 -6.256640e-02
bigcom87        -3.218932e-40 -4.965873e-01
bigcom89        -3.218420e-40 -6.587616e-02
bigcom91        -3.217907e-40 -4.010432e-02
bigcom92        -3.222527e-40 -4.598427e-02
bigcom93        -3.217395e-40 -6.807944e-02
bigcom96        -3.217395e-40 -6.194148e-02
bigcom97        -3.219959e-40 -9.646135e-02
bigcom98        -3.218932e-40 -7.128431e-02
bigcom99        -3.218932e-40 -3.581319e-02
bigcom101       -3.220472e-40 -8.364761e-02
bigcom104       -3.220985e-40 -8.203179e-02
bigcom106       -3.219445e-40 -6.682611e-01
bigcom109       -3.218932e-40 -1.300069e-01
bigcom113       -3.219959e-40 -7.814242e-02
bigcom116       -3.223041e-40 -1.907862e-01
bigcom120       -3.217907e-40 -3.143724e-01
bigcom123       -3.218420e-40 -4.537918e-01
bigcom126       -3.217907e-40 -4.594734e-02
bigcom127       -3.217395e-40 -5.244057e-02
bigcom137       -3.218420e-40 -8.144206e-02
bigcom139       -3.217907e-40 -4.939135e-01
bigcom140       -3.217395e-40 -1.714816e-01
bigcom143       -3.218932e-40 -4.004777e-01
bigcom145       -3.218420e-40 -2.746889e-02
bigcom146       -3.218932e-40 -2.720196e-02
bigcom147       -3.218420e-40 -4.460146e-01
bigcom149        0.000000e+00  0.000000e+00
bigcom153       -3.219445e-40 -3.877233e-01
bigcom154       -3.222013e-40 -1.096053e-01
bigcom156       -3.217907e-40 -1.025944e-01
bigcom157       -3.217395e-40 -2.416373e-02
bigcom158       -3.217395e-40 -4.879963e-02
bigcom160       -3.217907e-40 -4.580310e-01
bigcom161       -3.217395e-40 -5.728971e-02
bigcom162       -3.217395e-40 -5.219850e-02
bigcom164       -3.217907e-40 -2.573286e-01
bigcom166       -3.219959e-40 -6.321711e-02
bigcom167       -3.220985e-40 -3.513426e-01
bigcom171        0.000000e+00  0.000000e+00
bigcom173       -3.218932e-40 -5.655030e-02
bigcom175        0.000000e+00  0.000000e+00
bigcom176       -3.217907e-40 -2.189939e-01
bigcom177       -3.218420e-40 -4.229143e-02
bigcom178       -3.217907e-40 -1.793978e-01
bigcom180       -3.217907e-40 -7.034016e-02
bigcom181       -3.219445e-40 -4.336450e-02
bigcom184       -3.217907e-40 -1.555693e-01
bigcom186       -3.217907e-40 -5.279220e-02
bigcom187       -3.217907e-40 -3.350042e-02
bigcom189       -3.219445e-40 -4.311952e-02
bigcom194       -3.218420e-40 -7.777354e-02
bigcom195       -3.218420e-40 -1.141120e-01
bigcom196       -3.216882e-40 -5.911437e-02
bigcom204       -3.219959e-40 -3.423152e-01
bigcom205       -3.217907e-40 -3.063392e-02
bigcom212       -3.218420e-40 -7.124842e-02
bigcom214       -3.218932e-40 -1.157129e-01
bigcom222       -3.217907e-40 -5.799197e-02
bigcom223        0.000000e+00  0.000000e+00
bigcom226       -3.217395e-40 -4.993511e-02
bigcom227       -3.217907e-40 -6.623481e-02
bigcom229       -3.217907e-40 -5.871797e-02
bigcom233       -3.216882e-40 -3.726585e-01
bigcom236       -3.218420e-40 -2.185159e-01
bigcom237       -3.216882e-40 -1.461734e-01
bigcom246       -3.218420e-40 -9.593013e-02
bigcom248       -3.219959e-40 -6.431939e-02
bigcom249       -3.217395e-40 -1.984337e-01
bigcom250       -3.217907e-40 -3.340393e-02
bigcom254       -3.218932e-40 -8.850657e-02
bigcom266       -3.217395e-40 -1.270726e-01
bigcom269       -3.219959e-40 -7.468699e-02
bigcom272       -3.218420e-40 -8.488397e-02
bigcom274       -3.224584e-40 -2.330644e-01
bigcom281       -3.217907e-40 -3.172693e-01
bigcom291       -3.216882e-40 -1.108459e-01
bigcom292       -3.217907e-40 -2.743617e-01
bigcom295       -3.216882e-40 -3.734770e-01
bigcom299       -3.217907e-40 -1.302327e-01
bigcom301       -3.218932e-40 -1.690483e-01
bigcom306       -3.217907e-40 -1.010227e-01
bigcom309       -3.219445e-40 -4.510184e-02
bigcom314       -3.216882e-40 -1.709791e-01
bigcom321       -3.220985e-40 -8.125485e-02
bigcom341       -3.217907e-40 -8.221748e-02
bigcom350       -3.217395e-40 -1.166703e-02
bigcom353       -3.217907e-40 -2.801874e-02
bigcom359       -3.217907e-40 -5.671901e-02
bigcom363       -3.217907e-40 -1.077138e-01
bigcom365       -3.217395e-40 -4.739355e-01
bigcom385       -3.218932e-40 -4.322201e-02
bigcom386       -3.217395e-40 -6.735987e-02
bigcom408       -3.219959e-40 -3.194390e-01
bigcom412       -3.218932e-40 -3.888061e-02
bigcom480       -3.218420e-40 -5.222045e-02
spin_vertex     -1.725402e-39 -1.079357e+00
membership_s1    1.255757e-39  8.534952e-01
membership_s3   -3.224584e-40 -8.646092e-02
membership_s4    1.262012e-39  2.794287e-01
membership_s5   -3.474720e-40 -1.906396e-01
membership_s6   -3.675099e-40 -9.300089e-02
membership_s7   -3.401586e-40 -2.487580e-01
membership_s8   -3.222013e-40 -1.402355e-01
membership_s9   -3.224070e-40 -6.130174e-02
membership_s11  -3.221499e-40 -3.310357e-02
membership_s12  -3.220472e-40 -3.371912e-02
membership_s14  -3.218932e-40 -4.580368e-02
membership_s15  -3.274233e-40 -1.609935e-01
membership_s16  -3.222013e-40 -5.257052e-02
membership_s17  -3.220472e-40 -6.486976e-02
membership_s18  -3.239580e-40 -2.440143e-01
membership_s20  -3.219445e-40 -5.050127e-02
membership_s21  -3.287019e-40 -1.770835e-01
membership_s22  -3.224584e-40 -7.308473e-02
membership_s24  -3.226129e-40 -8.216034e-02
membership_s25  -3.221499e-40 -1.986590e-01
membership_s26  -3.225614e-40 -3.791753e-02
membership_s27  -3.439813e-40 -2.291516e-01
membership_s28  -3.223041e-40 -7.716693e-02
membership_s30  -3.666428e-40 -1.335113e-01
membership_s31  -3.410199e-40 -1.404281e-01
membership_s32  -3.418278e-40 -1.650684e-01
membership_s33  -3.219445e-40 -3.314068e-02
membership_s36  -3.703395e-40 -1.450442e-01
membership_s37  -3.250526e-40 -1.473755e-01
V1               4.936074e-40  8.503811e-02
V2               4.760970e-40  2.062585e-01
pdi             -1.373673e-36 -3.808998e+02
adhesion        -1.770022e-44 -2.126912e-06
cohesion         3.540443e-44  4.278501e-06
inner            2.967547e-44  1.463606e-05
outer            2.943064e-44  1.037541e-05
ioratio         -1.168693e-40 -3.409256e-01
comsize          8.902217e-45 -4.387035e-05
[1] "Dataset: low_CT Model GBM, run: 4 of 10 2015-06-22 14:53:51"
Iter   TrainDeviance   ValidDeviance   StepSize   Improve
     1        0.0354            -nan     0.0100    0.0002

[1] "GBM variable coefficients"
                            var      rel.inf
ioratio                 ioratio 5.345047e+01
orbit38                 orbit38 4.289556e+01
comsize                 comsize 3.653970e+00
graph1                   graph1 4.929520e-26
graph3                   graph3 2.789009e-29
graph9                   graph9 1.392928e-31
graph0                   graph0 0.000000e+00
graph2                   graph2 0.000000e+00
graph4                   graph4 0.000000e+00
graph5                   graph5 0.000000e+00
graph6                   graph6 0.000000e+00
graph7                   graph7 0.000000e+00
graph8                   graph8 0.000000e+00
graph10                 graph10 0.000000e+00
graph11                 graph11 0.000000e+00
graph12                 graph12 0.000000e+00
graph13                 graph13 0.000000e+00
graph14                 graph14 0.000000e+00
graph15                 graph15 0.000000e+00
graph16                 graph16 0.000000e+00
graph17                 graph17 0.000000e+00
graph18                 graph18 0.000000e+00
graph19                 graph19 0.000000e+00
graph20                 graph20 0.000000e+00
graph21                 graph21 0.000000e+00
graph22                 graph22 0.000000e+00
graph23                 graph23 0.000000e+00
graph24                 graph24 0.000000e+00
graph25                 graph25 0.000000e+00
graph26                 graph26 0.000000e+00
graph27                 graph27 0.000000e+00
graph28                 graph28 0.000000e+00
graph29                 graph29 0.000000e+00
orbit0                   orbit0 0.000000e+00
orbit1                   orbit1 0.000000e+00
orbit2                   orbit2 0.000000e+00
orbit3                   orbit3 0.000000e+00
orbit4                   orbit4 0.000000e+00
orbit5                   orbit5 0.000000e+00
orbit6                   orbit6 0.000000e+00
orbit7                   orbit7 0.000000e+00
orbit8                   orbit8 0.000000e+00
orbit9                   orbit9 0.000000e+00
orbit10                 orbit10 0.000000e+00
orbit11                 orbit11 0.000000e+00
orbit12                 orbit12 0.000000e+00
orbit13                 orbit13 0.000000e+00
orbit14                 orbit14 0.000000e+00
orbit15                 orbit15 0.000000e+00
orbit16                 orbit16 0.000000e+00
orbit17                 orbit17 0.000000e+00
orbit18                 orbit18 0.000000e+00
orbit19                 orbit19 0.000000e+00
orbit20                 orbit20 0.000000e+00
orbit21                 orbit21 0.000000e+00
orbit22                 orbit22 0.000000e+00
orbit23                 orbit23 0.000000e+00
orbit24                 orbit24 0.000000e+00
orbit25                 orbit25 0.000000e+00
orbit26                 orbit26 0.000000e+00
orbit27                 orbit27 0.000000e+00
orbit28                 orbit28 0.000000e+00
orbit29                 orbit29 0.000000e+00
orbit30                 orbit30 0.000000e+00
orbit31                 orbit31 0.000000e+00
orbit32                 orbit32 0.000000e+00
orbit33                 orbit33 0.000000e+00
orbit34                 orbit34 0.000000e+00
orbit35                 orbit35 0.000000e+00
orbit36                 orbit36 0.000000e+00
orbit37                 orbit37 0.000000e+00
orbit39                 orbit39 0.000000e+00
orbit40                 orbit40 0.000000e+00
orbit41                 orbit41 0.000000e+00
orbit42                 orbit42 0.000000e+00
orbit43                 orbit43 0.000000e+00
orbit44                 orbit44 0.000000e+00
orbit45                 orbit45 0.000000e+00
orbit46                 orbit46 0.000000e+00
orbit47                 orbit47 0.000000e+00
orbit48                 orbit48 0.000000e+00
orbit49                 orbit49 0.000000e+00
orbit50                 orbit50 0.000000e+00
orbit51                 orbit51 0.000000e+00
orbit52                 orbit52 0.000000e+00
orbit53                 orbit53 0.000000e+00
orbit54                 orbit54 0.000000e+00
orbit55                 orbit55 0.000000e+00
orbit56                 orbit56 0.000000e+00
orbit57                 orbit57 0.000000e+00
orbit58                 orbit58 0.000000e+00
orbit59                 orbit59 0.000000e+00
orbit60                 orbit60 0.000000e+00
orbit61                 orbit61 0.000000e+00
orbit62                 orbit62 0.000000e+00
orbit63                 orbit63 0.000000e+00
orbit64                 orbit64 0.000000e+00
orbit65                 orbit65 0.000000e+00
orbit66                 orbit66 0.000000e+00
orbit67                 orbit67 0.000000e+00
orbit68                 orbit68 0.000000e+00
orbit69                 orbit69 0.000000e+00
orbit70                 orbit70 0.000000e+00
orbit71                 orbit71 0.000000e+00
orbit72                 orbit72 0.000000e+00
AP                           AP 0.000000e+00
bet                         bet 0.000000e+00
ecc                         ecc 0.000000e+00
eccrad                   eccrad 0.000000e+00
close                     close 0.000000e+00
constraint           constraint 0.000000e+00
coreness               coreness 0.000000e+00
knn                         knn 0.000000e+00
hubscore               hubscore 0.000000e+00
pagerank               pagerank 0.000000e+00
trans                     trans 0.000000e+00
evcent                   evcent 0.000000e+00
first                     first 0.000000e+00
upto_second         upto_second 0.000000e+00
upto_third           upto_third 0.000000e+00
upto_fourth         upto_fourth 0.000000e+00
upto_fifth           upto_fifth 0.000000e+00
upto_sixth           upto_sixth 0.000000e+00
second                   second 0.000000e+00
third                     third 0.000000e+00
fourth                   fourth 0.000000e+00
fifth                     fifth 0.000000e+00
sixth                     sixth 0.000000e+00
ratio1                   ratio1 0.000000e+00
ratio2                   ratio2 0.000000e+00
ratio3                   ratio3 0.000000e+00
ratio4                   ratio4 0.000000e+00
ratio5                   ratio5 0.000000e+00
ratio6                   ratio6 0.000000e+00
selfinter             selfinter 0.000000e+00
walktrap_vertex walktrap_vertex 0.000000e+00
bigcom1                 bigcom1 0.000000e+00
bigcom2                 bigcom2 0.000000e+00
bigcom3                 bigcom3 0.000000e+00
bigcom4                 bigcom4 0.000000e+00
bigcom6                 bigcom6 0.000000e+00
bigcom8                 bigcom8 0.000000e+00
bigcom9                 bigcom9 0.000000e+00
bigcom11               bigcom11 0.000000e+00
bigcom13               bigcom13 0.000000e+00
bigcom15               bigcom15 0.000000e+00
bigcom16               bigcom16 0.000000e+00
bigcom21               bigcom21 0.000000e+00
bigcom22               bigcom22 0.000000e+00
bigcom24               bigcom24 0.000000e+00
bigcom26               bigcom26 0.000000e+00
bigcom28               bigcom28 0.000000e+00
bigcom30               bigcom30 0.000000e+00
bigcom31               bigcom31 0.000000e+00
bigcom32               bigcom32 0.000000e+00
bigcom33               bigcom33 0.000000e+00
bigcom34               bigcom34 0.000000e+00
bigcom36               bigcom36 0.000000e+00
bigcom37               bigcom37 0.000000e+00
bigcom38               bigcom38 0.000000e+00
bigcom39               bigcom39 0.000000e+00
bigcom40               bigcom40 0.000000e+00
bigcom43               bigcom43 0.000000e+00
bigcom44               bigcom44 0.000000e+00
bigcom46               bigcom46 0.000000e+00
bigcom47               bigcom47 0.000000e+00
bigcom49               bigcom49 0.000000e+00
bigcom50               bigcom50 0.000000e+00
bigcom51               bigcom51 0.000000e+00
bigcom52               bigcom52 0.000000e+00
bigcom54               bigcom54 0.000000e+00
bigcom56               bigcom56 0.000000e+00
bigcom62               bigcom62 0.000000e+00
bigcom66               bigcom66 0.000000e+00
bigcom68               bigcom68 0.000000e+00
bigcom69               bigcom69 0.000000e+00
bigcom71               bigcom71 0.000000e+00
bigcom72               bigcom72 0.000000e+00
bigcom73               bigcom73 0.000000e+00
bigcom74               bigcom74 0.000000e+00
bigcom75               bigcom75 0.000000e+00
bigcom76               bigcom76 0.000000e+00
bigcom77               bigcom77 0.000000e+00
bigcom79               bigcom79 0.000000e+00
bigcom80               bigcom80 0.000000e+00
bigcom82               bigcom82 0.000000e+00
bigcom83               bigcom83 0.000000e+00
bigcom84               bigcom84 0.000000e+00
bigcom85               bigcom85 0.000000e+00
bigcom87               bigcom87 0.000000e+00
bigcom89               bigcom89 0.000000e+00
bigcom91               bigcom91 0.000000e+00
bigcom92               bigcom92 0.000000e+00
bigcom93               bigcom93 0.000000e+00
bigcom96               bigcom96 0.000000e+00
bigcom97               bigcom97 0.000000e+00
bigcom98               bigcom98 0.000000e+00
bigcom99               bigcom99 0.000000e+00
bigcom101             bigcom101 0.000000e+00
bigcom104             bigcom104 0.000000e+00
bigcom106             bigcom106 0.000000e+00
bigcom109             bigcom109 0.000000e+00
bigcom113             bigcom113 0.000000e+00
bigcom116             bigcom116 0.000000e+00
bigcom120             bigcom120 0.000000e+00
bigcom123             bigcom123 0.000000e+00
bigcom126             bigcom126 0.000000e+00
bigcom127             bigcom127 0.000000e+00
bigcom137             bigcom137 0.000000e+00
bigcom139             bigcom139 0.000000e+00
bigcom140             bigcom140 0.000000e+00
bigcom143             bigcom143 0.000000e+00
bigcom145             bigcom145 0.000000e+00
bigcom146             bigcom146 0.000000e+00
bigcom147             bigcom147 0.000000e+00
bigcom149             bigcom149 0.000000e+00
bigcom153             bigcom153 0.000000e+00
bigcom154             bigcom154 0.000000e+00
bigcom156             bigcom156 0.000000e+00
bigcom157             bigcom157 0.000000e+00
bigcom158             bigcom158 0.000000e+00
bigcom160             bigcom160 0.000000e+00
bigcom161             bigcom161 0.000000e+00
bigcom162             bigcom162 0.000000e+00
bigcom164             bigcom164 0.000000e+00
bigcom166             bigcom166 0.000000e+00
bigcom167             bigcom167 0.000000e+00
bigcom171             bigcom171 0.000000e+00
bigcom173             bigcom173 0.000000e+00
bigcom175             bigcom175 0.000000e+00
bigcom176             bigcom176 0.000000e+00
bigcom177             bigcom177 0.000000e+00
bigcom178             bigcom178 0.000000e+00
bigcom180             bigcom180 0.000000e+00
bigcom181             bigcom181 0.000000e+00
bigcom184             bigcom184 0.000000e+00
bigcom186             bigcom186 0.000000e+00
bigcom187             bigcom187 0.000000e+00
bigcom189             bigcom189 0.000000e+00
bigcom194             bigcom194 0.000000e+00
bigcom195             bigcom195 0.000000e+00
bigcom196             bigcom196 0.000000e+00
bigcom204             bigcom204 0.000000e+00
bigcom205             bigcom205 0.000000e+00
bigcom212             bigcom212 0.000000e+00
bigcom214             bigcom214 0.000000e+00
bigcom222             bigcom222 0.000000e+00
bigcom223             bigcom223 0.000000e+00
bigcom226             bigcom226 0.000000e+00
bigcom227             bigcom227 0.000000e+00
bigcom229             bigcom229 0.000000e+00
bigcom233             bigcom233 0.000000e+00
bigcom236             bigcom236 0.000000e+00
bigcom237             bigcom237 0.000000e+00
bigcom246             bigcom246 0.000000e+00
bigcom248             bigcom248 0.000000e+00
bigcom249             bigcom249 0.000000e+00
bigcom250             bigcom250 0.000000e+00
bigcom254             bigcom254 0.000000e+00
bigcom266             bigcom266 0.000000e+00
bigcom269             bigcom269 0.000000e+00
bigcom272             bigcom272 0.000000e+00
bigcom274             bigcom274 0.000000e+00
bigcom281             bigcom281 0.000000e+00
bigcom291             bigcom291 0.000000e+00
bigcom292             bigcom292 0.000000e+00
bigcom295             bigcom295 0.000000e+00
bigcom299             bigcom299 0.000000e+00
bigcom301             bigcom301 0.000000e+00
bigcom306             bigcom306 0.000000e+00
bigcom309             bigcom309 0.000000e+00
bigcom314             bigcom314 0.000000e+00
bigcom321             bigcom321 0.000000e+00
bigcom341             bigcom341 0.000000e+00
bigcom350             bigcom350 0.000000e+00
bigcom353             bigcom353 0.000000e+00
bigcom359             bigcom359 0.000000e+00
bigcom363             bigcom363 0.000000e+00
bigcom365             bigcom365 0.000000e+00
bigcom385             bigcom385 0.000000e+00
bigcom386             bigcom386 0.000000e+00
bigcom408             bigcom408 0.000000e+00
bigcom412             bigcom412 0.000000e+00
bigcom480             bigcom480 0.000000e+00
spin_vertex         spin_vertex 0.000000e+00
membership_s1     membership_s1 0.000000e+00
membership_s3     membership_s3 0.000000e+00
membership_s4     membership_s4 0.000000e+00
membership_s5     membership_s5 0.000000e+00
membership_s6     membership_s6 0.000000e+00
membership_s7     membership_s7 0.000000e+00
membership_s8     membership_s8 0.000000e+00
membership_s9     membership_s9 0.000000e+00
membership_s11   membership_s11 0.000000e+00
membership_s12   membership_s12 0.000000e+00
membership_s14   membership_s14 0.000000e+00
membership_s15   membership_s15 0.000000e+00
membership_s16   membership_s16 0.000000e+00
membership_s17   membership_s17 0.000000e+00
membership_s18   membership_s18 0.000000e+00
membership_s20   membership_s20 0.000000e+00
membership_s21   membership_s21 0.000000e+00
membership_s22   membership_s22 0.000000e+00
membership_s24   membership_s24 0.000000e+00
membership_s25   membership_s25 0.000000e+00
membership_s26   membership_s26 0.000000e+00
membership_s27   membership_s27 0.000000e+00
membership_s28   membership_s28 0.000000e+00
membership_s30   membership_s30 0.000000e+00
membership_s31   membership_s31 0.000000e+00
membership_s32   membership_s32 0.000000e+00
membership_s33   membership_s33 0.000000e+00
membership_s36   membership_s36 0.000000e+00
membership_s37   membership_s37 0.000000e+00
V1                           V1 0.000000e+00
V2                           V2 0.000000e+00
pdi                         pdi 0.000000e+00
adhesion               adhesion 0.000000e+00
cohesion               cohesion 0.000000e+00
inner                     inner 0.000000e+00
outer                     outer 0.000000e+00
[1] "Dataset: low_CT Model RF, run: 4 of 10 2015-06-22 14:53:53"
     |      Out-of-bag   |
Tree |      MSE  %Var(y) |
   1 | 0.0001371    42.90 |
   2 | 0.0005813   181.96 |
   3 | 0.0004476   140.09 |
   4 | 0.0003944   123.45 |
   5 | 0.0003666   114.73 |
   6 | 0.0003671   114.90 |
   7 | 0.0003599   112.64 |
   8 | 0.0003509   109.84 |
   9 | 0.0003467   108.53 |
  10 | 0.000334   104.55 |
  11 | 0.0003317   103.81 |
  12 | 0.0003515   110.02 |
  13 | 0.0003485   109.08 |
  14 | 0.0003536   110.69 |
  15 |  0.00035   109.54 |
  16 | 0.000367   114.87 |
  17 | 0.0003602   112.75 |
  18 | 0.0003559   111.41 |
  19 | 0.0003635   113.78 |
  20 | 0.0003598   112.62 |
  21 | 0.0003603   112.77 |
  22 | 0.0003513   109.97 |
  23 | 0.0003502   109.62 |
  24 | 0.0003482   109.00 |
  25 | 0.0003458   108.22 |
  26 | 0.0003457   108.19 |
  27 | 0.0003491   109.28 |
  28 | 0.0003505   109.71 |
  29 | 0.0003499   109.52 |
  30 | 0.0003479   108.91 |
  31 | 0.0003453   108.07 |
  32 | 0.0003469   108.59 |
  33 | 0.000346   108.29 |
  34 | 0.000345   107.98 |
  35 | 0.0003419   107.03 |
  36 | 0.0003445   107.83 |
  37 | 0.0003429   107.34 |
  38 | 0.0003418   106.98 |
  39 | 0.000341   106.72 |
  40 | 0.0003402   106.49 |
  41 | 0.0003423   107.16 |
  42 | 0.000342   107.03 |
  43 | 0.000351   109.86 |
  44 | 0.0003503   109.63 |
  45 | 0.0003507   109.76 |
  46 | 0.0003498   109.50 |
  47 | 0.000348   108.92 |
  48 | 0.0003483   109.01 |
  49 | 0.0003487   109.13 |
  50 | 0.0003493   109.35 |
  51 | 0.0003475   108.76 |
  52 | 0.0003471   108.63 |
  53 | 0.0003458   108.24 |
  54 | 0.0003458   108.25 |
  55 | 0.0003447   107.90 |
  56 | 0.0003438   107.61 |
  57 | 0.0003442   107.74 |
  58 | 0.0003434   107.48 |
  59 | 0.0003446   107.86 |
  60 | 0.0003459   108.28 |
  61 | 0.0003446   107.88 |
  62 | 0.000346   108.31 |
  63 | 0.0003457   108.22 |
  64 | 0.0003497   109.45 |
  65 | 0.0003514   109.99 |
  66 | 0.0003502   109.61 |
  67 | 0.0003492   109.29 |
  68 | 0.0003499   109.53 |
  69 | 0.0003493   109.32 |
  70 | 0.0003507   109.78 |
  71 | 0.0003504   109.68 |
  72 | 0.0003494   109.36 |
  73 | 0.0003481   108.95 |
  74 | 0.0003475   108.76 |
  75 | 0.0003472   108.67 |
  76 | 0.0003466   108.48 |
  77 | 0.0003465   108.46 |
  78 | 0.0003485   109.07 |
  79 | 0.0003481   108.95 |
  80 | 0.0003474   108.75 |
  81 | 0.0003483   109.02 |
  82 | 0.0003478   108.87 |
  83 | 0.0003472   108.69 |
  84 | 0.0003462   108.35 |
  85 | 0.0003464   108.42 |
  86 | 0.0003456   108.18 |
  87 | 0.0003462   108.36 |
  88 | 0.0003458   108.24 |
  89 | 0.0003456   108.17 |
  90 | 0.0003449   107.97 |
  91 | 0.0003443   107.77 |
  92 | 0.000344   107.66 |
  93 | 0.0003432   107.43 |
  94 | 0.0003442   107.74 |
  95 | 0.0003436   107.55 |
  96 | 0.0003436   107.55 |
  97 | 0.0003433   107.45 |
  98 | 0.0003435   107.51 |
  99 | 0.0003432   107.42 |
 100 | 0.0003431   107.40 |
[1] "Random Forest variable coefficients"
                      %IncMSE IncNodePurity
graph0           0.000000e+00  0.000000e+00
graph1          -6.233682e-41  2.524158e-21
graph2           0.000000e+00  0.000000e+00
graph3           1.172934e-05  4.221429e-02
graph4           0.000000e+00  1.090555e-21
graph5           6.174292e-05  5.091516e-03
graph6           5.244803e-04  4.255968e-02
graph7           0.000000e+00  0.000000e+00
graph8           0.000000e+00  0.000000e+00
graph9           0.000000e+00  2.176875e-21
graph10         -1.384132e-41  2.222222e-02
graph11          1.299264e-05  9.615385e-03
graph12          0.000000e+00  1.555556e-02
graph13          1.014362e-04  1.990923e-02
graph14          0.000000e+00  1.428571e-02
graph15          1.359953e-04  1.965341e-02
graph16          4.345937e-06  9.230769e-03
graph17          1.054547e-03  3.573411e-03
graph18          0.000000e+00  1.084202e-21
graph19          0.000000e+00  1.545835e-22
graph20          9.152361e-04  1.220477e-01
graph21          5.068452e-04  4.336079e-02
graph22         -6.244495e-41  1.084202e-21
graph23          5.368914e-04  1.940750e-02
graph24          0.000000e+00  2.329341e-23
graph25          3.601522e-04  6.242960e-02
graph26         -5.040713e-44  2.202286e-21
graph27          0.000000e+00  1.084202e-21
graph28          0.000000e+00  0.000000e+00
graph29          0.000000e+00  0.000000e+00
orbit0           0.000000e+00  0.000000e+00
orbit1           0.000000e+00  5.082198e-23
orbit2          -6.300892e-44  5.082198e-23
orbit3           0.000000e+00  0.000000e+00
orbit4           4.756332e-05  2.669109e-02
orbit5           0.000000e+00  0.000000e+00
orbit6           0.000000e+00  1.694066e-23
orbit7           2.596279e-05  9.000000e-03
orbit8           1.080543e-04  2.794243e-02
orbit9           0.000000e+00  0.000000e+00
orbit10          0.000000e+00  1.084202e-21
orbit11          0.000000e+00  0.000000e+00
orbit12          0.000000e+00  2.032879e-22
orbit13          0.000000e+00  0.000000e+00
orbit14          0.000000e+00  1.084202e-21
orbit15          4.268032e-05  1.714286e-02
orbit16          0.000000e+00  1.128671e-21
orbit17         -1.102293e-06  3.996182e-02
orbit18          6.929407e-05  2.999074e-02
orbit19          4.374453e-06  1.773810e-02
orbit20          0.000000e+00  2.168404e-21
orbit21          0.000000e+00  2.189580e-21
orbit22          0.000000e+00  1.664458e-04
orbit23          8.956561e-06  1.636364e-02
orbit24          5.023013e-08  2.500000e-02
orbit25          0.000000e+00  1.727947e-21
orbit26          0.000000e+00  2.117582e-24
orbit27         -1.130574e-41  1.304431e-21
orbit28          0.000000e+00  0.000000e+00
orbit29          0.000000e+00  1.113848e-21
orbit30          0.000000e+00  0.000000e+00
orbit31          4.420866e-06  2.756757e-02
orbit32          0.000000e+00  2.117582e-23
orbit33          0.000000e+00  0.000000e+00
orbit34          2.720289e-04  1.667104e-02
orbit35          0.000000e+00  2.400000e-02
orbit36          3.906642e-05  3.753654e-02
orbit37          8.771930e-06  2.571429e-02
orbit38          5.835294e-04  4.304753e-02
orbit39          1.314636e-04  2.020393e-05
orbit40          0.000000e+00  1.270549e-23
orbit41          0.000000e+00  1.084202e-21
orbit42          0.000000e+00  0.000000e+00
orbit43          0.000000e+00  1.084202e-21
orbit44          0.000000e+00  0.000000e+00
orbit45          0.000000e+00  1.500000e-02
orbit46          0.000000e+00  0.000000e+00
orbit47          0.000000e+00  0.000000e+00
orbit48          0.000000e+00  1.338312e-21
orbit49          8.406443e-04  5.000686e-02
orbit50          1.719690e-05  1.298077e-02
orbit51          2.861071e-04  5.776569e-02
orbit52          0.000000e+00  0.000000e+00
orbit53          0.000000e+00  0.000000e+00
orbit54          0.000000e+00  0.000000e+00
orbit55          0.000000e+00  2.168404e-21
orbit56          4.349717e-06  8.750000e-03
orbit57          0.000000e+00  2.185345e-21
orbit58          0.000000e+00  1.084202e-21
orbit59          0.000000e+00  1.050321e-21
orbit60          0.000000e+00  0.000000e+00
orbit61          0.000000e+00  0.000000e+00
orbit62          3.025592e-04  1.984327e-02
orbit63          0.000000e+00  0.000000e+00
orbit64          0.000000e+00  0.000000e+00
orbit65          0.000000e+00  1.094790e-21
orbit66          0.000000e+00  1.084202e-21
orbit67          0.000000e+00  0.000000e+00
orbit68          0.000000e+00  0.000000e+00
orbit69          0.000000e+00  0.000000e+00
orbit70          0.000000e+00  0.000000e+00
orbit71          0.000000e+00  0.000000e+00
orbit72          0.000000e+00  0.000000e+00
AP               0.000000e+00  0.000000e+00
bet              0.000000e+00  5.463363e-22
ecc              0.000000e+00  0.000000e+00
eccrad           0.000000e+00  0.000000e+00
close            2.185315e-05  1.818182e-02
constraint       0.000000e+00  9.105604e-23
coreness        -1.115734e-05  5.489885e-02
knn              0.000000e+00  3.684593e-22
hubscore         0.000000e+00  2.242520e-21
pagerank         8.665511e-06  3.752531e-03
trans            0.000000e+00  3.388132e-23
evcent           0.000000e+00  0.000000e+00
first            0.000000e+00  2.032879e-22
upto_second      1.710864e-05  1.600000e-02
upto_third       0.000000e+00  1.177376e-21
upto_fourth      4.271679e-06  1.555556e-02
upto_fifth       5.807860e-04  7.630996e-04
upto_sixth       0.000000e+00  2.168404e-21
second           0.000000e+00  3.388132e-22
third            2.805631e-06  2.456250e-02
fourth           0.000000e+00  3.282253e-21
fifth            6.293621e-41  1.084202e-21
sixth            1.305836e-03  1.330674e-02
ratio1           1.754386e-05  4.984177e-04
ratio2           2.129168e-05  2.338972e-02
ratio3           9.687106e-07  1.794872e-02
ratio4           8.632083e-06  2.762626e-02
ratio5          -8.346220e-06  1.660730e-01
ratio6           0.000000e+00  1.084202e-21
selfinter        1.118275e-05  3.441715e-02
walktrap_vertex -4.163197e-06  9.128464e-03
bigcom1          5.192084e-05  5.932762e-02
bigcom2          0.000000e+00  0.000000e+00
bigcom3          0.000000e+00  0.000000e+00
bigcom4          0.000000e+00  2.964615e-23
bigcom6          0.000000e+00  0.000000e+00
bigcom8          0.000000e+00  0.000000e+00
bigcom9          0.000000e+00  0.000000e+00
bigcom11         0.000000e+00  0.000000e+00
bigcom13         0.000000e+00  0.000000e+00
bigcom15         0.000000e+00  0.000000e+00
bigcom16         0.000000e+00  0.000000e+00
bigcom21         0.000000e+00  0.000000e+00
bigcom22         0.000000e+00  0.000000e+00
bigcom24         0.000000e+00  0.000000e+00
bigcom26         0.000000e+00  0.000000e+00
bigcom28         0.000000e+00  2.117582e-24
bigcom30         0.000000e+00  0.000000e+00
bigcom31         0.000000e+00  0.000000e+00
bigcom32         0.000000e+00  0.000000e+00
bigcom33         0.000000e+00  0.000000e+00
bigcom34         0.000000e+00  0.000000e+00
bigcom36         0.000000e+00  0.000000e+00
bigcom37         0.000000e+00  1.084202e-21
bigcom38         0.000000e+00  0.000000e+00
bigcom39         0.000000e+00  0.000000e+00
bigcom40         0.000000e+00  0.000000e+00
bigcom43         0.000000e+00  0.000000e+00
bigcom44         0.000000e+00  0.000000e+00
bigcom46         0.000000e+00  0.000000e+00
bigcom47         0.000000e+00  0.000000e+00
bigcom49         0.000000e+00  1.084202e-21
bigcom50         0.000000e+00  0.000000e+00
bigcom51         0.000000e+00  0.000000e+00
bigcom52         0.000000e+00  1.084202e-21
bigcom54         0.000000e+00  1.084202e-21
bigcom56         0.000000e+00  0.000000e+00
bigcom62         0.000000e+00  1.084202e-21
bigcom66         0.000000e+00  0.000000e+00
bigcom68         0.000000e+00  0.000000e+00
bigcom69         0.000000e+00  0.000000e+00
bigcom71         0.000000e+00  0.000000e+00
bigcom72         0.000000e+00  0.000000e+00
bigcom73         0.000000e+00  0.000000e+00
bigcom74         0.000000e+00  0.000000e+00
bigcom75         0.000000e+00  0.000000e+00
bigcom76         0.000000e+00  0.000000e+00
bigcom77         0.000000e+00  1.084202e-21
bigcom79         0.000000e+00  0.000000e+00
bigcom80         0.000000e+00  1.084202e-21
bigcom82         0.000000e+00  0.000000e+00
bigcom83         0.000000e+00  1.084202e-21
bigcom84         0.000000e+00  0.000000e+00
bigcom85         0.000000e+00  0.000000e+00
bigcom87         0.000000e+00  0.000000e+00
bigcom89         0.000000e+00  0.000000e+00
bigcom91         0.000000e+00  1.084202e-21
bigcom92         0.000000e+00  0.000000e+00
bigcom93         0.000000e+00  0.000000e+00
bigcom96         0.000000e+00  0.000000e+00
bigcom97         0.000000e+00  0.000000e+00
bigcom98         0.000000e+00  0.000000e+00
bigcom99         0.000000e+00  0.000000e+00
bigcom101        0.000000e+00  0.000000e+00
bigcom104        0.000000e+00  0.000000e+00
bigcom106        0.000000e+00  0.000000e+00
bigcom109        0.000000e+00  1.084202e-21
bigcom113        0.000000e+00  0.000000e+00
bigcom116        0.000000e+00  0.000000e+00
bigcom120        0.000000e+00  0.000000e+00
bigcom123        0.000000e+00  0.000000e+00
bigcom126        0.000000e+00  1.084202e-21
bigcom127        0.000000e+00  0.000000e+00
bigcom137        0.000000e+00  0.000000e+00
bigcom139        0.000000e+00  0.000000e+00
bigcom140        0.000000e+00  0.000000e+00
bigcom143        0.000000e+00  0.000000e+00
bigcom145        0.000000e+00  0.000000e+00
bigcom146        0.000000e+00  0.000000e+00
bigcom147        0.000000e+00  0.000000e+00
bigcom149        0.000000e+00  0.000000e+00
bigcom153        0.000000e+00  0.000000e+00
bigcom154        0.000000e+00  0.000000e+00
bigcom156        0.000000e+00  0.000000e+00
bigcom157        0.000000e+00  0.000000e+00
bigcom158        0.000000e+00  0.000000e+00
bigcom160        0.000000e+00  0.000000e+00
bigcom161        0.000000e+00  0.000000e+00
bigcom162        0.000000e+00  0.000000e+00
bigcom164        0.000000e+00  0.000000e+00
bigcom166        0.000000e+00  0.000000e+00
bigcom167        0.000000e+00  0.000000e+00
bigcom171        0.000000e+00  0.000000e+00
bigcom173        0.000000e+00  0.000000e+00
bigcom175        0.000000e+00  0.000000e+00
bigcom176        0.000000e+00  1.084202e-21
bigcom177        0.000000e+00  1.084202e-21
bigcom178        0.000000e+00  0.000000e+00
bigcom180        0.000000e+00  0.000000e+00
bigcom181        0.000000e+00  1.084202e-21
bigcom184        0.000000e+00  0.000000e+00
bigcom186        0.000000e+00  0.000000e+00
bigcom187        0.000000e+00  0.000000e+00
bigcom189        0.000000e+00  0.000000e+00
bigcom194        0.000000e+00  0.000000e+00
bigcom195        0.000000e+00  0.000000e+00
bigcom196        0.000000e+00  1.084202e-21
bigcom204        0.000000e+00  0.000000e+00
bigcom205        0.000000e+00  1.084202e-21
bigcom212        0.000000e+00  0.000000e+00
bigcom214        0.000000e+00  1.084202e-21
bigcom222        0.000000e+00  0.000000e+00
bigcom223        0.000000e+00  0.000000e+00
bigcom226        0.000000e+00  1.084202e-21
bigcom227        0.000000e+00  0.000000e+00
bigcom229        0.000000e+00  0.000000e+00
bigcom233        0.000000e+00  0.000000e+00
bigcom236        0.000000e+00  1.084202e-21
bigcom237        0.000000e+00  0.000000e+00
bigcom246        0.000000e+00  0.000000e+00
bigcom248        0.000000e+00  0.000000e+00
bigcom249        0.000000e+00  0.000000e+00
bigcom250        0.000000e+00  0.000000e+00
bigcom254        0.000000e+00  0.000000e+00
bigcom266        0.000000e+00  0.000000e+00
bigcom269        0.000000e+00  0.000000e+00
bigcom272        0.000000e+00  0.000000e+00
bigcom274        0.000000e+00  0.000000e+00
bigcom281        0.000000e+00  0.000000e+00
bigcom291        0.000000e+00  0.000000e+00
bigcom292        0.000000e+00  0.000000e+00
bigcom295        0.000000e+00  0.000000e+00
bigcom299        0.000000e+00  0.000000e+00
bigcom301        0.000000e+00  1.084202e-21
bigcom306        0.000000e+00  0.000000e+00
bigcom309        0.000000e+00  0.000000e+00
bigcom314        0.000000e+00  0.000000e+00
bigcom321        0.000000e+00  0.000000e+00
bigcom341        0.000000e+00  0.000000e+00
bigcom350        0.000000e+00  0.000000e+00
bigcom353        0.000000e+00  0.000000e+00
bigcom359        0.000000e+00  0.000000e+00
bigcom363        0.000000e+00  1.084202e-21
bigcom365        0.000000e+00  0.000000e+00
bigcom385        0.000000e+00  1.084202e-21
bigcom386        0.000000e+00  0.000000e+00
bigcom408        0.000000e+00  0.000000e+00
bigcom412        0.000000e+00  0.000000e+00
bigcom480        0.000000e+00  1.084202e-21
spin_vertex      0.000000e+00  8.470329e-24
membership_s1    0.000000e+00  0.000000e+00
membership_s3    0.000000e+00  0.000000e+00
membership_s4    4.286327e-06  7.323232e-04
membership_s5    0.000000e+00  0.000000e+00
membership_s6    0.000000e+00  0.000000e+00
membership_s7    0.000000e+00  0.000000e+00
membership_s8    0.000000e+00  1.084202e-21
membership_s9    0.000000e+00  0.000000e+00
membership_s11   0.000000e+00  1.084202e-21
membership_s12   0.000000e+00  0.000000e+00
membership_s14   0.000000e+00  0.000000e+00
membership_s15   0.000000e+00  0.000000e+00
membership_s16   0.000000e+00  0.000000e+00
membership_s17   0.000000e+00  0.000000e+00
membership_s18   0.000000e+00  0.000000e+00
membership_s20   0.000000e+00  0.000000e+00
membership_s21   0.000000e+00  0.000000e+00
membership_s22   0.000000e+00  0.000000e+00
membership_s24   0.000000e+00  0.000000e+00
membership_s25   0.000000e+00  0.000000e+00
membership_s26   0.000000e+00  0.000000e+00
membership_s27   0.000000e+00  0.000000e+00
membership_s28   0.000000e+00  0.000000e+00
membership_s30   0.000000e+00  0.000000e+00
membership_s31   0.000000e+00  0.000000e+00
membership_s32   0.000000e+00  0.000000e+00
membership_s33   0.000000e+00  0.000000e+00
membership_s36  -6.861606e-07  7.995591e-03
membership_s37   0.000000e+00  0.000000e+00
V1               0.000000e+00  3.239901e-22
V2               5.691390e-05  5.003224e-05
pdi              0.000000e+00  1.084202e-21
adhesion         1.405169e-03  4.624660e-02
cohesion         1.550747e-03  8.529101e-02
inner            1.632144e-05  1.828747e-02
outer            2.239140e-05  2.747312e-02
ioratio          1.841081e-04  8.481330e-02
comsize          4.405203e-04  1.023724e-01
[1] "Dataset: low_CT Model GLM, run: 4 of 10 2015-06-22 14:54:09"
[1] "glmnet variable coefficients"
                         [,1]          [,2]
(Intercept)     -8.048149e+00 -7.007458e+00
graph0           1.839055e-40  3.510268e-02
graph1          -4.001020e-44 -2.997505e-05
graph2          -1.634915e-40 -7.653938e-02
graph3           1.099443e-44 -1.854974e-06
graph4          -1.599391e-46 -2.773346e-08
graph5           1.186932e-41  3.249669e-04
graph6          -1.515206e-44 -5.627131e-06
graph7          -3.071188e-42 -1.007785e-03
graph8          -1.615548e-40 -2.189962e-02
graph9           2.274692e-46 -6.810028e-08
graph10         -2.074717e-48  2.887949e-10
graph11         -2.706225e-49 -5.211338e-11
graph12          3.223915e-46  1.105583e-07
graph13          2.772035e-45 -1.697546e-06
graph14         -3.870310e-47 -4.033793e-09
graph15          7.679716e-44 -2.918162e-04
graph16          9.189668e-46 -5.831991e-09
graph17         -9.603563e-46 -7.999433e-08
graph18         -8.976025e-44 -1.765185e-05
graph19          9.741450e-45 -5.816251e-07
graph20          5.579685e-43  6.293853e-05
graph21          3.086311e-43  1.027840e-04
graph22         -5.255910e-44 -1.099542e-05
graph23          4.013977e-44 -1.237282e-05
graph24         -2.701692e-43 -5.731840e-05
graph25          8.815001e-42  5.762820e-04
graph26         -1.088896e-42 -1.990880e-04
graph27         -9.206673e-42 -2.182018e-03
graph28         -5.848179e-42 -2.532399e-04
graph29         -2.644359e-40 -1.736063e-02
orbit0           1.839055e-40  3.521602e-02
orbit1          -4.152289e-44 -3.002639e-05
orbit2           8.283603e-41  6.572710e-03
orbit3          -1.634915e-40 -7.657941e-02
orbit4           1.192403e-44 -2.226717e-06
orbit5           7.451294e-44  3.868551e-06
orbit6          -1.599400e-46 -2.775129e-08
orbit7           6.451676e-41 -2.237185e-02
orbit8           1.186932e-41  3.308479e-04
orbit9           3.354818e-45 -3.490646e-06
orbit10         -1.538866e-43 -3.050345e-05
orbit11         -1.100754e-40 -6.605209e-02
orbit12         -3.066960e-42 -1.009409e-03
orbit13         -1.393922e-40 -3.660728e-02
orbit14         -1.615548e-40 -2.191001e-02
orbit15          2.692292e-46 -8.444730e-08
orbit16          1.016689e-44  1.150037e-06
orbit17          3.837533e-46 -3.183056e-07
orbit18          3.074114e-46  9.710861e-08
orbit19         -4.442462e-48 -3.390488e-10
orbit20         -4.437906e-47 -1.519985e-08
orbit21          9.607139e-44 -1.619838e-06
orbit22         -2.706225e-49 -5.210752e-11
orbit23          3.645474e-41 -1.380554e-01
orbit24          5.411136e-46  1.687090e-07
orbit25         -5.651131e-46 -7.577183e-08
orbit26         -8.757579e-44 -2.273919e-05
orbit27          9.033902e-45 -2.709260e-06
orbit28          5.641955e-44  1.333750e-05
orbit29         -1.206323e-44 -4.272375e-06
orbit30         -1.663440e-43 -7.964937e-05
orbit31         -4.246253e-47 -4.527380e-09
orbit32         -1.296723e-46 -1.118800e-08
orbit33         -1.412482e-40 -9.819100e-02
orbit34          7.679716e-44 -2.915171e-04
orbit35         -2.596793e-46 -5.316051e-07
orbit36          2.788023e-43  3.179003e-05
orbit37          5.289756e-45  1.475164e-06
orbit38          1.103839e-41  2.792989e-03
orbit39         -5.159480e-46  4.962145e-08
orbit40         -2.127788e-45 -2.646644e-07
orbit41         -1.874253e-43 -1.445592e-05
orbit42         -1.692653e-40 -4.681403e-02
orbit43         -8.975925e-44 -1.764396e-05
orbit44         -1.938150e-40 -5.461342e-02
orbit45          1.738322e-44  8.969977e-07
orbit46         -7.330318e-44 -2.691168e-05
orbit47         -2.095409e-42 -9.182976e-04
orbit48         -1.515136e-43 -2.088325e-05
orbit49          5.638814e-43  6.469803e-05
orbit50         -2.098007e-43 -1.301159e-02
orbit51          1.076709e-42  3.425579e-04
orbit52         -2.717166e-43 -7.008454e-05
orbit53         -4.323086e-42 -2.387197e-03
orbit54         -5.255752e-44 -1.097724e-05
orbit55         -2.138031e-40 -3.833954e-02
orbit56          4.509358e-44 -1.265562e-05
orbit57         -2.687535e-43 -2.537106e-05
orbit58         -1.820792e-40 -2.153373e-02
orbit59         -2.831032e-43 -6.079039e-05
orbit60         -2.595392e-42 -3.305413e-04
orbit61         -2.389645e-40 -3.641098e-02
orbit62          1.244293e-41  9.837403e-04
orbit63         -9.122586e-42 -5.673195e-03
orbit64         -5.335952e-42 -1.884020e-03
orbit65         -1.279235e-42 -2.492874e-04
orbit66         -2.858865e-42 -2.098209e-04
orbit67         -2.286345e-40 -2.219408e-02
orbit68         -9.208526e-42 -2.174492e-03
orbit69         -3.234393e-40 -1.130030e-01
orbit70         -5.835587e-42 -2.481652e-04
orbit71         -1.537826e-40 -1.030297e-02
orbit72         -2.644359e-40 -1.724902e-02
AP              -3.330918e-40 -6.174366e-02
bet             -1.729881e-44 -1.011072e-05
ecc             -2.406821e-40 -1.777921e-01
eccrad          -1.444092e-39 -1.066739e+00
close            4.181761e-39 -3.055301e-01
constraint      -9.285466e-40 -2.391163e-01
coreness         3.012615e-40  9.200968e-02
knn             -2.143548e-43 -5.839884e-05
hubscore         7.936623e-39  1.330468e-01
pagerank        -7.943499e-40 -2.059822e-01
trans           -5.755797e-40 -2.494508e-01
evcent           7.183915e-39 -3.974978e-01
first            1.839055e-40  3.503019e-02
upto_second     -6.337901e-44 -3.265923e-05
upto_third       5.133688e-44 -4.154396e-06
upto_fourth      6.375976e-44  1.646812e-06
upto_fifth       7.519224e-44  8.244810e-06
upto_sixth       7.710234e-44  8.364649e-06
second          -6.415570e-44 -3.282596e-05
third            8.153739e-44 -3.491611e-06
fourth          -1.464969e-44  1.157464e-05
fifth           -8.719824e-44 -6.601276e-07
sixth           -1.065704e-43 -1.169922e-05
ratio1          -2.272123e-43 -5.704838e-05
ratio2          -2.747992e-43  2.361972e-04
ratio3          -1.284315e-42 -1.201178e-04
ratio4          -7.124030e-43 -2.676659e-05
ratio5          -3.939016e-43 -3.523948e-05
ratio6          -1.180530e-43 -1.339302e-05
selfinter        1.542668e-39  4.848071e-01
walktrap_vertex  1.062694e-39  4.657992e-01
bigcom1          2.175753e-39  8.046548e-01
bigcom2         -3.231806e-40 -7.645782e-02
bigcom3         -3.287019e-40 -1.636132e-01
bigcom4          7.670966e-40  3.747170e-01
bigcom6         -3.228707e-40 -4.813316e-02
bigcom8         -3.276357e-40 -1.278531e-01
bigcom9         -3.242700e-40 -6.975138e-02
bigcom11        -3.233875e-40 -1.635069e-01
bigcom13        -3.237503e-40 -3.639203e-01
bigcom15        -3.239060e-40 -1.006345e-01
bigcom16        -3.230772e-40 -1.491889e-01
bigcom21        -3.250003e-40 -9.468726e-02
bigcom22        -3.271052e-40 -1.355529e-01
bigcom24        -3.230256e-40 -1.362711e-01
bigcom26        -3.241139e-40 -1.450583e-01
bigcom28        -3.280614e-40 -1.744279e-01
bigcom30        -3.248958e-40 -2.018348e-01
bigcom31        -3.229223e-40 -3.861852e-02
bigcom32        -3.234393e-40 -1.998703e-01
bigcom33        -3.229739e-40 -1.100037e-01
bigcom34        -3.230772e-40 -1.989327e-01
bigcom36        -3.233358e-40 -8.954041e-02
bigcom37        -3.229739e-40 -7.258023e-02
bigcom38        -3.234393e-40 -1.479031e-01
bigcom39        -3.234911e-40 -1.109290e-01
bigcom40        -3.409624e-40 -3.871595e-01
bigcom43        -3.230256e-40 -1.277611e-01
bigcom44        -3.265237e-40 -3.224077e-01
bigcom46        -3.233875e-40 -2.955542e-01
bigcom47        -3.231806e-40 -8.805188e-02
bigcom49        -3.232323e-40 -3.549540e-01
bigcom50        -3.233358e-40 -1.868686e-01
bigcom51        -3.229739e-40 -2.091000e-01
bigcom52        -3.229223e-40 -8.542153e-02
bigcom54        -3.230256e-40 -4.658275e-01
bigcom56        -3.230256e-40 -5.238838e-02
bigcom62        -3.229223e-40 -6.826632e-02
bigcom66        -3.230772e-40 -1.536957e-01
bigcom68        -3.230256e-40 -2.083257e-01
bigcom69        -3.232840e-40 -1.758967e-01
bigcom71        -3.235947e-40 -1.274271e-01
bigcom72        -3.231289e-40 -4.111944e-01
bigcom73        -3.230256e-40 -5.942631e-02
bigcom74        -3.230772e-40 -1.046982e-01
bigcom75        -3.229223e-40 -1.677737e-01
bigcom76        -3.230256e-40 -2.391057e-01
bigcom77        -3.230256e-40 -5.084564e-02
bigcom79        -3.230256e-40 -1.829064e-01
bigcom80        -3.230256e-40 -8.403281e-02
bigcom82        -3.230772e-40 -1.453541e-01
bigcom83        -3.229739e-40 -1.117378e-01
bigcom84        -3.229739e-40 -5.368412e-02
bigcom85        -3.231806e-40 -1.306321e-01
bigcom87        -3.230772e-40 -2.086737e-01
bigcom89        -3.230256e-40 -1.150837e-01
bigcom91        -3.229739e-40 -5.189955e-02
bigcom92        -3.234393e-40 -1.084576e-01
bigcom93        -3.230256e-40 -1.379388e-01
bigcom96        -3.229223e-40 -9.792648e-02
bigcom97        -3.231289e-40 -1.344912e-01
bigcom98        -3.230772e-40 -9.770344e-02
bigcom99        -3.230772e-40 -4.304610e-02
bigcom101       -3.231806e-40 -9.181089e-02
bigcom104       -3.233875e-40 -2.480037e-01
bigcom106       -3.231289e-40 -1.621766e-01
bigcom109       -3.230772e-40 -2.423806e-01
bigcom113       -3.231806e-40 -5.807050e-02
bigcom116       -3.234911e-40 -9.893746e-02
bigcom120       -3.229739e-40 -6.487001e-02
bigcom123       -3.230772e-40 -1.656751e-01
bigcom126       -3.228707e-40 -1.687634e-01
bigcom127       -3.228707e-40 -2.502810e-02
bigcom137       -3.230256e-40 -8.260408e-02
bigcom139       -3.229739e-40 -1.724159e-01
bigcom140       -3.230256e-40 -1.504118e-01
bigcom143       -3.230256e-40 -1.700190e-01
bigcom145       -3.230256e-40 -5.264864e-02
bigcom146       -3.230772e-40 -4.437966e-02
bigcom147       -3.229739e-40 -5.870322e-01
bigcom149       -3.228707e-40 -1.469121e-02
bigcom153       -3.231806e-40 -1.048671e-01
bigcom154       -3.233358e-40 -3.284291e-01
bigcom156       -3.229739e-40 -1.454874e-01
bigcom157       -3.229223e-40 -1.658863e-01
bigcom158       -3.229223e-40 -5.579805e-02
bigcom160       -3.230256e-40 -6.423325e-02
bigcom161       -3.229739e-40 -4.166308e-02
bigcom162       -3.229739e-40 -1.730658e-01
bigcom164       -3.230256e-40 -3.499474e-01
bigcom166       -3.231289e-40 -5.420506e-02
bigcom167       -3.233358e-40 -8.543881e-02
bigcom171       -3.228707e-40 -7.794976e-02
bigcom173       -3.230256e-40 -1.236829e-01
bigcom175       -3.229739e-40 -1.097668e-01
bigcom176       -3.230256e-40 -4.756073e-01
bigcom177       -3.230256e-40 -6.710770e-02
bigcom178       -3.230772e-40 -2.872255e-01
bigcom180       -3.229739e-40 -8.707255e-02
bigcom181       -3.230772e-40 -8.021144e-02
bigcom184       -3.229739e-40 -2.365851e-01
bigcom186       -3.228707e-40 -1.700952e-02
bigcom187       -3.229739e-40 -4.023187e-02
bigcom189       -3.231289e-40 -5.060617e-02
bigcom194       -3.230772e-40 -1.395997e-01
bigcom195       -3.230256e-40 -1.123773e-01
bigcom196       -3.229223e-40 -3.646409e-02
bigcom204       -3.231806e-40 -6.085578e-02
bigcom205       -3.230256e-40 -3.834411e-02
bigcom212       -3.229739e-40 -3.254080e-02
bigcom214       -3.231289e-40 -9.384727e-02
bigcom222       -3.229739e-40 -3.802905e-02
bigcom223        0.000000e+00  0.000000e+00
bigcom226       -3.229223e-40 -5.716300e-02
bigcom227       -3.229223e-40 -1.328454e-01
bigcom229       -3.230256e-40 -8.737840e-02
bigcom233       -3.229223e-40 -3.772292e-02
bigcom236       -3.229739e-40 -1.862244e-01
bigcom237       -3.228707e-40 -1.091420e-01
bigcom246       -3.230772e-40 -1.563376e-01
bigcom248       -3.231289e-40 -4.671975e-02
bigcom249       -3.229223e-40 -1.066056e-01
bigcom250       -3.229739e-40 -2.171556e-01
bigcom254       -3.230256e-40 -3.398459e-01
bigcom266       -3.229223e-40 -2.263010e-01
bigcom269       -3.231806e-40 -7.503181e-02
bigcom272       -3.230256e-40 -1.097238e-01
bigcom274       -3.236466e-40 -2.987333e-01
bigcom281       -3.229739e-40 -6.572755e-02
bigcom291       -3.228707e-40 -7.613514e-02
bigcom292       -3.229739e-40 -1.090524e-01
bigcom295       -3.228707e-40 -1.070992e-01
bigcom299       -3.229739e-40 -1.065490e-01
bigcom301       -3.230772e-40 -1.046330e-01
bigcom306       -3.229739e-40 -1.472700e-01
bigcom309       -3.231289e-40 -7.104649e-02
bigcom314       -3.229223e-40 -2.040776e-02
bigcom321       -3.233358e-40 -1.167855e-01
bigcom341       -3.229223e-40 -2.305075e-01
bigcom350       -3.229223e-40 -1.140337e-02
bigcom353       -3.229739e-40 -7.904786e-02
bigcom359       -3.229739e-40 -1.067370e-01
bigcom363       -3.229739e-40 -1.408400e-01
bigcom365       -3.229223e-40 -1.003689e-01
bigcom385       -3.230772e-40 -6.780615e-02
bigcom386       -3.229223e-40 -1.287131e-01
bigcom408       -3.232323e-40 -1.336690e-01
bigcom412       -3.230256e-40 -2.779781e-02
bigcom480       -3.230256e-40 -5.249002e-02
spin_vertex     -1.367023e-39 -5.538436e-01
membership_s1   -3.647891e-40 -1.518518e-01
membership_s3   -3.236466e-40 -1.048762e-01
membership_s4    1.286823e-39  6.318963e-01
membership_s5   -3.490328e-40 -1.742315e-01
membership_s6   -3.695266e-40 -2.159591e-01
membership_s7   -3.406749e-40 -3.159866e-01
membership_s8   -3.233358e-40 -9.237228e-02
membership_s9   -3.235429e-40 -4.487119e-02
membership_s11  -3.232840e-40 -2.811644e-02
membership_s12  -3.232840e-40 -4.725493e-02
membership_s14  -3.231289e-40 -3.729729e-02
membership_s15  -3.285950e-40 -1.981487e-01
membership_s16  -3.232323e-40 -5.878116e-02
membership_s17  -3.231806e-40 -8.956164e-02
membership_s18  -3.251049e-40 -1.950048e-01
membership_s20  -3.231289e-40 -3.694401e-02
membership_s21  -3.298289e-40 -1.933219e-01
membership_s22  -3.238022e-40 -1.212975e-01
membership_s24  -3.238022e-40 -7.610719e-02
membership_s25  -3.233358e-40 -1.960754e-01
membership_s26  -3.236984e-40 -4.571818e-02
membership_s27  -3.450977e-40 -2.284383e-01
membership_s28  -3.236466e-40 -5.971304e-02
membership_s30  -3.683811e-40 -2.052228e-01
membership_s31  -3.419435e-40 -1.554456e-01
membership_s32  -3.428139e-40 -1.639973e-01
membership_s33  -3.230772e-40 -1.885686e-02
membership_s36   1.052257e-39  6.311590e-01
membership_s37  -3.265237e-40 -1.535662e-01
V1               4.923128e-40  8.030237e-02
V2               4.502749e-40  2.193985e-01
pdi             -1.384486e-36 -2.346664e+02
adhesion        -2.012385e-44 -1.356887e-05
cohesion         4.025403e-44  2.718494e-05
inner            2.140161e-44  1.686237e-05
outer            1.886641e-44 -2.724953e-06
ioratio         -4.394239e-41 -8.595869e-01
comsize          1.140845e-43  1.376319e-04
[1] "Dataset: low_CT Model GBM, run: 5 of 10 2015-06-22 14:55:22"
Iter   TrainDeviance   ValidDeviance   StepSize   Improve
     1        0.0434            -nan     0.0100    0.0001

[1] "GBM variable coefficients"
                            var      rel.inf
orbit38                 orbit38 4.995295e+01
ratio3                   ratio3 4.919595e+01
bigcom40               bigcom40 8.510995e-01
graph3                   graph3 7.187500e-27
graph1                   graph1 1.431896e-30
graph0                   graph0 0.000000e+00
graph2                   graph2 0.000000e+00
graph4                   graph4 0.000000e+00
graph5                   graph5 0.000000e+00
graph6                   graph6 0.000000e+00
graph7                   graph7 0.000000e+00
graph8                   graph8 0.000000e+00
graph9                   graph9 0.000000e+00
graph10                 graph10 0.000000e+00
graph11                 graph11 0.000000e+00
graph12                 graph12 0.000000e+00
graph13                 graph13 0.000000e+00
graph14                 graph14 0.000000e+00
graph15                 graph15 0.000000e+00
graph16                 graph16 0.000000e+00
graph17                 graph17 0.000000e+00
graph18                 graph18 0.000000e+00
graph19                 graph19 0.000000e+00
graph20                 graph20 0.000000e+00
graph21                 graph21 0.000000e+00
graph22                 graph22 0.000000e+00
graph23                 graph23 0.000000e+00
graph24                 graph24 0.000000e+00
graph25                 graph25 0.000000e+00
graph26                 graph26 0.000000e+00
graph27                 graph27 0.000000e+00
graph28                 graph28 0.000000e+00
graph29                 graph29 0.000000e+00
orbit0                   orbit0 0.000000e+00
orbit1                   orbit1 0.000000e+00
orbit2                   orbit2 0.000000e+00
orbit3                   orbit3 0.000000e+00
orbit4                   orbit4 0.000000e+00
orbit5                   orbit5 0.000000e+00
orbit6                   orbit6 0.000000e+00
orbit7                   orbit7 0.000000e+00
orbit8                   orbit8 0.000000e+00
orbit9                   orbit9 0.000000e+00
orbit10                 orbit10 0.000000e+00
orbit11                 orbit11 0.000000e+00
orbit12                 orbit12 0.000000e+00
orbit13                 orbit13 0.000000e+00
orbit14                 orbit14 0.000000e+00
orbit15                 orbit15 0.000000e+00
orbit16                 orbit16 0.000000e+00
orbit17                 orbit17 0.000000e+00
orbit18                 orbit18 0.000000e+00
orbit19                 orbit19 0.000000e+00
orbit20                 orbit20 0.000000e+00
orbit21                 orbit21 0.000000e+00
orbit22                 orbit22 0.000000e+00
orbit23                 orbit23 0.000000e+00
orbit24                 orbit24 0.000000e+00
orbit25                 orbit25 0.000000e+00
orbit26                 orbit26 0.000000e+00
orbit27                 orbit27 0.000000e+00
orbit28                 orbit28 0.000000e+00
orbit29                 orbit29 0.000000e+00
orbit30                 orbit30 0.000000e+00
orbit31                 orbit31 0.000000e+00
orbit32                 orbit32 0.000000e+00
orbit33                 orbit33 0.000000e+00
orbit34                 orbit34 0.000000e+00
orbit35                 orbit35 0.000000e+00
orbit36                 orbit36 0.000000e+00
orbit37                 orbit37 0.000000e+00
orbit39                 orbit39 0.000000e+00
orbit40                 orbit40 0.000000e+00
orbit41                 orbit41 0.000000e+00
orbit42                 orbit42 0.000000e+00
orbit43                 orbit43 0.000000e+00
orbit44                 orbit44 0.000000e+00
orbit45                 orbit45 0.000000e+00
orbit46                 orbit46 0.000000e+00
orbit47                 orbit47 0.000000e+00
orbit48                 orbit48 0.000000e+00
orbit49                 orbit49 0.000000e+00
orbit50                 orbit50 0.000000e+00
orbit51                 orbit51 0.000000e+00
orbit52                 orbit52 0.000000e+00
orbit53                 orbit53 0.000000e+00
orbit54                 orbit54 0.000000e+00
orbit55                 orbit55 0.000000e+00
orbit56                 orbit56 0.000000e+00
orbit57                 orbit57 0.000000e+00
orbit58                 orbit58 0.000000e+00
orbit59                 orbit59 0.000000e+00
orbit60                 orbit60 0.000000e+00
orbit61                 orbit61 0.000000e+00
orbit62                 orbit62 0.000000e+00
orbit63                 orbit63 0.000000e+00
orbit64                 orbit64 0.000000e+00
orbit65                 orbit65 0.000000e+00
orbit66                 orbit66 0.000000e+00
orbit67                 orbit67 0.000000e+00
orbit68                 orbit68 0.000000e+00
orbit69                 orbit69 0.000000e+00
orbit70                 orbit70 0.000000e+00
orbit71                 orbit71 0.000000e+00
orbit72                 orbit72 0.000000e+00
AP                           AP 0.000000e+00
bet                         bet 0.000000e+00
ecc                         ecc 0.000000e+00
eccrad                   eccrad 0.000000e+00
close                     close 0.000000e+00
constraint           constraint 0.000000e+00
coreness               coreness 0.000000e+00
knn                         knn 0.000000e+00
hubscore               hubscore 0.000000e+00
pagerank               pagerank 0.000000e+00
trans                     trans 0.000000e+00
evcent                   evcent 0.000000e+00
first                     first 0.000000e+00
upto_second         upto_second 0.000000e+00
upto_third           upto_third 0.000000e+00
upto_fourth         upto_fourth 0.000000e+00
upto_fifth           upto_fifth 0.000000e+00
upto_sixth           upto_sixth 0.000000e+00
second                   second 0.000000e+00
third                     third 0.000000e+00
fourth                   fourth 0.000000e+00
fifth                     fifth 0.000000e+00
sixth                     sixth 0.000000e+00
ratio1                   ratio1 0.000000e+00
ratio2                   ratio2 0.000000e+00
ratio4                   ratio4 0.000000e+00
ratio5                   ratio5 0.000000e+00
ratio6                   ratio6 0.000000e+00
selfinter             selfinter 0.000000e+00
walktrap_vertex walktrap_vertex 0.000000e+00
bigcom1                 bigcom1 0.000000e+00
bigcom2                 bigcom2 0.000000e+00
bigcom3                 bigcom3 0.000000e+00
bigcom4                 bigcom4 0.000000e+00
bigcom6                 bigcom6 0.000000e+00
bigcom8                 bigcom8 0.000000e+00
bigcom9                 bigcom9 0.000000e+00
bigcom11               bigcom11 0.000000e+00
bigcom13               bigcom13 0.000000e+00
bigcom15               bigcom15 0.000000e+00
bigcom16               bigcom16 0.000000e+00
bigcom21               bigcom21 0.000000e+00
bigcom22               bigcom22 0.000000e+00
bigcom24               bigcom24 0.000000e+00
bigcom26               bigcom26 0.000000e+00
bigcom28               bigcom28 0.000000e+00
bigcom30               bigcom30 0.000000e+00
bigcom31               bigcom31 0.000000e+00
bigcom32               bigcom32 0.000000e+00
bigcom33               bigcom33 0.000000e+00
bigcom34               bigcom34 0.000000e+00
bigcom36               bigcom36 0.000000e+00
bigcom37               bigcom37 0.000000e+00
bigcom38               bigcom38 0.000000e+00
bigcom39               bigcom39 0.000000e+00
bigcom43               bigcom43 0.000000e+00
bigcom44               bigcom44 0.000000e+00
bigcom46               bigcom46 0.000000e+00
bigcom47               bigcom47 0.000000e+00
bigcom49               bigcom49 0.000000e+00
bigcom50               bigcom50 0.000000e+00
bigcom51               bigcom51 0.000000e+00
bigcom52               bigcom52 0.000000e+00
bigcom54               bigcom54 0.000000e+00
bigcom56               bigcom56 0.000000e+00
bigcom62               bigcom62 0.000000e+00
bigcom66               bigcom66 0.000000e+00
bigcom68               bigcom68 0.000000e+00
bigcom69               bigcom69 0.000000e+00
bigcom71               bigcom71 0.000000e+00
bigcom72               bigcom72 0.000000e+00
bigcom73               bigcom73 0.000000e+00
bigcom74               bigcom74 0.000000e+00
bigcom75               bigcom75 0.000000e+00
bigcom76               bigcom76 0.000000e+00
bigcom77               bigcom77 0.000000e+00
bigcom79               bigcom79 0.000000e+00
bigcom80               bigcom80 0.000000e+00
bigcom82               bigcom82 0.000000e+00
bigcom83               bigcom83 0.000000e+00
bigcom84               bigcom84 0.000000e+00
bigcom85               bigcom85 0.000000e+00
bigcom87               bigcom87 0.000000e+00
bigcom89               bigcom89 0.000000e+00
bigcom91               bigcom91 0.000000e+00
bigcom92               bigcom92 0.000000e+00
bigcom93               bigcom93 0.000000e+00
bigcom96               bigcom96 0.000000e+00
bigcom97               bigcom97 0.000000e+00
bigcom98               bigcom98 0.000000e+00
bigcom99               bigcom99 0.000000e+00
bigcom101             bigcom101 0.000000e+00
bigcom104             bigcom104 0.000000e+00
bigcom106             bigcom106 0.000000e+00
bigcom109             bigcom109 0.000000e+00
bigcom113             bigcom113 0.000000e+00
bigcom116             bigcom116 0.000000e+00
bigcom120             bigcom120 0.000000e+00
bigcom123             bigcom123 0.000000e+00
bigcom126             bigcom126 0.000000e+00
bigcom127             bigcom127 0.000000e+00
bigcom137             bigcom137 0.000000e+00
bigcom139             bigcom139 0.000000e+00
bigcom140             bigcom140 0.000000e+00
bigcom143             bigcom143 0.000000e+00
bigcom145             bigcom145 0.000000e+00
bigcom146             bigcom146 0.000000e+00
bigcom147             bigcom147 0.000000e+00
bigcom149             bigcom149 0.000000e+00
bigcom153             bigcom153 0.000000e+00
bigcom154             bigcom154 0.000000e+00
bigcom156             bigcom156 0.000000e+00
bigcom157             bigcom157 0.000000e+00
bigcom158             bigcom158 0.000000e+00
bigcom160             bigcom160 0.000000e+00
bigcom161             bigcom161 0.000000e+00
bigcom162             bigcom162 0.000000e+00
bigcom164             bigcom164 0.000000e+00
bigcom166             bigcom166 0.000000e+00
bigcom167             bigcom167 0.000000e+00
bigcom171             bigcom171 0.000000e+00
bigcom173             bigcom173 0.000000e+00
bigcom175             bigcom175 0.000000e+00
bigcom176             bigcom176 0.000000e+00
bigcom177             bigcom177 0.000000e+00
bigcom178             bigcom178 0.000000e+00
bigcom180             bigcom180 0.000000e+00
bigcom181             bigcom181 0.000000e+00
bigcom184             bigcom184 0.000000e+00
bigcom186             bigcom186 0.000000e+00
bigcom187             bigcom187 0.000000e+00
bigcom189             bigcom189 0.000000e+00
bigcom194             bigcom194 0.000000e+00
bigcom195             bigcom195 0.000000e+00
bigcom196             bigcom196 0.000000e+00
bigcom204             bigcom204 0.000000e+00
bigcom205             bigcom205 0.000000e+00
bigcom212             bigcom212 0.000000e+00
bigcom214             bigcom214 0.000000e+00
bigcom222             bigcom222 0.000000e+00
bigcom223             bigcom223 0.000000e+00
bigcom226             bigcom226 0.000000e+00
bigcom227             bigcom227 0.000000e+00
bigcom229             bigcom229 0.000000e+00
bigcom233             bigcom233 0.000000e+00
bigcom236             bigcom236 0.000000e+00
bigcom237             bigcom237 0.000000e+00
bigcom246             bigcom246 0.000000e+00
bigcom248             bigcom248 0.000000e+00
bigcom249             bigcom249 0.000000e+00
bigcom250             bigcom250 0.000000e+00
bigcom254             bigcom254 0.000000e+00
bigcom266             bigcom266 0.000000e+00
bigcom269             bigcom269 0.000000e+00
bigcom272             bigcom272 0.000000e+00
bigcom274             bigcom274 0.000000e+00
bigcom281             bigcom281 0.000000e+00
bigcom291             bigcom291 0.000000e+00
bigcom292             bigcom292 0.000000e+00
bigcom295             bigcom295 0.000000e+00
bigcom299             bigcom299 0.000000e+00
bigcom301             bigcom301 0.000000e+00
bigcom306             bigcom306 0.000000e+00
bigcom309             bigcom309 0.000000e+00
bigcom314             bigcom314 0.000000e+00
bigcom321             bigcom321 0.000000e+00
bigcom341             bigcom341 0.000000e+00
bigcom350             bigcom350 0.000000e+00
bigcom353             bigcom353 0.000000e+00
bigcom359             bigcom359 0.000000e+00
bigcom363             bigcom363 0.000000e+00
bigcom365             bigcom365 0.000000e+00
bigcom385             bigcom385 0.000000e+00
bigcom386             bigcom386 0.000000e+00
bigcom408             bigcom408 0.000000e+00
bigcom412             bigcom412 0.000000e+00
bigcom480             bigcom480 0.000000e+00
spin_vertex         spin_vertex 0.000000e+00
membership_s1     membership_s1 0.000000e+00
membership_s3     membership_s3 0.000000e+00
membership_s4     membership_s4 0.000000e+00
membership_s5     membership_s5 0.000000e+00
membership_s6     membership_s6 0.000000e+00
membership_s7     membership_s7 0.000000e+00
membership_s8     membership_s8 0.000000e+00
membership_s9     membership_s9 0.000000e+00
membership_s11   membership_s11 0.000000e+00
membership_s12   membership_s12 0.000000e+00
membership_s14   membership_s14 0.000000e+00
membership_s15   membership_s15 0.000000e+00
membership_s16   membership_s16 0.000000e+00
membership_s17   membership_s17 0.000000e+00
membership_s18   membership_s18 0.000000e+00
membership_s20   membership_s20 0.000000e+00
membership_s21   membership_s21 0.000000e+00
membership_s22   membership_s22 0.000000e+00
membership_s24   membership_s24 0.000000e+00
membership_s25   membership_s25 0.000000e+00
membership_s26   membership_s26 0.000000e+00
membership_s27   membership_s27 0.000000e+00
membership_s28   membership_s28 0.000000e+00
membership_s30   membership_s30 0.000000e+00
membership_s31   membership_s31 0.000000e+00
membership_s32   membership_s32 0.000000e+00
membership_s33   membership_s33 0.000000e+00
membership_s36   membership_s36 0.000000e+00
membership_s37   membership_s37 0.000000e+00
V1                           V1 0.000000e+00
V2                           V2 0.000000e+00
pdi                         pdi 0.000000e+00
adhesion               adhesion 0.000000e+00
cohesion               cohesion 0.000000e+00
inner                     inner 0.000000e+00
outer                     outer 0.000000e+00
ioratio                 ioratio 0.000000e+00
comsize                 comsize 0.000000e+00
[1] "Dataset: low_CT Model RF, run: 5 of 10 2015-06-22 14:55:23"
     |      Out-of-bag   |
Tree |      MSE  %Var(y) |
   1 | 0.001194   249.69 |
   2 | 0.0006703   140.17 |
   3 | 0.0008572   179.24 |
   4 | 0.0007033   147.06 |
   5 | 0.0006354   132.86 |
   6 | 0.0006011   125.70 |
   7 | 0.0007471   156.22 |
   8 | 0.0006054   126.58 |
   9 | 0.0006252   130.73 |
  10 | 0.0006784   141.86 |
  11 | 0.0006631   138.66 |
  12 | 0.0006209   129.83 |
  13 | 0.0006111   127.78 |
  14 | 0.0006186   129.35 |
  15 | 0.0006032   126.14 |
  16 | 0.0006264   130.98 |
  17 | 0.0006113   127.83 |
  18 | 0.0006068   126.88 |
  19 | 0.0005953   124.47 |
  20 | 0.0005884   123.04 |
  21 | 0.0005821   121.73 |
  22 | 0.0005936   124.11 |
  23 | 0.0005825   121.79 |
  24 | 0.0005753   120.30 |
  25 | 0.0005696   119.10 |
  26 | 0.0005667   118.51 |
  27 |  0.00056   117.10 |
  28 | 0.0005668   118.53 |
  29 | 0.000562   117.50 |
  30 | 0.0005605   117.20 |
  31 | 0.0005541   115.87 |
  32 | 0.0005537   115.78 |
  33 | 0.0005522   115.46 |
  34 | 0.0005502   115.04 |
  35 | 0.0005459   114.15 |
  36 | 0.0005466   114.28 |
  37 | 0.0005447   113.90 |
  38 | 0.0005419   113.30 |
  39 | 0.0005421   113.35 |
  40 | 0.000538   112.50 |
  41 | 0.0005352   111.92 |
  42 | 0.0005352   111.92 |
  43 | 0.0005336   111.58 |
  44 | 0.0005307   110.97 |
  45 | 0.0005338   111.61 |
  46 | 0.0005339   111.63 |
  47 | 0.000533   111.45 |
  48 | 0.0005329   111.42 |
  49 | 0.0005353   111.93 |
  50 | 0.0005384   112.58 |
  51 | 0.0005376   112.40 |
  52 | 0.0005349   111.85 |
  53 | 0.0005333   111.52 |
  54 | 0.0005309   111.00 |
  55 | 0.0005301   110.83 |
  56 | 0.0005286   110.53 |
  57 | 0.0005295   110.72 |
  58 | 0.0005288   110.57 |
  59 | 0.0005268   110.16 |
  60 | 0.0005276   110.31 |
  61 | 0.000528   110.41 |
  62 | 0.0005268   110.15 |
  63 | 0.0005281   110.43 |
  64 | 0.0005275   110.31 |
  65 | 0.0005268   110.16 |
  66 | 0.0005257   109.93 |
  67 | 0.0005264   110.08 |
  68 | 0.0005251   109.79 |
  69 | 0.0005261   110.01 |
  70 | 0.0005243   109.62 |
  71 | 0.0005233   109.43 |
  72 | 0.0005228   109.32 |
  73 | 0.0005233   109.41 |
  74 | 0.0005246   109.69 |
  75 | 0.0005243   109.63 |
  76 | 0.0005231   109.39 |
  77 | 0.0005221   109.17 |
  78 | 0.0005227   109.31 |
  79 | 0.0005228   109.31 |
  80 | 0.0005219   109.13 |
  81 | 0.0005224   109.23 |
  82 | 0.0005214   109.02 |
  83 | 0.0005231   109.39 |
  84 | 0.0005225   109.26 |
  85 | 0.0005213   109.00 |
  86 | 0.000521   108.94 |
  87 | 0.0005201   108.75 |
  88 | 0.0005202   108.77 |
  89 | 0.0005192   108.56 |
  90 | 0.0005187   108.46 |
  91 | 0.0005181   108.33 |
  92 | 0.0005179   108.30 |
  93 | 0.0005178   108.28 |
  94 | 0.0005169   108.08 |
  95 | 0.0005165   108.00 |
  96 | 0.0005161   107.91 |
  97 | 0.0005165   108.00 |
  98 | 0.0005158   107.86 |
  99 | 0.0005154   107.78 |
 100 | 0.000515   107.68 |
[1] "Random Forest variable coefficients"
                      %IncMSE IncNodePurity
graph0           0.000000e+00  8.131516e-22
graph1           0.000000e+00  6.022404e-21
graph2           0.000000e+00  4.235165e-22
graph3           6.226892e-05  2.582086e-02
graph4           2.586207e-05  1.298701e-03
graph5           5.840246e-05  8.941834e-03
graph6           4.048792e-04  5.103180e-02
graph7           0.000000e+00  3.896352e-22
graph8           0.000000e+00  0.000000e+00
graph9           0.000000e+00  1.812651e-21
graph10          1.081783e-05  2.481807e-02
graph11          1.690255e-03  5.117322e-02
graph12          0.000000e+00  3.959879e-20
graph13          1.131299e-04  3.086869e-02
graph14          1.747491e-05  3.714286e-02
graph15          2.921474e-04  3.544698e-02
graph16          0.000000e+00  5.942995e-20
graph17          1.057145e-03  1.383798e-03
graph18          0.000000e+00  4.912791e-22
graph19          2.294542e-05  1.063746e-02
graph20          1.073246e-03  5.986884e-02
graph21          2.943227e-04  1.716011e-02
graph22          0.000000e+00  5.285486e-21
graph23          1.317523e-05  1.636364e-02
graph24          0.000000e+00  2.747775e-20
graph25          4.347998e-04  7.691715e-02
graph26          0.000000e+00  6.776264e-23
graph27          0.000000e+00  0.000000e+00
graph28          0.000000e+00  0.000000e+00
graph29          0.000000e+00  0.000000e+00
orbit0           0.000000e+00  3.738803e-20
orbit1           0.000000e+00  2.860642e-20
orbit2           0.000000e+00  6.606857e-22
orbit3           0.000000e+00  1.126554e-20
orbit4           1.383777e-04  8.192125e-03
orbit5           0.000000e+00  5.847915e-20
orbit6           3.511596e-05  2.813412e-02
orbit7          -4.293688e-06  1.833333e-02
orbit8           5.947768e-05  8.726190e-03
orbit9           2.665325e-04  3.217893e-02
orbit10          0.000000e+00  2.541099e-22
orbit11          0.000000e+00  4.235165e-24
orbit12          0.000000e+00  1.202787e-21
orbit13          0.000000e+00  0.000000e+00
orbit14          0.000000e+00  0.000000e+00
orbit15          1.144870e-04  2.320718e-02
orbit16          0.000000e+00  4.636658e-20
orbit17          0.000000e+00  1.636364e-02
orbit18          2.562917e-05  3.809752e-02
orbit19          2.172968e-05  1.916493e-02
orbit20          1.298701e-05  9.230769e-03
orbit21          0.000000e+00  2.705423e-20
orbit22          1.644746e-03  3.853865e-02
orbit23          0.000000e+00  5.421011e-22
orbit24          1.216862e-04  8.057851e-04
orbit25          0.000000e+00  7.962110e-22
orbit26          0.000000e+00  2.032879e-21
orbit27          0.000000e+00  6.628033e-20
orbit28          0.000000e+00  7.962110e-22
orbit29          0.000000e+00  1.431486e-21
orbit30          0.000000e+00  1.694066e-22
orbit31          0.000000e+00  1.500000e-02
orbit32          0.000000e+00  6.115578e-21
orbit33          0.000000e+00  0.000000e+00
orbit34          2.123477e-04  8.206392e-02
orbit35          3.796338e-04  9.704142e-04
orbit36          2.196312e-05  4.054670e-02
orbit37          4.466280e-06  2.799090e-05
orbit38          1.329765e-04  9.170011e-02
orbit39          5.047354e-04  1.799552e-02
orbit40          0.000000e+00  6.530624e-21
orbit41          0.000000e+00  1.694066e-23
orbit42          0.000000e+00  0.000000e+00
orbit43          0.000000e+00  6.157930e-21
orbit44          0.000000e+00  6.776264e-23
orbit45         -7.911308e-07  5.305411e-02
orbit46          0.000000e+00  5.082198e-22
orbit47          0.000000e+00  5.421011e-22
orbit48          0.000000e+00  0.000000e+00
orbit49          1.051375e-03  5.383589e-02
orbit50          0.000000e+00  6.268044e-22
orbit51          4.363002e-06  2.500000e-02
orbit52          0.000000e+00  9.994989e-22
orbit53          0.000000e+00  0.000000e+00
orbit54          0.000000e+00  5.505714e-22
orbit55          0.000000e+00  0.000000e+00
orbit56         -8.710801e-06  8.888889e-03
orbit57          0.000000e+00  0.000000e+00
orbit58          0.000000e+00  0.000000e+00
orbit59          0.000000e+00  5.759824e-22
orbit60          0.000000e+00  1.863472e-22
orbit61          0.000000e+00  0.000000e+00
orbit62          5.317392e-04  6.425957e-02
orbit63          0.000000e+00  9.825582e-22
orbit64          0.000000e+00  2.202286e-22
orbit65          0.000000e+00  6.776264e-23
orbit66          0.000000e+00  6.776264e-23
orbit67          0.000000e+00  0.000000e+00
orbit68          0.000000e+00  0.000000e+00
orbit69          0.000000e+00  0.000000e+00
orbit70          0.000000e+00  6.776264e-23
orbit71          0.000000e+00  0.000000e+00
orbit72          0.000000e+00  0.000000e+00
AP               0.000000e+00  0.000000e+00
bet              2.169845e-05  1.708333e-02
ecc              0.000000e+00  0.000000e+00
eccrad           4.319654e-06  1.875000e-02
close            3.425560e-04  9.919265e-03
constraint       8.622693e-06  2.984127e-02
coreness        -2.670202e-05  4.186120e-02
knn              0.000000e+00  2.877371e-20
hubscore         0.000000e+00  4.881306e-03
pagerank         4.325260e-06  9.918699e-03
trans            0.000000e+00  8.995490e-21
evcent           0.000000e+00  3.095482e-20
first            0.000000e+00  2.768104e-20
upto_second      3.216123e-06  1.522162e-02
upto_third       3.189476e-05  4.001182e-02
upto_fourth      1.413149e-03  1.607809e-02
upto_fifth       3.215605e-04  2.488233e-02
upto_sixth       1.730852e-05  9.677419e-03
second           0.000000e+00  7.817267e-20
third            4.413063e-06  1.777778e-02
fourth           1.198331e-04  1.021588e-01
fifth            0.000000e+00  1.333333e-02
sixth            8.385210e-05  2.005171e-02
ratio1           0.000000e+00  9.046312e-20
ratio2           2.453354e-04  1.641346e-01
ratio3           1.368049e-04  1.082782e-03
ratio4           3.807492e-06  1.911174e-02
ratio5          -2.612935e-05  1.054103e-01
ratio6           2.422017e-04  3.195357e-02
selfinter       -4.333837e-06  3.506015e-02
walktrap_vertex -8.654262e-06  4.456488e-05
bigcom1          3.916182e-05  4.725710e-02
bigcom2          0.000000e+00  0.000000e+00
bigcom3          0.000000e+00  0.000000e+00
bigcom4          8.568980e-06  1.428571e-02
bigcom6          0.000000e+00  0.000000e+00
bigcom8          0.000000e+00  0.000000e+00
bigcom9          0.000000e+00  0.000000e+00
bigcom11         0.000000e+00  0.000000e+00
bigcom13         0.000000e+00  0.000000e+00
bigcom15         0.000000e+00  0.000000e+00
bigcom16         0.000000e+00  0.000000e+00
bigcom21         0.000000e+00  0.000000e+00
bigcom22         0.000000e+00  0.000000e+00
bigcom24         0.000000e+00  0.000000e+00
bigcom26         0.000000e+00  0.000000e+00
bigcom28         0.000000e+00  0.000000e+00
bigcom30         0.000000e+00  0.000000e+00
bigcom31         0.000000e+00  0.000000e+00
bigcom32         0.000000e+00  0.000000e+00
bigcom33         0.000000e+00  6.776264e-23
bigcom34         0.000000e+00  0.000000e+00
bigcom36         0.000000e+00  0.000000e+00
bigcom37         0.000000e+00  0.000000e+00
bigcom38         0.000000e+00  6.776264e-23
bigcom39         0.000000e+00  0.000000e+00
bigcom40         6.140523e-04  1.240850e-01
bigcom43         0.000000e+00  0.000000e+00
bigcom44         0.000000e+00  0.000000e+00
bigcom46         0.000000e+00  0.000000e+00
bigcom47         0.000000e+00  0.000000e+00
bigcom49         0.000000e+00  0.000000e+00
bigcom50         0.000000e+00  0.000000e+00
bigcom51         0.000000e+00  0.000000e+00
bigcom52         0.000000e+00  0.000000e+00
bigcom54         0.000000e+00  0.000000e+00
bigcom56         0.000000e+00  0.000000e+00
bigcom62         0.000000e+00  0.000000e+00
bigcom66         0.000000e+00  0.000000e+00
bigcom68         0.000000e+00  0.000000e+00
bigcom69         0.000000e+00  0.000000e+00
bigcom71         0.000000e+00  0.000000e+00
bigcom72         0.000000e+00  0.000000e+00
bigcom73         0.000000e+00  0.000000e+00
bigcom74         0.000000e+00  0.000000e+00
bigcom75         0.000000e+00  0.000000e+00
bigcom76         0.000000e+00  0.000000e+00
bigcom77         0.000000e+00  0.000000e+00
bigcom79         0.000000e+00  0.000000e+00
bigcom80         0.000000e+00  0.000000e+00
bigcom82         0.000000e+00  0.000000e+00
bigcom83         0.000000e+00  0.000000e+00
bigcom84         0.000000e+00  0.000000e+00
bigcom85         0.000000e+00  0.000000e+00
bigcom87         0.000000e+00  0.000000e+00
bigcom89         0.000000e+00  0.000000e+00
bigcom91         0.000000e+00  0.000000e+00
bigcom92         0.000000e+00  0.000000e+00
bigcom93         0.000000e+00  6.776264e-23
bigcom96         0.000000e+00  0.000000e+00
bigcom97         0.000000e+00  0.000000e+00
bigcom98         0.000000e+00  0.000000e+00
bigcom99         0.000000e+00  0.000000e+00
bigcom101        0.000000e+00  0.000000e+00
bigcom104        0.000000e+00  0.000000e+00
bigcom106        0.000000e+00  0.000000e+00
bigcom109        0.000000e+00  0.000000e+00
bigcom113        0.000000e+00  0.000000e+00
bigcom116        0.000000e+00  0.000000e+00
bigcom120        0.000000e+00  0.000000e+00
bigcom123        0.000000e+00  0.000000e+00
bigcom126        0.000000e+00  0.000000e+00
bigcom127        0.000000e+00  0.000000e+00
bigcom137        0.000000e+00  0.000000e+00
bigcom139        0.000000e+00  0.000000e+00
bigcom140        0.000000e+00  0.000000e+00
bigcom143        0.000000e+00  0.000000e+00
bigcom145        0.000000e+00  0.000000e+00
bigcom146        0.000000e+00  0.000000e+00
bigcom147        0.000000e+00  0.000000e+00
bigcom149        0.000000e+00  0.000000e+00
bigcom153        0.000000e+00  0.000000e+00
bigcom154        0.000000e+00  0.000000e+00
bigcom156        0.000000e+00  0.000000e+00
bigcom157        0.000000e+00  0.000000e+00
bigcom158        0.000000e+00  0.000000e+00
bigcom160        0.000000e+00  0.000000e+00
bigcom161        0.000000e+00  0.000000e+00
bigcom162        0.000000e+00  0.000000e+00
bigcom164        0.000000e+00  0.000000e+00
bigcom166        0.000000e+00  0.000000e+00
bigcom167        0.000000e+00  0.000000e+00
bigcom171        0.000000e+00  0.000000e+00
bigcom173        0.000000e+00  0.000000e+00
bigcom175        0.000000e+00  6.776264e-23
bigcom176        0.000000e+00  0.000000e+00
bigcom177        0.000000e+00  0.000000e+00
bigcom178        0.000000e+00  0.000000e+00
bigcom180        0.000000e+00  0.000000e+00
bigcom181        0.000000e+00  0.000000e+00
bigcom184        0.000000e+00  0.000000e+00
bigcom186        0.000000e+00  0.000000e+00
bigcom187        0.000000e+00  0.000000e+00
bigcom189        0.000000e+00  0.000000e+00
bigcom194        0.000000e+00  0.000000e+00
bigcom195        0.000000e+00  0.000000e+00
bigcom196        0.000000e+00  0.000000e+00
bigcom204        0.000000e+00  0.000000e+00
bigcom205        0.000000e+00  0.000000e+00
bigcom212        0.000000e+00  0.000000e+00
bigcom214        0.000000e+00  0.000000e+00
bigcom222        0.000000e+00  0.000000e+00
bigcom223        0.000000e+00  0.000000e+00
bigcom226        0.000000e+00  0.000000e+00
bigcom227        0.000000e+00  0.000000e+00
bigcom229        0.000000e+00  6.776264e-23
bigcom233        0.000000e+00  0.000000e+00
bigcom236        0.000000e+00  0.000000e+00
bigcom237        0.000000e+00  0.000000e+00
bigcom246        0.000000e+00  0.000000e+00
bigcom248        0.000000e+00  0.000000e+00
bigcom249        0.000000e+00  0.000000e+00
bigcom250        0.000000e+00  0.000000e+00
bigcom254        0.000000e+00  0.000000e+00
bigcom266        0.000000e+00  0.000000e+00
bigcom269        0.000000e+00  0.000000e+00
bigcom272        0.000000e+00  0.000000e+00
bigcom274        0.000000e+00  0.000000e+00
bigcom281        0.000000e+00  0.000000e+00
bigcom291        0.000000e+00  0.000000e+00
bigcom292        0.000000e+00  0.000000e+00
bigcom295        0.000000e+00  0.000000e+00
bigcom299        0.000000e+00  0.000000e+00
bigcom301        0.000000e+00  0.000000e+00
bigcom306        0.000000e+00  0.000000e+00
bigcom309        0.000000e+00  0.000000e+00
bigcom314        0.000000e+00  0.000000e+00
bigcom321        0.000000e+00  0.000000e+00
bigcom341        0.000000e+00  0.000000e+00
bigcom350        0.000000e+00  0.000000e+00
bigcom353        0.000000e+00  0.000000e+00
bigcom359        0.000000e+00  0.000000e+00
bigcom363        0.000000e+00  0.000000e+00
bigcom365        0.000000e+00  0.000000e+00
bigcom385        0.000000e+00  0.000000e+00
bigcom386        0.000000e+00  0.000000e+00
bigcom408        0.000000e+00  0.000000e+00
bigcom412        0.000000e+00  0.000000e+00
bigcom480        0.000000e+00  0.000000e+00
spin_vertex      0.000000e+00  1.113848e-21
membership_s1    1.569924e-04  6.938484e-02
membership_s3    0.000000e+00  0.000000e+00
membership_s4    4.226818e-06  1.000813e-02
membership_s5    0.000000e+00  1.694066e-23
membership_s6    0.000000e+00  2.541099e-22
membership_s7    0.000000e+00  2.032879e-22
membership_s8    0.000000e+00  0.000000e+00
membership_s9    0.000000e+00  0.000000e+00
membership_s11   0.000000e+00  0.000000e+00
membership_s12   0.000000e+00  0.000000e+00
membership_s14   0.000000e+00  0.000000e+00
membership_s15   0.000000e+00  0.000000e+00
membership_s16   0.000000e+00  0.000000e+00
membership_s17   0.000000e+00  0.000000e+00
membership_s18   0.000000e+00  0.000000e+00
membership_s20   0.000000e+00  0.000000e+00
membership_s21   0.000000e+00  0.000000e+00
membership_s22   0.000000e+00  0.000000e+00
membership_s24   0.000000e+00  0.000000e+00
membership_s25   0.000000e+00  0.000000e+00
membership_s26   0.000000e+00  0.000000e+00
membership_s27   0.000000e+00  0.000000e+00
membership_s28   0.000000e+00  0.000000e+00
membership_s30   0.000000e+00  0.000000e+00
membership_s31   0.000000e+00  0.000000e+00
membership_s32   0.000000e+00  0.000000e+00
membership_s33   0.000000e+00  0.000000e+00
membership_s36   3.983676e-05  2.128630e-02
membership_s37   0.000000e+00  0.000000e+00
V1               1.303699e-05  7.769761e-02
V2               2.326553e-04  6.063349e-02
pdi              0.000000e+00  0.000000e+00
adhesion         3.390650e-04  9.288984e-02
cohesion         2.423143e-04  1.035710e-01
inner            2.711121e-05  2.089316e-02
outer            8.731363e-06  2.138418e-03
ioratio          1.798602e-04  1.717896e-01
comsize          4.749758e-04  9.299868e-02
[1] "Dataset: low_CT Model GLM, run: 5 of 10 2015-06-22 14:55:41"
[1] "glmnet variable coefficients"
                         [,1]          [,2]
(Intercept)     -7.644441e+00 -7.590911e+00
graph0           1.436110e-40  8.077631e-03
graph1          -1.741221e-43 -2.963930e-05
graph2          -2.441499e-40 -8.692577e-02
graph3           8.577825e-46 -2.425824e-06
graph4          -2.585182e-46 -2.511194e-08
graph5           1.016310e-41  4.061367e-04
graph6          -6.981289e-44 -4.874444e-06
graph7          -4.612248e-42 -9.402599e-04
graph8          -2.465539e-40 -2.536450e-02
graph9           2.735497e-47 -8.372523e-08
graph10         -6.659010e-48  2.571045e-10
graph11         -4.100576e-49 -5.124044e-11
graph12         -5.166515e-47  1.844428e-07
graph13         -1.667992e-45 -2.402456e-06
graph14         -6.536156e-47 -2.404086e-09
graph15         -6.656006e-44 -3.531849e-04
graph16         -3.768293e-46  1.276600e-07
graph17         -2.504876e-45  7.365424e-08
graph18         -1.296862e-43 -1.528554e-05
graph19         -9.324065e-45 -1.498962e-06
graph20          5.183639e-43  6.516257e-05
graph21          1.783452e-43  1.166965e-04
graph22         -8.034617e-44 -9.776346e-06
graph23         -5.585423e-44 -6.438377e-06
graph24         -3.924871e-43 -5.231442e-05
graph25          7.355539e-42 -2.601481e-04
graph26         -1.624784e-42 -2.090001e-04
graph27         -1.564166e-41 -2.442931e-03
graph28         -8.951833e-42 -3.049778e-04
graph29         -3.958938e-40 -3.512603e-02
orbit0           1.436110e-40  8.214056e-03
orbit1          -1.753487e-43 -2.945546e-05
orbit2           5.767478e-41 -4.297758e-03
orbit3          -2.441499e-40 -8.697654e-02
orbit4           6.856511e-46 -3.060815e-06
orbit5           2.381811e-44  1.676865e-05
orbit6          -2.585186e-46 -2.513686e-08
orbit7           3.203635e-41 -2.838164e-02
orbit8           1.016310e-41  4.197449e-04
orbit9          -7.161343e-44 -2.735424e-06
orbit10         -2.252366e-43 -2.727248e-05
orbit11         -1.633943e-40 -6.132118e-02
orbit12         -4.606705e-42 -9.417180e-04
orbit13         -2.145593e-40 -3.753052e-02
orbit14         -2.465539e-40 -2.540385e-02
orbit15          2.279620e-47 -1.118906e-07
orbit16          6.741164e-45  1.998997e-06
orbit17         -1.093248e-46 -1.927902e-07
orbit18          2.108750e-46  5.761301e-08
orbit19         -8.749972e-48 -1.062585e-10
orbit20         -8.372443e-47 -1.305909e-08
orbit21          5.631060e-44  1.660898e-05
orbit22         -4.100576e-49 -5.128711e-11
orbit23         -1.305672e-41 -1.302216e-01
orbit24          5.542380e-47  2.772744e-07
orbit25         -8.175401e-46 -5.544597e-08
orbit26         -1.324091e-43 -1.863342e-05
orbit27          1.528209e-45 -4.632584e-06
orbit28          2.707479e-44  2.097484e-05
orbit29         -1.741872e-44 -3.814792e-06
orbit30         -2.530741e-43 -5.905649e-05
orbit31         -7.317071e-47 -2.574245e-09
orbit32         -1.911297e-46 -9.450463e-09
orbit33         -2.098111e-40 -7.326908e-02
orbit34         -6.656006e-44 -3.527356e-04
orbit35         -2.303566e-45 -3.936848e-07
orbit36          2.246279e-43  4.037700e-05
orbit37          4.020307e-45  1.910282e-06
orbit38          9.986431e-42  3.219344e-03
orbit39         -3.983379e-45  4.627027e-07
orbit40         -3.056500e-45 -2.225310e-07
orbit41         -2.940232e-43 -1.501689e-05
orbit42         -2.596116e-40 -4.518726e-02
orbit43         -1.296846e-43 -1.528705e-05
orbit44         -2.936259e-40 -3.158095e-02
orbit45         -5.216546e-45 -5.173238e-07
orbit46         -1.080435e-43 -2.335193e-05
orbit47         -3.123622e-42 -7.296402e-04
orbit48         -2.167645e-43 -1.637813e-05
orbit49          5.239258e-43  6.671358e-05
orbit50         -2.040614e-42 -1.368266e-02
orbit51          8.777796e-43  3.749877e-04
orbit52         -3.939138e-43 -5.391990e-05
orbit53         -6.621132e-42 -1.783053e-03
orbit54         -8.034462e-44 -9.758629e-06
orbit55         -3.492147e-40 -3.202660e-02
orbit56         -5.324720e-44 -6.670909e-06
orbit57         -3.875242e-43 -1.883412e-05
orbit58         -2.721631e-40 -2.653945e-02
orbit59         -4.120435e-43 -5.540852e-05
orbit60         -3.811605e-42 -3.581164e-04
orbit61         -3.615307e-40 -5.230614e-02
orbit62          1.055031e-41 -2.432525e-04
orbit63         -1.445979e-41 -3.904572e-03
orbit64         -8.032637e-42 -1.197948e-03
orbit65         -1.913922e-42 -2.645621e-04
orbit66         -4.084004e-42 -1.803242e-04
orbit67         -3.369374e-40 -1.559047e-02
orbit68         -1.565783e-41 -2.443808e-03
orbit69         -4.841513e-40 -6.165239e-02
orbit70         -8.923228e-42 -2.982900e-04
orbit71         -2.361520e-40 -1.458360e-02
orbit72         -3.958938e-40 -3.502952e-02
AP              -4.980774e-40 -1.056664e-01
bet             -3.119300e-44 -1.322726e-05
ecc             -9.405762e-41 -7.388173e-02
eccrad          -5.643458e-40 -4.433082e-01
close            9.202591e-40 -9.403582e-01
constraint      -1.047091e-39 -2.077278e-01
coreness         2.628552e-40  7.435827e-02
knn             -3.859448e-43 -7.305944e-05
hubscore        -1.082435e-38 -4.681651e-01
pagerank        -1.324794e-39 -4.079314e-01
trans           -8.636762e-40 -3.659618e-01
evcent          -1.136220e-38 -1.063011e+00
first            1.436110e-40  8.062453e-03
upto_second     -1.973345e-43 -3.259440e-05
upto_third       4.150399e-45 -1.851654e-05
upto_fourth      5.518068e-44  9.334166e-07
upto_fifth       9.802373e-44  1.708855e-05
upto_sixth       1.124442e-43  1.125686e-05
second          -1.980352e-43 -3.265101e-05
third            2.218196e-44 -2.476224e-05
fourth           7.548318e-44  4.198094e-05
fifth           -6.773091e-44  2.545949e-06
sixth           -1.342341e-43 -2.512236e-05
ratio1          -3.954589e-43 -7.133316e-05
ratio2          -9.614430e-44  1.492278e-04
ratio3          -1.527003e-42 -1.344151e-04
ratio4          -1.090433e-42 -8.650593e-05
ratio5          -2.655570e-41 -6.474772e-03
ratio6          -1.572839e-43 -2.583652e-05
selfinter        1.377360e-39  5.409400e-01
walktrap_vertex  1.362682e-39  6.164023e-01
bigcom1          1.992153e-39  8.477509e-01
bigcom2         -4.839194e-40 -1.281900e-01
bigcom3         -4.924119e-40 -4.495845e-01
bigcom4          5.603245e-40  4.132057e-01
bigcom6         -4.834561e-40 -1.830316e-01
bigcom8         -4.905784e-40 -1.287810e-01
bigcom9         -4.853144e-40 -9.530751e-02
bigcom11        -4.841513e-40 -3.981932e-01
bigcom13        -4.846159e-40 -1.893669e-01
bigcom15        -4.847709e-40 -1.514011e-01
bigcom16        -4.838421e-40 -3.747998e-01
bigcom21        -4.866393e-40 -6.907950e-02
bigcom22        -4.894691e-40 -3.252771e-01
bigcom24        -4.834561e-40 -1.169153e-01
bigcom26        -4.851590e-40 -1.600485e-01
bigcom28        -4.912146e-40 -1.756330e-01
bigcom30        -4.864831e-40 -1.375822e-01
bigcom31        -4.833790e-40 -6.943095e-02
bigcom32        -4.840740e-40 -3.428519e-01
bigcom33        -4.835333e-40 -2.187080e-01
bigcom34        -4.836876e-40 -1.650293e-01
bigcom36        -4.839967e-40 -1.594819e-01
bigcom37        -4.834561e-40 -1.471124e-01
bigcom38        -4.842287e-40 -1.618432e-01
bigcom39        -4.843061e-40 -3.837129e-01
bigcom40         2.544753e-39  9.527538e-01
bigcom43        -4.837649e-40 -1.094465e-01
bigcom44        -4.889952e-40 -2.937740e-01
bigcom46        -4.839967e-40 -3.581321e-01
bigcom47        -4.839194e-40 -2.894524e-01
bigcom49        -4.838421e-40 -3.470531e-01
bigcom50        -4.840740e-40 -2.574691e-01
bigcom51        -4.836104e-40 -1.289109e-01
bigcom52        -4.835333e-40 -1.272320e-01
bigcom54        -4.836104e-40 -2.872519e-01
bigcom56        -4.835333e-40 -8.076849e-02
bigcom62        -4.835333e-40 -2.504780e-01
bigcom66        -4.836876e-40 -5.065862e-01
bigcom68        -4.836104e-40 -2.195608e-01
bigcom69        -4.839967e-40 -1.909855e-01
bigcom71        -4.842287e-40 -1.293770e-01
bigcom72        -4.837649e-40 -4.464131e-01
bigcom73        -4.836104e-40 -3.653303e-01
bigcom74        -4.836876e-40 -2.121988e-01
bigcom75        -4.834561e-40 -5.510705e-01
bigcom76        -4.836876e-40 -6.122263e-01
bigcom77        -4.836104e-40 -4.894152e-02
bigcom79        -4.836104e-40 -1.766819e-01
bigcom80        -4.836104e-40 -5.526337e-01
bigcom82        -4.836876e-40 -1.705148e-01
bigcom83        -4.835333e-40 -1.590339e-01
bigcom84        -4.834561e-40 -1.040779e-01
bigcom85        -4.838421e-40 -1.415392e-01
bigcom87        -4.836876e-40 -4.645086e-01
bigcom89        -4.835333e-40 -1.293810e-01
bigcom91        -4.835333e-40 -8.141655e-02
bigcom92        -4.842287e-40 -1.073855e-01
bigcom93        -4.836104e-40 -1.559470e-01
bigcom96        -4.834561e-40 -1.094005e-01
bigcom97        -4.839194e-40 -1.678658e-01
bigcom98        -4.836876e-40 -1.543054e-01
bigcom99        -4.836876e-40 -5.324528e-02
bigcom101       -4.839194e-40 -1.296251e-01
bigcom104       -4.840740e-40 -2.149882e-01
bigcom106       -4.837649e-40 -7.761695e-01
bigcom109       -4.836876e-40 -2.266891e-01
bigcom113       -4.838421e-40 -1.244599e-01
bigcom116       -4.844609e-40 -3.330988e-01
bigcom120       -4.834561e-40 -3.382153e-01
bigcom123       -4.836876e-40 -3.894063e-01
bigcom126       -4.834561e-40 -7.161889e-02
bigcom127       -4.834561e-40 -9.154273e-02
bigcom137       -4.836876e-40 -1.567899e-01
bigcom139       -4.834561e-40 -6.761549e-01
bigcom140       -4.836104e-40 -1.609641e-01
bigcom143       -4.836104e-40 -6.741114e-01
bigcom145       -4.836104e-40 -5.246765e-02
bigcom146       -4.836876e-40 -3.884299e-02
bigcom147       -4.836876e-40 -3.341100e-01
bigcom149       -4.833790e-40 -1.488986e-02
bigcom153       -4.838421e-40 -4.475468e-01
bigcom154       -4.842287e-40 -2.830212e-01
bigcom156       -4.834561e-40 -1.331261e-01
bigcom157       -4.834561e-40 -1.891549e-01
bigcom158       -4.834561e-40 -7.451519e-02
bigcom160       -4.836876e-40 -4.583734e-01
bigcom161       -4.834561e-40 -6.363710e-02
bigcom162       -4.835333e-40 -1.703281e-01
bigcom164       -4.834561e-40 -2.398480e-01
bigcom166       -4.839194e-40 -8.733484e-02
bigcom167       -4.839967e-40 -3.992061e-01
bigcom171       -4.833790e-40 -1.894091e-01
bigcom173       -4.836876e-40 -1.282125e-01
bigcom175       -4.835333e-40 -1.226132e-01
bigcom176       -4.836104e-40 -3.347460e-01
bigcom177       -4.836104e-40 -6.576151e-02
bigcom178       -4.836876e-40 -2.915440e-01
bigcom180       -4.835333e-40 -1.251414e-01
bigcom181       -4.837649e-40 -7.958739e-02
bigcom184       -4.835333e-40 -1.653424e-01
bigcom186       -4.835333e-40 -8.390776e-02
bigcom187       -4.835333e-40 -5.901897e-02
bigcom189       -4.836104e-40 -7.410004e-02
bigcom194       -4.836104e-40 -7.205182e-02
bigcom195       -4.836104e-40 -2.036477e-01
bigcom196       -4.834561e-40 -6.574574e-02
bigcom204       -4.838421e-40 -5.129154e-01
bigcom205       -4.836104e-40 -5.908585e-02
bigcom212       -4.835333e-40 -9.413684e-02
bigcom214       -4.837649e-40 -1.329249e-01
bigcom222       -4.834561e-40 -1.087302e-01
bigcom223        0.000000e+00  0.000000e+00
bigcom226       -4.835333e-40 -5.633336e-02
bigcom227       -4.835333e-40 -1.001462e-01
bigcom229       -4.836104e-40 -9.082406e-02
bigcom233       -4.834561e-40 -3.370803e-01
bigcom236       -4.835333e-40 -3.115146e-01
bigcom237       -4.833790e-40 -1.611542e-01
bigcom246       -4.836876e-40 -1.469595e-01
bigcom248       -4.837649e-40 -9.635830e-02
bigcom249       -4.834561e-40 -3.512835e-01
bigcom250       -4.834561e-40 -1.248815e-01
bigcom254       -4.836876e-40 -2.090224e-01
bigcom266       -4.833790e-40 -1.472854e-01
bigcom269       -4.839194e-40 -1.405965e-01
bigcom272       -4.836104e-40 -1.824654e-01
bigcom274       -4.845384e-40 -2.197853e-01
bigcom281       -4.835333e-40 -3.962534e-01
bigcom291        0.000000e+00  0.000000e+00
bigcom292       -4.835333e-40 -3.295772e-01
bigcom295       -4.833790e-40 -5.001911e-01
bigcom299       -4.835333e-40 -2.397841e-01
bigcom301       -4.835333e-40 -9.592391e-02
bigcom306       -4.835333e-40 -1.856571e-01
bigcom309       -4.836876e-40 -9.726816e-02
bigcom314       -4.834561e-40 -1.259808e-01
bigcom321       -4.839967e-40 -1.327620e-01
bigcom341       -4.833790e-40 -5.098946e-02
bigcom350       -4.834561e-40 -1.320956e-02
bigcom353       -4.835333e-40 -7.387437e-02
bigcom359       -4.834561e-40 -3.729508e-02
bigcom363       -4.836104e-40 -1.846721e-01
bigcom365       -4.834561e-40 -4.623933e-01
bigcom385       -4.836876e-40 -6.985446e-02
bigcom386       -4.834561e-40 -1.596808e-01
bigcom408       -4.836876e-40 -2.293946e-01
bigcom412       -4.836876e-40 -5.315541e-02
bigcom480       -4.836876e-40 -1.267667e-01
spin_vertex     -2.072713e-39 -1.115454e+00
membership_s1    1.053150e-39  7.014295e-01
membership_s3   -4.847709e-40 -1.164691e-01
membership_s4    1.086714e-39  2.826224e-01
membership_s5   -5.216566e-40 -2.730494e-01
membership_s6   -5.514655e-40 -2.205049e-01
membership_s7   -5.117891e-40 -4.218061e-01
membership_s8   -4.840740e-40 -1.674687e-01
membership_s9   -4.843835e-40 -8.266469e-02
membership_s11  -4.840740e-40 -4.751525e-02
membership_s12  -4.839194e-40 -4.462712e-02
membership_s14  -4.836876e-40 -5.335674e-02
membership_s15  -4.921720e-40 -2.253978e-01
membership_s16  -4.840740e-40 -9.330463e-02
membership_s17  -4.839967e-40 -9.339932e-02
membership_s18  -4.867175e-40 -3.174773e-01
membership_s20  -4.837649e-40 -8.471690e-02
membership_s21  -4.931331e-40 -2.617978e-01
membership_s22  -4.849261e-40 -1.462398e-01
membership_s24  -4.850037e-40 -1.623180e-01
membership_s25  -4.839967e-40 -3.298068e-01
membership_s26  -4.843835e-40 -6.514433e-02
membership_s27  -5.159719e-40 -2.997925e-01
membership_s28  -4.843835e-40 -1.036119e-01
membership_s30  -5.522696e-40 -1.878384e-01
membership_s31  -5.117891e-40 -2.180285e-01
membership_s32  -5.127416e-40 -2.568042e-01
membership_s33  -4.837649e-40 -3.735555e-02
membership_s36   8.425665e-40  4.372730e-01
membership_s37  -4.889163e-40 -2.860142e-01
V1               7.307423e-40  8.000527e-02
V2               6.890907e-40  2.299791e-01
pdi             -2.335030e-36 -4.962402e+02
adhesion        -2.919135e-44 -1.187807e-05
cohesion         5.838639e-44  2.382196e-05
inner            3.619381e-44  2.243517e-05
outer            3.325494e-44  4.398534e-06
ioratio         -1.065890e-40 -8.901460e-01
comsize          1.220643e-43  9.283439e-05
[1] "Dataset: low_CT Model GBM, run: 6 of 10 2015-06-22 14:56:59"
Iter   TrainDeviance   ValidDeviance   StepSize   Improve
     1        0.0355            -nan     0.0100   -0.0000

[1] "GBM variable coefficients"
                            var      rel.inf
fourth                   fourth 9.833960e+01
bigcom40               bigcom40 1.660401e+00
graph3                   graph3 1.800694e-29
graph1                   graph1 7.956180e-30
graph11                 graph11 1.663738e-31
graph0                   graph0 0.000000e+00
graph2                   graph2 0.000000e+00
graph4                   graph4 0.000000e+00
graph5                   graph5 0.000000e+00
graph6                   graph6 0.000000e+00
graph7                   graph7 0.000000e+00
graph8                   graph8 0.000000e+00
graph9                   graph9 0.000000e+00
graph10                 graph10 0.000000e+00
graph12                 graph12 0.000000e+00
graph13                 graph13 0.000000e+00
graph14                 graph14 0.000000e+00
graph15                 graph15 0.000000e+00
graph16                 graph16 0.000000e+00
graph17                 graph17 0.000000e+00
graph18                 graph18 0.000000e+00
graph19                 graph19 0.000000e+00
graph20                 graph20 0.000000e+00
graph21                 graph21 0.000000e+00
graph22                 graph22 0.000000e+00
graph23                 graph23 0.000000e+00
graph24                 graph24 0.000000e+00
graph25                 graph25 0.000000e+00
graph26                 graph26 0.000000e+00
graph27                 graph27 0.000000e+00
graph28                 graph28 0.000000e+00
graph29                 graph29 0.000000e+00
orbit0                   orbit0 0.000000e+00
orbit1                   orbit1 0.000000e+00
orbit2                   orbit2 0.000000e+00
orbit3                   orbit3 0.000000e+00
orbit4                   orbit4 0.000000e+00
orbit5                   orbit5 0.000000e+00
orbit6                   orbit6 0.000000e+00
orbit7                   orbit7 0.000000e+00
orbit8                   orbit8 0.000000e+00
orbit9                   orbit9 0.000000e+00
orbit10                 orbit10 0.000000e+00
orbit11                 orbit11 0.000000e+00
orbit12                 orbit12 0.000000e+00
orbit13                 orbit13 0.000000e+00
orbit14                 orbit14 0.000000e+00
orbit15                 orbit15 0.000000e+00
orbit16                 orbit16 0.000000e+00
orbit17                 orbit17 0.000000e+00
orbit18                 orbit18 0.000000e+00
orbit19                 orbit19 0.000000e+00
orbit20                 orbit20 0.000000e+00
orbit21                 orbit21 0.000000e+00
orbit22                 orbit22 0.000000e+00
orbit23                 orbit23 0.000000e+00
orbit24                 orbit24 0.000000e+00
orbit25                 orbit25 0.000000e+00
orbit26                 orbit26 0.000000e+00
orbit27                 orbit27 0.000000e+00
orbit28                 orbit28 0.000000e+00
orbit29                 orbit29 0.000000e+00
orbit30                 orbit30 0.000000e+00
orbit31                 orbit31 0.000000e+00
orbit32                 orbit32 0.000000e+00
orbit33                 orbit33 0.000000e+00
orbit34                 orbit34 0.000000e+00
orbit35                 orbit35 0.000000e+00
orbit36                 orbit36 0.000000e+00
orbit37                 orbit37 0.000000e+00
orbit38                 orbit38 0.000000e+00
orbit39                 orbit39 0.000000e+00
orbit40                 orbit40 0.000000e+00
orbit41                 orbit41 0.000000e+00
orbit42                 orbit42 0.000000e+00
orbit43                 orbit43 0.000000e+00
orbit44                 orbit44 0.000000e+00
orbit45                 orbit45 0.000000e+00
orbit46                 orbit46 0.000000e+00
orbit47                 orbit47 0.000000e+00
orbit48                 orbit48 0.000000e+00
orbit49                 orbit49 0.000000e+00
orbit50                 orbit50 0.000000e+00
orbit51                 orbit51 0.000000e+00
orbit52                 orbit52 0.000000e+00
orbit53                 orbit53 0.000000e+00
orbit54                 orbit54 0.000000e+00
orbit55                 orbit55 0.000000e+00
orbit56                 orbit56 0.000000e+00
orbit57                 orbit57 0.000000e+00
orbit58                 orbit58 0.000000e+00
orbit59                 orbit59 0.000000e+00
orbit60                 orbit60 0.000000e+00
orbit61                 orbit61 0.000000e+00
orbit62                 orbit62 0.000000e+00
orbit63                 orbit63 0.000000e+00
orbit64                 orbit64 0.000000e+00
orbit65                 orbit65 0.000000e+00
orbit66                 orbit66 0.000000e+00
orbit67                 orbit67 0.000000e+00
orbit68                 orbit68 0.000000e+00
orbit69                 orbit69 0.000000e+00
orbit70                 orbit70 0.000000e+00
orbit71                 orbit71 0.000000e+00
orbit72                 orbit72 0.000000e+00
AP                           AP 0.000000e+00
bet                         bet 0.000000e+00
ecc                         ecc 0.000000e+00
eccrad                   eccrad 0.000000e+00
close                     close 0.000000e+00
constraint           constraint 0.000000e+00
coreness               coreness 0.000000e+00
knn                         knn 0.000000e+00
hubscore               hubscore 0.000000e+00
pagerank               pagerank 0.000000e+00
trans                     trans 0.000000e+00
evcent                   evcent 0.000000e+00
first                     first 0.000000e+00
upto_second         upto_second 0.000000e+00
upto_third           upto_third 0.000000e+00
upto_fourth         upto_fourth 0.000000e+00
upto_fifth           upto_fifth 0.000000e+00
upto_sixth           upto_sixth 0.000000e+00
second                   second 0.000000e+00
third                     third 0.000000e+00
fifth                     fifth 0.000000e+00
sixth                     sixth 0.000000e+00
ratio1                   ratio1 0.000000e+00
ratio2                   ratio2 0.000000e+00
ratio3                   ratio3 0.000000e+00
ratio4                   ratio4 0.000000e+00
ratio5                   ratio5 0.000000e+00
ratio6                   ratio6 0.000000e+00
selfinter             selfinter 0.000000e+00
walktrap_vertex walktrap_vertex 0.000000e+00
bigcom1                 bigcom1 0.000000e+00
bigcom2                 bigcom2 0.000000e+00
bigcom3                 bigcom3 0.000000e+00
bigcom4                 bigcom4 0.000000e+00
bigcom6                 bigcom6 0.000000e+00
bigcom8                 bigcom8 0.000000e+00
bigcom9                 bigcom9 0.000000e+00
bigcom11               bigcom11 0.000000e+00
bigcom13               bigcom13 0.000000e+00
bigcom15               bigcom15 0.000000e+00
bigcom16               bigcom16 0.000000e+00
bigcom21               bigcom21 0.000000e+00
bigcom22               bigcom22 0.000000e+00
bigcom24               bigcom24 0.000000e+00
bigcom26               bigcom26 0.000000e+00
bigcom28               bigcom28 0.000000e+00
bigcom30               bigcom30 0.000000e+00
bigcom31               bigcom31 0.000000e+00
bigcom32               bigcom32 0.000000e+00
bigcom33               bigcom33 0.000000e+00
bigcom34               bigcom34 0.000000e+00
bigcom36               bigcom36 0.000000e+00
bigcom37               bigcom37 0.000000e+00
bigcom38               bigcom38 0.000000e+00
bigcom39               bigcom39 0.000000e+00
bigcom43               bigcom43 0.000000e+00
bigcom44               bigcom44 0.000000e+00
bigcom46               bigcom46 0.000000e+00
bigcom47               bigcom47 0.000000e+00
bigcom49               bigcom49 0.000000e+00
bigcom50               bigcom50 0.000000e+00
bigcom51               bigcom51 0.000000e+00
bigcom52               bigcom52 0.000000e+00
bigcom54               bigcom54 0.000000e+00
bigcom56               bigcom56 0.000000e+00
bigcom62               bigcom62 0.000000e+00
bigcom66               bigcom66 0.000000e+00
bigcom68               bigcom68 0.000000e+00
bigcom69               bigcom69 0.000000e+00
bigcom71               bigcom71 0.000000e+00
bigcom72               bigcom72 0.000000e+00
bigcom73               bigcom73 0.000000e+00
bigcom74               bigcom74 0.000000e+00
bigcom75               bigcom75 0.000000e+00
bigcom76               bigcom76 0.000000e+00
bigcom77               bigcom77 0.000000e+00
bigcom79               bigcom79 0.000000e+00
bigcom80               bigcom80 0.000000e+00
bigcom82               bigcom82 0.000000e+00
bigcom83               bigcom83 0.000000e+00
bigcom84               bigcom84 0.000000e+00
bigcom85               bigcom85 0.000000e+00
bigcom87               bigcom87 0.000000e+00
bigcom89               bigcom89 0.000000e+00
bigcom91               bigcom91 0.000000e+00
bigcom92               bigcom92 0.000000e+00
bigcom93               bigcom93 0.000000e+00
bigcom96               bigcom96 0.000000e+00
bigcom97               bigcom97 0.000000e+00
bigcom98               bigcom98 0.000000e+00
bigcom99               bigcom99 0.000000e+00
bigcom101             bigcom101 0.000000e+00
bigcom104             bigcom104 0.000000e+00
bigcom106             bigcom106 0.000000e+00
bigcom109             bigcom109 0.000000e+00
bigcom113             bigcom113 0.000000e+00
bigcom116             bigcom116 0.000000e+00
bigcom120             bigcom120 0.000000e+00
bigcom123             bigcom123 0.000000e+00
bigcom126             bigcom126 0.000000e+00
bigcom127             bigcom127 0.000000e+00
bigcom137             bigcom137 0.000000e+00
bigcom139             bigcom139 0.000000e+00
bigcom140             bigcom140 0.000000e+00
bigcom143             bigcom143 0.000000e+00
bigcom145             bigcom145 0.000000e+00
bigcom146             bigcom146 0.000000e+00
bigcom147             bigcom147 0.000000e+00
bigcom149             bigcom149 0.000000e+00
bigcom153             bigcom153 0.000000e+00
bigcom154             bigcom154 0.000000e+00
bigcom156             bigcom156 0.000000e+00
bigcom157             bigcom157 0.000000e+00
bigcom158             bigcom158 0.000000e+00
bigcom160             bigcom160 0.000000e+00
bigcom161             bigcom161 0.000000e+00
bigcom162             bigcom162 0.000000e+00
bigcom164             bigcom164 0.000000e+00
bigcom166             bigcom166 0.000000e+00
bigcom167             bigcom167 0.000000e+00
bigcom171             bigcom171 0.000000e+00
bigcom173             bigcom173 0.000000e+00
bigcom175             bigcom175 0.000000e+00
bigcom176             bigcom176 0.000000e+00
bigcom177             bigcom177 0.000000e+00
bigcom178             bigcom178 0.000000e+00
bigcom180             bigcom180 0.000000e+00
bigcom181             bigcom181 0.000000e+00
bigcom184             bigcom184 0.000000e+00
bigcom186             bigcom186 0.000000e+00
bigcom187             bigcom187 0.000000e+00
bigcom189             bigcom189 0.000000e+00
bigcom194             bigcom194 0.000000e+00
bigcom195             bigcom195 0.000000e+00
bigcom196             bigcom196 0.000000e+00
bigcom204             bigcom204 0.000000e+00
bigcom205             bigcom205 0.000000e+00
bigcom212             bigcom212 0.000000e+00
bigcom214             bigcom214 0.000000e+00
bigcom222             bigcom222 0.000000e+00
bigcom223             bigcom223 0.000000e+00
bigcom226             bigcom226 0.000000e+00
bigcom227             bigcom227 0.000000e+00
bigcom229             bigcom229 0.000000e+00
bigcom233             bigcom233 0.000000e+00
bigcom236             bigcom236 0.000000e+00
bigcom237             bigcom237 0.000000e+00
bigcom246             bigcom246 0.000000e+00
bigcom248             bigcom248 0.000000e+00
bigcom249             bigcom249 0.000000e+00
bigcom250             bigcom250 0.000000e+00
bigcom254             bigcom254 0.000000e+00
bigcom266             bigcom266 0.000000e+00
bigcom269             bigcom269 0.000000e+00
bigcom272             bigcom272 0.000000e+00
bigcom274             bigcom274 0.000000e+00
bigcom281             bigcom281 0.000000e+00
bigcom291             bigcom291 0.000000e+00
bigcom292             bigcom292 0.000000e+00
bigcom295             bigcom295 0.000000e+00
bigcom299             bigcom299 0.000000e+00
bigcom301             bigcom301 0.000000e+00
bigcom306             bigcom306 0.000000e+00
bigcom309             bigcom309 0.000000e+00
bigcom314             bigcom314 0.000000e+00
bigcom321             bigcom321 0.000000e+00
bigcom341             bigcom341 0.000000e+00
bigcom350             bigcom350 0.000000e+00
bigcom353             bigcom353 0.000000e+00
bigcom359             bigcom359 0.000000e+00
bigcom363             bigcom363 0.000000e+00
bigcom365             bigcom365 0.000000e+00
bigcom385             bigcom385 0.000000e+00
bigcom386             bigcom386 0.000000e+00
bigcom408             bigcom408 0.000000e+00
bigcom412             bigcom412 0.000000e+00
bigcom480             bigcom480 0.000000e+00
spin_vertex         spin_vertex 0.000000e+00
membership_s1     membership_s1 0.000000e+00
membership_s3     membership_s3 0.000000e+00
membership_s4     membership_s4 0.000000e+00
membership_s5     membership_s5 0.000000e+00
membership_s6     membership_s6 0.000000e+00
membership_s7     membership_s7 0.000000e+00
membership_s8     membership_s8 0.000000e+00
membership_s9     membership_s9 0.000000e+00
membership_s11   membership_s11 0.000000e+00
membership_s12   membership_s12 0.000000e+00
membership_s14   membership_s14 0.000000e+00
membership_s15   membership_s15 0.000000e+00
membership_s16   membership_s16 0.000000e+00
membership_s17   membership_s17 0.000000e+00
membership_s18   membership_s18 0.000000e+00
membership_s20   membership_s20 0.000000e+00
membership_s21   membership_s21 0.000000e+00
membership_s22   membership_s22 0.000000e+00
membership_s24   membership_s24 0.000000e+00
membership_s25   membership_s25 0.000000e+00
membership_s26   membership_s26 0.000000e+00
membership_s27   membership_s27 0.000000e+00
membership_s28   membership_s28 0.000000e+00
membership_s30   membership_s30 0.000000e+00
membership_s31   membership_s31 0.000000e+00
membership_s32   membership_s32 0.000000e+00
membership_s33   membership_s33 0.000000e+00
membership_s36   membership_s36 0.000000e+00
membership_s37   membership_s37 0.000000e+00
V1                           V1 0.000000e+00
V2                           V2 0.000000e+00
pdi                         pdi 0.000000e+00
adhesion               adhesion 0.000000e+00
cohesion               cohesion 0.000000e+00
inner                     inner 0.000000e+00
outer                     outer 0.000000e+00
ioratio                 ioratio 0.000000e+00
comsize                 comsize 0.000000e+00
[1] "Dataset: low_CT Model RF, run: 6 of 10 2015-06-22 14:57:01"
     |      Out-of-bag   |
Tree |      MSE  %Var(y) |
   1 | 0.0001097    34.45 |
   2 | 0.0006013   188.83 |
   3 | 0.0005184   162.81 |
   4 | 0.000782   245.58 |
   5 | 0.0007751   243.43 |
   6 | 0.0007125   223.76 |
   7 | 0.0005693   178.78 |
   8 | 0.0005959   187.14 |
   9 | 0.0005579   175.21 |
  10 | 0.0005768   181.14 |
  11 | 0.0005876   184.54 |
  12 | 0.0004536   142.45 |
  13 | 0.0004348   136.55 |
  14 | 0.0004329   135.94 |
  15 | 0.000427   134.10 |
  16 |  0.00042   131.91 |
  17 | 0.0004122   129.44 |
  18 | 0.0004043   126.96 |
  19 | 0.0003975   124.82 |
  20 | 0.0003867   121.44 |
  21 | 0.0004133   129.80 |
  22 | 0.0004015   126.11 |
  23 | 0.0003993   125.40 |
  24 | 0.0003905   122.63 |
  25 | 0.0003878   121.77 |
  26 | 0.0003836   120.45 |
  27 | 0.0003817   119.86 |
  28 | 0.0003819   119.92 |
  29 | 0.000377   118.41 |
  30 | 0.0003793   119.12 |
  31 | 0.0003779   118.67 |
  32 | 0.0003767   118.30 |
  33 | 0.0003723   116.91 |
  34 | 0.0003679   115.52 |
  35 | 0.0003646   114.51 |
  36 | 0.0003621   113.72 |
  37 |  0.00036   113.06 |
  38 | 0.0003603   113.16 |
  39 | 0.0003574   112.26 |
  40 | 0.0003561   111.82 |
  41 | 0.0003548   111.42 |
  42 | 0.0003594   112.87 |
  43 | 0.0003587   112.66 |
  44 | 0.000357   112.11 |
  45 | 0.0003543   111.28 |
  46 | 0.000353   110.85 |
  47 | 0.0003515   110.39 |
  48 | 0.0003511   110.27 |
  49 | 0.0003497   109.82 |
  50 | 0.0003502   109.99 |
  51 | 0.0003489   109.56 |
  52 | 0.0003489   109.56 |
  53 | 0.000348   109.29 |
  54 | 0.0003466   108.85 |
  55 | 0.0003463   108.75 |
  56 | 0.0003464   108.80 |
  57 | 0.0003455   108.50 |
  58 | 0.0003447   108.25 |
  59 | 0.0003437   107.95 |
  60 | 0.0003449   108.30 |
  61 | 0.0003467   108.87 |
  62 | 0.0003459   108.62 |
  63 | 0.0003464   108.80 |
  64 | 0.0003458   108.61 |
  65 | 0.0003451   108.36 |
  66 | 0.0003468   108.91 |
  67 | 0.0003455   108.50 |
  68 | 0.0003447   108.26 |
  69 | 0.0003448   108.29 |
  70 | 0.0003447   108.25 |
  71 | 0.000344   108.02 |
  72 | 0.0003433   107.82 |
  73 | 0.0003424   107.54 |
  74 | 0.000342   107.39 |
  75 | 0.0003415   107.26 |
  76 | 0.000341   107.09 |
  77 | 0.0003403   106.88 |
  78 | 0.0003397   106.68 |
  79 | 0.0003393   106.55 |
  80 | 0.0003392   106.52 |
  81 | 0.0003384   106.28 |
  82 | 0.000338   106.15 |
  83 | 0.0003384   106.27 |
  84 | 0.0003379   106.11 |
  85 | 0.0003381   106.18 |
  86 | 0.0003375   106.01 |
  87 | 0.0003373   105.91 |
  88 | 0.0003372   105.91 |
  89 | 0.0003367   105.75 |
  90 | 0.0003364   105.63 |
  91 | 0.0003361   105.55 |
  92 | 0.0003358   105.45 |
  93 | 0.0003354   105.33 |
  94 | 0.0003349   105.19 |
  95 | 0.0003346   105.09 |
  96 | 0.0003349   105.19 |
  97 | 0.0003347   105.10 |
  98 | 0.0003357   105.42 |
  99 | 0.0003354   105.34 |
 100 | 0.0003351   105.25 |
[1] "Random Forest variable coefficients"
                      %IncMSE IncNodePurity
graph0           7.526321e-42  8.333333e-03
graph1          -1.020051e-40  4.485548e-19
graph2           1.269432e-44  6.783887e-20
graph3           2.448438e-40  6.746639e-19
graph4           1.426410e-03  3.054789e-02
graph5          -5.211303e-40  4.313304e-19
graph6           5.468300e-04  1.866565e-02
graph7           0.000000e+00  1.693092e-19
graph8           0.000000e+00  0.000000e+00
graph9          -7.246010e-40  4.412872e-19
graph10         -9.150432e-40  4.657029e-19
graph11          3.208319e-03  3.993886e-02
graph12          1.731664e-05  3.625000e-02
graph13          6.006006e-05  9.725610e-03
graph14          2.984309e-05  1.815052e-02
graph15          1.879896e-05  5.644397e-04
graph16         -2.786020e-39  8.580084e-19
graph17          5.919336e-04  2.809562e-03
graph18         -1.204559e-39  2.043171e-19
graph19         -1.467744e-39  5.527102e-19
graph20         -6.084404e-40  1.789294e-19
graph21         -3.287748e-39  3.894742e-19
graph22          0.000000e+00  1.537111e-19
graph23          2.508079e-04  1.349960e-02
graph24         -4.057756e-41  1.421554e-19
graph25          1.829563e-40  1.558075e-19
graph26         -1.578517e-40  1.484701e-19
graph27          0.000000e+00  1.694066e-22
graph28          0.000000e+00  6.776264e-23
graph29          0.000000e+00  6.776264e-23
orbit0           0.000000e+00  9.839982e-20
orbit1          -1.252616e-39  6.193971e-19
orbit2           3.584165e-40  3.033140e-19
orbit3           0.000000e+00  6.786428e-20
orbit4          -1.171218e-39  4.470047e-19
orbit5           3.820961e-06  2.404762e-03
orbit6           1.589679e-04  1.987486e-02
orbit7           0.000000e+00  6.648362e-20
orbit8           0.000000e+00  2.098757e-19
orbit9           1.728918e-04  1.654997e-03
orbit10          2.327459e-40  2.045309e-19
orbit11          0.000000e+00  1.756958e-20
orbit12          9.292245e-41  6.500343e-20
orbit13          0.000000e+00  2.964615e-23
orbit14          0.000000e+00  0.000000e+00
orbit15          7.865092e-06  1.270466e-02
orbit16          3.454231e-05  9.411765e-03
orbit17         -4.319654e-06  9.992441e-03
orbit18         -4.332756e-06  9.285714e-03
orbit19          8.565310e-06  1.333333e-02
orbit20         -1.000450e-39  5.164190e-19
orbit21         -1.256944e-44  2.722660e-19
orbit22          3.500114e-03  3.929406e-02
orbit23          0.000000e+00  4.656987e-20
orbit24         -4.774432e-40  5.456332e-19
orbit25         -6.112825e-41  1.464329e-19
orbit26          0.000000e+00  5.908055e-21
orbit27         -2.954839e-39  4.367852e-19
orbit28          4.416961e-06  1.333333e-02
orbit29         -6.120335e-41  2.023011e-19
orbit30          0.000000e+00  6.779016e-20
orbit31          8.688097e-06  8.888889e-03
orbit32         -2.005111e-40  2.025468e-19
orbit33          0.000000e+00  3.300464e-20
orbit34          0.000000e+00  2.208173e-19
orbit35         -8.039388e-40  6.105583e-19
orbit36          7.268216e-41  6.417884e-19
orbit37          0.000000e+00  3.951832e-19
orbit38         -7.623180e-44  7.026985e-20
orbit39         -4.915900e-40  3.845316e-03
orbit40          1.016726e-40  1.183347e-19
orbit41          0.000000e+00  5.590417e-21
orbit42          0.000000e+00  1.151965e-21
orbit43         -2.532858e-39  2.688821e-19
orbit44          0.000000e+00  3.388132e-23
orbit45          2.116623e-04  8.832648e-03
orbit46          0.000000e+00  3.517304e-20
orbit47         -6.099622e-41  6.778381e-20
orbit48         -9.254162e-42  3.632077e-20
orbit49         -3.727051e-41  1.787938e-19
orbit50          0.000000e+00  6.623798e-20
orbit51          2.955019e-40  3.631040e-19
orbit52         -1.241920e-41  6.215951e-20
orbit53          0.000000e+00  1.059511e-19
orbit54          2.542159e-44  8.016108e-20
orbit55          0.000000e+00  0.000000e+00
orbit56         -2.164402e-41  1.500000e-02
orbit57          1.220979e-41  1.355253e-22
orbit58          0.000000e+00  1.355253e-22
orbit59          1.585240e-40  1.267204e-19
orbit60          0.000000e+00  4.762443e-21
orbit61          0.000000e+00  3.388132e-23
orbit62          0.000000e+00  2.445278e-19
orbit63         -4.817271e-41  2.414044e-22
orbit64          0.000000e+00  7.623297e-23
orbit65         -4.008773e-40  1.070650e-19
orbit66          0.000000e+00  1.391252e-21
orbit67          0.000000e+00  0.000000e+00
orbit68         -1.139826e-41  1.016440e-22
orbit69          0.000000e+00  0.000000e+00
orbit70          0.000000e+00  1.016440e-22
orbit71          0.000000e+00  0.000000e+00
orbit72          0.000000e+00  0.000000e+00
AP               0.000000e+00  0.000000e+00
bet              4.314064e-06  8.333333e-03
ecc              0.000000e+00  1.330583e-19
eccrad           0.000000e+00  1.320673e-19
close            8.554320e-06  2.888889e-02
constraint       1.306825e-40  4.954402e-19
coreness        -3.813239e-44  1.329566e-19
knn              3.485200e-05  1.766460e-02
hubscore        -1.739684e-41  6.128855e-19
pagerank        -1.397603e-41  3.979890e-19
trans            0.000000e+00  3.267006e-20
evcent           3.133159e-06  1.237500e-02
first            5.082120e-44  1.408828e-19
upto_second     -1.987071e-40  3.503413e-19
upto_third      -4.237017e-40  8.774330e-19
upto_fourth      3.519589e-05  2.931541e-02
upto_fifth       4.486696e-04  6.164943e-02
upto_sixth      -1.358565e-46  3.664010e-19
second           1.273748e-03  5.808059e-04
third            2.145002e-05  9.863014e-03
fourth           1.672215e-04  1.555433e-01
fifth           -9.014896e-40  5.811472e-19
sixth            1.538975e-04  3.314028e-03
ratio1           2.164502e-05  2.250000e-02
ratio2           6.874187e-05  1.053270e-01
ratio3           1.248112e-04  1.998988e-02
ratio4          -2.768938e-39  1.428571e-02
ratio5           9.486946e-06  1.160567e-01
ratio6           7.340373e-05  2.673134e-02
selfinter        0.000000e+00  5.082198e-23
walktrap_vertex  1.852012e-05  3.871005e-02
bigcom1          5.487314e-05  5.774722e-02
bigcom2          0.000000e+00  2.710505e-22
bigcom3          0.000000e+00  0.000000e+00
bigcom4          0.000000e+00  1.101143e-22
bigcom6          0.000000e+00  0.000000e+00
bigcom8          0.000000e+00  3.388132e-23
bigcom9          0.000000e+00  0.000000e+00
bigcom11         0.000000e+00  0.000000e+00
bigcom13         0.000000e+00  3.388132e-23
bigcom15         0.000000e+00  0.000000e+00
bigcom16         0.000000e+00  8.470329e-23
bigcom21         0.000000e+00  0.000000e+00
bigcom22         0.000000e+00  2.032879e-22
bigcom24         0.000000e+00  0.000000e+00
bigcom26         0.000000e+00  0.000000e+00
bigcom28        -2.445130e-41  1.694066e-22
bigcom30         0.000000e+00  3.388132e-23
bigcom31         0.000000e+00  0.000000e+00
bigcom32         0.000000e+00  0.000000e+00
bigcom33         0.000000e+00  0.000000e+00
bigcom34         0.000000e+00  1.694066e-23
bigcom36         0.000000e+00  0.000000e+00
bigcom37         0.000000e+00  0.000000e+00
bigcom38        -2.445130e-41  6.776264e-23
bigcom39         0.000000e+00  0.000000e+00
bigcom40         5.937094e-04  3.091095e-02
bigcom43         0.000000e+00  0.000000e+00
bigcom44         0.000000e+00  3.388132e-23
bigcom46         0.000000e+00  0.000000e+00
bigcom47         0.000000e+00  3.388132e-23
bigcom49         0.000000e+00  0.000000e+00
bigcom50         0.000000e+00  0.000000e+00
bigcom51         0.000000e+00  0.000000e+00
bigcom52         0.000000e+00  3.388132e-23
bigcom54         0.000000e+00  0.000000e+00
bigcom56         0.000000e+00  0.000000e+00
bigcom62         0.000000e+00  0.000000e+00
bigcom66         0.000000e+00  0.000000e+00
bigcom68         0.000000e+00  0.000000e+00
bigcom69         0.000000e+00  0.000000e+00
bigcom71         0.000000e+00  0.000000e+00
bigcom72         0.000000e+00  0.000000e+00
bigcom73         0.000000e+00  0.000000e+00
bigcom74         0.000000e+00  0.000000e+00
bigcom75         0.000000e+00  0.000000e+00
bigcom76         0.000000e+00  0.000000e+00
bigcom77         0.000000e+00  0.000000e+00
bigcom79         0.000000e+00  0.000000e+00
bigcom80         0.000000e+00  0.000000e+00
bigcom82         0.000000e+00  0.000000e+00
bigcom83         0.000000e+00  0.000000e+00
bigcom84         0.000000e+00  3.388132e-23
bigcom85         0.000000e+00  3.388132e-23
bigcom87         0.000000e+00  0.000000e+00
bigcom89         0.000000e+00  0.000000e+00
bigcom91         0.000000e+00  1.694066e-23
bigcom92         0.000000e+00  0.000000e+00
bigcom93         0.000000e+00  0.000000e+00
bigcom96         0.000000e+00  0.000000e+00
bigcom97         0.000000e+00  0.000000e+00
bigcom98         0.000000e+00  1.016440e-22
bigcom99         0.000000e+00  6.776264e-23
bigcom101        0.000000e+00  0.000000e+00
bigcom104        0.000000e+00  0.000000e+00
bigcom106        0.000000e+00  0.000000e+00
bigcom109        0.000000e+00  0.000000e+00
bigcom113        0.000000e+00  0.000000e+00
bigcom116       -1.221507e-41  6.776264e-23
bigcom120        0.000000e+00  0.000000e+00
bigcom123        0.000000e+00  3.388132e-23
bigcom126        0.000000e+00  0.000000e+00
bigcom127        0.000000e+00  0.000000e+00
bigcom137        0.000000e+00  0.000000e+00
bigcom139        0.000000e+00  0.000000e+00
bigcom140        0.000000e+00  0.000000e+00
bigcom143        0.000000e+00  0.000000e+00
bigcom145        0.000000e+00  0.000000e+00
bigcom146        0.000000e+00  0.000000e+00
bigcom147        0.000000e+00  0.000000e+00
bigcom149        0.000000e+00  6.776264e-23
bigcom153        0.000000e+00  0.000000e+00
bigcom154        0.000000e+00  0.000000e+00
bigcom156        0.000000e+00  0.000000e+00
bigcom157        0.000000e+00  0.000000e+00
bigcom158        0.000000e+00  0.000000e+00
bigcom160        0.000000e+00  0.000000e+00
bigcom161        0.000000e+00  0.000000e+00
bigcom162        0.000000e+00  0.000000e+00
bigcom164        0.000000e+00  8.470329e-23
bigcom166        0.000000e+00  0.000000e+00
bigcom167        0.000000e+00  0.000000e+00
bigcom171        0.000000e+00  0.000000e+00
bigcom173        0.000000e+00  6.776264e-23
bigcom175        0.000000e+00  0.000000e+00
bigcom176        0.000000e+00  0.000000e+00
bigcom177        0.000000e+00  0.000000e+00
bigcom178        0.000000e+00  0.000000e+00
bigcom180        0.000000e+00  0.000000e+00
bigcom181        0.000000e+00  1.016440e-22
bigcom184        0.000000e+00  0.000000e+00
bigcom186        0.000000e+00  1.694066e-23
bigcom187        0.000000e+00  0.000000e+00
bigcom189        0.000000e+00  0.000000e+00
bigcom194        0.000000e+00  0.000000e+00
bigcom195        0.000000e+00  6.776264e-23
bigcom196        0.000000e+00  0.000000e+00
bigcom204        0.000000e+00  0.000000e+00
bigcom205        0.000000e+00  0.000000e+00
bigcom212        0.000000e+00  0.000000e+00
bigcom214        0.000000e+00  0.000000e+00
bigcom222        0.000000e+00  0.000000e+00
bigcom223        0.000000e+00  0.000000e+00
bigcom226        0.000000e+00  0.000000e+00
bigcom227        0.000000e+00  0.000000e+00
bigcom229        0.000000e+00  0.000000e+00
bigcom233        0.000000e+00  0.000000e+00
bigcom236        0.000000e+00  0.000000e+00
bigcom237        0.000000e+00  0.000000e+00
bigcom246        0.000000e+00  0.000000e+00
bigcom248        0.000000e+00  0.000000e+00
bigcom249        0.000000e+00  0.000000e+00
bigcom250        0.000000e+00  0.000000e+00
bigcom254        0.000000e+00  0.000000e+00
bigcom266        0.000000e+00  3.388132e-23
bigcom269        0.000000e+00  0.000000e+00
bigcom272        0.000000e+00  0.000000e+00
bigcom274        0.000000e+00  0.000000e+00
bigcom281        0.000000e+00  0.000000e+00
bigcom291        0.000000e+00  3.388132e-23
bigcom292        0.000000e+00  0.000000e+00
bigcom295        0.000000e+00  0.000000e+00
bigcom299        0.000000e+00  0.000000e+00
bigcom301        0.000000e+00  6.776264e-23
bigcom306        0.000000e+00  0.000000e+00
bigcom309        0.000000e+00  3.388132e-23
bigcom314        0.000000e+00  0.000000e+00
bigcom321        0.000000e+00  0.000000e+00
bigcom341        0.000000e+00  0.000000e+00
bigcom350        0.000000e+00  0.000000e+00
bigcom353        0.000000e+00  0.000000e+00
bigcom359        0.000000e+00  0.000000e+00
bigcom363        0.000000e+00  0.000000e+00
bigcom365        0.000000e+00  0.000000e+00
bigcom385        0.000000e+00  0.000000e+00
bigcom386        0.000000e+00  0.000000e+00
bigcom408        0.000000e+00  0.000000e+00
bigcom412        0.000000e+00  0.000000e+00
bigcom480        0.000000e+00  0.000000e+00
spin_vertex     -3.811590e-44  1.333333e-02
membership_s1    3.277384e-05  7.665876e-02
membership_s3    0.000000e+00  0.000000e+00
membership_s4    0.000000e+00  3.364415e-20
membership_s5    0.000000e+00  3.361027e-20
membership_s6    0.000000e+00  8.470329e-22
membership_s7    0.000000e+00  0.000000e+00
membership_s8    0.000000e+00  0.000000e+00
membership_s9    0.000000e+00  2.202286e-22
membership_s11   0.000000e+00  0.000000e+00
membership_s12   0.000000e+00  6.776264e-23
membership_s14   0.000000e+00  0.000000e+00
membership_s15   0.000000e+00  5.082198e-23
membership_s16   0.000000e+00  6.776264e-23
membership_s17   0.000000e+00  0.000000e+00
membership_s18   0.000000e+00  3.388132e-23
membership_s20   0.000000e+00  0.000000e+00
membership_s21   0.000000e+00  3.388132e-23
membership_s22   0.000000e+00  1.355253e-22
membership_s24   0.000000e+00  0.000000e+00
membership_s25   0.000000e+00  0.000000e+00
membership_s26   0.000000e+00  3.388132e-23
membership_s27   0.000000e+00  2.964615e-23
membership_s28   0.000000e+00  3.388132e-23
membership_s30   0.000000e+00  6.776264e-23
membership_s31   0.000000e+00  0.000000e+00
membership_s32   0.000000e+00  2.710505e-22
membership_s33   0.000000e+00  0.000000e+00
membership_s36   9.107249e-06  4.882550e-02
membership_s37   0.000000e+00  6.776264e-23
V1               4.312204e-06  2.489531e-04
V2               5.622404e-05  5.722671e-02
pdi              0.000000e+00  2.032879e-22
adhesion         2.016470e-03  1.214038e-01
cohesion         2.004487e-03  3.061803e-02
inner            3.026672e-05  4.812195e-02
outer            6.712672e-05  2.463204e-02
ioratio          1.161409e-04  3.981290e-02
comsize          3.025369e-04  5.791775e-02
[1] "Dataset: low_CT Model GLM, run: 6 of 10 2015-06-22 14:57:43"
[1] "glmnet variable coefficients"
                         [,1]          [,2]
(Intercept)     -8.051500e+00 -8.110487e+00
graph0           9.208700e-42  1.436866e-02
graph1          -2.591986e-43 -5.014876e-05
graph2          -1.649619e-40 -5.336382e-02
graph3          -1.707174e-44 -4.958335e-06
graph4          -1.998292e-46 -8.758137e-09
graph5          -3.836207e-42 -1.423466e-03
graph6          -1.095943e-43 -1.953328e-05
graph7          -3.132854e-42 -4.466048e-04
graph8          -1.684132e-40 -2.146426e-02
graph9          -3.563882e-46 -1.152323e-07
graph10         -8.281635e-48 -4.784119e-10
graph11         -2.827317e-49 -6.986411e-12
graph12         -7.268778e-46 -1.561110e-07
graph13         -7.337417e-45 -1.541589e-06
graph14         -5.447137e-47 -2.083637e-09
graph15         -2.721767e-43 -5.794738e-05
graph16         -2.609830e-45 -4.343563e-07
graph17         -3.148268e-45 -3.030563e-07
graph18         -8.564181e-44 -4.707468e-06
graph19         -3.618906e-44 -7.218396e-06
graph20         -8.214911e-44 -1.402627e-05
graph21         -2.243047e-43 -2.926389e-05
graph22         -5.408961e-44 -4.453928e-06
graph23         -1.907345e-43 -4.145228e-05
graph24         -2.660136e-43 -1.747778e-05
graph25         -1.936439e-42 -2.951236e-04
graph26         -1.151018e-42 -8.032036e-05
graph27         -9.089837e-42 -5.830114e-04
graph28         -6.367467e-42 -2.996472e-04
graph29         -2.635504e-40 -3.194554e-02
orbit0           9.208700e-42  1.436554e-02
orbit1          -2.592945e-43 -5.013614e-05
orbit2          -1.189736e-41 -5.258035e-03
orbit3          -1.649619e-40 -5.337121e-02
orbit4          -1.882759e-44 -5.614485e-06
orbit5          -9.334461e-44 -1.664674e-05
orbit6          -1.998287e-46 -8.752843e-09
orbit7          -3.927422e-41 -2.722719e-02
orbit8          -3.836207e-42 -1.423308e-03
orbit9          -1.508445e-43 -2.966651e-05
orbit10         -1.498060e-43 -1.174669e-05
orbit11         -1.117630e-40 -3.111083e-02
orbit12         -3.129663e-42 -4.455122e-04
orbit13         -1.455110e-40 -2.178032e-02
orbit14         -1.684132e-40 -2.144568e-02
orbit15         -4.365966e-46 -1.491712e-07
orbit16         -4.786526e-45 -9.276894e-07
orbit17         -1.025917e-45 -1.468233e-07
orbit18         -2.976040e-47  1.431251e-08
orbit19         -8.696082e-48 -6.285187e-10
orbit20         -8.019224e-47 -3.531696e-09
orbit21         -7.299989e-44 -1.215044e-05
orbit22         -2.827317e-49 -6.928384e-12
orbit23         -1.003698e-40 -8.005163e-02
orbit24         -9.727616e-46 -2.249301e-07
orbit25         -5.386194e-46 -1.587506e-08
orbit26         -8.587318e-44 -5.667862e-06
orbit27         -1.172447e-44 -2.720066e-06
orbit28         -5.825058e-44 -1.173104e-05
orbit29         -1.160698e-44 -1.709969e-06
orbit30         -1.701650e-43 -1.722379e-05
orbit31         -6.261956e-47 -2.475268e-09
orbit32         -1.279898e-46 -2.787927e-09
orbit33         -1.417238e-40 -3.259197e-02
orbit34         -2.721767e-43 -5.784855e-05
orbit35         -4.070153e-45 -7.285595e-07
orbit36         -7.982292e-44 -3.315005e-05
orbit37         -3.202404e-45 -2.867554e-07
orbit38         -1.965624e-42 -4.700480e-04
orbit39         -7.024846e-45 -8.012728e-07
orbit40         -2.043580e-45 -7.973400e-08
orbit41         -1.768757e-43 -5.322434e-06
orbit42         -1.719446e-40 -2.078585e-02
orbit43         -8.564110e-44 -4.663811e-06
orbit44         -1.992432e-40 -1.203606e-02
orbit45         -4.267990e-44 -8.870588e-06
orbit46         -7.575403e-44 -9.347264e-06
orbit47         -2.172345e-42 -2.190361e-04
orbit48         -1.574045e-43 -6.802182e-06
orbit49         -8.255146e-44 -1.404997e-05
orbit50         -3.892858e-42 -6.638207e-04
orbit51         -3.618973e-43 -6.103350e-05
orbit52         -2.592045e-43 -1.969936e-05
orbit53         -4.397820e-42 -3.367532e-04
orbit54         -5.408842e-44 -4.422249e-06
orbit55         -2.353005e-40 -2.566067e-02
orbit56         -1.961172e-43 -4.311723e-05
orbit57         -2.600441e-43 -1.144726e-05
orbit58         -1.771131e-40 -2.262077e-02
orbit59         -2.791176e-43 -1.834130e-05
orbit60         -2.508470e-42 -1.169715e-04
orbit61         -2.346889e-40 -4.969670e-02
orbit62         -2.195949e-42 -3.661722e-04
orbit63         -9.073583e-42 -7.820832e-04
orbit64         -5.582187e-42 -3.426212e-04
orbit65         -1.348802e-42 -9.691311e-05
orbit66         -2.957055e-42 -1.359982e-04
orbit67         -2.282681e-40 -1.409352e-02
orbit68         -9.093439e-42 -5.761600e-04
orbit69         -3.221499e-40 -3.906175e-02
orbit70         -6.350481e-42 -2.930982e-04
orbit71         -1.792994e-40 -1.214392e-02
orbit72         -2.635504e-40 -3.178215e-02
AP              -3.317789e-40 -1.151721e-01
bet             -2.113416e-44 -6.135937e-06
ecc              3.313003e-41 -4.718192e-02
eccrad           1.987802e-40 -2.831133e-01
close           -3.949925e-39 -7.172040e-01
constraint      -5.172436e-40 -2.773405e-01
coreness        -3.633431e-42  5.635436e-03
knn             -3.511865e-43 -6.604011e-05
hubscore        -3.547382e-38 -6.559977e+00
pagerank        -8.828329e-40 -8.337816e-02
trans           -5.769580e-40 -2.846144e-01
evcent          -3.508989e-38 -6.476661e+00
first            9.208700e-42  1.437096e-02
upto_second     -2.585644e-43 -4.848128e-05
upto_third      -5.594835e-44 -1.505877e-05
upto_fourth      7.558165e-45  8.405495e-06
upto_fifth       5.410096e-44  1.857618e-05
upto_sixth       6.027073e-44  1.078548e-05
second          -2.587628e-43 -4.856207e-05
third           -6.178004e-44 -1.838087e-05
fourth           1.333867e-43  4.544306e-05
fifth            4.751675e-46 -9.413590e-06
sixth           -7.492505e-44 -2.822462e-05
ratio1          -3.442673e-43 -6.281834e-05
ratio2           5.156043e-43  2.402697e-04
ratio3          -7.342492e-43 -2.366880e-04
ratio4          -6.268344e-43 -7.851385e-05
ratio5          -4.154413e-43 -4.808029e-05
ratio6          -9.691844e-44 -3.241444e-05
selfinter       -3.546703e-40 -1.747512e-01
walktrap_vertex  7.001722e-40  3.072566e-01
bigcom1          2.154607e-39  1.081095e+00
bigcom2         -3.220985e-40 -1.082497e-01
bigcom3         -3.276889e-40 -3.459888e-01
bigcom4         -3.885751e-40 -1.064218e-01
bigcom6         -3.218420e-40 -1.799154e-01
bigcom8         -3.268406e-40 -5.784843e-02
bigcom9         -3.229739e-40 -7.465683e-02
bigcom11        -3.223041e-40 -2.505347e-01
bigcom13        -3.226644e-40 -1.019004e-01
bigcom15        -3.227160e-40 -7.851261e-02
bigcom16        -3.220985e-40 -3.178088e-01
bigcom21        -3.239580e-40 -5.156648e-02
bigcom22        -3.258916e-40 -1.819667e-01
bigcom24        -3.219445e-40 -8.520540e-02
bigcom26        -3.231806e-40 -1.162223e-01
bigcom28        -3.267349e-40 -6.305884e-02
bigcom30        -3.237503e-40 -6.734848e-02
bigcom31        -3.218420e-40 -5.405935e-02
bigcom32        -3.223555e-40 -3.161069e-01
bigcom33        -3.218932e-40 -2.039723e-01
bigcom34        -3.219445e-40 -6.914189e-02
bigcom36        -3.222527e-40 -1.087471e-01
bigcom37        -3.218420e-40 -1.239562e-01
bigcom38        -3.223555e-40 -1.325969e-01
bigcom39        -3.223555e-40 -2.904129e-01
bigcom40         2.766146e-39  1.306391e+00
bigcom43        -3.219959e-40 -1.003515e-01
bigcom44        -3.255240e-40 -9.245975e-02
bigcom46        -3.222527e-40 -3.476343e-01
bigcom47        -3.220985e-40 -3.050599e-01
bigcom49        -3.221499e-40 -2.361303e-01
bigcom50        -3.222013e-40 -2.204956e-01
bigcom51        -3.219445e-40 -9.317603e-02
bigcom52        -3.218932e-40 -1.241685e-01
bigcom54        -3.219445e-40 -1.749971e-01
bigcom56        -3.219445e-40 -5.635244e-02
bigcom62        -3.218932e-40 -3.021070e-01
bigcom66        -3.219959e-40 -3.167606e-01
bigcom68        -3.219445e-40 -1.963742e-01
bigcom69        -3.220985e-40 -1.316318e-01
bigcom71        -3.225614e-40 -1.078103e-01
bigcom72        -3.220472e-40 -3.512863e-01
bigcom73        -3.219445e-40 -3.205107e-01
bigcom74        -3.220472e-40 -1.041080e-01
bigcom75        -3.218420e-40 -5.212184e-01
bigcom76        -3.219959e-40 -4.828975e-01
bigcom77        -3.219445e-40 -3.468592e-02
bigcom79        -3.219445e-40 -1.670746e-01
bigcom80        -3.218932e-40 -5.057481e-01
bigcom82        -3.220472e-40 -1.391358e-01
bigcom83        -3.218932e-40 -1.482621e-01
bigcom84        -3.218932e-40 -4.327000e-02
bigcom85        -3.220985e-40 -1.226866e-01
bigcom87        -3.220472e-40 -4.283318e-01
bigcom89        -3.218932e-40 -1.293423e-01
bigcom91        -3.218932e-40 -1.055137e-01
bigcom92        -3.222527e-40 -1.094602e-01
bigcom93        -3.219445e-40 -1.341920e-01
bigcom96        -3.218420e-40 -1.122839e-01
bigcom97        -3.220985e-40 -1.141958e-01
bigcom98        -3.219959e-40 -1.844997e-01
bigcom99        -3.219445e-40 -6.700773e-02
bigcom101       -3.220472e-40 -9.859871e-02
bigcom104       -3.222527e-40 -1.412354e-01
bigcom106       -3.219959e-40 -5.615041e-01
bigcom109       -3.219445e-40 -6.727529e-02
bigcom113       -3.220985e-40 -1.176080e-01
bigcom116       -3.224584e-40 -3.010421e-01
bigcom120       -3.218932e-40 -2.148279e-01
bigcom123       -3.219959e-40 -2.714987e-01
bigcom126       -3.218932e-40 -1.091312e-01
bigcom127       -3.218420e-40 -1.047112e-01
bigcom137       -3.219959e-40 -1.848940e-01
bigcom139       -3.218932e-40 -5.309792e-01
bigcom140       -3.219445e-40 -4.344641e-02
bigcom143       -3.219959e-40 -5.051370e-01
bigcom145       -3.218932e-40 -4.610964e-02
bigcom146       -3.219445e-40 -3.690953e-02
bigcom147       -3.219959e-40 -9.208623e-02
bigcom149       -3.217907e-40 -1.074595e-02
bigcom153       -3.220985e-40 -3.557385e-01
bigcom154       -3.223041e-40 -2.039724e-01
bigcom156       -3.218932e-40 -1.296252e-01
bigcom157       -3.218932e-40 -5.092144e-02
bigcom158       -3.218932e-40 -1.193076e-01
bigcom160       -3.219445e-40 -3.700392e-01
bigcom161       -3.218932e-40 -6.438010e-02
bigcom162       -3.218932e-40 -1.117102e-01
bigcom164       -3.219445e-40 -8.099710e-02
bigcom166       -3.220985e-40 -7.901608e-02
bigcom167       -3.223041e-40 -3.610057e-01
bigcom171       -3.217907e-40 -1.935760e-01
bigcom173       -3.219959e-40 -1.124173e-01
bigcom175       -3.218932e-40 -1.043525e-01
bigcom176       -3.219445e-40 -1.182116e-01
bigcom177       -3.218932e-40 -4.350273e-02
bigcom178       -3.219959e-40 -1.245943e-01
bigcom180       -3.218932e-40 -9.886674e-02
bigcom181       -3.220472e-40 -7.905030e-02
bigcom184       -3.218932e-40 -8.506107e-03
bigcom186       -3.218420e-40 -1.119295e-01
bigcom187       -3.218420e-40 -2.971841e-02
bigcom189       -3.219959e-40 -7.982215e-02
bigcom194       -3.219959e-40 -2.174036e-01
bigcom195       -3.219445e-40 -1.946254e-01
bigcom196       -3.218420e-40 -8.839874e-02
bigcom204       -3.221499e-40 -2.690038e-01
bigcom205       -3.218932e-40 -1.020029e-01
bigcom212       -3.219445e-40 -6.332970e-02
bigcom214       -3.219445e-40 -7.469944e-02
bigcom222       -3.218932e-40 -7.375321e-02
bigcom223        0.000000e+00  0.000000e+00
bigcom226       -3.218932e-40 -2.243835e-02
bigcom227       -3.218420e-40 -4.606253e-02
bigcom229       -3.219445e-40 -1.180835e-01
bigcom233       -3.218420e-40 -3.533156e-01
bigcom236       -3.219445e-40 -3.920615e-01
bigcom237       -3.217907e-40 -6.068259e-02
bigcom246       -3.219959e-40 -9.115677e-02
bigcom248       -3.219445e-40 -9.972202e-02
bigcom249       -3.217907e-40 -4.156624e-01
bigcom250       -3.218932e-40 -4.301031e-02
bigcom254       -3.219445e-40 -5.616558e-02
bigcom266       -3.218420e-40 -2.403827e-01
bigcom269       -3.220985e-40 -1.631769e-01
bigcom272       -3.218932e-40 -2.313944e-01
bigcom274       -3.225614e-40 -3.914690e-02
bigcom281       -3.218932e-40 -3.671372e-01
bigcom291       -3.217907e-40 -2.133741e-01
bigcom292       -3.218420e-40 -2.816259e-02
bigcom295       -3.217907e-40 -4.590763e-01
bigcom299       -3.218420e-40 -1.807026e-01
bigcom301       -3.219445e-40 -7.198196e-02
bigcom306       -3.218932e-40 -1.777617e-01
bigcom309       -3.220985e-40 -8.423828e-02
bigcom314       -3.218420e-40 -1.930485e-01
bigcom321       -3.221499e-40 -1.403555e-01
bigcom341       -3.218932e-40 -4.569705e-02
bigcom350       -3.217907e-40 -1.383615e-02
bigcom353       -3.217907e-40 -1.082640e-01
bigcom359       -3.218420e-40 -6.812535e-02
bigcom363       -3.219445e-40 -1.484065e-01
bigcom365       -3.218420e-40 -1.997929e-01
bigcom385       -3.219959e-40 -6.861627e-02
bigcom386       -3.217907e-40 -2.433750e-01
bigcom408       -3.221499e-40 -2.071363e-01
bigcom412       -3.219959e-40 -4.905845e-02
bigcom480       -3.219445e-40 -1.285428e-01
spin_vertex     -1.067144e-39 -6.998784e-01
membership_s1    1.227181e-39  7.074344e-01
membership_s3   -3.227160e-40 -8.380370e-02
membership_s4   -3.619137e-40 -2.689513e-01
membership_s5   -3.474720e-40 -2.413540e-01
membership_s6   -3.674431e-40 -6.666455e-02
membership_s7   -3.399297e-40 -3.194546e-01
membership_s8   -3.220985e-40 -8.020890e-02
membership_s9   -3.225614e-40 -9.480945e-02
membership_s11  -3.222527e-40 -7.274089e-02
membership_s12  -3.221499e-40 -4.954857e-02
membership_s14  -3.219959e-40 -3.595884e-02
membership_s15  -3.274233e-40 -1.394120e-01
membership_s16  -3.222527e-40 -8.947311e-02
membership_s17  -3.221499e-40 -8.507250e-02
membership_s18  -3.241139e-40 -2.516812e-01
membership_s20  -3.219959e-40 -1.282579e-01
membership_s21  -3.286484e-40 -1.708779e-01
membership_s22  -3.228191e-40 -1.340549e-01
membership_s24  -3.228191e-40 -1.810239e-01
membership_s25  -3.222527e-40 -1.258565e-01
membership_s26  -3.226644e-40 -6.022667e-02
membership_s27  -3.438057e-40 -2.096680e-01
membership_s28  -3.225614e-40 -7.879796e-02
membership_s30  -3.673763e-40 -1.113087e-01
membership_s31  -3.413080e-40 -1.215212e-01
membership_s32  -3.411927e-40 -2.038815e-01
membership_s33  -3.220472e-40 -5.527440e-02
membership_s36   1.045262e-39  4.615401e-01
membership_s37  -3.255240e-40 -2.666707e-01
V1               4.867288e-40  8.315473e-03
V2               4.464806e-40 -5.139420e-02
pdi             -1.382948e-36 -4.345705e+02
adhesion        -2.050080e-44 -1.028133e-05
cohesion         4.100256e-44  2.058109e-05
inner            2.177834e-44  1.537623e-05
outer            1.850331e-44  1.095531e-07
ioratio         -7.509889e-41 -6.972816e-01
comsize          1.178347e-43  1.043548e-04
[1] "Dataset: low_CT Model GBM, run: 7 of 10 2015-06-22 14:59:12"
Iter   TrainDeviance   ValidDeviance   StepSize   Improve
     1        0.0435            -nan     0.0100    0.0001

[1] "GBM variable coefficients"
                            var      rel.inf
coreness               coreness 5.297327e+01
ratio6                   ratio6 4.196956e+01
orbit38                 orbit38 4.131067e+00
bigcom40               bigcom40 9.261076e-01
graph3                   graph3 4.605361e-29
graph1                   graph1 5.891114e-30
graph9                   graph9 9.535527e-31
graph4                   graph4 2.011349e-31
graph0                   graph0 0.000000e+00
graph2                   graph2 0.000000e+00
graph5                   graph5 0.000000e+00
graph6                   graph6 0.000000e+00
graph7                   graph7 0.000000e+00
graph8                   graph8 0.000000e+00
graph10                 graph10 0.000000e+00
graph11                 graph11 0.000000e+00
graph12                 graph12 0.000000e+00
graph13                 graph13 0.000000e+00
graph14                 graph14 0.000000e+00
graph15                 graph15 0.000000e+00
graph16                 graph16 0.000000e+00
graph17                 graph17 0.000000e+00
graph18                 graph18 0.000000e+00
graph19                 graph19 0.000000e+00
graph20                 graph20 0.000000e+00
graph21                 graph21 0.000000e+00
graph22                 graph22 0.000000e+00
graph23                 graph23 0.000000e+00
graph24                 graph24 0.000000e+00
graph25                 graph25 0.000000e+00
graph26                 graph26 0.000000e+00
graph27                 graph27 0.000000e+00
graph28                 graph28 0.000000e+00
graph29                 graph29 0.000000e+00
orbit0                   orbit0 0.000000e+00
orbit1                   orbit1 0.000000e+00
orbit2                   orbit2 0.000000e+00
orbit3                   orbit3 0.000000e+00
orbit4                   orbit4 0.000000e+00
orbit5                   orbit5 0.000000e+00
orbit6                   orbit6 0.000000e+00
orbit7                   orbit7 0.000000e+00
orbit8                   orbit8 0.000000e+00
orbit9                   orbit9 0.000000e+00
orbit10                 orbit10 0.000000e+00
orbit11                 orbit11 0.000000e+00
orbit12                 orbit12 0.000000e+00
orbit13                 orbit13 0.000000e+00
orbit14                 orbit14 0.000000e+00
orbit15                 orbit15 0.000000e+00
orbit16                 orbit16 0.000000e+00
orbit17                 orbit17 0.000000e+00
orbit18                 orbit18 0.000000e+00
orbit19                 orbit19 0.000000e+00
orbit20                 orbit20 0.000000e+00
orbit21                 orbit21 0.000000e+00
orbit22                 orbit22 0.000000e+00
orbit23                 orbit23 0.000000e+00
orbit24                 orbit24 0.000000e+00
orbit25                 orbit25 0.000000e+00
orbit26                 orbit26 0.000000e+00
orbit27                 orbit27 0.000000e+00
orbit28                 orbit28 0.000000e+00
orbit29                 orbit29 0.000000e+00
orbit30                 orbit30 0.000000e+00
orbit31                 orbit31 0.000000e+00
orbit32                 orbit32 0.000000e+00
orbit33                 orbit33 0.000000e+00
orbit34                 orbit34 0.000000e+00
orbit35                 orbit35 0.000000e+00
orbit36                 orbit36 0.000000e+00
orbit37                 orbit37 0.000000e+00
orbit39                 orbit39 0.000000e+00
orbit40                 orbit40 0.000000e+00
orbit41                 orbit41 0.000000e+00
orbit42                 orbit42 0.000000e+00
orbit43                 orbit43 0.000000e+00
orbit44                 orbit44 0.000000e+00
orbit45                 orbit45 0.000000e+00
orbit46                 orbit46 0.000000e+00
orbit47                 orbit47 0.000000e+00
orbit48                 orbit48 0.000000e+00
orbit49                 orbit49 0.000000e+00
orbit50                 orbit50 0.000000e+00
orbit51                 orbit51 0.000000e+00
orbit52                 orbit52 0.000000e+00
orbit53                 orbit53 0.000000e+00
orbit54                 orbit54 0.000000e+00
orbit55                 orbit55 0.000000e+00
orbit56                 orbit56 0.000000e+00
orbit57                 orbit57 0.000000e+00
orbit58                 orbit58 0.000000e+00
orbit59                 orbit59 0.000000e+00
orbit60                 orbit60 0.000000e+00
orbit61                 orbit61 0.000000e+00
orbit62                 orbit62 0.000000e+00
orbit63                 orbit63 0.000000e+00
orbit64                 orbit64 0.000000e+00
orbit65                 orbit65 0.000000e+00
orbit66                 orbit66 0.000000e+00
orbit67                 orbit67 0.000000e+00
orbit68                 orbit68 0.000000e+00
orbit69                 orbit69 0.000000e+00
orbit70                 orbit70 0.000000e+00
orbit71                 orbit71 0.000000e+00
orbit72                 orbit72 0.000000e+00
AP                           AP 0.000000e+00
bet                         bet 0.000000e+00
ecc                         ecc 0.000000e+00
eccrad                   eccrad 0.000000e+00
close                     close 0.000000e+00
constraint           constraint 0.000000e+00
knn                         knn 0.000000e+00
hubscore               hubscore 0.000000e+00
pagerank               pagerank 0.000000e+00
trans                     trans 0.000000e+00
evcent                   evcent 0.000000e+00
first                     first 0.000000e+00
upto_second         upto_second 0.000000e+00
upto_third           upto_third 0.000000e+00
upto_fourth         upto_fourth 0.000000e+00
upto_fifth           upto_fifth 0.000000e+00
upto_sixth           upto_sixth 0.000000e+00
second                   second 0.000000e+00
third                     third 0.000000e+00
fourth                   fourth 0.000000e+00
fifth                     fifth 0.000000e+00
sixth                     sixth 0.000000e+00
ratio1                   ratio1 0.000000e+00
ratio2                   ratio2 0.000000e+00
ratio3                   ratio3 0.000000e+00
ratio4                   ratio4 0.000000e+00
ratio5                   ratio5 0.000000e+00
selfinter             selfinter 0.000000e+00
walktrap_vertex walktrap_vertex 0.000000e+00
bigcom1                 bigcom1 0.000000e+00
bigcom2                 bigcom2 0.000000e+00
bigcom3                 bigcom3 0.000000e+00
bigcom4                 bigcom4 0.000000e+00
bigcom6                 bigcom6 0.000000e+00
bigcom8                 bigcom8 0.000000e+00
bigcom9                 bigcom9 0.000000e+00
bigcom11               bigcom11 0.000000e+00
bigcom13               bigcom13 0.000000e+00
bigcom15               bigcom15 0.000000e+00
bigcom16               bigcom16 0.000000e+00
bigcom21               bigcom21 0.000000e+00
bigcom22               bigcom22 0.000000e+00
bigcom24               bigcom24 0.000000e+00
bigcom26               bigcom26 0.000000e+00
bigcom28               bigcom28 0.000000e+00
bigcom30               bigcom30 0.000000e+00
bigcom31               bigcom31 0.000000e+00
bigcom32               bigcom32 0.000000e+00
bigcom33               bigcom33 0.000000e+00
bigcom34               bigcom34 0.000000e+00
bigcom36               bigcom36 0.000000e+00
bigcom37               bigcom37 0.000000e+00
bigcom38               bigcom38 0.000000e+00
bigcom39               bigcom39 0.000000e+00
bigcom43               bigcom43 0.000000e+00
bigcom44               bigcom44 0.000000e+00
bigcom46               bigcom46 0.000000e+00
bigcom47               bigcom47 0.000000e+00
bigcom49               bigcom49 0.000000e+00
bigcom50               bigcom50 0.000000e+00
bigcom51               bigcom51 0.000000e+00
bigcom52               bigcom52 0.000000e+00
bigcom54               bigcom54 0.000000e+00
bigcom56               bigcom56 0.000000e+00
bigcom62               bigcom62 0.000000e+00
bigcom66               bigcom66 0.000000e+00
bigcom68               bigcom68 0.000000e+00
bigcom69               bigcom69 0.000000e+00
bigcom71               bigcom71 0.000000e+00
bigcom72               bigcom72 0.000000e+00
bigcom73               bigcom73 0.000000e+00
bigcom74               bigcom74 0.000000e+00
bigcom75               bigcom75 0.000000e+00
bigcom76               bigcom76 0.000000e+00
bigcom77               bigcom77 0.000000e+00
bigcom79               bigcom79 0.000000e+00
bigcom80               bigcom80 0.000000e+00
bigcom82               bigcom82 0.000000e+00
bigcom83               bigcom83 0.000000e+00
bigcom84               bigcom84 0.000000e+00
bigcom85               bigcom85 0.000000e+00
bigcom87               bigcom87 0.000000e+00
bigcom89               bigcom89 0.000000e+00
bigcom91               bigcom91 0.000000e+00
bigcom92               bigcom92 0.000000e+00
bigcom93               bigcom93 0.000000e+00
bigcom96               bigcom96 0.000000e+00
bigcom97               bigcom97 0.000000e+00
bigcom98               bigcom98 0.000000e+00
bigcom99               bigcom99 0.000000e+00
bigcom101             bigcom101 0.000000e+00
bigcom104             bigcom104 0.000000e+00
bigcom106             bigcom106 0.000000e+00
bigcom109             bigcom109 0.000000e+00
bigcom113             bigcom113 0.000000e+00
bigcom116             bigcom116 0.000000e+00
bigcom120             bigcom120 0.000000e+00
bigcom123             bigcom123 0.000000e+00
bigcom126             bigcom126 0.000000e+00
bigcom127             bigcom127 0.000000e+00
bigcom137             bigcom137 0.000000e+00
bigcom139             bigcom139 0.000000e+00
bigcom140             bigcom140 0.000000e+00
bigcom143             bigcom143 0.000000e+00
bigcom145             bigcom145 0.000000e+00
bigcom146             bigcom146 0.000000e+00
bigcom147             bigcom147 0.000000e+00
bigcom149             bigcom149 0.000000e+00
bigcom153             bigcom153 0.000000e+00
bigcom154             bigcom154 0.000000e+00
bigcom156             bigcom156 0.000000e+00
bigcom157             bigcom157 0.000000e+00
bigcom158             bigcom158 0.000000e+00
bigcom160             bigcom160 0.000000e+00
bigcom161             bigcom161 0.000000e+00
bigcom162             bigcom162 0.000000e+00
bigcom164             bigcom164 0.000000e+00
bigcom166             bigcom166 0.000000e+00
bigcom167             bigcom167 0.000000e+00
bigcom171             bigcom171 0.000000e+00
bigcom173             bigcom173 0.000000e+00
bigcom175             bigcom175 0.000000e+00
bigcom176             bigcom176 0.000000e+00
bigcom177             bigcom177 0.000000e+00
bigcom178             bigcom178 0.000000e+00
bigcom180             bigcom180 0.000000e+00
bigcom181             bigcom181 0.000000e+00
bigcom184             bigcom184 0.000000e+00
bigcom186             bigcom186 0.000000e+00
bigcom187             bigcom187 0.000000e+00
bigcom189             bigcom189 0.000000e+00
bigcom194             bigcom194 0.000000e+00
bigcom195             bigcom195 0.000000e+00
bigcom196             bigcom196 0.000000e+00
bigcom204             bigcom204 0.000000e+00
bigcom205             bigcom205 0.000000e+00
bigcom212             bigcom212 0.000000e+00
bigcom214             bigcom214 0.000000e+00
bigcom222             bigcom222 0.000000e+00
bigcom223             bigcom223 0.000000e+00
bigcom226             bigcom226 0.000000e+00
bigcom227             bigcom227 0.000000e+00
bigcom229             bigcom229 0.000000e+00
bigcom233             bigcom233 0.000000e+00
bigcom236             bigcom236 0.000000e+00
bigcom237             bigcom237 0.000000e+00
bigcom246             bigcom246 0.000000e+00
bigcom248             bigcom248 0.000000e+00
bigcom249             bigcom249 0.000000e+00
bigcom250             bigcom250 0.000000e+00
bigcom254             bigcom254 0.000000e+00
bigcom266             bigcom266 0.000000e+00
bigcom269             bigcom269 0.000000e+00
bigcom272             bigcom272 0.000000e+00
bigcom274             bigcom274 0.000000e+00
bigcom281             bigcom281 0.000000e+00
bigcom291             bigcom291 0.000000e+00
bigcom292             bigcom292 0.000000e+00
bigcom295             bigcom295 0.000000e+00
bigcom299             bigcom299 0.000000e+00
bigcom301             bigcom301 0.000000e+00
bigcom306             bigcom306 0.000000e+00
bigcom309             bigcom309 0.000000e+00
bigcom314             bigcom314 0.000000e+00
bigcom321             bigcom321 0.000000e+00
bigcom341             bigcom341 0.000000e+00
bigcom350             bigcom350 0.000000e+00
bigcom353             bigcom353 0.000000e+00
bigcom359             bigcom359 0.000000e+00
bigcom363             bigcom363 0.000000e+00
bigcom365             bigcom365 0.000000e+00
bigcom385             bigcom385 0.000000e+00
bigcom386             bigcom386 0.000000e+00
bigcom408             bigcom408 0.000000e+00
bigcom412             bigcom412 0.000000e+00
bigcom480             bigcom480 0.000000e+00
spin_vertex         spin_vertex 0.000000e+00
membership_s1     membership_s1 0.000000e+00
membership_s3     membership_s3 0.000000e+00
membership_s4     membership_s4 0.000000e+00
membership_s5     membership_s5 0.000000e+00
membership_s6     membership_s6 0.000000e+00
membership_s7     membership_s7 0.000000e+00
membership_s8     membership_s8 0.000000e+00
membership_s9     membership_s9 0.000000e+00
membership_s11   membership_s11 0.000000e+00
membership_s12   membership_s12 0.000000e+00
membership_s14   membership_s14 0.000000e+00
membership_s15   membership_s15 0.000000e+00
membership_s16   membership_s16 0.000000e+00
membership_s17   membership_s17 0.000000e+00
membership_s18   membership_s18 0.000000e+00
membership_s20   membership_s20 0.000000e+00
membership_s21   membership_s21 0.000000e+00
membership_s22   membership_s22 0.000000e+00
membership_s24   membership_s24 0.000000e+00
membership_s25   membership_s25 0.000000e+00
membership_s26   membership_s26 0.000000e+00
membership_s27   membership_s27 0.000000e+00
membership_s28   membership_s28 0.000000e+00
membership_s30   membership_s30 0.000000e+00
membership_s31   membership_s31 0.000000e+00
membership_s32   membership_s32 0.000000e+00
membership_s33   membership_s33 0.000000e+00
membership_s36   membership_s36 0.000000e+00
membership_s37   membership_s37 0.000000e+00
V1                           V1 0.000000e+00
V2                           V2 0.000000e+00
pdi                         pdi 0.000000e+00
adhesion               adhesion 0.000000e+00
cohesion               cohesion 0.000000e+00
inner                     inner 0.000000e+00
outer                     outer 0.000000e+00
ioratio                 ioratio 0.000000e+00
comsize                 comsize 0.000000e+00
[1] "Dataset: low_CT Model RF, run: 7 of 10 2015-06-22 14:59:14"
     |      Out-of-bag   |
Tree |      MSE  %Var(y) |
   1 | 0.001285   268.09 |
   2 | 0.0004677    97.59 |
   3 | 0.0007691   160.49 |
   4 | 0.0007831   163.40 |
   5 | 0.0006821   142.33 |
   6 | 0.0006935   144.72 |
   7 |   0.0007   146.07 |
   8 | 0.0006449   134.57 |
   9 | 0.0006324   131.97 |
  10 | 0.0007685   160.36 |
  11 | 0.0007402   154.46 |
  12 | 0.0007311   152.56 |
  13 | 0.0007181   149.84 |
  14 | 0.0006817   142.25 |
  15 |  0.00068   141.90 |
  16 |  0.00073   152.33 |
  17 | 0.0007315   152.65 |
  18 | 0.0007213   150.51 |
  19 | 0.0007337   153.10 |
  20 | 0.0007235   150.97 |
  21 | 0.0006985   145.75 |
  22 | 0.0006833   142.59 |
  23 | 0.0006687   139.54 |
  24 | 0.0006476   135.13 |
  25 | 0.0006444   134.46 |
  26 | 0.0006514   135.93 |
  27 | 0.0006659   138.94 |
  28 | 0.0006588   137.47 |
  29 | 0.000641   133.76 |
  30 | 0.0006347   132.44 |
  31 | 0.0006244   130.30 |
  32 | 0.0006182   129.00 |
  33 | 0.0006107   127.42 |
  34 | 0.0006084   126.95 |
  35 | 0.0005999   125.17 |
  36 | 0.0005932   123.77 |
  37 | 0.0005892   122.94 |
  38 | 0.0005859   122.26 |
  39 | 0.0005852   122.10 |
  40 | 0.0005817   121.39 |
  41 | 0.0005762   120.23 |
  42 | 0.0005767   120.34 |
  43 | 0.0005709   119.13 |
  44 | 0.0005651   117.92 |
  45 | 0.0005675   118.42 |
  46 | 0.0005642   117.73 |
  47 | 0.0005607   117.00 |
  48 | 0.0005583   116.49 |
  49 | 0.0005589   116.63 |
  50 | 0.0005573   116.28 |
  51 | 0.0005568   116.18 |
  52 | 0.0005579   116.41 |
  53 | 0.000554   115.61 |
  54 | 0.0005523   115.24 |
  55 | 0.0005509   114.96 |
  56 | 0.0005496   114.68 |
  57 | 0.0005511   114.99 |
  58 | 0.0005484   114.44 |
  59 | 0.0005463   114.00 |
  60 | 0.000544   113.52 |
  61 | 0.0005416   113.01 |
  62 | 0.0005409   112.86 |
  63 |  0.00054   112.69 |
  64 | 0.0005412   112.92 |
  65 | 0.0005416   113.01 |
  66 | 0.0005424   113.18 |
  67 |  0.00054   112.67 |
  68 |  0.00054   112.68 |
  69 | 0.0005402   112.72 |
  70 | 0.0005393   112.53 |
  71 | 0.000538   112.26 |
  72 | 0.0005364   111.93 |
  73 | 0.0005353   111.71 |
  74 | 0.0005339   111.40 |
  75 | 0.000534   111.43 |
  76 | 0.0005337   111.37 |
  77 | 0.0005323   111.07 |
  78 | 0.000532   111.01 |
  79 | 0.000531   110.81 |
  80 | 0.0005303   110.65 |
  81 | 0.000529   110.38 |
  82 | 0.0005289   110.37 |
  83 | 0.0005313   110.86 |
  84 | 0.0005301   110.60 |
  85 | 0.0005284   110.25 |
  86 | 0.0005303   110.65 |
  87 | 0.0005295   110.48 |
  88 |  0.00053   110.59 |
  89 | 0.0005292   110.42 |
  90 | 0.0005291   110.40 |
  91 | 0.0005279   110.16 |
  92 | 0.0005275   110.08 |
  93 | 0.0005287   110.32 |
  94 |  0.00053   110.59 |
  95 | 0.0005305   110.70 |
  96 | 0.0005293   110.45 |
  97 | 0.0005282   110.23 |
  98 | 0.0005277   110.10 |
  99 | 0.0005311   110.83 |
 100 |  0.00053   110.59 |
[1] "Random Forest variable coefficients"
                      %IncMSE IncNodePurity
graph0           0.000000e+00  2.329341e-23
graph1           0.000000e+00  2.568204e-20
graph2           0.000000e+00  4.235165e-24
graph3           4.417007e-05  1.543721e-02
graph4           1.683615e-05  9.172713e-03
graph5           8.845644e-06  1.833174e-02
graph6           1.462774e-04  1.968705e-02
graph7           0.000000e+00  0.000000e+00
graph8           0.000000e+00  0.000000e+00
graph9           0.000000e+00  6.517919e-21
graph10          1.430446e-04  1.128013e-05
graph11          2.782341e-03  1.484648e-02
graph12          4.321521e-06  9.411765e-03
graph13          8.134136e-05  3.892512e-02
graph14          4.489612e-06  2.761905e-02
graph15          2.164476e-04  1.107142e-02
graph16          1.234618e-04  1.987578e-02
graph17          1.449224e-03  1.735481e-02
graph18          0.000000e+00  8.677853e-21
graph19          3.046127e-05  5.686314e-03
graph20          8.771099e-04  2.944887e-02
graph21          1.733478e-04  1.431012e-02
graph22          1.085069e-06  6.000000e-03
graph23          3.005916e-05  2.690476e-02
graph24          0.000000e+00  0.000000e+00
graph25          2.924372e-04  4.573142e-02
graph26          0.000000e+00  1.355253e-22
graph27          0.000000e+00  0.000000e+00
graph28          0.000000e+00  0.000000e+00
graph29          0.000000e+00  0.000000e+00
orbit0           0.000000e+00  9.000000e-03
orbit1           0.000000e+00  3.462740e-04
orbit2           0.000000e+00  5.421011e-20
orbit3           0.000000e+00  5.421011e-22
orbit4           3.013797e-05  2.217044e-02
orbit5           4.364906e-06  8.750000e-03
orbit6           1.547414e-03  1.420610e-03
orbit7           0.000000e+00  2.000000e-02
orbit8           2.676746e-05  1.800703e-02
orbit9           2.966119e-04  1.218750e-02
orbit10          0.000000e+00  6.352747e-23
orbit11          0.000000e+00  1.084202e-21
orbit12          0.000000e+00  6.776264e-22
orbit13          0.000000e+00  0.000000e+00
orbit14          0.000000e+00  0.000000e+00
orbit15          3.930770e-05  2.185185e-02
orbit16          0.000000e+00  1.600000e-02
orbit17          0.000000e+00  0.000000e+00
orbit18          1.210934e-05  3.080260e-02
orbit19          1.104240e-06  4.615385e-03
orbit20          5.337925e-04  1.348164e-02
orbit21          0.000000e+00  1.694066e-23
orbit22          2.052835e-03  3.001419e-02
orbit23          0.000000e+00  1.694066e-23
orbit24          0.000000e+00  6.852079e-04
orbit25          0.000000e+00  1.270549e-23
orbit26          0.000000e+00  0.000000e+00
orbit27          1.300390e-05  1.777778e-02
orbit28          0.000000e+00  1.355253e-22
orbit29          0.000000e+00  5.421011e-22
orbit30          0.000000e+00  3.388132e-23
orbit31          5.744587e-05  9.892473e-03
orbit32          0.000000e+00  1.397604e-22
orbit33          0.000000e+00  0.000000e+00
orbit34          3.134645e-04  3.398980e-02
orbit35          1.436782e-06  2.807018e-03
orbit36          3.883946e-05  4.038763e-02
orbit37          3.937244e-08  2.333333e-02
orbit38          1.835248e-04  5.579756e-02
orbit39          1.203313e-03  3.442693e-02
orbit40          0.000000e+00  4.235165e-24
orbit41          0.000000e+00  0.000000e+00
orbit42          0.000000e+00  5.421011e-22
orbit43          0.000000e+00  0.000000e+00
orbit44          0.000000e+00  0.000000e+00
orbit45          1.938266e-06  1.222222e-02
orbit46          0.000000e+00  4.235165e-24
orbit47          0.000000e+00  5.675121e-22
orbit48          0.000000e+00  0.000000e+00
orbit49          8.821762e-04  6.901639e-02
orbit50          2.206143e-05  3.119048e-02
orbit51          0.000000e+00  2.997608e-02
orbit52          0.000000e+00  2.117582e-24
orbit53          0.000000e+00  5.632769e-22
orbit54          0.000000e+00  3.388132e-23
orbit55          0.000000e+00  0.000000e+00
orbit56          2.174105e-05  3.226190e-02
orbit57          0.000000e+00  0.000000e+00
orbit58          0.000000e+00  0.000000e+00
orbit59          0.000000e+00  0.000000e+00
orbit60          0.000000e+00  0.000000e+00
orbit61          0.000000e+00  0.000000e+00
orbit62          3.370029e-04  5.172374e-02
orbit63          0.000000e+00  2.117582e-24
orbit64          0.000000e+00  0.000000e+00
orbit65          0.000000e+00  3.388132e-23
orbit66          0.000000e+00  5.421011e-22
orbit67          0.000000e+00  5.421011e-22
orbit68          0.000000e+00  0.000000e+00
orbit69          0.000000e+00  0.000000e+00
orbit70          0.000000e+00  0.000000e+00
orbit71          0.000000e+00  0.000000e+00
orbit72          0.000000e+00  0.000000e+00
AP               0.000000e+00  0.000000e+00
bet             -4.361099e-06  8.333333e-03
ecc              0.000000e+00  0.000000e+00
eccrad           0.000000e+00  1.428571e-02
close            1.446568e-03  1.243311e-03
constraint       0.000000e+00  0.000000e+00
coreness        -2.570837e-05  6.065915e-02
knn              7.972098e-06  1.025641e-02
hubscore         1.316177e-05  1.579978e-02
pagerank         4.368720e-06  9.926523e-03
trans            0.000000e+00  0.000000e+00
evcent           0.000000e+00  1.126554e-21
first            0.000000e+00  0.000000e+00
upto_second      1.012731e-05  3.302277e-03
upto_third       2.387166e-03  3.329898e-02
upto_fourth      1.323077e-03  1.621499e-03
upto_fifth       1.375569e-04  3.326960e-03
upto_sixth       4.380201e-06  8.333333e-03
second           0.000000e+00  0.000000e+00
third            4.005780e-04  3.212149e-03
fourth           2.331153e-04  8.641527e-02
fifth            0.000000e+00  8.571429e-03
sixth            0.000000e+00  8.333333e-03
ratio1           8.703220e-06  1.500000e-02
ratio2           2.341629e-04  1.015337e-02
ratio3           8.678748e-05  4.490900e-02
ratio4           4.389816e-06  1.885417e-02
ratio5          -1.588117e-05  6.013385e-02
ratio6           8.853814e-06  1.071656e-02
selfinter        3.663141e-05  2.777792e-02
walktrap_vertex -4.258944e-06  3.160714e-02
bigcom1          9.598137e-05  5.750389e-02
bigcom2          0.000000e+00  0.000000e+00
bigcom3          0.000000e+00  0.000000e+00
bigcom4         -1.918189e-06  1.025641e-02
bigcom6          0.000000e+00  0.000000e+00
bigcom8          0.000000e+00  0.000000e+00
bigcom9          0.000000e+00  0.000000e+00
bigcom11         0.000000e+00  0.000000e+00
bigcom13         0.000000e+00  0.000000e+00
bigcom15         0.000000e+00  0.000000e+00
bigcom16         0.000000e+00  0.000000e+00
bigcom21         0.000000e+00  0.000000e+00
bigcom22         0.000000e+00  0.000000e+00
bigcom24         0.000000e+00  0.000000e+00
bigcom26         0.000000e+00  0.000000e+00
bigcom28         0.000000e+00  0.000000e+00
bigcom30         0.000000e+00  0.000000e+00
bigcom31         0.000000e+00  0.000000e+00
bigcom32         0.000000e+00  5.421011e-22
bigcom33         0.000000e+00  0.000000e+00
bigcom34         0.000000e+00  0.000000e+00
bigcom36         0.000000e+00  1.355253e-22
bigcom37         0.000000e+00  0.000000e+00
bigcom38         0.000000e+00  0.000000e+00
bigcom39         0.000000e+00  0.000000e+00
bigcom40         5.975791e-04  1.216095e-01
bigcom43         0.000000e+00  0.000000e+00
bigcom44         0.000000e+00  0.000000e+00
bigcom46         0.000000e+00  0.000000e+00
bigcom47         0.000000e+00  0.000000e+00
bigcom49         0.000000e+00  1.694066e-23
bigcom50         0.000000e+00  0.000000e+00
bigcom51         0.000000e+00  0.000000e+00
bigcom52         0.000000e+00  0.000000e+00
bigcom54         0.000000e+00  0.000000e+00
bigcom56         0.000000e+00  0.000000e+00
bigcom62         0.000000e+00  0.000000e+00
bigcom66         0.000000e+00  0.000000e+00
bigcom68         0.000000e+00  0.000000e+00
bigcom69         0.000000e+00  0.000000e+00
bigcom71         0.000000e+00  5.421011e-22
bigcom72         0.000000e+00  0.000000e+00
bigcom73         0.000000e+00  0.000000e+00
bigcom74         0.000000e+00  0.000000e+00
bigcom75         0.000000e+00  0.000000e+00
bigcom76         0.000000e+00  0.000000e+00
bigcom77         0.000000e+00  0.000000e+00
bigcom79         0.000000e+00  5.421011e-22
bigcom80         0.000000e+00  0.000000e+00
bigcom82         0.000000e+00  0.000000e+00
bigcom83         0.000000e+00  1.355253e-22
bigcom84         0.000000e+00  0.000000e+00
bigcom85         0.000000e+00  0.000000e+00
bigcom87         0.000000e+00  0.000000e+00
bigcom89         0.000000e+00  0.000000e+00
bigcom91         0.000000e+00  0.000000e+00
bigcom92         0.000000e+00  0.000000e+00
bigcom93         0.000000e+00  0.000000e+00
bigcom96         0.000000e+00  0.000000e+00
bigcom97         0.000000e+00  0.000000e+00
bigcom98         0.000000e+00  0.000000e+00
bigcom99         0.000000e+00  0.000000e+00
bigcom101        0.000000e+00  0.000000e+00
bigcom104        0.000000e+00  0.000000e+00
bigcom106        0.000000e+00  0.000000e+00
bigcom109        0.000000e+00  0.000000e+00
bigcom113        0.000000e+00  0.000000e+00
bigcom116        0.000000e+00  0.000000e+00
bigcom120        0.000000e+00  2.168404e-21
bigcom123        0.000000e+00  5.421011e-22
bigcom126        0.000000e+00  0.000000e+00
bigcom127        0.000000e+00  0.000000e+00
bigcom137        0.000000e+00  0.000000e+00
bigcom139        0.000000e+00  0.000000e+00
bigcom140        0.000000e+00  0.000000e+00
bigcom143        0.000000e+00  0.000000e+00
bigcom145        0.000000e+00  0.000000e+00
bigcom146        0.000000e+00  5.421011e-22
bigcom147        0.000000e+00  5.421011e-22
bigcom149        0.000000e+00  0.000000e+00
bigcom153        0.000000e+00  0.000000e+00
bigcom154        0.000000e+00  0.000000e+00
bigcom156        0.000000e+00  0.000000e+00
bigcom157        0.000000e+00  0.000000e+00
bigcom158        0.000000e+00  0.000000e+00
bigcom160        0.000000e+00  0.000000e+00
bigcom161        0.000000e+00  0.000000e+00
bigcom162        0.000000e+00  0.000000e+00
bigcom164        0.000000e+00  0.000000e+00
bigcom166        0.000000e+00  0.000000e+00
bigcom167        0.000000e+00  0.000000e+00
bigcom171        0.000000e+00  0.000000e+00
bigcom173        0.000000e+00  0.000000e+00
bigcom175        0.000000e+00  0.000000e+00
bigcom176        0.000000e+00  0.000000e+00
bigcom177        0.000000e+00  0.000000e+00
bigcom178        0.000000e+00  5.421011e-22
bigcom180        0.000000e+00  0.000000e+00
bigcom181        0.000000e+00  0.000000e+00
bigcom184        0.000000e+00  0.000000e+00
bigcom186        0.000000e+00  0.000000e+00
bigcom187        0.000000e+00  0.000000e+00
bigcom189        0.000000e+00  0.000000e+00
bigcom194        0.000000e+00  0.000000e+00
bigcom195        0.000000e+00  0.000000e+00
bigcom196        0.000000e+00  0.000000e+00
bigcom204        0.000000e+00  0.000000e+00
bigcom205        0.000000e+00  0.000000e+00
bigcom212        0.000000e+00  0.000000e+00
bigcom214        0.000000e+00  0.000000e+00
bigcom222        0.000000e+00  0.000000e+00
bigcom223        0.000000e+00  0.000000e+00
bigcom226        0.000000e+00  0.000000e+00
bigcom227        0.000000e+00  0.000000e+00
bigcom229        0.000000e+00  0.000000e+00
bigcom233        0.000000e+00  0.000000e+00
bigcom236        0.000000e+00  0.000000e+00
bigcom237        0.000000e+00  0.000000e+00
bigcom246        0.000000e+00  0.000000e+00
bigcom248        0.000000e+00  0.000000e+00
bigcom249        0.000000e+00  0.000000e+00
bigcom250        0.000000e+00  0.000000e+00
bigcom254        0.000000e+00  0.000000e+00
bigcom266        0.000000e+00  0.000000e+00
bigcom269        0.000000e+00  0.000000e+00
bigcom272        0.000000e+00  0.000000e+00
bigcom274        0.000000e+00  0.000000e+00
bigcom281        0.000000e+00  0.000000e+00
bigcom291        0.000000e+00  0.000000e+00
bigcom292        0.000000e+00  0.000000e+00
bigcom295        0.000000e+00  0.000000e+00
bigcom299        0.000000e+00  0.000000e+00
bigcom301        0.000000e+00  5.421011e-22
bigcom306        0.000000e+00  0.000000e+00
bigcom309        0.000000e+00  0.000000e+00
bigcom314        0.000000e+00  0.000000e+00
bigcom321        0.000000e+00  0.000000e+00
bigcom341        0.000000e+00  0.000000e+00
bigcom350        0.000000e+00  0.000000e+00
bigcom353        0.000000e+00  0.000000e+00
bigcom359        0.000000e+00  0.000000e+00
bigcom363        0.000000e+00  0.000000e+00
bigcom365        0.000000e+00  0.000000e+00
bigcom385        0.000000e+00  0.000000e+00
bigcom386        0.000000e+00  0.000000e+00
bigcom408        0.000000e+00  0.000000e+00
bigcom412        0.000000e+00  0.000000e+00
bigcom480        0.000000e+00  0.000000e+00
spin_vertex      0.000000e+00  1.694066e-23
membership_s1    9.421526e-05  1.688754e-02
membership_s3    0.000000e+00  0.000000e+00
membership_s4   -8.622596e-06  1.308715e-02
membership_s5    0.000000e+00  0.000000e+00
membership_s6    0.000000e+00  0.000000e+00
membership_s7    0.000000e+00  0.000000e+00
membership_s8    0.000000e+00  0.000000e+00
membership_s9    0.000000e+00  0.000000e+00
membership_s11   0.000000e+00  0.000000e+00
membership_s12   0.000000e+00  0.000000e+00
membership_s14   0.000000e+00  0.000000e+00
membership_s15   0.000000e+00  0.000000e+00
membership_s16   0.000000e+00  0.000000e+00
membership_s17   0.000000e+00  0.000000e+00
membership_s18   0.000000e+00  0.000000e+00
membership_s20   0.000000e+00  0.000000e+00
membership_s21   0.000000e+00  0.000000e+00
membership_s22   0.000000e+00  0.000000e+00
membership_s24   0.000000e+00  0.000000e+00
membership_s25   0.000000e+00  0.000000e+00
membership_s26   0.000000e+00  0.000000e+00
membership_s27   0.000000e+00  0.000000e+00
membership_s28   0.000000e+00  0.000000e+00
membership_s30   0.000000e+00  0.000000e+00
membership_s31   0.000000e+00  0.000000e+00
membership_s32   0.000000e+00  0.000000e+00
membership_s33   0.000000e+00  0.000000e+00
membership_s36   5.918473e-06  9.829048e-03
membership_s37   0.000000e+00  0.000000e+00
V1               0.000000e+00  2.329341e-23
V2               4.221262e-06  4.031898e-02
pdi              0.000000e+00  0.000000e+00
adhesion         2.342282e-03  9.827379e-02
cohesion         2.173783e-03  1.299513e-01
inner            5.713762e-05  3.687515e-02
outer            3.914169e-05  2.659972e-02
ioratio          5.657393e-04  1.870486e-01
comsize          1.060820e-03  1.172945e-01
[1] "Dataset: low_CT Model GLM, run: 7 of 10 2015-06-22 14:59:29"
[1] "glmnet variable coefficients"
                         [,1]          [,2]
(Intercept)     -7.642364e+00 -7.761062e+00
graph0           1.469617e-40  9.609409e-03
graph1          -1.781504e-43 -2.722367e-05
graph2          -2.445992e-40 -8.398750e-02
graph3           5.534378e-46 -2.316752e-06
graph4          -2.613321e-46 -2.441206e-08
graph5           1.033154e-41  4.839715e-04
graph6          -7.109216e-44 -4.820994e-06
graph7          -4.530738e-42 -8.853737e-04
graph8          -2.350478e-40 -2.561883e-02
graph9           2.096197e-47 -8.037518e-08
graph10         -6.819518e-48  2.273490e-10
graph11         -4.135939e-49 -4.952666e-11
graph12         -6.771033e-47  1.776168e-07
graph13         -1.695984e-45 -2.389798e-06
graph14         -6.616376e-47 -2.551761e-09
graph15         -7.224151e-44 -3.435687e-04
graph16         -4.675857e-46  1.111547e-07
graph17         -2.533350e-45  6.643193e-08
graph18         -1.278932e-43 -1.518816e-05
graph19         -9.593312e-45 -1.242281e-06
graph20          5.242012e-43  6.256446e-05
graph21          1.718739e-43  1.126526e-04
graph22         -7.804229e-44 -9.308081e-06
graph23         -5.829458e-44 -5.869363e-06
graph24         -3.897262e-43 -5.004136e-05
graph25          7.643400e-42 -1.899114e-04
graph26         -1.559116e-42 -1.886119e-04
graph27         -1.362723e-41 -1.878873e-03
graph28         -8.599514e-42 -3.000581e-04
graph29         -4.041266e-40 -3.608156e-02
orbit0           1.469617e-40  9.739524e-03
orbit1          -1.793733e-43 -2.706615e-05
orbit2           5.892978e-41 -3.636397e-03
orbit3          -2.445992e-40 -8.403487e-02
orbit4           3.968582e-46 -2.935394e-06
orbit5           1.815124e-44  1.542761e-05
orbit6          -2.613325e-46 -2.443704e-08
orbit7           3.294938e-41 -2.728130e-02
orbit8           1.033154e-41  4.968576e-04
orbit9          -7.418307e-44 -2.768469e-06
orbit10         -2.217711e-43 -2.648467e-05
orbit11         -1.658925e-40 -6.000263e-02
orbit12         -4.528702e-42 -8.874039e-04
orbit13         -2.088178e-40 -3.496719e-02
orbit14         -2.350478e-40 -2.565501e-02
orbit15          1.728496e-47 -1.074230e-07
orbit16          6.594100e-45  1.885759e-06
orbit17         -1.745162e-46 -1.989631e-07
orbit18          2.167483e-46  5.750806e-08
orbit19         -8.892852e-48 -1.190870e-10
orbit20         -8.498125e-47 -1.220897e-08
orbit21          4.868048e-44  1.404211e-05
orbit22         -4.135939e-49 -4.957431e-11
orbit23         -1.225201e-41 -1.248614e-01
orbit24          3.443573e-47  2.694421e-07
orbit25         -8.137576e-46 -5.612985e-08
orbit26         -1.286955e-43 -1.813938e-05
orbit27          1.475015e-45 -4.646396e-06
orbit28          2.379051e-44  1.907318e-05
orbit29         -1.725076e-44 -3.681227e-06
orbit30         -2.497224e-43 -5.781476e-05
orbit31         -7.421423e-47 -2.715140e-09
orbit32         -1.912214e-46 -1.036940e-08
orbit33         -2.134170e-40 -7.674468e-02
orbit34         -7.224151e-44 -3.431304e-04
orbit35         -2.367953e-45 -3.583216e-07
orbit36          2.324506e-43  4.377845e-05
orbit37          3.351093e-45  1.589704e-06
orbit38          1.017973e-41  3.203287e-03
orbit39         -4.121984e-45  4.466145e-07
orbit40         -3.028863e-45 -2.182648e-07
orbit41         -2.637673e-43 -1.222880e-05
orbit42         -2.553098e-40 -3.747088e-02
orbit43         -1.278921e-43 -1.518858e-05
orbit44         -2.887464e-40 -2.583600e-02
orbit45         -5.725525e-45 -2.858745e-07
orbit46         -1.079775e-43 -2.213345e-05
orbit47         -3.263058e-42 -7.233147e-04
orbit48         -2.232751e-43 -1.697046e-05
orbit49          5.293983e-43  6.395078e-05
orbit50         -2.310017e-42 -1.541847e-02
orbit51          8.651927e-43  3.666968e-04
orbit52         -3.863340e-43 -5.312983e-05
orbit53         -6.788099e-42 -1.755058e-03
orbit54         -7.804046e-44 -9.291671e-06
orbit55         -3.143072e-40 -2.827633e-02
orbit56         -5.592498e-44 -6.056961e-06
orbit57         -3.863613e-43 -1.962330e-05
orbit58         -2.607032e-40 -2.681650e-02
orbit59         -4.100718e-43 -5.327199e-05
orbit60         -3.555417e-42 -2.881810e-04
orbit61         -3.646682e-40 -5.586267e-02
orbit62          1.092045e-41 -1.426701e-04
orbit63         -1.552454e-41 -4.356682e-03
orbit64         -8.085189e-42 -1.205990e-03
orbit65         -1.875185e-42 -2.437494e-04
orbit66         -3.727110e-42 -1.682412e-04
orbit67         -3.305512e-40 -1.752798e-02
orbit68         -1.363162e-41 -1.880680e-03
orbit69         -4.851590e-40 -2.772826e-02
orbit70         -8.596450e-42 -2.944592e-04
orbit71         -2.274568e-40 -1.422296e-02
orbit72         -4.041266e-40 -3.598578e-02
AP              -4.997202e-40 -1.110906e-01
bet             -2.943230e-44 -1.182751e-05
ecc             -8.687392e-41 -6.448096e-02
eccrad          -5.212435e-40 -3.869069e-01
close            7.793902e-40 -9.609902e-01
constraint      -1.056658e-39 -2.079974e-01
coreness         2.672297e-40  7.613562e-02
knn             -3.906637e-43 -6.920207e-05
hubscore        -1.145514e-38 -4.637395e-01
pagerank        -1.327114e-39 -4.354537e-01
trans           -8.668116e-40 -3.569947e-01
evcent          -1.197072e-38 -1.028847e+00
first            1.469617e-40  9.589033e-03
upto_second     -2.011603e-43 -3.010104e-05
upto_third       3.048233e-45 -1.885153e-05
upto_fourth      5.506949e-44  7.121087e-07
upto_fifth       9.815293e-44  1.758023e-05
upto_sixth       1.123109e-43  1.067660e-05
second          -2.018622e-43 -3.016178e-05
third            2.135605e-44 -2.559688e-05
fourth           7.588009e-44  4.251769e-05
fifth           -6.732544e-44  2.961222e-06
sixth           -1.365239e-43 -2.648102e-05
ratio1          -4.001634e-43 -6.763336e-05
ratio2          -1.079159e-43  8.690331e-05
ratio3          -1.495435e-42 -1.279369e-04
ratio4          -9.966804e-43 -7.522896e-05
ratio5          -5.899504e-43 -6.048000e-05
ratio6          -1.575499e-43 -2.650080e-05
selfinter        1.407410e-39  5.433593e-01
walktrap_vertex  1.378549e-39  5.799507e-01
bigcom1          1.996866e-39  8.503689e-01
bigcom2         -4.846159e-40 -1.305145e-01
bigcom3         -4.929727e-40 -4.383577e-01
bigcom4          5.700737e-40  4.217716e-01
bigcom6         -4.844609e-40 -1.827278e-01
bigcom8         -4.918525e-40 -1.237658e-01
bigcom9         -4.866393e-40 -8.990006e-02
bigcom11        -4.850813e-40 -3.811308e-01
bigcom13        -4.856255e-40 -2.026510e-01
bigcom15        -4.859370e-40 -1.499266e-01
bigcom16        -4.847709e-40 -3.735412e-01
bigcom21        -4.877359e-40 -8.600545e-02
bigcom22        -4.909759e-40 -3.062308e-01
bigcom24        -4.845384e-40 -8.803625e-02
bigcom26        -4.864050e-40 -1.474977e-01
bigcom28        -4.920921e-40 -1.575539e-01
bigcom30        -4.871087e-40 -1.213317e-01
bigcom31        -4.843835e-40 -2.960526e-02
bigcom32        -4.852367e-40 -3.270813e-01
bigcom33        -4.843835e-40 -3.109936e-01
bigcom34        -4.845384e-40 -8.074309e-02
bigcom36        -4.849261e-40 -1.669341e-01
bigcom37        -4.845384e-40 -1.251323e-01
bigcom38        -4.852367e-40 -1.821708e-01
bigcom39        -4.851590e-40 -3.958498e-01
bigcom40         2.603304e-39  9.395243e-01
bigcom43        -4.847709e-40 -1.084700e-01
bigcom44        -4.901024e-40 -2.653279e-01
bigcom46        -4.850813e-40 -3.647343e-01
bigcom47        -4.848485e-40 -2.473505e-01
bigcom49        -4.848485e-40 -3.634946e-01
bigcom50        -4.850037e-40 -2.672170e-01
bigcom51        -4.846159e-40 -1.328392e-01
bigcom52        -4.844609e-40 -1.173497e-01
bigcom54        -4.846159e-40 -2.831541e-01
bigcom56        -4.846934e-40 -7.747746e-02
bigcom62        -4.845384e-40 -2.465124e-01
bigcom66        -4.845384e-40 -5.868864e-01
bigcom68        -4.844609e-40 -2.211482e-01
bigcom69        -4.850037e-40 -1.931132e-01
bigcom71        -4.853921e-40 -1.434191e-01
bigcom72        -4.846934e-40 -4.443722e-01
bigcom73        -4.846159e-40 -3.462295e-01
bigcom74        -4.847709e-40 -2.057488e-01
bigcom75        -4.844609e-40 -5.335169e-01
bigcom76        -4.844609e-40 -8.746208e-02
bigcom77        -4.845384e-40 -5.252253e-02
bigcom79        -4.845384e-40 -1.931667e-01
bigcom80        -4.846159e-40 -5.354445e-01
bigcom82        -4.847709e-40 -1.661235e-01
bigcom83        -4.845384e-40 -1.534121e-01
bigcom84        -4.845384e-40 -8.148205e-02
bigcom85        -4.848485e-40 -1.350073e-01
bigcom87        -4.847709e-40 -6.023177e-01
bigcom89        -4.846159e-40 -1.366927e-01
bigcom91        -4.845384e-40 -8.237913e-02
bigcom92        -4.851590e-40 -1.205271e-01
bigcom93        -4.846159e-40 -1.451927e-01
bigcom96        -4.844609e-40 -1.104599e-01
bigcom97        -4.849261e-40 -1.668902e-01
bigcom98        -4.846934e-40 -1.545597e-01
bigcom99        -4.846934e-40 -5.459257e-02
bigcom101       -4.848485e-40 -1.439976e-01
bigcom104       -4.850037e-40 -1.932551e-01
bigcom106       -4.846934e-40 -6.148898e-01
bigcom109       -4.846934e-40 -2.285152e-01
bigcom113       -4.847709e-40 -1.264363e-01
bigcom116       -4.851590e-40 -3.058990e-01
bigcom120       -4.845384e-40 -3.156172e-01
bigcom123       -4.846934e-40 -3.945679e-01
bigcom126       -4.845384e-40 -9.420763e-02
bigcom127       -4.844609e-40 -9.389406e-02
bigcom137       -4.846934e-40 -1.523273e-01
bigcom139       -4.845384e-40 -6.019298e-01
bigcom140       -4.845384e-40 -1.042589e-01
bigcom143       -4.846934e-40 -6.308852e-01
bigcom145       -4.844609e-40 -5.497181e-02
bigcom146       -4.846159e-40 -3.861346e-02
bigcom147       -4.846934e-40 -3.583574e-01
bigcom149       -4.843835e-40 -1.573034e-02
bigcom153       -4.848485e-40 -4.318320e-01
bigcom154       -4.851590e-40 -2.846468e-01
bigcom156       -4.845384e-40 -1.594602e-01
bigcom157       -4.845384e-40 -1.565242e-01
bigcom158       -4.845384e-40 -8.885596e-02
bigcom160       -4.846934e-40 -4.493224e-01
bigcom161       -4.845384e-40 -6.776597e-02
bigcom162       -4.845384e-40 -1.620927e-01
bigcom164       -4.845384e-40 -3.606463e-01
bigcom166       -4.849261e-40 -8.769520e-02
bigcom167       -4.850813e-40 -3.937115e-01
bigcom171       -4.843835e-40 -1.859925e-01
bigcom173       -4.846159e-40 -1.415973e-01
bigcom175       -4.845384e-40 -1.191509e-01
bigcom176       -4.846159e-40 -3.401112e-01
bigcom177       -4.845384e-40 -6.821778e-02
bigcom178       -4.846934e-40 -2.824071e-01
bigcom180       -4.845384e-40 -1.250092e-01
bigcom181       -4.846934e-40 -6.157252e-02
bigcom184       -4.843835e-40 -1.827204e-01
bigcom186       -4.845384e-40 -8.947256e-02
bigcom187       -4.845384e-40 -6.067488e-02
bigcom189       -4.847709e-40 -6.802890e-02
bigcom194       -4.846159e-40 -2.459710e-01
bigcom195       -4.846159e-40 -1.943025e-01
bigcom196       -4.843835e-40 -3.730041e-02
bigcom204       -4.850037e-40 -4.444446e-01
bigcom205       -4.846159e-40 -6.150508e-02
bigcom212       -4.846159e-40 -8.505501e-02
bigcom214       -4.847709e-40 -1.351922e-01
bigcom222       -4.845384e-40 -7.735377e-02
bigcom223        0.000000e+00  0.000000e+00
bigcom226       -4.845384e-40 -5.640086e-02
bigcom227       -4.845384e-40 -9.928222e-02
bigcom229       -4.845384e-40 -7.747990e-02
bigcom233       -4.844609e-40 -3.250691e-01
bigcom236       -4.846159e-40 -4.251215e-01
bigcom237       -4.843835e-40 -1.728475e-01
bigcom246       -4.846159e-40 -1.349671e-01
bigcom248       -4.847709e-40 -6.658927e-02
bigcom249       -4.844609e-40 -3.308179e-01
bigcom250       -4.844609e-40 -8.416947e-02
bigcom254       -4.846159e-40 -2.245796e-01
bigcom266       -4.844609e-40 -2.751042e-01
bigcom269       -4.847709e-40 -1.434181e-01
bigcom272       -4.845384e-40 -1.589385e-01
bigcom274       -4.853921e-40 -2.470189e-01
bigcom281       -4.844609e-40 -4.584803e-01
bigcom291       -4.843835e-40 -1.781041e-01
bigcom292       -4.844609e-40 -3.620464e-01
bigcom295       -4.843835e-40 -4.834524e-01
bigcom299       -4.844609e-40 -2.820306e-01
bigcom301       -4.846934e-40 -1.591062e-01
bigcom306       -4.846159e-40 -1.652932e-01
bigcom309       -4.848485e-40 -8.220431e-02
bigcom314       -4.844609e-40 -1.240478e-01
bigcom321       -4.850813e-40 -1.504634e-01
bigcom341       -4.845384e-40 -1.572902e-01
bigcom350       -4.844609e-40 -1.434685e-02
bigcom353       -4.845384e-40 -7.679588e-02
bigcom359       -4.845384e-40 -8.928881e-02
bigcom363       -4.845384e-40 -1.545044e-01
bigcom365       -4.844609e-40 -4.619860e-01
bigcom385       -4.846159e-40 -6.797870e-02
bigcom386       -4.844609e-40 -1.517970e-01
bigcom408       -4.849261e-40 -3.429434e-01
bigcom412       -4.845384e-40 -5.790368e-02
bigcom480       -4.846934e-40 -1.275041e-01
spin_vertex     -2.070114e-39 -1.078471e+00
membership_s1    1.028058e-39  6.714454e-01
membership_s3   -4.858591e-40 -1.167689e-01
membership_s4    1.085867e-39  2.828927e-01
membership_s5   -5.224660e-40 -2.617312e-01
membership_s6   -5.547973e-40 -2.209372e-01
membership_s7   -5.119620e-40 -4.117199e-01
membership_s8   -4.851590e-40 -1.677172e-01
membership_s9   -4.855477e-40 -8.947619e-02
membership_s11  -4.848485e-40 -5.593665e-02
membership_s12  -4.849261e-40 -5.142741e-02
membership_s14  -4.846934e-40 -6.658702e-02
membership_s15  -4.931331e-40 -2.387791e-01
membership_s16  -4.851590e-40 -9.005871e-02
membership_s17  -4.848485e-40 -9.834906e-02
membership_s18  -4.875789e-40 -3.077777e-01
membership_s20  -4.847709e-40 -8.658264e-02
membership_s21  -4.945011e-40 -2.399971e-01
membership_s22  -4.857812e-40 -1.534519e-01
membership_s24  -4.857033e-40 -1.312433e-01
membership_s25  -4.850813e-40 -3.063946e-01
membership_s26  -4.854699e-40 -4.784717e-02
membership_s27  -5.171166e-40 -2.959602e-01
membership_s28  -4.855477e-40 -9.521605e-02
membership_s30  -5.523702e-40 -1.869016e-01
membership_s31  -5.130889e-40 -2.220322e-01
membership_s32  -5.131758e-40 -2.413800e-01
membership_s33  -4.846934e-40 -4.317998e-02
membership_s36   8.555695e-40  4.319161e-01
membership_s37  -4.899439e-40 -2.843305e-01
V1               7.388144e-40  7.803194e-02
V2               6.988838e-40  2.334413e-01
pdi             -2.144329e-36 -4.417947e+02
adhesion        -2.906557e-44 -1.168034e-05
cohesion         5.813619e-44  2.342780e-05
inner            3.629209e-44  2.209562e-05
outer            3.342898e-44  4.091086e-06
ioratio         -9.561110e-41 -8.774401e-01
comsize          1.201891e-43  9.178006e-05
[1] "Dataset: low_CT Model GBM, run: 8 of 10 2015-06-22 15:00:48"
Iter   TrainDeviance   ValidDeviance   StepSize   Improve
     1        0.0434            -nan     0.0100    0.0002

[1] "GBM variable coefficients"
                            var      rel.inf
orbit38                 orbit38 3.333259e+01
fourth                   fourth 3.284319e+01
cohesion               cohesion 3.098360e+01
comsize                 comsize 2.287217e+00
bigcom40               bigcom40 5.534086e-01
graph1                   graph1 2.297086e-25
graph4                   graph4 1.508202e-29
graph3                   graph3 4.077684e-30
graph9                   graph9 1.527146e-30
graph0                   graph0 0.000000e+00
graph2                   graph2 0.000000e+00
graph5                   graph5 0.000000e+00
graph6                   graph6 0.000000e+00
graph7                   graph7 0.000000e+00
graph8                   graph8 0.000000e+00
graph10                 graph10 0.000000e+00
graph11                 graph11 0.000000e+00
graph12                 graph12 0.000000e+00
graph13                 graph13 0.000000e+00
graph14                 graph14 0.000000e+00
graph15                 graph15 0.000000e+00
graph16                 graph16 0.000000e+00
graph17                 graph17 0.000000e+00
graph18                 graph18 0.000000e+00
graph19                 graph19 0.000000e+00
graph20                 graph20 0.000000e+00
graph21                 graph21 0.000000e+00
graph22                 graph22 0.000000e+00
graph23                 graph23 0.000000e+00
graph24                 graph24 0.000000e+00
graph25                 graph25 0.000000e+00
graph26                 graph26 0.000000e+00
graph27                 graph27 0.000000e+00
graph28                 graph28 0.000000e+00
graph29                 graph29 0.000000e+00
orbit0                   orbit0 0.000000e+00
orbit1                   orbit1 0.000000e+00
orbit2                   orbit2 0.000000e+00
orbit3                   orbit3 0.000000e+00
orbit4                   orbit4 0.000000e+00
orbit5                   orbit5 0.000000e+00
orbit6                   orbit6 0.000000e+00
orbit7                   orbit7 0.000000e+00
orbit8                   orbit8 0.000000e+00
orbit9                   orbit9 0.000000e+00
orbit10                 orbit10 0.000000e+00
orbit11                 orbit11 0.000000e+00
orbit12                 orbit12 0.000000e+00
orbit13                 orbit13 0.000000e+00
orbit14                 orbit14 0.000000e+00
orbit15                 orbit15 0.000000e+00
orbit16                 orbit16 0.000000e+00
orbit17                 orbit17 0.000000e+00
orbit18                 orbit18 0.000000e+00
orbit19                 orbit19 0.000000e+00
orbit20                 orbit20 0.000000e+00
orbit21                 orbit21 0.000000e+00
orbit22                 orbit22 0.000000e+00
orbit23                 orbit23 0.000000e+00
orbit24                 orbit24 0.000000e+00
orbit25                 orbit25 0.000000e+00
orbit26                 orbit26 0.000000e+00
orbit27                 orbit27 0.000000e+00
orbit28                 orbit28 0.000000e+00
orbit29                 orbit29 0.000000e+00
orbit30                 orbit30 0.000000e+00
orbit31                 orbit31 0.000000e+00
orbit32                 orbit32 0.000000e+00
orbit33                 orbit33 0.000000e+00
orbit34                 orbit34 0.000000e+00
orbit35                 orbit35 0.000000e+00
orbit36                 orbit36 0.000000e+00
orbit37                 orbit37 0.000000e+00
orbit39                 orbit39 0.000000e+00
orbit40                 orbit40 0.000000e+00
orbit41                 orbit41 0.000000e+00
orbit42                 orbit42 0.000000e+00
orbit43                 orbit43 0.000000e+00
orbit44                 orbit44 0.000000e+00
orbit45                 orbit45 0.000000e+00
orbit46                 orbit46 0.000000e+00
orbit47                 orbit47 0.000000e+00
orbit48                 orbit48 0.000000e+00
orbit49                 orbit49 0.000000e+00
orbit50                 orbit50 0.000000e+00
orbit51                 orbit51 0.000000e+00
orbit52                 orbit52 0.000000e+00
orbit53                 orbit53 0.000000e+00
orbit54                 orbit54 0.000000e+00
orbit55                 orbit55 0.000000e+00
orbit56                 orbit56 0.000000e+00
orbit57                 orbit57 0.000000e+00
orbit58                 orbit58 0.000000e+00
orbit59                 orbit59 0.000000e+00
orbit60                 orbit60 0.000000e+00
orbit61                 orbit61 0.000000e+00
orbit62                 orbit62 0.000000e+00
orbit63                 orbit63 0.000000e+00
orbit64                 orbit64 0.000000e+00
orbit65                 orbit65 0.000000e+00
orbit66                 orbit66 0.000000e+00
orbit67                 orbit67 0.000000e+00
orbit68                 orbit68 0.000000e+00
orbit69                 orbit69 0.000000e+00
orbit70                 orbit70 0.000000e+00
orbit71                 orbit71 0.000000e+00
orbit72                 orbit72 0.000000e+00
AP                           AP 0.000000e+00
bet                         bet 0.000000e+00
ecc                         ecc 0.000000e+00
eccrad                   eccrad 0.000000e+00
close                     close 0.000000e+00
constraint           constraint 0.000000e+00
coreness               coreness 0.000000e+00
knn                         knn 0.000000e+00
hubscore               hubscore 0.000000e+00
pagerank               pagerank 0.000000e+00
trans                     trans 0.000000e+00
evcent                   evcent 0.000000e+00
first                     first 0.000000e+00
upto_second         upto_second 0.000000e+00
upto_third           upto_third 0.000000e+00
upto_fourth         upto_fourth 0.000000e+00
upto_fifth           upto_fifth 0.000000e+00
upto_sixth           upto_sixth 0.000000e+00
second                   second 0.000000e+00
third                     third 0.000000e+00
fifth                     fifth 0.000000e+00
sixth                     sixth 0.000000e+00
ratio1                   ratio1 0.000000e+00
ratio2                   ratio2 0.000000e+00
ratio3                   ratio3 0.000000e+00
ratio4                   ratio4 0.000000e+00
ratio5                   ratio5 0.000000e+00
ratio6                   ratio6 0.000000e+00
selfinter             selfinter 0.000000e+00
walktrap_vertex walktrap_vertex 0.000000e+00
bigcom1                 bigcom1 0.000000e+00
bigcom2                 bigcom2 0.000000e+00
bigcom3                 bigcom3 0.000000e+00
bigcom4                 bigcom4 0.000000e+00
bigcom6                 bigcom6 0.000000e+00
bigcom8                 bigcom8 0.000000e+00
bigcom9                 bigcom9 0.000000e+00
bigcom11               bigcom11 0.000000e+00
bigcom13               bigcom13 0.000000e+00
bigcom15               bigcom15 0.000000e+00
bigcom16               bigcom16 0.000000e+00
bigcom21               bigcom21 0.000000e+00
bigcom22               bigcom22 0.000000e+00
bigcom24               bigcom24 0.000000e+00
bigcom26               bigcom26 0.000000e+00
bigcom28               bigcom28 0.000000e+00
bigcom30               bigcom30 0.000000e+00
bigcom31               bigcom31 0.000000e+00
bigcom32               bigcom32 0.000000e+00
bigcom33               bigcom33 0.000000e+00
bigcom34               bigcom34 0.000000e+00
bigcom36               bigcom36 0.000000e+00
bigcom37               bigcom37 0.000000e+00
bigcom38               bigcom38 0.000000e+00
bigcom39               bigcom39 0.000000e+00
bigcom43               bigcom43 0.000000e+00
bigcom44               bigcom44 0.000000e+00
bigcom46               bigcom46 0.000000e+00
bigcom47               bigcom47 0.000000e+00
bigcom49               bigcom49 0.000000e+00
bigcom50               bigcom50 0.000000e+00
bigcom51               bigcom51 0.000000e+00
bigcom52               bigcom52 0.000000e+00
bigcom54               bigcom54 0.000000e+00
bigcom56               bigcom56 0.000000e+00
bigcom62               bigcom62 0.000000e+00
bigcom66               bigcom66 0.000000e+00
bigcom68               bigcom68 0.000000e+00
bigcom69               bigcom69 0.000000e+00
bigcom71               bigcom71 0.000000e+00
bigcom72               bigcom72 0.000000e+00
bigcom73               bigcom73 0.000000e+00
bigcom74               bigcom74 0.000000e+00
bigcom75               bigcom75 0.000000e+00
bigcom76               bigcom76 0.000000e+00
bigcom77               bigcom77 0.000000e+00
bigcom79               bigcom79 0.000000e+00
bigcom80               bigcom80 0.000000e+00
bigcom82               bigcom82 0.000000e+00
bigcom83               bigcom83 0.000000e+00
bigcom84               bigcom84 0.000000e+00
bigcom85               bigcom85 0.000000e+00
bigcom87               bigcom87 0.000000e+00
bigcom89               bigcom89 0.000000e+00
bigcom91               bigcom91 0.000000e+00
bigcom92               bigcom92 0.000000e+00
bigcom93               bigcom93 0.000000e+00
bigcom96               bigcom96 0.000000e+00
bigcom97               bigcom97 0.000000e+00
bigcom98               bigcom98 0.000000e+00
bigcom99               bigcom99 0.000000e+00
bigcom101             bigcom101 0.000000e+00
bigcom104             bigcom104 0.000000e+00
bigcom106             bigcom106 0.000000e+00
bigcom109             bigcom109 0.000000e+00
bigcom113             bigcom113 0.000000e+00
bigcom116             bigcom116 0.000000e+00
bigcom120             bigcom120 0.000000e+00
bigcom123             bigcom123 0.000000e+00
bigcom126             bigcom126 0.000000e+00
bigcom127             bigcom127 0.000000e+00
bigcom137             bigcom137 0.000000e+00
bigcom139             bigcom139 0.000000e+00
bigcom140             bigcom140 0.000000e+00
bigcom143             bigcom143 0.000000e+00
bigcom145             bigcom145 0.000000e+00
bigcom146             bigcom146 0.000000e+00
bigcom147             bigcom147 0.000000e+00
bigcom149             bigcom149 0.000000e+00
bigcom153             bigcom153 0.000000e+00
bigcom154             bigcom154 0.000000e+00
bigcom156             bigcom156 0.000000e+00
bigcom157             bigcom157 0.000000e+00
bigcom158             bigcom158 0.000000e+00
bigcom160             bigcom160 0.000000e+00
bigcom161             bigcom161 0.000000e+00
bigcom162             bigcom162 0.000000e+00
bigcom164             bigcom164 0.000000e+00
bigcom166             bigcom166 0.000000e+00
bigcom167             bigcom167 0.000000e+00
bigcom171             bigcom171 0.000000e+00
bigcom173             bigcom173 0.000000e+00
bigcom175             bigcom175 0.000000e+00
bigcom176             bigcom176 0.000000e+00
bigcom177             bigcom177 0.000000e+00
bigcom178             bigcom178 0.000000e+00
bigcom180             bigcom180 0.000000e+00
bigcom181             bigcom181 0.000000e+00
bigcom184             bigcom184 0.000000e+00
bigcom186             bigcom186 0.000000e+00
bigcom187             bigcom187 0.000000e+00
bigcom189             bigcom189 0.000000e+00
bigcom194             bigcom194 0.000000e+00
bigcom195             bigcom195 0.000000e+00
bigcom196             bigcom196 0.000000e+00
bigcom204             bigcom204 0.000000e+00
bigcom205             bigcom205 0.000000e+00
bigcom212             bigcom212 0.000000e+00
bigcom214             bigcom214 0.000000e+00
bigcom222             bigcom222 0.000000e+00
bigcom223             bigcom223 0.000000e+00
bigcom226             bigcom226 0.000000e+00
bigcom227             bigcom227 0.000000e+00
bigcom229             bigcom229 0.000000e+00
bigcom233             bigcom233 0.000000e+00
bigcom236             bigcom236 0.000000e+00
bigcom237             bigcom237 0.000000e+00
bigcom246             bigcom246 0.000000e+00
bigcom248             bigcom248 0.000000e+00
bigcom249             bigcom249 0.000000e+00
bigcom250             bigcom250 0.000000e+00
bigcom254             bigcom254 0.000000e+00
bigcom266             bigcom266 0.000000e+00
bigcom269             bigcom269 0.000000e+00
bigcom272             bigcom272 0.000000e+00
bigcom274             bigcom274 0.000000e+00
bigcom281             bigcom281 0.000000e+00
bigcom291             bigcom291 0.000000e+00
bigcom292             bigcom292 0.000000e+00
bigcom295             bigcom295 0.000000e+00
bigcom299             bigcom299 0.000000e+00
bigcom301             bigcom301 0.000000e+00
bigcom306             bigcom306 0.000000e+00
bigcom309             bigcom309 0.000000e+00
bigcom314             bigcom314 0.000000e+00
bigcom321             bigcom321 0.000000e+00
bigcom341             bigcom341 0.000000e+00
bigcom350             bigcom350 0.000000e+00
bigcom353             bigcom353 0.000000e+00
bigcom359             bigcom359 0.000000e+00
bigcom363             bigcom363 0.000000e+00
bigcom365             bigcom365 0.000000e+00
bigcom385             bigcom385 0.000000e+00
bigcom386             bigcom386 0.000000e+00
bigcom408             bigcom408 0.000000e+00
bigcom412             bigcom412 0.000000e+00
bigcom480             bigcom480 0.000000e+00
spin_vertex         spin_vertex 0.000000e+00
membership_s1     membership_s1 0.000000e+00
membership_s3     membership_s3 0.000000e+00
membership_s4     membership_s4 0.000000e+00
membership_s5     membership_s5 0.000000e+00
membership_s6     membership_s6 0.000000e+00
membership_s7     membership_s7 0.000000e+00
membership_s8     membership_s8 0.000000e+00
membership_s9     membership_s9 0.000000e+00
membership_s11   membership_s11 0.000000e+00
membership_s12   membership_s12 0.000000e+00
membership_s14   membership_s14 0.000000e+00
membership_s15   membership_s15 0.000000e+00
membership_s16   membership_s16 0.000000e+00
membership_s17   membership_s17 0.000000e+00
membership_s18   membership_s18 0.000000e+00
membership_s20   membership_s20 0.000000e+00
membership_s21   membership_s21 0.000000e+00
membership_s22   membership_s22 0.000000e+00
membership_s24   membership_s24 0.000000e+00
membership_s25   membership_s25 0.000000e+00
membership_s26   membership_s26 0.000000e+00
membership_s27   membership_s27 0.000000e+00
membership_s28   membership_s28 0.000000e+00
membership_s30   membership_s30 0.000000e+00
membership_s31   membership_s31 0.000000e+00
membership_s32   membership_s32 0.000000e+00
membership_s33   membership_s33 0.000000e+00
membership_s36   membership_s36 0.000000e+00
membership_s37   membership_s37 0.000000e+00
V1                           V1 0.000000e+00
V2                           V2 0.000000e+00
pdi                         pdi 0.000000e+00
adhesion               adhesion 0.000000e+00
inner                     inner 0.000000e+00
outer                     outer 0.000000e+00
ioratio                 ioratio 0.000000e+00
[1] "Dataset: low_CT Model RF, run: 8 of 10 2015-06-22 15:00:49"
     |      Out-of-bag   |
Tree |      MSE  %Var(y) |
   1 | 0.001274   265.46 |
   2 | 0.0009235   192.36 |
   3 | 0.0007408   154.31 |
   4 | 0.0008972   186.90 |
   5 | 0.0007715   160.70 |
   6 | 0.0006772   141.06 |
   7 | 0.0006493   135.24 |
   8 | 0.000698   145.39 |
   9 | 0.0006648   138.47 |
  10 | 0.0006293   131.08 |
  11 | 0.0006261   130.42 |
  12 | 0.0006229   129.75 |
  13 | 0.0006264   130.48 |
  14 | 0.0006303   131.29 |
  15 | 0.0006216   129.49 |
  16 | 0.0006127   127.62 |
  17 | 0.0006277   130.76 |
  18 | 0.0006158   128.27 |
  19 | 0.0006045   125.93 |
  20 | 0.0005891   122.71 |
  21 | 0.0005841   121.66 |
  22 | 0.000569   118.53 |
  23 | 0.0005671   118.14 |
  24 | 0.0005619   117.04 |
  25 |  0.00056   116.66 |
  26 | 0.0005595   116.55 |
  27 | 0.0005571   116.04 |
  28 | 0.0005649   117.66 |
  29 | 0.0005601   116.67 |
  30 | 0.0005555   115.72 |
  31 | 0.0005611   116.87 |
  32 | 0.0005593   116.50 |
  33 | 0.0005553   115.67 |
  34 | 0.0005573   116.09 |
  35 | 0.0005551   115.64 |
  36 | 0.000553   115.19 |
  37 | 0.0005627   117.20 |
  38 |  0.00056   116.64 |
  39 | 0.0005585   116.34 |
  40 | 0.0005561   115.84 |
  41 | 0.0005521   114.99 |
  42 | 0.0005509   114.75 |
  43 | 0.0005464   113.81 |
  44 | 0.0005484   114.22 |
  45 | 0.000546   113.73 |
  46 | 0.0005428   113.06 |
  47 | 0.0005427   113.04 |
  48 | 0.0005412   112.72 |
  49 | 0.0005394   112.37 |
  50 | 0.000541   112.68 |
  51 | 0.000539   112.28 |
  52 | 0.0005365   111.75 |
  53 | 0.0005364   111.74 |
  54 | 0.0005344   111.32 |
  55 | 0.0005324   110.89 |
  56 | 0.0005344   111.31 |
  57 | 0.0005364   111.73 |
  58 | 0.0005351   111.45 |
  59 | 0.0005351   111.45 |
  60 | 0.0005339   111.20 |
  61 | 0.0005313   110.67 |
  62 |  0.00053   110.40 |
  63 | 0.000529   110.20 |
  64 | 0.0005277   109.91 |
  65 | 0.0005276   109.89 |
  66 | 0.0005268   109.73 |
  67 | 0.0005257   109.51 |
  68 | 0.0005246   109.27 |
  69 | 0.0005242   109.20 |
  70 | 0.0005227   108.87 |
  71 | 0.0005217   108.68 |
  72 | 0.0005208   108.48 |
  73 | 0.0005201   108.34 |
  74 | 0.0005194   108.20 |
  75 | 0.0005185   108.00 |
  76 | 0.0005177   107.84 |
  77 | 0.0005177   107.84 |
  78 | 0.0005174   107.78 |
  79 | 0.0005174   107.78 |
  80 | 0.0005177   107.84 |
  81 | 0.0005183   107.96 |
  82 | 0.0005176   107.81 |
  83 | 0.000517   107.68 |
  84 | 0.0005179   107.87 |
  85 | 0.0005172   107.73 |
  86 | 0.0005175   107.80 |
  87 | 0.000519   108.10 |
  88 | 0.0005191   108.14 |
  89 | 0.0005211   108.55 |
  90 | 0.000522   108.73 |
  91 | 0.0005216   108.66 |
  92 | 0.000521   108.52 |
  93 | 0.0005206   108.44 |
  94 | 0.0005202   108.36 |
  95 | 0.0005202   108.36 |
  96 |  0.00052   108.32 |
  97 | 0.0005205   108.41 |
  98 | 0.0005198   108.28 |
  99 | 0.0005199   108.30 |
 100 | 0.0005197   108.25 |
[1] "Random Forest variable coefficients"
                      %IncMSE IncNodePurity
graph0           0.000000e+00  8.371671e-19
graph1           0.000000e+00  1.708669e-18
graph2           0.000000e+00  1.465367e-21
graph3           1.159667e-04  3.376990e-02
graph4           1.333080e-03  1.565878e-02
graph5           0.000000e+00  1.704127e-18
graph6           1.895824e-03  5.836031e-02
graph7           0.000000e+00  2.299694e-21
graph8           0.000000e+00  9.486769e-22
graph9           8.714846e-05  5.090614e-02
graph10          4.351610e-06  1.885714e-02
graph11          1.578029e-04  1.286960e-02
graph12          0.000000e+00  9.226179e-19
graph13          2.180829e-05  5.475000e-02
graph14          4.439936e-06  2.368321e-02
graph15          1.622498e-04  4.841185e-02
graph16          1.211597e-04  1.219970e-03
graph17          2.925109e-03  1.291219e-04
graph18          0.000000e+00  8.803552e-19
graph19          1.313097e-05  5.266726e-03
graph20          4.506567e-04  9.404942e-02
graph21          0.000000e+00  9.652279e-19
graph22          0.000000e+00  2.312400e-21
graph23          2.383847e-05  2.991667e-02
graph24          0.000000e+00  1.614445e-20
graph25          4.401389e-04  6.735313e-02
graph26          0.000000e+00  3.201785e-21
graph27          0.000000e+00  7.199780e-22
graph28          0.000000e+00  2.710505e-22
graph29          0.000000e+00  0.000000e+00
orbit0           0.000000e+00  4.216191e-19
orbit1           4.349717e-06  2.395288e-03
orbit2           0.000000e+00  1.040015e-18
orbit3           0.000000e+00  1.838061e-21
orbit4           2.680081e-04  2.618517e-03
orbit5           1.300077e-05  1.714286e-02
orbit6           2.174670e-05  1.056064e-02
orbit7           0.000000e+00  4.209436e-19
orbit8           8.298580e-06  1.936508e-02
orbit9           1.389591e-03  9.825758e-03
orbit10          0.000000e+00  1.396334e-19
orbit11          0.000000e+00  5.632769e-22
orbit12          0.000000e+00  1.876178e-21
orbit13          0.000000e+00  7.792703e-22
orbit14          0.000000e+00  0.000000e+00
orbit15          2.123878e-03  1.185613e-02
orbit16          0.000000e+00  2.935460e-18
orbit17          2.167317e-05  9.090909e-03
orbit18          2.186570e-05  9.348303e-03
orbit19          1.034818e-04  9.807547e-03
orbit20          0.000000e+00  3.750118e-18
orbit21          0.000000e+00  8.442653e-19
orbit22          5.049945e-04  3.959419e-03
orbit23          0.000000e+00  1.151965e-21
orbit24          8.613264e-06  9.500000e-03
orbit25          0.000000e+00  2.267084e-20
orbit26          0.000000e+00  8.834554e-21
orbit27          4.909765e-05  2.840952e-02
orbit28          0.000000e+00  2.217602e-18
orbit29          0.000000e+00  8.376902e-19
orbit30          0.000000e+00  3.981055e-21
orbit31          0.000000e+00  3.047619e-02
orbit32          0.000000e+00  3.030049e-20
orbit33          0.000000e+00  7.623297e-22
orbit34          4.227690e-04  2.262755e-02
orbit35          0.000000e+00  2.717426e-18
orbit36          4.347826e-06  3.016520e-02
orbit37          8.706252e-05  3.131199e-02
orbit38          3.218369e-04  1.244124e-01
orbit39          1.912857e-04  1.680290e-02
orbit40          0.000000e+00  3.463518e-20
orbit41          0.000000e+00  1.299349e-20
orbit42          0.000000e+00  2.710505e-22
orbit43          0.000000e+00  4.360462e-19
orbit44          0.000000e+00  0.000000e+00
orbit45          2.234004e-04  2.597619e-02
orbit46          0.000000e+00  4.225636e-19
orbit47          0.000000e+00  1.389134e-21
orbit48          0.000000e+00  4.921261e-21
orbit49          4.899128e-04  5.603218e-02
orbit50          3.989794e-05  6.134493e-03
orbit51          0.000000e+00  6.894086e-19
orbit52          0.000000e+00  2.082007e-20
orbit53          0.000000e+00  2.392868e-20
orbit54          0.000000e+00  2.294019e-19
orbit55          0.000000e+00  0.000000e+00
orbit56          9.253602e-04  1.154923e-02
orbit57          0.000000e+00  4.065758e-22
orbit58          0.000000e+00  0.000000e+00
orbit59          0.000000e+00  4.214052e-19
orbit60          0.000000e+00  5.421011e-22
orbit61          0.000000e+00  0.000000e+00
orbit62          4.417115e-04  2.991350e-02
orbit63          0.000000e+00  1.482308e-21
orbit64          0.000000e+00  2.244637e-22
orbit65          0.000000e+00  1.753358e-21
orbit66          0.000000e+00  6.640738e-21
orbit67          0.000000e+00  0.000000e+00
orbit68          0.000000e+00  1.694066e-22
orbit69          0.000000e+00  0.000000e+00
orbit70          0.000000e+00  2.710505e-22
orbit71          0.000000e+00  1.355253e-22
orbit72          0.000000e+00  0.000000e+00
AP               0.000000e+00  1.355253e-22
bet              2.626970e-05  2.307692e-02
ecc              0.000000e+00  3.642242e-21
eccrad           0.000000e+00  6.076868e-19
close            1.161375e-03  6.615865e-03
constraint       0.000000e+00  6.823952e-19
coreness        -1.825525e-05  8.140048e-03
knn              1.752081e-05  3.192308e-02
hubscore         1.463280e-04  6.663391e-03
pagerank         1.215960e-07  9.761317e-03
trans            0.000000e+00  8.407480e-19
evcent           4.243220e-04  1.110778e-02
first            0.000000e+00  6.373859e-19
upto_second      8.791209e-06  2.357143e-02
upto_third       2.233437e-04  3.016457e-02
upto_fourth      4.278990e-06  4.545455e-02
upto_fifth       1.888233e-03  1.417251e-02
upto_sixth      -2.709146e-07  1.791176e-02
second           4.302926e-06  8.333333e-03
third            0.000000e+00  1.555556e-02
fourth           1.669657e-04  1.363708e-01
fifth            0.000000e+00  1.405717e-18
sixth            3.067103e-05  2.918757e-02
ratio1           1.764035e-05  4.442308e-02
ratio2          -5.028131e-08  2.911752e-02
ratio3           1.846330e-05  2.915517e-02
ratio4           2.976190e-05  8.021390e-03
ratio5          -1.624537e-05  8.968088e-02
ratio6           0.000000e+00  2.547619e-02
selfinter       -2.250797e-08  2.744877e-02
walktrap_vertex  0.000000e+00  9.777778e-04
bigcom1          9.684635e-05  6.054251e-02
bigcom2          0.000000e+00  0.000000e+00
bigcom3          0.000000e+00  0.000000e+00
bigcom4          0.000000e+00  4.489275e-22
bigcom6          0.000000e+00  0.000000e+00
bigcom8          0.000000e+00  4.065758e-22
bigcom9          0.000000e+00  0.000000e+00
bigcom11         0.000000e+00  0.000000e+00
bigcom13         0.000000e+00  0.000000e+00
bigcom15         0.000000e+00  2.710505e-22
bigcom16         0.000000e+00  0.000000e+00
bigcom21         0.000000e+00  0.000000e+00
bigcom22         0.000000e+00  1.355253e-22
bigcom24         0.000000e+00  0.000000e+00
bigcom26         0.000000e+00  0.000000e+00
bigcom28         0.000000e+00  0.000000e+00
bigcom30         0.000000e+00  1.355253e-22
bigcom31         0.000000e+00  0.000000e+00
bigcom32         0.000000e+00  0.000000e+00
bigcom33         0.000000e+00  0.000000e+00
bigcom34         0.000000e+00  0.000000e+00
bigcom36         0.000000e+00  0.000000e+00
bigcom37         0.000000e+00  0.000000e+00
bigcom38         0.000000e+00  0.000000e+00
bigcom39         0.000000e+00  1.355253e-22
bigcom40         6.977420e-04  9.437717e-02
bigcom43         0.000000e+00  0.000000e+00
bigcom44         0.000000e+00  1.355253e-22
bigcom46         0.000000e+00  0.000000e+00
bigcom47         0.000000e+00  0.000000e+00
bigcom49         0.000000e+00  0.000000e+00
bigcom50         0.000000e+00  0.000000e+00
bigcom51         0.000000e+00  0.000000e+00
bigcom52         0.000000e+00  0.000000e+00
bigcom54         0.000000e+00  0.000000e+00
bigcom56         0.000000e+00  0.000000e+00
bigcom62         0.000000e+00  0.000000e+00
bigcom66         0.000000e+00  0.000000e+00
bigcom68         0.000000e+00  0.000000e+00
bigcom69         0.000000e+00  1.355253e-22
bigcom71         0.000000e+00  0.000000e+00
bigcom72         0.000000e+00  0.000000e+00
bigcom73         0.000000e+00  0.000000e+00
bigcom74         0.000000e+00  0.000000e+00
bigcom75         0.000000e+00  0.000000e+00
bigcom76         0.000000e+00  0.000000e+00
bigcom77         0.000000e+00  0.000000e+00
bigcom79         0.000000e+00  0.000000e+00
bigcom80         0.000000e+00  0.000000e+00
bigcom82         0.000000e+00  0.000000e+00
bigcom83         0.000000e+00  0.000000e+00
bigcom84         0.000000e+00  0.000000e+00
bigcom85         0.000000e+00  0.000000e+00
bigcom87         0.000000e+00  0.000000e+00
bigcom89         0.000000e+00  0.000000e+00
bigcom91         0.000000e+00  0.000000e+00
bigcom92         0.000000e+00  0.000000e+00
bigcom93         0.000000e+00  0.000000e+00
bigcom96         0.000000e+00  0.000000e+00
bigcom97         0.000000e+00  0.000000e+00
bigcom98         0.000000e+00  0.000000e+00
bigcom99         0.000000e+00  0.000000e+00
bigcom101        0.000000e+00  0.000000e+00
bigcom104        0.000000e+00  0.000000e+00
bigcom106        0.000000e+00  0.000000e+00
bigcom109        0.000000e+00  0.000000e+00
bigcom113        0.000000e+00  0.000000e+00
bigcom116        0.000000e+00  0.000000e+00
bigcom120        0.000000e+00  0.000000e+00
bigcom123        0.000000e+00  0.000000e+00
bigcom126        0.000000e+00  0.000000e+00
bigcom127        0.000000e+00  0.000000e+00
bigcom137        0.000000e+00  0.000000e+00
bigcom139        0.000000e+00  0.000000e+00
bigcom140        0.000000e+00  0.000000e+00
bigcom143        0.000000e+00  0.000000e+00
bigcom145        0.000000e+00  0.000000e+00
bigcom146        0.000000e+00  0.000000e+00
bigcom147        0.000000e+00  0.000000e+00
bigcom149        0.000000e+00  0.000000e+00
bigcom153        0.000000e+00  0.000000e+00
bigcom154        0.000000e+00  0.000000e+00
bigcom156        0.000000e+00  0.000000e+00
bigcom157        0.000000e+00  0.000000e+00
bigcom158        0.000000e+00  0.000000e+00
bigcom160        0.000000e+00  0.000000e+00
bigcom161        0.000000e+00  0.000000e+00
bigcom162        0.000000e+00  2.710505e-22
bigcom164        0.000000e+00  0.000000e+00
bigcom166        0.000000e+00  0.000000e+00
bigcom167        0.000000e+00  0.000000e+00
bigcom171        0.000000e+00  0.000000e+00
bigcom173        0.000000e+00  0.000000e+00
bigcom175        0.000000e+00  0.000000e+00
bigcom176        0.000000e+00  0.000000e+00
bigcom177        0.000000e+00  0.000000e+00
bigcom178        0.000000e+00  0.000000e+00
bigcom180        0.000000e+00  0.000000e+00
bigcom181        0.000000e+00  0.000000e+00
bigcom184        0.000000e+00  0.000000e+00
bigcom186        0.000000e+00  0.000000e+00
bigcom187        0.000000e+00  0.000000e+00
bigcom189        0.000000e+00  0.000000e+00
bigcom194        0.000000e+00  0.000000e+00
bigcom195        0.000000e+00  0.000000e+00
bigcom196        0.000000e+00  0.000000e+00
bigcom204        0.000000e+00  0.000000e+00
bigcom205        0.000000e+00  0.000000e+00
bigcom212        0.000000e+00  0.000000e+00
bigcom214        0.000000e+00  0.000000e+00
bigcom222        0.000000e+00  0.000000e+00
bigcom223        0.000000e+00  0.000000e+00
bigcom226        0.000000e+00  0.000000e+00
bigcom227        0.000000e+00  0.000000e+00
bigcom229        0.000000e+00  0.000000e+00
bigcom233        0.000000e+00  0.000000e+00
bigcom236        0.000000e+00  0.000000e+00
bigcom237        0.000000e+00  0.000000e+00
bigcom246        0.000000e+00  0.000000e+00
bigcom248        0.000000e+00  0.000000e+00
bigcom249        0.000000e+00  0.000000e+00
bigcom250        0.000000e+00  0.000000e+00
bigcom254        0.000000e+00  2.710505e-22
bigcom266        0.000000e+00  0.000000e+00
bigcom269        0.000000e+00  0.000000e+00
bigcom272        0.000000e+00  0.000000e+00
bigcom274        0.000000e+00  0.000000e+00
bigcom281        0.000000e+00  0.000000e+00
bigcom291        0.000000e+00  0.000000e+00
bigcom292        0.000000e+00  0.000000e+00
bigcom295        0.000000e+00  0.000000e+00
bigcom299        0.000000e+00  0.000000e+00
bigcom301        0.000000e+00  0.000000e+00
bigcom306        0.000000e+00  0.000000e+00
bigcom309        0.000000e+00  0.000000e+00
bigcom314        0.000000e+00  0.000000e+00
bigcom321        0.000000e+00  0.000000e+00
bigcom341        0.000000e+00  0.000000e+00
bigcom350        0.000000e+00  0.000000e+00
bigcom353        0.000000e+00  0.000000e+00
bigcom359        0.000000e+00  0.000000e+00
bigcom363        0.000000e+00  0.000000e+00
bigcom365        0.000000e+00  0.000000e+00
bigcom385        0.000000e+00  0.000000e+00
bigcom386        0.000000e+00  0.000000e+00
bigcom408        0.000000e+00  0.000000e+00
bigcom412        0.000000e+00  0.000000e+00
bigcom480        0.000000e+00  0.000000e+00
spin_vertex      4.387889e-06  9.500000e-03
membership_s1    8.842445e-05  5.055651e-02
membership_s3    0.000000e+00  0.000000e+00
membership_s4   -4.336513e-06  1.580156e-02
membership_s5    0.000000e+00  8.131516e-22
membership_s6    0.000000e+00  8.131516e-22
membership_s7    0.000000e+00  2.032879e-22
membership_s8    0.000000e+00  0.000000e+00
membership_s9    0.000000e+00  0.000000e+00
membership_s11   0.000000e+00  0.000000e+00
membership_s12   0.000000e+00  0.000000e+00
membership_s14   0.000000e+00  0.000000e+00
membership_s15   0.000000e+00  0.000000e+00
membership_s16   0.000000e+00  0.000000e+00
membership_s17   0.000000e+00  0.000000e+00
membership_s18   0.000000e+00  0.000000e+00
membership_s20   0.000000e+00  0.000000e+00
membership_s21   0.000000e+00  1.355253e-22
membership_s22   0.000000e+00  0.000000e+00
membership_s24   0.000000e+00  1.355253e-22
membership_s25   0.000000e+00  0.000000e+00
membership_s26   0.000000e+00  0.000000e+00
membership_s27   0.000000e+00  1.355253e-22
membership_s28   0.000000e+00  0.000000e+00
membership_s30   0.000000e+00  5.421011e-22
membership_s31   0.000000e+00  1.355253e-22
membership_s32   0.000000e+00  4.065758e-22
membership_s33   0.000000e+00  0.000000e+00
membership_s36   1.061629e-05  1.889877e-02
membership_s37   0.000000e+00  7.589415e-21
V1               0.000000e+00  1.003668e-18
V2               2.016073e-05  4.193684e-02
pdi              0.000000e+00  5.251604e-22
adhesion         6.736744e-04  6.577715e-02
cohesion         8.295379e-04  8.022245e-02
inner            9.636044e-05  8.696606e-02
outer            4.481315e-05  4.768926e-02
ioratio          5.376256e-04  9.487421e-02
comsize          5.375020e-04  7.033188e-02
[1] "Dataset: low_CT Model GLM, run: 8 of 10 2015-06-22 15:01:26"
[1] "glmnet variable coefficients"
                         [,1]          [,2]
(Intercept)     -7.640604e+00 -7.789130e+00
graph0           1.444822e-40  9.370534e-03
graph1          -1.771178e-43 -2.864519e-05
graph2          -2.537163e-40 -8.787550e-02
graph3           5.975243e-46 -2.388487e-06
graph4          -2.611089e-46 -2.634703e-08
graph5           1.009545e-41  2.424808e-04
graph6          -7.078351e-44 -4.910139e-06
graph7          -4.661011e-42 -9.234643e-04
graph8          -2.808486e-40 -2.754088e-02
graph9           2.261314e-47 -8.017150e-08
graph10         -6.794233e-48  1.853932e-10
graph11         -4.135246e-49 -5.269650e-11
graph12         -6.284084e-47  1.737192e-07
graph13         -1.693451e-45 -2.410989e-06
graph14         -6.629410e-47 -3.118004e-09
graph15         -7.169317e-44 -3.298490e-04
graph16         -4.416121e-46  1.245855e-07
graph17         -2.517774e-45  5.211970e-08
graph18         -1.277703e-43 -1.541704e-05
graph19         -9.506978e-45 -1.446577e-06
graph20          5.153485e-43  6.281575e-05
graph21          1.789547e-43  1.228463e-04
graph22         -8.196230e-44 -9.720877e-06
graph23         -5.700701e-44 -6.102315e-06
graph24         -3.880314e-43 -5.359481e-05
graph25          8.095664e-42 -7.729280e-05
graph26         -1.631598e-42 -2.123455e-04
graph27         -1.381891e-41 -2.247722e-03
graph28         -8.517086e-42 -2.633403e-04
graph29         -4.856255e-40 -2.264456e-02
orbit0           1.444822e-40  9.506372e-03
orbit1          -1.783292e-43 -2.847342e-05
orbit2           5.692086e-41 -3.929213e-03
orbit3          -2.537163e-40 -8.792225e-02
orbit4           4.599318e-46 -3.014073e-06
orbit5           1.726447e-44  1.472739e-05
orbit6          -2.611094e-46 -2.636985e-08
orbit7           3.064014e-41 -2.805994e-02
orbit8           1.009545e-41  2.547890e-04
orbit9          -7.326989e-44 -2.761242e-06
orbit10         -2.248080e-43 -2.775506e-05
orbit11         -1.688326e-40 -6.211938e-02
orbit12         -4.659338e-42 -9.255176e-04
orbit13         -2.101085e-40 -3.599952e-02
orbit14         -2.808486e-40 -2.758297e-02
orbit15          1.925447e-47 -1.082009e-07
orbit16          6.499941e-45  1.856564e-06
orbit17         -1.649113e-46 -1.673422e-07
orbit18          2.156117e-46  6.004723e-08
orbit19         -8.869739e-48 -1.804721e-10
orbit20         -8.519026e-47 -1.370566e-08
orbit21          4.696774e-44  1.225167e-05
orbit22         -4.135246e-49 -5.274531e-11
orbit23         -1.547961e-41 -1.312151e-01
orbit24          4.005314e-47  2.634049e-07
orbit25         -8.062753e-46 -5.865346e-08
orbit26         -1.336090e-43 -2.027167e-05
orbit27          1.463281e-45 -4.626021e-06
orbit28          2.325848e-44  1.894861e-05
orbit29         -1.734097e-44 -3.822698e-06
orbit30         -2.502438e-43 -6.114088e-05
orbit31         -7.409779e-47 -3.436262e-09
orbit32         -1.926724e-46 -1.011973e-08
orbit33         -2.117160e-40 -7.538877e-02
orbit34         -7.169317e-44 -3.294389e-04
orbit35         -2.349323e-45 -3.855376e-07
orbit36          2.322112e-43  4.691424e-05
orbit37          3.547416e-45  1.773088e-06
orbit38          9.774435e-42  3.043351e-03
orbit39         -4.071041e-45  4.039105e-07
orbit40         -3.013199e-45 -2.237424e-07
orbit41         -2.666089e-43 -1.283695e-05
orbit42         -2.551395e-40 -4.519995e-02
orbit43         -1.277687e-43 -1.541815e-05
orbit44         -2.966907e-40 -3.304460e-02
orbit45         -5.582353e-45 -4.458832e-07
orbit46         -1.094611e-43 -2.430947e-05
orbit47         -3.478081e-42 -7.741352e-04
orbit48         -2.186810e-43 -1.683994e-05
orbit49          5.208154e-43  6.428740e-05
orbit50         -2.179207e-42 -1.256923e-02
orbit51          8.912210e-43  4.026603e-04
orbit52         -3.906374e-43 -5.920449e-05
orbit53         -6.891522e-42 -2.278617e-03
orbit54         -8.196001e-44 -9.704788e-06
orbit55         -3.197747e-40 -2.975590e-02
orbit56         -5.475147e-44 -6.313958e-06
orbit57         -3.938716e-43 -1.926606e-05
orbit58         -2.600394e-40 -2.760885e-02
orbit59         -4.083540e-43 -5.696533e-05
orbit60         -3.571263e-42 -3.385143e-04
orbit61         -3.522868e-40 -5.292983e-02
orbit62          1.167816e-41  4.003986e-05
orbit63         -1.603709e-41 -5.634708e-03
orbit64         -8.177672e-42 -1.305373e-03
orbit65         -1.967646e-42 -2.756447e-04
orbit66         -3.697382e-42 -1.530175e-04
orbit67         -3.449139e-40 -1.631855e-02
orbit68         -1.382134e-41 -2.247318e-03
orbit69         -4.860929e-40 -6.224731e-02
orbit70         -8.526077e-42 -2.599761e-04
orbit71         -2.474197e-40 -1.160367e-02
orbit72         -4.856255e-40 -2.253251e-02
AP              -5.004629e-40 -1.098290e-01
bet             -2.929151e-44 -1.190241e-05
ecc             -8.627928e-41 -6.284368e-02
eccrad          -5.176757e-40 -3.770769e-01
close            8.031897e-40 -9.805066e-01
constraint      -1.049814e-39 -2.046358e-01
coreness         2.635277e-40  7.703068e-02
knn             -3.919688e-43 -7.156257e-05
hubscore        -1.130658e-38 -5.025076e-01
pagerank        -1.329410e-39 -4.258333e-01
trans           -8.780662e-40 -3.636319e-01
evcent          -1.182860e-38 -1.065065e+00
first            1.444822e-40  9.350577e-03
upto_second     -2.001693e-43 -3.111486e-05
upto_third       3.022890e-45 -1.898950e-05
upto_fourth      5.493597e-44  4.534616e-07
upto_fifth       1.031322e-43  1.882020e-05
upto_sixth       9.973590e-44  1.063608e-05
second          -2.008705e-43 -3.117634e-05
third            2.110406e-44 -2.566830e-05
fourth           7.656667e-44  4.225578e-05
fifth           -6.731232e-44  3.411787e-06
sixth           -1.431416e-43 -2.803084e-05
ratio1          -4.016523e-43 -6.930983e-05
ratio2          -1.239121e-43  1.163546e-04
ratio3          -1.612540e-42 -1.407075e-04
ratio4          -1.315161e-42 -1.152023e-04
ratio5          -5.871783e-43 -6.034234e-05
ratio6          -1.706878e-43 -2.912033e-05
selfinter        1.360807e-39  5.378264e-01
walktrap_vertex  1.386792e-39  5.808252e-01
bigcom1          2.029654e-39  8.747510e-01
bigcom2         -4.857812e-40 -1.228252e-01
bigcom3         -4.931331e-40 -4.282115e-01
bigcom4          5.594932e-40  4.176700e-01
bigcom6         -4.853144e-40 -1.833321e-01
bigcom8         -4.924119e-40 -1.149289e-01
bigcom9         -4.873437e-40 -8.729112e-02
bigcom11        -4.857812e-40 -3.574683e-01
bigcom13        -4.867175e-40 -1.906154e-01
bigcom15        -4.866393e-40 -1.114189e-01
bigcom16        -4.856255e-40 -3.897357e-01
bigcom21        -4.886797e-40 -8.840401e-02
bigcom22        -4.916928e-40 -3.006264e-01
bigcom24        -4.854699e-40 -9.174021e-02
bigcom26        -4.873437e-40 -1.427471e-01
bigcom28        -4.926521e-40 -1.466260e-01
bigcom30        -4.880501e-40 -1.256530e-01
bigcom31        -4.853144e-40 -4.879390e-02
bigcom32        -4.860149e-40 -3.344399e-01
bigcom33        -4.853921e-40 -2.267000e-01
bigcom34        -4.855477e-40 -1.639913e-01
bigcom36        -4.856255e-40 -1.510540e-01
bigcom37        -4.853144e-40 -1.364923e-01
bigcom38        -4.861709e-40 -1.726353e-01
bigcom39        -4.860149e-40 -3.533274e-01
bigcom40         2.620056e-39  9.404096e-01
bigcom43        -4.856255e-40 -1.047079e-01
bigcom44        -4.907373e-40 -2.962221e-01
bigcom46        -4.859370e-40 -3.149239e-01
bigcom47        -4.857812e-40 -2.694999e-01
bigcom49        -4.857033e-40 -3.707382e-01
bigcom50        -4.857033e-40 -2.793253e-01
bigcom51        -4.854699e-40 -1.310457e-01
bigcom52        -4.853144e-40 -1.356130e-01
bigcom54        -4.853921e-40 -3.023128e-01
bigcom56        -4.854699e-40 -7.239411e-02
bigcom62        -4.853921e-40 -2.403736e-01
bigcom66        -4.855477e-40 -4.925367e-01
bigcom68        -4.854699e-40 -2.196552e-01
bigcom69        -4.858591e-40 -1.885974e-01
bigcom71        -4.861709e-40 -1.102132e-01
bigcom72        -4.856255e-40 -4.188340e-01
bigcom73        -4.854699e-40 -3.367861e-01
bigcom74        -4.856255e-40 -2.065717e-01
bigcom75        -4.853144e-40 -5.231988e-01
bigcom76        -4.855477e-40 -5.670463e-01
bigcom77        -4.854699e-40 -4.740128e-02
bigcom79        -4.854699e-40 -1.708097e-01
bigcom80        -4.854699e-40 -5.300854e-01
bigcom82        -4.856255e-40 -1.641458e-01
bigcom83        -4.853144e-40 -1.256546e-01
bigcom84        -4.853921e-40 -7.912081e-02
bigcom85        -4.855477e-40 -1.622621e-01
bigcom87        -4.855477e-40 -6.125512e-01
bigcom89        -4.853921e-40 -1.694244e-01
bigcom91        -4.853144e-40 -9.745469e-02
bigcom92        -4.860929e-40 -1.054685e-01
bigcom93        -4.853921e-40 -1.793315e-01
bigcom96        -4.853144e-40 -1.064897e-01
bigcom97        -4.855477e-40 -2.013768e-01
bigcom98        -4.854699e-40 -1.461407e-01
bigcom99        -4.854699e-40 -5.006655e-02
bigcom101       -4.856255e-40 -1.398482e-01
bigcom104       -4.858591e-40 -2.256284e-01
bigcom106       -4.856255e-40 -7.520831e-01
bigcom109       -4.853921e-40 -9.106954e-02
bigcom113       -4.854699e-40 -1.334548e-01
bigcom116       -4.863269e-40 -3.108347e-01
bigcom120       -4.853144e-40 -1.853885e-01
bigcom123       -4.853921e-40 -2.982864e-01
bigcom126       -4.853921e-40 -9.279326e-02
bigcom127       -4.853144e-40 -9.261725e-02
bigcom137       -4.855477e-40 -1.466951e-01
bigcom139       -4.853144e-40 -5.648643e-01
bigcom140       -4.854699e-40 -1.672997e-01
bigcom143       -4.854699e-40 -6.712959e-01
bigcom145       -4.854699e-40 -5.225867e-02
bigcom146       -4.855477e-40 -3.634531e-02
bigcom147       -4.854699e-40 -4.339429e-01
bigcom149       -4.852367e-40 -1.424721e-02
bigcom153       -4.856255e-40 -4.450335e-01
bigcom154       -4.860929e-40 -2.720832e-01
bigcom156       -4.853144e-40 -1.583600e-01
bigcom157       -4.853921e-40 -1.575236e-01
bigcom158       -4.853921e-40 -8.689744e-02
bigcom160       -4.855477e-40 -4.424215e-01
bigcom161       -4.853921e-40 -6.572405e-02
bigcom162       -4.852367e-40 -2.555045e-01
bigcom164       -4.854699e-40 -3.125590e-01
bigcom166       -4.856255e-40 -8.609416e-02
bigcom167       -4.860149e-40 -3.818527e-01
bigcom171       -4.852367e-40 -1.837616e-01
bigcom173       -4.855477e-40 -1.308216e-01
bigcom175       -4.853921e-40 -1.192200e-01
bigcom176       -4.854699e-40 -3.275073e-01
bigcom177       -4.854699e-40 -6.365568e-02
bigcom178       -4.854699e-40 -2.985446e-01
bigcom180       -4.853144e-40 -1.663058e-01
bigcom181       -4.856255e-40 -7.608832e-02
bigcom184       -4.853921e-40 -1.459838e-01
bigcom186       -4.853921e-40 -8.493159e-02
bigcom187       -4.853921e-40 -5.867903e-02
bigcom189       -4.856255e-40 -6.571936e-02
bigcom194       -4.855477e-40 -2.275494e-01
bigcom195       -4.853921e-40 -2.209199e-01
bigcom196       -4.853144e-40 -6.562630e-02
bigcom204       -4.858591e-40 -4.490124e-01
bigcom205       -4.854699e-40 -5.766685e-02
bigcom212       -4.854699e-40 -8.648234e-02
bigcom214       -4.855477e-40 -1.433717e-01
bigcom222       -4.853921e-40 -7.660642e-02
bigcom223        0.000000e+00  0.000000e+00
bigcom226       -4.853921e-40 -5.280438e-02
bigcom227       -4.853921e-40 -1.010305e-01
bigcom229       -4.854699e-40 -9.381140e-02
bigcom233       -4.853144e-40 -3.167775e-01
bigcom236       -4.854699e-40 -4.212008e-01
bigcom237       -4.852367e-40 -1.610412e-01
bigcom246       -4.854699e-40 -1.121073e-01
bigcom248       -4.857033e-40 -8.955415e-02
bigcom249       -4.853144e-40 -3.218086e-01
bigcom250       -4.853921e-40 -9.171637e-02
bigcom254       -4.855477e-40 -1.962170e-01
bigcom266       -4.853144e-40 -2.710231e-01
bigcom269       -4.857812e-40 -1.396443e-01
bigcom272       -4.854699e-40 -1.816711e-01
bigcom274       -4.864831e-40 -2.164636e-01
bigcom281       -4.853921e-40 -3.799703e-01
bigcom291       -4.852367e-40 -1.801172e-01
bigcom292       -4.853921e-40 -3.091586e-01
bigcom295        0.000000e+00  0.000000e+00
bigcom299       -4.853144e-40 -2.129754e-01
bigcom301       -4.855477e-40 -1.586486e-01
bigcom306       -4.854699e-40 -1.625905e-01
bigcom309       -4.856255e-40 -7.219637e-02
bigcom314       -4.852367e-40 -3.700516e-02
bigcom321       -4.857812e-40 -1.762814e-01
bigcom341       -4.853921e-40 -1.509320e-01
bigcom350       -4.853144e-40 -1.272712e-02
bigcom353       -4.853921e-40 -7.361477e-02
bigcom359       -4.853144e-40 -1.126667e-01
bigcom363       -4.854699e-40 -1.765564e-01
bigcom365       -4.853144e-40 -4.444573e-01
bigcom385       -4.854699e-40 -6.826227e-02
bigcom386       -4.853144e-40 -1.647923e-01
bigcom408       -4.857033e-40 -3.789534e-01
bigcom412       -4.855477e-40 -5.223316e-02
bigcom480       -4.855477e-40 -1.303623e-01
spin_vertex     -2.064449e-39 -1.105150e+00
membership_s1    1.053628e-39  6.635637e-01
membership_s3   -4.866393e-40 -1.202655e-01
membership_s4    1.070277e-39  2.799859e-01
membership_s5   -5.238207e-40 -2.682084e-01
membership_s6   -5.534800e-40 -1.837264e-01
membership_s7   -5.119620e-40 -3.986877e-01
membership_s8   -4.859370e-40 -1.722133e-01
membership_s9   -4.864050e-40 -8.986719e-02
membership_s11  -4.858591e-40 -5.257536e-02
membership_s12  -4.858591e-40 -4.923616e-02
membership_s14  -4.856255e-40 -5.638899e-02
membership_s15  -4.935347e-40 -2.182223e-01
membership_s16  -4.859370e-40 -9.652783e-02
membership_s17  -4.857812e-40 -1.011604e-01
membership_s18  -4.886009e-40 -2.775845e-01
membership_s20  -4.854699e-40 -6.887344e-02
membership_s21  -4.953904e-40 -2.447865e-01
membership_s22  -4.865612e-40 -1.294385e-01
membership_s24  -4.867957e-40 -1.695894e-01
membership_s25  -4.858591e-40 -2.754718e-01
membership_s26  -4.864831e-40 -6.082190e-02
membership_s27  -5.192432e-40 -3.008830e-01
membership_s28  -4.863269e-40 -1.024343e-01
membership_s30  -5.541886e-40 -1.923922e-01
membership_s31  -5.149198e-40 -2.227885e-01
membership_s32  -5.154453e-40 -2.541255e-01
membership_s33  -4.856255e-40 -3.865613e-02
membership_s36   8.851204e-40  4.302243e-01
membership_s37  -4.907373e-40 -2.737457e-01
V1               7.412258e-40  8.173694e-02
V2               6.982792e-40  2.819035e-01
pdi             -2.112413e-36 -4.592273e+02
adhesion        -2.921714e-44 -1.189851e-05
cohesion         5.844138e-44  2.387519e-05
inner            3.630957e-44  2.193869e-05
outer            3.337470e-44  3.724487e-06
ioratio         -1.046659e-40 -8.871961e-01
comsize          1.214560e-43  9.677488e-05
[1] "Dataset: low_CT Model GBM, run: 9 of 10 2015-06-22 15:02:42"
Iter   TrainDeviance   ValidDeviance   StepSize   Improve
     1        0.0436            -nan     0.0100    0.0001

[1] "GBM variable coefficients"
                            var      rel.inf
graph15                 graph15 4.702925e+01
bigcom1                 bigcom1 4.643078e+01
comsize                 comsize 3.521675e+00
orbit38                 orbit38 3.018298e+00
graph1                   graph1 9.305213e-26
graph4                   graph4 2.365754e-29
graph3                   graph3 9.937471e-31
graph0                   graph0 0.000000e+00
graph2                   graph2 0.000000e+00
graph5                   graph5 0.000000e+00
graph6                   graph6 0.000000e+00
graph7                   graph7 0.000000e+00
graph8                   graph8 0.000000e+00
graph9                   graph9 0.000000e+00
graph10                 graph10 0.000000e+00
graph11                 graph11 0.000000e+00
graph12                 graph12 0.000000e+00
graph13                 graph13 0.000000e+00
graph14                 graph14 0.000000e+00
graph16                 graph16 0.000000e+00
graph17                 graph17 0.000000e+00
graph18                 graph18 0.000000e+00
graph19                 graph19 0.000000e+00
graph20                 graph20 0.000000e+00
graph21                 graph21 0.000000e+00
graph22                 graph22 0.000000e+00
graph23                 graph23 0.000000e+00
graph24                 graph24 0.000000e+00
graph25                 graph25 0.000000e+00
graph26                 graph26 0.000000e+00
graph27                 graph27 0.000000e+00
graph28                 graph28 0.000000e+00
graph29                 graph29 0.000000e+00
orbit0                   orbit0 0.000000e+00
orbit1                   orbit1 0.000000e+00
orbit2                   orbit2 0.000000e+00
orbit3                   orbit3 0.000000e+00
orbit4                   orbit4 0.000000e+00
orbit5                   orbit5 0.000000e+00
orbit6                   orbit6 0.000000e+00
orbit7                   orbit7 0.000000e+00
orbit8                   orbit8 0.000000e+00
orbit9                   orbit9 0.000000e+00
orbit10                 orbit10 0.000000e+00
orbit11                 orbit11 0.000000e+00
orbit12                 orbit12 0.000000e+00
orbit13                 orbit13 0.000000e+00
orbit14                 orbit14 0.000000e+00
orbit15                 orbit15 0.000000e+00
orbit16                 orbit16 0.000000e+00
orbit17                 orbit17 0.000000e+00
orbit18                 orbit18 0.000000e+00
orbit19                 orbit19 0.000000e+00
orbit20                 orbit20 0.000000e+00
orbit21                 orbit21 0.000000e+00
orbit22                 orbit22 0.000000e+00
orbit23                 orbit23 0.000000e+00
orbit24                 orbit24 0.000000e+00
orbit25                 orbit25 0.000000e+00
orbit26                 orbit26 0.000000e+00
orbit27                 orbit27 0.000000e+00
orbit28                 orbit28 0.000000e+00
orbit29                 orbit29 0.000000e+00
orbit30                 orbit30 0.000000e+00
orbit31                 orbit31 0.000000e+00
orbit32                 orbit32 0.000000e+00
orbit33                 orbit33 0.000000e+00
orbit34                 orbit34 0.000000e+00
orbit35                 orbit35 0.000000e+00
orbit36                 orbit36 0.000000e+00
orbit37                 orbit37 0.000000e+00
orbit39                 orbit39 0.000000e+00
orbit40                 orbit40 0.000000e+00
orbit41                 orbit41 0.000000e+00
orbit42                 orbit42 0.000000e+00
orbit43                 orbit43 0.000000e+00
orbit44                 orbit44 0.000000e+00
orbit45                 orbit45 0.000000e+00
orbit46                 orbit46 0.000000e+00
orbit47                 orbit47 0.000000e+00
orbit48                 orbit48 0.000000e+00
orbit49                 orbit49 0.000000e+00
orbit50                 orbit50 0.000000e+00
orbit51                 orbit51 0.000000e+00
orbit52                 orbit52 0.000000e+00
orbit53                 orbit53 0.000000e+00
orbit54                 orbit54 0.000000e+00
orbit55                 orbit55 0.000000e+00
orbit56                 orbit56 0.000000e+00
orbit57                 orbit57 0.000000e+00
orbit58                 orbit58 0.000000e+00
orbit59                 orbit59 0.000000e+00
orbit60                 orbit60 0.000000e+00
orbit61                 orbit61 0.000000e+00
orbit62                 orbit62 0.000000e+00
orbit63                 orbit63 0.000000e+00
orbit64                 orbit64 0.000000e+00
orbit65                 orbit65 0.000000e+00
orbit66                 orbit66 0.000000e+00
orbit67                 orbit67 0.000000e+00
orbit68                 orbit68 0.000000e+00
orbit69                 orbit69 0.000000e+00
orbit70                 orbit70 0.000000e+00
orbit71                 orbit71 0.000000e+00
orbit72                 orbit72 0.000000e+00
AP                           AP 0.000000e+00
bet                         bet 0.000000e+00
ecc                         ecc 0.000000e+00
eccrad                   eccrad 0.000000e+00
close                     close 0.000000e+00
constraint           constraint 0.000000e+00
coreness               coreness 0.000000e+00
knn                         knn 0.000000e+00
hubscore               hubscore 0.000000e+00
pagerank               pagerank 0.000000e+00
trans                     trans 0.000000e+00
evcent                   evcent 0.000000e+00
first                     first 0.000000e+00
upto_second         upto_second 0.000000e+00
upto_third           upto_third 0.000000e+00
upto_fourth         upto_fourth 0.000000e+00
upto_fifth           upto_fifth 0.000000e+00
upto_sixth           upto_sixth 0.000000e+00
second                   second 0.000000e+00
third                     third 0.000000e+00
fourth                   fourth 0.000000e+00
fifth                     fifth 0.000000e+00
sixth                     sixth 0.000000e+00
ratio1                   ratio1 0.000000e+00
ratio2                   ratio2 0.000000e+00
ratio3                   ratio3 0.000000e+00
ratio4                   ratio4 0.000000e+00
ratio5                   ratio5 0.000000e+00
ratio6                   ratio6 0.000000e+00
selfinter             selfinter 0.000000e+00
walktrap_vertex walktrap_vertex 0.000000e+00
bigcom2                 bigcom2 0.000000e+00
bigcom3                 bigcom3 0.000000e+00
bigcom4                 bigcom4 0.000000e+00
bigcom6                 bigcom6 0.000000e+00
bigcom8                 bigcom8 0.000000e+00
bigcom9                 bigcom9 0.000000e+00
bigcom11               bigcom11 0.000000e+00
bigcom13               bigcom13 0.000000e+00
bigcom15               bigcom15 0.000000e+00
bigcom16               bigcom16 0.000000e+00
bigcom21               bigcom21 0.000000e+00
bigcom22               bigcom22 0.000000e+00
bigcom24               bigcom24 0.000000e+00
bigcom26               bigcom26 0.000000e+00
bigcom28               bigcom28 0.000000e+00
bigcom30               bigcom30 0.000000e+00
bigcom31               bigcom31 0.000000e+00
bigcom32               bigcom32 0.000000e+00
bigcom33               bigcom33 0.000000e+00
bigcom34               bigcom34 0.000000e+00
bigcom36               bigcom36 0.000000e+00
bigcom37               bigcom37 0.000000e+00
bigcom38               bigcom38 0.000000e+00
bigcom39               bigcom39 0.000000e+00
bigcom40               bigcom40 0.000000e+00
bigcom43               bigcom43 0.000000e+00
bigcom44               bigcom44 0.000000e+00
bigcom46               bigcom46 0.000000e+00
bigcom47               bigcom47 0.000000e+00
bigcom49               bigcom49 0.000000e+00
bigcom50               bigcom50 0.000000e+00
bigcom51               bigcom51 0.000000e+00
bigcom52               bigcom52 0.000000e+00
bigcom54               bigcom54 0.000000e+00
bigcom56               bigcom56 0.000000e+00
bigcom62               bigcom62 0.000000e+00
bigcom66               bigcom66 0.000000e+00
bigcom68               bigcom68 0.000000e+00
bigcom69               bigcom69 0.000000e+00
bigcom71               bigcom71 0.000000e+00
bigcom72               bigcom72 0.000000e+00
bigcom73               bigcom73 0.000000e+00
bigcom74               bigcom74 0.000000e+00
bigcom75               bigcom75 0.000000e+00
bigcom76               bigcom76 0.000000e+00
bigcom77               bigcom77 0.000000e+00
bigcom79               bigcom79 0.000000e+00
bigcom80               bigcom80 0.000000e+00
bigcom82               bigcom82 0.000000e+00
bigcom83               bigcom83 0.000000e+00
bigcom84               bigcom84 0.000000e+00
bigcom85               bigcom85 0.000000e+00
bigcom87               bigcom87 0.000000e+00
bigcom89               bigcom89 0.000000e+00
bigcom91               bigcom91 0.000000e+00
bigcom92               bigcom92 0.000000e+00
bigcom93               bigcom93 0.000000e+00
bigcom96               bigcom96 0.000000e+00
bigcom97               bigcom97 0.000000e+00
bigcom98               bigcom98 0.000000e+00
bigcom99               bigcom99 0.000000e+00
bigcom101             bigcom101 0.000000e+00
bigcom104             bigcom104 0.000000e+00
bigcom106             bigcom106 0.000000e+00
bigcom109             bigcom109 0.000000e+00
bigcom113             bigcom113 0.000000e+00
bigcom116             bigcom116 0.000000e+00
bigcom120             bigcom120 0.000000e+00
bigcom123             bigcom123 0.000000e+00
bigcom126             bigcom126 0.000000e+00
bigcom127             bigcom127 0.000000e+00
bigcom137             bigcom137 0.000000e+00
bigcom139             bigcom139 0.000000e+00
bigcom140             bigcom140 0.000000e+00
bigcom143             bigcom143 0.000000e+00
bigcom145             bigcom145 0.000000e+00
bigcom146             bigcom146 0.000000e+00
bigcom147             bigcom147 0.000000e+00
bigcom149             bigcom149 0.000000e+00
bigcom153             bigcom153 0.000000e+00
bigcom154             bigcom154 0.000000e+00
bigcom156             bigcom156 0.000000e+00
bigcom157             bigcom157 0.000000e+00
bigcom158             bigcom158 0.000000e+00
bigcom160             bigcom160 0.000000e+00
bigcom161             bigcom161 0.000000e+00
bigcom162             bigcom162 0.000000e+00
bigcom164             bigcom164 0.000000e+00
bigcom166             bigcom166 0.000000e+00
bigcom167             bigcom167 0.000000e+00
bigcom171             bigcom171 0.000000e+00
bigcom173             bigcom173 0.000000e+00
bigcom175             bigcom175 0.000000e+00
bigcom176             bigcom176 0.000000e+00
bigcom177             bigcom177 0.000000e+00
bigcom178             bigcom178 0.000000e+00
bigcom180             bigcom180 0.000000e+00
bigcom181             bigcom181 0.000000e+00
bigcom184             bigcom184 0.000000e+00
bigcom186             bigcom186 0.000000e+00
bigcom187             bigcom187 0.000000e+00
bigcom189             bigcom189 0.000000e+00
bigcom194             bigcom194 0.000000e+00
bigcom195             bigcom195 0.000000e+00
bigcom196             bigcom196 0.000000e+00
bigcom204             bigcom204 0.000000e+00
bigcom205             bigcom205 0.000000e+00
bigcom212             bigcom212 0.000000e+00
bigcom214             bigcom214 0.000000e+00
bigcom222             bigcom222 0.000000e+00
bigcom223             bigcom223 0.000000e+00
bigcom226             bigcom226 0.000000e+00
bigcom227             bigcom227 0.000000e+00
bigcom229             bigcom229 0.000000e+00
bigcom233             bigcom233 0.000000e+00
bigcom236             bigcom236 0.000000e+00
bigcom237             bigcom237 0.000000e+00
bigcom246             bigcom246 0.000000e+00
bigcom248             bigcom248 0.000000e+00
bigcom249             bigcom249 0.000000e+00
bigcom250             bigcom250 0.000000e+00
bigcom254             bigcom254 0.000000e+00
bigcom266             bigcom266 0.000000e+00
bigcom269             bigcom269 0.000000e+00
bigcom272             bigcom272 0.000000e+00
bigcom274             bigcom274 0.000000e+00
bigcom281             bigcom281 0.000000e+00
bigcom291             bigcom291 0.000000e+00
bigcom292             bigcom292 0.000000e+00
bigcom295             bigcom295 0.000000e+00
bigcom299             bigcom299 0.000000e+00
bigcom301             bigcom301 0.000000e+00
bigcom306             bigcom306 0.000000e+00
bigcom309             bigcom309 0.000000e+00
bigcom314             bigcom314 0.000000e+00
bigcom321             bigcom321 0.000000e+00
bigcom341             bigcom341 0.000000e+00
bigcom350             bigcom350 0.000000e+00
bigcom353             bigcom353 0.000000e+00
bigcom359             bigcom359 0.000000e+00
bigcom363             bigcom363 0.000000e+00
bigcom365             bigcom365 0.000000e+00
bigcom385             bigcom385 0.000000e+00
bigcom386             bigcom386 0.000000e+00
bigcom408             bigcom408 0.000000e+00
bigcom412             bigcom412 0.000000e+00
bigcom480             bigcom480 0.000000e+00
spin_vertex         spin_vertex 0.000000e+00
membership_s1     membership_s1 0.000000e+00
membership_s3     membership_s3 0.000000e+00
membership_s4     membership_s4 0.000000e+00
membership_s5     membership_s5 0.000000e+00
membership_s6     membership_s6 0.000000e+00
membership_s7     membership_s7 0.000000e+00
membership_s8     membership_s8 0.000000e+00
membership_s9     membership_s9 0.000000e+00
membership_s11   membership_s11 0.000000e+00
membership_s12   membership_s12 0.000000e+00
membership_s14   membership_s14 0.000000e+00
membership_s15   membership_s15 0.000000e+00
membership_s16   membership_s16 0.000000e+00
membership_s17   membership_s17 0.000000e+00
membership_s18   membership_s18 0.000000e+00
membership_s20   membership_s20 0.000000e+00
membership_s21   membership_s21 0.000000e+00
membership_s22   membership_s22 0.000000e+00
membership_s24   membership_s24 0.000000e+00
membership_s25   membership_s25 0.000000e+00
membership_s26   membership_s26 0.000000e+00
membership_s27   membership_s27 0.000000e+00
membership_s28   membership_s28 0.000000e+00
membership_s30   membership_s30 0.000000e+00
membership_s31   membership_s31 0.000000e+00
membership_s32   membership_s32 0.000000e+00
membership_s33   membership_s33 0.000000e+00
membership_s36   membership_s36 0.000000e+00
membership_s37   membership_s37 0.000000e+00
V1                           V1 0.000000e+00
V2                           V2 0.000000e+00
pdi                         pdi 0.000000e+00
adhesion               adhesion 0.000000e+00
cohesion               cohesion 0.000000e+00
inner                     inner 0.000000e+00
outer                     outer 0.000000e+00
ioratio                 ioratio 0.000000e+00
[1] "Dataset: low_CT Model RF, run: 9 of 10 2015-06-22 15:02:43"
     |      Out-of-bag   |
Tree |      MSE  %Var(y) |
   1 | 0.0004275    88.96 |
   2 | 0.0005363   111.59 |
   3 | 0.0006986   145.36 |
   4 | 0.0006717   139.75 |
   5 | 0.000603   125.47 |
   6 | 0.001014   210.95 |
   7 | 0.0008999   187.23 |
   8 | 0.001001   208.22 |
   9 | 0.0009893   205.84 |
  10 |  0.00085   176.85 |
  11 | 0.0008434   175.49 |
  12 | 0.0007302   151.92 |
  13 | 0.0006857   142.68 |
  14 | 0.0007299   151.87 |
  15 | 0.0007105   147.83 |
  16 | 0.0006969   145.00 |
  17 | 0.0006836   142.23 |
  18 | 0.0006763   140.72 |
  19 | 0.0006735   140.14 |
  20 | 0.0006338   131.86 |
  21 | 0.0006225   129.53 |
  22 | 0.0006091   126.73 |
  23 | 0.0005931   123.41 |
  24 | 0.0005848   121.67 |
  25 | 0.0005762   119.89 |
  26 | 0.0005716   118.93 |
  27 | 0.0005693   118.46 |
  28 | 0.0005656   117.68 |
  29 | 0.0005611   116.74 |
  30 | 0.0005583   116.16 |
  31 | 0.0005586   116.22 |
  32 | 0.0005558   115.64 |
  33 | 0.0005596   116.43 |
  34 | 0.0005568   115.86 |
  35 | 0.0005534   115.14 |
  36 | 0.0005513   114.71 |
  37 | 0.0005513   114.70 |
  38 | 0.0005526   114.98 |
  39 | 0.0005489   114.21 |
  40 | 0.0005498   114.39 |
  41 | 0.0005472   113.85 |
  42 | 0.0005447   113.34 |
  43 | 0.0005409   112.54 |
  44 | 0.0005403   112.43 |
  45 | 0.0005442   113.24 |
  46 | 0.0005428   112.95 |
  47 | 0.0005454   113.47 |
  48 | 0.0005437   113.13 |
  49 | 0.0005405   112.46 |
  50 | 0.0005385   112.04 |
  51 | 0.0005368   111.70 |
  52 | 0.0005353   111.38 |
  53 | 0.0005338   111.07 |
  54 | 0.0005332   110.94 |
  55 | 0.0005344   111.20 |
  56 | 0.0005329   110.89 |
  57 | 0.0005318   110.65 |
  58 | 0.0005297   110.20 |
  59 | 0.0005286   109.98 |
  60 | 0.0005279   109.84 |
  61 | 0.0005269   109.64 |
  62 | 0.0005254   109.31 |
  63 | 0.0005259   109.42 |
  64 | 0.0005246   109.14 |
  65 | 0.0005227   108.75 |
  66 | 0.0005207   108.35 |
  67 | 0.0005216   108.53 |
  68 | 0.0005215   108.51 |
  69 | 0.0005209   108.39 |
  70 | 0.0005199   108.18 |
  71 | 0.000519   107.99 |
  72 | 0.0005196   108.11 |
  73 | 0.0005191   108.01 |
  74 | 0.0005182   107.82 |
  75 | 0.0005178   107.73 |
  76 | 0.0005208   108.36 |
  77 | 0.0005207   108.34 |
  78 | 0.000521   108.39 |
  79 | 0.0005199   108.18 |
  80 | 0.0005206   108.33 |
  81 | 0.0005196   108.12 |
  82 | 0.0005185   107.87 |
  83 | 0.0005186   107.91 |
  84 | 0.0005188   107.94 |
  85 | 0.0005193   108.05 |
  86 | 0.0005185   107.88 |
  87 | 0.0005176   107.69 |
  88 | 0.0005169   107.55 |
  89 | 0.0005166   107.49 |
  90 | 0.0005159   107.34 |
  91 | 0.0005154   107.24 |
  92 | 0.0005154   107.23 |
  93 | 0.0005148   107.10 |
  94 | 0.0005138   106.91 |
  95 | 0.0005136   106.87 |
  96 | 0.0005135   106.84 |
  97 | 0.0005126   106.66 |
  98 | 0.0005123   106.59 |
  99 | 0.0005142   106.99 |
 100 | 0.0005136   106.86 |
[1] "Random Forest variable coefficients"
                      %IncMSE IncNodePurity
graph0           0.000000e+00  1.092037e-20
graph1           7.067138e-07  1.897959e-03
graph2           0.000000e+00  0.000000e+00
graph3           9.672466e-05  1.627242e-02
graph4           6.538797e-06  9.181766e-03
graph5           3.257346e-05  1.077817e-02
graph6           1.732666e-04  9.026752e-03
graph7           0.000000e+00  3.599890e-23
graph8           0.000000e+00  0.000000e+00
graph9           0.000000e+00  3.750000e-03
graph10          7.856831e-05  9.291353e-03
graph11          6.759654e-03  2.130333e-02
graph12          8.812518e-06  2.638889e-02
graph13          2.920079e-05  5.235390e-02
graph14          0.000000e+00  7.551299e-21
graph15          1.961615e-04  2.331828e-02
graph16          4.058194e-41  1.827685e-20
graph17          0.000000e+00  1.094032e-02
graph18          0.000000e+00  7.623297e-23
graph19          9.402195e-05  1.101005e-02
graph20          1.152120e-03  9.032669e-02
graph21          1.513455e-05  4.682300e-02
graph22          8.639309e-06  1.555556e-02
graph23          6.527415e-06  4.830508e-03
graph24          0.000000e+00  5.505714e-23
graph25          5.471032e-04  8.108364e-02
graph26          0.000000e+00  3.388132e-23
graph27          0.000000e+00  0.000000e+00
graph28          0.000000e+00  3.388132e-23
graph29          0.000000e+00  0.000000e+00
orbit0           0.000000e+00  3.388132e-23
orbit1           4.372540e-06  4.995061e-04
orbit2           0.000000e+00  1.058791e-22
orbit3           0.000000e+00  3.388132e-23
orbit4           1.246874e-04  1.811050e-02
orbit5           0.000000e+00  5.929231e-23
orbit6           1.295896e-05  2.795410e-02
orbit7           0.000000e+00  4.235165e-24
orbit8           4.541565e-05  1.994186e-02
orbit9           0.000000e+00  2.108689e-20
orbit10          0.000000e+00  3.388132e-23
orbit11          0.000000e+00  0.000000e+00
orbit12          0.000000e+00  1.219727e-20
orbit13          0.000000e+00  0.000000e+00
orbit14          0.000000e+00  0.000000e+00
orbit15          0.000000e+00  1.333333e-02
orbit16         -4.347826e-06  1.500000e-02
orbit17          1.730852e-05  9.524349e-05
orbit18          0.000000e+00  1.501345e-19
orbit19         -1.310616e-05  3.126038e-02
orbit20          0.000000e+00  1.133754e-19
orbit21         -5.803879e-06  2.150000e-02
orbit22          6.952676e-03  3.272201e-02
orbit23          0.000000e+00  0.000000e+00
orbit24          0.000000e+00  7.835055e-23
orbit25          0.000000e+00  0.000000e+00
orbit26          0.000000e+00  1.766064e-21
orbit27          0.000000e+00  1.164670e-22
orbit28          0.000000e+00  8.893846e-23
orbit29          0.000000e+00  0.000000e+00
orbit30          0.000000e+00  2.964615e-23
orbit31          1.327434e-05  9.743590e-03
orbit32          0.000000e+00  3.388132e-23
orbit33          0.000000e+00  0.000000e+00
orbit34          1.275751e-04  4.705556e-03
orbit35          0.000000e+00  2.541099e-23
orbit36          2.608988e-05  7.047109e-02
orbit37          0.000000e+00  2.117582e-23
orbit38          5.613924e-05  1.171387e-01
orbit39          6.153846e-05  2.034264e-05
orbit40          0.000000e+00  0.000000e+00
orbit41          0.000000e+00  0.000000e+00
orbit42          0.000000e+00  0.000000e+00
orbit43          0.000000e+00  7.767292e-21
orbit44          0.000000e+00  0.000000e+00
orbit45          5.819780e-05  1.979875e-03
orbit46          0.000000e+00  3.388132e-23
orbit47          0.000000e+00  0.000000e+00
orbit48          0.000000e+00  0.000000e+00
orbit49          1.143734e-03  4.064178e-02
orbit50          2.591793e-05  9.375000e-03
orbit51          0.000000e+00  9.166667e-03
orbit52          0.000000e+00  4.472334e-21
orbit53          0.000000e+00  0.000000e+00
orbit54          0.000000e+00  0.000000e+00
orbit55          0.000000e+00  0.000000e+00
orbit56          0.000000e+00  1.143494e-22
orbit57          0.000000e+00  0.000000e+00
orbit58          0.000000e+00  0.000000e+00
orbit59          0.000000e+00  6.352747e-24
orbit60          0.000000e+00  0.000000e+00
orbit61          0.000000e+00  0.000000e+00
orbit62          5.741725e-04  1.541213e-02
orbit63          0.000000e+00  0.000000e+00
orbit64          0.000000e+00  0.000000e+00
orbit65          0.000000e+00  0.000000e+00
orbit66          0.000000e+00  0.000000e+00
orbit67          0.000000e+00  0.000000e+00
orbit68          0.000000e+00  0.000000e+00
orbit69          0.000000e+00  0.000000e+00
orbit70          0.000000e+00  0.000000e+00
orbit71          0.000000e+00  0.000000e+00
orbit72          0.000000e+00  0.000000e+00
AP               0.000000e+00  0.000000e+00
bet              0.000000e+00  1.791898e-20
ecc              4.361099e-06  8.571429e-03
eccrad           0.000000e+00  1.333333e-02
close            4.780530e-05  1.637168e-03
constraint       0.000000e+00  2.716858e-20
coreness        -1.798741e-05  3.625522e-02
knn              0.000000e+00  5.177728e-05
hubscore         5.825411e-05  1.107789e-04
pagerank         4.681133e-06  3.007727e-02
trans            0.000000e+00  6.352747e-23
evcent           1.259810e-03  2.175517e-03
first            0.000000e+00  8.888889e-03
upto_second      1.392667e-40  2.289530e-20
upto_third       0.000000e+00  3.028143e-20
upto_fourth      0.000000e+00  1.333333e-02
upto_fifth       0.000000e+00  2.206521e-21
upto_sixth       4.395604e-06  1.875000e-02
second           0.000000e+00  9.961686e-04
third            1.690596e-03  1.353030e-02
fourth           1.395287e-04  1.435502e-01
fifth            0.000000e+00  1.500000e-02
sixth            0.000000e+00  8.114576e-21
ratio1           1.315789e-05  1.333333e-02
ratio2           1.299187e-04  1.405550e-01
ratio3           0.000000e+00  1.789474e-02
ratio4           1.573226e-04  3.312785e-03
ratio5           5.037492e-06  7.921928e-02
ratio6           0.000000e+00  1.287384e-19
selfinter        9.791280e-06  1.574425e-02
walktrap_vertex  3.279405e-06  5.006564e-06
bigcom1          2.451531e-05  7.913109e-02
bigcom2          0.000000e+00  0.000000e+00
bigcom3          0.000000e+00  0.000000e+00
bigcom4          0.000000e+00  0.000000e+00
bigcom6          0.000000e+00  0.000000e+00
bigcom8          0.000000e+00  0.000000e+00
bigcom9          0.000000e+00  0.000000e+00
bigcom11         0.000000e+00  0.000000e+00
bigcom13         0.000000e+00  0.000000e+00
bigcom15         0.000000e+00  0.000000e+00
bigcom16         0.000000e+00  0.000000e+00
bigcom21         0.000000e+00  0.000000e+00
bigcom22         0.000000e+00  0.000000e+00
bigcom24         0.000000e+00  0.000000e+00
bigcom26         0.000000e+00  0.000000e+00
bigcom28         0.000000e+00  0.000000e+00
bigcom30         0.000000e+00  0.000000e+00
bigcom31         0.000000e+00  0.000000e+00
bigcom32         0.000000e+00  0.000000e+00
bigcom33         0.000000e+00  0.000000e+00
bigcom34         0.000000e+00  0.000000e+00
bigcom36         0.000000e+00  0.000000e+00
bigcom37         0.000000e+00  0.000000e+00
bigcom38         0.000000e+00  0.000000e+00
bigcom39         0.000000e+00  0.000000e+00
bigcom40         4.857674e-04  4.595170e-02
bigcom43         0.000000e+00  0.000000e+00
bigcom44         0.000000e+00  0.000000e+00
bigcom46         0.000000e+00  0.000000e+00
bigcom47         0.000000e+00  0.000000e+00
bigcom49         0.000000e+00  0.000000e+00
bigcom50         0.000000e+00  0.000000e+00
bigcom51         0.000000e+00  0.000000e+00
bigcom52         0.000000e+00  0.000000e+00
bigcom54         0.000000e+00  0.000000e+00
bigcom56         0.000000e+00  0.000000e+00
bigcom62         0.000000e+00  0.000000e+00
bigcom66         0.000000e+00  0.000000e+00
bigcom68         0.000000e+00  0.000000e+00
bigcom69         0.000000e+00  0.000000e+00
bigcom71         0.000000e+00  0.000000e+00
bigcom72         0.000000e+00  0.000000e+00
bigcom73         0.000000e+00  0.000000e+00
bigcom74         0.000000e+00  0.000000e+00
bigcom75         0.000000e+00  0.000000e+00
bigcom76         0.000000e+00  0.000000e+00
bigcom77         0.000000e+00  0.000000e+00
bigcom79         0.000000e+00  0.000000e+00
bigcom80         0.000000e+00  0.000000e+00
bigcom82         0.000000e+00  0.000000e+00
bigcom83         0.000000e+00  0.000000e+00
bigcom84         0.000000e+00  0.000000e+00
bigcom85         0.000000e+00  0.000000e+00
bigcom87         0.000000e+00  0.000000e+00
bigcom89         0.000000e+00  0.000000e+00
bigcom91         0.000000e+00  0.000000e+00
bigcom92         0.000000e+00  0.000000e+00
bigcom93         0.000000e+00  0.000000e+00
bigcom96         0.000000e+00  0.000000e+00
bigcom97         0.000000e+00  0.000000e+00
bigcom98         0.000000e+00  0.000000e+00
bigcom99         0.000000e+00  0.000000e+00
bigcom101        0.000000e+00  0.000000e+00
bigcom104        0.000000e+00  0.000000e+00
bigcom106        0.000000e+00  0.000000e+00
bigcom109        0.000000e+00  0.000000e+00
bigcom113        0.000000e+00  0.000000e+00
bigcom116        0.000000e+00  0.000000e+00
bigcom120        0.000000e+00  0.000000e+00
bigcom123        0.000000e+00  0.000000e+00
bigcom126        0.000000e+00  0.000000e+00
bigcom127        0.000000e+00  0.000000e+00
bigcom137        0.000000e+00  0.000000e+00
bigcom139        0.000000e+00  0.000000e+00
bigcom140        0.000000e+00  0.000000e+00
bigcom143        0.000000e+00  0.000000e+00
bigcom145        0.000000e+00  0.000000e+00
bigcom146        0.000000e+00  0.000000e+00
bigcom147        0.000000e+00  0.000000e+00
bigcom149        0.000000e+00  0.000000e+00
bigcom153        0.000000e+00  0.000000e+00
bigcom154        0.000000e+00  0.000000e+00
bigcom156        0.000000e+00  0.000000e+00
bigcom157        0.000000e+00  0.000000e+00
bigcom158        0.000000e+00  0.000000e+00
bigcom160        0.000000e+00  0.000000e+00
bigcom161        0.000000e+00  0.000000e+00
bigcom162        0.000000e+00  0.000000e+00
bigcom164        0.000000e+00  0.000000e+00
bigcom166        0.000000e+00  0.000000e+00
bigcom167        0.000000e+00  0.000000e+00
bigcom171        0.000000e+00  0.000000e+00
bigcom173        0.000000e+00  0.000000e+00
bigcom175        0.000000e+00  0.000000e+00
bigcom176        0.000000e+00  0.000000e+00
bigcom177        0.000000e+00  0.000000e+00
bigcom178        0.000000e+00  0.000000e+00
bigcom180        0.000000e+00  0.000000e+00
bigcom181        0.000000e+00  0.000000e+00
bigcom184        0.000000e+00  0.000000e+00
bigcom186        0.000000e+00  0.000000e+00
bigcom187        0.000000e+00  0.000000e+00
bigcom189        0.000000e+00  0.000000e+00
bigcom194        0.000000e+00  0.000000e+00
bigcom195        0.000000e+00  0.000000e+00
bigcom196        0.000000e+00  0.000000e+00
bigcom204        0.000000e+00  0.000000e+00
bigcom205        0.000000e+00  0.000000e+00
bigcom212        0.000000e+00  0.000000e+00
bigcom214        0.000000e+00  0.000000e+00
bigcom222        0.000000e+00  0.000000e+00
bigcom223        0.000000e+00  0.000000e+00
bigcom226        0.000000e+00  0.000000e+00
bigcom227        0.000000e+00  0.000000e+00
bigcom229        0.000000e+00  0.000000e+00
bigcom233        0.000000e+00  0.000000e+00
bigcom236        0.000000e+00  0.000000e+00
bigcom237        0.000000e+00  0.000000e+00
bigcom246        0.000000e+00  0.000000e+00
bigcom248        0.000000e+00  0.000000e+00
bigcom249        0.000000e+00  0.000000e+00
bigcom250        0.000000e+00  0.000000e+00
bigcom254        0.000000e+00  0.000000e+00
bigcom266        0.000000e+00  0.000000e+00
bigcom269        0.000000e+00  0.000000e+00
bigcom272        0.000000e+00  0.000000e+00
bigcom274        0.000000e+00  0.000000e+00
bigcom281        0.000000e+00  0.000000e+00
bigcom291        0.000000e+00  0.000000e+00
bigcom292        0.000000e+00  0.000000e+00
bigcom295        0.000000e+00  0.000000e+00
bigcom299        0.000000e+00  0.000000e+00
bigcom301        0.000000e+00  0.000000e+00
bigcom306        0.000000e+00  0.000000e+00
bigcom309        0.000000e+00  0.000000e+00
bigcom314        0.000000e+00  0.000000e+00
bigcom321        0.000000e+00  0.000000e+00
bigcom341        0.000000e+00  0.000000e+00
bigcom350        0.000000e+00  0.000000e+00
bigcom353        0.000000e+00  0.000000e+00
bigcom359        0.000000e+00  0.000000e+00
bigcom363        0.000000e+00  0.000000e+00
bigcom365        0.000000e+00  0.000000e+00
bigcom385        0.000000e+00  0.000000e+00
bigcom386        0.000000e+00  0.000000e+00
bigcom408        0.000000e+00  0.000000e+00
bigcom412        0.000000e+00  0.000000e+00
bigcom480        0.000000e+00  0.000000e+00
spin_vertex      1.737619e-05  9.523810e-03
membership_s1    6.373139e-05  6.818729e-03
membership_s3    0.000000e+00  0.000000e+00
membership_s4   -4.242681e-06  8.027079e-04
membership_s5    0.000000e+00  4.235165e-24
membership_s6    0.000000e+00  0.000000e+00
membership_s7    0.000000e+00  0.000000e+00
membership_s8    0.000000e+00  0.000000e+00
membership_s9    0.000000e+00  0.000000e+00
membership_s11   0.000000e+00  0.000000e+00
membership_s12   0.000000e+00  0.000000e+00
membership_s14   0.000000e+00  0.000000e+00
membership_s15   0.000000e+00  4.235165e-24
membership_s16   0.000000e+00  0.000000e+00
membership_s17   0.000000e+00  0.000000e+00
membership_s18   0.000000e+00  0.000000e+00
membership_s20   0.000000e+00  0.000000e+00
[truncated: 127,978 more chars]
