# Supplementary material for: Distinctive Behaviors of Druggable Proteins in Cellular Networks
Source: PLoS Comput Biol. 2015 Dec 23;11(12):e1004597. doi: 10.1371/journal.pcbi.1004597 (PMC4689399; doi:10.1371/journal.pcbi.1004597)
Supplement: S1 File — (ZIP) [file pcbi.1004597.s004.zip › S1_File/direct.atc.20150613_all_predict.ppi.optimised_Target_results_low_targets.txt]

[[1]]
[1] "low_targets"

[1] "Dataset: low_targets Model GBM, run: 1 of 10 2015-06-22 14:48:12"
Iter   TrainDeviance   ValidDeviance   StepSize   Improve
     1        0.0471            -nan     0.0100    0.0000
     2        0.0456            -nan     0.0100    0.0001
     3        0.0443            -nan     0.0100    0.0002
     4        0.0431            -nan     0.0100    0.0000
     5        0.0426            -nan     0.0100   -0.0000
     6        0.0415            -nan     0.0100   -0.0000
     7        0.0407            -nan     0.0100   -0.0000
     8        0.0401            -nan     0.0100    0.0000
     9        0.0394            -nan     0.0100    0.0001
    10        0.0385            -nan     0.0100    0.0000
    20        0.0328            -nan     0.0100    0.0000
    40        0.0265            -nan     0.0100    0.0000
    49        0.0249            -nan     0.0100   -0.0000

[1] "GBM variable coefficients"
                            var      rel.inf
pagerank               pagerank 1.945741e+01
ratio5                   ratio5 9.025457e+00
inner                     inner 8.325849e+00
adhesion               adhesion 6.636566e+00
V2                           V2 3.979003e+00
orbit38                 orbit38 3.817781e+00
ratio2                   ratio2 3.484036e+00
comsize                 comsize 3.395927e+00
V1                           V1 2.667238e+00
walktrap_vertex walktrap_vertex 2.552887e+00
orbit44                 orbit44 2.441786e+00
orbit18                 orbit18 2.290959e+00
ioratio                 ioratio 2.285299e+00
cohesion               cohesion 1.946676e+00
orbit36                 orbit36 1.837099e+00
bigcom26               bigcom26 1.750227e+00
outer                     outer 1.341831e+00
bigcom3                 bigcom3 1.312425e+00
orbit20                 orbit20 1.173768e+00
bet                         bet 1.137782e+00
orbit28                 orbit28 1.079846e+00
graph12                 graph12 9.899105e-01
orbit37                 orbit37 8.875796e-01
upto_fifth           upto_fifth 8.855465e-01
ratio4                   ratio4 6.863410e-01
third                     third 6.356785e-01
ratio3                   ratio3 6.103761e-01
graph7                   graph7 5.987084e-01
graph13                 graph13 5.840672e-01
coreness               coreness 5.755214e-01
orbit5                   orbit5 5.751791e-01
orbit64                 orbit64 5.728979e-01
graph10                 graph10 5.565566e-01
membership_s31   membership_s31 5.271204e-01
graph21                 graph21 5.227995e-01
orbit60                 orbit60 5.217200e-01
orbit35                 orbit35 4.691924e-01
orbit30                 orbit30 4.652814e-01
orbit33                 orbit33 4.431031e-01
graph20                 graph20 3.798413e-01
graph6                   graph6 3.725135e-01
graph9                   graph9 3.607551e-01
membership_s32   membership_s32 3.589857e-01
orbit32                 orbit32 3.314300e-01
ratio6                   ratio6 2.832722e-01
orbit46                 orbit46 2.802341e-01
close                     close 2.617212e-01
orbit16                 orbit16 2.547095e-01
sixth                     sixth 2.494667e-01
graph19                 graph19 2.483044e-01
orbit17                 orbit17 2.302255e-01
orbit50                 orbit50 2.210064e-01
graph14                 graph14 2.161815e-01
orbit53                 orbit53 2.008974e-01
fourth                   fourth 1.939831e-01
orbit26                 orbit26 1.919210e-01
ratio1                   ratio1 1.895716e-01
orbit31                 orbit31 1.887325e-01
upto_sixth           upto_sixth 1.683892e-01
ecc                         ecc 1.665570e-01
spin_vertex         spin_vertex 1.658029e-01
orbit15                 orbit15 1.337371e-01
orbit21                 orbit21 1.281033e-01
graph11                 graph11 1.267138e-01
graph2                   graph2 1.252356e-01
graph5                   graph5 1.243076e-01
graph4                   graph4 1.242877e-01
graph16                 graph16 1.161647e-01
trans                     trans 1.128411e-01
orbit11                 orbit11 1.042694e-01
constraint           constraint 1.032655e-01
orbit52                 orbit52 8.546987e-02
orbit7                   orbit7 7.981676e-02
orbit51                 orbit51 7.385688e-02
graph3                   graph3 2.700289e-29
graph0                   graph0 0.000000e+00
graph1                   graph1 0.000000e+00
graph8                   graph8 0.000000e+00
graph15                 graph15 0.000000e+00
graph17                 graph17 0.000000e+00
graph18                 graph18 0.000000e+00
graph22                 graph22 0.000000e+00
graph23                 graph23 0.000000e+00
graph24                 graph24 0.000000e+00
graph25                 graph25 0.000000e+00
graph26                 graph26 0.000000e+00
graph27                 graph27 0.000000e+00
graph28                 graph28 0.000000e+00
graph29                 graph29 0.000000e+00
orbit0                   orbit0 0.000000e+00
orbit1                   orbit1 0.000000e+00
orbit2                   orbit2 0.000000e+00
orbit3                   orbit3 0.000000e+00
orbit4                   orbit4 0.000000e+00
orbit6                   orbit6 0.000000e+00
orbit8                   orbit8 0.000000e+00
orbit9                   orbit9 0.000000e+00
orbit10                 orbit10 0.000000e+00
orbit12                 orbit12 0.000000e+00
orbit13                 orbit13 0.000000e+00
orbit14                 orbit14 0.000000e+00
orbit19                 orbit19 0.000000e+00
orbit22                 orbit22 0.000000e+00
orbit23                 orbit23 0.000000e+00
orbit24                 orbit24 0.000000e+00
orbit25                 orbit25 0.000000e+00
orbit27                 orbit27 0.000000e+00
orbit29                 orbit29 0.000000e+00
orbit34                 orbit34 0.000000e+00
orbit39                 orbit39 0.000000e+00
orbit40                 orbit40 0.000000e+00
orbit41                 orbit41 0.000000e+00
orbit42                 orbit42 0.000000e+00
orbit43                 orbit43 0.000000e+00
orbit45                 orbit45 0.000000e+00
orbit47                 orbit47 0.000000e+00
orbit48                 orbit48 0.000000e+00
orbit49                 orbit49 0.000000e+00
orbit54                 orbit54 0.000000e+00
orbit55                 orbit55 0.000000e+00
orbit56                 orbit56 0.000000e+00
orbit57                 orbit57 0.000000e+00
orbit58                 orbit58 0.000000e+00
orbit59                 orbit59 0.000000e+00
orbit61                 orbit61 0.000000e+00
orbit62                 orbit62 0.000000e+00
orbit63                 orbit63 0.000000e+00
orbit65                 orbit65 0.000000e+00
orbit66                 orbit66 0.000000e+00
orbit67                 orbit67 0.000000e+00
orbit68                 orbit68 0.000000e+00
orbit69                 orbit69 0.000000e+00
orbit70                 orbit70 0.000000e+00
orbit71                 orbit71 0.000000e+00
orbit72                 orbit72 0.000000e+00
AP                           AP 0.000000e+00
eccrad                   eccrad 0.000000e+00
knn                         knn 0.000000e+00
hubscore               hubscore 0.000000e+00
evcent                   evcent 0.000000e+00
first                     first 0.000000e+00
upto_second         upto_second 0.000000e+00
upto_third           upto_third 0.000000e+00
upto_fourth         upto_fourth 0.000000e+00
second                   second 0.000000e+00
fifth                     fifth 0.000000e+00
selfinter             selfinter 0.000000e+00
bigcom1                 bigcom1 0.000000e+00
bigcom2                 bigcom2 0.000000e+00
bigcom4                 bigcom4 0.000000e+00
bigcom6                 bigcom6 0.000000e+00
bigcom8                 bigcom8 0.000000e+00
bigcom9                 bigcom9 0.000000e+00
bigcom11               bigcom11 0.000000e+00
bigcom13               bigcom13 0.000000e+00
bigcom15               bigcom15 0.000000e+00
bigcom16               bigcom16 0.000000e+00
bigcom21               bigcom21 0.000000e+00
bigcom22               bigcom22 0.000000e+00
bigcom24               bigcom24 0.000000e+00
bigcom28               bigcom28 0.000000e+00
bigcom30               bigcom30 0.000000e+00
bigcom31               bigcom31 0.000000e+00
bigcom32               bigcom32 0.000000e+00
bigcom33               bigcom33 0.000000e+00
bigcom34               bigcom34 0.000000e+00
bigcom36               bigcom36 0.000000e+00
bigcom37               bigcom37 0.000000e+00
bigcom38               bigcom38 0.000000e+00
bigcom39               bigcom39 0.000000e+00
bigcom40               bigcom40 0.000000e+00
bigcom43               bigcom43 0.000000e+00
bigcom44               bigcom44 0.000000e+00
bigcom46               bigcom46 0.000000e+00
bigcom47               bigcom47 0.000000e+00
bigcom49               bigcom49 0.000000e+00
bigcom50               bigcom50 0.000000e+00
bigcom51               bigcom51 0.000000e+00
bigcom52               bigcom52 0.000000e+00
bigcom54               bigcom54 0.000000e+00
bigcom56               bigcom56 0.000000e+00
bigcom62               bigcom62 0.000000e+00
bigcom66               bigcom66 0.000000e+00
bigcom68               bigcom68 0.000000e+00
bigcom69               bigcom69 0.000000e+00
bigcom71               bigcom71 0.000000e+00
bigcom72               bigcom72 0.000000e+00
bigcom73               bigcom73 0.000000e+00
bigcom74               bigcom74 0.000000e+00
bigcom75               bigcom75 0.000000e+00
bigcom76               bigcom76 0.000000e+00
bigcom77               bigcom77 0.000000e+00
bigcom79               bigcom79 0.000000e+00
bigcom80               bigcom80 0.000000e+00
bigcom82               bigcom82 0.000000e+00
bigcom83               bigcom83 0.000000e+00
bigcom84               bigcom84 0.000000e+00
bigcom85               bigcom85 0.000000e+00
bigcom87               bigcom87 0.000000e+00
bigcom89               bigcom89 0.000000e+00
bigcom91               bigcom91 0.000000e+00
bigcom92               bigcom92 0.000000e+00
bigcom93               bigcom93 0.000000e+00
bigcom96               bigcom96 0.000000e+00
bigcom97               bigcom97 0.000000e+00
bigcom98               bigcom98 0.000000e+00
bigcom99               bigcom99 0.000000e+00
bigcom101             bigcom101 0.000000e+00
bigcom104             bigcom104 0.000000e+00
bigcom106             bigcom106 0.000000e+00
bigcom109             bigcom109 0.000000e+00
bigcom113             bigcom113 0.000000e+00
bigcom116             bigcom116 0.000000e+00
bigcom120             bigcom120 0.000000e+00
bigcom123             bigcom123 0.000000e+00
bigcom126             bigcom126 0.000000e+00
bigcom127             bigcom127 0.000000e+00
bigcom137             bigcom137 0.000000e+00
bigcom139             bigcom139 0.000000e+00
bigcom140             bigcom140 0.000000e+00
bigcom143             bigcom143 0.000000e+00
bigcom145             bigcom145 0.000000e+00
bigcom146             bigcom146 0.000000e+00
bigcom147             bigcom147 0.000000e+00
bigcom149             bigcom149 0.000000e+00
bigcom153             bigcom153 0.000000e+00
bigcom154             bigcom154 0.000000e+00
bigcom156             bigcom156 0.000000e+00
bigcom157             bigcom157 0.000000e+00
bigcom158             bigcom158 0.000000e+00
bigcom160             bigcom160 0.000000e+00
bigcom161             bigcom161 0.000000e+00
bigcom162             bigcom162 0.000000e+00
bigcom164             bigcom164 0.000000e+00
bigcom166             bigcom166 0.000000e+00
bigcom167             bigcom167 0.000000e+00
bigcom171             bigcom171 0.000000e+00
bigcom173             bigcom173 0.000000e+00
bigcom175             bigcom175 0.000000e+00
bigcom176             bigcom176 0.000000e+00
bigcom177             bigcom177 0.000000e+00
bigcom178             bigcom178 0.000000e+00
bigcom180             bigcom180 0.000000e+00
bigcom181             bigcom181 0.000000e+00
bigcom184             bigcom184 0.000000e+00
bigcom186             bigcom186 0.000000e+00
bigcom187             bigcom187 0.000000e+00
bigcom189             bigcom189 0.000000e+00
bigcom194             bigcom194 0.000000e+00
bigcom195             bigcom195 0.000000e+00
bigcom196             bigcom196 0.000000e+00
bigcom204             bigcom204 0.000000e+00
bigcom205             bigcom205 0.000000e+00
bigcom212             bigcom212 0.000000e+00
bigcom214             bigcom214 0.000000e+00
bigcom222             bigcom222 0.000000e+00
bigcom223             bigcom223 0.000000e+00
bigcom226             bigcom226 0.000000e+00
bigcom227             bigcom227 0.000000e+00
bigcom229             bigcom229 0.000000e+00
bigcom233             bigcom233 0.000000e+00
bigcom236             bigcom236 0.000000e+00
bigcom237             bigcom237 0.000000e+00
bigcom246             bigcom246 0.000000e+00
bigcom248             bigcom248 0.000000e+00
bigcom249             bigcom249 0.000000e+00
bigcom250             bigcom250 0.000000e+00
bigcom254             bigcom254 0.000000e+00
bigcom266             bigcom266 0.000000e+00
bigcom269             bigcom269 0.000000e+00
bigcom272             bigcom272 0.000000e+00
bigcom274             bigcom274 0.000000e+00
bigcom281             bigcom281 0.000000e+00
bigcom291             bigcom291 0.000000e+00
bigcom292             bigcom292 0.000000e+00
bigcom295             bigcom295 0.000000e+00
bigcom299             bigcom299 0.000000e+00
bigcom301             bigcom301 0.000000e+00
bigcom306             bigcom306 0.000000e+00
bigcom309             bigcom309 0.000000e+00
bigcom314             bigcom314 0.000000e+00
bigcom321             bigcom321 0.000000e+00
bigcom341             bigcom341 0.000000e+00
bigcom350             bigcom350 0.000000e+00
bigcom353             bigcom353 0.000000e+00
bigcom359             bigcom359 0.000000e+00
bigcom363             bigcom363 0.000000e+00
bigcom365             bigcom365 0.000000e+00
bigcom385             bigcom385 0.000000e+00
bigcom386             bigcom386 0.000000e+00
bigcom408             bigcom408 0.000000e+00
bigcom412             bigcom412 0.000000e+00
bigcom480             bigcom480 0.000000e+00
membership_s1     membership_s1 0.000000e+00
membership_s3     membership_s3 0.000000e+00
membership_s4     membership_s4 0.000000e+00
membership_s5     membership_s5 0.000000e+00
membership_s6     membership_s6 0.000000e+00
membership_s7     membership_s7 0.000000e+00
membership_s8     membership_s8 0.000000e+00
membership_s9     membership_s9 0.000000e+00
membership_s11   membership_s11 0.000000e+00
membership_s12   membership_s12 0.000000e+00
membership_s14   membership_s14 0.000000e+00
membership_s15   membership_s15 0.000000e+00
membership_s16   membership_s16 0.000000e+00
membership_s17   membership_s17 0.000000e+00
membership_s18   membership_s18 0.000000e+00
membership_s20   membership_s20 0.000000e+00
membership_s21   membership_s21 0.000000e+00
membership_s22   membership_s22 0.000000e+00
membership_s24   membership_s24 0.000000e+00
membership_s25   membership_s25 0.000000e+00
membership_s26   membership_s26 0.000000e+00
membership_s27   membership_s27 0.000000e+00
membership_s28   membership_s28 0.000000e+00
membership_s30   membership_s30 0.000000e+00
membership_s33   membership_s33 0.000000e+00
membership_s36   membership_s36 0.000000e+00
membership_s37   membership_s37 0.000000e+00
pdi                         pdi 0.000000e+00
[1] "Dataset: low_targets Model RF, run: 1 of 10 2015-06-22 14:48:43"
     |      Out-of-bag   |
Tree |      MSE  %Var(y) |
   1 | 0.007036   192.99 |
   2 | 0.005961   163.52 |
   3 | 0.005091   139.64 |
   4 | 0.005802   159.15 |
   5 | 0.006375   174.88 |
   6 |  0.00561   153.88 |
   7 | 0.005874   161.14 |
   8 | 0.005218   143.14 |
   9 | 0.004967   136.24 |
  10 |  0.00503   137.97 |
  11 | 0.004941   135.53 |
  12 | 0.004956   135.94 |
  13 | 0.004838   132.70 |
  14 | 0.004724   129.59 |
  15 | 0.004641   127.31 |
  16 | 0.004615   126.58 |
  17 | 0.004539   124.51 |
  18 | 0.004473   122.71 |
  19 | 0.004416   121.12 |
  20 | 0.004398   120.63 |
  21 | 0.004376   120.03 |
  22 | 0.004367   119.79 |
  23 | 0.004392   120.47 |
  24 |  0.00437   119.86 |
  25 | 0.004354   119.42 |
  26 | 0.004344   119.15 |
  27 | 0.004325   118.64 |
  28 | 0.004332   118.82 |
  29 | 0.004352   119.37 |
  30 | 0.004357   119.52 |
  31 | 0.004346   119.21 |
  32 | 0.004316   118.40 |
  33 | 0.004311   118.26 |
  34 | 0.004323   118.57 |
  35 | 0.004317   118.41 |
  36 | 0.004319   118.46 |
  37 |  0.00432   118.49 |
  38 |  0.00432   118.50 |
  39 | 0.004294   117.79 |
  40 | 0.004285   117.54 |
  41 |  0.00426   116.86 |
  42 | 0.004239   116.27 |
  43 | 0.004224   115.88 |
  44 | 0.004234   116.14 |
  45 | 0.004217   115.69 |
  46 | 0.004201   115.23 |
  47 | 0.004186   114.84 |
  48 | 0.004173   114.47 |
  49 | 0.004162   114.17 |
  50 |  0.00417   114.39 |
  51 |  0.00417   114.39 |
  52 | 0.004166   114.28 |
  53 | 0.004162   114.18 |
  54 | 0.004135   113.42 |
  55 | 0.004143   113.64 |
  56 | 0.004139   113.53 |
  57 | 0.004134   113.39 |
  58 |  0.00412   113.00 |
  59 | 0.004111   112.78 |
  60 | 0.004128   113.25 |
  61 |  0.00413   113.28 |
  62 | 0.004126   113.18 |
  63 | 0.004118   112.97 |
  64 | 0.004117   112.93 |
  65 | 0.004116   112.90 |
  66 | 0.004107   112.65 |
  67 | 0.004111   112.76 |
  68 | 0.004108   112.68 |
  69 | 0.004115   112.89 |
  70 | 0.004107   112.65 |
  71 | 0.004106   112.63 |
  72 | 0.004111   112.77 |
  73 | 0.004113   112.82 |
  74 | 0.004105   112.61 |
  75 | 0.004097   112.38 |
  76 | 0.004093   112.29 |
  77 | 0.004099   112.43 |
  78 | 0.004084   112.03 |
  79 | 0.004072   111.70 |
  80 | 0.004072   111.71 |
  81 | 0.004068   111.59 |
  82 | 0.004062   111.44 |
  83 | 0.004057   111.29 |
  84 | 0.004057   111.30 |
  85 | 0.004063   111.45 |
  86 | 0.004068   111.59 |
  87 | 0.004075   111.78 |
  88 | 0.004059   111.34 |
  89 | 0.004055   111.23 |
  90 | 0.004058   111.33 |
  91 | 0.004063   111.44 |
  92 | 0.004048   111.05 |
  93 | 0.004055   111.24 |
  94 | 0.004055   111.23 |
  95 | 0.004055   111.22 |
  96 | 0.004056   111.26 |
  97 | 0.004053   111.17 |
  98 |  0.00405   111.10 |
  99 | 0.004048   111.03 |
 100 | 0.004045   110.96 |
[1] "Random Forest variable coefficients"
                      %IncMSE IncNodePurity
graph0           2.558930e-05  5.523810e-02
graph1           2.336351e-03  6.334332e-02
graph2           3.906250e-05  1.826087e-02
graph3           2.779238e-04  4.704872e-02
graph4           5.569279e-04  9.325340e-02
graph5           8.490989e-04  1.495602e-01
graph6           1.742646e-04  8.741080e-02
graph7           3.248159e-06  3.495238e-02
graph8           0.000000e+00  0.000000e+00
graph9           3.349178e-04  1.129721e-01
graph10          3.873538e-04  2.089669e-01
graph11          8.098892e-04  8.973142e-02
graph12          9.552275e-05  1.529972e-01
graph13          1.429021e-04  1.161112e-01
graph14          3.386560e-05  7.991550e-02
graph15          8.735159e-04  8.969889e-02
graph16          1.706044e-04  1.199822e-01
graph17          4.156286e-04  8.435564e-02
graph18          9.093111e-05  1.442510e-02
graph19          3.133293e-04  7.746985e-02
graph20          1.257336e-03  1.057449e-01
graph21          8.466932e-04  6.578958e-02
graph22          8.633589e-06  2.555556e-02
graph23          3.828944e-05  8.396073e-02
graph24          4.849647e-08  4.028571e-02
graph25          2.594196e-04  5.172006e-02
graph26          3.039514e-05  1.551418e-02
graph27          0.000000e+00  0.000000e+00
graph28          0.000000e+00  1.084202e-20
graph29          0.000000e+00  0.000000e+00
orbit0           8.602151e-06  3.425837e-02
orbit1           1.692020e-04  6.142197e-02
orbit2           1.528467e-05  2.039949e-02
orbit3           2.170484e-05  1.853339e-02
orbit4           1.737101e-04  1.217166e-01
orbit5           6.334963e-04  7.584375e-02
orbit6           7.452878e-04  1.090913e-01
orbit7           6.116931e-06  4.357143e-02
orbit8           6.286367e-04  1.362491e-01
orbit9           1.723989e-05  5.929472e-02
orbit10          3.403318e-04  5.944546e-02
orbit11          3.556643e-04  1.063234e-01
orbit12          0.000000e+00  9.757820e-21
orbit13          0.000000e+00  1.333333e-02
orbit14          0.000000e+00  4.878910e-21
orbit15          4.849504e-05  2.983575e-02
orbit16          6.487942e-04  8.359328e-02
orbit17          5.284560e-05  4.574699e-02
orbit18          4.366762e-04  3.901466e-01
orbit19          1.014824e-03  1.001054e-01
orbit20          2.380376e-04  9.983365e-02
orbit21          5.413967e-05  3.324418e-02
orbit22          6.896896e-04  1.375621e-01
orbit23          0.000000e+00  0.000000e+00
orbit24          1.640273e-04  1.420541e-01
orbit25          6.903742e-05  6.222960e-02
orbit26          2.947734e-04  1.211266e-01
orbit27          2.290250e-04  9.470421e-02
orbit28          4.969916e-04  8.920193e-02
orbit29          2.922179e-04  8.324423e-02
orbit30          1.356559e-04  1.137645e-02
orbit31          4.258341e-04  9.428156e-02
orbit32          2.391042e-04  6.874511e-02
orbit33          5.201593e-05  3.780647e-02
orbit34          2.621044e-04  1.073897e-01
orbit35          1.686864e-04  7.400896e-02
orbit36          3.984141e-04  2.584763e-01
orbit37          3.398912e-04  7.241697e-02
orbit38          1.391733e-03  2.711998e-01
orbit39          1.108107e-04  1.005232e-01
orbit40          2.393640e-04  9.528967e-02
orbit41          4.741379e-05  3.131984e-03
orbit42          0.000000e+00  4.336809e-21
orbit43          3.289411e-04  2.939601e-02
orbit44          1.169785e-04  9.768872e-02
orbit45          4.277806e-04  1.012306e-01
orbit46          8.764249e-06  2.746032e-02
orbit47          1.286536e-05  7.597188e-02
orbit48          4.193971e-04  1.884978e-02
orbit49          9.801335e-04  1.328411e-01
orbit50         -2.246170e-05  2.341447e-02
orbit51          7.736487e-04  4.121855e-02
orbit52          2.346093e-04  3.427566e-02
orbit53          1.426010e-04  2.001279e-01
orbit54          0.000000e+00  1.035413e-19
orbit55          0.000000e+00  0.000000e+00
orbit56          1.090206e-05  1.250425e-02
orbit57          0.000000e+00  1.951564e-20
orbit58          0.000000e+00  0.000000e+00
orbit59          4.283730e-05  5.833427e-02
orbit60          4.281286e-04  5.002906e-02
orbit61          0.000000e+00  4.815866e-02
orbit62          2.655867e-04  5.373785e-02
orbit63          2.611086e-05  1.870833e-02
orbit64         -2.160054e-05  2.074437e-01
orbit65         -4.342162e-06  2.041667e-02
orbit66          0.000000e+00  2.710505e-21
orbit67          4.338395e-06  1.500000e-02
orbit68          0.000000e+00  7.047314e-21
orbit69          0.000000e+00  0.000000e+00
orbit70          0.000000e+00  4.336809e-21
orbit71          0.000000e+00  6.505213e-21
orbit72          0.000000e+00  0.000000e+00
AP              -1.558513e-05  1.133622e-02
bet              2.775258e-05  1.247039e-01
ecc              8.745081e-06  3.736264e-02
eccrad           1.537870e-05  4.149097e-02
close            1.466804e-04  1.384362e-01
constraint       1.174076e-04  8.467204e-02
coreness         5.266823e-04  4.679594e-01
knn              1.968751e-03  2.644222e-01
hubscore         7.446343e-05  3.283784e-02
pagerank         6.331303e-04  1.452584e+00
trans           -1.114532e-05  1.923662e-03
evcent           1.722046e-05  5.285256e-02
first            9.527934e-05  1.634565e-02
upto_second      2.149390e-04  1.257288e-01
upto_third       1.271552e-04  1.887030e-01
upto_fourth      3.052203e-04  7.632736e-02
upto_fifth       3.597600e-04  7.040719e-02
upto_sixth       1.067320e-04  9.343424e-02
second           1.634911e-04  1.076510e-01
third            1.022468e-03  9.611523e-02
fourth           1.193662e-04  2.867897e-01
fifth            1.352875e-04  3.398682e-01
sixth            7.415030e-04  1.731075e-01
ratio1           9.611776e-04  2.728984e-01
ratio2           1.271360e-03  4.122724e-01
ratio3           3.296123e-04  4.394601e-01
ratio4           4.207587e-05  1.674483e-01
ratio5           2.710464e-04  1.234962e+00
ratio6           4.160764e-04  1.299488e-01
selfinter        1.736572e-04  1.420074e-01
walktrap_vertex  6.027486e-06  1.127585e-01
bigcom1          6.699589e-05  1.670232e-01
bigcom2          0.000000e+00  0.000000e+00
bigcom3          3.184538e-04  8.192599e-02
bigcom4          1.086957e-06  8.341650e-03
bigcom6          0.000000e+00  0.000000e+00
bigcom8          0.000000e+00  0.000000e+00
bigcom9          0.000000e+00  0.000000e+00
bigcom11         0.000000e+00  0.000000e+00
bigcom13         0.000000e+00  0.000000e+00
bigcom15         0.000000e+00  0.000000e+00
bigcom16         0.000000e+00  3.469447e-20
bigcom21         0.000000e+00  0.000000e+00
bigcom22        -1.284939e-05  1.466705e-01
bigcom24         0.000000e+00  0.000000e+00
bigcom26         3.266453e-05  8.577098e-02
bigcom28         0.000000e+00  0.000000e+00
bigcom30         0.000000e+00  0.000000e+00
bigcom31         0.000000e+00  0.000000e+00
bigcom32         0.000000e+00  0.000000e+00
bigcom33         0.000000e+00  0.000000e+00
bigcom34         0.000000e+00  0.000000e+00
bigcom36         0.000000e+00  0.000000e+00
bigcom37         0.000000e+00  0.000000e+00
bigcom38         0.000000e+00  0.000000e+00
bigcom39         0.000000e+00  0.000000e+00
bigcom40         0.000000e+00  5.421011e-22
bigcom43         0.000000e+00  0.000000e+00
bigcom44         0.000000e+00  0.000000e+00
bigcom46         0.000000e+00  0.000000e+00
bigcom47         0.000000e+00  0.000000e+00
bigcom49         0.000000e+00  0.000000e+00
bigcom50         0.000000e+00  0.000000e+00
bigcom51         0.000000e+00  2.168404e-21
bigcom52         0.000000e+00  0.000000e+00
bigcom54         0.000000e+00  0.000000e+00
bigcom56         0.000000e+00  0.000000e+00
bigcom62         0.000000e+00  0.000000e+00
bigcom66         0.000000e+00  0.000000e+00
bigcom68         0.000000e+00  0.000000e+00
bigcom69         0.000000e+00  0.000000e+00
bigcom71         0.000000e+00  0.000000e+00
bigcom72         0.000000e+00  2.168404e-21
bigcom73         0.000000e+00  0.000000e+00
bigcom74         0.000000e+00  0.000000e+00
bigcom75         0.000000e+00  0.000000e+00
bigcom76         0.000000e+00  0.000000e+00
bigcom77         0.000000e+00  0.000000e+00
bigcom79         0.000000e+00  0.000000e+00
bigcom80         0.000000e+00  0.000000e+00
bigcom82         0.000000e+00  0.000000e+00
bigcom83         0.000000e+00  0.000000e+00
bigcom84         0.000000e+00  0.000000e+00
bigcom85         0.000000e+00  0.000000e+00
bigcom87         0.000000e+00  0.000000e+00
bigcom89         0.000000e+00  0.000000e+00
bigcom91         0.000000e+00  0.000000e+00
bigcom92         0.000000e+00  0.000000e+00
bigcom93         0.000000e+00  0.000000e+00
bigcom96         0.000000e+00  0.000000e+00
bigcom97         0.000000e+00  0.000000e+00
bigcom98         0.000000e+00  2.168404e-21
bigcom99         0.000000e+00  0.000000e+00
bigcom101        0.000000e+00  0.000000e+00
bigcom104        0.000000e+00  0.000000e+00
bigcom106        0.000000e+00  0.000000e+00
bigcom109        0.000000e+00  0.000000e+00
bigcom113        0.000000e+00  0.000000e+00
bigcom116        0.000000e+00  0.000000e+00
bigcom120        0.000000e+00  0.000000e+00
bigcom123        0.000000e+00  0.000000e+00
bigcom126        0.000000e+00  0.000000e+00
bigcom127        0.000000e+00  0.000000e+00
bigcom137        0.000000e+00  0.000000e+00
bigcom139        0.000000e+00  0.000000e+00
bigcom140        0.000000e+00  1.734723e-20
bigcom143        0.000000e+00  0.000000e+00
bigcom145        0.000000e+00  0.000000e+00
bigcom146        0.000000e+00  0.000000e+00
bigcom147        0.000000e+00  0.000000e+00
bigcom149        0.000000e+00  0.000000e+00
bigcom153        0.000000e+00  0.000000e+00
bigcom154        0.000000e+00  0.000000e+00
bigcom156        0.000000e+00  0.000000e+00
bigcom157        0.000000e+00  0.000000e+00
bigcom158        0.000000e+00  0.000000e+00
bigcom160        0.000000e+00  0.000000e+00
bigcom161        0.000000e+00  0.000000e+00
bigcom162        0.000000e+00  0.000000e+00
bigcom164        0.000000e+00  0.000000e+00
bigcom166        0.000000e+00  0.000000e+00
bigcom167        0.000000e+00  0.000000e+00
bigcom171        0.000000e+00  0.000000e+00
bigcom173        0.000000e+00  0.000000e+00
bigcom175        0.000000e+00  0.000000e+00
bigcom176        0.000000e+00  0.000000e+00
bigcom177        0.000000e+00  0.000000e+00
bigcom178        3.588193e-06  3.186204e-01
bigcom180        0.000000e+00  0.000000e+00
bigcom181        0.000000e+00  0.000000e+00
bigcom184        0.000000e+00  0.000000e+00
bigcom186        0.000000e+00  0.000000e+00
bigcom187        0.000000e+00  0.000000e+00
bigcom189        0.000000e+00  0.000000e+00
bigcom194        0.000000e+00  0.000000e+00
bigcom195        0.000000e+00  0.000000e+00
bigcom196        0.000000e+00  0.000000e+00
bigcom204        0.000000e+00  0.000000e+00
bigcom205       -3.091280e-07  4.145631e-01
bigcom212        0.000000e+00  0.000000e+00
bigcom214        0.000000e+00  0.000000e+00
bigcom222        0.000000e+00  0.000000e+00
bigcom223        0.000000e+00  0.000000e+00
bigcom226        0.000000e+00  2.168404e-21
bigcom227        0.000000e+00  0.000000e+00
bigcom229        0.000000e+00  0.000000e+00
bigcom233        0.000000e+00  0.000000e+00
bigcom236        0.000000e+00  0.000000e+00
bigcom237        0.000000e+00  0.000000e+00
bigcom246        0.000000e+00  2.168404e-21
bigcom248        0.000000e+00  0.000000e+00
bigcom249        0.000000e+00  0.000000e+00
bigcom250        0.000000e+00  0.000000e+00
bigcom254        0.000000e+00  0.000000e+00
bigcom266        0.000000e+00  0.000000e+00
bigcom269        0.000000e+00  0.000000e+00
bigcom272        0.000000e+00  0.000000e+00
bigcom274        0.000000e+00  0.000000e+00
bigcom281        0.000000e+00  0.000000e+00
bigcom291        0.000000e+00  0.000000e+00
bigcom292        0.000000e+00  0.000000e+00
bigcom295        0.000000e+00  0.000000e+00
bigcom299        0.000000e+00  0.000000e+00
bigcom301        0.000000e+00  0.000000e+00
bigcom306        0.000000e+00  0.000000e+00
bigcom309        0.000000e+00  0.000000e+00
bigcom314        0.000000e+00  0.000000e+00
bigcom321        0.000000e+00  2.168404e-21
bigcom341        0.000000e+00  0.000000e+00
bigcom350        0.000000e+00  0.000000e+00
bigcom353        0.000000e+00  0.000000e+00
bigcom359        0.000000e+00  0.000000e+00
bigcom363        0.000000e+00  0.000000e+00
bigcom365        0.000000e+00  0.000000e+00
bigcom385        0.000000e+00  0.000000e+00
bigcom386        0.000000e+00  0.000000e+00
bigcom408        0.000000e+00  0.000000e+00
bigcom412        0.000000e+00  0.000000e+00
bigcom480        0.000000e+00  0.000000e+00
spin_vertex      1.613204e-04  2.902613e-02
membership_s1    7.273871e-05  1.850826e-01
membership_s3    0.000000e+00  0.000000e+00
membership_s4   -1.075269e-06  7.098555e-03
membership_s5    0.000000e+00  2.602085e-20
membership_s6    0.000000e+00  0.000000e+00
membership_s7    3.404232e-05  8.829949e-02
membership_s8    0.000000e+00  0.000000e+00
membership_s9    0.000000e+00  0.000000e+00
membership_s11   0.000000e+00  0.000000e+00
membership_s12   0.000000e+00  0.000000e+00
membership_s14   0.000000e+00  0.000000e+00
membership_s15   6.926019e-05  2.168416e-01
membership_s16   0.000000e+00  0.000000e+00
membership_s17   0.000000e+00  0.000000e+00
membership_s18   0.000000e+00  0.000000e+00
membership_s20   0.000000e+00  0.000000e+00
membership_s21   0.000000e+00  2.168404e-21
membership_s22   0.000000e+00  0.000000e+00
membership_s24   0.000000e+00  0.000000e+00
membership_s25   0.000000e+00  0.000000e+00
membership_s26   0.000000e+00  0.000000e+00
membership_s27   0.000000e+00  3.686287e-20
membership_s28   0.000000e+00  0.000000e+00
membership_s30   8.768084e-06  2.746542e-02
membership_s31   8.017781e-05  5.298853e-02
membership_s32   2.273275e-04  2.669177e-01
membership_s33   0.000000e+00  0.000000e+00
membership_s36   2.435408e-05  6.876946e-02
membership_s37   0.000000e+00  2.168404e-21
V1               2.296242e-04  2.315263e-01
V2               3.869529e-04  4.647990e-01
pdi              0.000000e+00  2.168404e-21
adhesion         6.393317e-03  5.231635e-01
cohesion         3.852358e-03  3.284570e-01
inner            1.239108e-03  7.338552e-01
outer            9.733310e-04  2.133864e-01
ioratio          3.104572e-03  4.052876e-01
comsize          2.144196e-03  4.093115e-01
[1] "Dataset: low_targets Model GLM, run: 1 of 10 2015-06-22 14:50:04"
[1] "glmnet variable coefficients"
                    [,1]          [,2]
(Intercept)     -5.60692 -2.844412e+01
graph0           0.00000  4.317859e-01
graph1           0.00000  6.148469e-05
graph2           0.00000  2.843122e-01
graph3           0.00000 -2.791989e-05
graph4           0.00000 -1.772125e-07
graph5           0.00000 -2.706594e-02
graph6           0.00000  4.225692e-04
graph7           0.00000 -1.112758e-02
graph8           0.00000 -1.319122e+00
graph9           0.00000  4.130145e-07
graph10          0.00000  0.000000e+00
graph11          0.00000 -1.708848e-09
graph12          0.00000  5.486006e-07
graph13          0.00000 -3.197346e-07
graph14          0.00000  0.000000e+00
graph15          0.00000 -2.490183e-03
graph16          0.00000  0.000000e+00
graph17          0.00000 -1.932509e-05
graph18          0.00000  1.816726e-04
graph19          0.00000 -5.514045e-05
graph20          0.00000 -1.905035e-04
graph21          0.00000  1.866449e-03
graph22          0.00000 -1.644138e-04
graph23          0.00000 -1.816825e-04
graph24          0.00000 -2.121204e-03
graph25          0.00000 -4.531987e-04
graph26          0.00000 -1.163201e-02
graph27          0.00000  9.413606e-03
graph28          0.00000  0.000000e+00
graph29          0.00000  0.000000e+00
orbit0           0.00000  3.657425e-01
orbit1           0.00000  1.225480e-04
orbit2           0.00000 -1.562851e-01
orbit3           0.00000  2.844431e-01
orbit4           0.00000 -2.465500e-05
orbit5           0.00000 -3.684535e-04
orbit6           0.00000 -1.324504e-07
orbit7           0.00000 -5.626459e-01
orbit8           0.00000 -2.506390e-02
orbit9           0.00000  4.119383e-04
orbit10          0.00000  1.296991e-03
orbit11          0.00000  1.362526e-02
orbit12          0.00000 -1.069060e-02
orbit13          0.00000 -5.652072e-01
orbit14          0.00000 -1.320745e+00
orbit15          0.00000  3.224507e-07
orbit16          0.00000  2.838622e-05
orbit17          0.00000  7.659223e-06
orbit18          0.00000 -4.429607e-08
orbit19          0.00000  0.000000e+00
orbit20          0.00000 -3.477590e-07
orbit21          0.00000 -3.480073e-04
orbit22          0.00000 -1.652222e-09
orbit23          0.00000  6.742657e-01
orbit24          0.00000  1.206114e-06
orbit25          0.00000  2.787187e-07
orbit26          0.00000 -1.898942e-04
orbit27          0.00000  2.345527e-05
orbit28          0.00000  3.210744e-04
orbit29          0.00000 -1.338441e-04
orbit30          0.00000 -3.906795e-03
orbit31          0.00000  0.000000e+00
orbit32          0.00000 -1.379204e-07
orbit33          0.00000  3.358407e-01
orbit34          0.00000 -2.425690e-03
orbit35          0.00000 -5.530092e-06
orbit36          0.00000  3.058435e-05
orbit37          0.00000  1.931277e-05
orbit38          0.00000  3.059931e-02
orbit39          0.00000 -5.867814e-05
orbit40          0.00000  0.000000e+00
orbit41          0.00000 -7.908376e-04
orbit42          0.00000 -2.090070e+00
orbit43          0.00000  1.865036e-04
orbit44          0.00000  1.422218e+00
orbit45          0.00000 -9.040720e-05
orbit46          0.00000  3.909424e-05
orbit47          0.00000  2.877340e-03
orbit48          0.00000 -2.151222e-03
orbit49          0.00000 -2.214116e-04
orbit50          0.00000 -1.245572e-02
orbit51          0.00000  6.847408e-04
orbit52          0.00000  4.102205e-03
orbit53          0.00000  1.441751e-02
orbit54          0.00000 -1.573045e-04
orbit55          0.00000 -2.345095e+00
orbit56          0.00000 -1.717963e-04
orbit57          0.00000  0.000000e+00
orbit58          0.00000 -4.758136e-01
orbit59          0.00000 -2.524532e-03
orbit60          0.00000  1.145213e-02
orbit61          0.00000  2.628242e+00
orbit62          0.00000 -3.683781e-03
orbit63          0.00000 -1.921235e-01
orbit64          0.00000  1.490312e-01
orbit65          0.00000 -1.719148e-02
orbit66          0.00000  0.000000e+00
orbit67          0.00000 -7.455247e-03
orbit68          0.00000  9.993019e-03
orbit69          0.00000 -2.393109e+00
orbit70          0.00000  0.000000e+00
orbit71          0.00000  0.000000e+00
orbit72          0.00000  0.000000e+00
AP               0.00000  1.737362e+00
bet              0.00000 -1.513588e-04
ecc              0.00000  1.034648e-01
eccrad           0.00000  6.110022e-01
close            0.00000  0.000000e+00
constraint       0.00000  8.600353e-01
coreness         0.00000 -2.103275e-01
knn              0.00000 -2.345970e-05
hubscore         0.00000  2.011557e+02
pagerank         0.00000 -1.315251e+00
trans            0.00000 -1.216229e+00
evcent           0.00000  1.629237e+02
first            0.00000  3.945095e-01
upto_second      0.00000  1.884357e-04
upto_third       0.00000  0.000000e+00
upto_fourth      0.00000  0.000000e+00
upto_fifth       0.00000  3.072016e-04
upto_sixth       0.00000  2.294484e-04
second           0.00000  1.889150e-04
third            0.00000  0.000000e+00
fourth           0.00000 -5.351622e-05
fifth            0.00000  1.222380e-04
sixth            0.00000 -3.008168e-04
ratio1           0.00000 -6.919843e-05
ratio2           0.00000  4.351873e-03
ratio3           0.00000  3.281320e-03
ratio4           0.00000 -4.823021e-02
ratio5           0.00000  0.000000e+00
ratio6           0.00000  6.690581e-04
selfinter        0.00000  1.751570e+00
walktrap_vertex  0.00000 -6.126404e-03
bigcom1          0.00000  2.808857e-01
bigcom2          0.00000 -5.175415e-01
bigcom3          0.00000  1.866487e+00
bigcom4          0.00000  7.115051e-01
bigcom6          0.00000  0.000000e+00
bigcom8          0.00000 -5.773021e-01
bigcom9          0.00000 -8.398279e-01
bigcom11         0.00000 -1.079018e+00
bigcom13         0.00000 -1.636427e+00
bigcom15         0.00000 -3.880193e-01
bigcom16         0.00000 -2.660021e+00
bigcom21         0.00000 -2.040259e+00
bigcom22         0.00000 -1.423054e-01
bigcom24         0.00000  0.000000e+00
bigcom26         0.00000  2.875720e+00
bigcom28         0.00000 -1.136593e+00
bigcom30         0.00000 -3.090491e+00
bigcom31         0.00000 -5.633622e-01
bigcom32         0.00000 -8.768396e-01
bigcom33         0.00000  0.000000e+00
bigcom34         0.00000  0.000000e+00
bigcom36         0.00000 -1.952549e+00
bigcom37         0.00000  0.000000e+00
bigcom38         0.00000 -4.092045e-01
bigcom39         0.00000 -1.190620e+00
bigcom40         0.00000 -4.439922e+00
bigcom43         0.00000 -1.038348e-01
bigcom44         0.00000 -5.254301e-01
bigcom46         0.00000 -4.571589e-01
bigcom47         0.00000 -4.670759e-01
bigcom49         0.00000 -1.287816e+00
bigcom50         0.00000 -9.847362e-01
bigcom51         0.00000 -6.578113e-03
bigcom52         0.00000 -8.143410e-02
bigcom54         0.00000 -5.828535e-01
bigcom56         0.00000  0.000000e+00
bigcom62         0.00000 -9.985631e-02
bigcom66         0.00000 -9.509931e-01
bigcom68         0.00000 -6.706675e-01
bigcom69         0.00000 -7.762949e-01
bigcom71         0.00000 -4.421417e-01
bigcom72         0.00000 -1.175063e-01
bigcom73         0.00000 -2.140763e-01
bigcom74         0.00000 -5.629025e-01
bigcom75         0.00000 -4.052281e-01
bigcom76         0.00000 -3.390589e-01
bigcom77         0.00000 -1.086298e+00
bigcom79         0.00000 -1.542348e+00
bigcom80         0.00000 -4.419837e-01
bigcom82         0.00000 -1.902388e+00
bigcom83         0.00000 -1.248798e-03
bigcom84         0.00000 -1.129105e+00
bigcom85         0.00000 -5.272321e+00
bigcom87         0.00000 -1.231718e+00
bigcom89         0.00000 -8.131803e-01
bigcom91         0.00000 -2.946611e-02
bigcom92         0.00000 -2.063880e+00
bigcom93         0.00000  0.000000e+00
bigcom96         0.00000 -4.625923e-02
bigcom97         0.00000 -5.637814e-01
bigcom98         0.00000 -1.472682e+00
bigcom99         0.00000  0.000000e+00
bigcom101        0.00000 -2.092477e+00
bigcom104        0.00000 -1.498378e+00
bigcom106        0.00000 -5.352462e-01
bigcom109        0.00000 -2.929877e-01
bigcom113        0.00000 -1.319832e+00
bigcom116        0.00000 -8.102745e-01
bigcom120        0.00000 -1.644480e+00
bigcom123        0.00000 -8.252794e-01
bigcom126        0.00000 -9.243385e-01
bigcom127        0.00000  0.000000e+00
bigcom137        0.00000 -3.153751e-01
bigcom139        0.00000 -5.201385e-01
bigcom140        0.00000 -1.157353e-01
bigcom143        0.00000 -1.372345e+00
bigcom145        0.00000  0.000000e+00
bigcom146        0.00000  0.000000e+00
bigcom147        0.00000 -5.834034e-01
bigcom149        0.00000  0.000000e+00
bigcom153        0.00000 -1.716821e-01
bigcom154        0.00000 -6.548247e-01
bigcom156        0.00000 -1.607335e-01
bigcom157        0.00000  0.000000e+00
bigcom158        0.00000 -3.227021e-01
bigcom160        0.00000 -8.003826e-01
bigcom161        0.00000  0.000000e+00
bigcom162        0.00000 -9.584015e-01
bigcom164        0.00000 -1.464253e+00
bigcom166        0.00000 -8.459247e-01
bigcom167        0.00000 -7.531844e-01
bigcom171        0.00000 -5.620610e-03
bigcom173        0.00000  0.000000e+00
bigcom175        0.00000  0.000000e+00
bigcom176        0.00000 -1.132395e+00
bigcom177        0.00000  0.000000e+00
bigcom178        0.00000  5.721646e+00
bigcom180        0.00000 -2.084094e+00
bigcom181        0.00000 -3.752890e-01
bigcom184        0.00000  0.000000e+00
bigcom186        0.00000 -3.205485e+00
bigcom187        0.00000 -8.807922e-02
bigcom189        0.00000  0.000000e+00
bigcom194        0.00000 -6.992968e-01
bigcom195        0.00000 -9.368110e-01
bigcom196        0.00000 -1.415754e+00
bigcom204        0.00000 -1.116856e+00
bigcom205        0.00000  7.104150e+00
bigcom212        0.00000 -9.543578e-01
bigcom214        0.00000 -4.267720e-03
bigcom222        0.00000  0.000000e+00
bigcom223        0.00000  0.000000e+00
bigcom226        0.00000  0.000000e+00
bigcom227        0.00000  0.000000e+00
bigcom229        0.00000  0.000000e+00
bigcom233        0.00000 -2.480300e-01
bigcom236        0.00000 -7.852359e-01
bigcom237        0.00000  0.000000e+00
bigcom246        0.00000 -1.025808e+00
bigcom248        0.00000 -1.005133e+00
bigcom249        0.00000 -6.035454e-01
bigcom250        0.00000 -1.296263e+00
bigcom254        0.00000 -1.017535e+00
bigcom266        0.00000 -8.072948e-01
bigcom269        0.00000 -7.218147e-01
bigcom272        0.00000 -5.319166e-01
bigcom274        0.00000 -1.001831e+00
bigcom281        0.00000  0.000000e+00
bigcom291        0.00000 -7.135676e-01
bigcom292        0.00000 -5.127996e-01
bigcom295        0.00000  0.000000e+00
bigcom299        0.00000 -5.508615e-01
bigcom301        0.00000  0.000000e+00
bigcom306        0.00000 -9.065339e-01
bigcom309        0.00000  0.000000e+00
bigcom314        0.00000  0.000000e+00
bigcom321        0.00000 -1.133903e+00
bigcom341        0.00000  0.000000e+00
bigcom350        0.00000  0.000000e+00
bigcom353        0.00000  0.000000e+00
bigcom359        0.00000 -2.825250e+00
bigcom363        0.00000  0.000000e+00
bigcom365        0.00000 -1.167212e-01
bigcom385        0.00000 -5.921878e-01
bigcom386        0.00000  0.000000e+00
bigcom408        0.00000 -2.990643e-03
bigcom412        0.00000  0.000000e+00
bigcom480        0.00000 -8.517200e-01
spin_vertex      0.00000  1.241640e+00
membership_s1    0.00000  7.831551e-01
membership_s3    0.00000 -6.876507e-01
membership_s4    0.00000  1.273911e+00
membership_s5    0.00000 -2.001426e+00
membership_s6    0.00000 -2.154882e+00
membership_s7    0.00000  1.033523e+00
membership_s8    0.00000 -3.144225e-01
membership_s9    0.00000 -3.319755e-01
membership_s11   0.00000 -1.652384e-01
membership_s12   0.00000 -1.295911e+00
membership_s14   0.00000 -5.402270e-03
membership_s15   0.00000  1.881700e+00
membership_s16   0.00000 -1.454948e-01
membership_s17   0.00000 -1.559700e-01
membership_s18   0.00000 -6.536982e-01
membership_s20   0.00000 -3.585903e-01
membership_s21   0.00000 -1.179689e+00
membership_s22   0.00000 -3.660475e-01
membership_s24   0.00000 -4.335035e-01
membership_s25   0.00000 -8.149310e-01
membership_s26   0.00000 -8.404753e-01
membership_s27   0.00000 -1.760575e+00
membership_s28   0.00000 -4.470062e-01
membership_s30   0.00000  7.618008e-02
membership_s31   0.00000  1.391128e+00
membership_s32   0.00000  2.761275e+00
membership_s33   0.00000 -2.062127e-01
membership_s36   0.00000  5.179044e-01
membership_s37   0.00000 -8.434420e-01
V1               0.00000  6.907911e-01
V2               0.00000 -2.380204e+00
pdi              0.00000  1.202566e+03
adhesion         0.00000  7.539643e-05
cohesion         0.00000 -2.322798e-04
inner            0.00000  1.379075e-04
outer            0.00000  8.175832e-05
ioratio          0.00000  2.542803e+00
comsize          0.00000  1.130845e-03
[1] "Dataset: low_targets Model GBM, run: 2 of 10 2015-06-22 14:52:29"
Iter   TrainDeviance   ValidDeviance   StepSize   Improve
     1        0.0508            -nan     0.0100   -0.0000
     2        0.0497            -nan     0.0100    0.0000
     3        0.0486            -nan     0.0100    0.0003
     4        0.0473            -nan     0.0100    0.0002
     5        0.0468            -nan     0.0100    0.0001
     6        0.0456            -nan     0.0100    0.0000
     7        0.0447            -nan     0.0100    0.0001
     8        0.0440            -nan     0.0100    0.0000
     9        0.0431            -nan     0.0100    0.0000
    10        0.0424            -nan     0.0100    0.0000
    20        0.0356            -nan     0.0100    0.0000
    40        0.0288            -nan     0.0100   -0.0000
    49        0.0270            -nan     0.0100    0.0000

[1] "GBM variable coefficients"
                            var      rel.inf
pagerank               pagerank 1.541513e+01
ratio5                   ratio5 9.998196e+00
inner                     inner 8.789218e+00
ratio2                   ratio2 5.628511e+00
adhesion               adhesion 5.289130e+00
orbit18                 orbit18 3.270786e+00
V2                           V2 3.156236e+00
outer                     outer 2.913865e+00
orbit44                 orbit44 2.596516e+00
orbit36                 orbit36 2.578453e+00
bet                         bet 2.543897e+00
comsize                 comsize 2.485390e+00
cohesion               cohesion 2.403020e+00
orbit38                 orbit38 2.256995e+00
walktrap_vertex walktrap_vertex 2.104425e+00
V1                           V1 1.884533e+00
membership_s32   membership_s32 1.733181e+00
bigcom26               bigcom26 1.618440e+00
ioratio                 ioratio 1.607116e+00
orbit62                 orbit62 1.343316e+00
fourth                   fourth 1.103856e+00
bigcom3                 bigcom3 1.010744e+00
orbit28                 orbit28 1.007483e+00
orbit17                 orbit17 9.623732e-01
ratio3                   ratio3 9.387285e-01
coreness               coreness 7.750597e-01
orbit20                 orbit20 7.534044e-01
orbit21                 orbit21 7.522819e-01
knn                         knn 6.470061e-01
orbit5                   orbit5 6.130095e-01
graph5                   graph5 5.707331e-01
upto_sixth           upto_sixth 5.658664e-01
graph15                 graph15 5.513986e-01
orbit37                 orbit37 4.945168e-01
upto_fifth           upto_fifth 4.944644e-01
membership_s30   membership_s30 4.929031e-01
ratio1                   ratio1 4.771066e-01
graph10                 graph10 4.766257e-01
graph11                 graph11 4.727554e-01
membership_s31   membership_s31 4.409424e-01
graph0                   graph0 3.982068e-01
orbit64                 orbit64 3.940115e-01
ratio6                   ratio6 3.808831e-01
orbit39                 orbit39 3.719750e-01
selfinter             selfinter 3.291927e-01
orbit33                 orbit33 3.217910e-01
orbit47                 orbit47 3.165269e-01
orbit52                 orbit52 3.047084e-01
graph6                   graph6 2.888952e-01
bigcom40               bigcom40 2.496995e-01
graph1                   graph1 2.369164e-01
orbit16                 orbit16 2.292029e-01
graph12                 graph12 2.189365e-01
graph18                 graph18 1.846005e-01
orbit35                 orbit35 1.841772e-01
constraint           constraint 1.441085e-01
graph23                 graph23 1.228038e-01
orbit19                 orbit19 1.200288e-01
orbit31                 orbit31 1.191214e-01
upto_fourth         upto_fourth 1.188906e-01
graph4                   graph4 1.166209e-01
trans                     trans 1.138234e-01
sixth                     sixth 1.101852e-01
spin_vertex         spin_vertex 1.089318e-01
orbit30                 orbit30 1.065209e-01
graph16                 graph16 1.057937e-01
orbit50                 orbit50 1.043576e-01
membership_s4     membership_s4 1.038875e-01
orbit48                 orbit48 1.028910e-01
orbit53                 orbit53 9.958727e-02
graph25                 graph25 9.863625e-02
graph2                   graph2 9.709564e-02
third                     third 9.262083e-02
graph20                 graph20 8.999221e-02
orbit15                 orbit15 8.287052e-02
upto_third           upto_third 7.784876e-02
graph3                   graph3 6.687965e-02
graph21                 graph21 6.140216e-02
orbit60                 orbit60 7.015005e-03
orbit10                 orbit10 7.066363e-04
graph19                 graph19 4.262334e-05
graph7                   graph7 0.000000e+00
graph8                   graph8 0.000000e+00
graph9                   graph9 0.000000e+00
graph13                 graph13 0.000000e+00
graph14                 graph14 0.000000e+00
graph17                 graph17 0.000000e+00
graph22                 graph22 0.000000e+00
graph24                 graph24 0.000000e+00
graph26                 graph26 0.000000e+00
graph27                 graph27 0.000000e+00
graph28                 graph28 0.000000e+00
graph29                 graph29 0.000000e+00
orbit0                   orbit0 0.000000e+00
orbit1                   orbit1 0.000000e+00
orbit2                   orbit2 0.000000e+00
orbit3                   orbit3 0.000000e+00
orbit4                   orbit4 0.000000e+00
orbit6                   orbit6 0.000000e+00
orbit7                   orbit7 0.000000e+00
orbit8                   orbit8 0.000000e+00
orbit9                   orbit9 0.000000e+00
orbit11                 orbit11 0.000000e+00
orbit12                 orbit12 0.000000e+00
orbit13                 orbit13 0.000000e+00
orbit14                 orbit14 0.000000e+00
orbit22                 orbit22 0.000000e+00
orbit23                 orbit23 0.000000e+00
orbit24                 orbit24 0.000000e+00
orbit25                 orbit25 0.000000e+00
orbit26                 orbit26 0.000000e+00
orbit27                 orbit27 0.000000e+00
orbit29                 orbit29 0.000000e+00
orbit32                 orbit32 0.000000e+00
orbit34                 orbit34 0.000000e+00
orbit40                 orbit40 0.000000e+00
orbit41                 orbit41 0.000000e+00
orbit42                 orbit42 0.000000e+00
orbit43                 orbit43 0.000000e+00
orbit45                 orbit45 0.000000e+00
orbit46                 orbit46 0.000000e+00
orbit49                 orbit49 0.000000e+00
orbit51                 orbit51 0.000000e+00
orbit54                 orbit54 0.000000e+00
orbit55                 orbit55 0.000000e+00
orbit56                 orbit56 0.000000e+00
orbit57                 orbit57 0.000000e+00
orbit58                 orbit58 0.000000e+00
orbit59                 orbit59 0.000000e+00
orbit61                 orbit61 0.000000e+00
orbit63                 orbit63 0.000000e+00
orbit65                 orbit65 0.000000e+00
orbit66                 orbit66 0.000000e+00
orbit67                 orbit67 0.000000e+00
orbit68                 orbit68 0.000000e+00
orbit69                 orbit69 0.000000e+00
orbit70                 orbit70 0.000000e+00
orbit71                 orbit71 0.000000e+00
orbit72                 orbit72 0.000000e+00
AP                           AP 0.000000e+00
ecc                         ecc 0.000000e+00
eccrad                   eccrad 0.000000e+00
close                     close 0.000000e+00
hubscore               hubscore 0.000000e+00
evcent                   evcent 0.000000e+00
first                     first 0.000000e+00
upto_second         upto_second 0.000000e+00
second                   second 0.000000e+00
fifth                     fifth 0.000000e+00
ratio4                   ratio4 0.000000e+00
bigcom1                 bigcom1 0.000000e+00
bigcom2                 bigcom2 0.000000e+00
bigcom4                 bigcom4 0.000000e+00
bigcom6                 bigcom6 0.000000e+00
bigcom8                 bigcom8 0.000000e+00
bigcom9                 bigcom9 0.000000e+00
bigcom11               bigcom11 0.000000e+00
bigcom13               bigcom13 0.000000e+00
bigcom15               bigcom15 0.000000e+00
bigcom16               bigcom16 0.000000e+00
bigcom21               bigcom21 0.000000e+00
bigcom22               bigcom22 0.000000e+00
bigcom24               bigcom24 0.000000e+00
bigcom28               bigcom28 0.000000e+00
bigcom30               bigcom30 0.000000e+00
bigcom31               bigcom31 0.000000e+00
bigcom32               bigcom32 0.000000e+00
bigcom33               bigcom33 0.000000e+00
bigcom34               bigcom34 0.000000e+00
bigcom36               bigcom36 0.000000e+00
bigcom37               bigcom37 0.000000e+00
bigcom38               bigcom38 0.000000e+00
bigcom39               bigcom39 0.000000e+00
bigcom43               bigcom43 0.000000e+00
bigcom44               bigcom44 0.000000e+00
bigcom46               bigcom46 0.000000e+00
bigcom47               bigcom47 0.000000e+00
bigcom49               bigcom49 0.000000e+00
bigcom50               bigcom50 0.000000e+00
bigcom51               bigcom51 0.000000e+00
bigcom52               bigcom52 0.000000e+00
bigcom54               bigcom54 0.000000e+00
bigcom56               bigcom56 0.000000e+00
bigcom62               bigcom62 0.000000e+00
bigcom66               bigcom66 0.000000e+00
bigcom68               bigcom68 0.000000e+00
bigcom69               bigcom69 0.000000e+00
bigcom71               bigcom71 0.000000e+00
bigcom72               bigcom72 0.000000e+00
bigcom73               bigcom73 0.000000e+00
bigcom74               bigcom74 0.000000e+00
bigcom75               bigcom75 0.000000e+00
bigcom76               bigcom76 0.000000e+00
bigcom77               bigcom77 0.000000e+00
bigcom79               bigcom79 0.000000e+00
bigcom80               bigcom80 0.000000e+00
bigcom82               bigcom82 0.000000e+00
bigcom83               bigcom83 0.000000e+00
bigcom84               bigcom84 0.000000e+00
bigcom85               bigcom85 0.000000e+00
bigcom87               bigcom87 0.000000e+00
bigcom89               bigcom89 0.000000e+00
bigcom91               bigcom91 0.000000e+00
bigcom92               bigcom92 0.000000e+00
bigcom93               bigcom93 0.000000e+00
bigcom96               bigcom96 0.000000e+00
bigcom97               bigcom97 0.000000e+00
bigcom98               bigcom98 0.000000e+00
bigcom99               bigcom99 0.000000e+00
bigcom101             bigcom101 0.000000e+00
bigcom104             bigcom104 0.000000e+00
bigcom106             bigcom106 0.000000e+00
bigcom109             bigcom109 0.000000e+00
bigcom113             bigcom113 0.000000e+00
bigcom116             bigcom116 0.000000e+00
bigcom120             bigcom120 0.000000e+00
bigcom123             bigcom123 0.000000e+00
bigcom126             bigcom126 0.000000e+00
bigcom127             bigcom127 0.000000e+00
bigcom137             bigcom137 0.000000e+00
bigcom139             bigcom139 0.000000e+00
bigcom140             bigcom140 0.000000e+00
bigcom143             bigcom143 0.000000e+00
bigcom145             bigcom145 0.000000e+00
bigcom146             bigcom146 0.000000e+00
bigcom147             bigcom147 0.000000e+00
bigcom149             bigcom149 0.000000e+00
bigcom153             bigcom153 0.000000e+00
bigcom154             bigcom154 0.000000e+00
bigcom156             bigcom156 0.000000e+00
bigcom157             bigcom157 0.000000e+00
bigcom158             bigcom158 0.000000e+00
bigcom160             bigcom160 0.000000e+00
bigcom161             bigcom161 0.000000e+00
bigcom162             bigcom162 0.000000e+00
bigcom164             bigcom164 0.000000e+00
bigcom166             bigcom166 0.000000e+00
bigcom167             bigcom167 0.000000e+00
bigcom171             bigcom171 0.000000e+00
bigcom173             bigcom173 0.000000e+00
bigcom175             bigcom175 0.000000e+00
bigcom176             bigcom176 0.000000e+00
bigcom177             bigcom177 0.000000e+00
bigcom178             bigcom178 0.000000e+00
bigcom180             bigcom180 0.000000e+00
bigcom181             bigcom181 0.000000e+00
bigcom184             bigcom184 0.000000e+00
bigcom186             bigcom186 0.000000e+00
bigcom187             bigcom187 0.000000e+00
bigcom189             bigcom189 0.000000e+00
bigcom194             bigcom194 0.000000e+00
bigcom195             bigcom195 0.000000e+00
bigcom196             bigcom196 0.000000e+00
bigcom204             bigcom204 0.000000e+00
bigcom205             bigcom205 0.000000e+00
bigcom212             bigcom212 0.000000e+00
bigcom214             bigcom214 0.000000e+00
bigcom222             bigcom222 0.000000e+00
bigcom223             bigcom223 0.000000e+00
bigcom226             bigcom226 0.000000e+00
bigcom227             bigcom227 0.000000e+00
bigcom229             bigcom229 0.000000e+00
bigcom233             bigcom233 0.000000e+00
bigcom236             bigcom236 0.000000e+00
bigcom237             bigcom237 0.000000e+00
bigcom246             bigcom246 0.000000e+00
bigcom248             bigcom248 0.000000e+00
bigcom249             bigcom249 0.000000e+00
bigcom250             bigcom250 0.000000e+00
bigcom254             bigcom254 0.000000e+00
bigcom266             bigcom266 0.000000e+00
bigcom269             bigcom269 0.000000e+00
bigcom272             bigcom272 0.000000e+00
bigcom274             bigcom274 0.000000e+00
bigcom281             bigcom281 0.000000e+00
bigcom291             bigcom291 0.000000e+00
bigcom292             bigcom292 0.000000e+00
bigcom295             bigcom295 0.000000e+00
bigcom299             bigcom299 0.000000e+00
bigcom301             bigcom301 0.000000e+00
bigcom306             bigcom306 0.000000e+00
bigcom309             bigcom309 0.000000e+00
bigcom314             bigcom314 0.000000e+00
bigcom321             bigcom321 0.000000e+00
bigcom341             bigcom341 0.000000e+00
bigcom350             bigcom350 0.000000e+00
bigcom353             bigcom353 0.000000e+00
bigcom359             bigcom359 0.000000e+00
bigcom363             bigcom363 0.000000e+00
bigcom365             bigcom365 0.000000e+00
bigcom385             bigcom385 0.000000e+00
bigcom386             bigcom386 0.000000e+00
bigcom408             bigcom408 0.000000e+00
bigcom412             bigcom412 0.000000e+00
bigcom480             bigcom480 0.000000e+00
membership_s1     membership_s1 0.000000e+00
membership_s3     membership_s3 0.000000e+00
membership_s5     membership_s5 0.000000e+00
membership_s6     membership_s6 0.000000e+00
membership_s7     membership_s7 0.000000e+00
membership_s8     membership_s8 0.000000e+00
membership_s9     membership_s9 0.000000e+00
membership_s11   membership_s11 0.000000e+00
membership_s12   membership_s12 0.000000e+00
membership_s14   membership_s14 0.000000e+00
membership_s15   membership_s15 0.000000e+00
membership_s16   membership_s16 0.000000e+00
membership_s17   membership_s17 0.000000e+00
membership_s18   membership_s18 0.000000e+00
membership_s20   membership_s20 0.000000e+00
membership_s21   membership_s21 0.000000e+00
membership_s22   membership_s22 0.000000e+00
membership_s24   membership_s24 0.000000e+00
membership_s25   membership_s25 0.000000e+00
membership_s26   membership_s26 0.000000e+00
membership_s27   membership_s27 0.000000e+00
membership_s28   membership_s28 0.000000e+00
membership_s33   membership_s33 0.000000e+00
membership_s36   membership_s36 0.000000e+00
membership_s37   membership_s37 0.000000e+00
pdi                         pdi 0.000000e+00
[1] "Dataset: low_targets Model RF, run: 2 of 10 2015-06-22 14:52:56"
     |      Out-of-bag   |
Tree |      MSE  %Var(y) |
   1 |   0.0104   262.91 |
   2 | 0.008812   222.69 |
   3 | 0.007441   188.05 |
   4 | 0.006419   162.23 |
   5 | 0.006891   174.15 |
   6 | 0.006454   163.11 |
   7 | 0.006385   161.36 |
   8 | 0.006082   153.71 |
   9 | 0.006039   152.63 |
  10 | 0.005691   143.83 |
  11 | 0.005526   139.66 |
  12 | 0.005385   136.10 |
  13 | 0.005231   132.21 |
  14 | 0.005113   129.23 |
  15 |  0.00502   126.87 |
  16 | 0.005057   127.80 |
  17 | 0.005095   128.75 |
  18 | 0.005065   128.00 |
  19 | 0.004863   122.89 |
  20 | 0.004805   121.44 |
  21 | 0.004798   121.26 |
  22 | 0.004762   120.35 |
  23 | 0.004764   120.40 |
  24 | 0.004726   119.44 |
  25 |  0.00467   118.01 |
  26 | 0.004631   117.05 |
  27 | 0.004596   116.15 |
  28 | 0.004601   116.29 |
  29 | 0.004579   115.73 |
  30 |  0.00458   115.74 |
  31 | 0.004591   116.03 |
  32 |  0.00457   115.49 |
  33 | 0.004536   114.63 |
  34 |  0.00451   113.97 |
  35 | 0.004518   114.19 |
  36 | 0.004511   114.00 |
  37 | 0.004479   113.19 |
  38 | 0.004474   113.08 |
  39 | 0.004457   112.64 |
  40 | 0.004458   112.65 |
  41 | 0.004444   112.30 |
  42 |  0.00444   112.21 |
  43 |  0.00444   112.21 |
  44 | 0.004434   112.05 |
  45 | 0.004427   111.87 |
  46 | 0.004419   111.68 |
  47 | 0.004433   112.03 |
  48 | 0.004438   112.17 |
  49 | 0.004447   112.39 |
  50 | 0.004443   112.30 |
  51 | 0.004452   112.52 |
  52 | 0.004444   112.32 |
  53 |  0.00443   111.96 |
  54 | 0.004427   111.89 |
  55 | 0.004411   111.48 |
  56 | 0.004416   111.61 |
  57 | 0.004418   111.66 |
  58 | 0.004422   111.77 |
  59 | 0.004421   111.74 |
  60 | 0.004419   111.67 |
  61 | 0.004419   111.68 |
  62 | 0.004419   111.69 |
  63 | 0.004421   111.73 |
  64 | 0.004417   111.63 |
  65 | 0.004413   111.52 |
  66 | 0.004405   111.33 |
  67 | 0.004396   111.11 |
  68 | 0.004391   110.97 |
  69 | 0.004381   110.71 |
  70 | 0.004386   110.85 |
  71 | 0.004379   110.66 |
  72 | 0.004371   110.46 |
  73 | 0.004365   110.30 |
  74 | 0.004364   110.30 |
  75 | 0.004363   110.25 |
  76 | 0.004356   110.08 |
  77 | 0.004355   110.07 |
  78 | 0.004352   110.00 |
  79 | 0.004357   110.11 |
  80 |  0.00436   110.19 |
  81 | 0.004357   110.12 |
  82 | 0.004363   110.27 |
  83 | 0.004358   110.14 |
  84 | 0.004363   110.26 |
  85 | 0.004371   110.46 |
  86 |  0.00436   110.18 |
  87 | 0.004355   110.07 |
  88 | 0.004367   110.38 |
  89 | 0.004374   110.53 |
  90 | 0.004394   111.05 |
  91 |   0.0044   111.21 |
  92 | 0.004409   111.42 |
  93 | 0.004396   111.11 |
  94 | 0.004386   110.85 |
  95 | 0.004377   110.61 |
  96 |  0.00437   110.44 |
  97 | 0.004369   110.41 |
  98 | 0.004363   110.27 |
  99 | 0.004367   110.35 |
 100 | 0.004366   110.33 |
[1] "Random Forest variable coefficients"
                      %IncMSE IncNodePurity
graph0           3.863995e-05  1.298719e-02
graph1           1.719858e-03  5.050685e-02
graph2           8.688097e-06  4.334928e-02
graph3           6.010654e-05  1.088517e-01
graph4           2.067229e-03  2.017960e-01
graph5           4.168766e-04  9.283104e-02
graph6           2.880792e-04  1.006695e-01
graph7           0.000000e+00  1.800000e-02
graph8           0.000000e+00  6.938894e-20
graph9           3.101164e-04  1.207188e-01
graph10          2.664565e-04  1.715254e-01
graph11          2.419768e-03  1.198829e-01
graph12          1.965663e-03  1.728603e-01
graph13          2.266531e-05  5.422367e-02
graph14          7.511097e-05  9.070004e-02
graph15          6.236266e-04  1.325427e-01
graph16          3.191187e-03  1.070465e-01
graph17          1.533846e-04  5.819307e-02
graph18          6.001965e-05  6.836140e-02
graph19          6.958248e-05  1.406432e-01
graph20          2.857194e-04  2.368310e-02
graph21          1.592644e-04  1.472568e-01
graph22          1.300390e-05  4.011204e-02
graph23          5.962079e-05  7.054009e-02
graph24          4.854492e-05  8.879421e-02
graph25          2.139446e-04  1.956995e-02
graph26          4.331239e-05  2.607143e-02
graph27          4.344049e-06  2.590476e-02
graph28          0.000000e+00  0.000000e+00
graph29          0.000000e+00  0.000000e+00
orbit0           7.290255e-05  4.259122e-02
orbit1           1.069407e-04  3.526042e-02
orbit2           0.000000e+00  1.722222e-02
orbit3           0.000000e+00  9.540979e-20
orbit4           3.049214e-04  9.545993e-02
orbit5           8.402487e-04  1.553290e-01
orbit6           4.014477e-03  2.040043e-01
orbit7           8.661758e-06  1.007853e-02
orbit8           3.067934e-04  1.688481e-01
orbit9           3.787559e-04  1.224805e-01
orbit10          0.000000e+00  1.800000e-02
orbit11          1.966511e-04  5.422639e-02
orbit12          4.290915e-05  3.774969e-02
orbit13          3.444269e-05  4.490359e-04
orbit14          0.000000e+00  1.387779e-19
orbit15          2.381201e-04  1.543369e-01
orbit16          6.489141e-04  9.762142e-02
orbit17          1.135178e-03  1.050761e-01
orbit18          6.104618e-04  3.539704e-01
orbit19          3.084190e-04  8.936715e-02
orbit20          3.498523e-04  1.124546e-01
orbit21          2.147629e-05  7.791310e-02
orbit22          1.907152e-03  1.279014e-01
orbit23          1.703578e-05  8.750000e-03
orbit24          6.202172e-05  1.626979e-01
orbit25          4.229112e-05  2.770380e-02
orbit26          3.446059e-04  2.950458e-02
orbit27          8.114110e-06  1.013384e-01
orbit28          1.355993e-03  1.886547e-01
orbit29          1.078212e-04  3.626848e-02
orbit30          2.898804e-04  2.080813e-01
orbit31          1.012691e-04  7.809549e-02
orbit32          2.550049e-04  1.063195e-01
orbit33          1.763106e-04  4.589318e-02
orbit34          7.854296e-05  2.635286e-02
orbit35          2.863210e-04  1.430484e-01
orbit36          3.034086e-04  2.957632e-01
orbit37          1.603573e-04  5.096668e-02
orbit38          5.103135e-04  2.179650e-01
orbit39          2.939519e-04  1.126068e-01
orbit40          8.886525e-05  5.715291e-02
orbit41          1.056206e-04  2.539375e-02
orbit42          0.000000e+00  3.556183e-19
orbit43          1.683125e-05  1.219560e-02
orbit44          9.732030e-05  8.998215e-02
orbit45          2.605769e-04  1.361036e-01
orbit46          2.516582e-04  1.452642e-01
orbit47          4.764803e-05  3.232354e-02
orbit48          1.504721e-04  2.994073e-02
orbit49          3.865046e-04  1.012601e-01
orbit50         -4.302926e-06  4.304329e-02
orbit51          3.670898e-05  2.021542e-02
orbit52         -8.729812e-06  4.385403e-03
orbit53          3.963085e-05  1.350345e-01
orbit54          4.284490e-06  8.571429e-03
orbit55          0.000000e+00  6.938894e-20
orbit56          5.618295e-04  9.018886e-02
orbit57          0.000000e+00  4.770490e-20
orbit58          0.000000e+00  0.000000e+00
orbit59          4.242681e-06  2.400000e-02
orbit60          2.878149e-04  6.045175e-02
orbit61         -3.833070e-06  6.443877e-02
orbit62          2.824160e-04  5.412721e-02
orbit63          4.353667e-06  2.860945e-02
orbit64         -1.007278e-05  1.530811e-01
orbit65          0.000000e+00  2.181818e-02
orbit66          0.000000e+00  1.040834e-19
orbit67          0.000000e+00  0.000000e+00
orbit68          4.258944e-06  8.571429e-03
orbit69          0.000000e+00  0.000000e+00
orbit70          0.000000e+00  3.686287e-20
orbit71          0.000000e+00  0.000000e+00
orbit72          0.000000e+00  0.000000e+00
AP               1.881645e-06  2.371804e-04
bet              1.785954e-04  4.997431e-02
ecc              1.505793e-05  4.211609e-02
eccrad           5.850492e-06  2.007143e-02
close            1.040319e-04  5.967782e-02
constraint       1.023577e-04  7.939748e-02
coreness         1.255629e-04  2.044921e-01
knn              3.120047e-03  2.310473e-01
hubscore         2.015354e-04  8.392278e-02
pagerank         8.719509e-04  1.482239e+00
trans            2.839453e-05  2.205090e-02
evcent           5.409696e-04  7.391331e-02
first            0.000000e+00  2.158770e-02
upto_second      2.042636e-04  6.556465e-02
upto_third       1.856651e-04  1.485384e-01
upto_fourth      2.280839e-04  1.059094e-01
upto_fifth       2.882158e-04  1.390714e-01
upto_sixth       8.929179e-04  9.286888e-02
second           9.548404e-05  1.762146e-01
third            1.049551e-03  1.007934e-01
fourth           1.486572e-04  2.727588e-01
fifth            1.441652e-03  2.053558e-01
sixth            1.710177e-03  1.712065e-01
ratio1           2.745712e-03  3.099789e-01
ratio2           1.475698e-03  5.366199e-01
ratio3           1.847181e-03  2.937131e-01
ratio4           1.211622e-03  2.310504e-01
ratio5           9.695233e-05  1.703893e+00
ratio6           1.202763e-03  1.710665e-01
selfinter        3.501365e-04  1.284996e-01
walktrap_vertex  3.825875e-06  2.713236e-02
bigcom1          3.035375e-05  2.095194e-02
bigcom2          0.000000e+00  0.000000e+00
bigcom3          1.957212e-04  5.861562e-02
bigcom4         -8.675734e-06  3.492579e-02
bigcom6          0.000000e+00  3.469447e-20
bigcom8          0.000000e+00  0.000000e+00
bigcom9          0.000000e+00  6.938894e-20
bigcom11         0.000000e+00  0.000000e+00
bigcom13         0.000000e+00  0.000000e+00
bigcom15         0.000000e+00  6.938894e-20
bigcom16         0.000000e+00  0.000000e+00
bigcom21         0.000000e+00  6.591949e-19
bigcom22        -1.794101e-05  2.127697e-01
bigcom24         0.000000e+00  3.469447e-20
bigcom26         5.888566e-05  9.666656e-02
bigcom28         0.000000e+00  0.000000e+00
bigcom30         0.000000e+00  3.469447e-20
bigcom31         0.000000e+00  0.000000e+00
bigcom32         0.000000e+00  0.000000e+00
bigcom33         0.000000e+00  0.000000e+00
bigcom34         0.000000e+00  0.000000e+00
bigcom36         0.000000e+00  2.081668e-19
bigcom37         0.000000e+00  0.000000e+00
bigcom38         0.000000e+00  2.081668e-19
bigcom39         0.000000e+00  0.000000e+00
bigcom40         5.092945e-04  3.731409e-02
bigcom43         0.000000e+00  0.000000e+00
bigcom44         0.000000e+00  2.168404e-21
bigcom46         0.000000e+00  0.000000e+00
bigcom47         0.000000e+00  0.000000e+00
bigcom49         0.000000e+00  6.938894e-20
bigcom50         0.000000e+00  0.000000e+00
bigcom51         0.000000e+00  0.000000e+00
bigcom52         0.000000e+00  4.336809e-20
bigcom54         0.000000e+00  0.000000e+00
bigcom56         0.000000e+00  0.000000e+00
bigcom62         0.000000e+00  0.000000e+00
bigcom66         0.000000e+00  0.000000e+00
bigcom68         0.000000e+00  6.938894e-20
bigcom69         0.000000e+00  0.000000e+00
bigcom71         0.000000e+00  0.000000e+00
bigcom72         0.000000e+00  0.000000e+00
bigcom73         0.000000e+00  3.469447e-20
bigcom74         0.000000e+00  0.000000e+00
bigcom75         0.000000e+00  0.000000e+00
bigcom76         0.000000e+00  0.000000e+00
bigcom77         0.000000e+00  3.469447e-20
bigcom79         0.000000e+00  3.469447e-20
bigcom80         0.000000e+00  0.000000e+00
bigcom82         0.000000e+00  4.445229e-20
bigcom83         0.000000e+00  0.000000e+00
bigcom84         0.000000e+00  0.000000e+00
bigcom85         0.000000e+00  0.000000e+00
bigcom87         0.000000e+00  3.469447e-20
bigcom89         0.000000e+00  0.000000e+00
bigcom91         0.000000e+00  0.000000e+00
bigcom92         0.000000e+00  0.000000e+00
bigcom93         0.000000e+00  0.000000e+00
bigcom96         0.000000e+00  0.000000e+00
bigcom97         0.000000e+00  0.000000e+00
bigcom98         0.000000e+00  0.000000e+00
bigcom99         0.000000e+00  6.938894e-20
bigcom101        0.000000e+00  0.000000e+00
bigcom104        0.000000e+00  0.000000e+00
bigcom106        0.000000e+00  0.000000e+00
bigcom109        0.000000e+00  3.469447e-20
bigcom113        0.000000e+00  0.000000e+00
bigcom116        0.000000e+00  0.000000e+00
bigcom120        0.000000e+00  0.000000e+00
bigcom123        0.000000e+00  3.469447e-20
bigcom126        0.000000e+00  0.000000e+00
bigcom127        0.000000e+00  0.000000e+00
bigcom137        0.000000e+00  6.938894e-20
bigcom139        0.000000e+00  0.000000e+00
bigcom140        0.000000e+00  0.000000e+00
bigcom143        0.000000e+00  6.938894e-20
bigcom145        0.000000e+00  6.938894e-20
bigcom146        0.000000e+00  0.000000e+00
bigcom147        0.000000e+00  0.000000e+00
bigcom149        0.000000e+00  0.000000e+00
bigcom153        0.000000e+00  0.000000e+00
bigcom154        0.000000e+00  0.000000e+00
bigcom156        0.000000e+00  0.000000e+00
bigcom157        0.000000e+00  0.000000e+00
bigcom158        0.000000e+00  0.000000e+00
bigcom160        0.000000e+00  0.000000e+00
bigcom161        0.000000e+00  6.938894e-20
bigcom162        0.000000e+00  0.000000e+00
bigcom164        0.000000e+00  0.000000e+00
bigcom166        0.000000e+00  0.000000e+00
bigcom167        0.000000e+00  3.469447e-20
bigcom171        0.000000e+00  3.469447e-20
bigcom173        0.000000e+00  0.000000e+00
bigcom175        0.000000e+00  0.000000e+00
bigcom176        0.000000e+00  0.000000e+00
bigcom177        0.000000e+00  0.000000e+00
bigcom178        1.654739e-06  3.702932e-01
bigcom180        0.000000e+00  6.938894e-20
bigcom181        0.000000e+00  6.938894e-20
bigcom184        0.000000e+00  0.000000e+00
bigcom186        0.000000e+00  0.000000e+00
bigcom187        0.000000e+00  0.000000e+00
bigcom189        0.000000e+00  0.000000e+00
bigcom194        0.000000e+00  0.000000e+00
bigcom195        0.000000e+00  0.000000e+00
bigcom196        0.000000e+00  0.000000e+00
bigcom204        0.000000e+00  0.000000e+00
bigcom205        9.313025e-06  3.880407e-01
bigcom212        0.000000e+00  3.469447e-20
bigcom214        0.000000e+00  0.000000e+00
bigcom222        0.000000e+00  0.000000e+00
bigcom223        0.000000e+00  0.000000e+00
bigcom226        0.000000e+00  0.000000e+00
bigcom227        0.000000e+00  0.000000e+00
bigcom229        0.000000e+00  0.000000e+00
bigcom233        0.000000e+00  6.938894e-20
bigcom236        0.000000e+00  8.673617e-21
bigcom237        0.000000e+00  0.000000e+00
bigcom246        0.000000e+00  0.000000e+00
bigcom248        0.000000e+00  0.000000e+00
bigcom249        0.000000e+00  0.000000e+00
bigcom250        0.000000e+00  0.000000e+00
bigcom254        0.000000e+00  0.000000e+00
bigcom266        0.000000e+00  0.000000e+00
bigcom269        0.000000e+00  0.000000e+00
bigcom272        0.000000e+00  0.000000e+00
bigcom274        0.000000e+00  0.000000e+00
bigcom281        0.000000e+00  0.000000e+00
bigcom291        0.000000e+00  0.000000e+00
bigcom292        0.000000e+00  6.938894e-20
bigcom295        0.000000e+00  0.000000e+00
bigcom299        0.000000e+00  0.000000e+00
bigcom301        0.000000e+00  0.000000e+00
bigcom306        0.000000e+00  0.000000e+00
bigcom309        0.000000e+00  0.000000e+00
bigcom314        0.000000e+00  0.000000e+00
bigcom321        0.000000e+00  0.000000e+00
bigcom341        0.000000e+00  0.000000e+00
bigcom350        0.000000e+00  0.000000e+00
bigcom353        0.000000e+00  0.000000e+00
bigcom359        0.000000e+00  0.000000e+00
bigcom363        0.000000e+00  0.000000e+00
bigcom365        0.000000e+00  0.000000e+00
bigcom385        0.000000e+00  1.387779e-19
bigcom386        0.000000e+00  0.000000e+00
bigcom408        0.000000e+00  0.000000e+00
bigcom412        0.000000e+00  6.938894e-20
bigcom480        0.000000e+00  6.938894e-20
spin_vertex      2.055372e-04  1.526344e-01
membership_s1    1.738654e-04  2.347409e-01
membership_s3    0.000000e+00  0.000000e+00
membership_s4    1.369863e-06  7.047619e-03
membership_s5    0.000000e+00  0.000000e+00
membership_s6    0.000000e+00  0.000000e+00
membership_s7   -9.000161e-06  1.036078e-01
membership_s8    0.000000e+00  0.000000e+00
membership_s9    0.000000e+00  0.000000e+00
membership_s11   0.000000e+00  0.000000e+00
membership_s12   0.000000e+00  0.000000e+00
membership_s14   0.000000e+00  0.000000e+00
membership_s15   1.048228e-04  3.105903e-01
membership_s16   0.000000e+00  0.000000e+00
membership_s17   0.000000e+00  0.000000e+00
membership_s18   0.000000e+00  0.000000e+00
membership_s20   0.000000e+00  0.000000e+00
membership_s21   0.000000e+00  0.000000e+00
membership_s22   0.000000e+00  0.000000e+00
membership_s24   0.000000e+00  6.938894e-20
membership_s25   0.000000e+00  0.000000e+00
membership_s26   0.000000e+00  6.938894e-20
membership_s27   0.000000e+00  0.000000e+00
membership_s28   0.000000e+00  6.938894e-20
membership_s30   6.522775e-06  5.696914e-02
membership_s31   7.385202e-05  4.508065e-02
membership_s32   1.010759e-04  2.711290e-01
membership_s33   0.000000e+00  0.000000e+00
membership_s36   3.448380e-05  4.246124e-02
membership_s37   0.000000e+00  0.000000e+00
V1               1.495709e-04  1.870013e-01
V2               9.345226e-04  4.928167e-01
pdi             -4.334634e-06  1.896897e-03
adhesion         4.873433e-03  3.945053e-01
cohesion         5.445377e-03  4.871476e-01
inner            2.441535e-03  8.516476e-01
outer            7.844717e-04  2.425775e-01
ioratio          3.592092e-03  5.315822e-01
comsize          2.482161e-03  4.499658e-01
[1] "Dataset: low_targets Model GLM, run: 2 of 10 2015-06-22 14:54:01"
[1] "glmnet variable coefficients"
                     [,1]          [,2]
(Intercept)     -5.524337 -1.977326e+01
graph0           0.000000  2.907766e-01
graph1           0.000000  0.000000e+00
graph2           0.000000  1.002178e-01
graph3           0.000000 -1.095195e-05
graph4           0.000000 -5.037391e-08
graph5           0.000000 -1.894363e-02
graph6           0.000000  2.688199e-04
graph7           0.000000 -1.204751e-02
graph8           0.000000 -9.244942e-01
graph9           0.000000  4.777823e-07
graph10          0.000000  0.000000e+00
graph11          0.000000 -1.117918e-09
graph12          0.000000  2.381146e-07
graph13          0.000000 -1.814620e-07
graph14          0.000000  0.000000e+00
graph15          0.000000 -2.293832e-03
graph16          0.000000  0.000000e+00
graph17          0.000000 -8.056276e-06
graph18          0.000000  1.002049e-04
graph19          0.000000 -4.530349e-05
graph20          0.000000 -8.963482e-05
graph21          0.000000  1.260571e-03
graph22          0.000000  0.000000e+00
graph23          0.000000 -1.198237e-04
graph24          0.000000 -7.037502e-04
graph25          0.000000 -4.225781e-04
graph26          0.000000 -8.860940e-03
graph27          0.000000 -8.850430e-03
graph28          0.000000  0.000000e+00
graph29          0.000000  0.000000e+00
orbit0           0.000000  3.206884e-01
orbit1           0.000000  1.583145e-05
orbit2           0.000000 -9.608769e-02
orbit3           0.000000  1.121475e-01
orbit4           0.000000 -6.899225e-06
orbit5           0.000000 -2.068544e-04
orbit6           0.000000 -5.134598e-08
orbit7           0.000000 -4.238729e-01
orbit8           0.000000 -1.626389e-02
orbit9           0.000000  2.686788e-04
orbit10          0.000000  8.224515e-04
orbit11          0.000000  1.392639e-02
orbit12          0.000000 -1.169313e-02
orbit13          0.000000 -3.338430e-01
orbit14          0.000000 -9.364345e-01
orbit15          0.000000  4.011735e-07
orbit16          0.000000  1.724433e-05
orbit17          0.000000  6.501030e-06
orbit18          0.000000 -3.552915e-08
orbit19          0.000000  0.000000e+00
orbit20          0.000000 -3.365569e-07
orbit21          0.000000 -9.417752e-05
orbit22          0.000000 -1.074526e-09
orbit23          0.000000  4.580775e-01
orbit24          0.000000  1.098990e-06
orbit25          0.000000 -7.045779e-08
orbit26          0.000000 -1.970514e-04
orbit27          0.000000  1.146763e-05
orbit28          0.000000  2.346537e-04
orbit29          0.000000 -1.110497e-04
orbit30          0.000000 -1.615961e-03
orbit31          0.000000  0.000000e+00
orbit32          0.000000 -4.372255e-09
orbit33          0.000000  2.362744e-01
orbit34          0.000000 -2.199213e-03
orbit35          0.000000 -3.048671e-06
orbit36          0.000000  4.468214e-06
orbit37          0.000000  7.511114e-06
orbit38          0.000000  2.275883e-02
orbit39          0.000000 -3.238469e-05
orbit40          0.000000  4.888670e-07
orbit41          0.000000 -7.853001e-04
orbit42          0.000000 -6.648244e-01
orbit43          0.000000  1.112467e-04
orbit44          0.000000  1.590109e+00
orbit45          0.000000 -7.999295e-05
orbit46          0.000000  1.479717e-04
orbit47          0.000000 -1.692803e-03
orbit48          0.000000 -5.107841e-04
orbit49          0.000000 -1.068426e-04
orbit50          0.000000 -1.133912e-02
orbit51          0.000000  8.771201e-04
orbit52          0.000000  1.977910e-03
orbit53          0.000000  2.522081e-02
orbit54          0.000000  0.000000e+00
orbit55          0.000000 -1.865495e+00
orbit56          0.000000 -1.209499e-04
orbit57          0.000000  0.000000e+00
orbit58          0.000000 -8.179392e-01
orbit59          0.000000 -9.880624e-04
orbit60          0.000000  1.616988e-02
orbit61          0.000000  1.239051e+00
orbit62          0.000000 -4.619392e-03
orbit63          0.000000 -6.353580e-02
orbit64          0.000000  6.757298e-02
orbit65          0.000000 -1.356537e-02
orbit66          0.000000  0.000000e+00
orbit67          0.000000  0.000000e+00
orbit68          0.000000 -8.564302e-03
orbit69          0.000000 -1.236161e-01
orbit70          0.000000  0.000000e+00
orbit71          0.000000  0.000000e+00
orbit72          0.000000  0.000000e+00
AP               0.000000  1.523210e+00
bet              0.000000 -1.336981e-04
ecc              0.000000  2.980285e-02
eccrad           0.000000  1.793493e-01
close            0.000000  0.000000e+00
constraint       0.000000  2.647750e-01
coreness         0.000000 -1.490641e-01
knn              0.000000  0.000000e+00
hubscore         0.000000  9.417744e+01
pagerank         0.000000 -8.298695e-01
trans            0.000000 -5.767709e-01
evcent           0.000000  6.597537e+01
first            0.000000  2.459971e-01
upto_second      0.000000  1.065099e-04
upto_third       0.000000  0.000000e+00
upto_fourth      0.000000  0.000000e+00
upto_fifth       0.000000  2.126420e-04
upto_sixth       0.000000  0.000000e+00
second           0.000000  9.773728e-05
third            0.000000  0.000000e+00
fourth           0.000000 -1.658633e-05
fifth            0.000000  1.528083e-04
sixth            0.000000 -2.665167e-04
ratio1           0.000000 -1.036344e-07
ratio2           0.000000  3.968218e-03
ratio3           0.000000  2.823538e-03
ratio4           0.000000 -3.404297e-02
ratio5           0.000000  0.000000e+00
ratio6           0.000000  4.955013e-04
selfinter        0.000000  1.568047e+00
walktrap_vertex  0.000000  5.548263e-02
bigcom1          0.000000  2.913705e-01
bigcom2          0.000000 -5.777602e-01
bigcom3          0.000000  1.440919e+00
bigcom4          0.000000  5.610215e-01
bigcom6          0.000000  0.000000e+00
bigcom8          0.000000 -4.040528e-01
bigcom9          0.000000 -9.828758e-01
bigcom11         0.000000 -1.310715e+00
bigcom13         0.000000 -1.468676e+00
bigcom15         0.000000 -4.180164e-01
bigcom16         0.000000 -9.506589e-01
bigcom21         0.000000 -1.720279e+00
bigcom22         0.000000 -3.962387e-02
bigcom24         0.000000  0.000000e+00
bigcom26         0.000000  2.242222e+00
bigcom28         0.000000 -1.352470e+00
bigcom30         0.000000 -2.331271e+00
bigcom31         0.000000 -6.628384e-01
bigcom32         0.000000 -1.367034e+00
bigcom33         0.000000  0.000000e+00
bigcom34         0.000000  0.000000e+00
bigcom36         0.000000 -1.542587e+00
bigcom37         0.000000  0.000000e+00
bigcom38         0.000000 -1.819329e-01
bigcom39         0.000000 -1.202294e+00
bigcom40         0.000000  4.696145e-02
bigcom43         0.000000 -6.449129e-02
bigcom44         0.000000 -5.443374e-01
bigcom46         0.000000 -6.248823e-01
bigcom47         0.000000 -7.756298e-01
bigcom49         0.000000 -1.632787e+00
bigcom50         0.000000 -8.786243e-01
bigcom51         0.000000  0.000000e+00
bigcom52         0.000000 -4.948940e-01
bigcom54         0.000000 -5.578559e-01
bigcom56         0.000000  0.000000e+00
bigcom62         0.000000 -4.583977e-01
bigcom66         0.000000 -1.240978e+00
bigcom68         0.000000 -4.681274e-01
bigcom69         0.000000 -8.902286e-01
bigcom71         0.000000 -1.055378e-01
bigcom72         0.000000 -2.498999e-01
bigcom73         0.000000 -6.462995e-01
bigcom74         0.000000 -5.062983e-01
bigcom75         0.000000 -5.513564e-01
bigcom76         0.000000 -4.408035e-01
bigcom77         0.000000 -1.106765e+00
bigcom79         0.000000 -1.560303e+00
bigcom80         0.000000 -8.188779e-01
bigcom82         0.000000 -1.715738e+00
bigcom83         0.000000 -7.967818e-03
bigcom84         0.000000 -1.279798e+00
bigcom85         0.000000 -1.183687e+00
bigcom87         0.000000 -1.232442e+00
bigcom89         0.000000 -9.183698e-01
bigcom91         0.000000 -3.357882e-01
bigcom92         0.000000 -1.274399e+00
bigcom93         0.000000  0.000000e+00
bigcom96         0.000000 -2.650756e-01
bigcom97         0.000000 -4.793352e-01
bigcom98         0.000000 -1.328282e+00
bigcom99         0.000000  0.000000e+00
bigcom101        0.000000 -1.330615e+00
bigcom104        0.000000 -8.387207e-01
bigcom106        0.000000 -1.033315e+00
bigcom109        0.000000 -3.453127e-01
bigcom113        0.000000 -1.370867e+00
bigcom116        0.000000 -8.213664e-01
bigcom120        0.000000 -1.391158e+00
bigcom123        0.000000 -9.186365e-01
bigcom126        0.000000 -7.132601e-01
bigcom127        0.000000  0.000000e+00
bigcom137        0.000000 -6.102512e-01
bigcom139        0.000000 -1.224334e+00
bigcom140        0.000000 -9.458672e-01
bigcom143        0.000000 -1.545569e+00
bigcom145        0.000000  0.000000e+00
bigcom146        0.000000  0.000000e+00
bigcom147        0.000000 -4.262887e-01
bigcom149        0.000000  0.000000e+00
bigcom153        0.000000 -5.717476e-01
bigcom154        0.000000 -4.036052e-01
bigcom156        0.000000 -2.980869e-01
bigcom157        0.000000  0.000000e+00
bigcom158        0.000000 -5.911544e-01
bigcom160        0.000000 -9.148293e-01
bigcom161        0.000000  0.000000e+00
bigcom162        0.000000 -9.569961e-01
bigcom164        0.000000 -1.246824e+00
bigcom166        0.000000 -7.554314e-01
bigcom167        0.000000 -9.340216e-01
bigcom171        0.000000 -3.135602e-01
bigcom173        0.000000  0.000000e+00
bigcom175        0.000000  0.000000e+00
bigcom176        0.000000 -9.252194e-01
bigcom177        0.000000  0.000000e+00
bigcom178        0.000000  4.578659e+00
bigcom180        0.000000 -5.918564e-01
bigcom181        0.000000 -6.503005e-01
bigcom184        0.000000  0.000000e+00
bigcom186        0.000000 -3.040482e+00
bigcom187        0.000000 -1.396275e+00
bigcom189        0.000000  0.000000e+00
bigcom194        0.000000 -7.029168e-01
bigcom195        0.000000 -9.528569e-01
bigcom196        0.000000 -1.306576e+00
bigcom204        0.000000 -1.049127e+00
bigcom205        0.000000  5.607606e+00
bigcom212        0.000000 -3.014467e-01
bigcom214        0.000000 -3.896929e-02
bigcom222        0.000000 -4.181774e-01
bigcom223        0.000000  0.000000e+00
bigcom226        0.000000 -1.093845e-01
bigcom227        0.000000  0.000000e+00
bigcom229        0.000000  0.000000e+00
bigcom233        0.000000 -4.889751e-01
bigcom236        0.000000 -1.533184e-01
bigcom237        0.000000  0.000000e+00
bigcom246        0.000000 -1.009915e+00
bigcom248        0.000000 -1.420142e+00
bigcom249        0.000000 -7.580760e-01
bigcom250        0.000000 -5.338323e-02
bigcom254        0.000000 -5.704894e-01
bigcom266        0.000000 -1.144416e+00
bigcom269        0.000000 -7.447604e-01
bigcom272        0.000000 -7.509540e-01
bigcom274        0.000000 -9.072318e-01
bigcom281        0.000000 -2.297493e-02
bigcom291        0.000000 -7.447003e-01
bigcom292        0.000000 -6.152634e-01
bigcom295        0.000000 -5.324359e-03
bigcom299        0.000000 -7.334938e-01
bigcom301        0.000000  0.000000e+00
bigcom306        0.000000 -9.855623e-01
bigcom309        0.000000 -3.510911e-02
bigcom314        0.000000  0.000000e+00
bigcom321        0.000000 -9.469202e-01
bigcom341        0.000000  0.000000e+00
bigcom350        0.000000  0.000000e+00
bigcom353        0.000000  0.000000e+00
bigcom359        0.000000 -1.599219e+00
bigcom363        0.000000  0.000000e+00
bigcom365        0.000000 -4.870683e-01
bigcom385        0.000000 -7.107242e-01
bigcom386        0.000000  0.000000e+00
bigcom408        0.000000 -6.900489e-02
bigcom412        0.000000  0.000000e+00
bigcom480        0.000000 -5.749069e-01
spin_vertex      0.000000  2.721648e-01
membership_s1    0.000000  8.792916e-01
membership_s3    0.000000 -7.535082e-01
membership_s4    0.000000  8.522432e-01
membership_s5    0.000000 -1.398054e+00
membership_s6    0.000000 -1.809976e+00
membership_s7    0.000000  6.887035e-01
membership_s8    0.000000 -4.627908e-01
membership_s9    0.000000 -4.597197e-01
membership_s11   0.000000 -2.817471e-01
membership_s12   0.000000 -2.299828e-01
membership_s14   0.000000 -2.314408e-01
membership_s15   0.000000  1.624546e+00
membership_s16   0.000000 -4.301421e-01
membership_s17   0.000000 -1.854927e-01
membership_s18   0.000000 -7.716935e-01
membership_s20   0.000000 -3.298285e-01
membership_s21   0.000000 -1.018693e+00
membership_s22   0.000000 -4.803783e-01
membership_s24   0.000000 -4.156022e-01
membership_s25   0.000000 -6.957809e-01
membership_s26   0.000000 -6.041036e-01
membership_s27   0.000000 -1.711040e+00
membership_s28   0.000000 -5.014021e-01
membership_s30   0.000000  5.161091e-01
membership_s31   0.000000  1.095663e+00
membership_s32   0.000000  2.375427e+00
membership_s33   0.000000 -2.489999e-01
membership_s36   0.000000  2.628342e-01
membership_s37   0.000000 -8.395372e-01
V1               0.000000  2.809149e-01
V2               0.000000 -8.584078e-01
pdi              0.000000  7.652536e+02
adhesion         0.000000  5.543439e-05
cohesion         0.000000 -1.602945e-04
inner            0.000000  1.126973e-04
outer            0.000000  1.064415e-04
ioratio          0.000000  1.592227e+00
comsize          0.000000  8.272967e-04
[1] "Dataset: low_targets Model GBM, run: 3 of 10 2015-06-22 14:55:37"
Iter   TrainDeviance   ValidDeviance   StepSize   Improve
     1        0.0462            -nan     0.0100    0.0004
     2        0.0453            -nan     0.0100    0.0000
     3        0.0444            -nan     0.0100    0.0001
     4        0.0430            -nan     0.0100   -0.0000
     5        0.0417            -nan     0.0100    0.0001
     6        0.0409            -nan     0.0100    0.0001
     7        0.0402            -nan     0.0100   -0.0000
     8        0.0392            -nan     0.0100    0.0001
     9        0.0386            -nan     0.0100   -0.0000
    10        0.0380            -nan     0.0100   -0.0000
    20        0.0333            -nan     0.0100    0.0000
    40        0.0274            -nan     0.0100    0.0000
    49        0.0255            -nan     0.0100    0.0000

[1] "GBM variable coefficients"
                            var      rel.inf
pagerank               pagerank 1.149776e+01
ratio5                   ratio5 9.778569e+00
inner                     inner 8.176125e+00
ratio2                   ratio2 7.572860e+00
adhesion               adhesion 6.461767e+00
V2                           V2 4.434184e+00
comsize                 comsize 3.963515e+00
fourth                   fourth 2.897621e+00
orbit18                 orbit18 2.657283e+00
orbit44                 orbit44 2.537445e+00
orbit36                 orbit36 2.208865e+00
V1                           V1 2.188518e+00
bigcom26               bigcom26 2.149696e+00
outer                     outer 1.865009e+00
orbit38                 orbit38 1.793134e+00
membership_s32   membership_s32 1.682650e+00
bet                         bet 1.547071e+00
orbit37                 orbit37 1.513441e+00
graph1                   graph1 1.261517e+00
ioratio                 ioratio 1.226775e+00
bigcom3                 bigcom3 1.143293e+00
graph14                 graph14 1.119321e+00
ratio1                   ratio1 1.054515e+00
orbit15                 orbit15 9.742470e-01
graph21                 graph21 7.884573e-01
orbit53                 orbit53 7.754685e-01
graph16                 graph16 7.670767e-01
graph5                   graph5 7.452233e-01
orbit33                 orbit33 7.386651e-01
coreness               coreness 7.204973e-01
trans                     trans 6.849872e-01
graph15                 graph15 6.637263e-01
membership_s30   membership_s30 6.497285e-01
knn                         knn 6.333609e-01
cohesion               cohesion 6.271858e-01
orbit21                 orbit21 6.132408e-01
spin_vertex         spin_vertex 5.986954e-01
orbit51                 orbit51 5.666344e-01
orbit64                 orbit64 5.471965e-01
membership_s1     membership_s1 5.100641e-01
selfinter             selfinter 4.903503e-01
ratio6                   ratio6 4.862597e-01
orbit28                 orbit28 4.706600e-01
membership_s31   membership_s31 4.534662e-01
graph7                   graph7 4.049493e-01
graph19                 graph19 3.820174e-01
graph23                 graph23 3.746235e-01
bigcom40               bigcom40 3.077492e-01
orbit17                 orbit17 2.391894e-01
graph17                 graph17 2.329320e-01
walktrap_vertex walktrap_vertex 2.277355e-01
sixth                     sixth 2.077645e-01
orbit2                   orbit2 2.005923e-01
graph20                 graph20 1.979880e-01
orbit60                 orbit60 1.617151e-01
graph9                   graph9 1.517561e-01
orbit62                 orbit62 1.481615e-01
orbit6                   orbit6 1.437254e-01
orbit16                 orbit16 1.426144e-01
upto_fifth           upto_fifth 1.421455e-01
orbit35                 orbit35 1.391301e-01
bigcom4                 bigcom4 1.283254e-01
graph11                 graph11 1.275495e-01
orbit27                 orbit27 1.237433e-01
graph4                   graph4 1.227162e-01
orbit30                 orbit30 1.215690e-01
graph10                 graph10 1.137416e-01
graph6                   graph6 1.112276e-01
orbit52                 orbit52 1.094070e-01
upto_sixth           upto_sixth 1.040978e-01
constraint           constraint 1.029037e-01
third                     third 1.018649e-01
orbit46                 orbit46 1.018510e-01
orbit26                 orbit26 1.013008e-01
upto_fourth         upto_fourth 1.008105e-01
orbit5                   orbit5 9.491993e-02
orbit10                 orbit10 8.872536e-02
graph3                   graph3 8.626269e-02
graph12                 graph12 8.335038e-02
membership_s15   membership_s15 3.409151e-02
orbit24                 orbit24 5.951775e-04
upto_second         upto_second 2.764496e-05
graph0                   graph0 0.000000e+00
graph2                   graph2 0.000000e+00
graph8                   graph8 0.000000e+00
graph13                 graph13 0.000000e+00
graph18                 graph18 0.000000e+00
graph22                 graph22 0.000000e+00
graph24                 graph24 0.000000e+00
graph25                 graph25 0.000000e+00
graph26                 graph26 0.000000e+00
graph27                 graph27 0.000000e+00
graph28                 graph28 0.000000e+00
graph29                 graph29 0.000000e+00
orbit0                   orbit0 0.000000e+00
orbit1                   orbit1 0.000000e+00
orbit3                   orbit3 0.000000e+00
orbit4                   orbit4 0.000000e+00
orbit7                   orbit7 0.000000e+00
orbit8                   orbit8 0.000000e+00
orbit9                   orbit9 0.000000e+00
orbit11                 orbit11 0.000000e+00
orbit12                 orbit12 0.000000e+00
orbit13                 orbit13 0.000000e+00
orbit14                 orbit14 0.000000e+00
orbit19                 orbit19 0.000000e+00
orbit20                 orbit20 0.000000e+00
orbit22                 orbit22 0.000000e+00
orbit23                 orbit23 0.000000e+00
orbit25                 orbit25 0.000000e+00
orbit29                 orbit29 0.000000e+00
orbit31                 orbit31 0.000000e+00
orbit32                 orbit32 0.000000e+00
orbit34                 orbit34 0.000000e+00
orbit39                 orbit39 0.000000e+00
orbit40                 orbit40 0.000000e+00
orbit41                 orbit41 0.000000e+00
orbit42                 orbit42 0.000000e+00
orbit43                 orbit43 0.000000e+00
orbit45                 orbit45 0.000000e+00
orbit47                 orbit47 0.000000e+00
orbit48                 orbit48 0.000000e+00
orbit49                 orbit49 0.000000e+00
orbit50                 orbit50 0.000000e+00
orbit54                 orbit54 0.000000e+00
orbit55                 orbit55 0.000000e+00
orbit56                 orbit56 0.000000e+00
orbit57                 orbit57 0.000000e+00
orbit58                 orbit58 0.000000e+00
orbit59                 orbit59 0.000000e+00
orbit61                 orbit61 0.000000e+00
orbit63                 orbit63 0.000000e+00
orbit65                 orbit65 0.000000e+00
orbit66                 orbit66 0.000000e+00
orbit67                 orbit67 0.000000e+00
orbit68                 orbit68 0.000000e+00
orbit69                 orbit69 0.000000e+00
orbit70                 orbit70 0.000000e+00
orbit71                 orbit71 0.000000e+00
orbit72                 orbit72 0.000000e+00
AP                           AP 0.000000e+00
ecc                         ecc 0.000000e+00
eccrad                   eccrad 0.000000e+00
close                     close 0.000000e+00
hubscore               hubscore 0.000000e+00
evcent                   evcent 0.000000e+00
first                     first 0.000000e+00
upto_third           upto_third 0.000000e+00
second                   second 0.000000e+00
fifth                     fifth 0.000000e+00
ratio3                   ratio3 0.000000e+00
ratio4                   ratio4 0.000000e+00
bigcom1                 bigcom1 0.000000e+00
bigcom2                 bigcom2 0.000000e+00
bigcom6                 bigcom6 0.000000e+00
bigcom8                 bigcom8 0.000000e+00
bigcom9                 bigcom9 0.000000e+00
bigcom11               bigcom11 0.000000e+00
bigcom13               bigcom13 0.000000e+00
bigcom15               bigcom15 0.000000e+00
bigcom16               bigcom16 0.000000e+00
bigcom21               bigcom21 0.000000e+00
bigcom22               bigcom22 0.000000e+00
bigcom24               bigcom24 0.000000e+00
bigcom28               bigcom28 0.000000e+00
bigcom30               bigcom30 0.000000e+00
bigcom31               bigcom31 0.000000e+00
bigcom32               bigcom32 0.000000e+00
bigcom33               bigcom33 0.000000e+00
bigcom34               bigcom34 0.000000e+00
bigcom36               bigcom36 0.000000e+00
bigcom37               bigcom37 0.000000e+00
bigcom38               bigcom38 0.000000e+00
bigcom39               bigcom39 0.000000e+00
bigcom43               bigcom43 0.000000e+00
bigcom44               bigcom44 0.000000e+00
bigcom46               bigcom46 0.000000e+00
bigcom47               bigcom47 0.000000e+00
bigcom49               bigcom49 0.000000e+00
bigcom50               bigcom50 0.000000e+00
bigcom51               bigcom51 0.000000e+00
bigcom52               bigcom52 0.000000e+00
bigcom54               bigcom54 0.000000e+00
bigcom56               bigcom56 0.000000e+00
bigcom62               bigcom62 0.000000e+00
bigcom66               bigcom66 0.000000e+00
bigcom68               bigcom68 0.000000e+00
bigcom69               bigcom69 0.000000e+00
bigcom71               bigcom71 0.000000e+00
bigcom72               bigcom72 0.000000e+00
bigcom73               bigcom73 0.000000e+00
bigcom74               bigcom74 0.000000e+00
bigcom75               bigcom75 0.000000e+00
bigcom76               bigcom76 0.000000e+00
bigcom77               bigcom77 0.000000e+00
bigcom79               bigcom79 0.000000e+00
bigcom80               bigcom80 0.000000e+00
bigcom82               bigcom82 0.000000e+00
bigcom83               bigcom83 0.000000e+00
bigcom84               bigcom84 0.000000e+00
bigcom85               bigcom85 0.000000e+00
bigcom87               bigcom87 0.000000e+00
bigcom89               bigcom89 0.000000e+00
bigcom91               bigcom91 0.000000e+00
bigcom92               bigcom92 0.000000e+00
bigcom93               bigcom93 0.000000e+00
bigcom96               bigcom96 0.000000e+00
bigcom97               bigcom97 0.000000e+00
bigcom98               bigcom98 0.000000e+00
bigcom99               bigcom99 0.000000e+00
bigcom101             bigcom101 0.000000e+00
bigcom104             bigcom104 0.000000e+00
bigcom106             bigcom106 0.000000e+00
bigcom109             bigcom109 0.000000e+00
bigcom113             bigcom113 0.000000e+00
bigcom116             bigcom116 0.000000e+00
bigcom120             bigcom120 0.000000e+00
bigcom123             bigcom123 0.000000e+00
bigcom126             bigcom126 0.000000e+00
bigcom127             bigcom127 0.000000e+00
bigcom137             bigcom137 0.000000e+00
bigcom139             bigcom139 0.000000e+00
bigcom140             bigcom140 0.000000e+00
bigcom143             bigcom143 0.000000e+00
bigcom145             bigcom145 0.000000e+00
bigcom146             bigcom146 0.000000e+00
bigcom147             bigcom147 0.000000e+00
bigcom149             bigcom149 0.000000e+00
bigcom153             bigcom153 0.000000e+00
bigcom154             bigcom154 0.000000e+00
bigcom156             bigcom156 0.000000e+00
bigcom157             bigcom157 0.000000e+00
bigcom158             bigcom158 0.000000e+00
bigcom160             bigcom160 0.000000e+00
bigcom161             bigcom161 0.000000e+00
bigcom162             bigcom162 0.000000e+00
bigcom164             bigcom164 0.000000e+00
bigcom166             bigcom166 0.000000e+00
bigcom167             bigcom167 0.000000e+00
bigcom171             bigcom171 0.000000e+00
bigcom173             bigcom173 0.000000e+00
bigcom175             bigcom175 0.000000e+00
bigcom176             bigcom176 0.000000e+00
bigcom177             bigcom177 0.000000e+00
bigcom178             bigcom178 0.000000e+00
bigcom180             bigcom180 0.000000e+00
bigcom181             bigcom181 0.000000e+00
bigcom184             bigcom184 0.000000e+00
bigcom186             bigcom186 0.000000e+00
bigcom187             bigcom187 0.000000e+00
bigcom189             bigcom189 0.000000e+00
bigcom194             bigcom194 0.000000e+00
bigcom195             bigcom195 0.000000e+00
bigcom196             bigcom196 0.000000e+00
bigcom204             bigcom204 0.000000e+00
bigcom205             bigcom205 0.000000e+00
bigcom212             bigcom212 0.000000e+00
bigcom214             bigcom214 0.000000e+00
bigcom222             bigcom222 0.000000e+00
bigcom223             bigcom223 0.000000e+00
bigcom226             bigcom226 0.000000e+00
bigcom227             bigcom227 0.000000e+00
bigcom229             bigcom229 0.000000e+00
bigcom233             bigcom233 0.000000e+00
bigcom236             bigcom236 0.000000e+00
bigcom237             bigcom237 0.000000e+00
bigcom246             bigcom246 0.000000e+00
bigcom248             bigcom248 0.000000e+00
bigcom249             bigcom249 0.000000e+00
bigcom250             bigcom250 0.000000e+00
bigcom254             bigcom254 0.000000e+00
bigcom266             bigcom266 0.000000e+00
bigcom269             bigcom269 0.000000e+00
bigcom272             bigcom272 0.000000e+00
bigcom274             bigcom274 0.000000e+00
bigcom281             bigcom281 0.000000e+00
bigcom291             bigcom291 0.000000e+00
bigcom292             bigcom292 0.000000e+00
bigcom295             bigcom295 0.000000e+00
bigcom299             bigcom299 0.000000e+00
bigcom301             bigcom301 0.000000e+00
bigcom306             bigcom306 0.000000e+00
bigcom309             bigcom309 0.000000e+00
bigcom314             bigcom314 0.000000e+00
bigcom321             bigcom321 0.000000e+00
bigcom341             bigcom341 0.000000e+00
bigcom350             bigcom350 0.000000e+00
bigcom353             bigcom353 0.000000e+00
bigcom359             bigcom359 0.000000e+00
bigcom363             bigcom363 0.000000e+00
bigcom365             bigcom365 0.000000e+00
bigcom385             bigcom385 0.000000e+00
bigcom386             bigcom386 0.000000e+00
bigcom408             bigcom408 0.000000e+00
bigcom412             bigcom412 0.000000e+00
bigcom480             bigcom480 0.000000e+00
membership_s3     membership_s3 0.000000e+00
membership_s4     membership_s4 0.000000e+00
membership_s5     membership_s5 0.000000e+00
membership_s6     membership_s6 0.000000e+00
membership_s7     membership_s7 0.000000e+00
membership_s8     membership_s8 0.000000e+00
membership_s9     membership_s9 0.000000e+00
membership_s11   membership_s11 0.000000e+00
membership_s12   membership_s12 0.000000e+00
membership_s14   membership_s14 0.000000e+00
membership_s16   membership_s16 0.000000e+00
membership_s17   membership_s17 0.000000e+00
membership_s18   membership_s18 0.000000e+00
membership_s20   membership_s20 0.000000e+00
membership_s21   membership_s21 0.000000e+00
membership_s22   membership_s22 0.000000e+00
membership_s24   membership_s24 0.000000e+00
membership_s25   membership_s25 0.000000e+00
membership_s26   membership_s26 0.000000e+00
membership_s27   membership_s27 0.000000e+00
membership_s28   membership_s28 0.000000e+00
membership_s33   membership_s33 0.000000e+00
membership_s36   membership_s36 0.000000e+00
membership_s37   membership_s37 0.000000e+00
pdi                         pdi 0.000000e+00
[1] "Dataset: low_targets Model RF, run: 3 of 10 2015-06-22 14:56:04"
     |      Out-of-bag   |
Tree |      MSE  %Var(y) |
   1 | 0.008648   238.48 |
   2 | 0.008003   220.68 |
   3 | 0.006516   179.68 |
   4 | 0.007285   200.88 |
   5 | 0.006652   183.44 |
   6 | 0.006467   178.31 |
   7 | 0.006207   171.16 |
   8 |  0.00591   162.96 |
   9 | 0.005279   145.57 |
  10 | 0.005257   144.95 |
  11 | 0.004964   136.88 |
  12 | 0.004829   133.15 |
  13 | 0.004724   130.25 |
  14 | 0.004589   126.53 |
  15 | 0.004536   125.07 |
  16 | 0.004498   124.02 |
  17 | 0.004416   121.78 |
  18 | 0.004399   121.30 |
  19 |  0.00443   122.15 |
  20 | 0.004416   121.77 |
  21 | 0.004394   121.17 |
  22 | 0.004355   120.09 |
  23 | 0.004334   119.50 |
  24 | 0.004239   116.89 |
  25 | 0.004209   116.06 |
  26 | 0.004193   115.62 |
  27 | 0.004191   115.56 |
  28 |  0.00418   115.27 |
  29 | 0.004163   114.79 |
  30 | 0.004157   114.62 |
  31 | 0.004202   115.86 |
  32 | 0.004189   115.50 |
  33 | 0.004203   115.89 |
  34 | 0.004199   115.79 |
  35 | 0.004197   115.72 |
  36 | 0.004177   115.17 |
  37 |  0.00418   115.27 |
  38 | 0.004163   114.79 |
  39 | 0.004175   115.13 |
  40 | 0.004194   115.63 |
  41 | 0.004175   115.13 |
  42 | 0.004172   115.04 |
  43 | 0.004166   114.89 |
  44 | 0.004136   114.04 |
  45 | 0.004147   114.34 |
  46 | 0.004127   113.81 |
  47 | 0.004109   113.30 |
  48 | 0.004114   113.45 |
  49 | 0.004129   113.86 |
  50 | 0.004101   113.08 |
  51 |  0.00408   112.51 |
  52 | 0.004094   112.90 |
  53 |  0.00411   113.33 |
  54 | 0.004113   113.41 |
  55 | 0.004111   113.36 |
  56 | 0.004103   113.13 |
  57 | 0.004074   112.33 |
  58 | 0.004065   112.08 |
  59 | 0.004059   111.91 |
  60 | 0.004049   111.64 |
  61 | 0.004055   111.82 |
  62 |  0.00406   111.96 |
  63 | 0.004056   111.84 |
  64 | 0.004055   111.81 |
  65 | 0.004046   111.55 |
  66 | 0.004038   111.34 |
  67 | 0.004048   111.61 |
  68 | 0.004048   111.63 |
  69 | 0.004048   111.62 |
  70 | 0.004048   111.63 |
  71 | 0.004036   111.30 |
  72 | 0.004052   111.73 |
  73 | 0.004045   111.55 |
  74 | 0.004045   111.55 |
  75 | 0.004047   111.60 |
  76 | 0.004045   111.52 |
  77 | 0.004053   111.75 |
  78 | 0.004049   111.65 |
  79 | 0.004053   111.75 |
  80 |  0.00405   111.67 |
  81 | 0.004052   111.72 |
  82 | 0.004047   111.61 |
  83 | 0.004052   111.73 |
  84 | 0.004042   111.45 |
  85 | 0.004039   111.38 |
  86 | 0.004032   111.17 |
  87 | 0.004032   111.18 |
  88 |  0.00403   111.13 |
  89 | 0.004025   110.99 |
  90 | 0.004029   111.11 |
  91 | 0.004026   111.03 |
  92 |  0.00402   110.85 |
  93 |  0.00402   110.85 |
  94 | 0.004023   110.94 |
  95 |  0.00402   110.84 |
  96 |  0.00402   110.85 |
  97 | 0.004016   110.75 |
  98 | 0.004009   110.55 |
  99 | 0.004004   110.42 |
 100 | 0.004004   110.41 |
[1] "Random Forest variable coefficients"
                      %IncMSE IncNodePurity
graph0           1.284247e-05  7.179268e-02
graph1           1.491752e-03  7.783663e-02
graph2           0.000000e+00  4.065758e-22
graph3           2.053406e-04  1.727598e-01
graph4           1.656596e-03  1.346827e-01
graph5           2.058466e-04  8.109924e-02
graph6           8.153791e-05  4.343412e-02
graph7           8.620690e-06  9.000000e-03
graph8           0.000000e+00  2.710505e-22
graph9           1.961714e-05  8.617424e-02
graph10          4.373557e-04  2.046024e-01
graph11          3.532997e-03  1.783379e-01
graph12          9.781646e-05  8.261125e-02
graph13          3.514629e-04  1.289196e-01
graph14          9.874700e-04  6.254723e-02
graph15          5.564722e-04  6.348930e-02
graph16          2.543329e-04  1.355481e-01
graph17          4.459541e-04  1.130818e-01
graph18          3.397772e-05  2.669109e-02
graph19          1.124335e-03  1.111501e-01
graph20          3.833764e-04  1.000678e-01
graph21          3.071668e-04  6.190130e-02
graph22          4.345937e-06  4.173810e-02
graph23          6.997122e-04  1.092620e-01
graph24          4.297379e-06  1.333333e-02
graph25          6.003898e-04  4.819635e-02
graph26          8.628128e-06  2.457143e-02
graph27          1.735277e-05  2.933333e-02
graph28          0.000000e+00  0.000000e+00
graph29          0.000000e+00  0.000000e+00
orbit0           6.478269e-05  3.417216e-02
orbit1           4.131351e-05  6.039422e-02
orbit2           1.289116e-05  4.481704e-02
orbit3           1.711596e-07  1.903846e-03
orbit4           1.290706e-05  4.547619e-02
orbit5           1.213645e-05  7.739986e-02
orbit6           6.881820e-04  1.366710e-01
orbit7           4.297379e-06  2.761905e-02
orbit8           1.769477e-04  8.947434e-02
orbit9           4.161086e-05  1.055840e-01
orbit10          1.260640e-04  1.649472e-02
orbit11          1.089056e-04  1.875964e-02
orbit12          1.297017e-05  3.384615e-02
orbit13          1.202806e-04  5.973032e-03
orbit14          0.000000e+00  0.000000e+00
orbit15          2.382210e-04  1.201560e-01
orbit16          1.411786e-04  7.583859e-02
orbit17          6.436251e-04  1.814059e-01
orbit18          6.798909e-04  2.902883e-01
orbit19          1.328335e-03  9.898087e-02
orbit20          1.420896e-04  1.104387e-01
orbit21          1.018794e-04  5.311641e-02
orbit22          3.283585e-03  1.805807e-01
orbit23          2.717391e-07  1.102571e-04
orbit24          5.733472e-05  1.544530e-01
orbit25          4.986945e-04  3.840946e-02
orbit26          1.970279e-04  1.780378e-02
orbit27          1.888023e-04  1.780565e-01
orbit28          1.014005e-03  1.156208e-01
orbit29          2.917889e-04  3.157191e-02
orbit30          9.207127e-05  5.344315e-02
orbit31          1.542587e-04  8.058502e-02
orbit32          8.812869e-04  5.861239e-02
orbit33          1.358926e-04  1.033780e-01
orbit34          3.541229e-04  5.566120e-02
orbit35          2.681690e-04  1.102581e-01
orbit36          5.438911e-04  3.390003e-01
orbit37          3.012845e-05  1.194515e-01
orbit38          4.105296e-04  1.354921e-01
orbit39          1.578988e-04  1.439118e-01
orbit40          6.569470e-05  3.111408e-02
orbit41          8.637088e-05  2.447914e-02
orbit42          0.000000e+00  6.965999e-20
orbit43          2.508021e-04  4.569863e-02
orbit44          2.312041e-04  7.506630e-02
orbit45          1.866197e-03  1.177822e-01
orbit46          2.580898e-04  3.425199e-02
orbit47          3.008490e-06  2.183615e-02
orbit48          5.016677e-05  3.314984e-02
orbit49          4.363677e-04  6.219927e-02
orbit50         -5.146455e-06  4.268157e-02
orbit51          0.000000e+00  1.692991e-02
orbit52          6.257288e-05  5.486261e-02
orbit53          5.559872e-05  1.695572e-01
orbit54          0.000000e+00  8.334804e-19
orbit55          0.000000e+00  1.355253e-22
orbit56          2.701338e-04  4.434660e-02
orbit57          0.000000e+00  0.000000e+00
orbit58          0.000000e+00  0.000000e+00
orbit59          0.000000e+00  4.065758e-22
orbit60          5.724737e-04  4.316755e-02
orbit61          0.000000e+00  1.612948e-02
orbit62          5.475559e-04  7.253630e-02
orbit63          6.971678e-07  6.518519e-03
orbit64          2.320903e-05  1.263957e-01
orbit65          4.323390e-06  1.428571e-02
orbit66          0.000000e+00  0.000000e+00
orbit67          0.000000e+00  0.000000e+00
orbit68          1.730892e-05  3.055556e-02
orbit69          0.000000e+00  0.000000e+00
orbit70          0.000000e+00  1.084202e-21
orbit71          0.000000e+00  0.000000e+00
orbit72          0.000000e+00  1.084202e-21
AP               1.067008e-06  1.953568e-04
bet              2.208067e-04  1.970830e-01
ecc             -4.329003e-06  3.214286e-02
eccrad           2.116205e-05  3.823264e-02
close            3.623632e-05  2.902930e-02
constraint       2.811415e-04  1.287273e-01
coreness         3.550983e-05  2.614605e-01
knn              2.377809e-03  2.291970e-01
hubscore         1.858135e-03  9.231334e-02
pagerank         3.622713e-04  1.475385e+00
trans            3.226610e-05  4.381860e-02
evcent           7.590423e-04  7.746756e-02
first            2.661097e-05  4.950733e-02
upto_second      9.768969e-05  7.823306e-02
upto_third       5.586355e-05  9.321473e-02
upto_fourth      1.501288e-03  8.776327e-02
upto_fifth       1.291032e-03  5.545719e-02
upto_sixth       2.848395e-04  1.751194e-01
second           5.321232e-05  1.172068e-01
third            1.193708e-03  6.657372e-02
fourth           1.096037e-04  2.377709e-01
fifth            3.855028e-04  1.706103e-01
sixth            2.306172e-04  2.429959e-01
ratio1           2.179950e-03  2.252706e-01
ratio2           1.263917e-03  6.242276e-01
ratio3           1.121130e-04  1.533101e-01
ratio4           2.523402e-04  1.007373e-01
ratio5           1.288248e-03  1.355098e+00
ratio6           4.957324e-04  1.873724e-01
selfinter       -1.353172e-05  3.280267e-02
walktrap_vertex  1.241719e-05  2.187189e-02
bigcom1          6.517606e-05  1.731088e-01
bigcom2          0.000000e+00  0.000000e+00
bigcom3          2.487746e-04  1.500533e-01
bigcom4          2.134016e-05  2.592616e-05
bigcom6          0.000000e+00  0.000000e+00
bigcom8          0.000000e+00  0.000000e+00
bigcom9          0.000000e+00  0.000000e+00
bigcom11         0.000000e+00  0.000000e+00
bigcom13         0.000000e+00  0.000000e+00
bigcom15         0.000000e+00  0.000000e+00
bigcom16         0.000000e+00  0.000000e+00
bigcom21         0.000000e+00  0.000000e+00
bigcom22         1.534812e-05  1.189930e-01
bigcom24         0.000000e+00  0.000000e+00
bigcom26         6.463702e-05  1.401859e-01
bigcom28         0.000000e+00  0.000000e+00
bigcom30         0.000000e+00  0.000000e+00
bigcom31         0.000000e+00  0.000000e+00
bigcom32         0.000000e+00  0.000000e+00
bigcom33         0.000000e+00  0.000000e+00
bigcom34         0.000000e+00  0.000000e+00
bigcom36         0.000000e+00  0.000000e+00
bigcom37         0.000000e+00  0.000000e+00
bigcom38         0.000000e+00  0.000000e+00
bigcom39         0.000000e+00  0.000000e+00
bigcom40         2.718728e-04  9.644257e-02
bigcom43         0.000000e+00  0.000000e+00
bigcom44         0.000000e+00  0.000000e+00
bigcom46         0.000000e+00  0.000000e+00
bigcom47         0.000000e+00  0.000000e+00
bigcom49         0.000000e+00  0.000000e+00
bigcom50         0.000000e+00  0.000000e+00
bigcom51         0.000000e+00  0.000000e+00
bigcom52         0.000000e+00  6.938894e-20
bigcom54         0.000000e+00  0.000000e+00
bigcom56         0.000000e+00  0.000000e+00
bigcom62         0.000000e+00  0.000000e+00
bigcom66         0.000000e+00  0.000000e+00
bigcom68         0.000000e+00  0.000000e+00
bigcom69         0.000000e+00  0.000000e+00
bigcom71         0.000000e+00  0.000000e+00
bigcom72         0.000000e+00  0.000000e+00
bigcom73         0.000000e+00  0.000000e+00
bigcom74         0.000000e+00  0.000000e+00
bigcom75         0.000000e+00  0.000000e+00
bigcom76         0.000000e+00  0.000000e+00
bigcom77         0.000000e+00  0.000000e+00
bigcom79         0.000000e+00  0.000000e+00
bigcom80         0.000000e+00  0.000000e+00
bigcom82         0.000000e+00  0.000000e+00
bigcom83         0.000000e+00  0.000000e+00
bigcom84         0.000000e+00  0.000000e+00
bigcom85         0.000000e+00  0.000000e+00
bigcom87         0.000000e+00  0.000000e+00
bigcom89         0.000000e+00  0.000000e+00
bigcom91         0.000000e+00  0.000000e+00
bigcom92         0.000000e+00  0.000000e+00
bigcom93         0.000000e+00  0.000000e+00
bigcom96         0.000000e+00  0.000000e+00
bigcom97         0.000000e+00  0.000000e+00
bigcom98         0.000000e+00  0.000000e+00
bigcom99         0.000000e+00  0.000000e+00
bigcom101        0.000000e+00  0.000000e+00
bigcom104        0.000000e+00  0.000000e+00
bigcom106        0.000000e+00  0.000000e+00
bigcom109        0.000000e+00  0.000000e+00
bigcom113        0.000000e+00  0.000000e+00
bigcom116        0.000000e+00  0.000000e+00
bigcom120        0.000000e+00  0.000000e+00
bigcom123        0.000000e+00  0.000000e+00
bigcom126        0.000000e+00  0.000000e+00
bigcom127        0.000000e+00  0.000000e+00
bigcom137        0.000000e+00  0.000000e+00
bigcom139        0.000000e+00  6.938894e-20
bigcom140        0.000000e+00  0.000000e+00
bigcom143        0.000000e+00  0.000000e+00
bigcom145        0.000000e+00  0.000000e+00
bigcom146        0.000000e+00  0.000000e+00
bigcom147        0.000000e+00  0.000000e+00
bigcom149        0.000000e+00  0.000000e+00
bigcom153        0.000000e+00  0.000000e+00
bigcom154        0.000000e+00  0.000000e+00
bigcom156        0.000000e+00  0.000000e+00
bigcom157        0.000000e+00  0.000000e+00
bigcom158        0.000000e+00  0.000000e+00
bigcom160        0.000000e+00  0.000000e+00
bigcom161        0.000000e+00  0.000000e+00
bigcom162        0.000000e+00  0.000000e+00
bigcom164        0.000000e+00  0.000000e+00
bigcom166        0.000000e+00  0.000000e+00
bigcom167        0.000000e+00  0.000000e+00
bigcom171        0.000000e+00  0.000000e+00
bigcom173        0.000000e+00  6.938894e-20
bigcom175        0.000000e+00  0.000000e+00
bigcom176        0.000000e+00  0.000000e+00
bigcom177        0.000000e+00  0.000000e+00
bigcom178        3.079647e-05  3.867944e-01
bigcom180        0.000000e+00  0.000000e+00
bigcom181        0.000000e+00  0.000000e+00
bigcom184        0.000000e+00  0.000000e+00
bigcom186        0.000000e+00  0.000000e+00
bigcom187        0.000000e+00  0.000000e+00
bigcom189        0.000000e+00  0.000000e+00
bigcom194        0.000000e+00  0.000000e+00
bigcom195        0.000000e+00  0.000000e+00
bigcom196        0.000000e+00  0.000000e+00
bigcom204        0.000000e+00  1.084202e-21
bigcom205        1.212056e-06  2.274383e-01
bigcom212        0.000000e+00  0.000000e+00
bigcom214        0.000000e+00  0.000000e+00
bigcom222        0.000000e+00  0.000000e+00
bigcom223        0.000000e+00  0.000000e+00
bigcom226        0.000000e+00  0.000000e+00
bigcom227        0.000000e+00  0.000000e+00
bigcom229        0.000000e+00  6.938894e-20
bigcom233        0.000000e+00  0.000000e+00
bigcom236        0.000000e+00  0.000000e+00
bigcom237        0.000000e+00  0.000000e+00
bigcom246        0.000000e+00  0.000000e+00
bigcom248        0.000000e+00  0.000000e+00
bigcom249        0.000000e+00  0.000000e+00
bigcom250        0.000000e+00  0.000000e+00
bigcom254        0.000000e+00  0.000000e+00
bigcom266        0.000000e+00  0.000000e+00
bigcom269        0.000000e+00  0.000000e+00
bigcom272        0.000000e+00  0.000000e+00
bigcom274        0.000000e+00  0.000000e+00
bigcom281        0.000000e+00  0.000000e+00
bigcom291        0.000000e+00  0.000000e+00
bigcom292        0.000000e+00  0.000000e+00
bigcom295        0.000000e+00  0.000000e+00
bigcom299        0.000000e+00  0.000000e+00
bigcom301        0.000000e+00  0.000000e+00
bigcom306        0.000000e+00  0.000000e+00
bigcom309        0.000000e+00  0.000000e+00
bigcom314        0.000000e+00  0.000000e+00
bigcom321        0.000000e+00  0.000000e+00
bigcom341        0.000000e+00  0.000000e+00
bigcom350        0.000000e+00  6.938894e-20
bigcom353        0.000000e+00  0.000000e+00
bigcom359        0.000000e+00  0.000000e+00
bigcom363        0.000000e+00  0.000000e+00
bigcom365        0.000000e+00  0.000000e+00
bigcom385        0.000000e+00  0.000000e+00
bigcom386        0.000000e+00  0.000000e+00
bigcom408        0.000000e+00  0.000000e+00
bigcom412        0.000000e+00  0.000000e+00
bigcom480        0.000000e+00  0.000000e+00
spin_vertex      3.097531e-04  2.914254e-02
membership_s1    3.377394e-05  2.037065e-01
membership_s3    0.000000e+00  0.000000e+00
membership_s4   -2.135839e-06  3.038824e-03
membership_s5    0.000000e+00  0.000000e+00
membership_s6    0.000000e+00  8.809143e-21
membership_s7    1.692732e-05  1.016685e-01
membership_s8    0.000000e+00  0.000000e+00
membership_s9    0.000000e+00  0.000000e+00
membership_s11   0.000000e+00  0.000000e+00
membership_s12   0.000000e+00  0.000000e+00
membership_s14   0.000000e+00  0.000000e+00
membership_s15   5.858494e-05  1.824038e-01
membership_s16   0.000000e+00  0.000000e+00
membership_s17   0.000000e+00  0.000000e+00
membership_s18   0.000000e+00  2.710505e-22
membership_s20   0.000000e+00  0.000000e+00
membership_s21   0.000000e+00  0.000000e+00
membership_s22   0.000000e+00  0.000000e+00
membership_s24   0.000000e+00  0.000000e+00
membership_s25   0.000000e+00  0.000000e+00
membership_s26   0.000000e+00  0.000000e+00
membership_s27   0.000000e+00  0.000000e+00
membership_s28   0.000000e+00  0.000000e+00
membership_s30   2.128634e-05  3.701302e-02
membership_s31   9.884790e-05  9.203627e-02
membership_s32   9.036194e-05  2.070782e-01
membership_s33   0.000000e+00  0.000000e+00
membership_s36   5.191689e-06  1.483522e-02
membership_s37   0.000000e+00  0.000000e+00
V1               1.325513e-04  1.551260e-01
V2               8.356305e-04  5.550039e-01
pdi             -4.297379e-06  9.373418e-04
adhesion         6.027095e-03  6.311167e-01
cohesion         3.277923e-03  5.363540e-01
inner            1.396399e-03  5.797294e-01
outer            2.094075e-04  4.141275e-01
ioratio          2.717640e-03  4.094592e-01
comsize          1.244247e-03  4.432176e-01
[1] "Dataset: low_targets Model GLM, run: 3 of 10 2015-06-22 14:56:59"
[1] "glmnet variable coefficients"
                     [,1]          [,2]
(Intercept)     -5.612176 -2.529665e+01
graph0           0.000000  5.924854e-01
graph1           0.000000  0.000000e+00
graph2           0.000000  1.472733e-01
graph3           0.000000 -4.761163e-05
graph4           0.000000 -9.796731e-08
graph5           0.000000 -2.712666e-02
graph6           0.000000  5.666674e-04
graph7           0.000000 -2.039822e-02
graph8           0.000000 -1.328741e+00
graph9           0.000000  5.010415e-07
graph10          0.000000  1.495543e-09
graph11          0.000000 -1.500267e-09
graph12          0.000000  9.752854e-07
graph13          0.000000 -8.969194e-06
graph14          0.000000 -4.456803e-09
graph15          0.000000 -2.714118e-03
graph16          0.000000 -2.573114e-07
graph17          0.000000 -1.811868e-05
graph18          0.000000  2.297544e-04
graph19          0.000000 -8.423059e-05
graph20          0.000000 -3.818655e-05
graph21          0.000000  1.449246e-03
graph22          0.000000 -1.092285e-05
graph23          0.000000 -4.809648e-06
graph24          0.000000  0.000000e+00
graph25          0.000000 -3.827160e-03
graph26          0.000000 -1.148544e-02
graph27          0.000000 -1.099546e-01
graph28          0.000000  0.000000e+00
graph29          0.000000  0.000000e+00
orbit0           0.000000  5.150306e-01
orbit1           0.000000  1.282692e-04
orbit2           0.000000 -2.277941e-01
orbit3           0.000000  1.592760e-01
orbit4           0.000000 -4.094666e-05
orbit5           0.000000 -4.585509e-04
orbit6           0.000000 -5.564324e-08
orbit7           0.000000 -6.955901e-01
orbit8           0.000000 -2.401795e-02
orbit9           0.000000  5.121136e-04
orbit10          0.000000  2.000307e-03
orbit11          0.000000 -2.228973e-01
orbit12          0.000000 -2.033902e-02
orbit13          0.000000 -9.578081e-01
orbit14          0.000000 -1.334064e+00
orbit15          0.000000  1.872273e-07
orbit16          0.000000  5.789049e-05
orbit17          0.000000  1.455298e-05
orbit18          0.000000 -6.651589e-08
orbit19          0.000000  5.196777e-09
orbit20          0.000000 -4.756778e-07
orbit21          0.000000 -9.531115e-04
orbit22          0.000000 -1.557749e-09
orbit23          0.000000  7.906298e-01
orbit24          0.000000  1.308231e-06
orbit25          0.000000  7.531861e-07
orbit26          0.000000  1.089635e-04
orbit27          0.000000  1.040429e-06
orbit28          0.000000  1.616741e-05
orbit29          0.000000 -1.649500e-04
orbit30          0.000000 -2.129882e-03
orbit31          0.000000 -1.986208e-09
orbit32          0.000000 -1.089453e-06
orbit33          0.000000  4.995050e-01
orbit34          0.000000 -2.685780e-03
orbit35          0.000000  6.096013e-08
orbit36          0.000000  9.004522e-05
orbit37          0.000000 -1.421751e-05
orbit38          0.000000  3.597968e-02
orbit39          0.000000 -6.990054e-05
orbit40          0.000000  2.513767e-06
orbit41          0.000000 -8.905474e-04
orbit42          0.000000 -9.436044e-01
orbit43          0.000000  2.515513e-04
orbit44          0.000000  1.928058e+00
orbit45          0.000000 -1.182833e-04
orbit46          0.000000  2.141852e-05
orbit47          0.000000  4.021565e-03
orbit48          0.000000 -1.870548e-03
orbit49          0.000000 -5.514111e-05
orbit50          0.000000 -4.540167e-02
orbit51          0.000000  1.203486e-03
orbit52          0.000000  2.142874e-03
orbit53          0.000000  3.112831e-02
orbit54          0.000000 -1.204984e-05
orbit55          0.000000 -1.908486e+00
orbit56          0.000000 -1.552803e-05
orbit57          0.000000  0.000000e+00
orbit58          0.000000 -5.007750e-01
orbit59          0.000000 -5.686580e-06
orbit60          0.000000  5.171934e-02
orbit61          0.000000  2.487284e+00
orbit62          0.000000 -7.457405e-03
orbit63          0.000000 -2.164726e-01
orbit64          0.000000  1.423347e-01
orbit65          0.000000 -1.685308e-02
orbit66          0.000000  0.000000e+00
orbit67          0.000000  0.000000e+00
orbit68          0.000000 -1.101992e-01
orbit69          0.000000 -5.152252e-01
orbit70          0.000000  0.000000e+00
orbit71          0.000000  0.000000e+00
orbit72          0.000000  0.000000e+00
AP               0.000000  1.703034e+00
bet              0.000000 -1.337317e-04
ecc              0.000000  1.484857e-01
eccrad           0.000000  9.114046e-01
close            0.000000  6.119846e+00
constraint       0.000000  1.533516e+00
coreness         0.000000 -1.017676e-01
knn              0.000000 -2.162048e-04
hubscore         0.000000  2.417733e+02
pagerank         0.000000 -1.028858e-02
trans            0.000000 -9.746904e-01
evcent           0.000000  1.705937e+02
first            0.000000  4.742893e-01
upto_second      0.000000  1.125973e-04
upto_third       0.000000  0.000000e+00
upto_fourth      0.000000 -3.070668e-05
upto_fifth       0.000000  5.276781e-04
upto_sixth       0.000000 -3.138110e-04
second           0.000000  1.223345e-04
third            0.000000 -3.289604e-08
fourth           0.000000 -1.828972e-04
fifth            0.000000  2.848643e-04
sixth            0.000000 -1.374599e-03
ratio1           0.000000 -2.054908e-04
ratio2           0.000000  4.184407e-03
ratio3           0.000000 -3.052641e-02
ratio4           0.000000  0.000000e+00
ratio5           0.000000  0.000000e+00
ratio6           0.000000 -6.294982e-05
selfinter        0.000000  1.139363e+00
walktrap_vertex  0.000000 -8.837880e-02
bigcom1          0.000000  2.418179e-01
bigcom2          0.000000 -9.023393e-01
bigcom3          0.000000  1.482983e+00
bigcom4          0.000000  4.196890e-01
bigcom6          0.000000  0.000000e+00
bigcom8          0.000000 -7.246716e-01
bigcom9          0.000000 -1.359880e+00
bigcom11         0.000000 -1.604225e+00
bigcom13         0.000000 -2.310817e+00
bigcom15         0.000000 -7.438983e-01
bigcom16         0.000000 -1.127073e+00
bigcom21         0.000000 -2.368561e+00
bigcom22         0.000000  1.417129e-01
bigcom24         0.000000  0.000000e+00
bigcom26         0.000000  2.490312e+00
bigcom28         0.000000 -1.519539e+00
bigcom30         0.000000 -2.564674e+00
bigcom31         0.000000  0.000000e+00
bigcom32         0.000000 -1.955408e+00
bigcom33         0.000000  0.000000e+00
bigcom34         0.000000  0.000000e+00
bigcom36         0.000000 -2.218838e+00
bigcom37         0.000000  0.000000e+00
bigcom38         0.000000 -7.800097e-01
bigcom39         0.000000 -1.507431e+00
bigcom40         0.000000  8.254716e-02
bigcom43         0.000000  0.000000e+00
bigcom44         0.000000 -7.459472e-01
bigcom46         0.000000 -1.137434e+00
bigcom47         0.000000 -4.606561e-01
bigcom49         0.000000 -1.931989e+00
bigcom50         0.000000 -1.660220e+00
bigcom51         0.000000 -1.527217e-01
bigcom52         0.000000 -8.263646e-01
bigcom54         0.000000 -9.904914e-01
bigcom56         0.000000  0.000000e+00
bigcom62         0.000000 -7.287122e-01
bigcom66         0.000000 -1.595984e+00
bigcom68         0.000000 -7.447648e-01
bigcom69         0.000000 -1.153893e+00
bigcom71         0.000000 -3.547978e-01
bigcom72         0.000000 -5.529737e-01
bigcom73         0.000000 -5.583474e-01
bigcom74         0.000000 -9.082127e-01
bigcom75         0.000000 -8.696218e-01
bigcom76         0.000000 -8.974605e-01
bigcom77         0.000000 -1.377362e+00
bigcom79         0.000000 -1.523434e+00
bigcom80         0.000000 -1.052596e+00
bigcom82         0.000000 -2.228147e+00
bigcom83         0.000000 -1.078308e-01
bigcom84         0.000000 -1.640446e+00
bigcom85         0.000000 -3.885272e+00
bigcom87         0.000000 -1.558404e+00
bigcom89         0.000000 -1.440389e+00
bigcom91         0.000000 -6.327707e-01
bigcom92         0.000000 -1.901296e+00
bigcom93         0.000000  0.000000e+00
bigcom96         0.000000 -5.011570e-01
bigcom97         0.000000 -8.900976e-01
bigcom98         0.000000 -1.791044e+00
bigcom99         0.000000  0.000000e+00
bigcom101        0.000000 -2.050894e+00
bigcom104        0.000000 -9.953675e-01
bigcom106        0.000000 -1.314173e+00
bigcom109        0.000000 -2.768057e-01
bigcom113        0.000000 -1.690977e+00
bigcom116        0.000000 -1.394739e+00
bigcom120        0.000000 -1.472905e+00
bigcom123        0.000000 -1.376857e+00
bigcom126        0.000000 -1.409151e+00
bigcom127        0.000000  0.000000e+00
bigcom137        0.000000 -7.630438e-01
bigcom139        0.000000 -1.565598e+00
bigcom140        0.000000 -4.842403e-01
bigcom143        0.000000 -1.982245e+00
bigcom145        0.000000  0.000000e+00
bigcom146        0.000000  0.000000e+00
bigcom147        0.000000 -4.298567e-01
bigcom149        0.000000  0.000000e+00
bigcom153        0.000000 -3.608311e-01
bigcom154        0.000000 -1.049889e+00
bigcom156        0.000000 -4.910387e-01
bigcom157        0.000000  0.000000e+00
bigcom158        0.000000 -1.144881e+00
bigcom160        0.000000 -7.815613e-01
bigcom161        0.000000  0.000000e+00
bigcom162        0.000000 -1.356329e+00
bigcom164        0.000000 -1.614471e+00
bigcom166        0.000000 -1.347016e+00
bigcom167        0.000000 -1.372897e+00
bigcom171        0.000000  0.000000e+00
bigcom173        0.000000  0.000000e+00
bigcom175        0.000000  0.000000e+00
bigcom176        0.000000 -1.151745e+00
bigcom177        0.000000  0.000000e+00
bigcom178        0.000000  4.612722e+00
bigcom180        0.000000 -1.038042e+00
bigcom181        0.000000 -5.278354e-01
bigcom184        0.000000  0.000000e+00
bigcom186        0.000000 -3.466745e+00
bigcom187        0.000000 -1.920999e+00
bigcom189        0.000000  0.000000e+00
bigcom194        0.000000 -8.610422e-01
bigcom195        0.000000 -1.287709e+00
bigcom196        0.000000 -1.739730e+00
bigcom204        0.000000 -1.292559e+00
bigcom205        0.000000  7.868219e+00
bigcom212        0.000000 -8.950360e-01
bigcom214        0.000000 -1.502921e-01
bigcom222        0.000000 -7.062430e-01
bigcom223        0.000000  0.000000e+00
bigcom226        0.000000  0.000000e+00
bigcom227        0.000000  0.000000e+00
bigcom229        0.000000  0.000000e+00
bigcom233        0.000000  0.000000e+00
bigcom236        0.000000 -1.330740e+00
bigcom237        0.000000  0.000000e+00
bigcom246        0.000000 -1.265032e+00
bigcom248        0.000000 -1.368394e+00
bigcom249        0.000000 -5.084421e-01
bigcom250        0.000000  0.000000e+00
bigcom254        0.000000 -1.283200e+00
bigcom266        0.000000  0.000000e+00
bigcom269        0.000000 -1.057585e+00
bigcom272        0.000000 -1.137662e+00
bigcom274        0.000000 -3.881143e+00
bigcom281        0.000000 -8.338391e-02
bigcom291        0.000000 -1.171661e+00
bigcom292        0.000000 -1.039551e+00
bigcom295        0.000000 -1.720306e-02
bigcom299        0.000000 -1.161844e+00
bigcom301        0.000000  0.000000e+00
bigcom306        0.000000 -1.594309e+00
bigcom309        0.000000 -7.137046e-02
bigcom314        0.000000  0.000000e+00
bigcom321        0.000000 -1.472394e+00
bigcom341        0.000000  0.000000e+00
bigcom350        0.000000  0.000000e+00
bigcom353        0.000000  0.000000e+00
bigcom359        0.000000 -2.401522e+00
bigcom363        0.000000  0.000000e+00
bigcom365        0.000000 -2.988271e-02
bigcom385        0.000000 -1.014361e+00
bigcom386        0.000000  0.000000e+00
bigcom408        0.000000  0.000000e+00
bigcom412        0.000000  0.000000e+00
bigcom480        0.000000 -9.044369e-01
spin_vertex      0.000000  1.848718e-01
membership_s1    0.000000  1.197009e+00
membership_s3    0.000000 -8.877509e-01
membership_s4    0.000000  1.373100e+00
membership_s5    0.000000 -1.374499e+00
membership_s6    0.000000 -2.057311e+00
membership_s7    0.000000  1.049347e+00
membership_s8    0.000000 -2.970671e-01
membership_s9    0.000000  0.000000e+00
membership_s11   0.000000 -3.318696e-01
membership_s12   0.000000 -5.501070e-02
membership_s14   0.000000 -7.945114e-03
membership_s15   0.000000  1.924223e+00
membership_s16   0.000000 -4.219466e-01
membership_s17   0.000000 -9.742760e-02
membership_s18   0.000000 -9.918684e-01
membership_s20   0.000000 -4.021171e-01
membership_s21   0.000000 -1.092576e+00
membership_s22   0.000000 -5.520835e-01
membership_s24   0.000000 -3.614087e-01
membership_s25   0.000000 -1.119398e+00
membership_s26   0.000000 -3.505086e-01
membership_s27   0.000000 -2.600662e+00
membership_s28   0.000000 -2.227860e-01
membership_s30   0.000000  6.951165e-01
membership_s31   0.000000  1.458993e+00
membership_s32   0.000000  2.647788e+00
membership_s33   0.000000  0.000000e+00
membership_s36   0.000000  7.016963e-01
membership_s37   0.000000 -9.565859e-01
V1               0.000000  5.628555e-01
V2               0.000000  1.125268e+00
pdi              0.000000 -1.432206e+02
adhesion         0.000000  9.798077e-05
cohesion         0.000000 -2.995439e-04
inner            0.000000  2.386980e-04
outer            0.000000 -1.264596e-05
ioratio          0.000000  3.529111e+00
comsize          0.000000  1.188103e-03
[1] "Dataset: low_targets Model GBM, run: 4 of 10 2015-06-22 14:59:51"
Iter   TrainDeviance   ValidDeviance   StepSize   Improve
     1        0.0446            -nan     0.0100    0.0002
     2        0.0430            -nan     0.0100    0.0002
     3        0.0414            -nan     0.0100    0.0001
     4        0.0403            -nan     0.0100    0.0000
     5        0.0398            -nan     0.0100    0.0000
     6        0.0391            -nan     0.0100    0.0001
     7        0.0388            -nan     0.0100   -0.0000
     8        0.0383            -nan     0.0100    0.0000
     9        0.0375            -nan     0.0100   -0.0000
    10        0.0369            -nan     0.0100    0.0000
    20        0.0321            -nan     0.0100   -0.0000
    40        0.0261            -nan     0.0100   -0.0000
    49        0.0240            -nan     0.0100   -0.0000

[1] "GBM variable coefficients"
                            var      rel.inf
pagerank               pagerank 1.939465e+01
ratio5                   ratio5 1.159690e+01
ratio2                   ratio2 6.783166e+00
adhesion               adhesion 4.813357e+00
orbit18                 orbit18 4.106576e+00
cohesion               cohesion 4.080290e+00
orbit38                 orbit38 3.596931e+00
inner                     inner 3.534681e+00
walktrap_vertex walktrap_vertex 3.529988e+00
comsize                 comsize 3.306925e+00
ioratio                 ioratio 3.114540e+00
orbit44                 orbit44 2.616208e+00
V2                           V2 2.235290e+00
bigcom26               bigcom26 2.109066e+00
outer                     outer 1.845913e+00
orbit36                 orbit36 1.257194e+00
ratio3                   ratio3 1.066699e+00
orbit28                 orbit28 1.065390e+00
fourth                   fourth 1.036933e+00
orbit51                 orbit51 1.025097e+00
spin_vertex         spin_vertex 9.703960e-01
orbit5                   orbit5 8.404138e-01
constraint           constraint 8.101291e-01
orbit53                 orbit53 7.947090e-01
orbit39                 orbit39 7.851046e-01
graph4                   graph4 7.060642e-01
orbit21                 orbit21 6.559128e-01
orbit64                 orbit64 6.124142e-01
graph15                 graph15 6.070023e-01
graph25                 graph25 5.931535e-01
orbit17                 orbit17 5.470316e-01
bet                         bet 4.614160e-01
V1                           V1 4.259948e-01
bigcom3                 bigcom3 4.140995e-01
sixth                     sixth 3.828136e-01
knn                         knn 3.728915e-01
orbit4                   orbit4 3.712813e-01
orbit16                 orbit16 3.645595e-01
membership_s31   membership_s31 3.542841e-01
graph6                   graph6 3.516184e-01
graph10                 graph10 3.119610e-01
graph11                 graph11 3.050433e-01
upto_fifth           upto_fifth 2.856203e-01
orbit40                 orbit40 2.808845e-01
graph19                 graph19 2.803747e-01
graph21                 graph21 2.779118e-01
ratio6                   ratio6 2.746990e-01
orbit33                 orbit33 2.687217e-01
graph16                 graph16 2.677619e-01
graph23                 graph23 2.494110e-01
graph17                 graph17 2.492698e-01
orbit10                 orbit10 2.191640e-01
upto_sixth           upto_sixth 2.100271e-01
orbit15                 orbit15 2.095781e-01
orbit52                 orbit52 2.007359e-01
bigcom40               bigcom40 1.929798e-01
orbit35                 orbit35 1.866953e-01
trans                     trans 1.801173e-01
graph18                 graph18 1.653910e-01
orbit20                 orbit20 1.396840e-01
graph1                   graph1 1.339878e-01
membership_s32   membership_s32 1.338504e-01
graph14                 graph14 1.325584e-01
membership_s30   membership_s30 1.225216e-01
orbit62                 orbit62 1.209411e-01
orbit37                 orbit37 1.158122e-01
coreness               coreness 1.116273e-01
graph3                   graph3 1.005323e-01
orbit46                 orbit46 1.003421e-01
graph0                   graph0 9.963934e-02
orbit30                 orbit30 9.694653e-02
orbit27                 orbit27 9.420425e-02
fifth                     fifth 8.342868e-02
graph12                 graph12 8.259112e-02
graph9                   graph9 7.924529e-02
orbit45                 orbit45 7.668565e-02
membership_s15   membership_s15 2.113962e-02
orbit63                 orbit63 8.350659e-04
graph2                   graph2 0.000000e+00
graph5                   graph5 0.000000e+00
graph7                   graph7 0.000000e+00
graph8                   graph8 0.000000e+00
graph13                 graph13 0.000000e+00
graph20                 graph20 0.000000e+00
graph22                 graph22 0.000000e+00
graph24                 graph24 0.000000e+00
graph26                 graph26 0.000000e+00
graph27                 graph27 0.000000e+00
graph28                 graph28 0.000000e+00
graph29                 graph29 0.000000e+00
orbit0                   orbit0 0.000000e+00
orbit1                   orbit1 0.000000e+00
orbit2                   orbit2 0.000000e+00
orbit3                   orbit3 0.000000e+00
orbit6                   orbit6 0.000000e+00
orbit7                   orbit7 0.000000e+00
orbit8                   orbit8 0.000000e+00
orbit9                   orbit9 0.000000e+00
orbit11                 orbit11 0.000000e+00
orbit12                 orbit12 0.000000e+00
orbit13                 orbit13 0.000000e+00
orbit14                 orbit14 0.000000e+00
orbit19                 orbit19 0.000000e+00
orbit22                 orbit22 0.000000e+00
orbit23                 orbit23 0.000000e+00
orbit24                 orbit24 0.000000e+00
orbit25                 orbit25 0.000000e+00
orbit26                 orbit26 0.000000e+00
orbit29                 orbit29 0.000000e+00
orbit31                 orbit31 0.000000e+00
orbit32                 orbit32 0.000000e+00
orbit34                 orbit34 0.000000e+00
orbit41                 orbit41 0.000000e+00
orbit42                 orbit42 0.000000e+00
orbit43                 orbit43 0.000000e+00
orbit47                 orbit47 0.000000e+00
orbit48                 orbit48 0.000000e+00
orbit49                 orbit49 0.000000e+00
orbit50                 orbit50 0.000000e+00
orbit54                 orbit54 0.000000e+00
orbit55                 orbit55 0.000000e+00
orbit56                 orbit56 0.000000e+00
orbit57                 orbit57 0.000000e+00
orbit58                 orbit58 0.000000e+00
orbit59                 orbit59 0.000000e+00
orbit60                 orbit60 0.000000e+00
orbit61                 orbit61 0.000000e+00
orbit65                 orbit65 0.000000e+00
orbit66                 orbit66 0.000000e+00
orbit67                 orbit67 0.000000e+00
orbit68                 orbit68 0.000000e+00
orbit69                 orbit69 0.000000e+00
orbit70                 orbit70 0.000000e+00
orbit71                 orbit71 0.000000e+00
orbit72                 orbit72 0.000000e+00
AP                           AP 0.000000e+00
ecc                         ecc 0.000000e+00
eccrad                   eccrad 0.000000e+00
close                     close 0.000000e+00
hubscore               hubscore 0.000000e+00
evcent                   evcent 0.000000e+00
first                     first 0.000000e+00
upto_second         upto_second 0.000000e+00
upto_third           upto_third 0.000000e+00
upto_fourth         upto_fourth 0.000000e+00
second                   second 0.000000e+00
third                     third 0.000000e+00
ratio1                   ratio1 0.000000e+00
ratio4                   ratio4 0.000000e+00
selfinter             selfinter 0.000000e+00
bigcom1                 bigcom1 0.000000e+00
bigcom2                 bigcom2 0.000000e+00
bigcom4                 bigcom4 0.000000e+00
bigcom6                 bigcom6 0.000000e+00
bigcom8                 bigcom8 0.000000e+00
bigcom9                 bigcom9 0.000000e+00
bigcom11               bigcom11 0.000000e+00
bigcom13               bigcom13 0.000000e+00
bigcom15               bigcom15 0.000000e+00
bigcom16               bigcom16 0.000000e+00
bigcom21               bigcom21 0.000000e+00
bigcom22               bigcom22 0.000000e+00
bigcom24               bigcom24 0.000000e+00
bigcom28               bigcom28 0.000000e+00
bigcom30               bigcom30 0.000000e+00
bigcom31               bigcom31 0.000000e+00
bigcom32               bigcom32 0.000000e+00
bigcom33               bigcom33 0.000000e+00
bigcom34               bigcom34 0.000000e+00
bigcom36               bigcom36 0.000000e+00
bigcom37               bigcom37 0.000000e+00
bigcom38               bigcom38 0.000000e+00
bigcom39               bigcom39 0.000000e+00
bigcom43               bigcom43 0.000000e+00
bigcom44               bigcom44 0.000000e+00
bigcom46               bigcom46 0.000000e+00
bigcom47               bigcom47 0.000000e+00
bigcom49               bigcom49 0.000000e+00
bigcom50               bigcom50 0.000000e+00
bigcom51               bigcom51 0.000000e+00
bigcom52               bigcom52 0.000000e+00
bigcom54               bigcom54 0.000000e+00
bigcom56               bigcom56 0.000000e+00
bigcom62               bigcom62 0.000000e+00
bigcom66               bigcom66 0.000000e+00
bigcom68               bigcom68 0.000000e+00
bigcom69               bigcom69 0.000000e+00
bigcom71               bigcom71 0.000000e+00
bigcom72               bigcom72 0.000000e+00
bigcom73               bigcom73 0.000000e+00
bigcom74               bigcom74 0.000000e+00
bigcom75               bigcom75 0.000000e+00
bigcom76               bigcom76 0.000000e+00
bigcom77               bigcom77 0.000000e+00
bigcom79               bigcom79 0.000000e+00
bigcom80               bigcom80 0.000000e+00
bigcom82               bigcom82 0.000000e+00
bigcom83               bigcom83 0.000000e+00
bigcom84               bigcom84 0.000000e+00
bigcom85               bigcom85 0.000000e+00
bigcom87               bigcom87 0.000000e+00
bigcom89               bigcom89 0.000000e+00
bigcom91               bigcom91 0.000000e+00
bigcom92               bigcom92 0.000000e+00
bigcom93               bigcom93 0.000000e+00
bigcom96               bigcom96 0.000000e+00
bigcom97               bigcom97 0.000000e+00
bigcom98               bigcom98 0.000000e+00
bigcom99               bigcom99 0.000000e+00
bigcom101             bigcom101 0.000000e+00
bigcom104             bigcom104 0.000000e+00
bigcom106             bigcom106 0.000000e+00
bigcom109             bigcom109 0.000000e+00
bigcom113             bigcom113 0.000000e+00
bigcom116             bigcom116 0.000000e+00
bigcom120             bigcom120 0.000000e+00
bigcom123             bigcom123 0.000000e+00
bigcom126             bigcom126 0.000000e+00
bigcom127             bigcom127 0.000000e+00
bigcom137             bigcom137 0.000000e+00
bigcom139             bigcom139 0.000000e+00
bigcom140             bigcom140 0.000000e+00
bigcom143             bigcom143 0.000000e+00
bigcom145             bigcom145 0.000000e+00
bigcom146             bigcom146 0.000000e+00
bigcom147             bigcom147 0.000000e+00
bigcom149             bigcom149 0.000000e+00
bigcom153             bigcom153 0.000000e+00
bigcom154             bigcom154 0.000000e+00
bigcom156             bigcom156 0.000000e+00
bigcom157             bigcom157 0.000000e+00
bigcom158             bigcom158 0.000000e+00
bigcom160             bigcom160 0.000000e+00
bigcom161             bigcom161 0.000000e+00
bigcom162             bigcom162 0.000000e+00
bigcom164             bigcom164 0.000000e+00
bigcom166             bigcom166 0.000000e+00
bigcom167             bigcom167 0.000000e+00
bigcom171             bigcom171 0.000000e+00
bigcom173             bigcom173 0.000000e+00
bigcom175             bigcom175 0.000000e+00
bigcom176             bigcom176 0.000000e+00
bigcom177             bigcom177 0.000000e+00
bigcom178             bigcom178 0.000000e+00
bigcom180             bigcom180 0.000000e+00
bigcom181             bigcom181 0.000000e+00
bigcom184             bigcom184 0.000000e+00
bigcom186             bigcom186 0.000000e+00
bigcom187             bigcom187 0.000000e+00
bigcom189             bigcom189 0.000000e+00
bigcom194             bigcom194 0.000000e+00
bigcom195             bigcom195 0.000000e+00
bigcom196             bigcom196 0.000000e+00
bigcom204             bigcom204 0.000000e+00
bigcom205             bigcom205 0.000000e+00
bigcom212             bigcom212 0.000000e+00
bigcom214             bigcom214 0.000000e+00
bigcom222             bigcom222 0.000000e+00
bigcom223             bigcom223 0.000000e+00
bigcom226             bigcom226 0.000000e+00
bigcom227             bigcom227 0.000000e+00
bigcom229             bigcom229 0.000000e+00
bigcom233             bigcom233 0.000000e+00
bigcom236             bigcom236 0.000000e+00
bigcom237             bigcom237 0.000000e+00
bigcom246             bigcom246 0.000000e+00
bigcom248             bigcom248 0.000000e+00
bigcom249             bigcom249 0.000000e+00
bigcom250             bigcom250 0.000000e+00
bigcom254             bigcom254 0.000000e+00
bigcom266             bigcom266 0.000000e+00
bigcom269             bigcom269 0.000000e+00
bigcom272             bigcom272 0.000000e+00
bigcom274             bigcom274 0.000000e+00
bigcom281             bigcom281 0.000000e+00
bigcom291             bigcom291 0.000000e+00
bigcom292             bigcom292 0.000000e+00
bigcom295             bigcom295 0.000000e+00
bigcom299             bigcom299 0.000000e+00
bigcom301             bigcom301 0.000000e+00
bigcom306             bigcom306 0.000000e+00
bigcom309             bigcom309 0.000000e+00
bigcom314             bigcom314 0.000000e+00
bigcom321             bigcom321 0.000000e+00
bigcom341             bigcom341 0.000000e+00
bigcom350             bigcom350 0.000000e+00
bigcom353             bigcom353 0.000000e+00
bigcom359             bigcom359 0.000000e+00
bigcom363             bigcom363 0.000000e+00
bigcom365             bigcom365 0.000000e+00
bigcom385             bigcom385 0.000000e+00
bigcom386             bigcom386 0.000000e+00
bigcom408             bigcom408 0.000000e+00
bigcom412             bigcom412 0.000000e+00
bigcom480             bigcom480 0.000000e+00
membership_s1     membership_s1 0.000000e+00
membership_s3     membership_s3 0.000000e+00
membership_s4     membership_s4 0.000000e+00
membership_s5     membership_s5 0.000000e+00
membership_s6     membership_s6 0.000000e+00
membership_s7     membership_s7 0.000000e+00
membership_s8     membership_s8 0.000000e+00
membership_s9     membership_s9 0.000000e+00
membership_s11   membership_s11 0.000000e+00
membership_s12   membership_s12 0.000000e+00
membership_s14   membership_s14 0.000000e+00
membership_s16   membership_s16 0.000000e+00
membership_s17   membership_s17 0.000000e+00
membership_s18   membership_s18 0.000000e+00
membership_s20   membership_s20 0.000000e+00
membership_s21   membership_s21 0.000000e+00
membership_s22   membership_s22 0.000000e+00
membership_s24   membership_s24 0.000000e+00
membership_s25   membership_s25 0.000000e+00
membership_s26   membership_s26 0.000000e+00
membership_s27   membership_s27 0.000000e+00
membership_s28   membership_s28 0.000000e+00
membership_s33   membership_s33 0.000000e+00
membership_s36   membership_s36 0.000000e+00
membership_s37   membership_s37 0.000000e+00
pdi                         pdi 0.000000e+00
[1] "Dataset: low_targets Model RF, run: 4 of 10 2015-06-22 15:00:18"
     |      Out-of-bag   |
Tree |      MSE  %Var(y) |
   1 | 0.008533   243.70 |
   2 | 0.007042   201.11 |
   3 | 0.006912   197.40 |
   4 | 0.005885   168.06 |
   5 | 0.005534   158.06 |
   6 | 0.005724   163.46 |
   7 | 0.005422   154.86 |
   8 | 0.005349   152.77 |
   9 |  0.00515   147.07 |
  10 | 0.004988   142.44 |
  11 | 0.004883   139.47 |
  12 |  0.00481   137.38 |
  13 | 0.004773   136.33 |
  14 | 0.004748   135.60 |
  15 | 0.004678   133.59 |
  16 | 0.004615   131.79 |
  17 | 0.004533   129.47 |
  18 | 0.004572   130.57 |
  19 | 0.004582   130.86 |
  20 | 0.004553   130.02 |
  21 | 0.004487   128.16 |
  22 | 0.004486   128.12 |
  23 | 0.004314   123.21 |
  24 | 0.004259   121.64 |
  25 | 0.004244   121.21 |
  26 | 0.004162   118.86 |
  27 | 0.004126   117.83 |
  28 | 0.004145   118.38 |
  29 | 0.004152   118.58 |
  30 | 0.004127   117.86 |
  31 | 0.004103   117.19 |
  32 | 0.004073   116.32 |
  33 | 0.004068   116.18 |
  34 | 0.004041   115.40 |
  35 | 0.004037   115.28 |
  36 | 0.004034   115.22 |
  37 | 0.004029   115.05 |
  38 | 0.003993   114.05 |
  39 | 0.003965   113.25 |
  40 | 0.003945   112.66 |
  41 | 0.003945   112.67 |
  42 | 0.003939   112.50 |
  43 | 0.003932   112.30 |
  44 | 0.003911   111.69 |
  45 | 0.003894   111.20 |
  46 | 0.003876   110.70 |
  47 | 0.003872   110.59 |
  48 | 0.003857   110.14 |
  49 | 0.003885   110.95 |
  50 | 0.003892   111.17 |
  51 | 0.003872   110.58 |
  52 | 0.003874   110.63 |
  53 | 0.003878   110.76 |
  54 | 0.003889   111.05 |
  55 | 0.003885   110.96 |
  56 | 0.003881   110.84 |
  57 | 0.003873   110.61 |
  58 |  0.00387   110.53 |
  59 | 0.003871   110.55 |
  60 |  0.00388   110.80 |
  61 | 0.003873   110.61 |
  62 | 0.003869   110.49 |
  63 | 0.003864   110.36 |
  64 | 0.003868   110.46 |
  65 |  0.00386   110.25 |
  66 | 0.003863   110.32 |
  67 | 0.003864   110.36 |
  68 | 0.003865   110.39 |
  69 | 0.003861   110.27 |
  70 | 0.003836   109.55 |
  71 | 0.003836   109.56 |
  72 | 0.003844   109.78 |
  73 | 0.003846   109.84 |
  74 | 0.003847   109.86 |
  75 | 0.003846   109.85 |
  76 |  0.00385   109.95 |
  77 | 0.003856   110.14 |
  78 | 0.003854   110.06 |
  79 | 0.003853   110.03 |
  80 | 0.003849   109.93 |
  81 | 0.003844   109.77 |
  82 | 0.003847   109.86 |
  83 | 0.003842   109.74 |
  84 | 0.003843   109.76 |
  85 | 0.003841   109.69 |
  86 | 0.003846   109.83 |
  87 |  0.00386   110.23 |
  88 | 0.003854   110.06 |
  89 | 0.003848   109.91 |
  90 | 0.003851   109.99 |
  91 | 0.003841   109.70 |
  92 | 0.003846   109.84 |
  93 | 0.003839   109.64 |
  94 | 0.003848   109.91 |
  95 | 0.003851   109.99 |
  96 | 0.003853   110.03 |
  97 |  0.00386   110.23 |
  98 | 0.003856   110.12 |
  99 | 0.003848   109.89 |
 100 | 0.003849   109.93 |
[1] "Random Forest variable coefficients"
                      %IncMSE IncNodePurity
graph0           7.396015e-05  5.394594e-02
graph1           5.865738e-04  4.371403e-02
graph2           0.000000e+00  2.350008e-19
graph3           1.108716e-03  1.227484e-01
graph4           2.031515e-03  1.869073e-01
graph5           9.149702e-04  6.530218e-02
graph6           6.887997e-04  7.374769e-02
graph7           3.046127e-05  1.900000e-02
graph8           0.000000e+00  1.290201e-19
graph9           5.321894e-04  1.083277e-01
graph10          2.877059e-04  2.125783e-01
graph11          3.828616e-03  1.926243e-01
graph12          1.725272e-03  2.033363e-01
graph13          1.756788e-04  1.776978e-01
graph14          1.767393e-05  7.799134e-02
graph15          1.657494e-04  6.025411e-02
graph16          3.157141e-04  9.736048e-02
graph17          6.708681e-04  1.212325e-01
graph18          6.438619e-05  6.909882e-02
graph19          2.352031e-05  9.584428e-02
graph20          8.344216e-05  1.319708e-01
graph21          2.927946e-05  8.340013e-02
graph22          0.000000e+00  5.143184e-19
graph23          7.421377e-05  7.326701e-02
graph24          3.552635e-05  1.784091e-02
graph25          1.288087e-04  1.265814e-02
graph26          0.000000e+00  1.284780e-19
graph27         -4.286327e-06  1.766667e-02
graph28          0.000000e+00  1.034058e-19
graph29          0.000000e+00  0.000000e+00
orbit0           4.316029e-06  3.424451e-02
orbit1           7.258556e-04  5.187024e-02
orbit2          -5.894698e-06  5.570996e-02
orbit3           0.000000e+00  1.428571e-02
orbit4           6.438651e-04  8.871117e-02
orbit5           9.458967e-05  5.384250e-02
orbit6           7.914821e-04  9.225775e-02
orbit7          -8.471894e-06  2.331356e-02
orbit8           8.045995e-04  1.696977e-01
orbit9           3.284674e-04  1.110300e-01
orbit10          2.089889e-04  4.003409e-02
orbit11          3.239919e-05  2.172126e-02
orbit12          3.833062e-05  1.478544e-02
orbit13          1.311953e-05  1.319520e-02
orbit14          0.000000e+00  1.015084e-19
orbit15          4.080003e-04  8.744715e-02
orbit16          1.169077e-03  8.264354e-02
orbit17          2.498454e-04  4.609874e-02
orbit18          1.133764e-03  3.545911e-01
orbit19          5.393127e-04  7.777766e-02
orbit20          9.160414e-04  8.073770e-02
orbit21          1.164941e-04  1.227984e-01
orbit22          4.449958e-03  1.959180e-01
orbit23          2.132144e-05  3.029347e-02
orbit24          4.868136e-05  9.680331e-02
orbit25          1.758059e-05  4.685106e-02
orbit26          5.040632e-04  3.481465e-02
orbit27          7.768766e-05  2.126705e-01
orbit28          1.640307e-03  1.519555e-01
orbit29          5.986487e-05  4.559658e-02
orbit30          1.007079e-04  7.808467e-02
orbit31          3.206443e-04  9.082283e-02
orbit32          2.282242e-04  9.307635e-03
orbit33          6.150202e-05  5.577593e-02
orbit34          5.159517e-05  5.462768e-02
orbit35          1.155040e-04  8.792379e-02
orbit36          3.474988e-04  2.199927e-01
orbit37          1.782475e-04  1.879809e-02
orbit38          1.717698e-03  1.596285e-01
orbit39          3.074903e-04  1.579348e-01
orbit40          0.000000e+00  8.571429e-03
orbit41          0.000000e+00  2.508573e-19
orbit42          0.000000e+00  6.722053e-20
orbit43          1.272804e-05  1.305013e-02
orbit44          4.063662e-05  9.717734e-02
orbit45          5.628573e-05  1.158080e-01
orbit46          7.030685e-05  2.159879e-02
orbit47          2.164286e-05  9.747619e-02
orbit48          0.000000e+00  9.000000e-03
orbit49         -9.727217e-06  4.732976e-02
orbit50          9.353955e-05  1.186580e-01
orbit51          6.032353e-05  4.417836e-02
orbit52          1.114283e-05  3.615089e-02
orbit53          6.160676e-05  1.899004e-01
orbit54          0.000000e+00  2.305285e-19
orbit55          0.000000e+00  6.098637e-20
orbit56          5.238836e-05  6.852778e-02
orbit57          0.000000e+00  5.177065e-20
orbit58          0.000000e+00  0.000000e+00
orbit59          1.749781e-05  1.866667e-02
orbit60          0.000000e+00  1.801131e-19
orbit61          4.410436e-06  5.530248e-02
orbit62          6.529388e-05  8.724866e-02
orbit63          1.734801e-05  4.412698e-02
orbit64         -2.163805e-05  1.690598e-01
orbit65          3.818251e-06  4.200000e-03
orbit66          0.000000e+00  5.258381e-20
orbit67          0.000000e+00  7.318365e-20
orbit68          0.000000e+00  1.459607e-19
orbit69          0.000000e+00  4.336809e-21
orbit70          0.000000e+00  2.453007e-20
orbit71          0.000000e+00  3.469447e-20
orbit72          0.000000e+00  0.000000e+00
AP               0.000000e+00  6.603462e-04
bet              1.007769e-04  7.285238e-02
ecc              0.000000e+00  1.183136e-19
eccrad           0.000000e+00  3.058824e-02
close            1.171528e-04  1.397442e-01
constraint       2.526181e-04  9.919919e-02
coreness         2.159637e-04  2.066870e-01
knn              1.252557e-03  1.186634e-01
hubscore         2.051333e-04  1.006261e-01
pagerank         8.796138e-04  1.575839e+00
trans            7.315683e-05  8.495742e-03
evcent           2.337811e-04  9.327428e-02
first           -4.393673e-06  9.375000e-03
upto_second      1.065422e-03  1.025216e-01
upto_third       2.966863e-04  1.362440e-01
upto_fourth      9.907142e-05  5.698891e-02
upto_fifth       2.447466e-03  7.780441e-02
upto_sixth       7.071719e-04  9.794255e-02
second           2.532329e-04  7.194207e-02
third            2.162590e-03  1.374125e-01
fourth           1.739609e-04  2.507504e-01
fifth            2.503122e-05  1.303693e-01
sixth            7.466072e-04  6.807010e-02
ratio1           2.338333e-03  1.830438e-01
ratio2           3.000658e-03  4.151522e-01
ratio3           2.620038e-04  2.645825e-01
ratio4           2.604267e-05  8.057517e-02
ratio5           2.926619e-04  1.284400e+00
ratio6           1.225185e-04  2.062305e-01
selfinter        3.498843e-05  1.898903e-01
walktrap_vertex  8.153593e-06  4.800000e-02
bigcom1          1.429420e-05  1.046536e-01
bigcom2          0.000000e+00  0.000000e+00
bigcom3          9.881918e-05  7.194287e-02
bigcom4          1.739129e-05  2.952184e-03
bigcom6          0.000000e+00  6.071532e-20
bigcom8          0.000000e+00  7.887571e-20
bigcom9          0.000000e+00  3.930233e-20
bigcom11         0.000000e+00  4.336809e-21
bigcom13         0.000000e+00  0.000000e+00
bigcom15         0.000000e+00  1.748276e-20
bigcom16         0.000000e+00  2.168404e-21
bigcom21         0.000000e+00  1.951564e-20
bigcom22        -3.098440e-06  3.865905e-02
bigcom24         0.000000e+00  4.119968e-20
bigcom26         4.066298e-05  1.321999e-01
bigcom28         0.000000e+00  7.724940e-20
bigcom30         0.000000e+00  4.607859e-21
bigcom31         0.000000e+00  0.000000e+00
bigcom32         0.000000e+00  0.000000e+00
bigcom33         0.000000e+00  3.469447e-20
bigcom34         0.000000e+00  7.155734e-20
bigcom36         0.000000e+00  2.602085e-20
bigcom37         0.000000e+00  0.000000e+00
bigcom38         0.000000e+00  2.303930e-21
bigcom39         0.000000e+00  4.336809e-21
bigcom40         3.626885e-04  5.856162e-02
bigcom43         0.000000e+00  6.071532e-20
bigcom44         0.000000e+00  1.063873e-19
bigcom46         0.000000e+00  0.000000e+00
bigcom47         0.000000e+00  0.000000e+00
bigcom49         0.000000e+00  6.938894e-20
bigcom50         0.000000e+00  0.000000e+00
bigcom51         0.000000e+00  0.000000e+00
bigcom52         0.000000e+00  3.903128e-20
bigcom54         0.000000e+00  0.000000e+00
bigcom56         0.000000e+00  2.602085e-20
bigcom62         0.000000e+00  6.952446e-20
bigcom66         0.000000e+00  0.000000e+00
bigcom68         0.000000e+00  0.000000e+00
bigcom69         0.000000e+00  8.673617e-21
bigcom71         0.000000e+00  3.469447e-20
bigcom72         0.000000e+00  0.000000e+00
bigcom73         0.000000e+00  8.673617e-20
bigcom74         0.000000e+00  0.000000e+00
bigcom75         0.000000e+00  0.000000e+00
bigcom76         0.000000e+00  4.336809e-21
bigcom77         0.000000e+00  0.000000e+00
bigcom79         0.000000e+00  8.944668e-20
bigcom80         0.000000e+00  0.000000e+00
bigcom82         0.000000e+00  1.355253e-22
bigcom83         0.000000e+00  0.000000e+00
bigcom84         0.000000e+00  0.000000e+00
bigcom85         0.000000e+00  0.000000e+00
bigcom87         0.000000e+00  1.355253e-22
bigcom89         0.000000e+00  0.000000e+00
bigcom91         0.000000e+00  0.000000e+00
bigcom92         0.000000e+00  4.336809e-20
bigcom93         0.000000e+00  1.040834e-19
bigcom96         0.000000e+00  0.000000e+00
bigcom97         0.000000e+00  0.000000e+00
bigcom98         0.000000e+00  0.000000e+00
bigcom99         0.000000e+00  0.000000e+00
bigcom101        0.000000e+00  1.314595e-20
bigcom104        0.000000e+00  0.000000e+00
bigcom106        0.000000e+00  0.000000e+00
bigcom109        0.000000e+00  0.000000e+00
bigcom113        0.000000e+00  1.219727e-21
bigcom116        0.000000e+00  3.903128e-20
bigcom120        0.000000e+00  5.204170e-20
bigcom123        0.000000e+00  0.000000e+00
bigcom126        0.000000e+00  0.000000e+00
bigcom127        0.000000e+00  0.000000e+00
bigcom137        0.000000e+00  0.000000e+00
bigcom139        0.000000e+00  4.336809e-21
bigcom140        0.000000e+00  0.000000e+00
bigcom143        0.000000e+00  0.000000e+00
bigcom145        0.000000e+00  2.168404e-21
bigcom146        0.000000e+00  0.000000e+00
bigcom147        0.000000e+00  0.000000e+00
bigcom149        0.000000e+00  0.000000e+00
bigcom153        0.000000e+00  0.000000e+00
bigcom154        0.000000e+00  1.301043e-20
bigcom156        0.000000e+00  0.000000e+00
bigcom157        0.000000e+00  0.000000e+00
bigcom158        0.000000e+00  1.387779e-19
bigcom160        0.000000e+00  0.000000e+00
bigcom161        0.000000e+00  0.000000e+00
bigcom162        0.000000e+00  3.049319e-20
bigcom164        0.000000e+00  3.035766e-20
bigcom166        0.000000e+00  0.000000e+00
bigcom167        0.000000e+00  6.938894e-20
bigcom171        0.000000e+00  0.000000e+00
bigcom173        0.000000e+00  0.000000e+00
bigcom175        0.000000e+00  0.000000e+00
bigcom176        0.000000e+00  0.000000e+00
bigcom177        0.000000e+00  6.938894e-20
bigcom178        4.942489e-06  4.378973e-01
bigcom180        0.000000e+00  0.000000e+00
bigcom181        0.000000e+00  0.000000e+00
bigcom184        0.000000e+00  0.000000e+00
bigcom186        0.000000e+00  0.000000e+00
bigcom187        0.000000e+00  1.314595e-20
bigcom189        0.000000e+00  9.974660e-20
bigcom194        0.000000e+00  0.000000e+00
bigcom195        0.000000e+00  0.000000e+00
bigcom196        0.000000e+00  0.000000e+00
bigcom204        0.000000e+00  0.000000e+00
bigcom205        1.217235e-05  2.859717e-01
bigcom212        0.000000e+00  0.000000e+00
bigcom214        0.000000e+00  0.000000e+00
bigcom222        0.000000e+00  0.000000e+00
bigcom223        0.000000e+00  0.000000e+00
bigcom226        0.000000e+00  0.000000e+00
bigcom227        0.000000e+00  0.000000e+00
bigcom229        0.000000e+00  4.336809e-20
bigcom233        0.000000e+00  0.000000e+00
bigcom236        0.000000e+00  8.673617e-20
bigcom237        0.000000e+00  0.000000e+00
bigcom246        0.000000e+00  6.952446e-20
bigcom248        0.000000e+00  0.000000e+00
bigcom249        0.000000e+00  0.000000e+00
bigcom250        0.000000e+00  6.938894e-20
bigcom254        0.000000e+00  0.000000e+00
bigcom266        0.000000e+00  0.000000e+00
bigcom269        0.000000e+00  1.734723e-20
bigcom272        0.000000e+00  0.000000e+00
bigcom274        0.000000e+00  3.469447e-20
bigcom281        0.000000e+00  0.000000e+00
bigcom291        0.000000e+00  0.000000e+00
bigcom292        0.000000e+00  0.000000e+00
bigcom295        0.000000e+00  0.000000e+00
bigcom299        0.000000e+00  3.469447e-20
bigcom301        0.000000e+00  0.000000e+00
bigcom306        0.000000e+00  0.000000e+00
bigcom309        0.000000e+00  0.000000e+00
bigcom314        0.000000e+00  0.000000e+00
bigcom321        0.000000e+00  0.000000e+00
bigcom341        0.000000e+00  0.000000e+00
bigcom350        0.000000e+00  0.000000e+00
bigcom353        0.000000e+00  0.000000e+00
bigcom359        0.000000e+00  0.000000e+00
bigcom363        0.000000e+00  0.000000e+00
bigcom365        0.000000e+00  8.673617e-21
bigcom385        0.000000e+00  0.000000e+00
bigcom386        0.000000e+00  0.000000e+00
bigcom408        0.000000e+00  2.168404e-21
bigcom412        0.000000e+00  0.000000e+00
bigcom480        0.000000e+00  0.000000e+00
spin_vertex      4.864052e-04  1.077011e-01
membership_s1    4.422608e-05  2.178225e-01
membership_s3    0.000000e+00  2.602085e-20
membership_s4    1.091883e-05  2.322803e-02
membership_s5    0.000000e+00  7.806256e-20
membership_s6    0.000000e+00  5.095750e-20
membership_s7   -2.680447e-06  4.059300e-02
membership_s8    0.000000e+00  5.421011e-22
membership_s9    0.000000e+00  2.303930e-21
membership_s11   0.000000e+00  5.204170e-20
membership_s12   0.000000e+00  4.336809e-20
membership_s14   0.000000e+00  3.469447e-20
membership_s15   6.914609e-05  1.826794e-01
membership_s16   0.000000e+00  0.000000e+00
membership_s17   0.000000e+00  4.336809e-21
membership_s18   0.000000e+00  2.818926e-20
membership_s20   0.000000e+00  0.000000e+00
membership_s21   0.000000e+00  4.784042e-20
membership_s22   0.000000e+00  1.897354e-21
membership_s24   0.000000e+00  7.372575e-20
membership_s25   0.000000e+00  7.806256e-20
membership_s26   0.000000e+00  1.132991e-19
membership_s27   0.000000e+00  7.386127e-20
membership_s28   0.000000e+00  0.000000e+00
membership_s30  -7.946806e-06  4.982587e-02
membership_s31   4.419354e-05  3.858281e-02
membership_s32   3.579172e-06  2.277177e-01
membership_s33   0.000000e+00  0.000000e+00
membership_s36   4.639521e-05  4.205321e-02
membership_s37   0.000000e+00  6.505213e-20
V1               9.710944e-05  1.077171e-01
V2               5.656459e-04  5.884182e-01
pdi              4.242681e-06  5.942740e-03
adhesion         8.310188e-04  3.474037e-01
cohesion         2.483261e-03  3.775551e-01
inner            6.150687e-04  5.457996e-01
outer            1.557742e-04  2.545293e-01
ioratio          2.484957e-03  4.195205e-01
comsize          1.325072e-03  3.269879e-01
[1] "Dataset: low_targets Model GLM, run: 4 of 10 2015-06-22 15:01:57"
[1] "glmnet variable coefficients"
                     [,1]          [,2]
(Intercept)     -5.647533 -2.328271e+01
graph0           0.000000  2.527755e-01
graph1           0.000000  4.108685e-05
graph2           0.000000  1.786581e-02
graph3           0.000000 -2.041527e-05
graph4           0.000000 -1.341387e-07
graph5           0.000000 -1.940363e-02
graph6           0.000000  2.957865e-04
graph7           0.000000 -1.107727e-02
graph8           0.000000 -4.705541e-01
graph9           0.000000  5.867527e-07
graph10          0.000000  0.000000e+00
graph11          0.000000 -1.147439e-09
graph12          0.000000  0.000000e+00
graph13          0.000000  3.471435e-07
graph14          0.000000  0.000000e+00
graph15          0.000000 -2.512011e-03
graph16          0.000000 -9.695064e-08
graph17          0.000000 -4.426101e-06
graph18          0.000000 -3.522832e-05
graph19          0.000000 -4.273604e-05
graph20          0.000000 -1.856269e-04
graph21          0.000000  1.249871e-03
graph22          0.000000  0.000000e+00
graph23          0.000000 -1.459819e-04
graph24          0.000000 -7.201749e-04
graph25          0.000000 -1.269675e-03
graph26          0.000000 -6.050608e-03
graph27          0.000000  6.090487e-03
graph28          0.000000  0.000000e+00
graph29          0.000000  0.000000e+00
orbit0           0.000000  2.169027e-01
orbit1           0.000000  7.078980e-05
orbit2           0.000000 -3.811084e-02
orbit3           0.000000  1.951264e-02
orbit4           0.000000 -1.913192e-05
orbit5           0.000000 -7.120997e-05
orbit6           0.000000 -1.130867e-07
orbit7           0.000000 -3.552397e-01
orbit8           0.000000 -1.765383e-02
orbit9           0.000000  2.824843e-04
orbit10          0.000000  9.447177e-04
orbit11          0.000000 -1.101104e-01
orbit12          0.000000 -1.007844e-02
orbit13          0.000000 -2.265586e+00
orbit14          0.000000 -4.743621e-01
orbit15          0.000000  4.492826e-07
orbit16          0.000000  2.275182e-05
orbit17          0.000000  6.262982e-06
orbit18          0.000000  7.426471e-08
orbit19          0.000000  0.000000e+00
orbit20          0.000000 -2.728022e-07
orbit21          0.000000 -1.926213e-04
orbit22          0.000000 -1.120652e-09
orbit23          0.000000  3.221426e-01
orbit24          0.000000  1.563952e-07
orbit25          0.000000  0.000000e+00
orbit26          0.000000 -1.641651e-04
orbit27          0.000000  1.360103e-05
orbit28          0.000000  2.181755e-04
orbit29          0.000000 -3.032437e-05
orbit30          0.000000 -1.092886e-03
orbit31          0.000000  0.000000e+00
orbit32          0.000000 -2.204007e-08
orbit33          0.000000  9.693082e-02
orbit34          0.000000 -2.449126e-03
orbit35          0.000000 -3.450097e-06
orbit36          0.000000 -7.116736e-06
orbit37          0.000000  7.578406e-06
orbit38          0.000000  2.615386e-02
orbit39          0.000000 -2.446537e-05
orbit40          0.000000  0.000000e+00
orbit41          0.000000 -4.977408e-04
orbit42          0.000000 -4.259256e-01
orbit43          0.000000 -3.283995e-05
orbit44          0.000000  1.749053e+00
orbit45          0.000000 -6.257268e-05
orbit46          0.000000  3.618937e-05
orbit47          0.000000 -7.332191e-03
orbit48          0.000000  0.000000e+00
orbit49          0.000000 -2.166063e-04
orbit50          0.000000 -2.098171e-03
orbit51          0.000000  1.216078e-03
orbit52          0.000000  1.497822e-03
orbit53          0.000000  1.856675e-02
orbit54          0.000000  0.000000e+00
orbit55          0.000000 -9.418189e-06
orbit56          0.000000 -1.278130e-04
orbit57          0.000000  0.000000e+00
orbit58          0.000000 -5.343916e-01
orbit59          0.000000 -9.991815e-04
orbit60          0.000000  3.059737e-03
orbit61          0.000000  4.434883e+00
orbit62          0.000000 -5.736808e-03
orbit63          0.000000 -5.676355e-02
orbit64          0.000000  9.360437e-02
orbit65          0.000000 -9.609480e-03
orbit66          0.000000  0.000000e+00
orbit67          0.000000  0.000000e+00
orbit68          0.000000  5.185359e-03
orbit69          0.000000  0.000000e+00
orbit70          0.000000  0.000000e+00
orbit71          0.000000  0.000000e+00
orbit72          0.000000  0.000000e+00
AP               0.000000  1.603350e+00
bet              0.000000 -1.072043e-04
ecc              0.000000  1.789426e-02
eccrad           0.000000  1.052637e-01
close            0.000000 -5.783166e-01
constraint       0.000000  6.225562e-01
coreness         0.000000 -2.983937e-01
knn              0.000000  0.000000e+00
hubscore         0.000000  6.034118e+01
pagerank         0.000000 -1.954258e-01
trans            0.000000 -7.473971e-01
evcent           0.000000  4.464149e+01
first            0.000000  1.968953e-01
upto_second      0.000000  1.362199e-04
upto_third       0.000000  0.000000e+00
upto_fourth      0.000000  0.000000e+00
upto_fifth       0.000000  2.519390e-04
upto_sixth       0.000000  4.228193e-04
second           0.000000  1.283750e-04
third            0.000000 -1.293243e-06
fourth           0.000000 -4.724362e-05
fifth            0.000000  1.013256e-04
sixth            0.000000 -2.163621e-04
ratio1           0.000000  0.000000e+00
ratio2           0.000000  3.928202e-03
ratio3           0.000000  3.604012e-03
ratio4           0.000000 -2.017545e-02
ratio5           0.000000  0.000000e+00
ratio6           0.000000  4.793568e-04
selfinter        0.000000  2.046148e+00
walktrap_vertex  0.000000  1.767152e-01
bigcom1          0.000000  3.482945e-01
bigcom2          0.000000 -6.016166e-01
bigcom3          0.000000  9.001700e-01
bigcom4          0.000000  6.346030e-01
bigcom6          0.000000  0.000000e+00
bigcom8          0.000000 -2.159434e-01
bigcom9          0.000000 -7.296673e-01
bigcom11         0.000000 -1.150843e+00
bigcom13         0.000000 -1.336471e+00
bigcom15         0.000000 -4.257603e-01
bigcom16         0.000000 -2.265271e-01
bigcom21         0.000000 -1.360223e+00
bigcom22         0.000000  1.563970e-01
bigcom24         0.000000  0.000000e+00
bigcom26         0.000000  2.577300e+00
bigcom28         0.000000 -9.192918e-01
bigcom30         0.000000 -2.166662e+00
bigcom31         0.000000 -3.627555e-01
bigcom32         0.000000 -5.219270e-01
bigcom33         0.000000  0.000000e+00
bigcom34         0.000000  0.000000e+00
bigcom36         0.000000 -1.258001e+00
bigcom37         0.000000  0.000000e+00
bigcom38         0.000000 -4.183364e-01
bigcom39         0.000000 -9.471678e-01
bigcom40         0.000000  2.775019e-01
bigcom43         0.000000 -9.387438e-04
bigcom44         0.000000 -5.288600e-01
bigcom46         0.000000 -4.535014e-01
bigcom47         0.000000 -1.248101e-01
bigcom49         0.000000 -1.869987e+00
bigcom50         0.000000 -1.193783e+00
bigcom51         0.000000  0.000000e+00
bigcom52         0.000000 -3.403573e-01
bigcom54         0.000000 -6.228092e-01
bigcom56         0.000000  0.000000e+00
bigcom62         0.000000 -2.598668e-01
bigcom66         0.000000 -1.130754e+00
bigcom68         0.000000  0.000000e+00
bigcom69         0.000000 -5.114153e-01
bigcom71         0.000000 -9.524776e-03
bigcom72         0.000000 -3.526279e-01
bigcom73         0.000000 -5.089051e-02
bigcom74         0.000000 -5.578049e-01
bigcom75         0.000000 -1.472314e-01
bigcom76         0.000000 -6.178786e-01
bigcom77         0.000000 -6.875716e-01
bigcom79         0.000000 -1.404860e+00
bigcom80         0.000000 -3.087505e-01
bigcom82         0.000000 -1.321212e+00
bigcom83         0.000000  0.000000e+00
bigcom84         0.000000 -9.993592e-01
bigcom85         0.000000 -3.602736e+00
bigcom87         0.000000 -9.062762e-01
bigcom89         0.000000 -5.386517e-01
bigcom91         0.000000 -2.847277e-01
bigcom92         0.000000 -1.496188e+00
bigcom93         0.000000  0.000000e+00
bigcom96         0.000000 -2.038347e-01
bigcom97         0.000000 -5.845755e-01
bigcom98         0.000000 -6.749560e-01
bigcom99         0.000000  0.000000e+00
bigcom101        0.000000 -8.094762e-01
bigcom104        0.000000 -6.607691e-01
bigcom106        0.000000 -8.744013e-01
bigcom109        0.000000 -5.028607e-01
bigcom113        0.000000 -6.751768e-01
bigcom116        0.000000 -6.847482e-01
bigcom120        0.000000 -6.258755e-01
bigcom123        0.000000  0.000000e+00
bigcom126        0.000000 -5.353537e-01
bigcom127        0.000000  0.000000e+00
bigcom137        0.000000 -3.951142e-01
bigcom139        0.000000 -9.028051e-01
bigcom140        0.000000  0.000000e+00
bigcom143        0.000000 -1.413167e+00
bigcom145        0.000000  0.000000e+00
bigcom146        0.000000  0.000000e+00
bigcom147        0.000000 -2.595861e-01
bigcom149        0.000000  0.000000e+00
bigcom153        0.000000 -2.855050e-01
bigcom154        0.000000 -9.655047e-01
bigcom156        0.000000 -1.034186e-01
bigcom157        0.000000  0.000000e+00
bigcom158        0.000000 -4.026285e-01
bigcom160        0.000000 -8.406751e-01
bigcom161        0.000000  0.000000e+00
bigcom162        0.000000 -8.677338e-01
bigcom164        0.000000 -1.133946e+00
bigcom166        0.000000 -5.154986e-01
bigcom167        0.000000 -6.940664e-01
bigcom171        0.000000 -2.206261e-01
bigcom173        0.000000  0.000000e+00
bigcom175        0.000000  0.000000e+00
bigcom176        0.000000 -9.906306e-01
bigcom177        0.000000  0.000000e+00
bigcom178        0.000000  5.616248e+00
bigcom180        0.000000 -1.698194e-01
bigcom181        0.000000 -6.439056e-01
bigcom184        0.000000  0.000000e+00
bigcom186        0.000000 -2.213756e+00
bigcom187        0.000000 -8.568368e-01
bigcom189        0.000000  0.000000e+00
bigcom194        0.000000 -5.139163e-01
bigcom195        0.000000 -1.117800e+00
bigcom196        0.000000 -6.339467e-01
bigcom204        0.000000 -5.552280e-01
bigcom205        0.000000  6.542229e+00
bigcom212        0.000000 -4.174097e-01
bigcom214        0.000000  0.000000e+00
bigcom222        0.000000 -4.260158e-01
bigcom223        0.000000  0.000000e+00
bigcom226        0.000000  0.000000e+00
bigcom227        0.000000  0.000000e+00
bigcom229        0.000000  0.000000e+00
bigcom233        0.000000 -7.000322e-02
bigcom236        0.000000 -5.891751e-01
bigcom237        0.000000  0.000000e+00
bigcom246        0.000000 -8.239311e-01
bigcom248        0.000000 -6.309835e-01
bigcom249        0.000000 -4.253832e-01
bigcom250        0.000000 -2.235426e-02
bigcom254        0.000000 -4.657135e-01
bigcom266        0.000000 -9.801128e-01
bigcom269        0.000000 -2.840117e-01
bigcom272        0.000000 -7.318614e-01
bigcom274        0.000000  0.000000e+00
bigcom281        0.000000  0.000000e+00
bigcom291        0.000000  0.000000e+00
bigcom292        0.000000 -6.498989e-01
bigcom295        0.000000  0.000000e+00
bigcom299        0.000000 -6.793839e-01
bigcom301        0.000000  0.000000e+00
bigcom306        0.000000 -7.644638e-01
bigcom309        0.000000 -3.497857e-04
bigcom314        0.000000  0.000000e+00
bigcom321        0.000000 -1.161443e+00
bigcom341        0.000000  0.000000e+00
bigcom350        0.000000  0.000000e+00
bigcom353        0.000000  0.000000e+00
bigcom359        0.000000 -6.032824e-01
bigcom363        0.000000  0.000000e+00
bigcom365        0.000000  0.000000e+00
bigcom385        0.000000 -5.348246e-01
bigcom386        0.000000  0.000000e+00
bigcom408        0.000000 -9.883165e-04
bigcom412        0.000000  0.000000e+00
bigcom480        0.000000 -3.173615e-01
spin_vertex      0.000000 -1.030614e+00
membership_s1    0.000000  9.581201e-01
membership_s3    0.000000 -5.468469e-01
membership_s4    0.000000  1.222723e+00
membership_s5    0.000000 -1.009491e+00
membership_s6    0.000000 -1.688327e+00
membership_s7    0.000000  9.720610e-01
membership_s8    0.000000 -1.027598e-01
membership_s9    0.000000 -2.613025e-01
membership_s11   0.000000  0.000000e+00
membership_s12   0.000000  0.000000e+00
membership_s14   0.000000  0.000000e+00
membership_s15   0.000000  1.647246e+00
membership_s16   0.000000  0.000000e+00
membership_s17   0.000000  0.000000e+00
membership_s18   0.000000 -1.953731e-01
membership_s20   0.000000 -5.776238e-02
membership_s21   0.000000 -9.088095e-01
membership_s22   0.000000 -1.517396e-01
membership_s24   0.000000 -2.513478e-01
membership_s25   0.000000 -7.524212e-01
membership_s26   0.000000 -1.970207e-01
membership_s27   0.000000 -1.230458e+00
membership_s28   0.000000 -2.713797e-02
membership_s30   0.000000  9.633609e-01
membership_s31   0.000000  1.407040e+00
membership_s32   0.000000  2.198305e+00
membership_s33   0.000000  0.000000e+00
membership_s36   0.000000  6.345970e-01
membership_s37   0.000000 -5.011768e-01
V1               0.000000  3.402232e-01
V2               0.000000 -4.850641e-01
pdi              0.000000  2.706411e+02
adhesion         0.000000  3.125002e-05
cohesion         0.000000 -9.615555e-05
inner            0.000000  5.907427e-05
outer            0.000000  7.829569e-05
ioratio          0.000000  5.565487e-01
comsize          0.000000  9.233975e-04
[1] "Dataset: low_targets Model GBM, run: 5 of 10 2015-06-22 15:03:23"
Iter   TrainDeviance   ValidDeviance   StepSize   Improve
     1        0.0466            -nan     0.0100    0.0001
     2        0.0453            -nan     0.0100    0.0001
     3        0.0435            -nan     0.0100   -0.0000
     4        0.0427            -nan     0.0100    0.0001
     5        0.0417            -nan     0.0100   -0.0000
     6        0.0407            -nan     0.0100    0.0000
     7        0.0401            -nan     0.0100    0.0001
     8        0.0395            -nan     0.0100    0.0000
     9        0.0389            -nan     0.0100    0.0000
    10        0.0383            -nan     0.0100    0.0000
    20        0.0332            -nan     0.0100    0.0000
    40        0.0265            -nan     0.0100    0.0000
    49        0.0246            -nan     0.0100    0.0000

[1] "GBM variable coefficients"
                            var      rel.inf
pagerank               pagerank 1.860790e+01
ratio5                   ratio5 1.137881e+01
inner                     inner 7.357971e+00
ratio2                   ratio2 7.238873e+00
adhesion               adhesion 4.535255e+00
orbit38                 orbit38 3.997912e+00
V1                           V1 3.652373e+00
comsize                 comsize 3.015230e+00
ioratio                 ioratio 2.551978e+00
orbit44                 orbit44 2.522053e+00
outer                     outer 2.491731e+00
V2                           V2 2.372257e+00
walktrap_vertex walktrap_vertex 2.294526e+00
cohesion               cohesion 2.182399e+00
orbit36                 orbit36 2.171465e+00
orbit18                 orbit18 1.694302e+00
ratio3                   ratio3 1.347997e+00
orbit28                 orbit28 1.274711e+00
membership_s32   membership_s32 1.150447e+00
bet                         bet 1.111614e+00
fourth                   fourth 1.085066e+00
coreness               coreness 1.040902e+00
orbit5                   orbit5 9.350856e-01
bigcom3                 bigcom3 8.647970e-01
orbit37                 orbit37 7.603075e-01
graph17                 graph17 7.296864e-01
orbit33                 orbit33 6.247735e-01
graph15                 graph15 6.033170e-01
constraint           constraint 5.405436e-01
orbit19                 orbit19 5.094442e-01
knn                         knn 4.677792e-01
orbit21                 orbit21 4.569024e-01
orbit30                 orbit30 4.392989e-01
graph12                 graph12 3.752199e-01
orbit39                 orbit39 3.568476e-01
orbit17                 orbit17 3.506367e-01
orbit20                 orbit20 3.496894e-01
membership_s31   membership_s31 3.475945e-01
graph21                 graph21 3.399858e-01
spin_vertex         spin_vertex 3.336827e-01
orbit64                 orbit64 3.285597e-01
trans                     trans 3.273907e-01
graph11                 graph11 3.195850e-01
graph19                 graph19 3.136338e-01
graph9                   graph9 2.878557e-01
orbit53                 orbit53 2.751876e-01
orbit52                 orbit52 2.676071e-01
bigcom40               bigcom40 2.543772e-01
upto_sixth           upto_sixth 2.154922e-01
graph10                 graph10 2.099352e-01
graph6                   graph6 2.062411e-01
graph18                 graph18 1.919121e-01
orbit60                 orbit60 1.908658e-01
orbit16                 orbit16 1.633576e-01
orbit27                 orbit27 1.582113e-01
membership_s30   membership_s30 1.317940e-01
orbit31                 orbit31 1.191587e-01
sixth                     sixth 1.169341e-01
ratio4                   ratio4 1.166253e-01
graph23                 graph23 1.149749e-01
orbit26                 orbit26 1.147277e-01
orbit9                   orbit9 1.107089e-01
orbit45                 orbit45 1.054330e-01
graph16                 graph16 1.036821e-01
graph20                 graph20 9.974590e-02
orbit48                 orbit48 8.552673e-02
orbit25                 orbit25 7.987735e-02
close                     close 7.372127e-02
orbit49                 orbit49 6.834486e-02
graph5                   graph5 6.756361e-02
selfinter             selfinter 5.933068e-02
orbit40                 orbit40 5.910955e-02
orbit41                 orbit41 5.518191e-02
orbit62                 orbit62 5.417829e-02
ratio1                   ratio1 4.458687e-02
upto_fifth           upto_fifth 4.346007e-02
orbit11                 orbit11 1.625249e-03
graph25                 graph25 1.223580e-03
third                     third 8.690602e-04
orbit2                   orbit2 3.452368e-05
graph3                   graph3 3.756865e-29
graph0                   graph0 0.000000e+00
graph1                   graph1 0.000000e+00
graph2                   graph2 0.000000e+00
graph4                   graph4 0.000000e+00
graph7                   graph7 0.000000e+00
graph8                   graph8 0.000000e+00
graph13                 graph13 0.000000e+00
graph14                 graph14 0.000000e+00
graph22                 graph22 0.000000e+00
graph24                 graph24 0.000000e+00
graph26                 graph26 0.000000e+00
graph27                 graph27 0.000000e+00
graph28                 graph28 0.000000e+00
graph29                 graph29 0.000000e+00
orbit0                   orbit0 0.000000e+00
orbit1                   orbit1 0.000000e+00
orbit3                   orbit3 0.000000e+00
orbit4                   orbit4 0.000000e+00
orbit6                   orbit6 0.000000e+00
orbit7                   orbit7 0.000000e+00
orbit8                   orbit8 0.000000e+00
orbit10                 orbit10 0.000000e+00
orbit12                 orbit12 0.000000e+00
orbit13                 orbit13 0.000000e+00
orbit14                 orbit14 0.000000e+00
orbit15                 orbit15 0.000000e+00
orbit22                 orbit22 0.000000e+00
orbit23                 orbit23 0.000000e+00
orbit24                 orbit24 0.000000e+00
orbit29                 orbit29 0.000000e+00
orbit32                 orbit32 0.000000e+00
orbit34                 orbit34 0.000000e+00
orbit35                 orbit35 0.000000e+00
orbit42                 orbit42 0.000000e+00
orbit43                 orbit43 0.000000e+00
orbit46                 orbit46 0.000000e+00
orbit47                 orbit47 0.000000e+00
orbit50                 orbit50 0.000000e+00
orbit51                 orbit51 0.000000e+00
orbit54                 orbit54 0.000000e+00
orbit55                 orbit55 0.000000e+00
orbit56                 orbit56 0.000000e+00
orbit57                 orbit57 0.000000e+00
orbit58                 orbit58 0.000000e+00
orbit59                 orbit59 0.000000e+00
orbit61                 orbit61 0.000000e+00
orbit63                 orbit63 0.000000e+00
orbit65                 orbit65 0.000000e+00
orbit66                 orbit66 0.000000e+00
orbit67                 orbit67 0.000000e+00
orbit68                 orbit68 0.000000e+00
orbit69                 orbit69 0.000000e+00
orbit70                 orbit70 0.000000e+00
orbit71                 orbit71 0.000000e+00
orbit72                 orbit72 0.000000e+00
AP                           AP 0.000000e+00
ecc                         ecc 0.000000e+00
eccrad                   eccrad 0.000000e+00
hubscore               hubscore 0.000000e+00
evcent                   evcent 0.000000e+00
first                     first 0.000000e+00
upto_second         upto_second 0.000000e+00
upto_third           upto_third 0.000000e+00
upto_fourth         upto_fourth 0.000000e+00
second                   second 0.000000e+00
fifth                     fifth 0.000000e+00
ratio6                   ratio6 0.000000e+00
bigcom1                 bigcom1 0.000000e+00
bigcom2                 bigcom2 0.000000e+00
bigcom4                 bigcom4 0.000000e+00
bigcom6                 bigcom6 0.000000e+00
bigcom8                 bigcom8 0.000000e+00
bigcom9                 bigcom9 0.000000e+00
bigcom11               bigcom11 0.000000e+00
bigcom13               bigcom13 0.000000e+00
bigcom15               bigcom15 0.000000e+00
bigcom16               bigcom16 0.000000e+00
bigcom21               bigcom21 0.000000e+00
bigcom22               bigcom22 0.000000e+00
bigcom24               bigcom24 0.000000e+00
bigcom26               bigcom26 0.000000e+00
bigcom28               bigcom28 0.000000e+00
bigcom30               bigcom30 0.000000e+00
bigcom31               bigcom31 0.000000e+00
bigcom32               bigcom32 0.000000e+00
bigcom33               bigcom33 0.000000e+00
bigcom34               bigcom34 0.000000e+00
bigcom36               bigcom36 0.000000e+00
bigcom37               bigcom37 0.000000e+00
bigcom38               bigcom38 0.000000e+00
bigcom39               bigcom39 0.000000e+00
bigcom43               bigcom43 0.000000e+00
bigcom44               bigcom44 0.000000e+00
bigcom46               bigcom46 0.000000e+00
bigcom47               bigcom47 0.000000e+00
bigcom49               bigcom49 0.000000e+00
bigcom50               bigcom50 0.000000e+00
bigcom51               bigcom51 0.000000e+00
bigcom52               bigcom52 0.000000e+00
bigcom54               bigcom54 0.000000e+00
bigcom56               bigcom56 0.000000e+00
bigcom62               bigcom62 0.000000e+00
bigcom66               bigcom66 0.000000e+00
bigcom68               bigcom68 0.000000e+00
bigcom69               bigcom69 0.000000e+00
bigcom71               bigcom71 0.000000e+00
bigcom72               bigcom72 0.000000e+00
bigcom73               bigcom73 0.000000e+00
bigcom74               bigcom74 0.000000e+00
bigcom75               bigcom75 0.000000e+00
bigcom76               bigcom76 0.000000e+00
bigcom77               bigcom77 0.000000e+00
bigcom79               bigcom79 0.000000e+00
bigcom80               bigcom80 0.000000e+00
bigcom82               bigcom82 0.000000e+00
bigcom83               bigcom83 0.000000e+00
bigcom84               bigcom84 0.000000e+00
bigcom85               bigcom85 0.000000e+00
bigcom87               bigcom87 0.000000e+00
bigcom89               bigcom89 0.000000e+00
bigcom91               bigcom91 0.000000e+00
bigcom92               bigcom92 0.000000e+00
bigcom93               bigcom93 0.000000e+00
bigcom96               bigcom96 0.000000e+00
bigcom97               bigcom97 0.000000e+00
bigcom98               bigcom98 0.000000e+00
bigcom99               bigcom99 0.000000e+00
bigcom101             bigcom101 0.000000e+00
bigcom104             bigcom104 0.000000e+00
bigcom106             bigcom106 0.000000e+00
bigcom109             bigcom109 0.000000e+00
bigcom113             bigcom113 0.000000e+00
bigcom116             bigcom116 0.000000e+00
bigcom120             bigcom120 0.000000e+00
bigcom123             bigcom123 0.000000e+00
bigcom126             bigcom126 0.000000e+00
bigcom127             bigcom127 0.000000e+00
bigcom137             bigcom137 0.000000e+00
bigcom139             bigcom139 0.000000e+00
bigcom140             bigcom140 0.000000e+00
bigcom143             bigcom143 0.000000e+00
bigcom145             bigcom145 0.000000e+00
bigcom146             bigcom146 0.000000e+00
bigcom147             bigcom147 0.000000e+00
bigcom149             bigcom149 0.000000e+00
bigcom153             bigcom153 0.000000e+00
bigcom154             bigcom154 0.000000e+00
bigcom156             bigcom156 0.000000e+00
bigcom157             bigcom157 0.000000e+00
bigcom158             bigcom158 0.000000e+00
bigcom160             bigcom160 0.000000e+00
bigcom161             bigcom161 0.000000e+00
bigcom162             bigcom162 0.000000e+00
bigcom164             bigcom164 0.000000e+00
bigcom166             bigcom166 0.000000e+00
bigcom167             bigcom167 0.000000e+00
bigcom171             bigcom171 0.000000e+00
bigcom173             bigcom173 0.000000e+00
bigcom175             bigcom175 0.000000e+00
bigcom176             bigcom176 0.000000e+00
bigcom177             bigcom177 0.000000e+00
bigcom178             bigcom178 0.000000e+00
bigcom180             bigcom180 0.000000e+00
bigcom181             bigcom181 0.000000e+00
bigcom184             bigcom184 0.000000e+00
bigcom186             bigcom186 0.000000e+00
bigcom187             bigcom187 0.000000e+00
bigcom189             bigcom189 0.000000e+00
bigcom194             bigcom194 0.000000e+00
bigcom195             bigcom195 0.000000e+00
bigcom196             bigcom196 0.000000e+00
bigcom204             bigcom204 0.000000e+00
bigcom205             bigcom205 0.000000e+00
bigcom212             bigcom212 0.000000e+00
bigcom214             bigcom214 0.000000e+00
bigcom222             bigcom222 0.000000e+00
bigcom223             bigcom223 0.000000e+00
bigcom226             bigcom226 0.000000e+00
bigcom227             bigcom227 0.000000e+00
bigcom229             bigcom229 0.000000e+00
bigcom233             bigcom233 0.000000e+00
bigcom236             bigcom236 0.000000e+00
bigcom237             bigcom237 0.000000e+00
bigcom246             bigcom246 0.000000e+00
bigcom248             bigcom248 0.000000e+00
bigcom249             bigcom249 0.000000e+00
bigcom250             bigcom250 0.000000e+00
bigcom254             bigcom254 0.000000e+00
bigcom266             bigcom266 0.000000e+00
bigcom269             bigcom269 0.000000e+00
bigcom272             bigcom272 0.000000e+00
bigcom274             bigcom274 0.000000e+00
bigcom281             bigcom281 0.000000e+00
bigcom291             bigcom291 0.000000e+00
bigcom292             bigcom292 0.000000e+00
bigcom295             bigcom295 0.000000e+00
bigcom299             bigcom299 0.000000e+00
bigcom301             bigcom301 0.000000e+00
bigcom306             bigcom306 0.000000e+00
bigcom309             bigcom309 0.000000e+00
bigcom314             bigcom314 0.000000e+00
bigcom321             bigcom321 0.000000e+00
bigcom341             bigcom341 0.000000e+00
bigcom350             bigcom350 0.000000e+00
bigcom353             bigcom353 0.000000e+00
bigcom359             bigcom359 0.000000e+00
bigcom363             bigcom363 0.000000e+00
bigcom365             bigcom365 0.000000e+00
bigcom385             bigcom385 0.000000e+00
bigcom386             bigcom386 0.000000e+00
bigcom408             bigcom408 0.000000e+00
bigcom412             bigcom412 0.000000e+00
bigcom480             bigcom480 0.000000e+00
membership_s1     membership_s1 0.000000e+00
membership_s3     membership_s3 0.000000e+00
membership_s4     membership_s4 0.000000e+00
membership_s5     membership_s5 0.000000e+00
membership_s6     membership_s6 0.000000e+00
membership_s7     membership_s7 0.000000e+00
membership_s8     membership_s8 0.000000e+00
membership_s9     membership_s9 0.000000e+00
membership_s11   membership_s11 0.000000e+00
membership_s12   membership_s12 0.000000e+00
membership_s14   membership_s14 0.000000e+00
membership_s15   membership_s15 0.000000e+00
membership_s16   membership_s16 0.000000e+00
membership_s17   membership_s17 0.000000e+00
membership_s18   membership_s18 0.000000e+00
membership_s20   membership_s20 0.000000e+00
membership_s21   membership_s21 0.000000e+00
membership_s22   membership_s22 0.000000e+00
membership_s24   membership_s24 0.000000e+00
membership_s25   membership_s25 0.000000e+00
membership_s26   membership_s26 0.000000e+00
membership_s27   membership_s27 0.000000e+00
membership_s28   membership_s28 0.000000e+00
membership_s33   membership_s33 0.000000e+00
membership_s36   membership_s36 0.000000e+00
membership_s37   membership_s37 0.000000e+00
pdi                         pdi 0.000000e+00
[1] "Dataset: low_targets Model RF, run: 5 of 10 2015-06-22 15:03:51"
     |      Out-of-bag   |
Tree |      MSE  %Var(y) |
   1 | 0.005922   161.56 |
   2 | 0.005766   157.32 |
   3 | 0.005651   154.17 |
   4 | 0.005266   143.68 |
   5 | 0.004869   132.85 |
   6 |  0.00521   142.16 |
   7 | 0.005442   148.47 |
   8 | 0.005245   143.11 |
   9 | 0.005278   144.00 |
  10 |  0.00545   148.69 |
  11 | 0.005065   138.20 |
  12 | 0.005059   138.04 |
  13 | 0.004926   134.40 |
  14 | 0.004986   136.03 |
  15 | 0.005022   137.02 |
  16 | 0.004943   134.86 |
  17 | 0.004753   129.68 |
  18 | 0.004773   130.22 |
  19 | 0.004834   131.87 |
  20 | 0.004758   129.82 |
  21 |   0.0047   128.24 |
  22 | 0.004636   126.48 |
  23 | 0.004612   125.83 |
  24 | 0.004636   126.48 |
  25 | 0.004642   126.64 |
  26 | 0.004604   125.60 |
  27 | 0.004574   124.79 |
  28 | 0.004549   124.12 |
  29 | 0.004534   123.69 |
  30 | 0.004526   123.49 |
  31 | 0.004512   123.10 |
  32 |   0.0045   122.77 |
  33 | 0.004496   122.67 |
  34 | 0.004426   120.74 |
  35 | 0.004398   119.99 |
  36 | 0.004369   119.19 |
  37 | 0.004311   117.62 |
  38 | 0.004304   117.44 |
  39 | 0.004308   117.54 |
  40 |  0.00431   117.59 |
  41 | 0.004307   117.49 |
  42 | 0.004323   117.94 |
  43 | 0.004334   118.25 |
  44 | 0.004323   117.96 |
  45 | 0.004326   118.04 |
  46 | 0.004311   117.63 |
  47 | 0.004314   117.71 |
  48 | 0.004305   117.46 |
  49 | 0.004298   117.26 |
  50 |  0.00428   116.76 |
  51 | 0.004264   116.32 |
  52 | 0.004249   115.93 |
  53 | 0.004237   115.60 |
  54 |  0.00423   115.40 |
  55 | 0.004226   115.30 |
  56 | 0.004225   115.28 |
  57 | 0.004225   115.27 |
  58 | 0.004214   114.98 |
  59 | 0.004193   114.41 |
  60 | 0.004195   114.46 |
  61 | 0.004182   114.10 |
  62 | 0.004182   114.10 |
  63 | 0.004182   114.10 |
  64 | 0.004179   114.01 |
  65 | 0.004176   113.92 |
  66 | 0.004184   114.15 |
  67 | 0.004181   114.06 |
  68 | 0.004183   114.14 |
  69 | 0.004194   114.42 |
  70 | 0.004191   114.33 |
  71 | 0.004189   114.29 |
  72 | 0.004194   114.43 |
  73 | 0.004184   114.15 |
  74 | 0.004168   113.70 |
  75 | 0.004167   113.70 |
  76 | 0.004157   113.41 |
  77 | 0.004164   113.62 |
  78 | 0.004167   113.69 |
  79 | 0.004158   113.44 |
  80 | 0.004159   113.47 |
  81 | 0.004163   113.58 |
  82 | 0.004154   113.33 |
  83 | 0.004144   113.07 |
  84 | 0.004149   113.21 |
  85 |  0.00415   113.21 |
  86 | 0.004139   112.92 |
  87 | 0.004137   112.87 |
  88 | 0.004132   112.74 |
  89 | 0.004133   112.76 |
  90 | 0.004138   112.89 |
  91 | 0.004126   112.58 |
  92 |  0.00412   112.41 |
  93 | 0.004122   112.46 |
  94 | 0.004131   112.70 |
  95 | 0.004121   112.43 |
  96 | 0.004118   112.34 |
  97 | 0.004103   111.94 |
  98 | 0.004091   111.62 |
  99 | 0.004093   111.67 |
 100 |  0.00409   111.58 |
[1] "Random Forest variable coefficients"
                      %IncMSE IncNodePurity
graph0           3.052582e-05  3.214286e-02
graph1           3.807168e-03  1.056749e-01
graph2          -5.612597e-08  1.076563e-03
graph3           6.695380e-05  1.170059e-01
graph4           3.703941e-03  1.730539e-01
graph5           7.656779e-05  1.108447e-01
graph6           1.386543e-03  9.936158e-02
graph7           0.000000e+00  2.696953e-20
graph8           0.000000e+00  6.938894e-20
graph9           7.054923e-04  1.410841e-01
graph10          5.427398e-04  1.508213e-01
graph11          6.607038e-03  1.985203e-01
graph12          3.023306e-05  3.960818e-02
graph13          6.279243e-04  8.570985e-02
graph14          4.664229e-04  2.165407e-01
graph15          5.288966e-04  1.191280e-01
graph16          1.594378e-04  6.311570e-02
graph17          2.870484e-03  5.645768e-02
graph18          6.949189e-04  3.841615e-02
graph19          1.074811e-04  6.510607e-02
graph20          5.607721e-04  1.023709e-01
graph21          2.114394e-04  7.279368e-02
graph22          0.000000e+00  1.951564e-20
graph23          1.023922e-03  1.129591e-01
graph24          1.326260e-05  8.333333e-03
graph25          7.946986e-05  3.501278e-02
graph26          0.000000e+00  1.043545e-19
graph27          8.900757e-06  1.790476e-02
graph28          0.000000e+00  0.000000e+00
graph29          0.000000e+00  6.938894e-20
orbit0           2.428755e-05  3.162801e-03
orbit1           6.271773e-04  9.282497e-02
orbit2           1.099449e-07  4.211820e-02
orbit3           1.119237e-06  3.711109e-02
orbit4           1.182550e-04  6.297656e-02
orbit5           1.401019e-04  8.037458e-02
orbit6           1.205408e-03  1.506479e-01
orbit7           2.033695e-05  3.593183e-02
orbit8           4.412724e-04  1.193385e-01
orbit9           3.152245e-04  1.341291e-01
orbit10          5.464529e-04  2.332816e-02
orbit11          4.336513e-06  4.079574e-02
orbit12          0.000000e+00  7.155734e-20
orbit13         -1.312910e-05  3.154762e-02
orbit14          0.000000e+00  0.000000e+00
orbit15          2.458125e-04  1.127032e-01
orbit16          2.108848e-04  1.382314e-01
orbit17          1.256311e-03  1.102424e-01
orbit18          1.172496e-03  2.580709e-01
orbit19          6.277854e-04  1.396720e-01
orbit20          1.705971e-04  1.759724e-01
orbit21          1.770017e-04  9.051768e-02
orbit22          6.453023e-03  9.199382e-02
orbit23          0.000000e+00  2.668379e-04
orbit24          3.888909e-05  1.906289e-02
orbit25          5.679018e-05  4.259870e-02
orbit26          2.892094e-04  8.565273e-02
orbit27          2.342106e-04  1.911742e-01
orbit28          1.087705e-03  3.130351e-01
orbit29          1.309590e-03  8.886235e-02
orbit30          1.342047e-05  8.121956e-02
orbit31          3.290783e-04  1.328401e-01
orbit32          3.195952e-03  1.108984e-01
orbit33          1.409251e-04  6.556756e-02
orbit34          5.024755e-04  5.484804e-02
orbit35          2.939368e-04  8.523908e-02
orbit36          3.840093e-04  1.791729e-01
orbit37          1.154485e-04  8.464773e-02
orbit38          4.995422e-04  1.798977e-01
orbit39          2.477700e-03  8.155608e-02
orbit40          1.754788e-05  4.089286e-02
orbit41          3.977652e-05  1.754205e-02
orbit42          0.000000e+00  0.000000e+00
orbit43          2.142429e-05  3.536689e-03
orbit44          9.130561e-05  3.125910e-02
orbit45          1.397684e-04  8.604548e-02
orbit46          1.200667e-04  8.240188e-02
orbit47          3.702511e-04  2.784892e-02
orbit48         -1.643385e-05  3.274258e-02
orbit49          6.175127e-04  3.674430e-02
orbit50          1.225649e-05  6.813166e-02
orbit51          1.118994e-04  3.614949e-02
orbit52          1.171093e-05  5.704034e-02
orbit53          1.044540e-04  2.754950e-01
orbit54          4.278990e-06  8.571429e-03
orbit55          0.000000e+00  6.938894e-20
orbit56          8.520403e-05  4.277220e-02
orbit57          0.000000e+00  6.938894e-20
orbit58          0.000000e+00  0.000000e+00
orbit59          3.844425e-05  3.592029e-02
orbit60          2.636422e-04  1.942792e-02
orbit61          0.000000e+00  2.841305e-02
orbit62          3.342151e-04  2.461580e-02
orbit63          0.000000e+00  7.860466e-20
orbit64         -4.542412e-06  1.814125e-01
orbit65          0.000000e+00  2.343232e-19
orbit66          0.000000e+00  0.000000e+00
orbit67          0.000000e+00  6.938894e-20
orbit68          1.305483e-05  1.714286e-02
orbit69          0.000000e+00  8.673617e-21
orbit70          0.000000e+00  0.000000e+00
orbit71          0.000000e+00  1.040834e-19
orbit72          0.000000e+00  0.000000e+00
AP               0.000000e+00  1.835596e-03
bet              3.678777e-04  1.422099e-01
ecc             -4.338395e-06  1.428571e-02
eccrad           0.000000e+00  4.675622e-20
close            9.484423e-05  1.494993e-01
constraint       7.258449e-05  1.262023e-01
coreness         4.200540e-04  3.041921e-01
knn              1.067204e-03  3.431102e-01
hubscore         1.885313e-03  1.438618e-01
pagerank         7.127964e-04  1.426219e+00
trans           -1.090843e-06  2.715078e-02
evcent           1.046635e-04  1.210945e-01
first            4.474306e-05  1.623662e-04
upto_second      2.263092e-04  1.128327e-01
upto_third       5.916752e-06  5.129767e-02
upto_fourth      3.505809e-05  3.043100e-02
upto_fifth       4.161739e-03  9.331007e-02
upto_sixth       6.810597e-04  1.333074e-01
second           9.152390e-04  1.664884e-01
third            1.248568e-03  9.332704e-02
fourth           1.102297e-04  1.781599e-01
fifth            2.896351e-04  2.460698e-01
sixth            5.562202e-03  2.978376e-01
ratio1           7.523124e-04  9.298639e-02
ratio2           2.056086e-03  5.075318e-01
ratio3           3.330136e-04  3.883809e-01
ratio4           8.449060e-05  1.456036e-01
ratio5          -4.200816e-05  1.405755e+00
ratio6           2.909162e-04  2.439896e-01
selfinter        1.710925e-05  1.877110e-01
walktrap_vertex -1.944201e-06  2.989927e-02
bigcom1          5.856355e-05  5.394232e-02
bigcom2          0.000000e+00  8.673617e-21
bigcom3          1.851643e-04  1.143387e-01
bigcom4         -1.760563e-05  9.473684e-03
bigcom6          0.000000e+00  0.000000e+00
bigcom8          0.000000e+00  0.000000e+00
bigcom9          0.000000e+00  0.000000e+00
bigcom11         0.000000e+00  0.000000e+00
bigcom13         0.000000e+00  0.000000e+00
bigcom15         0.000000e+00  0.000000e+00
bigcom16         0.000000e+00  0.000000e+00
bigcom21         0.000000e+00  0.000000e+00
bigcom22        -2.874222e-05  1.117880e-01
bigcom24         0.000000e+00  0.000000e+00
bigcom26         0.000000e+00  0.000000e+00
bigcom28         0.000000e+00  0.000000e+00
bigcom30         0.000000e+00  0.000000e+00
bigcom31         0.000000e+00  0.000000e+00
bigcom32         0.000000e+00  0.000000e+00
bigcom33         0.000000e+00  0.000000e+00
bigcom34         0.000000e+00  0.000000e+00
bigcom36         0.000000e+00  0.000000e+00
bigcom37         0.000000e+00  0.000000e+00
bigcom38         0.000000e+00  0.000000e+00
bigcom39         0.000000e+00  0.000000e+00
bigcom40         5.540495e-04  1.207137e-01
bigcom43         0.000000e+00  0.000000e+00
bigcom44         0.000000e+00  1.734723e-20
bigcom46         0.000000e+00  0.000000e+00
bigcom47         0.000000e+00  0.000000e+00
bigcom49         0.000000e+00  0.000000e+00
bigcom50         0.000000e+00  0.000000e+00
bigcom51         0.000000e+00  0.000000e+00
bigcom52         0.000000e+00  0.000000e+00
bigcom54         0.000000e+00  6.938894e-20
bigcom56         0.000000e+00  0.000000e+00
bigcom62         0.000000e+00  0.000000e+00
bigcom66         0.000000e+00  4.336809e-21
bigcom68         0.000000e+00  0.000000e+00
bigcom69         0.000000e+00  0.000000e+00
bigcom71         0.000000e+00  6.938894e-20
bigcom72         0.000000e+00  0.000000e+00
bigcom73         0.000000e+00  1.734723e-20
bigcom74         0.000000e+00  0.000000e+00
bigcom75         0.000000e+00  0.000000e+00
bigcom76         0.000000e+00  0.000000e+00
bigcom77         0.000000e+00  0.000000e+00
bigcom79         0.000000e+00  0.000000e+00
bigcom80         0.000000e+00  0.000000e+00
bigcom82         0.000000e+00  0.000000e+00
bigcom83         0.000000e+00  0.000000e+00
bigcom84         0.000000e+00  0.000000e+00
bigcom85         0.000000e+00  0.000000e+00
bigcom87         0.000000e+00  0.000000e+00
bigcom89         0.000000e+00  7.806256e-20
bigcom91         0.000000e+00  0.000000e+00
bigcom92         0.000000e+00  0.000000e+00
bigcom93         0.000000e+00  1.734723e-20
bigcom96         0.000000e+00  0.000000e+00
bigcom97         0.000000e+00  6.938894e-20
bigcom98         0.000000e+00  0.000000e+00
bigcom99         0.000000e+00  0.000000e+00
bigcom101        0.000000e+00  0.000000e+00
bigcom104        0.000000e+00  1.734723e-20
bigcom106        0.000000e+00  0.000000e+00
bigcom109        0.000000e+00  0.000000e+00
bigcom113        0.000000e+00  3.469447e-20
bigcom116        0.000000e+00  0.000000e+00
bigcom120        0.000000e+00  0.000000e+00
bigcom123        0.000000e+00  0.000000e+00
bigcom126        0.000000e+00  0.000000e+00
bigcom127        0.000000e+00  0.000000e+00
bigcom137        0.000000e+00  8.673617e-20
bigcom139        0.000000e+00  0.000000e+00
bigcom140        0.000000e+00  0.000000e+00
bigcom143        0.000000e+00  0.000000e+00
bigcom145        0.000000e+00  0.000000e+00
bigcom146        0.000000e+00  0.000000e+00
bigcom147        0.000000e+00  0.000000e+00
bigcom149        0.000000e+00  0.000000e+00
bigcom153        0.000000e+00  6.938894e-20
bigcom154        0.000000e+00  0.000000e+00
bigcom156        0.000000e+00  0.000000e+00
bigcom157        0.000000e+00  0.000000e+00
bigcom158        0.000000e+00  0.000000e+00
bigcom160        0.000000e+00  0.000000e+00
bigcom161        0.000000e+00  0.000000e+00
bigcom162        0.000000e+00  0.000000e+00
bigcom164        0.000000e+00  0.000000e+00
bigcom166        0.000000e+00  0.000000e+00
bigcom167        0.000000e+00  0.000000e+00
bigcom171        0.000000e+00  0.000000e+00
bigcom173        0.000000e+00  0.000000e+00
bigcom175        0.000000e+00  0.000000e+00
bigcom176        0.000000e+00  6.938894e-20
bigcom177        0.000000e+00  0.000000e+00
bigcom178        1.142287e-05  4.018760e-01
bigcom180        0.000000e+00  0.000000e+00
bigcom181        0.000000e+00  0.000000e+00
bigcom184        0.000000e+00  0.000000e+00
bigcom186        0.000000e+00  0.000000e+00
bigcom187        0.000000e+00  0.000000e+00
bigcom189        0.000000e+00  8.673617e-21
bigcom194        0.000000e+00  0.000000e+00
bigcom195        0.000000e+00  0.000000e+00
bigcom196        0.000000e+00  6.938894e-20
bigcom204        0.000000e+00  0.000000e+00
bigcom205        4.785147e-07  4.103130e-01
bigcom212        0.000000e+00  0.000000e+00
bigcom214        0.000000e+00  0.000000e+00
bigcom222        0.000000e+00  0.000000e+00
bigcom223        0.000000e+00  0.000000e+00
bigcom226        0.000000e+00  6.938894e-20
bigcom227        0.000000e+00  0.000000e+00
bigcom229        0.000000e+00  0.000000e+00
bigcom233        0.000000e+00  0.000000e+00
bigcom236        0.000000e+00  0.000000e+00
bigcom237        0.000000e+00  0.000000e+00
bigcom246        0.000000e+00  6.938894e-20
bigcom248        0.000000e+00  4.336809e-21
bigcom249        0.000000e+00  0.000000e+00
bigcom250        0.000000e+00  0.000000e+00
bigcom254        0.000000e+00  6.938894e-20
bigcom266        0.000000e+00  0.000000e+00
bigcom269        0.000000e+00  0.000000e+00
bigcom272        0.000000e+00  0.000000e+00
bigcom274        0.000000e+00  0.000000e+00
bigcom281        0.000000e+00  0.000000e+00
bigcom291        0.000000e+00  0.000000e+00
bigcom292        0.000000e+00  6.938894e-20
bigcom295        0.000000e+00  0.000000e+00
bigcom299        0.000000e+00  0.000000e+00
bigcom301        0.000000e+00  3.469447e-20
bigcom306        0.000000e+00  0.000000e+00
bigcom309        0.000000e+00  0.000000e+00
bigcom314        0.000000e+00  0.000000e+00
bigcom321        0.000000e+00  6.938894e-20
bigcom341        0.000000e+00  0.000000e+00
bigcom350        0.000000e+00  0.000000e+00
bigcom353        0.000000e+00  0.000000e+00
bigcom359        0.000000e+00  8.673617e-21
bigcom363        0.000000e+00  0.000000e+00
bigcom365        0.000000e+00  0.000000e+00
bigcom385        0.000000e+00  0.000000e+00
bigcom386        0.000000e+00  1.387779e-19
bigcom408        0.000000e+00  0.000000e+00
bigcom412        0.000000e+00  0.000000e+00
bigcom480        0.000000e+00  6.938894e-20
spin_vertex      7.450722e-05  4.049131e-02
membership_s1    1.712483e-04  1.278022e-01
membership_s3    0.000000e+00  1.214306e-19
membership_s4    1.762891e-07  4.746835e-04
membership_s5    0.000000e+00  0.000000e+00
membership_s6    0.000000e+00  2.949030e-17
membership_s7   -8.472458e-07  8.439331e-02
membership_s8    0.000000e+00  0.000000e+00
membership_s9    0.000000e+00  1.040834e-19
membership_s11   0.000000e+00  1.387779e-19
membership_s12   0.000000e+00  0.000000e+00
membership_s14   0.000000e+00  6.938894e-20
membership_s15   0.000000e+00  0.000000e+00
membership_s16   0.000000e+00  0.000000e+00
membership_s17   0.000000e+00  0.000000e+00
membership_s18   0.000000e+00  0.000000e+00
membership_s20   0.000000e+00  0.000000e+00
membership_s21   0.000000e+00  0.000000e+00
membership_s22   0.000000e+00  0.000000e+00
membership_s24   0.000000e+00  3.469447e-20
membership_s25   0.000000e+00  0.000000e+00
membership_s26   0.000000e+00  0.000000e+00
membership_s27  -4.364906e-06  3.666202e-02
membership_s28   0.000000e+00  0.000000e+00
membership_s30   4.691903e-06  1.712538e-02
membership_s31   6.976662e-05  4.859509e-02
membership_s32   3.044425e-05  2.112419e-01
membership_s33   0.000000e+00  0.000000e+00
membership_s36   5.224708e-05  5.774121e-02
membership_s37   0.000000e+00  0.000000e+00
V1               1.308303e-04  2.551422e-01
V2               7.414959e-04  3.300108e-01
pdi              4.420866e-06  1.428571e-02
adhesion         1.153924e-03  3.572469e-01
cohesion         1.640018e-03  3.352897e-01
inner            1.017067e-03  5.982186e-01
outer            7.055551e-04  3.150720e-01
ioratio          8.806525e-04  3.847377e-01
comsize          1.796829e-03  3.838185e-01
[1] "Dataset: low_targets Model GLM, run: 5 of 10 2015-06-22 15:04:47"
[1] "glmnet variable coefficients"
                     [,1]          [,2]
(Intercept)     -5.601477 -3.192799e+01
graph0           0.000000  4.875514e-01
graph1           0.000000 -6.976369e-05
graph2           0.000000  1.777692e-01
graph3           0.000000 -3.944772e-05
graph4           0.000000 -2.166646e-07
graph5           0.000000 -2.114148e-02
graph6           0.000000  4.735346e-04
graph7           0.000000 -1.603588e-02
graph8           0.000000 -1.359833e+00
graph9           0.000000  6.594054e-07
graph10          0.000000  2.267505e-09
graph11          0.000000 -1.778294e-09
graph12          0.000000  8.018629e-07
graph13          0.000000 -3.214148e-07
graph14          0.000000  0.000000e+00
graph15          0.000000 -3.364392e-03
graph16          0.000000  0.000000e+00
graph17          0.000000 -8.862295e-06
graph18          0.000000  1.082338e-04
graph19          0.000000 -7.625977e-05
graph20          0.000000 -1.096538e-04
graph21          0.000000  1.751544e-03
graph22          0.000000 -1.618704e-04
graph23          0.000000 -1.962603e-04
graph24          0.000000 -1.053631e-03
graph25          0.000000 -3.480943e-03
graph26          0.000000 -1.793608e-02
graph27          0.000000 -8.264292e-02
graph28          0.000000  0.000000e+00
graph29          0.000000  0.000000e+00
orbit0           0.000000  4.117993e-01
orbit1           0.000000 -3.471350e-05
orbit2           0.000000 -1.463063e-01
orbit3           0.000000  2.183855e-01
orbit4           0.000000 -2.766225e-05
orbit5           0.000000 -9.349218e-04
orbit6           0.000000 -1.718001e-07
orbit7           0.000000 -4.900538e-01
orbit8           0.000000 -1.874824e-02
orbit9           0.000000  3.420022e-04
orbit10          0.000000  2.481814e-03
orbit11          0.000000 -1.419346e-01
orbit12          0.000000 -1.521441e-02
orbit13          0.000000 -8.965927e-01
orbit14          0.000000 -1.365383e+00
orbit15          0.000000  4.015865e-07
orbit16          0.000000  4.141189e-05
orbit17          0.000000  1.269802e-05
orbit18          0.000000 -2.963006e-08
orbit19          0.000000  4.836081e-09
orbit20          0.000000 -4.681884e-07
orbit21          0.000000  1.312785e-06
orbit22          0.000000 -1.670408e-09
orbit23          0.000000  4.959469e-01
orbit24          0.000000  2.424189e-06
orbit25          0.000000 -3.840716e-07
orbit26          0.000000 -1.070758e-04
orbit27          0.000000  2.839272e-05
orbit28          0.000000  1.774580e-04
orbit29          0.000000 -1.453812e-04
orbit30          0.000000 -1.429402e-03
orbit31          0.000000  0.000000e+00
orbit32          0.000000 -1.054864e-06
orbit33          0.000000  1.770967e-01
orbit34          0.000000 -3.525833e-03
orbit35          0.000000 -2.988717e-07
orbit36          0.000000  3.516610e-06
orbit37          0.000000  1.625844e-05
orbit38          0.000000  2.625871e-02
orbit39          0.000000 -3.408602e-05
orbit40          0.000000  2.084218e-06
orbit41          0.000000 -1.645379e-03
orbit42          0.000000 -1.047153e+00
orbit43          0.000000  1.181256e-04
orbit44          0.000000  1.605852e+00
orbit45          0.000000 -1.204783e-04
orbit46          0.000000  1.148930e-04
orbit47          0.000000  6.583261e-03
orbit48          0.000000 -7.146838e-04
orbit49          0.000000 -9.414435e-05
orbit50          0.000000 -2.841906e-02
orbit51          0.000000  1.589507e-03
orbit52          0.000000  2.456516e-03
orbit53          0.000000  3.000755e-02
orbit54          0.000000 -1.560420e-04
orbit55          0.000000 -2.190248e+00
orbit56          0.000000 -2.015540e-04
orbit57          0.000000  0.000000e+00
orbit58          0.000000 -5.220206e-01
orbit59          0.000000 -1.507431e-03
orbit60          0.000000  3.967466e-02
orbit61          0.000000  2.813053e+00
orbit62          0.000000 -7.505787e-03
orbit63          0.000000 -2.155692e-01
orbit64          0.000000  1.001201e-01
orbit65          0.000000 -2.504741e-02
orbit66          0.000000  0.000000e+00
orbit67          0.000000  0.000000e+00
orbit68          0.000000 -8.378405e-02
orbit69          0.000000 -5.693932e-01
orbit70          0.000000  0.000000e+00
orbit71          0.000000  0.000000e+00
orbit72          0.000000  0.000000e+00
AP               0.000000  1.646279e+00
bet              0.000000 -1.532014e-04
ecc              0.000000  1.481936e-03
eccrad           0.000000  1.660108e-03
close            0.000000 -2.526814e-01
constraint       0.000000  4.228966e-01
coreness         0.000000 -2.171206e-01
knn              0.000000 -2.624515e-04
hubscore         0.000000  1.906047e+02
pagerank         0.000000 -1.267435e+00
trans            0.000000 -9.674116e-01
evcent           0.000000  1.318845e+02
first            0.000000  3.505899e-01
upto_second      0.000000 -4.290717e-05
upto_third       0.000000 -4.681768e-05
upto_fourth      0.000000  0.000000e+00
upto_fifth       0.000000  3.532888e-04
upto_sixth       0.000000  4.728713e-04
second           0.000000 -4.006087e-06
third            0.000000 -4.553819e-05
fourth           0.000000  2.569856e-05
fifth            0.000000  1.843812e-04
sixth            0.000000 -3.161909e-04
ratio1           0.000000 -2.840513e-04
ratio2           0.000000  4.376023e-03
ratio3           0.000000  2.883402e-03
ratio4           0.000000 -3.752816e-02
ratio5           0.000000  0.000000e+00
ratio6           0.000000  7.972754e-04
selfinter        0.000000  1.726536e+00
walktrap_vertex  0.000000 -5.030030e-01
bigcom1          0.000000  6.860765e-01
bigcom2          0.000000 -2.912146e-01
bigcom3          0.000000  1.869173e+00
bigcom4          0.000000  7.197656e-01
bigcom6          0.000000  0.000000e+00
bigcom8          0.000000 -3.853516e-01
bigcom9          0.000000 -6.587050e-01
bigcom11         0.000000 -1.300453e+00
bigcom13         0.000000 -1.532092e+00
bigcom15         0.000000  0.000000e+00
bigcom16         0.000000 -1.043829e+00
bigcom21         0.000000 -1.772646e+00
bigcom22         0.000000  1.403111e-01
bigcom24         0.000000  0.000000e+00
bigcom26         0.000000 -1.432913e+00
bigcom28         0.000000 -1.266630e+00
bigcom30         0.000000 -2.465488e+00
bigcom31         0.000000 -1.990963e-01
bigcom32         0.000000 -1.628112e+00
bigcom33         0.000000  0.000000e+00
bigcom34         0.000000  0.000000e+00
bigcom36         0.000000 -1.498696e+00
bigcom37         0.000000  0.000000e+00
bigcom38         0.000000 -7.250654e-01
bigcom39         0.000000 -5.871243e-01
bigcom40         0.000000  2.513175e-01
bigcom43         0.000000 -3.277497e-02
bigcom44         0.000000 -3.154178e-01
bigcom46         0.000000 -6.011203e-01
bigcom47         0.000000 -5.752466e-01
bigcom49         0.000000 -1.386893e+00
bigcom50         0.000000 -1.255980e+00
bigcom51         0.000000 -2.507760e-02
bigcom52         0.000000 -6.530735e-01
bigcom54         0.000000 -8.067387e-01
bigcom56         0.000000  0.000000e+00
bigcom62         0.000000 -8.004665e-01
bigcom66         0.000000 -1.377277e+00
bigcom68         0.000000 -5.011536e-01
bigcom69         0.000000 -6.854975e-01
bigcom71         0.000000  0.000000e+00
bigcom72         0.000000 -1.293626e-01
bigcom73         0.000000 -4.483770e-02
bigcom74         0.000000 -1.382923e-01
bigcom75         0.000000 -6.191956e-01
bigcom76         0.000000 -3.181454e-01
bigcom77         0.000000 -1.553409e+00
bigcom79         0.000000 -1.666947e+00
bigcom80         0.000000 -5.120753e-01
bigcom82         0.000000 -1.328674e+00
bigcom83         0.000000  0.000000e+00
bigcom84         0.000000 -1.281312e+00
bigcom85         0.000000 -4.036355e+00
bigcom87         0.000000 -1.409544e+00
bigcom89         0.000000  0.000000e+00
bigcom91         0.000000  0.000000e+00
bigcom92         0.000000 -4.881946e-01
bigcom93         0.000000  0.000000e+00
bigcom96         0.000000  0.000000e+00
bigcom97         0.000000 -5.727323e-01
bigcom98         0.000000 -1.395020e+00
bigcom99         0.000000  0.000000e+00
bigcom101        0.000000 -1.467875e+00
bigcom104        0.000000 -8.771335e-02
bigcom106        0.000000 -9.965339e-01
bigcom109        0.000000 -2.307153e-01
bigcom113        0.000000  0.000000e+00
bigcom116        0.000000 -8.807365e-01
bigcom120        0.000000 -1.696609e+00
bigcom123        0.000000 -1.076178e+00
bigcom126        0.000000 -7.814105e-01
bigcom127        0.000000  0.000000e+00
bigcom137        0.000000 -8.259703e-01
bigcom139        0.000000 -1.138973e+00
bigcom140        0.000000 -3.242489e-01
bigcom143        0.000000 -1.759026e+00
bigcom145        0.000000  0.000000e+00
bigcom146        0.000000  0.000000e+00
bigcom147        0.000000  0.000000e+00
bigcom149        0.000000  0.000000e+00
bigcom153        0.000000 -5.915421e-01
bigcom154        0.000000 -4.677373e-01
bigcom156        0.000000 -8.482652e-02
bigcom157        0.000000  0.000000e+00
bigcom158        0.000000 -8.459863e-01
bigcom160        0.000000 -1.017733e+00
bigcom161        0.000000  0.000000e+00
bigcom162        0.000000 -5.475039e-01
bigcom164        0.000000 -1.649118e+00
bigcom166        0.000000 -9.227651e-01
bigcom167        0.000000 -9.601973e-01
bigcom171        0.000000 -3.185009e-01
bigcom173        0.000000  0.000000e+00
bigcom175        0.000000  0.000000e+00
bigcom176        0.000000 -1.018271e+00
bigcom177        0.000000  0.000000e+00
bigcom178        0.000000  4.537765e+00
bigcom180        0.000000 -1.178039e+00
bigcom181        0.000000 -1.465899e-01
bigcom184        0.000000  0.000000e+00
bigcom186        0.000000 -3.053692e+00
bigcom187        0.000000 -1.760271e+00
bigcom189        0.000000  0.000000e+00
bigcom194        0.000000 -6.688308e-01
bigcom195        0.000000 -4.568057e-01
bigcom196        0.000000  0.000000e+00
bigcom204        0.000000 -2.473294e-01
bigcom205        0.000000  8.033735e+00
bigcom212        0.000000 -8.619787e-01
bigcom214        0.000000 -7.682452e-03
bigcom222        0.000000 -1.407087e-01
bigcom223        0.000000  0.000000e+00
bigcom226        0.000000 -7.739661e-04
bigcom227        0.000000  0.000000e+00
bigcom229        0.000000  0.000000e+00
bigcom233        0.000000 -4.316591e-01
bigcom236        0.000000 -8.502354e-01
bigcom237        0.000000  0.000000e+00
bigcom246        0.000000 -5.914188e-01
bigcom248        0.000000  0.000000e+00
bigcom249        0.000000 -5.728246e-01
bigcom250        0.000000 -1.730209e-01
bigcom254        0.000000 -8.505846e-01
bigcom266        0.000000 -1.278687e+00
bigcom269        0.000000 -6.351083e-01
bigcom272        0.000000 -4.835477e-01
bigcom274        0.000000 -1.312774e+00
bigcom281        0.000000  0.000000e+00
bigcom291        0.000000 -4.074081e-01
bigcom292        0.000000 -5.196561e-01
bigcom295        0.000000  0.000000e+00
bigcom299        0.000000 -8.284140e-01
bigcom301        0.000000  0.000000e+00
bigcom306        0.000000 -6.718082e-01
bigcom309        0.000000 -1.307336e-01
bigcom314        0.000000  0.000000e+00
bigcom321        0.000000 -7.269046e-01
bigcom341        0.000000  0.000000e+00
bigcom350        0.000000  0.000000e+00
bigcom353        0.000000  0.000000e+00
bigcom359        0.000000 -2.507087e+00
bigcom363        0.000000  0.000000e+00
bigcom365        0.000000 -9.676508e-02
bigcom385        0.000000 -1.058782e+00
bigcom386        0.000000  0.000000e+00
bigcom408        0.000000 -8.311684e-02
bigcom412        0.000000  0.000000e+00
bigcom480        0.000000 -5.997274e-01
spin_vertex      0.000000  9.257319e-01
membership_s1    0.000000  1.030540e+00
membership_s3    0.000000 -6.319941e-01
membership_s4    0.000000  1.206596e+00
membership_s5    0.000000 -1.793096e+00
membership_s6    0.000000 -2.102574e+00
membership_s7    0.000000  1.081534e+00
membership_s8    0.000000 -6.154625e-01
membership_s9    0.000000 -6.537540e-01
membership_s11   0.000000 -4.138677e-01
membership_s12   0.000000 -1.168876e-01
membership_s14   0.000000  0.000000e+00
membership_s15   0.000000 -9.868837e-01
membership_s16   0.000000 -6.829294e-01
membership_s17   0.000000 -3.573521e-01
membership_s18   0.000000 -7.174972e-01
membership_s20   0.000000 -4.780336e-01
membership_s21   0.000000 -9.191225e-01
membership_s22   0.000000 -5.583772e-01
membership_s24   0.000000 -5.120313e-01
membership_s25   0.000000 -1.074062e+00
membership_s26   0.000000 -8.241914e-01
membership_s27   0.000000 -1.486025e+00
membership_s28   0.000000 -6.163283e-01
membership_s30   0.000000  9.565988e-01
membership_s31   0.000000  8.706978e-01
membership_s32   0.000000  2.690573e+00
membership_s33   0.000000 -2.649254e-01
membership_s36   0.000000  5.152268e-01
membership_s37   0.000000 -9.693155e-01
V1               0.000000  1.301040e-02
V2               0.000000 -8.061557e-01
pdi              0.000000  8.558542e+02
adhesion         0.000000  9.794464e-05
cohesion         0.000000 -2.990258e-04
inner            0.000000  1.644826e-04
outer            0.000000  1.491948e-04
ioratio          0.000000  3.135935e+00
comsize          0.000000  1.236273e-03
[1] "Dataset: low_targets Model GBM, run: 6 of 10 2015-06-22 15:06:34"
Iter   TrainDeviance   ValidDeviance   StepSize   Improve
     1        0.0418            -nan     0.0100   -0.0000
     2        0.0405            -nan     0.0100    0.0000
     3        0.0389            -nan     0.0100   -0.0000
     4        0.0381            -nan     0.0100    0.0000
     5        0.0372            -nan     0.0100    0.0000
     6        0.0366            -nan     0.0100    0.0000
     7        0.0355            -nan     0.0100    0.0001
     8        0.0350            -nan     0.0100    0.0000
     9        0.0345            -nan     0.0100    0.0000
    10        0.0338            -nan     0.0100    0.0000
    20        0.0290            -nan     0.0100   -0.0000
    40        0.0237            -nan     0.0100    0.0000
    49        0.0222            -nan     0.0100   -0.0000

[1] "GBM variable coefficients"
                            var      rel.inf
ratio5                   ratio5 1.292867e+01
pagerank               pagerank 1.067563e+01
ratio2                   ratio2 1.028676e+01
comsize                 comsize 5.917948e+00
outer                     outer 5.237866e+00
inner                     inner 4.277461e+00
walktrap_vertex walktrap_vertex 3.745546e+00
orbit18                 orbit18 3.347178e+00
orbit28                 orbit28 2.957060e+00
adhesion               adhesion 2.909207e+00
knn                         knn 2.877858e+00
V2                           V2 2.547802e+00
bet                         bet 2.126744e+00
bigcom26               bigcom26 1.976269e+00
membership_s32   membership_s32 1.754750e+00
V1                           V1 1.649822e+00
orbit64                 orbit64 1.594426e+00
ratio3                   ratio3 1.513684e+00
bigcom3                 bigcom3 1.437998e+00
orbit21                 orbit21 1.395675e+00
orbit38                 orbit38 1.347604e+00
orbit53                 orbit53 1.277852e+00
ioratio                 ioratio 9.869073e-01
graph15                 graph15 9.839412e-01
orbit37                 orbit37 9.515274e-01
orbit36                 orbit36 8.858407e-01
fourth                   fourth 8.698059e-01
spin_vertex         spin_vertex 8.082152e-01
graph4                   graph4 7.556079e-01
graph5                   graph5 6.605363e-01
orbit17                 orbit17 6.149379e-01
graph10                 graph10 6.032922e-01
graph20                 graph20 5.868349e-01
graph21                 graph21 5.550941e-01
graph11                 graph11 5.522999e-01
ratio4                   ratio4 5.030125e-01
membership_s31   membership_s31 4.885526e-01
graph16                 graph16 4.623849e-01
bigcom40               bigcom40 4.220595e-01
orbit16                 orbit16 3.631685e-01
graph23                 graph23 3.422708e-01
graph19                 graph19 3.400814e-01
graph17                 graph17 3.015866e-01
ecc                         ecc 2.390906e-01
orbit20                 orbit20 2.360727e-01
membership_s30   membership_s30 1.986511e-01
graph1                   graph1 1.761770e-01
ratio6                   ratio6 1.739583e-01
orbit1                   orbit1 1.637478e-01
orbit5                   orbit5 1.637277e-01
graph18                 graph18 1.605076e-01
orbit39                 orbit39 1.470548e-01
graph12                 graph12 1.427891e-01
graph13                 graph13 1.377905e-01
constraint           constraint 1.377137e-01
graph6                   graph6 1.361896e-01
upto_sixth           upto_sixth 1.332604e-01
graph25                 graph25 1.311170e-01
orbit60                 orbit60 1.174973e-01
sixth                     sixth 1.138324e-01
upto_fifth           upto_fifth 9.693824e-02
cohesion               cohesion 9.072896e-02
orbit62                 orbit62 8.050318e-02
ratio1                   ratio1 5.525317e-02
selfinter             selfinter 4.986881e-02
membership_s15   membership_s15 4.604641e-02
membership_s1     membership_s1 2.341918e-02
coreness               coreness 2.060350e-02
graph3                   graph3 4.842574e-03
orbit51                 orbit51 4.311143e-04
orbit24                 orbit24 4.269987e-04
graph0                   graph0 0.000000e+00
graph2                   graph2 0.000000e+00
graph7                   graph7 0.000000e+00
graph8                   graph8 0.000000e+00
graph9                   graph9 0.000000e+00
graph14                 graph14 0.000000e+00
graph22                 graph22 0.000000e+00
graph24                 graph24 0.000000e+00
graph26                 graph26 0.000000e+00
graph27                 graph27 0.000000e+00
graph28                 graph28 0.000000e+00
graph29                 graph29 0.000000e+00
orbit0                   orbit0 0.000000e+00
orbit2                   orbit2 0.000000e+00
orbit3                   orbit3 0.000000e+00
orbit4                   orbit4 0.000000e+00
orbit6                   orbit6 0.000000e+00
orbit7                   orbit7 0.000000e+00
orbit8                   orbit8 0.000000e+00
orbit9                   orbit9 0.000000e+00
orbit10                 orbit10 0.000000e+00
orbit11                 orbit11 0.000000e+00
orbit12                 orbit12 0.000000e+00
orbit13                 orbit13 0.000000e+00
orbit14                 orbit14 0.000000e+00
orbit15                 orbit15 0.000000e+00
orbit19                 orbit19 0.000000e+00
orbit22                 orbit22 0.000000e+00
orbit23                 orbit23 0.000000e+00
orbit25                 orbit25 0.000000e+00
orbit26                 orbit26 0.000000e+00
orbit27                 orbit27 0.000000e+00
orbit29                 orbit29 0.000000e+00
orbit30                 orbit30 0.000000e+00
orbit31                 orbit31 0.000000e+00
orbit32                 orbit32 0.000000e+00
orbit33                 orbit33 0.000000e+00
orbit34                 orbit34 0.000000e+00
orbit35                 orbit35 0.000000e+00
orbit40                 orbit40 0.000000e+00
orbit41                 orbit41 0.000000e+00
orbit42                 orbit42 0.000000e+00
orbit43                 orbit43 0.000000e+00
orbit44                 orbit44 0.000000e+00
orbit45                 orbit45 0.000000e+00
orbit46                 orbit46 0.000000e+00
orbit47                 orbit47 0.000000e+00
orbit48                 orbit48 0.000000e+00
orbit49                 orbit49 0.000000e+00
orbit50                 orbit50 0.000000e+00
orbit52                 orbit52 0.000000e+00
orbit54                 orbit54 0.000000e+00
orbit55                 orbit55 0.000000e+00
orbit56                 orbit56 0.000000e+00
orbit57                 orbit57 0.000000e+00
orbit58                 orbit58 0.000000e+00
orbit59                 orbit59 0.000000e+00
orbit61                 orbit61 0.000000e+00
orbit63                 orbit63 0.000000e+00
orbit65                 orbit65 0.000000e+00
orbit66                 orbit66 0.000000e+00
orbit67                 orbit67 0.000000e+00
orbit68                 orbit68 0.000000e+00
orbit69                 orbit69 0.000000e+00
orbit70                 orbit70 0.000000e+00
orbit71                 orbit71 0.000000e+00
orbit72                 orbit72 0.000000e+00
AP                           AP 0.000000e+00
eccrad                   eccrad 0.000000e+00
close                     close 0.000000e+00
hubscore               hubscore 0.000000e+00
trans                     trans 0.000000e+00
evcent                   evcent 0.000000e+00
first                     first 0.000000e+00
upto_second         upto_second 0.000000e+00
upto_third           upto_third 0.000000e+00
upto_fourth         upto_fourth 0.000000e+00
second                   second 0.000000e+00
third                     third 0.000000e+00
fifth                     fifth 0.000000e+00
bigcom1                 bigcom1 0.000000e+00
bigcom2                 bigcom2 0.000000e+00
bigcom4                 bigcom4 0.000000e+00
bigcom6                 bigcom6 0.000000e+00
bigcom8                 bigcom8 0.000000e+00
bigcom9                 bigcom9 0.000000e+00
bigcom11               bigcom11 0.000000e+00
bigcom13               bigcom13 0.000000e+00
bigcom15               bigcom15 0.000000e+00
bigcom16               bigcom16 0.000000e+00
bigcom21               bigcom21 0.000000e+00
bigcom22               bigcom22 0.000000e+00
bigcom24               bigcom24 0.000000e+00
bigcom28               bigcom28 0.000000e+00
bigcom30               bigcom30 0.000000e+00
bigcom31               bigcom31 0.000000e+00
bigcom32               bigcom32 0.000000e+00
bigcom33               bigcom33 0.000000e+00
bigcom34               bigcom34 0.000000e+00
bigcom36               bigcom36 0.000000e+00
bigcom37               bigcom37 0.000000e+00
bigcom38               bigcom38 0.000000e+00
bigcom39               bigcom39 0.000000e+00
bigcom43               bigcom43 0.000000e+00
bigcom44               bigcom44 0.000000e+00
bigcom46               bigcom46 0.000000e+00
bigcom47               bigcom47 0.000000e+00
bigcom49               bigcom49 0.000000e+00
bigcom50               bigcom50 0.000000e+00
bigcom51               bigcom51 0.000000e+00
bigcom52               bigcom52 0.000000e+00
bigcom54               bigcom54 0.000000e+00
bigcom56               bigcom56 0.000000e+00
bigcom62               bigcom62 0.000000e+00
bigcom66               bigcom66 0.000000e+00
bigcom68               bigcom68 0.000000e+00
bigcom69               bigcom69 0.000000e+00
bigcom71               bigcom71 0.000000e+00
bigcom72               bigcom72 0.000000e+00
bigcom73               bigcom73 0.000000e+00
bigcom74               bigcom74 0.000000e+00
bigcom75               bigcom75 0.000000e+00
bigcom76               bigcom76 0.000000e+00
bigcom77               bigcom77 0.000000e+00
bigcom79               bigcom79 0.000000e+00
bigcom80               bigcom80 0.000000e+00
bigcom82               bigcom82 0.000000e+00
bigcom83               bigcom83 0.000000e+00
bigcom84               bigcom84 0.000000e+00
bigcom85               bigcom85 0.000000e+00
bigcom87               bigcom87 0.000000e+00
bigcom89               bigcom89 0.000000e+00
bigcom91               bigcom91 0.000000e+00
bigcom92               bigcom92 0.000000e+00
bigcom93               bigcom93 0.000000e+00
bigcom96               bigcom96 0.000000e+00
bigcom97               bigcom97 0.000000e+00
bigcom98               bigcom98 0.000000e+00
bigcom99               bigcom99 0.000000e+00
bigcom101             bigcom101 0.000000e+00
bigcom104             bigcom104 0.000000e+00
bigcom106             bigcom106 0.000000e+00
bigcom109             bigcom109 0.000000e+00
bigcom113             bigcom113 0.000000e+00
bigcom116             bigcom116 0.000000e+00
bigcom120             bigcom120 0.000000e+00
bigcom123             bigcom123 0.000000e+00
bigcom126             bigcom126 0.000000e+00
bigcom127             bigcom127 0.000000e+00
bigcom137             bigcom137 0.000000e+00
bigcom139             bigcom139 0.000000e+00
bigcom140             bigcom140 0.000000e+00
bigcom143             bigcom143 0.000000e+00
bigcom145             bigcom145 0.000000e+00
bigcom146             bigcom146 0.000000e+00
bigcom147             bigcom147 0.000000e+00
bigcom149             bigcom149 0.000000e+00
bigcom153             bigcom153 0.000000e+00
bigcom154             bigcom154 0.000000e+00
bigcom156             bigcom156 0.000000e+00
bigcom157             bigcom157 0.000000e+00
bigcom158             bigcom158 0.000000e+00
bigcom160             bigcom160 0.000000e+00
bigcom161             bigcom161 0.000000e+00
bigcom162             bigcom162 0.000000e+00
bigcom164             bigcom164 0.000000e+00
bigcom166             bigcom166 0.000000e+00
bigcom167             bigcom167 0.000000e+00
bigcom171             bigcom171 0.000000e+00
bigcom173             bigcom173 0.000000e+00
bigcom175             bigcom175 0.000000e+00
bigcom176             bigcom176 0.000000e+00
bigcom177             bigcom177 0.000000e+00
bigcom178             bigcom178 0.000000e+00
bigcom180             bigcom180 0.000000e+00
bigcom181             bigcom181 0.000000e+00
bigcom184             bigcom184 0.000000e+00
bigcom186             bigcom186 0.000000e+00
bigcom187             bigcom187 0.000000e+00
bigcom189             bigcom189 0.000000e+00
bigcom194             bigcom194 0.000000e+00
bigcom195             bigcom195 0.000000e+00
bigcom196             bigcom196 0.000000e+00
bigcom204             bigcom204 0.000000e+00
bigcom205             bigcom205 0.000000e+00
bigcom212             bigcom212 0.000000e+00
bigcom214             bigcom214 0.000000e+00
bigcom222             bigcom222 0.000000e+00
bigcom223             bigcom223 0.000000e+00
bigcom226             bigcom226 0.000000e+00
bigcom227             bigcom227 0.000000e+00
bigcom229             bigcom229 0.000000e+00
bigcom233             bigcom233 0.000000e+00
bigcom236             bigcom236 0.000000e+00
bigcom237             bigcom237 0.000000e+00
bigcom246             bigcom246 0.000000e+00
bigcom248             bigcom248 0.000000e+00
bigcom249             bigcom249 0.000000e+00
bigcom250             bigcom250 0.000000e+00
bigcom254             bigcom254 0.000000e+00
bigcom266             bigcom266 0.000000e+00
bigcom269             bigcom269 0.000000e+00
bigcom272             bigcom272 0.000000e+00
bigcom274             bigcom274 0.000000e+00
bigcom281             bigcom281 0.000000e+00
bigcom291             bigcom291 0.000000e+00
bigcom292             bigcom292 0.000000e+00
bigcom295             bigcom295 0.000000e+00
bigcom299             bigcom299 0.000000e+00
bigcom301             bigcom301 0.000000e+00
bigcom306             bigcom306 0.000000e+00
bigcom309             bigcom309 0.000000e+00
bigcom314             bigcom314 0.000000e+00
bigcom321             bigcom321 0.000000e+00
bigcom341             bigcom341 0.000000e+00
bigcom350             bigcom350 0.000000e+00
bigcom353             bigcom353 0.000000e+00
bigcom359             bigcom359 0.000000e+00
bigcom363             bigcom363 0.000000e+00
bigcom365             bigcom365 0.000000e+00
bigcom385             bigcom385 0.000000e+00
bigcom386             bigcom386 0.000000e+00
bigcom408             bigcom408 0.000000e+00
bigcom412             bigcom412 0.000000e+00
bigcom480             bigcom480 0.000000e+00
membership_s3     membership_s3 0.000000e+00
membership_s4     membership_s4 0.000000e+00
membership_s5     membership_s5 0.000000e+00
membership_s6     membership_s6 0.000000e+00
membership_s7     membership_s7 0.000000e+00
membership_s8     membership_s8 0.000000e+00
membership_s9     membership_s9 0.000000e+00
membership_s11   membership_s11 0.000000e+00
membership_s12   membership_s12 0.000000e+00
membership_s14   membership_s14 0.000000e+00
membership_s16   membership_s16 0.000000e+00
membership_s17   membership_s17 0.000000e+00
membership_s18   membership_s18 0.000000e+00
membership_s20   membership_s20 0.000000e+00
membership_s21   membership_s21 0.000000e+00
membership_s22   membership_s22 0.000000e+00
membership_s24   membership_s24 0.000000e+00
membership_s25   membership_s25 0.000000e+00
membership_s26   membership_s26 0.000000e+00
membership_s27   membership_s27 0.000000e+00
membership_s28   membership_s28 0.000000e+00
membership_s33   membership_s33 0.000000e+00
membership_s36   membership_s36 0.000000e+00
membership_s37   membership_s37 0.000000e+00
pdi                         pdi 0.000000e+00
[1] "Dataset: low_targets Model RF, run: 6 of 10 2015-06-22 15:07:01"
     |      Out-of-bag   |
Tree |      MSE  %Var(y) |
   1 | 0.008502   268.62 |
   2 | 0.006922   218.71 |
   3 | 0.006071   191.82 |
   4 | 0.005605   177.11 |
   5 | 0.005611   177.29 |
   6 | 0.005496   173.63 |
   7 | 0.005344   168.84 |
   8 |  0.00493   155.76 |
   9 | 0.004802   151.72 |
  10 | 0.004664   147.35 |
  11 | 0.004588   144.95 |
  12 | 0.004226   133.53 |
  13 | 0.004192   132.45 |
  14 | 0.004163   131.53 |
  15 | 0.004146   130.98 |
  16 | 0.004127   130.39 |
  17 | 0.004106   129.75 |
  18 | 0.004106   129.75 |
  19 | 0.004057   128.18 |
  20 | 0.004001   126.42 |
  21 | 0.003965   125.28 |
  22 | 0.003886   122.77 |
  23 | 0.003891   122.94 |
  24 | 0.003834   121.13 |
  25 | 0.003825   120.84 |
  26 |  0.00383   121.00 |
  27 | 0.003816   120.57 |
  28 | 0.003836   121.20 |
  29 | 0.003794   119.87 |
  30 | 0.003803   120.15 |
  31 | 0.003789   119.72 |
  32 | 0.003766   119.00 |
  33 | 0.003727   117.76 |
  34 | 0.003724   117.66 |
  35 |   0.0037   116.91 |
  36 | 0.003693   116.67 |
  37 | 0.003683   116.35 |
  38 | 0.003671   116.00 |
  39 | 0.003664   115.78 |
  40 | 0.003654   115.44 |
  41 | 0.003652   115.38 |
  42 | 0.003656   115.50 |
  43 | 0.003651   115.36 |
  44 | 0.003655   115.47 |
  45 | 0.003656   115.51 |
  46 | 0.003655   115.48 |
  47 | 0.003651   115.34 |
  48 | 0.003653   115.42 |
  49 | 0.003665   115.78 |
  50 | 0.003666   115.82 |
  51 | 0.003678   116.21 |
  52 | 0.003673   116.06 |
  53 | 0.003652   115.39 |
  54 | 0.003652   115.37 |
  55 | 0.003651   115.36 |
  56 | 0.003649   115.28 |
  57 |  0.00365   115.34 |
  58 | 0.003655   115.48 |
  59 | 0.003665   115.79 |
  60 | 0.003669   115.91 |
  61 | 0.003667   115.85 |
  62 |  0.00367   115.94 |
  63 | 0.003666   115.83 |
  64 | 0.003664   115.76 |
  65 | 0.003657   115.54 |
  66 | 0.003648   115.25 |
  67 | 0.003649   115.31 |
  68 | 0.003643   115.09 |
  69 |  0.00364   115.01 |
  70 | 0.003644   115.12 |
  71 | 0.003641   115.04 |
  72 | 0.003634   114.83 |
  73 | 0.003632   114.74 |
  74 | 0.003627   114.59 |
  75 | 0.003618   114.30 |
  76 | 0.003608   113.98 |
  77 |   0.0036   113.75 |
  78 | 0.003596   113.63 |
  79 | 0.003609   114.03 |
  80 | 0.003609   114.04 |
  81 |  0.00361   114.05 |
  82 | 0.003606   113.93 |
  83 | 0.003605   113.89 |
  84 |   0.0036   113.74 |
  85 | 0.003595   113.60 |
  86 | 0.003591   113.47 |
  87 | 0.003585   113.26 |
  88 | 0.003582   113.16 |
  89 | 0.003587   113.33 |
  90 | 0.003583   113.21 |
  91 | 0.003578   113.04 |
  92 | 0.003583   113.19 |
  93 | 0.003588   113.35 |
  94 | 0.003592   113.48 |
  95 | 0.003586   113.29 |
  96 | 0.003591   113.46 |
  97 | 0.003585   113.27 |
  98 | 0.003581   113.15 |
  99 | 0.003573   112.88 |
 100 | 0.003568   112.74 |
[1] "Random Forest variable coefficients"
                      %IncMSE IncNodePurity
graph0           4.824185e-06  3.023810e-02
graph1           1.343819e-03  8.735941e-02
graph2           1.841750e-05  2.193614e-02
graph3           3.399600e-04  2.397283e-01
graph4           2.059481e-03  5.831519e-02
graph5           5.057102e-04  9.201088e-02
graph6           1.319142e-04  1.116347e-01
graph7           4.345937e-06  1.714286e-02
graph8           0.000000e+00  2.778268e-21
graph9           1.075954e-04  4.355552e-02
graph10          3.513408e-04  1.159061e-01
graph11          5.638267e-03  1.408488e-01
graph12          2.319127e-03  6.395778e-02
graph13          1.368927e-04  6.611538e-02
graph14          3.712335e-04  1.044948e-01
graph15          7.653914e-04  1.037800e-01
graph16          1.993209e-04  8.998789e-02
graph17          9.842436e-05  7.422786e-02
graph18          2.203952e-04  3.251049e-02
graph19          7.002777e-05  6.596990e-02
graph20          1.944500e-04  5.093051e-02
graph21          5.311630e-04  1.288400e-01
graph22          1.072041e-06  4.158754e-02
graph23          1.170058e-03  6.237234e-02
graph24          1.277143e-05  1.750000e-02
graph25          1.413939e-04  5.930696e-02
graph26          8.605852e-06  1.500000e-02
graph27          2.149130e-05  2.261905e-02
graph28          0.000000e+00  2.710505e-21
graph29          0.000000e+00  5.421011e-22
orbit0           2.807619e-05  3.221120e-02
orbit1           8.376880e-06  2.760422e-02
orbit2           2.208523e-06  6.952742e-02
orbit3           0.000000e+00  1.287490e-21
orbit4           3.430071e-05  8.225732e-02
orbit5           3.145886e-04  8.337535e-02
orbit6           1.711060e-03  1.815549e-01
orbit7           0.000000e+00  1.428571e-02
orbit8           5.194611e-04  7.289214e-02
orbit9           2.334755e-03  1.311816e-01
orbit10          2.876734e-05  3.294155e-02
orbit11         -4.342162e-06  8.142662e-02
orbit12          1.280956e-05  2.471429e-02
orbit13          3.826678e-05  1.160904e-02
orbit14          0.000000e+00  1.626303e-21
orbit15          1.196489e-04  9.727020e-02
orbit16          9.852300e-04  2.032669e-01
orbit17          4.149918e-04  1.152337e-01
orbit18          2.179471e-04  3.051681e-01
orbit19          7.961651e-04  1.032869e-01
orbit20          6.684499e-05  9.811730e-02
orbit21          6.448388e-04  4.767107e-02
orbit22          6.506942e-03  1.578380e-01
orbit23         -4.252743e-06  2.915711e-02
orbit24          2.229899e-03  1.247681e-01
orbit25          1.065190e-06  1.355373e-02
orbit26          0.000000e+00  7.453890e-21
orbit27          1.299264e-05  5.114899e-02
orbit28          1.037837e-03  2.096896e-01
orbit29          0.000000e+00  3.761905e-02
orbit30          0.000000e+00  4.998006e-03
orbit31          3.638110e-04  4.823864e-02
orbit32          2.050654e-04  2.307096e-02
orbit33          4.353505e-05  2.315704e-02
orbit34          2.746805e-04  1.817717e-02
orbit35          1.792544e-04  1.234970e-01
orbit36          2.183504e-04  2.070406e-01
orbit37          1.522951e-04  5.742843e-02
orbit38          5.518326e-04  6.212033e-02
orbit39          4.438926e-04  1.421031e-01
orbit40         -4.393673e-06  9.583333e-03
orbit41          2.883836e-04  3.177751e-02
orbit42          0.000000e+00  7.115077e-21
orbit43          0.000000e+00  9.737491e-20
orbit44          0.000000e+00  0.000000e+00
orbit45          1.386727e-04  1.155386e-01
orbit46          2.518111e-04  5.190485e-03
orbit47          4.336513e-06  2.417690e-02
orbit48          1.385683e-04  2.513806e-02
orbit49          2.983881e-04  8.432744e-02
orbit50          0.000000e+00  9.629630e-03
orbit51          5.119001e-04  3.942772e-02
orbit52          8.403361e-06  2.166667e-02
orbit53          4.100204e-05  1.997728e-01
orbit54          0.000000e+00  1.605974e-20
orbit55          0.000000e+00  5.759824e-21
orbit56          1.816222e-04  1.892394e-02
orbit57          0.000000e+00  5.421011e-21
orbit58          0.000000e+00  6.098637e-22
orbit59          1.037759e-04  1.042386e-02
orbit60          2.235575e-04  1.737907e-02
orbit61          4.314064e-06  4.028457e-03
orbit62          1.394547e-04  5.957852e-02
orbit63         -4.393673e-06  2.250000e-02
orbit64          2.935661e-05  1.534716e-01
orbit65          0.000000e+00  2.661987e-18
orbit66          0.000000e+00  1.151965e-21
orbit67          0.000000e+00  0.000000e+00
orbit68          4.295533e-06  1.600000e-02
orbit69          0.000000e+00  0.000000e+00
orbit70          0.000000e+00  7.047314e-21
orbit71          0.000000e+00  2.168404e-21
orbit72          0.000000e+00  0.000000e+00
AP               0.000000e+00  2.710505e-22
bet              2.759655e-05  6.555719e-02
ecc              3.002770e-05  6.839175e-02
eccrad           1.272272e-05  9.331691e-03
close            7.408667e-05  1.089449e-01
constraint       2.250908e-04  6.599049e-02
coreness         3.647352e-04  2.795329e-01
knn              2.430505e-03  1.728766e-01
hubscore         1.272212e-03  9.505067e-02
pagerank         3.530283e-04  9.623982e-01
trans           -4.310345e-06  3.609848e-02
evcent           1.892392e-04  6.242539e-02
first            2.774448e-06  3.248188e-02
upto_second      6.442732e-05  4.231379e-02
upto_third       2.606656e-05  1.344285e-01
upto_fourth      1.334001e-04  6.968134e-02
upto_fifth       6.619261e-03  1.062949e-01
upto_sixth       3.661482e-04  1.774513e-01
second           8.447332e-05  1.518684e-01
third            9.992290e-05  8.845190e-02
fourth           2.543693e-04  2.028550e-01
fifth            1.197282e-04  1.670950e-01
sixth            2.505349e-03  1.813902e-01
ratio1           9.442105e-04  2.027989e-01
ratio2           1.557751e-03  6.817597e-01
ratio3           2.019076e-04  4.687005e-01
ratio4           8.754221e-06  5.569394e-02
ratio5           3.916761e-04  1.470209e+00
ratio6           1.650005e-04  1.957583e-01
selfinter       -1.416545e-05  1.300663e-01
walktrap_vertex  1.272302e-05  8.383985e-02
bigcom1          4.544363e-05  7.850667e-02
bigcom2          0.000000e+00  0.000000e+00
bigcom3          2.439651e-04  1.383340e-01
bigcom4          1.299827e-05  2.313953e-03
bigcom6          0.000000e+00  0.000000e+00
bigcom8          0.000000e+00  2.710505e-22
bigcom9          0.000000e+00  0.000000e+00
bigcom11         0.000000e+00  0.000000e+00
bigcom13         0.000000e+00  1.084202e-21
bigcom15         0.000000e+00  5.421011e-22
bigcom16         0.000000e+00  0.000000e+00
bigcom21         0.000000e+00  0.000000e+00
bigcom22         0.000000e+00  5.421011e-22
bigcom24         0.000000e+00  0.000000e+00
bigcom26         2.282701e-05  8.271018e-02
bigcom28         0.000000e+00  1.084202e-21
bigcom30         0.000000e+00  1.084202e-21
bigcom31         0.000000e+00  2.168404e-21
bigcom32         0.000000e+00  0.000000e+00
bigcom33         0.000000e+00  0.000000e+00
bigcom34         0.000000e+00  0.000000e+00
bigcom36         0.000000e+00  0.000000e+00
bigcom37         0.000000e+00  0.000000e+00
bigcom38         0.000000e+00  0.000000e+00
bigcom39         0.000000e+00  0.000000e+00
bigcom40         5.368104e-04  8.970541e-02
bigcom43         0.000000e+00  0.000000e+00
bigcom44         0.000000e+00  1.084202e-21
bigcom46         0.000000e+00  0.000000e+00
bigcom47         0.000000e+00  9.215718e-21
bigcom49         0.000000e+00  0.000000e+00
bigcom50         0.000000e+00  5.421011e-22
bigcom51         0.000000e+00  0.000000e+00
bigcom52         0.000000e+00  0.000000e+00
bigcom54         0.000000e+00  0.000000e+00
bigcom56         0.000000e+00  0.000000e+00
bigcom62         0.000000e+00  0.000000e+00
bigcom66         0.000000e+00  0.000000e+00
bigcom68         0.000000e+00  0.000000e+00
bigcom69         0.000000e+00  0.000000e+00
bigcom71         0.000000e+00  0.000000e+00
bigcom72         0.000000e+00  0.000000e+00
bigcom73         0.000000e+00  0.000000e+00
bigcom74         0.000000e+00  0.000000e+00
bigcom75         0.000000e+00  0.000000e+00
bigcom76         0.000000e+00  0.000000e+00
bigcom77         0.000000e+00  0.000000e+00
bigcom79         0.000000e+00  0.000000e+00
bigcom80         0.000000e+00  1.084202e-21
bigcom82         0.000000e+00  0.000000e+00
bigcom83         0.000000e+00  0.000000e+00
bigcom84         0.000000e+00  0.000000e+00
bigcom85         0.000000e+00  0.000000e+00
bigcom87         0.000000e+00  0.000000e+00
bigcom89         0.000000e+00  0.000000e+00
bigcom91         0.000000e+00  0.000000e+00
bigcom92         0.000000e+00  0.000000e+00
bigcom93         0.000000e+00  0.000000e+00
bigcom96         0.000000e+00  0.000000e+00
bigcom97         0.000000e+00  0.000000e+00
bigcom98         0.000000e+00  0.000000e+00
bigcom99         0.000000e+00  0.000000e+00
bigcom101        0.000000e+00  0.000000e+00
bigcom104        0.000000e+00  1.084202e-21
bigcom106        0.000000e+00  1.084202e-21
bigcom109        0.000000e+00  0.000000e+00
bigcom113        0.000000e+00  0.000000e+00
bigcom116        0.000000e+00  0.000000e+00
bigcom120        0.000000e+00  0.000000e+00
bigcom123        0.000000e+00  1.084202e-21
bigcom126        0.000000e+00  5.421011e-22
bigcom127        0.000000e+00  0.000000e+00
bigcom137        0.000000e+00  0.000000e+00
bigcom139        0.000000e+00  0.000000e+00
bigcom140        0.000000e+00  0.000000e+00
bigcom143        0.000000e+00  0.000000e+00
bigcom145        0.000000e+00  0.000000e+00
bigcom146        0.000000e+00  0.000000e+00
bigcom147        0.000000e+00  0.000000e+00
bigcom149        0.000000e+00  0.000000e+00
bigcom153        0.000000e+00  0.000000e+00
bigcom154        0.000000e+00  0.000000e+00
bigcom156        0.000000e+00  0.000000e+00
bigcom157        0.000000e+00  0.000000e+00
bigcom158        0.000000e+00  3.252607e-21
bigcom160        0.000000e+00  0.000000e+00
bigcom161        0.000000e+00  0.000000e+00
bigcom162        0.000000e+00  0.000000e+00
bigcom164        0.000000e+00  0.000000e+00
bigcom166        0.000000e+00  0.000000e+00
bigcom167        0.000000e+00  0.000000e+00
bigcom171        0.000000e+00  0.000000e+00
bigcom173        0.000000e+00  0.000000e+00
bigcom175        0.000000e+00  0.000000e+00
bigcom176        0.000000e+00  0.000000e+00
bigcom177        0.000000e+00  0.000000e+00
bigcom178        1.551773e-05  2.593983e-01
bigcom180        0.000000e+00  0.000000e+00
bigcom181        0.000000e+00  0.000000e+00
bigcom184        0.000000e+00  0.000000e+00
bigcom186        0.000000e+00  1.084202e-21
bigcom187        0.000000e+00  1.084202e-21
bigcom189        0.000000e+00  0.000000e+00
bigcom194        0.000000e+00  0.000000e+00
bigcom195        0.000000e+00  0.000000e+00
bigcom196        0.000000e+00  0.000000e+00
bigcom204        0.000000e+00  0.000000e+00
bigcom205        0.000000e+00  0.000000e+00
bigcom212        0.000000e+00  0.000000e+00
bigcom214        0.000000e+00  0.000000e+00
bigcom222        0.000000e+00  0.000000e+00
bigcom223        0.000000e+00  0.000000e+00
bigcom226        0.000000e+00  0.000000e+00
bigcom227        0.000000e+00  0.000000e+00
bigcom229        0.000000e+00  0.000000e+00
bigcom233        0.000000e+00  0.000000e+00
bigcom236        0.000000e+00  0.000000e+00
bigcom237        0.000000e+00  0.000000e+00
bigcom246        0.000000e+00  0.000000e+00
bigcom248        0.000000e+00  0.000000e+00
bigcom249        0.000000e+00  1.084202e-21
bigcom250        0.000000e+00  0.000000e+00
bigcom254        0.000000e+00  0.000000e+00
bigcom266        0.000000e+00  0.000000e+00
bigcom269        0.000000e+00  0.000000e+00
bigcom272        0.000000e+00  0.000000e+00
bigcom274        0.000000e+00  8.131516e-22
bigcom281        0.000000e+00  0.000000e+00
bigcom291        0.000000e+00  0.000000e+00
bigcom292        0.000000e+00  0.000000e+00
bigcom295        0.000000e+00  0.000000e+00
bigcom299        0.000000e+00  0.000000e+00
bigcom301        0.000000e+00  0.000000e+00
bigcom306        0.000000e+00  0.000000e+00
bigcom309        0.000000e+00  0.000000e+00
bigcom314        0.000000e+00  0.000000e+00
bigcom321        0.000000e+00  0.000000e+00
bigcom341        0.000000e+00  0.000000e+00
bigcom350        0.000000e+00  0.000000e+00
bigcom353        0.000000e+00  0.000000e+00
bigcom359        0.000000e+00  0.000000e+00
bigcom363        0.000000e+00  0.000000e+00
bigcom365        0.000000e+00  0.000000e+00
bigcom385        0.000000e+00  0.000000e+00
bigcom386        0.000000e+00  0.000000e+00
bigcom408        0.000000e+00  0.000000e+00
bigcom412        0.000000e+00  0.000000e+00
bigcom480        0.000000e+00  0.000000e+00
spin_vertex      3.017264e-04  7.863745e-02
membership_s1    1.387726e-04  4.212389e-02
membership_s3    0.000000e+00  2.710505e-21
membership_s4    1.723399e-05  3.001114e-02
membership_s5    0.000000e+00  2.236167e-21
membership_s6    0.000000e+00  1.002887e-20
membership_s7    1.272944e-05  1.610517e-01
membership_s8    0.000000e+00  0.000000e+00
membership_s9    0.000000e+00  1.084202e-21
membership_s11   0.000000e+00  0.000000e+00
membership_s12   0.000000e+00  0.000000e+00
membership_s14   0.000000e+00  0.000000e+00
membership_s15   6.848387e-05  2.683314e-01
membership_s16   0.000000e+00  0.000000e+00
membership_s17   0.000000e+00  0.000000e+00
membership_s18   0.000000e+00  0.000000e+00
membership_s20   0.000000e+00  0.000000e+00
membership_s21   0.000000e+00  2.168404e-21
membership_s22   0.000000e+00  0.000000e+00
membership_s24   0.000000e+00  5.421011e-22
membership_s25   0.000000e+00  1.084202e-21
membership_s26   0.000000e+00  1.558541e-21
membership_s27   0.000000e+00  0.000000e+00
membership_s28   0.000000e+00  0.000000e+00
membership_s30   1.294821e-05  3.113797e-02
membership_s31   1.452332e-04  9.789019e-02
membership_s32   1.532684e-04  2.208349e-01
membership_s33   0.000000e+00  0.000000e+00
membership_s36   4.095236e-05  5.161552e-03
membership_s37   0.000000e+00  1.084202e-21
V1               5.330802e-05  1.356623e-01
V2               1.154176e-03  3.896498e-01
pdi              0.000000e+00  3.252607e-21
adhesion         1.848901e-03  1.829906e-01
cohesion         1.871849e-03  4.151247e-01
inner            2.095583e-03  6.327993e-01
outer            1.162361e-03  2.479716e-01
ioratio          2.094122e-03  3.796038e-01
comsize          1.684322e-03  4.439382e-01
[1] "Dataset: low_targets Model GLM, run: 6 of 10 2015-06-22 15:07:53"
[1] "glmnet variable coefficients"
                     [,1]          [,2]
(Intercept)     -5.749234 -4.195829e+01
graph0           0.000000  4.636353e-01
graph1           0.000000  2.166165e-04
graph2           0.000000  3.637031e-02
graph3           0.000000 -4.075265e-05
graph4           0.000000 -1.278816e-07
graph5           0.000000 -2.061945e-02
graph6           0.000000  2.354965e-04
graph7           0.000000 -1.304122e-02
graph8           0.000000 -1.052915e+00
graph9           0.000000 -7.227572e-08
graph10          0.000000  6.863106e-09
graph11          0.000000 -2.052827e-09
graph12          0.000000  0.000000e+00
graph13          0.000000  0.000000e+00
graph14          0.000000 -3.492489e-08
graph15          0.000000 -2.927008e-03
graph16          0.000000 -1.277410e-06
graph17          0.000000 -2.462774e-05
graph18          0.000000  3.971603e-04
graph19          0.000000 -1.204086e-04
graph20          0.000000  1.094519e-04
graph21          0.000000  5.585424e-04
graph22          0.000000 -1.544352e-04
graph23          0.000000 -6.958839e-05
graph24          0.000000 -1.404921e-03
graph25          0.000000 -1.817657e-04
graph26          0.000000 -3.495282e-03
graph27          0.000000 -5.693630e-02
graph28          0.000000  0.000000e+00
graph29          0.000000  0.000000e+00
orbit0           0.000000  5.130262e-01
orbit1           0.000000  3.546521e-04
orbit2           0.000000 -1.590349e-01
orbit3           0.000000  4.150081e-02
orbit4           0.000000 -4.083232e-05
orbit5           0.000000 -6.175217e-04
orbit6           0.000000 -9.335419e-08
orbit7           0.000000 -7.805050e-01
orbit8           0.000000 -2.114544e-02
orbit9           0.000000 -3.513419e-10
orbit10          0.000000  3.671009e-03
orbit11          0.000000  1.072497e-01
orbit12          0.000000 -1.353250e-02
orbit13          0.000000  3.745903e-02
orbit14          0.000000 -1.067867e+00
orbit15          0.000000 -7.037481e-07
orbit16          0.000000  6.409099e-05
orbit17          0.000000  1.907164e-05
orbit18          0.000000 -1.971741e-07
orbit19          0.000000  1.179499e-08
orbit20          0.000000 -5.802547e-07
orbit21          0.000000 -4.349209e-04
orbit22          0.000000 -1.963680e-09
orbit23          0.000000  7.399487e-01
orbit24          0.000000  3.925006e-07
orbit25          0.000000 -1.566543e-06
orbit26          0.000000 -3.431585e-05
orbit27          0.000000  1.796306e-05
orbit28          0.000000  5.710116e-04
orbit29          0.000000 -1.256756e-04
orbit30          0.000000 -6.396928e-03
orbit31          0.000000  0.000000e+00
orbit32          0.000000 -9.901809e-07
orbit33          0.000000  5.244666e-02
orbit34          0.000000 -3.086296e-03
orbit35          0.000000 -1.270655e-05
orbit36          0.000000  1.942428e-04
orbit37          0.000000  9.793460e-06
orbit38          0.000000  2.095875e-02
orbit39          0.000000 -8.121013e-05
orbit40          0.000000  1.019446e-06
orbit41          0.000000 -1.360330e-03
orbit42          0.000000 -1.703247e+00
orbit43          0.000000  4.154026e-04
orbit44          0.000000 -2.451992e+00
orbit45          0.000000 -1.147045e-04
orbit46          0.000000 -4.535916e-04
orbit47          0.000000  7.594406e-03
orbit48          0.000000 -1.276861e-04
orbit49          0.000000  9.576603e-05
orbit50          0.000000 -7.725279e-02
orbit51          0.000000  3.338842e-03
orbit52          0.000000 -7.279315e-05
orbit53          0.000000  2.767619e-02
orbit54          0.000000 -1.399493e-04
orbit55          0.000000 -3.152997e+00
orbit56          0.000000 -5.960723e-05
orbit57          0.000000 -2.582722e-04
orbit58          0.000000 -5.505844e-01
orbit59          0.000000 -1.918149e-03
orbit60          0.000000  5.767656e-02
orbit61          0.000000  3.502628e-01
orbit62          0.000000 -5.824827e-03
orbit63          0.000000 -2.729990e-03
orbit64          0.000000  9.977635e-02
orbit65          0.000000 -5.347977e-03
orbit66          0.000000  0.000000e+00
orbit67          0.000000 -3.133199e-03
orbit68          0.000000 -5.683693e-02
orbit69          0.000000 -2.669477e+00
orbit70          0.000000  0.000000e+00
orbit71          0.000000  0.000000e+00
orbit72          0.000000  0.000000e+00
AP               0.000000 -3.090229e-01
bet              0.000000 -2.035978e-04
ecc              0.000000  3.270835e-02
eccrad           0.000000  1.837746e-01
close            0.000000  9.563856e+00
constraint       0.000000  1.982147e+00
coreness         0.000000  8.286891e-02
knn              0.000000  0.000000e+00
hubscore         0.000000  1.567467e+02
pagerank         0.000000 -6.545020e-02
trans            0.000000 -1.587510e+00
evcent           0.000000  1.312242e+02
first            0.000000  4.429201e-01
upto_second      0.000000  3.562271e-04
upto_third       0.000000  3.403223e-05
upto_fourth      0.000000  0.000000e+00
upto_fifth       0.000000  2.659847e-04
upto_sixth       0.000000  8.576882e-04
second           0.000000  3.534470e-04
third            0.000000  3.345416e-05
fourth           0.000000 -1.502895e-04
fifth            0.000000  2.821019e-05
sixth            0.000000 -8.067101e-05
ratio1           0.000000  0.000000e+00
ratio2           0.000000  5.670024e-03
ratio3           0.000000  3.324621e-03
ratio4           0.000000 -5.820234e-02
ratio5           0.000000  0.000000e+00
ratio6           0.000000  4.967472e-04
selfinter        0.000000  1.103850e+00
walktrap_vertex  0.000000  1.685869e-01
bigcom1          0.000000  4.596220e-01
bigcom2          0.000000 -9.809391e-01
bigcom3          0.000000  1.761566e+00
bigcom4          0.000000  5.260211e-01
bigcom6          0.000000  0.000000e+00
bigcom8          0.000000 -2.238257e-01
bigcom9          0.000000 -1.351285e+00
bigcom11         0.000000 -1.645314e+00
bigcom13         0.000000 -1.907221e+00
bigcom15         0.000000 -7.790611e-01
bigcom16         0.000000 -1.176783e+00
bigcom21         0.000000 -2.374418e+00
bigcom22         0.000000 -2.267283e+00
bigcom24         0.000000  0.000000e+00
bigcom26         0.000000  2.284237e+00
bigcom28         0.000000 -1.066138e+00
bigcom30         0.000000 -2.817494e+00
bigcom31         0.000000 -3.974969e-01
bigcom32         0.000000 -2.233527e+00
bigcom33         0.000000  0.000000e+00
bigcom34         0.000000  0.000000e+00
bigcom36         0.000000 -2.734473e+00
bigcom37         0.000000  0.000000e+00
bigcom38         0.000000 -6.067015e-01
bigcom39         0.000000 -1.182646e+00
bigcom40         0.000000  4.337505e-01
bigcom43         0.000000 -1.205557e-01
bigcom44         0.000000 -9.882248e-01
bigcom46         0.000000 -1.057057e+00
bigcom47         0.000000 -8.884660e-01
bigcom49         0.000000 -1.662460e+00
bigcom50         0.000000 -1.963306e+00
bigcom51         0.000000  0.000000e+00
bigcom52         0.000000 -1.233200e+00
bigcom54         0.000000 -9.885215e-01
bigcom56         0.000000  0.000000e+00
bigcom62         0.000000 -1.278603e-01
bigcom66         0.000000 -1.684109e+00
bigcom68         0.000000 -5.588355e-01
bigcom69         0.000000 -1.138569e+00
bigcom71         0.000000 -3.418167e-01
bigcom72         0.000000 -5.860525e-01
bigcom73         0.000000 -2.527809e-01
bigcom74         0.000000 -5.756476e-01
bigcom75         0.000000 -1.050802e+00
bigcom76         0.000000 -7.012070e-01
bigcom77         0.000000 -7.568288e-01
bigcom79         0.000000 -2.403663e+00
bigcom80         0.000000 -8.836702e-01
bigcom82         0.000000 -2.587189e+00
bigcom83         0.000000 -6.918759e-04
bigcom84         0.000000 -2.437780e-02
bigcom85         0.000000 -2.331699e+00
bigcom87         0.000000 -1.525770e+00
bigcom89         0.000000 -1.456232e+00
bigcom91         0.000000 -8.122517e-01
bigcom92         0.000000 -1.600059e+00
bigcom93         0.000000  0.000000e+00
bigcom96         0.000000 -6.515003e-01
bigcom97         0.000000 -1.037179e+00
bigcom98         0.000000 -1.851485e+00
bigcom99         0.000000 -6.373725e-02
bigcom101        0.000000 -9.667473e-01
bigcom104        0.000000 -1.590135e+00
bigcom106        0.000000 -8.445019e-01
bigcom109        0.000000 -7.173606e-01
bigcom113        0.000000 -1.599761e+00
bigcom116        0.000000 -1.324701e+00
bigcom120        0.000000 -1.400218e+00
bigcom123        0.000000 -1.256303e+00
bigcom126        0.000000 -1.583026e+00
bigcom127        0.000000  0.000000e+00
bigcom137        0.000000 -1.034017e+00
bigcom139        0.000000 -1.276887e+00
bigcom140        0.000000 -5.361939e-01
bigcom143        0.000000 -1.601699e+00
bigcom145        0.000000  0.000000e+00
bigcom146        0.000000  0.000000e+00
bigcom147        0.000000 -4.164348e-01
bigcom149        0.000000  0.000000e+00
bigcom153        0.000000 -5.379934e-01
bigcom154        0.000000 -1.262465e+00
bigcom156        0.000000 -5.837324e-01
bigcom157        0.000000  0.000000e+00
bigcom158        0.000000 -1.148825e+00
bigcom160        0.000000 -1.078649e+00
bigcom161        0.000000  0.000000e+00
bigcom162        0.000000 -1.471710e+00
bigcom164        0.000000 -1.261328e+00
bigcom166        0.000000 -8.223285e-01
bigcom167        0.000000 -9.867274e-01
bigcom171        0.000000 -5.897766e-01
bigcom173        0.000000  0.000000e+00
bigcom175        0.000000  0.000000e+00
bigcom176        0.000000 -1.340942e+00
bigcom177        0.000000  0.000000e+00
bigcom178        0.000000  4.175246e+00
bigcom180        0.000000 -5.781292e-01
bigcom181        0.000000 -4.762431e-01
bigcom184        0.000000  0.000000e+00
bigcom186        0.000000 -8.309947e-01
bigcom187        0.000000 -2.187760e+00
bigcom189        0.000000  0.000000e+00
bigcom194        0.000000 -8.129207e-01
bigcom195        0.000000 -1.034758e+00
bigcom196        0.000000 -2.264863e+00
bigcom204        0.000000 -1.171503e+00
bigcom205        0.000000  0.000000e+00
bigcom212        0.000000 -7.929041e-01
bigcom214        0.000000 -2.354119e-01
bigcom222        0.000000 -1.089531e-02
bigcom223        0.000000  0.000000e+00
bigcom226        0.000000  0.000000e+00
bigcom227        0.000000  0.000000e+00
bigcom229        0.000000  0.000000e+00
bigcom233        0.000000 -4.638354e-01
bigcom236        0.000000 -9.937197e-01
bigcom237        0.000000  0.000000e+00
bigcom246        0.000000 -1.471053e+00
bigcom248        0.000000 -2.260105e+00
bigcom249        0.000000 -1.367033e+00
bigcom250        0.000000 -1.982606e-01
bigcom254        0.000000 -1.028981e+00
bigcom266        0.000000 -1.636291e+00
bigcom269        0.000000 -1.186817e+00
bigcom272        0.000000 -1.054339e+00
bigcom274        0.000000 -2.126827e+00
bigcom281        0.000000  0.000000e+00
bigcom291        0.000000 -1.153879e+00
bigcom292        0.000000 -3.468317e-01
bigcom295        0.000000  0.000000e+00
bigcom299        0.000000 -7.981266e-01
bigcom301        0.000000  0.000000e+00
bigcom306        0.000000 -1.485646e+00
bigcom309        0.000000 -5.915865e-01
bigcom314        0.000000  0.000000e+00
bigcom321        0.000000 -1.420847e+00
bigcom341        0.000000  0.000000e+00
bigcom350        0.000000  0.000000e+00
bigcom353        0.000000  0.000000e+00
bigcom359        0.000000 -2.380922e+00
bigcom363        0.000000  0.000000e+00
bigcom365        0.000000  0.000000e+00
bigcom385        0.000000 -1.378348e+00
bigcom386        0.000000  0.000000e+00
bigcom408        0.000000 -3.371698e-01
bigcom412        0.000000  0.000000e+00
bigcom480        0.000000 -8.977526e-01
spin_vertex      0.000000  6.697964e-01
membership_s1    0.000000  6.506579e-01
membership_s3    0.000000 -4.236629e-01
membership_s4    0.000000  8.390135e-01
membership_s5    0.000000 -2.047106e+00
membership_s6    0.000000 -2.939795e+00
membership_s7    0.000000  8.441879e-01
membership_s8    0.000000 -3.092475e-01
membership_s9    0.000000 -6.516003e-01
membership_s11   0.000000 -3.390289e-01
membership_s12   0.000000 -2.704194e-01
membership_s14   0.000000 -4.909023e-01
membership_s15   0.000000  1.883317e+00
membership_s16   0.000000 -5.665364e-02
membership_s17   0.000000 -2.568392e-01
membership_s18   0.000000 -1.008709e+00
membership_s20   0.000000 -1.890570e-01
membership_s21   0.000000 -1.150140e+00
membership_s22   0.000000 -9.559904e-01
membership_s24   0.000000 -2.152754e-01
membership_s25   0.000000 -1.239496e+00
membership_s26   0.000000 -9.248692e-01
membership_s27   0.000000 -1.779292e+00
membership_s28   0.000000 -7.935921e-01
membership_s30   0.000000  8.674947e-01
membership_s31   0.000000  1.368064e+00
membership_s32   0.000000  2.879652e+00
membership_s33   0.000000 -1.762932e-01
membership_s36   0.000000  4.850855e-01
membership_s37   0.000000 -1.578543e+00
V1               0.000000  3.089950e+00
V2               0.000000 -7.042613e+00
pdi              0.000000  0.000000e+00
adhesion         0.000000  5.121663e-05
cohesion         0.000000 -2.211472e-04
inner            0.000000  7.776185e-05
outer            0.000000  3.205222e-04
ioratio          0.000000  3.638712e+00
comsize          0.000000  1.270388e-03
[1] "Dataset: low_targets Model GBM, run: 7 of 10 2015-06-22 15:10:48"
Iter   TrainDeviance   ValidDeviance   StepSize   Improve
     1        0.0431            -nan     0.0100    0.0001
     2        0.0416            -nan     0.0100    0.0003
     3        0.0402            -nan     0.0100    0.0001
     4        0.0389            -nan     0.0100   -0.0000
     5        0.0381            -nan     0.0100    0.0001
     6        0.0375            -nan     0.0100    0.0001
     7        0.0366            -nan     0.0100    0.0001
     8        0.0358            -nan     0.0100   -0.0000
     9        0.0353            -nan     0.0100    0.0001
    10        0.0345            -nan     0.0100    0.0000
    20        0.0296            -nan     0.0100   -0.0000
    40        0.0238            -nan     0.0100   -0.0000
    49        0.0224            -nan     0.0100   -0.0000

[1] "GBM variable coefficients"
                            var      rel.inf
pagerank               pagerank 2.159558e+01
inner                     inner 1.246255e+01
ratio2                   ratio2 1.029862e+01
ratio5                   ratio5 6.000518e+00
V1                           V1 4.837702e+00
V2                           V2 4.523700e+00
orbit44                 orbit44 3.570978e+00
comsize                 comsize 2.650697e+00
ioratio                 ioratio 2.116857e+00
orbit28                 orbit28 2.075606e+00
orbit38                 orbit38 2.020587e+00
bigcom26               bigcom26 1.921138e+00
outer                     outer 1.666922e+00
membership_s32   membership_s32 1.653940e+00
ratio1                   ratio1 1.600492e+00
coreness               coreness 1.503117e+00
orbit21                 orbit21 1.451523e+00
walktrap_vertex walktrap_vertex 1.229874e+00
graph6                   graph6 1.041016e+00
orbit36                 orbit36 1.038222e+00
selfinter             selfinter 8.634259e-01
upto_fourth         upto_fourth 8.264640e-01
fourth                   fourth 7.317443e-01
graph25                 graph25 7.241170e-01
knn                         knn 7.185633e-01
ratio6                   ratio6 6.731184e-01
orbit15                 orbit15 5.997103e-01
cohesion               cohesion 5.653952e-01
graph11                 graph11 5.567833e-01
orbit31                 orbit31 5.436908e-01
ratio3                   ratio3 4.905307e-01
membership_s31   membership_s31 4.774654e-01
bet                         bet 4.715081e-01
third                     third 4.439185e-01
membership_s30   membership_s30 4.348632e-01
orbit60                 orbit60 3.800661e-01
orbit47                 orbit47 3.621067e-01
orbit18                 orbit18 3.198530e-01
constraint           constraint 3.168431e-01
graph15                 graph15 3.076761e-01
graph19                 graph19 2.696232e-01
ratio4                   ratio4 2.619336e-01
orbit20                 orbit20 2.588768e-01
bigcom3                 bigcom3 2.161059e-01
graph4                   graph4 2.076172e-01
graph16                 graph16 2.019237e-01
graph21                 graph21 1.917664e-01
orbit52                 orbit52 1.828698e-01
orbit41                 orbit41 1.787689e-01
orbit33                 orbit33 1.653244e-01
bigcom40               bigcom40 1.473896e-01
orbit39                 orbit39 1.431528e-01
orbit37                 orbit37 1.371106e-01
graph1                   graph1 1.296347e-01
graph5                   graph5 1.277635e-01
graph17                 graph17 1.206296e-01
orbit50                 orbit50 1.189415e-01
graph3                   graph3 1.165206e-01
trans                     trans 1.140392e-01
orbit35                 orbit35 1.078165e-01
membership_s4     membership_s4 9.640728e-02
graph7                   graph7 9.496759e-02
graph23                 graph23 9.055612e-02
adhesion               adhesion 7.762565e-02
sixth                     sixth 6.622721e-02
membership_s15   membership_s15 5.810966e-02
spin_vertex         spin_vertex 4.967608e-02
orbit16                 orbit16 1.044117e-03
orbit51                 orbit51 8.758091e-05
graph0                   graph0 0.000000e+00
graph2                   graph2 0.000000e+00
graph8                   graph8 0.000000e+00
graph9                   graph9 0.000000e+00
graph10                 graph10 0.000000e+00
graph12                 graph12 0.000000e+00
graph13                 graph13 0.000000e+00
graph14                 graph14 0.000000e+00
graph18                 graph18 0.000000e+00
graph20                 graph20 0.000000e+00
graph22                 graph22 0.000000e+00
graph24                 graph24 0.000000e+00
graph26                 graph26 0.000000e+00
graph27                 graph27 0.000000e+00
graph28                 graph28 0.000000e+00
graph29                 graph29 0.000000e+00
orbit0                   orbit0 0.000000e+00
orbit1                   orbit1 0.000000e+00
orbit2                   orbit2 0.000000e+00
orbit3                   orbit3 0.000000e+00
orbit4                   orbit4 0.000000e+00
orbit5                   orbit5 0.000000e+00
orbit6                   orbit6 0.000000e+00
orbit7                   orbit7 0.000000e+00
orbit8                   orbit8 0.000000e+00
orbit9                   orbit9 0.000000e+00
orbit10                 orbit10 0.000000e+00
orbit11                 orbit11 0.000000e+00
orbit12                 orbit12 0.000000e+00
orbit13                 orbit13 0.000000e+00
orbit14                 orbit14 0.000000e+00
orbit17                 orbit17 0.000000e+00
orbit19                 orbit19 0.000000e+00
orbit22                 orbit22 0.000000e+00
orbit23                 orbit23 0.000000e+00
orbit24                 orbit24 0.000000e+00
orbit25                 orbit25 0.000000e+00
orbit26                 orbit26 0.000000e+00
orbit27                 orbit27 0.000000e+00
orbit29                 orbit29 0.000000e+00
orbit30                 orbit30 0.000000e+00
orbit32                 orbit32 0.000000e+00
orbit34                 orbit34 0.000000e+00
orbit40                 orbit40 0.000000e+00
orbit42                 orbit42 0.000000e+00
orbit43                 orbit43 0.000000e+00
orbit45                 orbit45 0.000000e+00
orbit46                 orbit46 0.000000e+00
orbit48                 orbit48 0.000000e+00
orbit49                 orbit49 0.000000e+00
orbit53                 orbit53 0.000000e+00
orbit54                 orbit54 0.000000e+00
orbit55                 orbit55 0.000000e+00
orbit56                 orbit56 0.000000e+00
orbit57                 orbit57 0.000000e+00
orbit58                 orbit58 0.000000e+00
orbit59                 orbit59 0.000000e+00
orbit61                 orbit61 0.000000e+00
orbit62                 orbit62 0.000000e+00
orbit63                 orbit63 0.000000e+00
orbit64                 orbit64 0.000000e+00
orbit65                 orbit65 0.000000e+00
orbit66                 orbit66 0.000000e+00
orbit67                 orbit67 0.000000e+00
orbit68                 orbit68 0.000000e+00
orbit69                 orbit69 0.000000e+00
orbit70                 orbit70 0.000000e+00
orbit71                 orbit71 0.000000e+00
orbit72                 orbit72 0.000000e+00
AP                           AP 0.000000e+00
ecc                         ecc 0.000000e+00
eccrad                   eccrad 0.000000e+00
close                     close 0.000000e+00
hubscore               hubscore 0.000000e+00
evcent                   evcent 0.000000e+00
first                     first 0.000000e+00
upto_second         upto_second 0.000000e+00
upto_third           upto_third 0.000000e+00
upto_fifth           upto_fifth 0.000000e+00
upto_sixth           upto_sixth 0.000000e+00
second                   second 0.000000e+00
fifth                     fifth 0.000000e+00
bigcom1                 bigcom1 0.000000e+00
bigcom2                 bigcom2 0.000000e+00
bigcom4                 bigcom4 0.000000e+00
bigcom6                 bigcom6 0.000000e+00
bigcom8                 bigcom8 0.000000e+00
bigcom9                 bigcom9 0.000000e+00
bigcom11               bigcom11 0.000000e+00
bigcom13               bigcom13 0.000000e+00
bigcom15               bigcom15 0.000000e+00
bigcom16               bigcom16 0.000000e+00
bigcom21               bigcom21 0.000000e+00
bigcom22               bigcom22 0.000000e+00
bigcom24               bigcom24 0.000000e+00
bigcom28               bigcom28 0.000000e+00
bigcom30               bigcom30 0.000000e+00
bigcom31               bigcom31 0.000000e+00
bigcom32               bigcom32 0.000000e+00
bigcom33               bigcom33 0.000000e+00
bigcom34               bigcom34 0.000000e+00
bigcom36               bigcom36 0.000000e+00
bigcom37               bigcom37 0.000000e+00
bigcom38               bigcom38 0.000000e+00
bigcom39               bigcom39 0.000000e+00
bigcom43               bigcom43 0.000000e+00
bigcom44               bigcom44 0.000000e+00
bigcom46               bigcom46 0.000000e+00
bigcom47               bigcom47 0.000000e+00
bigcom49               bigcom49 0.000000e+00
bigcom50               bigcom50 0.000000e+00
bigcom51               bigcom51 0.000000e+00
bigcom52               bigcom52 0.000000e+00
bigcom54               bigcom54 0.000000e+00
bigcom56               bigcom56 0.000000e+00
bigcom62               bigcom62 0.000000e+00
bigcom66               bigcom66 0.000000e+00
bigcom68               bigcom68 0.000000e+00
bigcom69               bigcom69 0.000000e+00
bigcom71               bigcom71 0.000000e+00
bigcom72               bigcom72 0.000000e+00
bigcom73               bigcom73 0.000000e+00
bigcom74               bigcom74 0.000000e+00
bigcom75               bigcom75 0.000000e+00
bigcom76               bigcom76 0.000000e+00
bigcom77               bigcom77 0.000000e+00
bigcom79               bigcom79 0.000000e+00
bigcom80               bigcom80 0.000000e+00
bigcom82               bigcom82 0.000000e+00
bigcom83               bigcom83 0.000000e+00
bigcom84               bigcom84 0.000000e+00
bigcom85               bigcom85 0.000000e+00
bigcom87               bigcom87 0.000000e+00
bigcom89               bigcom89 0.000000e+00
bigcom91               bigcom91 0.000000e+00
bigcom92               bigcom92 0.000000e+00
bigcom93               bigcom93 0.000000e+00
bigcom96               bigcom96 0.000000e+00
bigcom97               bigcom97 0.000000e+00
bigcom98               bigcom98 0.000000e+00
bigcom99               bigcom99 0.000000e+00
bigcom101             bigcom101 0.000000e+00
bigcom104             bigcom104 0.000000e+00
bigcom106             bigcom106 0.000000e+00
bigcom109             bigcom109 0.000000e+00
bigcom113             bigcom113 0.000000e+00
bigcom116             bigcom116 0.000000e+00
bigcom120             bigcom120 0.000000e+00
bigcom123             bigcom123 0.000000e+00
bigcom126             bigcom126 0.000000e+00
bigcom127             bigcom127 0.000000e+00
bigcom137             bigcom137 0.000000e+00
bigcom139             bigcom139 0.000000e+00
bigcom140             bigcom140 0.000000e+00
bigcom143             bigcom143 0.000000e+00
bigcom145             bigcom145 0.000000e+00
bigcom146             bigcom146 0.000000e+00
bigcom147             bigcom147 0.000000e+00
bigcom149             bigcom149 0.000000e+00
bigcom153             bigcom153 0.000000e+00
bigcom154             bigcom154 0.000000e+00
bigcom156             bigcom156 0.000000e+00
bigcom157             bigcom157 0.000000e+00
bigcom158             bigcom158 0.000000e+00
bigcom160             bigcom160 0.000000e+00
bigcom161             bigcom161 0.000000e+00
bigcom162             bigcom162 0.000000e+00
bigcom164             bigcom164 0.000000e+00
bigcom166             bigcom166 0.000000e+00
bigcom167             bigcom167 0.000000e+00
bigcom171             bigcom171 0.000000e+00
bigcom173             bigcom173 0.000000e+00
bigcom175             bigcom175 0.000000e+00
bigcom176             bigcom176 0.000000e+00
bigcom177             bigcom177 0.000000e+00
bigcom178             bigcom178 0.000000e+00
bigcom180             bigcom180 0.000000e+00
bigcom181             bigcom181 0.000000e+00
bigcom184             bigcom184 0.000000e+00
bigcom186             bigcom186 0.000000e+00
bigcom187             bigcom187 0.000000e+00
bigcom189             bigcom189 0.000000e+00
bigcom194             bigcom194 0.000000e+00
bigcom195             bigcom195 0.000000e+00
bigcom196             bigcom196 0.000000e+00
bigcom204             bigcom204 0.000000e+00
bigcom205             bigcom205 0.000000e+00
bigcom212             bigcom212 0.000000e+00
bigcom214             bigcom214 0.000000e+00
bigcom222             bigcom222 0.000000e+00
bigcom223             bigcom223 0.000000e+00
bigcom226             bigcom226 0.000000e+00
bigcom227             bigcom227 0.000000e+00
bigcom229             bigcom229 0.000000e+00
bigcom233             bigcom233 0.000000e+00
bigcom236             bigcom236 0.000000e+00
bigcom237             bigcom237 0.000000e+00
bigcom246             bigcom246 0.000000e+00
bigcom248             bigcom248 0.000000e+00
bigcom249             bigcom249 0.000000e+00
bigcom250             bigcom250 0.000000e+00
bigcom254             bigcom254 0.000000e+00
bigcom266             bigcom266 0.000000e+00
bigcom269             bigcom269 0.000000e+00
bigcom272             bigcom272 0.000000e+00
bigcom274             bigcom274 0.000000e+00
bigcom281             bigcom281 0.000000e+00
bigcom291             bigcom291 0.000000e+00
bigcom292             bigcom292 0.000000e+00
bigcom295             bigcom295 0.000000e+00
bigcom299             bigcom299 0.000000e+00
bigcom301             bigcom301 0.000000e+00
bigcom306             bigcom306 0.000000e+00
bigcom309             bigcom309 0.000000e+00
bigcom314             bigcom314 0.000000e+00
bigcom321             bigcom321 0.000000e+00
bigcom341             bigcom341 0.000000e+00
bigcom350             bigcom350 0.000000e+00
bigcom353             bigcom353 0.000000e+00
bigcom359             bigcom359 0.000000e+00
bigcom363             bigcom363 0.000000e+00
bigcom365             bigcom365 0.000000e+00
bigcom385             bigcom385 0.000000e+00
bigcom386             bigcom386 0.000000e+00
bigcom408             bigcom408 0.000000e+00
bigcom412             bigcom412 0.000000e+00
bigcom480             bigcom480 0.000000e+00
membership_s1     membership_s1 0.000000e+00
membership_s3     membership_s3 0.000000e+00
membership_s5     membership_s5 0.000000e+00
membership_s6     membership_s6 0.000000e+00
membership_s7     membership_s7 0.000000e+00
membership_s8     membership_s8 0.000000e+00
membership_s9     membership_s9 0.000000e+00
membership_s11   membership_s11 0.000000e+00
membership_s12   membership_s12 0.000000e+00
membership_s14   membership_s14 0.000000e+00
membership_s16   membership_s16 0.000000e+00
membership_s17   membership_s17 0.000000e+00
membership_s18   membership_s18 0.000000e+00
membership_s20   membership_s20 0.000000e+00
membership_s21   membership_s21 0.000000e+00
membership_s22   membership_s22 0.000000e+00
membership_s24   membership_s24 0.000000e+00
membership_s25   membership_s25 0.000000e+00
membership_s26   membership_s26 0.000000e+00
membership_s27   membership_s27 0.000000e+00
membership_s28   membership_s28 0.000000e+00
membership_s33   membership_s33 0.000000e+00
membership_s36   membership_s36 0.000000e+00
membership_s37   membership_s37 0.000000e+00
pdi                         pdi 0.000000e+00
[1] "Dataset: low_targets Model RF, run: 7 of 10 2015-06-22 15:11:15"
     |      Out-of-bag   |
Tree |      MSE  %Var(y) |
   1 | 0.005826   174.24 |
   2 | 0.005114   152.94 |
   3 | 0.004451   133.09 |
   4 |  0.00463   138.47 |
   5 | 0.004925   147.29 |
   6 | 0.005102   152.57 |
   7 | 0.004662   139.42 |
   8 |   0.0043   128.60 |
   9 | 0.004179   124.97 |
  10 | 0.004187   125.21 |
  11 | 0.004326   129.36 |
  12 | 0.004181   125.04 |
  13 | 0.004142   123.87 |
  14 | 0.004047   121.02 |
  15 | 0.004065   121.56 |
  16 | 0.004049   121.10 |
  17 |  0.00402   120.20 |
  18 | 0.004002   119.67 |
  19 | 0.004015   120.08 |
  20 | 0.003993   119.40 |
  21 | 0.003988   119.27 |
  22 | 0.003984   119.15 |
  23 | 0.003901   116.65 |
  24 | 0.003893   116.41 |
  25 | 0.003895   116.48 |
  26 | 0.003933   117.62 |
  27 | 0.003949   118.10 |
  28 | 0.003928   117.48 |
  29 | 0.003872   115.78 |
  30 | 0.003864   115.54 |
  31 |  0.00384   114.84 |
  32 | 0.003838   114.78 |
  33 | 0.003832   114.58 |
  34 | 0.003813   114.02 |
  35 | 0.003794   113.47 |
  36 | 0.003789   113.32 |
  37 | 0.003789   113.31 |
  38 | 0.003785   113.20 |
  39 | 0.003799   113.61 |
  40 | 0.003807   113.85 |
  41 | 0.003797   113.55 |
  42 | 0.003797   113.54 |
  43 | 0.003777   112.95 |
  44 | 0.003764   112.57 |
  45 |  0.00378   113.05 |
  46 | 0.003775   112.90 |
  47 | 0.003765   112.60 |
  48 | 0.003777   112.96 |
  49 | 0.003766   112.61 |
  50 |  0.00377   112.75 |
  51 | 0.003764   112.58 |
  52 | 0.003751   112.19 |
  53 |  0.00374   111.84 |
  54 | 0.003722   111.29 |
  55 | 0.003718   111.20 |
  56 | 0.003714   111.05 |
  57 | 0.003698   110.59 |
  58 | 0.003695   110.50 |
  59 | 0.003693   110.43 |
  60 |  0.00368   110.05 |
  61 | 0.003677   109.96 |
  62 |  0.00366   109.44 |
  63 | 0.003656   109.34 |
  64 | 0.003655   109.30 |
  65 | 0.003654   109.29 |
  66 | 0.003653   109.26 |
  67 |  0.00365   109.16 |
  68 | 0.003651   109.19 |
  69 | 0.003654   109.26 |
  70 | 0.003652   109.22 |
  71 | 0.003652   109.20 |
  72 | 0.003656   109.34 |
  73 | 0.003657   109.38 |
  74 | 0.003661   109.49 |
  75 | 0.003665   109.61 |
  76 | 0.003682   110.10 |
  77 | 0.003678   110.01 |
  78 | 0.003687   110.26 |
  79 |  0.00369   110.34 |
  80 | 0.003691   110.38 |
  81 | 0.003686   110.24 |
  82 | 0.003691   110.39 |
  83 | 0.003687   110.25 |
  84 |  0.00368   110.06 |
  85 | 0.003673   109.84 |
  86 | 0.003667   109.66 |
  87 | 0.003671   109.79 |
  88 | 0.003666   109.63 |
  89 | 0.003663   109.54 |
  90 | 0.003657   109.36 |
  91 | 0.003654   109.26 |
  92 | 0.003657   109.38 |
  93 | 0.003648   109.11 |
  94 | 0.003648   109.10 |
  95 | 0.003646   109.05 |
  96 | 0.003648   109.10 |
  97 | 0.003649   109.11 |
  98 | 0.003642   108.92 |
  99 | 0.003644   108.97 |
 100 | 0.003639   108.83 |
[1] "Random Forest variable coefficients"
                      %IncMSE IncNodePurity
graph0           1.284667e-05  9.280418e-03
graph1           8.517598e-04  1.003714e-01
graph2           1.723398e-05  2.008182e-02
graph3           2.491773e-04  1.271999e-01
graph4           3.152964e-03  1.049481e-01
graph5           1.311868e-04  5.717053e-02
graph6           9.634480e-05  6.719457e-02
graph7           8.646779e-06  2.500000e-02
graph8           0.000000e+00  0.000000e+00
graph9           1.458640e-03  4.277946e-02
graph10          5.154671e-04  1.681972e-01
graph11          3.987893e-03  8.954177e-02
graph12          1.368677e-03  2.076406e-01
graph13          8.580268e-05  2.687236e-01
graph14          7.079041e-05  1.086481e-01
graph15          3.239645e-04  5.240239e-02
graph16          1.470463e-04  1.026550e-01
graph17          5.622933e-04  7.688335e-02
graph18          2.635943e-05  5.926944e-02
graph19          1.397871e-03  1.014198e-01
graph20          3.938874e-04  5.498129e-02
graph21          7.028707e-05  6.019554e-02
graph22          0.000000e+00  4.964562e-18
graph23          4.452321e-04  1.918564e-02
graph24          6.207325e-06  3.291139e-03
graph25          2.951184e-04  5.347627e-02
graph26          0.000000e+00  4.514618e-18
graph27          0.000000e+00  9.020562e-19
graph28          0.000000e+00  0.000000e+00
graph29          0.000000e+00  0.000000e+00
orbit0           1.525047e-05  3.480342e-02
orbit1           3.125174e-03  7.355282e-02
orbit2           2.179585e-05  1.138095e-02
orbit3           1.963895e-05  2.874660e-04
orbit4           5.683231e-05  7.786732e-02
orbit5           2.766929e-04  1.265646e-01
orbit6           1.947796e-03  1.321952e-01
orbit7           8.896797e-06  1.875000e-02
orbit8           4.374145e-04  8.880546e-02
orbit9           3.727481e-04  6.735356e-02
orbit10          0.000000e+00  7.736867e-18
orbit11          7.101882e-05  8.815855e-02
orbit12          2.450980e-06  2.187500e-03
orbit13          5.265566e-06  3.991159e-02
orbit14          0.000000e+00  0.000000e+00
orbit15          1.386671e-03  1.215939e-01
orbit16          3.587524e-04  5.479014e-02
orbit17          7.806392e-04  1.182848e-01
orbit18          3.798510e-04  1.803599e-01
orbit19          1.063726e-03  1.505666e-01
orbit20          4.959794e-04  9.946887e-02
orbit21          1.480101e-04  1.312305e-02
orbit22          4.945083e-03  1.125687e-01
orbit23          0.000000e+00  2.515349e-18
orbit24          2.702633e-05  1.292049e-01
orbit25          5.311394e-05  3.837287e-02
orbit26         -2.450072e-06  3.560496e-02
orbit27          5.167379e-06  2.354260e-01
orbit28          9.759067e-04  1.052209e-01
orbit29          1.164315e-04  9.460349e-02
orbit30          1.859900e-04  3.473526e-02
orbit31          2.026213e-04  7.370834e-02
orbit32          6.513790e-05  5.460229e-02
orbit33          1.599985e-04  4.782531e-02
orbit34          4.815859e-04  6.752561e-02
orbit35          5.428777e-05  7.427421e-02
orbit36          6.456781e-06  1.470945e-01
orbit37          1.160968e-04  6.678939e-02
orbit38          6.225542e-04  2.977301e-01
orbit39          1.955275e-04  1.085523e-01
orbit40          8.393376e-05  2.113153e-02
orbit41          1.492849e-04  5.001792e-03
orbit42          0.000000e+00  0.000000e+00
orbit43          1.219512e-05  2.189895e-02
orbit44          3.136966e-04  9.154904e-02
orbit45          1.395515e-03  1.236546e-01
orbit46          1.914394e-04  1.466050e-02
orbit47          1.121044e-05  6.446232e-02
orbit48          6.100218e-05  1.047111e-02
orbit49          2.950945e-04  1.285724e-01
orbit50          8.044791e-05  1.680116e-02
orbit51          4.415609e-05  7.306349e-02
orbit52          5.874739e-05  1.253975e-02
orbit53          0.000000e+00  1.333333e-02
orbit54         -4.314064e-06  1.431235e-02
orbit55          0.000000e+00  0.000000e+00
orbit56          6.541025e-04  4.946107e-02
orbit57          0.000000e+00  0.000000e+00
orbit58          0.000000e+00  0.000000e+00
orbit59          0.000000e+00  1.777778e-02
orbit60          3.243711e-04  2.653930e-02
orbit61          0.000000e+00  0.000000e+00
orbit62          2.845281e-04  1.200319e-01
orbit63          4.299226e-06  3.230769e-03
orbit64          0.000000e+00  0.000000e+00
orbit65          0.000000e+00  3.608767e-18
orbit66          0.000000e+00  0.000000e+00
orbit67          0.000000e+00  0.000000e+00
orbit68          0.000000e+00  0.000000e+00
orbit69          0.000000e+00  0.000000e+00
orbit70          0.000000e+00  0.000000e+00
orbit71          0.000000e+00  0.000000e+00
orbit72          0.000000e+00  0.000000e+00
AP               0.000000e+00  0.000000e+00
bet              5.726505e-04  1.346641e-01
ecc              0.000000e+00  4.181226e-18
eccrad           8.624407e-06  2.400000e-02
close            8.168000e-04  6.878700e-02
constraint       5.426704e-04  1.386951e-01
coreness         2.181715e-04  2.367346e-01
knn              2.165090e-03  1.317784e-01
hubscore         1.731566e-04  1.491419e-01
pagerank         5.636767e-04  1.522075e+00
trans            6.535084e-06  2.689088e-02
evcent           4.342729e-05  1.028187e-01
first            4.275191e-06  5.565476e-02
upto_second      6.656723e-04  1.160052e-01
upto_third       4.368718e-06  4.900000e-02
upto_fourth      6.348104e-05  6.050035e-02
upto_fifth       6.074699e-04  9.569082e-02
upto_sixth       3.422405e-04  9.021745e-02
second           1.852977e-04  8.191357e-02
third            5.415449e-04  9.469199e-02
fourth           1.990692e-04  1.969495e-01
fifth            6.807399e-05  8.452104e-02
sixth            4.219056e-03  1.331082e-01
ratio1           1.830163e-03  2.218802e-01
ratio2           1.761411e-03  5.814118e-01
ratio3           8.750609e-05  2.938649e-01
ratio4           1.505375e-03  1.093327e-01
ratio5           4.476907e-04  7.546998e-01
ratio6           2.187960e-04  2.219041e-01
selfinter        4.683912e-05  2.308626e-01
walktrap_vertex  7.301386e-05  5.530593e-02
bigcom1          1.718662e-04  7.578330e-02
bigcom2          0.000000e+00  0.000000e+00
bigcom3          1.518469e-04  4.900449e-02
bigcom4          0.000000e+00  2.931683e-18
bigcom6          0.000000e+00  0.000000e+00
bigcom8          0.000000e+00  0.000000e+00
bigcom9          0.000000e+00  0.000000e+00
bigcom11         0.000000e+00  0.000000e+00
bigcom13         0.000000e+00  0.000000e+00
bigcom15         0.000000e+00  0.000000e+00
bigcom16         0.000000e+00  0.000000e+00
bigcom21         0.000000e+00  0.000000e+00
bigcom22        -9.587112e-06  6.262762e-02
bigcom24         0.000000e+00  0.000000e+00
bigcom26         1.630821e-05  1.235752e-01
bigcom28         0.000000e+00  0.000000e+00
bigcom30         0.000000e+00  0.000000e+00
bigcom31         0.000000e+00  0.000000e+00
bigcom32         0.000000e+00  0.000000e+00
bigcom33         0.000000e+00  0.000000e+00
bigcom34         0.000000e+00  0.000000e+00
bigcom36         0.000000e+00  0.000000e+00
bigcom37         0.000000e+00  0.000000e+00
bigcom38         0.000000e+00  0.000000e+00
bigcom39         0.000000e+00  0.000000e+00
bigcom40         4.226205e-04  1.135900e-01
bigcom43         0.000000e+00  0.000000e+00
bigcom44         0.000000e+00  0.000000e+00
bigcom46         0.000000e+00  0.000000e+00
bigcom47         0.000000e+00  0.000000e+00
bigcom49         0.000000e+00  0.000000e+00
bigcom50         0.000000e+00  0.000000e+00
bigcom51         0.000000e+00  0.000000e+00
bigcom52         0.000000e+00  0.000000e+00
bigcom54         0.000000e+00  0.000000e+00
bigcom56         0.000000e+00  0.000000e+00
bigcom62         0.000000e+00  0.000000e+00
bigcom66         0.000000e+00  0.000000e+00
bigcom68         0.000000e+00  0.000000e+00
bigcom69         0.000000e+00  0.000000e+00
bigcom71         0.000000e+00  0.000000e+00
bigcom72         0.000000e+00  0.000000e+00
bigcom73         0.000000e+00  0.000000e+00
bigcom74         0.000000e+00  0.000000e+00
bigcom75         0.000000e+00  0.000000e+00
bigcom76         0.000000e+00  0.000000e+00
bigcom77         0.000000e+00  0.000000e+00
bigcom79         0.000000e+00  0.000000e+00
bigcom80         0.000000e+00  0.000000e+00
bigcom82         0.000000e+00  0.000000e+00
bigcom83         0.000000e+00  0.000000e+00
bigcom84         0.000000e+00  0.000000e+00
bigcom85         0.000000e+00  0.000000e+00
bigcom87         0.000000e+00  0.000000e+00
bigcom89         0.000000e+00  0.000000e+00
bigcom91         0.000000e+00  0.000000e+00
bigcom92         0.000000e+00  0.000000e+00
bigcom93         0.000000e+00  0.000000e+00
bigcom96         0.000000e+00  0.000000e+00
bigcom97         0.000000e+00  0.000000e+00
bigcom98         0.000000e+00  0.000000e+00
bigcom99         0.000000e+00  0.000000e+00
bigcom101        0.000000e+00  0.000000e+00
bigcom104        0.000000e+00  0.000000e+00
bigcom106        0.000000e+00  0.000000e+00
bigcom109        0.000000e+00  0.000000e+00
bigcom113        0.000000e+00  0.000000e+00
bigcom116        0.000000e+00  0.000000e+00
bigcom120        0.000000e+00  0.000000e+00
bigcom123        0.000000e+00  0.000000e+00
bigcom126        0.000000e+00  0.000000e+00
bigcom127        0.000000e+00  0.000000e+00
bigcom137        0.000000e+00  0.000000e+00
bigcom139        0.000000e+00  0.000000e+00
bigcom140        0.000000e+00  0.000000e+00
bigcom143        0.000000e+00  0.000000e+00
bigcom145        0.000000e+00  0.000000e+00
bigcom146        0.000000e+00  0.000000e+00
bigcom147        0.000000e+00  0.000000e+00
bigcom149        0.000000e+00  0.000000e+00
bigcom153        0.000000e+00  0.000000e+00
bigcom154        0.000000e+00  0.000000e+00
bigcom156        0.000000e+00  0.000000e+00
bigcom157        0.000000e+00  0.000000e+00
bigcom158        0.000000e+00  0.000000e+00
bigcom160        0.000000e+00  0.000000e+00
bigcom161        0.000000e+00  0.000000e+00
bigcom162        0.000000e+00  0.000000e+00
bigcom164        0.000000e+00  0.000000e+00
bigcom166        0.000000e+00  0.000000e+00
bigcom167        0.000000e+00  0.000000e+00
bigcom171        0.000000e+00  0.000000e+00
bigcom173        0.000000e+00  0.000000e+00
bigcom175        0.000000e+00  0.000000e+00
bigcom176        0.000000e+00  0.000000e+00
bigcom177        0.000000e+00  0.000000e+00
bigcom178        8.825557e-06  2.898055e-01
bigcom180        0.000000e+00  0.000000e+00
bigcom181        0.000000e+00  0.000000e+00
bigcom184        0.000000e+00  0.000000e+00
bigcom186        0.000000e+00  0.000000e+00
bigcom187        0.000000e+00  0.000000e+00
bigcom189        0.000000e+00  0.000000e+00
bigcom194        0.000000e+00  0.000000e+00
bigcom195        0.000000e+00  0.000000e+00
bigcom196        0.000000e+00  0.000000e+00
bigcom204        0.000000e+00  0.000000e+00
bigcom205       -7.999999e-07  1.972695e-01
bigcom212        0.000000e+00  0.000000e+00
bigcom214        0.000000e+00  0.000000e+00
bigcom222        0.000000e+00  0.000000e+00
bigcom223        0.000000e+00  0.000000e+00
bigcom226        0.000000e+00  0.000000e+00
bigcom227        0.000000e+00  0.000000e+00
bigcom229        0.000000e+00  0.000000e+00
bigcom233        0.000000e+00  0.000000e+00
bigcom236        0.000000e+00  0.000000e+00
bigcom237        0.000000e+00  0.000000e+00
bigcom246        0.000000e+00  0.000000e+00
bigcom248        0.000000e+00  0.000000e+00
bigcom249        0.000000e+00  0.000000e+00
bigcom250        0.000000e+00  0.000000e+00
bigcom254        0.000000e+00  0.000000e+00
bigcom266        0.000000e+00  0.000000e+00
bigcom269        0.000000e+00  0.000000e+00
bigcom272        0.000000e+00  0.000000e+00
bigcom274        0.000000e+00  0.000000e+00
bigcom281        0.000000e+00  0.000000e+00
bigcom291        0.000000e+00  0.000000e+00
bigcom292        0.000000e+00  0.000000e+00
bigcom295        0.000000e+00  0.000000e+00
bigcom299        0.000000e+00  0.000000e+00
bigcom301        0.000000e+00  0.000000e+00
bigcom306        0.000000e+00  0.000000e+00
bigcom309        0.000000e+00  0.000000e+00
bigcom314        0.000000e+00  0.000000e+00
bigcom321        0.000000e+00  0.000000e+00
bigcom341        0.000000e+00  0.000000e+00
bigcom350        0.000000e+00  0.000000e+00
bigcom353        0.000000e+00  0.000000e+00
bigcom359        0.000000e+00  0.000000e+00
bigcom363        0.000000e+00  0.000000e+00
bigcom365        0.000000e+00  0.000000e+00
bigcom385        0.000000e+00  0.000000e+00
bigcom386        0.000000e+00  0.000000e+00
bigcom408        0.000000e+00  0.000000e+00
bigcom412        0.000000e+00  0.000000e+00
bigcom480        0.000000e+00  0.000000e+00
spin_vertex      3.109837e-05  2.197823e-02
membership_s1    3.792024e-04  2.468358e-01
membership_s3    0.000000e+00  0.000000e+00
membership_s4    1.367867e-06  3.784328e-02
membership_s5    0.000000e+00  6.938894e-19
membership_s6    0.000000e+00  5.551115e-19
membership_s7    0.000000e+00  0.000000e+00
membership_s8    0.000000e+00  0.000000e+00
membership_s9    0.000000e+00  0.000000e+00
membership_s11   0.000000e+00  0.000000e+00
membership_s12   0.000000e+00  0.000000e+00
membership_s14   0.000000e+00  0.000000e+00
membership_s15   8.555071e-05  2.145404e-01
membership_s16   0.000000e+00  0.000000e+00
membership_s17   0.000000e+00  0.000000e+00
membership_s18   0.000000e+00  0.000000e+00
membership_s20   0.000000e+00  0.000000e+00
membership_s21   0.000000e+00  0.000000e+00
membership_s22   0.000000e+00  0.000000e+00
membership_s24   0.000000e+00  0.000000e+00
membership_s25   0.000000e+00  0.000000e+00
membership_s26   0.000000e+00  0.000000e+00
membership_s27   0.000000e+00  2.526316e-02
membership_s28   0.000000e+00  0.000000e+00
membership_s30   5.269472e-06  3.168122e-02
membership_s31   1.055317e-04  5.725034e-02
membership_s32   2.164109e-04  1.528386e-01
membership_s33   0.000000e+00  0.000000e+00
membership_s36   4.536266e-05  1.561545e-02
membership_s37   0.000000e+00  0.000000e+00
V1               9.815688e-05  1.811799e-01
V2               1.092659e-03  5.422857e-01
pdi             -1.197637e-05  6.036603e-03
adhesion         4.280966e-03  3.572459e-01
cohesion         3.286670e-03  4.971808e-01
inner            1.697436e-03  5.972686e-01
outer            1.539297e-03  2.239087e-01
ioratio          1.877190e-03  5.061677e-01
comsize          2.217875e-03  2.610094e-01
[1] "Dataset: low_targets Model GLM, run: 7 of 10 2015-06-22 15:12:35"
[1] "glmnet variable coefficients"
                     [,1]          [,2]
(Intercept)     -5.693892 -4.148599e+01
graph0           0.000000  5.306427e-01
graph1           0.000000 -4.749380e-04
graph2           0.000000  1.851049e-01
graph3           0.000000 -6.755237e-09
graph4           0.000000 -2.090114e-07
graph5           0.000000 -8.251894e-03
graph6           0.000000  3.173650e-05
graph7           0.000000 -2.446084e-02
graph8           0.000000 -1.101795e+00
graph9           0.000000  7.390446e-07
graph10          0.000000  1.100448e-08
graph11          0.000000 -1.852887e-09
graph12          0.000000  1.628863e-06
graph13          0.000000 -2.681031e-05
graph14          0.000000  1.276438e-08
graph15          0.000000 -3.060163e-03
graph16          0.000000 -5.971626e-07
graph17          0.000000 -1.569788e-05
graph18          0.000000  4.928700e-04
graph19          0.000000 -1.317802e-04
graph20          0.000000 -3.027206e-04
graph21          0.000000  2.902200e-03
graph22          0.000000 -1.677336e-07
graph23          0.000000  8.872307e-05
graph24          0.000000  1.039932e-03
graph25          0.000000 -2.924530e-03
graph26          0.000000 -7.945973e-03
graph27          0.000000  0.000000e+00
graph28          0.000000  0.000000e+00
graph29          0.000000  0.000000e+00
orbit0           0.000000  4.968065e-01
orbit1           0.000000 -3.614862e-04
orbit2           0.000000 -8.024878e-02
orbit3           0.000000  1.858875e-01
orbit4           0.000000  0.000000e+00
orbit5           0.000000 -3.965006e-04
orbit6           0.000000 -1.773895e-07
orbit7           0.000000 -6.526117e-01
orbit8           0.000000 -7.330951e-03
orbit9           0.000000  4.580470e-04
orbit10          0.000000 -1.654787e-03
orbit11          0.000000  2.120084e-02
orbit12          0.000000 -2.435233e-02
orbit13          0.000000 -6.054353e-02
orbit14          0.000000 -1.102872e+00
orbit15          0.000000  7.454731e-07
orbit16          0.000000  1.152816e-05
orbit17          0.000000  4.448742e-06
orbit18          0.000000  1.101012e-07
orbit19          0.000000  1.297425e-08
orbit20          0.000000 -1.647794e-07
orbit21          0.000000  2.037192e-04
orbit22          0.000000 -1.749095e-09
orbit23          0.000000  5.946901e-02
orbit24          0.000000  1.334001e-06
orbit25          0.000000  5.565633e-06
orbit26          0.000000 -1.126146e-04
orbit27          0.000000 -1.221315e-05
orbit28          0.000000  5.173246e-04
orbit29          0.000000 -2.209908e-04
orbit30          0.000000 -2.970106e-03
orbit31          0.000000  4.429653e-08
orbit32          0.000000 -1.081572e-07
orbit33          0.000000  5.142660e-01
orbit34          0.000000 -3.170859e-03
orbit35          0.000000  0.000000e+00
orbit36          0.000000 -8.883911e-04
orbit37          0.000000 -3.465566e-06
orbit38          0.000000  2.943236e-02
orbit39          0.000000 -5.283769e-05
orbit40          0.000000  0.000000e+00
orbit41          0.000000 -1.174192e-03
orbit42          0.000000 -2.452468e+00
orbit43          0.000000  4.965955e-04
orbit44          0.000000  3.715241e+00
orbit45          0.000000 -2.049111e-04
orbit46          0.000000  2.357030e-04
orbit47          0.000000 -3.191901e-02
orbit48          0.000000 -1.045376e-03
orbit49          0.000000 -3.038659e-04
orbit50          0.000000 -1.880645e-03
orbit51          0.000000  3.689503e-03
orbit52          0.000000  4.040605e-03
orbit53          0.000000  1.293886e-03
orbit54          0.000000  0.000000e+00
orbit55          0.000000 -3.211301e+00
orbit56          0.000000  1.137689e-04
orbit57          0.000000  0.000000e+00
orbit58          0.000000 -3.069625e+00
orbit59          0.000000  1.167211e-03
orbit60          0.000000  2.601710e-03
orbit61          0.000000 -8.395318e-01
orbit62          0.000000  0.000000e+00
orbit63          0.000000 -3.561981e-01
orbit64          0.000000 -8.822442e-02
orbit65          0.000000 -1.240495e-02
orbit66          0.000000  0.000000e+00
orbit67          0.000000  0.000000e+00
orbit68          0.000000  0.000000e+00
orbit69          0.000000 -6.594476e-01
orbit70          0.000000  0.000000e+00
orbit71          0.000000  0.000000e+00
orbit72          0.000000  0.000000e+00
AP               0.000000  3.851373e+00
bet              0.000000 -3.782789e-04
ecc              0.000000  1.811625e-01
eccrad           0.000000  1.019648e+00
close            0.000000  3.075920e+00
constraint       0.000000  2.265593e+00
coreness         0.000000  2.090306e-02
knn              0.000000 -9.144959e-05
hubscore         0.000000  2.811675e+02
pagerank         0.000000 -1.643755e+00
trans            0.000000 -1.178247e+00
evcent           0.000000  2.105541e+02
first            0.000000  4.971881e-01
upto_second      0.000000 -3.999779e-04
upto_third       0.000000 -1.798629e-07
upto_fourth      0.000000 -1.020176e-08
upto_fifth       0.000000  4.368033e-04
upto_sixth       0.000000  6.447283e-05
second           0.000000 -3.925255e-04
third            0.000000  6.045777e-06
fourth           0.000000 -7.688136e-06
fifth            0.000000  1.255699e-04
sixth            0.000000 -6.656340e-04
ratio1           0.000000 -1.110693e-04
ratio2           0.000000  3.697120e-03
ratio3           0.000000  1.085722e-02
ratio4           0.000000 -5.517858e-02
ratio5           0.000000 -2.094942e-01
ratio6           0.000000  1.125136e-03
selfinter        0.000000  1.255210e+00
walktrap_vertex  0.000000  4.435995e-01
bigcom1          0.000000  6.304791e-01
bigcom2          0.000000 -1.037195e+00
bigcom3          0.000000  7.708404e-01
bigcom4          0.000000  2.606091e-01
bigcom6          0.000000  0.000000e+00
bigcom8          0.000000 -8.376906e-01
bigcom9          0.000000 -1.581669e+00
bigcom11         0.000000 -1.892039e+00
bigcom13         0.000000 -1.971790e+00
bigcom15         0.000000 -1.063337e+00
bigcom16         0.000000 -2.062196e-01
bigcom21         0.000000 -2.288276e+00
bigcom22         0.000000  1.682974e-01
bigcom24         0.000000  0.000000e+00
bigcom26         0.000000  2.458584e+00
bigcom28         0.000000 -2.314027e+00
bigcom30         0.000000 -2.521423e+00
bigcom31         0.000000 -8.960250e-01
bigcom32         0.000000 -1.392422e+00
bigcom33         0.000000  0.000000e+00
bigcom34         0.000000  0.000000e+00
bigcom36         0.000000 -2.005280e+00
bigcom37         0.000000  0.000000e+00
bigcom38         0.000000 -7.941377e-01
bigcom39         0.000000 -2.031737e+00
bigcom40         0.000000  2.540345e-01
bigcom43         0.000000 -3.490534e-01
bigcom44         0.000000 -2.304647e+00
bigcom46         0.000000 -1.218050e+00
bigcom47         0.000000 -1.240456e+00
bigcom49         0.000000 -2.257301e+00
bigcom50         0.000000 -1.877099e+00
bigcom51         0.000000  0.000000e+00
bigcom52         0.000000 -8.288858e-01
bigcom54         0.000000 -9.915612e-01
bigcom56         0.000000  0.000000e+00
bigcom62         0.000000 -7.141779e-01
bigcom66         0.000000 -1.962690e+00
bigcom68         0.000000 -8.691097e-01
bigcom69         0.000000 -1.406614e+00
bigcom71         0.000000 -3.426141e-01
bigcom72         0.000000 -8.577243e-01
bigcom73         0.000000 -7.062435e-01
bigcom74         0.000000 -1.236746e+00
bigcom75         0.000000 -1.197345e+00
bigcom76         0.000000 -8.235594e-01
bigcom77         0.000000 -1.356052e+00
bigcom79         0.000000 -2.208638e+00
bigcom80         0.000000 -1.528889e+00
bigcom82         0.000000 -2.379160e+00
bigcom83         0.000000 -1.747039e-01
bigcom84         0.000000 -1.915265e+00
bigcom85         0.000000 -3.489832e+00
bigcom87         0.000000 -1.680185e+00
bigcom89         0.000000 -1.465221e+00
bigcom91         0.000000 -8.395314e-01
bigcom92         0.000000 -1.447796e+00
bigcom93         0.000000  0.000000e+00
bigcom96         0.000000 -4.365160e-01
bigcom97         0.000000 -6.950801e-01
bigcom98         0.000000 -1.987952e+00
bigcom99         0.000000 -2.800145e-01
bigcom101        0.000000 -1.804212e+00
bigcom104        0.000000 -1.825525e-02
bigcom106        0.000000 -1.917250e+00
bigcom109        0.000000  0.000000e+00
bigcom113        0.000000 -1.809585e+00
bigcom116        0.000000 -1.640530e+00
bigcom120        0.000000 -1.872987e+00
bigcom123        0.000000 -1.077046e+00
bigcom126        0.000000 -1.487254e+00
bigcom127        0.000000  0.000000e+00
bigcom137        0.000000 -1.010832e+00
bigcom139        0.000000 -2.236054e+00
bigcom140        0.000000  0.000000e+00
bigcom143        0.000000 -2.044318e+00
bigcom145        0.000000  0.000000e+00
bigcom146        0.000000  0.000000e+00
bigcom147        0.000000 -2.101176e+00
bigcom149        0.000000  0.000000e+00
bigcom153        0.000000 -1.035631e+00
bigcom154        0.000000 -1.314999e+00
bigcom156        0.000000 -8.381087e-01
bigcom157        0.000000  0.000000e+00
bigcom158        0.000000 -1.066326e+00
bigcom160        0.000000 -8.452047e-01
bigcom161        0.000000  0.000000e+00
bigcom162        0.000000 -3.359098e-01
bigcom164        0.000000 -1.405148e+00
bigcom166        0.000000  0.000000e+00
bigcom167        0.000000 -1.198381e+00
bigcom171        0.000000 -6.550927e-01
bigcom173        0.000000  0.000000e+00
bigcom175        0.000000  0.000000e+00
bigcom176        0.000000 -1.240546e+00
bigcom177        0.000000  0.000000e+00
bigcom178        0.000000  4.457076e+00
bigcom180        0.000000  0.000000e+00
bigcom181        0.000000 -1.256305e+00
bigcom184        0.000000 -8.968192e-03
bigcom186        0.000000 -5.741543e-01
bigcom187        0.000000 -1.694328e+00
bigcom189        0.000000  0.000000e+00
bigcom194        0.000000 -3.906226e-01
bigcom195        0.000000 -1.552490e+00
bigcom196        0.000000 -1.561992e+00
bigcom204        0.000000 -1.294824e+00
bigcom205        0.000000  5.267510e+00
bigcom212        0.000000 -1.623420e-01
bigcom214        0.000000 -1.258299e-01
bigcom222        0.000000 -9.825718e-01
bigcom223        0.000000  0.000000e+00
bigcom226        0.000000  0.000000e+00
bigcom227        0.000000  0.000000e+00
bigcom229        0.000000  0.000000e+00
bigcom233        0.000000 -1.019552e+00
bigcom236        0.000000 -1.314197e+00
bigcom237        0.000000  0.000000e+00
bigcom246        0.000000 -1.685467e+00
bigcom248        0.000000 -1.354793e+00
bigcom249        0.000000 -1.427087e+00
bigcom250        0.000000  0.000000e+00
bigcom254        0.000000 -1.650645e+00
bigcom266        0.000000 -2.190375e+00
bigcom269        0.000000 -1.161486e+00
bigcom272        0.000000 -1.317848e+00
bigcom274        0.000000  0.000000e+00
bigcom281        0.000000 -5.679389e-01
bigcom291        0.000000 -1.515279e+00
bigcom292        0.000000 -7.652113e-01
bigcom295        0.000000  0.000000e+00
bigcom299        0.000000 -1.301597e+00
bigcom301        0.000000  0.000000e+00
bigcom306        0.000000 -1.929256e+00
bigcom309        0.000000 -3.980269e-01
bigcom314        0.000000  0.000000e+00
bigcom321        0.000000 -1.721627e+00
bigcom341        0.000000  0.000000e+00
bigcom350        0.000000  0.000000e+00
bigcom353        0.000000  0.000000e+00
bigcom359        0.000000 -8.020886e-01
bigcom363        0.000000  0.000000e+00
bigcom365        0.000000 -2.306409e-01
bigcom385        0.000000 -9.061636e-01
bigcom386        0.000000  0.000000e+00
bigcom408        0.000000 -2.395586e-01
bigcom412        0.000000  0.000000e+00
bigcom480        0.000000 -3.902003e-01
spin_vertex      0.000000 -4.358524e-01
membership_s1    0.000000  2.045305e+00
membership_s3    0.000000 -2.301622e-01
membership_s4    0.000000  2.001247e+00
membership_s5    0.000000 -8.996630e-01
membership_s6    0.000000 -5.170325e+00
membership_s7    0.000000 -7.158773e-01
membership_s8    0.000000 -5.732403e-02
membership_s9    0.000000 -6.779772e-02
membership_s11   0.000000  0.000000e+00
membership_s12   0.000000  0.000000e+00
membership_s14   0.000000 -4.912909e-01
membership_s15   0.000000  2.521863e+00
membership_s16   0.000000  0.000000e+00
membership_s17   0.000000  0.000000e+00
membership_s18   0.000000 -1.424286e-01
membership_s20   0.000000  0.000000e+00
membership_s21   0.000000 -5.293310e-01
membership_s22   0.000000 -7.189515e-02
membership_s24   0.000000 -1.888500e-01
membership_s25   0.000000 -2.321342e-01
membership_s26   0.000000 -2.970225e+00
membership_s27   0.000000 -1.347365e+00
membership_s28   0.000000 -4.514273e-06
membership_s30   0.000000  1.243826e+00
membership_s31   0.000000  2.209811e+00
membership_s32   0.000000  3.242815e+00
membership_s33   0.000000  0.000000e+00
membership_s36   0.000000  1.230663e+00
membership_s37   0.000000 -4.828490e-01
V1               0.000000  1.423930e-01
V2               0.000000  4.096006e-01
pdi              0.000000  9.092831e+03
adhesion         0.000000  6.297718e-05
cohesion         0.000000 -1.104569e-04
inner            0.000000  2.637498e-04
outer            0.000000  9.751408e-05
ioratio          0.000000  8.065091e+00
comsize          0.000000  1.074429e-03
[1] "Dataset: low_targets Model GBM, run: 8 of 10 2015-06-22 15:15:52"
Iter   TrainDeviance   ValidDeviance   StepSize   Improve
     1        0.0471            -nan     0.0100    0.0001
     2        0.0464            -nan     0.0100   -0.0000
     3        0.0449            -nan     0.0100   -0.0000
     4        0.0440            -nan     0.0100   -0.0000
     5        0.0431            -nan     0.0100   -0.0000
     6        0.0426            -nan     0.0100    0.0000
     7        0.0417            -nan     0.0100   -0.0000
     8        0.0411            -nan     0.0100    0.0000
     9        0.0407            -nan     0.0100   -0.0000
    10        0.0397            -nan     0.0100   -0.0000
    20        0.0344            -nan     0.0100   -0.0000
    40        0.0274            -nan     0.0100    0.0000
    49        0.0253            -nan     0.0100   -0.0000

[1] "GBM variable coefficients"
                            var      rel.inf
pagerank               pagerank 1.188358e+01
ratio2                   ratio2 7.858385e+00
comsize                 comsize 6.069788e+00
inner                     inner 5.959000e+00
adhesion               adhesion 5.463878e+00
ratio5                   ratio5 4.914330e+00
V1                           V1 4.338763e+00
V2                           V2 3.777078e+00
ioratio                 ioratio 3.482888e+00
orbit38                 orbit38 3.433116e+00
walktrap_vertex walktrap_vertex 3.251399e+00
orbit18                 orbit18 3.099608e+00
orbit44                 orbit44 2.870730e+00
outer                     outer 2.351853e+00
cohesion               cohesion 2.082234e+00
orbit36                 orbit36 1.753200e+00
bigcom26               bigcom26 1.659042e+00
orbit28                 orbit28 1.357150e+00
ratio3                   ratio3 1.200384e+00
bet                         bet 1.122690e+00
fourth                   fourth 1.120192e+00
orbit21                 orbit21 8.817282e-01
orbit27                 orbit27 8.089808e-01
orbit33                 orbit33 7.862666e-01
sixth                     sixth 7.831725e-01
knn                         knn 7.304220e-01
bigcom3                 bigcom3 7.303141e-01
selfinter             selfinter 6.982916e-01
membership_s32   membership_s32 6.966391e-01
orbit16                 orbit16 6.437674e-01
orbit19                 orbit19 6.304702e-01
graph11                 graph11 5.987509e-01
graph16                 graph16 5.387804e-01
orbit64                 orbit64 5.218842e-01
orbit17                 orbit17 5.123582e-01
membership_s31   membership_s31 5.102928e-01
graph5                   graph5 5.079532e-01
coreness               coreness 5.036323e-01
third                     third 4.996116e-01
graph4                   graph4 4.648438e-01
orbit53                 orbit53 4.563464e-01
graph17                 graph17 4.558393e-01
orbit15                 orbit15 4.399349e-01
orbit60                 orbit60 4.057651e-01
upto_sixth           upto_sixth 3.994400e-01
graph6                   graph6 3.938907e-01
orbit5                   orbit5 3.813502e-01
upto_third           upto_third 3.559914e-01
orbit47                 orbit47 3.504566e-01
graph19                 graph19 3.363999e-01
orbit51                 orbit51 3.187019e-01
orbit37                 orbit37 3.052711e-01
membership_s30   membership_s30 2.829966e-01
orbit39                 orbit39 2.648190e-01
upto_fifth           upto_fifth 2.537325e-01
orbit30                 orbit30 2.443884e-01
graph21                 graph21 2.392517e-01
orbit2                   orbit2 2.293894e-01
graph13                 graph13 2.159000e-01
graph23                 graph23 2.153808e-01
graph15                 graph15 2.002891e-01
orbit52                 orbit52 1.894794e-01
graph20                 graph20 1.633423e-01
orbit11                 orbit11 1.590672e-01
graph14                 graph14 1.388025e-01
orbit20                 orbit20 1.375224e-01
orbit45                 orbit45 1.235954e-01
orbit10                 orbit10 1.221896e-01
orbit48                 orbit48 1.212912e-01
graph0                   graph0 1.201643e-01
orbit40                 orbit40 1.165188e-01
membership_s4     membership_s4 1.142090e-01
orbit41                 orbit41 1.061103e-01
constraint           constraint 9.883299e-02
graph10                 graph10 8.345256e-02
ratio6                   ratio6 7.860816e-02
ratio1                   ratio1 7.834136e-02
spin_vertex         spin_vertex 6.851826e-02
bigcom40               bigcom40 5.188026e-02
membership_s1     membership_s1 4.502461e-02
membership_s15   membership_s15 4.006561e-02
graph1                   graph1 2.149500e-27
graph2                   graph2 0.000000e+00
graph3                   graph3 0.000000e+00
graph7                   graph7 0.000000e+00
graph8                   graph8 0.000000e+00
graph9                   graph9 0.000000e+00
graph12                 graph12 0.000000e+00
graph18                 graph18 0.000000e+00
graph22                 graph22 0.000000e+00
graph24                 graph24 0.000000e+00
graph25                 graph25 0.000000e+00
graph26                 graph26 0.000000e+00
graph27                 graph27 0.000000e+00
graph28                 graph28 0.000000e+00
graph29                 graph29 0.000000e+00
orbit0                   orbit0 0.000000e+00
orbit1                   orbit1 0.000000e+00
orbit3                   orbit3 0.000000e+00
orbit4                   orbit4 0.000000e+00
orbit6                   orbit6 0.000000e+00
orbit7                   orbit7 0.000000e+00
orbit8                   orbit8 0.000000e+00
orbit9                   orbit9 0.000000e+00
orbit12                 orbit12 0.000000e+00
orbit13                 orbit13 0.000000e+00
orbit14                 orbit14 0.000000e+00
orbit22                 orbit22 0.000000e+00
orbit23                 orbit23 0.000000e+00
orbit24                 orbit24 0.000000e+00
orbit25                 orbit25 0.000000e+00
orbit26                 orbit26 0.000000e+00
orbit29                 orbit29 0.000000e+00
orbit31                 orbit31 0.000000e+00
orbit32                 orbit32 0.000000e+00
orbit34                 orbit34 0.000000e+00
orbit35                 orbit35 0.000000e+00
orbit42                 orbit42 0.000000e+00
orbit43                 orbit43 0.000000e+00
orbit46                 orbit46 0.000000e+00
orbit49                 orbit49 0.000000e+00
orbit50                 orbit50 0.000000e+00
orbit54                 orbit54 0.000000e+00
orbit55                 orbit55 0.000000e+00
orbit56                 orbit56 0.000000e+00
orbit57                 orbit57 0.000000e+00
orbit58                 orbit58 0.000000e+00
orbit59                 orbit59 0.000000e+00
orbit61                 orbit61 0.000000e+00
orbit62                 orbit62 0.000000e+00
orbit63                 orbit63 0.000000e+00
orbit65                 orbit65 0.000000e+00
orbit66                 orbit66 0.000000e+00
orbit67                 orbit67 0.000000e+00
orbit68                 orbit68 0.000000e+00
orbit69                 orbit69 0.000000e+00
orbit70                 orbit70 0.000000e+00
orbit71                 orbit71 0.000000e+00
orbit72                 orbit72 0.000000e+00
AP                           AP 0.000000e+00
ecc                         ecc 0.000000e+00
eccrad                   eccrad 0.000000e+00
close                     close 0.000000e+00
hubscore               hubscore 0.000000e+00
trans                     trans 0.000000e+00
evcent                   evcent 0.000000e+00
first                     first 0.000000e+00
upto_second         upto_second 0.000000e+00
upto_fourth         upto_fourth 0.000000e+00
second                   second 0.000000e+00
fifth                     fifth 0.000000e+00
ratio4                   ratio4 0.000000e+00
bigcom1                 bigcom1 0.000000e+00
bigcom2                 bigcom2 0.000000e+00
bigcom4                 bigcom4 0.000000e+00
bigcom6                 bigcom6 0.000000e+00
bigcom8                 bigcom8 0.000000e+00
bigcom9                 bigcom9 0.000000e+00
bigcom11               bigcom11 0.000000e+00
bigcom13               bigcom13 0.000000e+00
bigcom15               bigcom15 0.000000e+00
bigcom16               bigcom16 0.000000e+00
bigcom21               bigcom21 0.000000e+00
bigcom22               bigcom22 0.000000e+00
bigcom24               bigcom24 0.000000e+00
bigcom28               bigcom28 0.000000e+00
bigcom30               bigcom30 0.000000e+00
bigcom31               bigcom31 0.000000e+00
bigcom32               bigcom32 0.000000e+00
bigcom33               bigcom33 0.000000e+00
bigcom34               bigcom34 0.000000e+00
bigcom36               bigcom36 0.000000e+00
bigcom37               bigcom37 0.000000e+00
bigcom38               bigcom38 0.000000e+00
bigcom39               bigcom39 0.000000e+00
bigcom43               bigcom43 0.000000e+00
bigcom44               bigcom44 0.000000e+00
bigcom46               bigcom46 0.000000e+00
bigcom47               bigcom47 0.000000e+00
bigcom49               bigcom49 0.000000e+00
bigcom50               bigcom50 0.000000e+00
bigcom51               bigcom51 0.000000e+00
bigcom52               bigcom52 0.000000e+00
bigcom54               bigcom54 0.000000e+00
bigcom56               bigcom56 0.000000e+00
bigcom62               bigcom62 0.000000e+00
bigcom66               bigcom66 0.000000e+00
bigcom68               bigcom68 0.000000e+00
bigcom69               bigcom69 0.000000e+00
bigcom71               bigcom71 0.000000e+00
bigcom72               bigcom72 0.000000e+00
bigcom73               bigcom73 0.000000e+00
bigcom74               bigcom74 0.000000e+00
bigcom75               bigcom75 0.000000e+00
bigcom76               bigcom76 0.000000e+00
bigcom77               bigcom77 0.000000e+00
bigcom79               bigcom79 0.000000e+00
bigcom80               bigcom80 0.000000e+00
bigcom82               bigcom82 0.000000e+00
bigcom83               bigcom83 0.000000e+00
bigcom84               bigcom84 0.000000e+00
bigcom85               bigcom85 0.000000e+00
bigcom87               bigcom87 0.000000e+00
bigcom89               bigcom89 0.000000e+00
bigcom91               bigcom91 0.000000e+00
bigcom92               bigcom92 0.000000e+00
bigcom93               bigcom93 0.000000e+00
bigcom96               bigcom96 0.000000e+00
bigcom97               bigcom97 0.000000e+00
bigcom98               bigcom98 0.000000e+00
bigcom99               bigcom99 0.000000e+00
bigcom101             bigcom101 0.000000e+00
bigcom104             bigcom104 0.000000e+00
bigcom106             bigcom106 0.000000e+00
bigcom109             bigcom109 0.000000e+00
bigcom113             bigcom113 0.000000e+00
bigcom116             bigcom116 0.000000e+00
bigcom120             bigcom120 0.000000e+00
bigcom123             bigcom123 0.000000e+00
bigcom126             bigcom126 0.000000e+00
bigcom127             bigcom127 0.000000e+00
bigcom137             bigcom137 0.000000e+00
bigcom139             bigcom139 0.000000e+00
bigcom140             bigcom140 0.000000e+00
bigcom143             bigcom143 0.000000e+00
bigcom145             bigcom145 0.000000e+00
bigcom146             bigcom146 0.000000e+00
bigcom147             bigcom147 0.000000e+00
bigcom149             bigcom149 0.000000e+00
bigcom153             bigcom153 0.000000e+00
bigcom154             bigcom154 0.000000e+00
bigcom156             bigcom156 0.000000e+00
bigcom157             bigcom157 0.000000e+00
bigcom158             bigcom158 0.000000e+00
bigcom160             bigcom160 0.000000e+00
bigcom161             bigcom161 0.000000e+00
bigcom162             bigcom162 0.000000e+00
bigcom164             bigcom164 0.000000e+00
bigcom166             bigcom166 0.000000e+00
bigcom167             bigcom167 0.000000e+00
bigcom171             bigcom171 0.000000e+00
bigcom173             bigcom173 0.000000e+00
bigcom175             bigcom175 0.000000e+00
bigcom176             bigcom176 0.000000e+00
bigcom177             bigcom177 0.000000e+00
bigcom178             bigcom178 0.000000e+00
bigcom180             bigcom180 0.000000e+00
bigcom181             bigcom181 0.000000e+00
bigcom184             bigcom184 0.000000e+00
bigcom186             bigcom186 0.000000e+00
bigcom187             bigcom187 0.000000e+00
bigcom189             bigcom189 0.000000e+00
bigcom194             bigcom194 0.000000e+00
bigcom195             bigcom195 0.000000e+00
bigcom196             bigcom196 0.000000e+00
bigcom204             bigcom204 0.000000e+00
bigcom205             bigcom205 0.000000e+00
bigcom212             bigcom212 0.000000e+00
bigcom214             bigcom214 0.000000e+00
bigcom222             bigcom222 0.000000e+00
bigcom223             bigcom223 0.000000e+00
bigcom226             bigcom226 0.000000e+00
bigcom227             bigcom227 0.000000e+00
bigcom229             bigcom229 0.000000e+00
bigcom233             bigcom233 0.000000e+00
bigcom236             bigcom236 0.000000e+00
bigcom237             bigcom237 0.000000e+00
bigcom246             bigcom246 0.000000e+00
bigcom248             bigcom248 0.000000e+00
bigcom249             bigcom249 0.000000e+00
bigcom250             bigcom250 0.000000e+00
bigcom254             bigcom254 0.000000e+00
bigcom266             bigcom266 0.000000e+00
bigcom269             bigcom269 0.000000e+00
bigcom272             bigcom272 0.000000e+00
bigcom274             bigcom274 0.000000e+00
bigcom281             bigcom281 0.000000e+00
bigcom291             bigcom291 0.000000e+00
bigcom292             bigcom292 0.000000e+00
bigcom295             bigcom295 0.000000e+00
bigcom299             bigcom299 0.000000e+00
bigcom301             bigcom301 0.000000e+00
bigcom306             bigcom306 0.000000e+00
bigcom309             bigcom309 0.000000e+00
bigcom314             bigcom314 0.000000e+00
bigcom321             bigcom321 0.000000e+00
bigcom341             bigcom341 0.000000e+00
bigcom350             bigcom350 0.000000e+00
bigcom353             bigcom353 0.000000e+00
bigcom359             bigcom359 0.000000e+00
bigcom363             bigcom363 0.000000e+00
bigcom365             bigcom365 0.000000e+00
bigcom385             bigcom385 0.000000e+00
bigcom386             bigcom386 0.000000e+00
bigcom408             bigcom408 0.000000e+00
bigcom412             bigcom412 0.000000e+00
bigcom480             bigcom480 0.000000e+00
membership_s3     membership_s3 0.000000e+00
membership_s5     membership_s5 0.000000e+00
membership_s6     membership_s6 0.000000e+00
membership_s7     membership_s7 0.000000e+00
membership_s8     membership_s8 0.000000e+00
membership_s9     membership_s9 0.000000e+00
membership_s11   membership_s11 0.000000e+00
membership_s12   membership_s12 0.000000e+00
membership_s14   membership_s14 0.000000e+00
membership_s16   membership_s16 0.000000e+00
membership_s17   membership_s17 0.000000e+00
membership_s18   membership_s18 0.000000e+00
membership_s20   membership_s20 0.000000e+00
membership_s21   membership_s21 0.000000e+00
membership_s22   membership_s22 0.000000e+00
membership_s24   membership_s24 0.000000e+00
membership_s25   membership_s25 0.000000e+00
membership_s26   membership_s26 0.000000e+00
membership_s27   membership_s27 0.000000e+00
membership_s28   membership_s28 0.000000e+00
membership_s33   membership_s33 0.000000e+00
membership_s36   membership_s36 0.000000e+00
membership_s37   membership_s37 0.000000e+00
pdi                         pdi 0.000000e+00
[1] "Dataset: low_targets Model RF, run: 8 of 10 2015-06-22 15:16:19"
     |      Out-of-bag   |
Tree |      MSE  %Var(y) |
   1 | 0.009998   271.47 |
   2 | 0.007889   214.20 |
   3 | 0.007652   207.77 |
   4 | 0.007364   199.96 |
   5 | 0.007162   194.48 |
   6 | 0.006587   178.84 |
   7 | 0.005983   162.46 |
   8 | 0.005698   154.71 |
   9 |  0.00539   146.35 |
  10 | 0.005031   136.60 |
  11 | 0.004889   132.76 |
  12 | 0.004986   135.37 |
  13 | 0.004903   133.12 |
  14 | 0.004827   131.06 |
  15 | 0.004714   128.01 |
  16 | 0.004683   127.15 |
  17 | 0.004712   127.94 |
  18 | 0.004681   127.11 |
  19 | 0.004645   126.12 |
  20 | 0.004553   123.63 |
  21 | 0.004551   123.58 |
  22 | 0.004523   122.82 |
  23 | 0.004478   121.60 |
  24 |  0.00444   120.56 |
  25 | 0.004426   120.18 |
  26 | 0.004413   119.83 |
  27 | 0.004388   119.15 |
  28 | 0.004385   119.06 |
  29 | 0.004365   118.52 |
  30 | 0.004337   117.77 |
  31 | 0.004325   117.45 |
  32 | 0.004312   117.08 |
  33 | 0.004316   117.19 |
  34 | 0.004304   116.86 |
  35 | 0.004318   117.26 |
  36 | 0.004303   116.84 |
  37 | 0.004311   117.04 |
  38 | 0.004291   116.51 |
  39 | 0.004279   116.20 |
  40 | 0.004284   116.33 |
  41 | 0.004276   116.11 |
  42 | 0.004267   115.87 |
  43 |  0.00426   115.68 |
  44 | 0.004253   115.48 |
  45 | 0.004246   115.30 |
  46 | 0.004243   115.21 |
  47 | 0.004224   114.69 |
  48 | 0.004226   114.75 |
  49 | 0.004228   114.79 |
  50 | 0.004218   114.54 |
  51 | 0.004222   114.64 |
  52 | 0.004213   114.40 |
  53 | 0.004203   114.13 |
  54 | 0.004197   113.95 |
  55 | 0.004186   113.66 |
  56 | 0.004176   113.40 |
  57 | 0.004175   113.37 |
  58 | 0.004166   113.12 |
  59 | 0.004159   112.93 |
  60 | 0.004155   112.82 |
  61 | 0.004152   112.73 |
  62 | 0.004148   112.62 |
  63 | 0.004154   112.79 |
  64 | 0.004164   113.07 |
  65 | 0.004163   113.04 |
  66 | 0.004164   113.06 |
  67 | 0.004153   112.77 |
  68 | 0.004148   112.64 |
  69 | 0.004148   112.62 |
  70 | 0.004144   112.53 |
  71 | 0.004142   112.46 |
  72 | 0.004138   112.35 |
  73 | 0.004129   112.11 |
  74 | 0.004119   111.83 |
  75 | 0.004138   112.36 |
  76 | 0.004131   112.16 |
  77 | 0.004131   112.18 |
  78 | 0.004136   112.31 |
  79 | 0.004131   112.16 |
  80 | 0.004126   112.04 |
  81 | 0.004125   112.00 |
  82 | 0.004131   112.17 |
  83 | 0.004131   112.17 |
  84 | 0.004116   111.75 |
  85 | 0.004108   111.54 |
  86 |   0.0041   111.33 |
  87 | 0.004086   110.95 |
  88 | 0.004081   110.81 |
  89 | 0.004082   110.83 |
  90 | 0.004082   110.84 |
  91 | 0.004085   110.92 |
  92 | 0.004085   110.93 |
  93 | 0.004086   110.93 |
  94 | 0.004079   110.74 |
  95 | 0.004075   110.65 |
  96 | 0.004074   110.63 |
  97 | 0.004066   110.41 |
  98 | 0.004062   110.29 |
  99 | 0.004058   110.19 |
 100 | 0.004055   110.10 |
[1] "Random Forest variable coefficients"
                      %IncMSE IncNodePurity
graph0           8.421854e-05  6.008264e-02
graph1           4.192849e-04  2.996038e-02
graph2           1.535313e-20  1.927993e-04
graph3           2.193230e-04  5.130595e-02
graph4           5.726733e-03  2.151354e-01
graph5           2.167670e-04  6.417616e-02
graph6           6.473137e-04  1.676745e-01
graph7           0.000000e+00  1.012374e-19
graph8           0.000000e+00  0.000000e+00
graph9           1.146473e-04  1.041296e-01
graph10          1.635196e-03  1.241569e-01
graph11          2.431563e-03  2.722996e-01
graph12          7.427764e-05  1.723551e-01
graph13          8.967705e-05  2.651048e-02
graph14          2.812233e-04  1.917918e-01
graph15          4.722678e-04  5.441996e-02
graph16          2.962766e-04  1.359048e-01
graph17          3.601063e-04  6.384599e-02
graph18          8.659163e-04  2.156750e-02
graph19          2.176939e-05  1.293589e-01
graph20          5.895602e-04  8.916763e-02
graph21          2.860124e-04  7.438573e-02
graph22          4.418913e-06  9.411765e-03
graph23          3.142934e-05  1.164867e-01
graph24          1.235178e-05  2.086364e-02
graph25          1.196214e-05  2.656265e-02
graph26          0.000000e+00  7.047314e-20
graph27          0.000000e+00  2.257851e-19
graph28          0.000000e+00  0.000000e+00
graph29          0.000000e+00  0.000000e+00
orbit0           8.787346e-06  1.500000e-02
orbit1           1.364599e-03  9.638381e-02
orbit2          -8.469685e-06  4.041462e-02
orbit3           8.948546e-06  1.633333e-02
orbit4           2.287219e-04  9.353807e-02
orbit5           3.604693e-05  5.337068e-02
orbit6           5.066114e-03  7.023380e-02
orbit7           1.345563e-05  3.772198e-02
orbit8           4.714067e-04  5.934268e-02
orbit9           9.118089e-04  1.744675e-01
orbit10          9.749583e-05  1.170888e-02
orbit11          1.044531e-04  5.493035e-02
orbit12          4.327131e-06  9.411765e-03
orbit13         -7.550022e-06  1.434308e-02
orbit14          0.000000e+00  1.387779e-19
orbit15          5.555611e-04  1.268506e-01
orbit16          7.867992e-04  1.333184e-01
orbit17          2.719816e-04  8.877175e-02
orbit18          1.951787e-03  4.435514e-01
orbit19          3.309776e-04  1.267651e-01
orbit20          5.735281e-05  1.203544e-01
orbit21          5.614937e-04  9.196588e-02
orbit22          3.221651e-03  1.588754e-01
orbit23          0.000000e+00  8.023096e-20
orbit24          8.173364e-05  1.600163e-01
orbit25          4.908103e-04  1.353043e-01
orbit26         -1.157247e-08  2.672853e-02
orbit27          4.343442e-04  9.610227e-02
orbit28          3.519138e-04  1.425066e-01
orbit29          4.605489e-04  5.890849e-02
orbit30          3.115362e-05  5.261631e-02
orbit31          2.454384e-04  9.224646e-02
orbit32          9.881807e-04  9.021109e-02
orbit33          3.395890e-05  5.316507e-02
orbit34          2.131895e-04  4.340260e-02
orbit35          1.250678e-04  5.157751e-02
orbit36          5.378053e-04  2.253924e-01
orbit37          3.920204e-05  9.074927e-02
orbit38          3.317202e-04  2.712095e-01
orbit39         -2.435086e-05  5.871765e-02
orbit40          1.497805e-04  6.944295e-02
orbit41          4.232541e-06  1.416603e-02
orbit42          0.000000e+00  0.000000e+00
orbit43          9.169666e-04  1.974125e-02
orbit44          3.829213e-04  8.736128e-02
orbit45         -1.039495e-05  1.078649e-01
orbit46          1.559945e-04  4.360422e-02
orbit47          2.743218e-04  1.108627e-01
orbit48          3.371311e-04  2.217596e-02
orbit49          1.982839e-04  1.460926e-01
orbit50         -4.244593e-06  1.344707e-02
orbit51          3.009342e-04  4.373883e-02
orbit52          4.243446e-05  5.296143e-02
orbit53         -8.603874e-06  1.446707e-01
orbit54          8.743320e-06  3.583333e-02
orbit55          0.000000e+00  6.938894e-20
orbit56          2.151706e-05  3.137871e-02
orbit57          0.000000e+00  1.355253e-22
orbit58          0.000000e+00  0.000000e+00
orbit59         -8.733624e-06  1.428571e-02
orbit60          3.303964e-04  1.643428e-02
orbit61          0.000000e+00  5.685939e-02
orbit62          3.125956e-05  5.644432e-02
orbit63          8.245369e-05  5.679516e-02
orbit64         -1.165235e-07  1.497972e-01
orbit65          0.000000e+00  5.421011e-22
orbit66          0.000000e+00  1.355253e-22
orbit67          0.000000e+00  0.000000e+00
orbit68         -3.292362e-06  8.960128e-03
orbit69          0.000000e+00  0.000000e+00
orbit70          0.000000e+00  0.000000e+00
orbit71          0.000000e+00  0.000000e+00
orbit72          0.000000e+00  0.000000e+00
AP              -1.822114e-05  2.152254e-03
bet              1.388985e-03  1.685203e-01
ecc              1.730852e-05  2.750000e-02
eccrad          -6.287573e-06  3.392857e-02
close            1.391739e-03  8.756637e-02
constraint       4.498617e-04  1.608092e-01
coreness         2.422219e-04  4.038262e-01
knn              3.253335e-03  1.407761e-01
hubscore         9.884219e-04  3.416653e-02
pagerank         9.291883e-04  1.148568e+00
trans            1.762352e-05  2.720143e-02
evcent           6.094467e-05  5.184441e-02
first            1.304915e-05  1.428571e-02
upto_second      2.516251e-04  9.601869e-02
upto_third       2.581833e-05  9.808297e-02
upto_fourth      7.366453e-05  6.406429e-02
upto_fifth       5.000033e-03  6.642682e-02
upto_sixth       1.119543e-03  1.146032e-01
second           1.507424e-03  9.568323e-02
third            2.141059e-04  1.345743e-01
fourth           1.366098e-03  2.891248e-01
fifth            7.539786e-05  1.964306e-01
sixth            3.477721e-03  2.584726e-01
ratio1           4.198898e-03  3.035599e-01
ratio2           1.418636e-03  5.468758e-01
ratio3           1.143553e-04  3.512279e-01
ratio4           1.105562e-04  2.206497e-01
ratio5           1.364828e-04  8.169898e-01
ratio6           4.476995e-04  1.396262e-01
selfinter        2.605545e-04  4.082956e-01
walktrap_vertex -2.207462e-07  6.753005e-02
bigcom1          2.541239e-05  4.721466e-02
bigcom2          0.000000e+00  0.000000e+00
bigcom3          1.331364e-04  1.069202e-01
bigcom4          0.000000e+00  2.424702e-02
bigcom6          0.000000e+00  0.000000e+00
bigcom8          0.000000e+00  0.000000e+00
bigcom9          0.000000e+00  0.000000e+00
bigcom11         0.000000e+00  0.000000e+00
bigcom13         0.000000e+00  0.000000e+00
bigcom15         0.000000e+00  0.000000e+00
bigcom16         0.000000e+00  0.000000e+00
bigcom21         0.000000e+00  0.000000e+00
bigcom22        -1.369729e-05  8.213800e-02
bigcom24         0.000000e+00  0.000000e+00
bigcom26         1.016665e-06  1.433232e-01
bigcom28         0.000000e+00  0.000000e+00
bigcom30         0.000000e+00  0.000000e+00
bigcom31         0.000000e+00  1.387779e-19
bigcom32         0.000000e+00  0.000000e+00
bigcom33         0.000000e+00  0.000000e+00
bigcom34         0.000000e+00  0.000000e+00
bigcom36         0.000000e+00  0.000000e+00
bigcom37         0.000000e+00  0.000000e+00
bigcom38         0.000000e+00  0.000000e+00
bigcom39         0.000000e+00  2.710505e-22
bigcom40         3.001988e-04  1.164323e-01
bigcom43         0.000000e+00  0.000000e+00
bigcom44         0.000000e+00  0.000000e+00
bigcom46         0.000000e+00  0.000000e+00
bigcom47         0.000000e+00  0.000000e+00
bigcom49         0.000000e+00  0.000000e+00
bigcom50         0.000000e+00  0.000000e+00
bigcom51         0.000000e+00  0.000000e+00
bigcom52         0.000000e+00  0.000000e+00
bigcom54         0.000000e+00  0.000000e+00
bigcom56         0.000000e+00  0.000000e+00
bigcom62         0.000000e+00  0.000000e+00
bigcom66         0.000000e+00  0.000000e+00
bigcom68         0.000000e+00  0.000000e+00
bigcom69         0.000000e+00  0.000000e+00
bigcom71         0.000000e+00  0.000000e+00
bigcom72         0.000000e+00  0.000000e+00
bigcom73         0.000000e+00  0.000000e+00
bigcom74         0.000000e+00  0.000000e+00
bigcom75         0.000000e+00  0.000000e+00
bigcom76         0.000000e+00  0.000000e+00
bigcom77         0.000000e+00  0.000000e+00
bigcom79         0.000000e+00  0.000000e+00
bigcom80         0.000000e+00  0.000000e+00
bigcom82         0.000000e+00  0.000000e+00
bigcom83         0.000000e+00  0.000000e+00
bigcom84         0.000000e+00  0.000000e+00
bigcom85         0.000000e+00  0.000000e+00
bigcom87         0.000000e+00  6.938894e-20
bigcom89         0.000000e+00  0.000000e+00
bigcom91         0.000000e+00  0.000000e+00
bigcom92         0.000000e+00  0.000000e+00
bigcom93         0.000000e+00  0.000000e+00
bigcom96         0.000000e+00  0.000000e+00
bigcom97         0.000000e+00  0.000000e+00
bigcom98         0.000000e+00  0.000000e+00
bigcom99         0.000000e+00  1.387779e-19
bigcom101        0.000000e+00  0.000000e+00
bigcom104        0.000000e+00  0.000000e+00
bigcom106        0.000000e+00  0.000000e+00
bigcom109        0.000000e+00  6.938894e-20
bigcom113        0.000000e+00  0.000000e+00
bigcom116        0.000000e+00  0.000000e+00
bigcom120        0.000000e+00  0.000000e+00
bigcom123        0.000000e+00  6.938894e-20
bigcom126        0.000000e+00  0.000000e+00
bigcom127        0.000000e+00  0.000000e+00
bigcom137        0.000000e+00  0.000000e+00
bigcom139        0.000000e+00  0.000000e+00
bigcom140        0.000000e+00  1.387779e-19
bigcom143        0.000000e+00  0.000000e+00
bigcom145        0.000000e+00  1.387779e-19
bigcom146        0.000000e+00  0.000000e+00
bigcom147        0.000000e+00  1.387779e-19
bigcom149        0.000000e+00  0.000000e+00
bigcom153        0.000000e+00  0.000000e+00
bigcom154        0.000000e+00  0.000000e+00
bigcom156        0.000000e+00  0.000000e+00
bigcom157        0.000000e+00  0.000000e+00
bigcom158        0.000000e+00  1.387779e-19
bigcom160        0.000000e+00  0.000000e+00
bigcom161        0.000000e+00  0.000000e+00
bigcom162        0.000000e+00  0.000000e+00
bigcom164        0.000000e+00  0.000000e+00
bigcom166        0.000000e+00  0.000000e+00
bigcom167        0.000000e+00  0.000000e+00
bigcom171        0.000000e+00  0.000000e+00
bigcom173        0.000000e+00  0.000000e+00
bigcom175        0.000000e+00  0.000000e+00
bigcom176        0.000000e+00  0.000000e+00
bigcom177        0.000000e+00  0.000000e+00
bigcom178       -3.396788e-08  3.831291e-01
bigcom180        0.000000e+00  1.355253e-22
bigcom181        0.000000e+00  0.000000e+00
bigcom184        0.000000e+00  0.000000e+00
bigcom186        0.000000e+00  6.938894e-20
bigcom187        0.000000e+00  0.000000e+00
bigcom189        0.000000e+00  3.469447e-20
bigcom194        0.000000e+00  0.000000e+00
bigcom195        0.000000e+00  0.000000e+00
bigcom196        0.000000e+00  0.000000e+00
bigcom204        0.000000e+00  0.000000e+00
bigcom205       -2.083875e-06  3.372833e-01
bigcom212        0.000000e+00  0.000000e+00
bigcom214        0.000000e+00  0.000000e+00
bigcom222        0.000000e+00  0.000000e+00
bigcom223        0.000000e+00  0.000000e+00
bigcom226        0.000000e+00  0.000000e+00
bigcom227        0.000000e+00  6.938894e-20
bigcom229        0.000000e+00  0.000000e+00
bigcom233        0.000000e+00  0.000000e+00
bigcom236        0.000000e+00  0.000000e+00
bigcom237        0.000000e+00  0.000000e+00
bigcom246        0.000000e+00  0.000000e+00
bigcom248        0.000000e+00  0.000000e+00
bigcom249        0.000000e+00  0.000000e+00
bigcom250        0.000000e+00  6.938894e-20
bigcom254        0.000000e+00  0.000000e+00
bigcom266        0.000000e+00  0.000000e+00
bigcom269        0.000000e+00  0.000000e+00
bigcom272        0.000000e+00  0.000000e+00
bigcom274        0.000000e+00  0.000000e+00
bigcom281        0.000000e+00  1.387779e-19
bigcom291        0.000000e+00  0.000000e+00
bigcom292        0.000000e+00  1.387779e-19
bigcom295        0.000000e+00  0.000000e+00
bigcom299        0.000000e+00  0.000000e+00
bigcom301        0.000000e+00  6.938894e-20
bigcom306        0.000000e+00  0.000000e+00
bigcom309        0.000000e+00  0.000000e+00
bigcom314        0.000000e+00  0.000000e+00
bigcom321        0.000000e+00  0.000000e+00
bigcom341        0.000000e+00  1.387779e-19
bigcom350        0.000000e+00  0.000000e+00
bigcom353        0.000000e+00  0.000000e+00
bigcom359        0.000000e+00  0.000000e+00
bigcom363        0.000000e+00  0.000000e+00
bigcom365        0.000000e+00  6.938894e-20
bigcom385        0.000000e+00  0.000000e+00
bigcom386        0.000000e+00  6.938894e-20
bigcom408        0.000000e+00  0.000000e+00
bigcom412        0.000000e+00  0.000000e+00
bigcom480        0.000000e+00  0.000000e+00
spin_vertex      1.470919e-04  9.348772e-02
membership_s1    2.154289e-04  1.650782e-01
membership_s3    0.000000e+00  0.000000e+00
membership_s4   -9.588834e-06  9.465077e-03
membership_s5    0.000000e+00  6.505213e-21
membership_s6    0.000000e+00  0.000000e+00
membership_s7    5.714572e-05  5.640032e-02
membership_s8    0.000000e+00  0.000000e+00
membership_s9    0.000000e+00  0.000000e+00
membership_s11   0.000000e+00  0.000000e+00
membership_s12   0.000000e+00  0.000000e+00
membership_s14   0.000000e+00  1.734723e-20
membership_s15   6.050590e-05  2.604533e-01
membership_s16   0.000000e+00  0.000000e+00
membership_s17   0.000000e+00  0.000000e+00
membership_s18   0.000000e+00  0.000000e+00
membership_s20   0.000000e+00  0.000000e+00
membership_s21   0.000000e+00  0.000000e+00
membership_s22   0.000000e+00  0.000000e+00
membership_s24   0.000000e+00  0.000000e+00
membership_s25   0.000000e+00  0.000000e+00
membership_s26   0.000000e+00  0.000000e+00
membership_s27   0.000000e+00  1.355253e-22
membership_s28   0.000000e+00  0.000000e+00
membership_s30   2.525341e-05  5.562877e-02
membership_s31   1.714917e-04  6.384394e-02
membership_s32   1.935673e-04  2.034608e-01
membership_s33   0.000000e+00  0.000000e+00
membership_s36   3.446954e-06  7.085538e-02
membership_s37   0.000000e+00  0.000000e+00
V1               1.391581e-04  9.086389e-02
V2               9.145753e-04  5.450406e-01
pdi              0.000000e+00  1.353945e-03
adhesion         4.592401e-03  2.484809e-01
cohesion         4.699590e-03  3.760691e-01
inner            1.454965e-03  8.169658e-01
outer            8.404336e-04  2.161821e-01
ioratio          3.690884e-03  5.509907e-01
comsize          2.214933e-03  5.257139e-01
[1] "Dataset: low_targets Model GLM, run: 8 of 10 2015-06-22 15:17:12"
[1] "glmnet variable coefficients"
                     [,1]          [,2]
(Intercept)     -5.596649 -3.809823e+01
graph0           0.000000  5.842083e-01
graph1           0.000000  0.000000e+00
graph2           0.000000  1.043340e-01
graph3           0.000000 -5.230375e-05
graph4           0.000000 -1.625536e-07
graph5           0.000000 -3.353014e-02
graph6           0.000000  7.041875e-04
graph7           0.000000 -2.267127e-02
graph8           0.000000 -1.279373e+00
graph9           0.000000  8.794462e-07
graph10          0.000000  4.549552e-09
graph11          0.000000 -2.252391e-09
graph12          0.000000  5.755454e-08
graph13          0.000000 -3.816378e-06
graph14          0.000000  0.000000e+00
graph15          0.000000 -3.392620e-03
graph16          0.000000 -1.076898e-06
graph17          0.000000 -1.733236e-05
graph18          0.000000  1.933487e-04
graph19          0.000000 -6.079039e-05
graph20          0.000000  3.580697e-05
graph21          0.000000  1.879855e-03
graph22          0.000000 -3.072650e-04
graph23          0.000000 -1.389172e-04
graph24          0.000000 -8.261097e-04
graph25          0.000000 -3.810772e-03
graph26          0.000000 -1.687335e-02
graph27          0.000000 -2.773046e-02
graph28          0.000000  0.000000e+00
graph29          0.000000  0.000000e+00
orbit0           0.000000  5.791335e-01
orbit1           0.000000  0.000000e+00
orbit2           0.000000 -2.827335e-01
orbit3           0.000000  1.717955e-01
orbit4           0.000000 -3.890447e-05
orbit5           0.000000 -5.478230e-04
orbit6           0.000000 -1.101131e-07
orbit7           0.000000 -6.958385e-01
orbit8           0.000000 -2.977956e-02
orbit9           0.000000  7.606434e-04
orbit10          0.000000  2.014794e-03
orbit11          0.000000 -2.284965e-01
orbit12          0.000000 -2.283072e-02
orbit13          0.000000 -8.162807e-01
orbit14          0.000000 -1.312459e+00
orbit15          0.000000  7.508325e-07
orbit16          0.000000  2.388675e-05
orbit17          0.000000  1.377802e-05
orbit18          0.000000 -3.806312e-08
orbit19          0.000000  5.677943e-09
orbit20          0.000000 -3.858630e-07
orbit21          0.000000 -2.051437e-04
orbit22          0.000000 -2.162682e-09
orbit23          0.000000  8.755514e-01
orbit24          0.000000  1.069522e-06
orbit25          0.000000 -1.192994e-07
orbit26          0.000000 -2.952051e-04
orbit27          0.000000  1.263700e-05
orbit28          0.000000  3.112084e-04
orbit29          0.000000 -1.712918e-04
orbit30          0.000000 -2.492211e-03
orbit31          0.000000  0.000000e+00
orbit32          0.000000 -3.085791e-07
orbit33          0.000000  5.329188e-01
orbit34          0.000000 -3.250294e-03
orbit35          0.000000 -1.211079e-05
orbit36          0.000000  4.092322e-05
orbit37          0.000000  4.575159e-06
orbit38          0.000000  3.341512e-02
orbit39          0.000000 -7.184685e-05
orbit40          0.000000  5.470642e-06
orbit41          0.000000 -2.499264e-03
orbit42          0.000000 -9.963259e-01
orbit43          0.000000  1.863273e-04
orbit44          0.000000  2.097938e+00
orbit45          0.000000 -9.081388e-05
orbit46          0.000000  1.483444e-04
orbit47          0.000000  1.404724e-02
orbit48          0.000000 -1.430759e-03
orbit49          0.000000  6.847614e-07
orbit50          0.000000 -3.908192e-03
orbit51          0.000000  1.726934e-03
orbit52          0.000000  2.665534e-03
orbit53          0.000000  3.674052e-02
orbit54          0.000000 -2.984286e-04
orbit55          0.000000 -2.123467e+00
orbit56          0.000000 -1.503300e-04
orbit57          0.000000  0.000000e+00
orbit58          0.000000 -5.073605e-01
orbit59          0.000000 -1.451211e-03
orbit60          0.000000  5.794353e-02
orbit61          0.000000  2.336438e+00
orbit62          0.000000 -1.040528e-02
orbit63          0.000000 -1.903794e-01
orbit64          0.000000  1.059456e-01
orbit65          0.000000 -2.428901e-02
orbit66          0.000000  0.000000e+00
orbit67          0.000000  0.000000e+00
orbit68          0.000000 -2.868306e-02
orbit69          0.000000 -1.127248e+00
orbit70          0.000000  0.000000e+00
orbit71          0.000000  0.000000e+00
orbit72          0.000000  0.000000e+00
AP               0.000000  2.510381e+00
bet              0.000000 -2.201918e-04
ecc              0.000000 -1.540579e-01
eccrad           0.000000 -9.106776e-01
close            0.000000 -8.794731e-01
constraint       0.000000  2.459966e-01
coreness         0.000000 -1.602662e-01
knn              0.000000 -1.288557e-04
hubscore         0.000000  2.781537e+02
pagerank         0.000000 -1.736613e-01
trans            0.000000 -1.112483e+00
evcent           0.000000  2.157344e+02
first            0.000000  5.380854e-01
upto_second      0.000000  1.316264e-04
upto_third       0.000000 -2.359688e-05
upto_fourth      0.000000  0.000000e+00
upto_fifth       0.000000  3.334300e-04
upto_sixth       0.000000  9.776474e-04
second           0.000000  1.493809e-04
third            0.000000 -8.546335e-05
fourth           0.000000  3.167674e-06
fifth            0.000000  1.257161e-04
sixth            0.000000 -1.974208e-04
ratio1           0.000000 -9.138315e-05
ratio2           0.000000  3.994173e-03
ratio3           0.000000  1.836845e-03
ratio4           0.000000 -5.284999e-02
ratio5           0.000000  0.000000e+00
ratio6           0.000000  9.440758e-04
selfinter        0.000000  1.385273e+00
walktrap_vertex  0.000000  1.060156e-01
bigcom1          0.000000  1.867655e-01
bigcom2          0.000000 -5.791231e-01
bigcom3          0.000000  1.457916e+00
bigcom4          0.000000  4.725904e-01
bigcom6          0.000000  0.000000e+00
bigcom8          0.000000 -2.360174e-01
bigcom9          0.000000 -1.458046e+00
bigcom11         0.000000 -1.941498e+00
bigcom13         0.000000 -1.987129e+00
bigcom15         0.000000 -9.254580e-01
bigcom16         0.000000 -1.712356e+00
bigcom21         0.000000 -2.266058e+00
bigcom22         0.000000 -1.120167e-01
bigcom24         0.000000  0.000000e+00
bigcom26         0.000000  2.385903e+00
bigcom28         0.000000 -1.700247e+00
bigcom30         0.000000 -3.007919e+00
bigcom31         0.000000 -1.007364e+00
bigcom32         0.000000 -2.227078e+00
bigcom33         0.000000  0.000000e+00
bigcom34         0.000000  0.000000e+00
bigcom36         0.000000 -2.237227e+00
bigcom37         0.000000  0.000000e+00
bigcom38         0.000000 -7.606439e-01
bigcom39         0.000000 -1.697993e+00
bigcom40         0.000000  1.082103e-01
bigcom43         0.000000 -2.947637e-01
bigcom44         0.000000 -1.077295e+00
bigcom46         0.000000 -8.835936e-01
bigcom47         0.000000 -1.158810e+00
bigcom49         0.000000 -2.072257e+00
bigcom50         0.000000 -1.758843e+00
bigcom51         0.000000  0.000000e+00
bigcom52         0.000000 -9.685416e-01
bigcom54         0.000000 -8.530344e-01
bigcom56         0.000000  0.000000e+00
bigcom62         0.000000 -9.606951e-01
bigcom66         0.000000 -1.754016e+00
bigcom68         0.000000 -6.817471e-01
bigcom69         0.000000 -1.148624e+00
bigcom71         0.000000 -4.264281e-01
bigcom72         0.000000 -7.413470e-01
bigcom73         0.000000 -7.896371e-01
bigcom74         0.000000 -4.670377e-01
bigcom75         0.000000 -1.316141e+00
bigcom76         0.000000 -1.237286e+00
bigcom77         0.000000 -1.755779e+00
bigcom79         0.000000 -2.237706e+00
bigcom80         0.000000 -1.151739e+00
bigcom82         0.000000 -2.271773e+00
bigcom83         0.000000 -2.537856e-01
bigcom84         0.000000 -1.638822e+00
bigcom85         0.000000 -4.008801e+00
bigcom87         0.000000 -1.782817e+00
bigcom89         0.000000 -1.440076e+00
bigcom91         0.000000 -6.684732e-01
bigcom92         0.000000 -2.183343e+00
bigcom93         0.000000  0.000000e+00
bigcom96         0.000000 -5.595443e-01
bigcom97         0.000000 -7.705540e-01
bigcom98         0.000000 -1.918016e+00
bigcom99         0.000000 -1.117054e-02
bigcom101        0.000000 -2.198826e+00
bigcom104        0.000000 -7.913524e-01
bigcom106        0.000000 -1.365664e+00
bigcom109        0.000000 -3.825817e-01
bigcom113        0.000000 -1.835394e+00
bigcom116        0.000000 -1.466303e+00
bigcom120        0.000000 -8.070704e-01
bigcom123        0.000000 -1.438125e+00
bigcom126        0.000000 -1.587781e+00
bigcom127        0.000000  0.000000e+00
bigcom137        0.000000 -1.386116e+00
bigcom139        0.000000 -1.750976e+00
bigcom140        0.000000 -1.373902e-02
bigcom143        0.000000 -2.136224e+00
bigcom145        0.000000  0.000000e+00
bigcom146        0.000000  0.000000e+00
bigcom147        0.000000 -1.984955e-01
bigcom149        0.000000  0.000000e+00
bigcom153        0.000000 -9.888901e-01
bigcom154        0.000000 -1.284250e+00
bigcom156        0.000000 -7.638050e-01
bigcom157        0.000000 -4.079106e-03
bigcom158        0.000000  0.000000e+00
bigcom160        0.000000 -1.174865e+00
bigcom161        0.000000  0.000000e+00
bigcom162        0.000000 -1.585344e+00
bigcom164        0.000000 -1.173875e+00
bigcom166        0.000000 -1.179837e+00
bigcom167        0.000000 -1.385516e+00
bigcom171        0.000000 -6.011898e-01
bigcom173        0.000000 -3.784640e-02
bigcom175        0.000000  0.000000e+00
bigcom176        0.000000 -1.027568e+00
bigcom177        0.000000  0.000000e+00
bigcom178        0.000000  4.663204e+00
bigcom180        0.000000 -1.058127e+00
bigcom181        0.000000 -1.430168e+00
bigcom184        0.000000  0.000000e+00
bigcom186        0.000000 -3.366894e+00
bigcom187        0.000000 -1.810668e+00
bigcom189        0.000000  0.000000e+00
bigcom194        0.000000 -1.141575e+00
bigcom195        0.000000 -1.383049e+00
bigcom196        0.000000 -1.830575e+00
bigcom204        0.000000 -1.226716e+00
bigcom205        0.000000  7.261322e+00
bigcom212        0.000000 -1.397710e+00
bigcom214        0.000000 -1.168220e-01
bigcom222        0.000000 -1.053589e+00
bigcom223        0.000000  0.000000e+00
bigcom226        0.000000  0.000000e+00
bigcom227        0.000000  0.000000e+00
bigcom229        0.000000  0.000000e+00
bigcom233        0.000000 -9.549595e-01
bigcom236        0.000000 -1.488183e+00
bigcom237        0.000000  0.000000e+00
bigcom246        0.000000 -1.706975e+00
bigcom248        0.000000 -1.286118e+00
bigcom249        0.000000 -1.331937e+00
bigcom250        0.000000 -1.368924e-01
bigcom254        0.000000 -9.534493e-01
bigcom266        0.000000 -1.691703e+00
bigcom269        0.000000 -1.187766e+00
bigcom272        0.000000 -1.197321e+00
bigcom274        0.000000 -2.297747e+00
bigcom281        0.000000 -2.489031e-01
bigcom291        0.000000 -1.141940e+00
bigcom292        0.000000 -1.040783e+00
bigcom295        0.000000 -1.278170e-01
bigcom299        0.000000 -3.833818e-01
bigcom301        0.000000  0.000000e+00
bigcom306        0.000000 -1.686753e+00
bigcom309        0.000000 -2.859185e-01
bigcom314        0.000000  0.000000e+00
bigcom321        0.000000 -1.567823e+00
bigcom341        0.000000  0.000000e+00
bigcom350        0.000000  0.000000e+00
bigcom353        0.000000  0.000000e+00
bigcom359        0.000000 -2.537957e+00
bigcom363        0.000000  0.000000e+00
bigcom365        0.000000 -1.286825e-01
bigcom385        0.000000 -1.269396e+00
bigcom386        0.000000  0.000000e+00
bigcom408        0.000000 -3.381752e-01
bigcom412        0.000000  0.000000e+00
bigcom480        0.000000 -1.000490e+00
spin_vertex      0.000000  4.808046e-01
membership_s1    0.000000  1.101700e+00
membership_s3    0.000000 -7.795553e-01
membership_s4    0.000000  4.987149e-01
membership_s5    0.000000 -1.682142e+00
membership_s6    0.000000 -2.115170e+00
membership_s7    0.000000  8.806767e-01
membership_s8    0.000000 -6.886644e-01
membership_s9    0.000000 -5.124480e-01
membership_s11   0.000000 -5.086681e-01
membership_s12   0.000000 -2.378687e-01
membership_s14   0.000000  0.000000e+00
membership_s15   0.000000  1.661391e+00
membership_s16   0.000000 -9.332639e-01
membership_s17   0.000000 -5.049256e-01
membership_s18   0.000000 -1.135553e+00
membership_s20   0.000000 -5.462194e-01
membership_s21   0.000000 -1.400698e+00
membership_s22   0.000000 -7.438002e-01
membership_s24   0.000000 -6.310394e-01
membership_s25   0.000000 -1.185329e+00
membership_s26   0.000000 -7.796121e-01
membership_s27   0.000000 -2.169846e+00
membership_s28   0.000000 -6.058513e-01
membership_s30   0.000000  7.122077e-01
membership_s31   0.000000  1.315816e+00
membership_s32   0.000000  2.484804e+00
membership_s33   0.000000 -2.076576e-01
membership_s36   0.000000  4.775008e-01
membership_s37   0.000000 -1.249278e+00
V1               0.000000  1.320153e+00
V2               0.000000 -1.958084e+00
pdi              0.000000  2.944974e+03
adhesion         0.000000  1.522188e-04
cohesion         0.000000 -3.999751e-04
inner            0.000000  2.352302e-04
outer            0.000000  1.930240e-04
ioratio          0.000000  5.564531e+00
comsize          0.000000  1.304849e-03
[1] "Dataset: low_targets Model GBM, run: 9 of 10 2015-06-22 15:19:18"
Iter   TrainDeviance   ValidDeviance   StepSize   Improve
     1        0.0478            -nan     0.0100    0.0002
     2        0.0470            -nan     0.0100    0.0002
     3        0.0457            -nan     0.0100    0.0001
     4        0.0445            -nan     0.0100    0.0002
     5        0.0435            -nan     0.0100    0.0001
     6        0.0421            -nan     0.0100   -0.0000
     7        0.0413            -nan     0.0100   -0.0000
     8        0.0408            -nan     0.0100   -0.0000
     9        0.0402            -nan     0.0100   -0.0000
    10        0.0392            -nan     0.0100    0.0000
    20        0.0340            -nan     0.0100   -0.0000
    40        0.0275            -nan     0.0100   -0.0000
    49        0.0256            -nan     0.0100   -0.0000

[1] "GBM variable coefficients"
                            var      rel.inf
pagerank               pagerank 2.049280e+01
ratio5                   ratio5 9.831207e+00
ratio2                   ratio2 9.322930e+00
inner                     inner 6.704292e+00
adhesion               adhesion 4.746211e+00
V1                           V1 4.104677e+00
orbit44                 orbit44 3.173123e+00
selfinter             selfinter 2.763275e+00
orbit36                 orbit36 2.622028e+00
orbit18                 orbit18 2.402014e+00
V2                           V2 2.344588e+00
cohesion               cohesion 2.106801e+00
fourth                   fourth 2.087778e+00
orbit28                 orbit28 2.079857e+00
bigcom26               bigcom26 2.069435e+00
orbit38                 orbit38 1.508315e+00
bigcom3                 bigcom3 1.210862e+00
membership_s32   membership_s32 1.161658e+00
comsize                 comsize 1.159454e+00
ratio1                   ratio1 8.821052e-01
ioratio                 ioratio 8.537138e-01
graph17                 graph17 8.496087e-01
knn                         knn 7.810673e-01
outer                     outer 7.560882e-01
orbit17                 orbit17 6.954567e-01
trans                     trans 6.418661e-01
orbit64                 orbit64 6.231534e-01
orbit37                 orbit37 6.191724e-01
orbit53                 orbit53 6.181140e-01
graph10                 graph10 6.082321e-01
membership_s31   membership_s31 6.022316e-01
sixth                     sixth 5.231286e-01
orbit30                 orbit30 4.845824e-01
orbit33                 orbit33 4.679537e-01
orbit50                 orbit50 4.664006e-01
ratio6                   ratio6 4.512983e-01
graph6                   graph6 4.174994e-01
graph0                   graph0 4.004288e-01
bigcom40               bigcom40 3.916445e-01
graph7                   graph7 3.336312e-01
orbit27                 orbit27 3.068970e-01
orbit51                 orbit51 3.047653e-01
graph14                 graph14 2.979250e-01
coreness               coreness 2.547190e-01
orbit16                 orbit16 2.540900e-01
ratio3                   ratio3 2.521822e-01
walktrap_vertex walktrap_vertex 2.489122e-01
orbit21                 orbit21 2.364850e-01
graph4                   graph4 2.261859e-01
graph23                 graph23 2.245393e-01
orbit5                   orbit5 2.220322e-01
orbit52                 orbit52 2.157992e-01
graph19                 graph19 2.098544e-01
third                     third 1.942979e-01
graph16                 graph16 1.901172e-01
upto_sixth           upto_sixth 1.821202e-01
graph24                 graph24 1.581085e-01
upto_fifth           upto_fifth 1.440621e-01
spin_vertex         spin_vertex 1.403183e-01
ratio4                   ratio4 1.367342e-01
orbit35                 orbit35 1.322239e-01
orbit19                 orbit19 1.284714e-01
orbit20                 orbit20 1.275029e-01
orbit46                 orbit46 1.223792e-01
graph1                   graph1 1.185143e-01
orbit29                 orbit29 1.127745e-01
graph11                 graph11 1.065529e-01
membership_s30   membership_s30 1.034607e-01
orbit25                 orbit25 7.869432e-02
bet                         bet 7.321075e-02
graph26                 graph26 7.173827e-02
orbit60                 orbit60 6.560314e-02
close                     close 4.145964e-05
constraint           constraint 7.847716e-06
graph3                   graph3 2.821196e-29
graph2                   graph2 0.000000e+00
graph5                   graph5 0.000000e+00
graph8                   graph8 0.000000e+00
graph9                   graph9 0.000000e+00
graph12                 graph12 0.000000e+00
graph13                 graph13 0.000000e+00
graph15                 graph15 0.000000e+00
graph18                 graph18 0.000000e+00
graph20                 graph20 0.000000e+00
graph21                 graph21 0.000000e+00
graph22                 graph22 0.000000e+00
graph25                 graph25 0.000000e+00
graph27                 graph27 0.000000e+00
graph28                 graph28 0.000000e+00
graph29                 graph29 0.000000e+00
orbit0                   orbit0 0.000000e+00
orbit1                   orbit1 0.000000e+00
orbit2                   orbit2 0.000000e+00
orbit3                   orbit3 0.000000e+00
orbit4                   orbit4 0.000000e+00
orbit6                   orbit6 0.000000e+00
orbit7                   orbit7 0.000000e+00
orbit8                   orbit8 0.000000e+00
orbit9                   orbit9 0.000000e+00
orbit10                 orbit10 0.000000e+00
orbit11                 orbit11 0.000000e+00
orbit12                 orbit12 0.000000e+00
orbit13                 orbit13 0.000000e+00
orbit14                 orbit14 0.000000e+00
orbit15                 orbit15 0.000000e+00
orbit22                 orbit22 0.000000e+00
orbit23                 orbit23 0.000000e+00
orbit24                 orbit24 0.000000e+00
orbit26                 orbit26 0.000000e+00
orbit31                 orbit31 0.000000e+00
orbit32                 orbit32 0.000000e+00
orbit34                 orbit34 0.000000e+00
orbit39                 orbit39 0.000000e+00
orbit40                 orbit40 0.000000e+00
orbit41                 orbit41 0.000000e+00
orbit42                 orbit42 0.000000e+00
orbit43                 orbit43 0.000000e+00
orbit45                 orbit45 0.000000e+00
orbit47                 orbit47 0.000000e+00
orbit48                 orbit48 0.000000e+00
orbit49                 orbit49 0.000000e+00
orbit54                 orbit54 0.000000e+00
orbit55                 orbit55 0.000000e+00
orbit56                 orbit56 0.000000e+00
orbit57                 orbit57 0.000000e+00
orbit58                 orbit58 0.000000e+00
orbit59                 orbit59 0.000000e+00
orbit61                 orbit61 0.000000e+00
orbit62                 orbit62 0.000000e+00
orbit63                 orbit63 0.000000e+00
orbit65                 orbit65 0.000000e+00
orbit66                 orbit66 0.000000e+00
orbit67                 orbit67 0.000000e+00
orbit68                 orbit68 0.000000e+00
orbit69                 orbit69 0.000000e+00
orbit70                 orbit70 0.000000e+00
orbit71                 orbit71 0.000000e+00
orbit72                 orbit72 0.000000e+00
AP                           AP 0.000000e+00
ecc                         ecc 0.000000e+00
eccrad                   eccrad 0.000000e+00
hubscore               hubscore 0.000000e+00
evcent                   evcent 0.000000e+00
first                     first 0.000000e+00
upto_second         upto_second 0.000000e+00
upto_third           upto_third 0.000000e+00
upto_fourth         upto_fourth 0.000000e+00
second                   second 0.000000e+00
fifth                     fifth 0.000000e+00
bigcom1                 bigcom1 0.000000e+00
bigcom2                 bigcom2 0.000000e+00
bigcom4                 bigcom4 0.000000e+00
bigcom6                 bigcom6 0.000000e+00
bigcom8                 bigcom8 0.000000e+00
bigcom9                 bigcom9 0.000000e+00
bigcom11               bigcom11 0.000000e+00
bigcom13               bigcom13 0.000000e+00
bigcom15               bigcom15 0.000000e+00
bigcom16               bigcom16 0.000000e+00
bigcom21               bigcom21 0.000000e+00
bigcom22               bigcom22 0.000000e+00
bigcom24               bigcom24 0.000000e+00
bigcom28               bigcom28 0.000000e+00
bigcom30               bigcom30 0.000000e+00
bigcom31               bigcom31 0.000000e+00
bigcom32               bigcom32 0.000000e+00
bigcom33               bigcom33 0.000000e+00
bigcom34               bigcom34 0.000000e+00
bigcom36               bigcom36 0.000000e+00
bigcom37               bigcom37 0.000000e+00
bigcom38               bigcom38 0.000000e+00
bigcom39               bigcom39 0.000000e+00
bigcom43               bigcom43 0.000000e+00
bigcom44               bigcom44 0.000000e+00
bigcom46               bigcom46 0.000000e+00
bigcom47               bigcom47 0.000000e+00
bigcom49               bigcom49 0.000000e+00
bigcom50               bigcom50 0.000000e+00
bigcom51               bigcom51 0.000000e+00
bigcom52               bigcom52 0.000000e+00
bigcom54               bigcom54 0.000000e+00
bigcom56               bigcom56 0.000000e+00
bigcom62               bigcom62 0.000000e+00
bigcom66               bigcom66 0.000000e+00
bigcom68               bigcom68 0.000000e+00
bigcom69               bigcom69 0.000000e+00
bigcom71               bigcom71 0.000000e+00
bigcom72               bigcom72 0.000000e+00
bigcom73               bigcom73 0.000000e+00
bigcom74               bigcom74 0.000000e+00
bigcom75               bigcom75 0.000000e+00
bigcom76               bigcom76 0.000000e+00
bigcom77               bigcom77 0.000000e+00
bigcom79               bigcom79 0.000000e+00
bigcom80               bigcom80 0.000000e+00
bigcom82               bigcom82 0.000000e+00
bigcom83               bigcom83 0.000000e+00
bigcom84               bigcom84 0.000000e+00
bigcom85               bigcom85 0.000000e+00
bigcom87               bigcom87 0.000000e+00
bigcom89               bigcom89 0.000000e+00
bigcom91               bigcom91 0.000000e+00
bigcom92               bigcom92 0.000000e+00
bigcom93               bigcom93 0.000000e+00
bigcom96               bigcom96 0.000000e+00
bigcom97               bigcom97 0.000000e+00
bigcom98               bigcom98 0.000000e+00
bigcom99               bigcom99 0.000000e+00
bigcom101             bigcom101 0.000000e+00
bigcom104             bigcom104 0.000000e+00
bigcom106             bigcom106 0.000000e+00
bigcom109             bigcom109 0.000000e+00
bigcom113             bigcom113 0.000000e+00
bigcom116             bigcom116 0.000000e+00
bigcom120             bigcom120 0.000000e+00
bigcom123             bigcom123 0.000000e+00
bigcom126             bigcom126 0.000000e+00
bigcom127             bigcom127 0.000000e+00
bigcom137             bigcom137 0.000000e+00
bigcom139             bigcom139 0.000000e+00
bigcom140             bigcom140 0.000000e+00
bigcom143             bigcom143 0.000000e+00
bigcom145             bigcom145 0.000000e+00
bigcom146             bigcom146 0.000000e+00
bigcom147             bigcom147 0.000000e+00
bigcom149             bigcom149 0.000000e+00
bigcom153             bigcom153 0.000000e+00
bigcom154             bigcom154 0.000000e+00
bigcom156             bigcom156 0.000000e+00
bigcom157             bigcom157 0.000000e+00
bigcom158             bigcom158 0.000000e+00
bigcom160             bigcom160 0.000000e+00
bigcom161             bigcom161 0.000000e+00
bigcom162             bigcom162 0.000000e+00
bigcom164             bigcom164 0.000000e+00
bigcom166             bigcom166 0.000000e+00
bigcom167             bigcom167 0.000000e+00
bigcom171             bigcom171 0.000000e+00
bigcom173             bigcom173 0.000000e+00
bigcom175             bigcom175 0.000000e+00
bigcom176             bigcom176 0.000000e+00
bigcom177             bigcom177 0.000000e+00
bigcom178             bigcom178 0.000000e+00
bigcom180             bigcom180 0.000000e+00
bigcom181             bigcom181 0.000000e+00
bigcom184             bigcom184 0.000000e+00
bigcom186             bigcom186 0.000000e+00
bigcom187             bigcom187 0.000000e+00
bigcom189             bigcom189 0.000000e+00
bigcom194             bigcom194 0.000000e+00
bigcom195             bigcom195 0.000000e+00
bigcom196             bigcom196 0.000000e+00
bigcom204             bigcom204 0.000000e+00
bigcom205             bigcom205 0.000000e+00
bigcom212             bigcom212 0.000000e+00
bigcom214             bigcom214 0.000000e+00
bigcom222             bigcom222 0.000000e+00
bigcom223             bigcom223 0.000000e+00
bigcom226             bigcom226 0.000000e+00
bigcom227             bigcom227 0.000000e+00
bigcom229             bigcom229 0.000000e+00
bigcom233             bigcom233 0.000000e+00
bigcom236             bigcom236 0.000000e+00
bigcom237             bigcom237 0.000000e+00
bigcom246             bigcom246 0.000000e+00
bigcom248             bigcom248 0.000000e+00
bigcom249             bigcom249 0.000000e+00
bigcom250             bigcom250 0.000000e+00
bigcom254             bigcom254 0.000000e+00
bigcom266             bigcom266 0.000000e+00
bigcom269             bigcom269 0.000000e+00
bigcom272             bigcom272 0.000000e+00
bigcom274             bigcom274 0.000000e+00
bigcom281             bigcom281 0.000000e+00
bigcom291             bigcom291 0.000000e+00
bigcom292             bigcom292 0.000000e+00
bigcom295             bigcom295 0.000000e+00
bigcom299             bigcom299 0.000000e+00
bigcom301             bigcom301 0.000000e+00
bigcom306             bigcom306 0.000000e+00
bigcom309             bigcom309 0.000000e+00
bigcom314             bigcom314 0.000000e+00
bigcom321             bigcom321 0.000000e+00
bigcom341             bigcom341 0.000000e+00
bigcom350             bigcom350 0.000000e+00
bigcom353             bigcom353 0.000000e+00
bigcom359             bigcom359 0.000000e+00
bigcom363             bigcom363 0.000000e+00
bigcom365             bigcom365 0.000000e+00
bigcom385             bigcom385 0.000000e+00
bigcom386             bigcom386 0.000000e+00
bigcom408             bigcom408 0.000000e+00
bigcom412             bigcom412 0.000000e+00
bigcom480             bigcom480 0.000000e+00
membership_s1     membership_s1 0.000000e+00
membership_s3     membership_s3 0.000000e+00
membership_s4     membership_s4 0.000000e+00
membership_s5     membership_s5 0.000000e+00
membership_s6     membership_s6 0.000000e+00
membership_s7     membership_s7 0.000000e+00
membership_s8     membership_s8 0.000000e+00
membership_s9     membership_s9 0.000000e+00
membership_s11   membership_s11 0.000000e+00
membership_s12   membership_s12 0.000000e+00
membership_s14   membership_s14 0.000000e+00
membership_s15   membership_s15 0.000000e+00
membership_s16   membership_s16 0.000000e+00
membership_s17   membership_s17 0.000000e+00
membership_s18   membership_s18 0.000000e+00
membership_s20   membership_s20 0.000000e+00
membership_s21   membership_s21 0.000000e+00
membership_s22   membership_s22 0.000000e+00
membership_s24   membership_s24 0.000000e+00
membership_s25   membership_s25 0.000000e+00
membership_s26   membership_s26 0.000000e+00
membership_s27   membership_s27 0.000000e+00
membership_s28   membership_s28 0.000000e+00
membership_s33   membership_s33 0.000000e+00
membership_s36   membership_s36 0.000000e+00
membership_s37   membership_s37 0.000000e+00
pdi                         pdi 0.000000e+00
[1] "Dataset: low_targets Model RF, run: 9 of 10 2015-06-22 15:19:44"
     |      Out-of-bag   |
Tree |      MSE  %Var(y) |
   1 |  0.01041   283.45 |
   2 |   0.0087   236.90 |
   3 | 0.007106   193.51 |
   4 | 0.007047   191.90 |
   5 | 0.006033   164.29 |
   6 | 0.005454   148.51 |
   7 | 0.005035   137.11 |
   8 | 0.004835   131.67 |
   9 | 0.004925   134.12 |
  10 | 0.004822   131.29 |
  11 | 0.004714   128.37 |
  12 | 0.004594   125.10 |
  13 | 0.004613   125.61 |
  14 |  0.00453   123.37 |
  15 | 0.004721   128.56 |
  16 |  0.00464   126.36 |
  17 | 0.004605   125.39 |
  18 | 0.004494   122.38 |
  19 | 0.004419   120.34 |
  20 |  0.00445   121.19 |
  21 | 0.004402   119.87 |
  22 | 0.004429   120.61 |
  23 | 0.004519   123.05 |
  24 | 0.004512   122.86 |
  25 | 0.004485   122.12 |
  26 | 0.004423   120.43 |
  27 | 0.004412   120.14 |
  28 | 0.004425   120.50 |
  29 | 0.004369   118.97 |
  30 | 0.004372   119.05 |
  31 | 0.004385   119.40 |
  32 | 0.004406   119.97 |
  33 | 0.004366   118.88 |
  34 |  0.00434   118.17 |
  35 | 0.004335   118.04 |
  36 | 0.004336   118.07 |
  37 | 0.004319   117.61 |
  38 | 0.004302   117.14 |
  39 | 0.004303   117.16 |
  40 | 0.004281   116.57 |
  41 | 0.004258   115.95 |
  42 | 0.004266   116.17 |
  43 | 0.004264   116.11 |
  44 | 0.004261   116.02 |
  45 | 0.004252   115.79 |
  46 | 0.004241   115.50 |
  47 | 0.004239   115.43 |
  48 | 0.004252   115.79 |
  49 | 0.004259   115.97 |
  50 | 0.004255   115.87 |
  51 | 0.004258   115.96 |
  52 | 0.004266   116.18 |
  53 | 0.004266   116.17 |
  54 | 0.004264   116.10 |
  55 | 0.004253   115.81 |
  56 | 0.004251   115.76 |
  57 | 0.004255   115.85 |
  58 | 0.004246   115.62 |
  59 | 0.004232   115.24 |
  60 | 0.004232   115.25 |
  61 | 0.004238   115.40 |
  62 |  0.00423   115.20 |
  63 | 0.004234   115.30 |
  64 | 0.004238   115.40 |
  65 | 0.004223   115.00 |
  66 | 0.004209   114.62 |
  67 | 0.004218   114.86 |
  68 | 0.004211   114.67 |
  69 | 0.004205   114.50 |
  70 | 0.004205   114.50 |
  71 | 0.004192   114.16 |
  72 | 0.004193   114.17 |
  73 | 0.004203   114.46 |
  74 | 0.004201   114.40 |
  75 | 0.004215   114.79 |
  76 | 0.004223   114.99 |
  77 | 0.004225   115.04 |
  78 | 0.004216   114.81 |
  79 | 0.004214   114.75 |
  80 | 0.004205   114.52 |
  81 | 0.004208   114.58 |
  82 | 0.004205   114.52 |
  83 | 0.004197   114.29 |
  84 | 0.004188   114.05 |
  85 | 0.004181   113.84 |
  86 | 0.004174   113.67 |
  87 | 0.004179   113.80 |
  88 | 0.004183   113.90 |
  89 | 0.004182   113.88 |
  90 | 0.004173   113.62 |
  91 |  0.00416   113.27 |
  92 | 0.004157   113.20 |
  93 | 0.004158   113.24 |
  94 | 0.004149   112.98 |
  95 | 0.004145   112.86 |
  96 |  0.00414   112.75 |
  97 | 0.004141   112.76 |
  98 | 0.004138   112.69 |
  99 | 0.004137   112.66 |
 100 | 0.004138   112.69 |
[1] "Random Forest variable coefficients"
                      %IncMSE IncNodePurity
graph0           0.000000e+00  3.355497e-17
graph1           1.122165e-03  6.497912e-02
graph2           1.258046e-04  2.650996e-02
graph3           3.788200e-04  7.275634e-02
graph4           1.575115e-03  8.784149e-02
graph5           1.161815e-04  4.278927e-02
graph6           1.248832e-04  5.760924e-02
graph7           3.917772e-05  1.921612e-02
graph8           0.000000e+00  0.000000e+00
graph9           2.844717e-04  7.059903e-02
graph10          5.460945e-04  1.705428e-01
graph11          5.818526e-03  2.136393e-01
graph12          7.212981e-05  1.143688e-01
graph13          5.642419e-05  1.276661e-01
graph14          1.500325e-03  7.018344e-02
graph15          1.465454e-04  4.435889e-02
graph16          1.341800e-03  8.187721e-02
graph17          5.643456e-04  1.246394e-01
graph18          1.737242e-05  4.108339e-02
graph19          7.348609e-04  6.609449e-02
graph20          5.099376e-05  7.267599e-02
graph21          1.247947e-03  9.071581e-02
graph22          4.380201e-06  3.190476e-02
graph23          3.504385e-04  3.349694e-02
graph24          1.756420e-04  3.657987e-02
graph25          4.885908e-05  1.885351e-02
graph26          0.000000e+00  1.019150e-19
graph27          0.000000e+00  1.040834e-19
graph28          0.000000e+00  0.000000e+00
graph29          0.000000e+00  0.000000e+00
orbit0           4.323818e-05  1.013110e-02
orbit1           1.372447e-03  5.473146e-02
orbit2           7.904616e-05  6.234149e-02
orbit3           0.000000e+00  8.890458e-20
orbit4           1.336632e-04  1.197477e-01
orbit5           9.879072e-04  6.503399e-02
orbit6           2.283195e-03  6.179473e-02
orbit7          -1.423162e-05  2.365772e-02
orbit8           3.290423e-04  1.291651e-01
orbit9           2.338752e-04  1.216833e-01
orbit10          4.658142e-04  3.784894e-02
orbit11          1.161034e-04  1.042854e-01
orbit12          0.000000e+00  6.396793e-20
orbit13          1.003623e-05  5.396551e-04
orbit14          0.000000e+00  0.000000e+00
orbit15          1.052158e-04  6.056291e-02
orbit16          4.534071e-04  1.609679e-01
orbit17          3.175355e-04  7.300844e-02
orbit18          6.144357e-04  2.822711e-01
orbit19          4.192353e-04  1.525280e-01
orbit20          8.468909e-04  8.301770e-02
orbit21          7.616714e-05  7.126829e-02
orbit22          4.886955e-03  1.953025e-01
orbit23          8.657644e-06  4.010607e-02
orbit24          7.836197e-05  2.838779e-01
orbit25          2.414875e-04  4.026130e-02
orbit26          6.689895e-04  5.450610e-02
orbit27          1.131949e-03  8.409581e-02
orbit28          1.480099e-03  2.686040e-01
orbit29          1.793750e-04  3.103246e-02
orbit30          2.033316e-04  4.377073e-02
orbit31          3.678469e-04  1.250636e-01
orbit32          5.007012e-04  6.185421e-02
orbit33          4.720923e-05  3.532709e-02
orbit34          4.248659e-06  5.025641e-02
orbit35          8.128281e-04  1.287623e-01
orbit36          3.705049e-04  1.554859e-01
orbit37          2.533642e-04  9.283374e-02
orbit38          3.383534e-04  1.812838e-01
orbit39          5.730664e-06  4.457686e-02
orbit40          2.950717e-04  1.399633e-02
orbit41          1.796634e-04  5.724145e-02
orbit42          0.000000e+00  0.000000e+00
orbit43          4.777095e-05  3.750407e-02
orbit44          3.113980e-04  7.982312e-02
orbit45          4.105866e-05  5.260311e-02
orbit46          2.798183e-04  8.491745e-02
orbit47          3.066749e-05  4.727462e-02
orbit48         -1.073531e-05  7.372428e-02
orbit49          3.466731e-04  5.602373e-02
orbit50         -4.673606e-06  2.871750e-02
orbit51          2.232181e-04  1.572503e-02
orbit52          8.126580e-05  1.359070e-03
orbit53          8.262143e-05  2.747218e-01
orbit54          2.172438e-05  1.048186e-02
orbit55          0.000000e+00  0.000000e+00
orbit56          5.274964e-04  8.297163e-02
orbit57          0.000000e+00  0.000000e+00
orbit58          0.000000e+00  0.000000e+00
orbit59          4.321521e-06  2.437500e-02
orbit60          4.044771e-04  5.060380e-02
orbit61         -4.385965e-06  6.311283e-02
orbit62         -2.305845e-06  5.676545e-02
orbit63          2.043981e-05  1.945269e-02
orbit64         -1.769967e-05  1.722517e-01
orbit65         -4.372514e-06  3.185714e-02
orbit66          0.000000e+00  1.734723e-20
orbit67          0.000000e+00  0.000000e+00
orbit68          0.000000e+00  3.469447e-20
orbit69          0.000000e+00  0.000000e+00
orbit70          0.000000e+00  0.000000e+00
orbit71          0.000000e+00  0.000000e+00
orbit72          0.000000e+00  0.000000e+00
AP               2.183727e-05  3.106999e-04
bet              1.654883e-04  1.958152e-01
ecc              1.730104e-05  8.571429e-03
eccrad           2.633504e-05  5.552632e-02
close            1.093711e-04  8.786505e-02
constraint       1.539210e-04  8.970154e-02
coreness         3.400062e-04  2.462470e-01
knn              1.840902e-03  1.942913e-01
hubscore         9.218256e-05  9.216473e-02
pagerank         4.500804e-04  1.565628e+00
trans            1.802538e-05  6.331106e-02
evcent           5.490052e-05  7.407973e-02
first            1.745962e-05  3.666667e-02
upto_second      1.843408e-03  8.528681e-02
upto_third       9.449288e-05  1.569393e-01
upto_fourth      6.997714e-05  3.722810e-02
upto_fifth       2.582214e-03  9.516506e-02
upto_sixth       1.302797e-03  1.370484e-01
second           5.692736e-05  7.521922e-02
third            4.371233e-04  5.105077e-02
fourth           4.103034e-04  4.283400e-01
fifth            7.156308e-05  1.855317e-01
sixth            6.653745e-04  3.173429e-01
ratio1           2.297162e-03  7.605945e-02
ratio2           2.188202e-03  7.310245e-01
ratio3           2.258275e-04  4.719469e-01
ratio4           2.991316e-04  2.789567e-01
ratio5           3.175728e-04  1.100099e+00
ratio6           2.910184e-04  3.234458e-01
selfinter        1.020424e-04  1.809208e-01
walktrap_vertex  0.000000e+00  2.483529e-02
bigcom1          0.000000e+00  0.000000e+00
bigcom2          0.000000e+00  0.000000e+00
bigcom3          3.734559e-04  1.386268e-01
bigcom4         -1.310985e-07  7.997080e-03
bigcom6          0.000000e+00  0.000000e+00
bigcom8          0.000000e+00  3.469447e-20
bigcom9          0.000000e+00  0.000000e+00
bigcom11         0.000000e+00  0.000000e+00
bigcom13         0.000000e+00  0.000000e+00
bigcom15         0.000000e+00  0.000000e+00
bigcom16         0.000000e+00  0.000000e+00
bigcom21         0.000000e+00  0.000000e+00
bigcom22         2.055330e-06  6.553070e-02
bigcom24         0.000000e+00  0.000000e+00
bigcom26         3.414635e-05  1.602234e-01
bigcom28         0.000000e+00  0.000000e+00
bigcom30         0.000000e+00  0.000000e+00
bigcom31         0.000000e+00  0.000000e+00
bigcom32         0.000000e+00  0.000000e+00
bigcom33         0.000000e+00  0.000000e+00
bigcom34         0.000000e+00  0.000000e+00
bigcom36         0.000000e+00  0.000000e+00
bigcom37         0.000000e+00  0.000000e+00
bigcom38         0.000000e+00  0.000000e+00
bigcom39         0.000000e+00  0.000000e+00
bigcom40         4.566506e-04  6.510861e-02
bigcom43         0.000000e+00  0.000000e+00
bigcom44         0.000000e+00  0.000000e+00
bigcom46         0.000000e+00  0.000000e+00
bigcom47         0.000000e+00  0.000000e+00
bigcom49         0.000000e+00  0.000000e+00
bigcom50         0.000000e+00  0.000000e+00
bigcom51         0.000000e+00  0.000000e+00
bigcom52         0.000000e+00  0.000000e+00
bigcom54         0.000000e+00  0.000000e+00
bigcom56         0.000000e+00  0.000000e+00
bigcom62         0.000000e+00  0.000000e+00
bigcom66         0.000000e+00  0.000000e+00
bigcom68         0.000000e+00  0.000000e+00
bigcom69         0.000000e+00  0.000000e+00
bigcom71         0.000000e+00  0.000000e+00
bigcom72         0.000000e+00  3.469447e-20
bigcom73         0.000000e+00  3.469447e-20
bigcom74         0.000000e+00  0.000000e+00
bigcom75         0.000000e+00  0.000000e+00
bigcom76         0.000000e+00  0.000000e+00
bigcom77         0.000000e+00  0.000000e+00
bigcom79         0.000000e+00  0.000000e+00
bigcom80         0.000000e+00  0.000000e+00
bigcom82         0.000000e+00  0.000000e+00
bigcom83         0.000000e+00  0.000000e+00
bigcom84         0.000000e+00  0.000000e+00
bigcom85         0.000000e+00  0.000000e+00
bigcom87         0.000000e+00  0.000000e+00
bigcom89         0.000000e+00  0.000000e+00
bigcom91         0.000000e+00  0.000000e+00
bigcom92         0.000000e+00  0.000000e+00
bigcom93         0.000000e+00  0.000000e+00
bigcom96         0.000000e+00  0.000000e+00
bigcom97         0.000000e+00  0.000000e+00
bigcom98         0.000000e+00  0.000000e+00
bigcom99         0.000000e+00  0.000000e+00
bigcom101        0.000000e+00  0.000000e+00
bigcom104        0.000000e+00  0.000000e+00
bigcom106        0.000000e+00  0.000000e+00
bigcom109        0.000000e+00  0.000000e+00
bigcom113        0.000000e+00  0.000000e+00
bigcom116        0.000000e+00  2.081668e-19
bigcom120        0.000000e+00  0.000000e+00
bigcom123        0.000000e+00  0.000000e+00
bigcom126        0.000000e+00  0.000000e+00
bigcom127        0.000000e+00  0.000000e+00
bigcom137        0.000000e+00  0.000000e+00
bigcom139        0.000000e+00  0.000000e+00
bigcom140        0.000000e+00  0.000000e+00
bigcom143        0.000000e+00  0.000000e+00
bigcom145        0.000000e+00  0.000000e+00
bigcom146        0.000000e+00  1.040834e-19
bigcom147        0.000000e+00  0.000000e+00
bigcom149        0.000000e+00  0.000000e+00
bigcom153        0.000000e+00  0.000000e+00
bigcom154        0.000000e+00  0.000000e+00
bigcom156        0.000000e+00  0.000000e+00
bigcom157        0.000000e+00  0.000000e+00
bigcom158        0.000000e+00  0.000000e+00
bigcom160        0.000000e+00  0.000000e+00
bigcom161        0.000000e+00  0.000000e+00
bigcom162        0.000000e+00  0.000000e+00
bigcom164        0.000000e+00  0.000000e+00
bigcom166        0.000000e+00  0.000000e+00
bigcom167        0.000000e+00  0.000000e+00
bigcom171        0.000000e+00  0.000000e+00
bigcom173        0.000000e+00  0.000000e+00
bigcom175        0.000000e+00  0.000000e+00
bigcom176        0.000000e+00  0.000000e+00
bigcom177        0.000000e+00  0.000000e+00
bigcom178        8.565081e-06  4.079386e-01
bigcom180        0.000000e+00  0.000000e+00
bigcom181        0.000000e+00  0.000000e+00
bigcom184        0.000000e+00  0.000000e+00
bigcom186        0.000000e+00  0.000000e+00
bigcom187        0.000000e+00  0.000000e+00
bigcom189        0.000000e+00  1.734723e-20
bigcom194        0.000000e+00  3.469447e-20
bigcom195        0.000000e+00  0.000000e+00
bigcom196        0.000000e+00  0.000000e+00
bigcom204        0.000000e+00  0.000000e+00
bigcom205        2.014831e-05  2.978835e-01
bigcom212        0.000000e+00  0.000000e+00
bigcom214        0.000000e+00  1.734723e-20
bigcom222        0.000000e+00  0.000000e+00
bigcom223        0.000000e+00  0.000000e+00
bigcom226        0.000000e+00  0.000000e+00
bigcom227        0.000000e+00  0.000000e+00
bigcom229        0.000000e+00  0.000000e+00
bigcom233        0.000000e+00  0.000000e+00
bigcom236        0.000000e+00  0.000000e+00
bigcom237        0.000000e+00  0.000000e+00
bigcom246        0.000000e+00  0.000000e+00
bigcom248        0.000000e+00  5.204170e-20
bigcom249        0.000000e+00  0.000000e+00
bigcom250        0.000000e+00  0.000000e+00
bigcom254        0.000000e+00  0.000000e+00
bigcom266        0.000000e+00  0.000000e+00
bigcom269        0.000000e+00  0.000000e+00
bigcom272        0.000000e+00  0.000000e+00
bigcom274        0.000000e+00  0.000000e+00
bigcom281        0.000000e+00  0.000000e+00
bigcom291        0.000000e+00  0.000000e+00
bigcom292        0.000000e+00  0.000000e+00
bigcom295        0.000000e+00  0.000000e+00
bigcom299        0.000000e+00  0.000000e+00
bigcom301        0.000000e+00  0.000000e+00
bigcom306        0.000000e+00  0.000000e+00
bigcom309        0.000000e+00  0.000000e+00
bigcom314        0.000000e+00  0.000000e+00
bigcom321        0.000000e+00  0.000000e+00
bigcom341        0.000000e+00  0.000000e+00
bigcom350        0.000000e+00  0.000000e+00
bigcom353        0.000000e+00  0.000000e+00
bigcom359        0.000000e+00  0.000000e+00
bigcom363        0.000000e+00  0.000000e+00
bigcom365        0.000000e+00  0.000000e+00
bigcom385        0.000000e+00  0.000000e+00
bigcom386        0.000000e+00  0.000000e+00
bigcom408        0.000000e+00  0.000000e+00
bigcom412        0.000000e+00  0.000000e+00
bigcom480        0.000000e+00  0.000000e+00
spin_vertex      1.809882e-04  4.517878e-02
membership_s1    7.892679e-05  2.878740e-01
membership_s3    0.000000e+00  0.000000e+00
membership_s4   -1.436221e-05  2.936172e-02
membership_s5    0.000000e+00  0.000000e+00
membership_s6    0.000000e+00  8.571429e-03
membership_s7    2.447405e-05  6.482827e-02
membership_s8    0.000000e+00  0.000000e+00
membership_s9    0.000000e+00  0.000000e+00
membership_s11   0.000000e+00  0.000000e+00
membership_s12   0.000000e+00  0.000000e+00
membership_s14   0.000000e+00  0.000000e+00
membership_s15   5.193466e-05  1.790232e-01
membership_s16   0.000000e+00  0.000000e+00
membership_s17   0.000000e+00  0.000000e+00
membership_s18   0.000000e+00  0.000000e+00
membership_s20   0.000000e+00  0.000000e+00
membership_s21   0.000000e+00  0.000000e+00
membership_s22   0.000000e+00  0.000000e+00
membership_s24   0.000000e+00  0.000000e+00
membership_s25   0.000000e+00  0.000000e+00
membership_s26   0.000000e+00  0.000000e+00
membership_s27   0.000000e+00  0.000000e+00
membership_s28   0.000000e+00  0.000000e+00
membership_s30   6.759814e-05  5.769262e-02
membership_s31   8.838650e-05  7.939077e-02
membership_s32   2.180663e-04  4.138235e-01
membership_s33   0.000000e+00  0.000000e+00
membership_s36   0.000000e+00  3.122502e-18
membership_s37   0.000000e+00  0.000000e+00
V1               2.697126e-04  2.730299e-01
V2               7.435276e-04  5.848397e-01
pdi             -2.410026e-06  3.769626e-04
adhesion         4.246596e-03  3.889337e-01
cohesion         3.021746e-03  4.697868e-01
inner            7.367033e-04  6.520976e-01
outer            8.109453e-05  3.162300e-01
ioratio          2.980153e-03  6.468650e-01
comsize          4.601319e-04  3.186951e-01
[1] "Dataset: low_targets Model GLM, run: 9 of 10 2015-06-22 15:20:41"
[1] "glmnet variable coefficients"
                     [,1]          [,2]
(Intercept)     -5.599549 -2.820412e+01
graph0           0.000000  4.904052e-01
graph1           0.000000  3.986889e-06
graph2           0.000000  1.489711e-01
graph3           0.000000 -1.151534e-05
graph4           0.000000 -4.474415e-08
graph5           0.000000 -2.845072e-02
graph6           0.000000  5.825326e-04
graph7           0.000000 -1.528598e-02
graph8           0.000000 -8.734412e-01
graph9           0.000000  9.538623e-07
graph10          0.000000  4.523415e-09
graph11          0.000000 -1.944119e-09
graph12          0.000000  7.194910e-07
graph13          0.000000 -2.059415e-06
graph14          0.000000  0.000000e+00
graph15          0.000000 -3.208329e-03
graph16          0.000000  0.000000e+00
graph17          0.000000 -1.994300e-05
graph18          0.000000  4.363577e-05
graph19          0.000000 -8.614206e-05
graph20          0.000000 -1.749523e-04
graph21          0.000000  1.141606e-03
graph22          0.000000 -3.441063e-05
graph23          0.000000  1.256391e-05
graph24          0.000000 -3.432561e-04
graph25          0.000000 -6.959830e-03
graph26          0.000000 -1.764692e-02
graph27          0.000000 -2.273269e-02
graph28          0.000000  0.000000e+00
graph29          0.000000  0.000000e+00
orbit0           0.000000  4.541879e-01
orbit1           0.000000  8.314803e-05
orbit2           0.000000 -2.149300e-01
orbit3           0.000000  2.078440e-01
orbit4           0.000000 -2.616242e-06
orbit5           0.000000 -6.604145e-04
orbit6           0.000000 -7.327216e-10
orbit7           0.000000 -6.743568e-01
orbit8           0.000000 -2.578455e-02
orbit9           0.000000  5.236489e-04
orbit10          0.000000  2.371715e-03
orbit11          0.000000 -6.386661e-02
orbit12          0.000000 -1.464574e-02
orbit13          0.000000 -5.877065e-01
orbit14          0.000000 -8.895706e-01
orbit15          0.000000  7.269069e-07
orbit16          0.000000  1.687182e-05
orbit17          0.000000  1.342267e-05
orbit18          0.000000 -1.457713e-07
orbit19          0.000000  6.921662e-09
orbit20          0.000000 -2.140156e-07
orbit21          0.000000 -7.561280e-05
orbit22          0.000000 -1.891340e-09
orbit23          0.000000  8.220602e-01
orbit24          0.000000  1.853865e-06
orbit25          0.000000 -1.892594e-07
orbit26          0.000000 -7.417164e-04
orbit27          0.000000  1.576767e-05
orbit28          0.000000  4.687544e-04
orbit29          0.000000 -1.521539e-04
orbit30          0.000000 -2.988204e-03
orbit31          0.000000  0.000000e+00
orbit32          0.000000 -1.241545e-07
orbit33          0.000000  3.562654e-01
orbit34          0.000000 -3.155805e-03
orbit35          0.000000 -2.215536e-06
orbit36          0.000000  1.052456e-04
orbit37          0.000000  6.810761e-06
orbit38          0.000000  3.890787e-02
orbit39          0.000000 -8.453825e-05
orbit40          0.000000  5.331738e-06
orbit41          0.000000 -2.182814e-03
orbit42          0.000000 -1.233878e+00
orbit43          0.000000  8.964901e-06
orbit44          0.000000  1.459593e+00
orbit45          0.000000 -1.444137e-04
orbit46          0.000000  1.445148e-04
orbit47          0.000000  9.832009e-03
orbit48          0.000000 -1.482167e-03
orbit49          0.000000 -2.820966e-04
orbit50          0.000000  1.515051e-02
orbit51          0.000000 -2.135707e-05
orbit52          0.000000  3.312712e-03
orbit53          0.000000  6.283747e-02
orbit54          0.000000 -5.449112e-05
orbit55          0.000000 -2.647871e+00
orbit56          0.000000  4.197273e-05
orbit57          0.000000 -7.513576e-06
orbit58          0.000000 -9.741352e-01
orbit59          0.000000 -7.027780e-04
orbit60          0.000000  3.573234e-02
orbit61          0.000000  1.700984e+00
orbit62          0.000000 -1.422257e-02
orbit63          0.000000 -2.292144e-01
orbit64          0.000000  1.052880e-01
orbit65          0.000000 -2.605343e-02
orbit66          0.000000  0.000000e+00
orbit67          0.000000 -4.301675e-03
[truncated: 122,266 more chars]
