# Supplementary material for: Distinctive Behaviors of Druggable Proteins in Cellular Networks
Source: PLoS Comput Biol. 2015 Dec 23;11(12):e1004597. doi: 10.1371/journal.pcbi.1004597 (PMC4689399; doi:10.1371/journal.pcbi.1004597)
Supplement: S1 File — (ZIP) [file pcbi.1004597.s004.zip › S1_File/direct.atc.20150613_all_predict.ppi.optimised_Target_results_low_TnotC.txt]

[[1]]
[1] "low_TnotC"

[1] "Dataset: low_TnotC Model GBM, run: 1 of 10 2015-06-22 14:48:14"
Iter   TrainDeviance   ValidDeviance   StepSize   Improve
     1        0.0437            -nan     0.0100    0.0002
     2        0.0422            -nan     0.0100    0.0001
     3        0.0409            -nan     0.0100    0.0001
     4        0.0397            -nan     0.0100    0.0000
     5        0.0391            -nan     0.0100   -0.0000
     6        0.0380            -nan     0.0100   -0.0000
     7        0.0374            -nan     0.0100   -0.0000
     8        0.0367            -nan     0.0100    0.0001
     9        0.0361            -nan     0.0100    0.0000
    10        0.0353            -nan     0.0100    0.0000
    20        0.0308            -nan     0.0100    0.0000
    40        0.0250            -nan     0.0100   -0.0000
    44        0.0243            -nan     0.0100   -0.0000

[1] "GBM variable coefficients"
                            var      rel.inf
pagerank               pagerank 2.194827e+01
ratio5                   ratio5 1.055653e+01
inner                     inner 6.912329e+00
adhesion               adhesion 6.239731e+00
ratio2                   ratio2 5.943040e+00
V2                           V2 3.483965e+00
orbit18                 orbit18 3.116418e+00
orbit44                 orbit44 2.603724e+00
cohesion               cohesion 2.435734e+00
orbit28                 orbit28 2.254998e+00
orbit38                 orbit38 2.235138e+00
bigcom26               bigcom26 2.167979e+00
ioratio                 ioratio 1.920975e+00
comsize                 comsize 1.842512e+00
orbit36                 orbit36 1.712285e+00
V1                           V1 1.593716e+00
orbit5                   orbit5 1.534018e+00
bigcom3                 bigcom3 1.483733e+00
orbit64                 orbit64 1.388079e+00
bet                         bet 1.063399e+00
orbit33                 orbit33 9.554439e-01
orbit53                 orbit53 7.534500e-01
graph11                 graph11 7.534358e-01
graph1                   graph1 7.501195e-01
outer                     outer 7.385477e-01
coreness               coreness 7.262490e-01
upto_fifth           upto_fifth 7.196798e-01
ratio3                   ratio3 6.340574e-01
graph23                 graph23 6.272489e-01
membership_s32   membership_s32 6.240877e-01
orbit30                 orbit30 6.048458e-01
membership_s31   membership_s31 5.682391e-01
graph19                 graph19 4.819345e-01
graph21                 graph21 4.749270e-01
graph6                   graph6 4.522867e-01
graph26                 graph26 4.444102e-01
orbit37                 orbit37 4.364218e-01
orbit47                 orbit47 4.313943e-01
graph20                 graph20 4.293294e-01
ecc                         ecc 4.129874e-01
knn                         knn 3.509902e-01
orbit17                 orbit17 3.362909e-01
graph12                 graph12 3.047036e-01
trans                     trans 3.000237e-01
fourth                   fourth 2.787816e-01
orbit26                 orbit26 2.604189e-01
spin_vertex         spin_vertex 2.532274e-01
orbit60                 orbit60 2.301970e-01
orbit46                 orbit46 2.180158e-01
upto_sixth           upto_sixth 2.071104e-01
graph24                 graph24 2.055497e-01
graph15                 graph15 1.984958e-01
orbit15                 orbit15 1.761596e-01
orbit50                 orbit50 1.687723e-01
orbit20                 orbit20 1.686936e-01
graph4                   graph4 1.684095e-01
orbit21                 orbit21 1.640321e-01
orbit16                 orbit16 1.600888e-01
sixth                     sixth 1.600031e-01
orbit19                 orbit19 1.584260e-01
walktrap_vertex walktrap_vertex 1.546189e-01
graph16                 graph16 1.441592e-01
ratio1                   ratio1 1.285494e-01
bigcom4                 bigcom4 1.255457e-01
orbit27                 orbit27 1.176674e-01
orbit41                 orbit41 1.112573e-01
graph14                 graph14 1.056151e-01
graph7                   graph7 9.633063e-02
orbit62                 orbit62 9.088009e-02
graph13                 graph13 7.952807e-04
graph5                   graph5 5.225719e-04
graph3                   graph3 8.512312e-30
graph0                   graph0 0.000000e+00
graph2                   graph2 0.000000e+00
graph8                   graph8 0.000000e+00
graph9                   graph9 0.000000e+00
graph10                 graph10 0.000000e+00
graph17                 graph17 0.000000e+00
graph18                 graph18 0.000000e+00
graph22                 graph22 0.000000e+00
graph25                 graph25 0.000000e+00
graph27                 graph27 0.000000e+00
graph28                 graph28 0.000000e+00
graph29                 graph29 0.000000e+00
orbit0                   orbit0 0.000000e+00
orbit1                   orbit1 0.000000e+00
orbit2                   orbit2 0.000000e+00
orbit3                   orbit3 0.000000e+00
orbit4                   orbit4 0.000000e+00
orbit6                   orbit6 0.000000e+00
orbit7                   orbit7 0.000000e+00
orbit8                   orbit8 0.000000e+00
orbit9                   orbit9 0.000000e+00
orbit10                 orbit10 0.000000e+00
orbit11                 orbit11 0.000000e+00
orbit12                 orbit12 0.000000e+00
orbit13                 orbit13 0.000000e+00
orbit14                 orbit14 0.000000e+00
orbit22                 orbit22 0.000000e+00
orbit23                 orbit23 0.000000e+00
orbit24                 orbit24 0.000000e+00
orbit25                 orbit25 0.000000e+00
orbit29                 orbit29 0.000000e+00
orbit31                 orbit31 0.000000e+00
orbit32                 orbit32 0.000000e+00
orbit34                 orbit34 0.000000e+00
orbit35                 orbit35 0.000000e+00
orbit39                 orbit39 0.000000e+00
orbit40                 orbit40 0.000000e+00
orbit42                 orbit42 0.000000e+00
orbit43                 orbit43 0.000000e+00
orbit45                 orbit45 0.000000e+00
orbit48                 orbit48 0.000000e+00
orbit49                 orbit49 0.000000e+00
orbit51                 orbit51 0.000000e+00
orbit52                 orbit52 0.000000e+00
orbit54                 orbit54 0.000000e+00
orbit55                 orbit55 0.000000e+00
orbit56                 orbit56 0.000000e+00
orbit57                 orbit57 0.000000e+00
orbit58                 orbit58 0.000000e+00
orbit59                 orbit59 0.000000e+00
orbit61                 orbit61 0.000000e+00
orbit63                 orbit63 0.000000e+00
orbit65                 orbit65 0.000000e+00
orbit66                 orbit66 0.000000e+00
orbit67                 orbit67 0.000000e+00
orbit68                 orbit68 0.000000e+00
orbit69                 orbit69 0.000000e+00
orbit70                 orbit70 0.000000e+00
orbit71                 orbit71 0.000000e+00
orbit72                 orbit72 0.000000e+00
AP                           AP 0.000000e+00
eccrad                   eccrad 0.000000e+00
close                     close 0.000000e+00
constraint           constraint 0.000000e+00
hubscore               hubscore 0.000000e+00
evcent                   evcent 0.000000e+00
first                     first 0.000000e+00
upto_second         upto_second 0.000000e+00
upto_third           upto_third 0.000000e+00
upto_fourth         upto_fourth 0.000000e+00
second                   second 0.000000e+00
third                     third 0.000000e+00
fifth                     fifth 0.000000e+00
ratio4                   ratio4 0.000000e+00
ratio6                   ratio6 0.000000e+00
selfinter             selfinter 0.000000e+00
bigcom1                 bigcom1 0.000000e+00
bigcom2                 bigcom2 0.000000e+00
bigcom6                 bigcom6 0.000000e+00
bigcom8                 bigcom8 0.000000e+00
bigcom9                 bigcom9 0.000000e+00
bigcom11               bigcom11 0.000000e+00
bigcom13               bigcom13 0.000000e+00
bigcom15               bigcom15 0.000000e+00
bigcom16               bigcom16 0.000000e+00
bigcom21               bigcom21 0.000000e+00
bigcom22               bigcom22 0.000000e+00
bigcom24               bigcom24 0.000000e+00
bigcom28               bigcom28 0.000000e+00
bigcom30               bigcom30 0.000000e+00
bigcom31               bigcom31 0.000000e+00
bigcom32               bigcom32 0.000000e+00
bigcom33               bigcom33 0.000000e+00
bigcom34               bigcom34 0.000000e+00
bigcom36               bigcom36 0.000000e+00
bigcom37               bigcom37 0.000000e+00
bigcom38               bigcom38 0.000000e+00
bigcom39               bigcom39 0.000000e+00
bigcom40               bigcom40 0.000000e+00
bigcom43               bigcom43 0.000000e+00
bigcom44               bigcom44 0.000000e+00
bigcom46               bigcom46 0.000000e+00
bigcom47               bigcom47 0.000000e+00
bigcom49               bigcom49 0.000000e+00
bigcom50               bigcom50 0.000000e+00
bigcom51               bigcom51 0.000000e+00
bigcom52               bigcom52 0.000000e+00
bigcom54               bigcom54 0.000000e+00
bigcom56               bigcom56 0.000000e+00
bigcom62               bigcom62 0.000000e+00
bigcom66               bigcom66 0.000000e+00
bigcom68               bigcom68 0.000000e+00
bigcom69               bigcom69 0.000000e+00
bigcom71               bigcom71 0.000000e+00
bigcom72               bigcom72 0.000000e+00
bigcom73               bigcom73 0.000000e+00
bigcom74               bigcom74 0.000000e+00
bigcom75               bigcom75 0.000000e+00
bigcom76               bigcom76 0.000000e+00
bigcom77               bigcom77 0.000000e+00
bigcom79               bigcom79 0.000000e+00
bigcom80               bigcom80 0.000000e+00
bigcom82               bigcom82 0.000000e+00
bigcom83               bigcom83 0.000000e+00
bigcom84               bigcom84 0.000000e+00
bigcom85               bigcom85 0.000000e+00
bigcom87               bigcom87 0.000000e+00
bigcom89               bigcom89 0.000000e+00
bigcom91               bigcom91 0.000000e+00
bigcom92               bigcom92 0.000000e+00
bigcom93               bigcom93 0.000000e+00
bigcom96               bigcom96 0.000000e+00
bigcom97               bigcom97 0.000000e+00
bigcom98               bigcom98 0.000000e+00
bigcom99               bigcom99 0.000000e+00
bigcom101             bigcom101 0.000000e+00
bigcom104             bigcom104 0.000000e+00
bigcom106             bigcom106 0.000000e+00
bigcom109             bigcom109 0.000000e+00
bigcom113             bigcom113 0.000000e+00
bigcom116             bigcom116 0.000000e+00
bigcom120             bigcom120 0.000000e+00
bigcom123             bigcom123 0.000000e+00
bigcom126             bigcom126 0.000000e+00
bigcom127             bigcom127 0.000000e+00
bigcom137             bigcom137 0.000000e+00
bigcom139             bigcom139 0.000000e+00
bigcom140             bigcom140 0.000000e+00
bigcom143             bigcom143 0.000000e+00
bigcom145             bigcom145 0.000000e+00
bigcom146             bigcom146 0.000000e+00
bigcom147             bigcom147 0.000000e+00
bigcom149             bigcom149 0.000000e+00
bigcom153             bigcom153 0.000000e+00
bigcom154             bigcom154 0.000000e+00
bigcom156             bigcom156 0.000000e+00
bigcom157             bigcom157 0.000000e+00
bigcom158             bigcom158 0.000000e+00
bigcom160             bigcom160 0.000000e+00
bigcom161             bigcom161 0.000000e+00
bigcom162             bigcom162 0.000000e+00
bigcom164             bigcom164 0.000000e+00
bigcom166             bigcom166 0.000000e+00
bigcom167             bigcom167 0.000000e+00
bigcom171             bigcom171 0.000000e+00
bigcom173             bigcom173 0.000000e+00
bigcom175             bigcom175 0.000000e+00
bigcom176             bigcom176 0.000000e+00
bigcom177             bigcom177 0.000000e+00
bigcom178             bigcom178 0.000000e+00
bigcom180             bigcom180 0.000000e+00
bigcom181             bigcom181 0.000000e+00
bigcom184             bigcom184 0.000000e+00
bigcom186             bigcom186 0.000000e+00
bigcom187             bigcom187 0.000000e+00
bigcom189             bigcom189 0.000000e+00
bigcom194             bigcom194 0.000000e+00
bigcom195             bigcom195 0.000000e+00
bigcom196             bigcom196 0.000000e+00
bigcom204             bigcom204 0.000000e+00
bigcom205             bigcom205 0.000000e+00
bigcom212             bigcom212 0.000000e+00
bigcom214             bigcom214 0.000000e+00
bigcom222             bigcom222 0.000000e+00
bigcom223             bigcom223 0.000000e+00
bigcom226             bigcom226 0.000000e+00
bigcom227             bigcom227 0.000000e+00
bigcom229             bigcom229 0.000000e+00
bigcom233             bigcom233 0.000000e+00
bigcom236             bigcom236 0.000000e+00
bigcom237             bigcom237 0.000000e+00
bigcom246             bigcom246 0.000000e+00
bigcom248             bigcom248 0.000000e+00
bigcom249             bigcom249 0.000000e+00
bigcom250             bigcom250 0.000000e+00
bigcom254             bigcom254 0.000000e+00
bigcom266             bigcom266 0.000000e+00
bigcom269             bigcom269 0.000000e+00
bigcom272             bigcom272 0.000000e+00
bigcom274             bigcom274 0.000000e+00
bigcom281             bigcom281 0.000000e+00
bigcom291             bigcom291 0.000000e+00
bigcom292             bigcom292 0.000000e+00
bigcom295             bigcom295 0.000000e+00
bigcom299             bigcom299 0.000000e+00
bigcom301             bigcom301 0.000000e+00
bigcom306             bigcom306 0.000000e+00
bigcom309             bigcom309 0.000000e+00
bigcom314             bigcom314 0.000000e+00
bigcom321             bigcom321 0.000000e+00
bigcom341             bigcom341 0.000000e+00
bigcom350             bigcom350 0.000000e+00
bigcom353             bigcom353 0.000000e+00
bigcom359             bigcom359 0.000000e+00
bigcom363             bigcom363 0.000000e+00
bigcom365             bigcom365 0.000000e+00
bigcom385             bigcom385 0.000000e+00
bigcom386             bigcom386 0.000000e+00
bigcom408             bigcom408 0.000000e+00
bigcom412             bigcom412 0.000000e+00
bigcom480             bigcom480 0.000000e+00
membership_s1     membership_s1 0.000000e+00
membership_s3     membership_s3 0.000000e+00
membership_s4     membership_s4 0.000000e+00
membership_s5     membership_s5 0.000000e+00
membership_s6     membership_s6 0.000000e+00
membership_s7     membership_s7 0.000000e+00
membership_s8     membership_s8 0.000000e+00
membership_s9     membership_s9 0.000000e+00
membership_s11   membership_s11 0.000000e+00
membership_s12   membership_s12 0.000000e+00
membership_s14   membership_s14 0.000000e+00
membership_s15   membership_s15 0.000000e+00
membership_s16   membership_s16 0.000000e+00
membership_s17   membership_s17 0.000000e+00
membership_s18   membership_s18 0.000000e+00
membership_s20   membership_s20 0.000000e+00
membership_s21   membership_s21 0.000000e+00
membership_s22   membership_s22 0.000000e+00
membership_s24   membership_s24 0.000000e+00
membership_s25   membership_s25 0.000000e+00
membership_s26   membership_s26 0.000000e+00
membership_s27   membership_s27 0.000000e+00
membership_s28   membership_s28 0.000000e+00
membership_s30   membership_s30 0.000000e+00
membership_s33   membership_s33 0.000000e+00
membership_s36   membership_s36 0.000000e+00
membership_s37   membership_s37 0.000000e+00
pdi                         pdi 0.000000e+00
[1] "Dataset: low_TnotC Model RF, run: 1 of 10 2015-06-22 14:48:49"
     |      Out-of-bag   |
Tree |      MSE  %Var(y) |
   1 | 0.006859   206.00 |
   2 | 0.009067   272.30 |
   3 | 0.007496   225.13 |
   4 | 0.007059   212.00 |
   5 | 0.006642   199.49 |
   6 | 0.005729   172.05 |
   7 | 0.005365   161.15 |
   8 | 0.004902   147.23 |
   9 | 0.004814   144.59 |
  10 | 0.004669   140.22 |
  11 | 0.004547   136.55 |
  12 | 0.004431   133.09 |
  13 | 0.004405   132.29 |
  14 | 0.004466   134.12 |
  15 | 0.004326   129.94 |
  16 | 0.004236   127.21 |
  17 | 0.004173   125.34 |
  18 | 0.004151   124.68 |
  19 | 0.004066   122.13 |
  20 | 0.004038   121.28 |
  21 | 0.004053   121.74 |
  22 | 0.004028   120.97 |
  23 | 0.004026   120.91 |
  24 | 0.004023   120.83 |
  25 | 0.004008   120.38 |
  26 | 0.003971   119.28 |
  27 | 0.003972   119.29 |
  28 | 0.003972   119.30 |
  29 | 0.003951   118.68 |
  30 |  0.00391   117.42 |
  31 | 0.003892   116.89 |
  32 | 0.003888   116.78 |
  33 | 0.003888   116.76 |
  34 | 0.003846   115.52 |
  35 | 0.003842   115.39 |
  36 | 0.003817   114.64 |
  37 | 0.003813   114.53 |
  38 | 0.003806   114.30 |
  39 | 0.003799   114.10 |
  40 | 0.003813   114.51 |
  41 | 0.003837   115.24 |
  42 | 0.003829   114.99 |
  43 | 0.003815   114.58 |
  44 | 0.003815   114.58 |
  45 | 0.003826   114.92 |
  46 | 0.003834   115.14 |
  47 | 0.003835   115.18 |
  48 |  0.00384   115.33 |
  49 |  0.00385   115.63 |
  50 | 0.003841   115.36 |
  51 | 0.003862   116.00 |
  52 | 0.003858   115.87 |
  53 |  0.00386   115.93 |
  54 | 0.003859   115.90 |
  55 | 0.003843   115.43 |
  56 | 0.003841   115.37 |
  57 | 0.003829   115.00 |
  58 | 0.003828   114.96 |
  59 | 0.003822   114.78 |
  60 | 0.003809   114.40 |
  61 | 0.003815   114.58 |
  62 |  0.00381   114.42 |
  63 | 0.003812   114.50 |
  64 | 0.003811   114.45 |
  65 | 0.003813   114.53 |
  66 | 0.003815   114.57 |
  67 | 0.003811   114.47 |
  68 | 0.003806   114.31 |
  69 | 0.003818   114.67 |
  70 | 0.003813   114.52 |
  71 | 0.003827   114.93 |
  72 | 0.003825   114.87 |
  73 | 0.003818   114.67 |
  74 |  0.00381   114.42 |
  75 | 0.003818   114.65 |
  76 | 0.003822   114.79 |
  77 | 0.003819   114.69 |
  78 | 0.003815   114.57 |
  79 |  0.00382   114.72 |
  80 | 0.003819   114.69 |
  81 |  0.00382   114.73 |
  82 | 0.003816   114.60 |
  83 | 0.003809   114.39 |
  84 | 0.003806   114.31 |
  85 | 0.003799   114.09 |
  86 | 0.003797   114.04 |
  87 | 0.003797   114.04 |
  88 |  0.00379   113.82 |
  89 | 0.003794   113.93 |
  90 | 0.003795   113.97 |
  91 | 0.003788   113.76 |
  92 | 0.003782   113.60 |
  93 | 0.003777   113.43 |
  94 | 0.003775   113.38 |
  95 | 0.003769   113.19 |
  96 | 0.003761   112.95 |
  97 |  0.00376   112.92 |
  98 |  0.00376   112.93 |
  99 | 0.003756   112.80 |
 100 | 0.003748   112.56 |
[1] "Random Forest variable coefficients"
                      %IncMSE IncNodePurity
graph0           1.167917e-04  1.713917e-02
graph1           1.052594e-03  5.383351e-02
graph2           0.000000e+00  1.714286e-02
graph3           4.001660e-04  1.310316e-01
graph4           1.290811e-05  5.004153e-02
graph5           7.016654e-04  5.469431e-02
graph6           3.840683e-05  5.317396e-02
graph7           1.297766e-05  4.300000e-02
graph8           0.000000e+00  3.523657e-19
graph9           3.439917e-05  6.860103e-02
graph10          1.396604e-03  1.138469e-01
graph11          9.380469e-04  1.145322e-01
graph12          1.247603e-05  1.504994e-01
graph13          8.299656e-05  1.365496e-01
graph14          0.000000e+00  1.549867e-17
graph15          4.677407e-05  5.199114e-02
graph16          7.438581e-05  6.792894e-02
graph17          9.890606e-04  1.011499e-01
graph18          9.432463e-05  9.242810e-02
graph19          3.221170e-04  1.690131e-01
graph20          2.516535e-04  6.508262e-02
graph21          7.122432e-05  4.404181e-02
graph22          1.264755e-05  1.428571e-02
graph23          2.102719e-04  7.258032e-02
graph24          5.190570e-05  6.520560e-02
graph25          5.495697e-05  9.209904e-02
graph26          0.000000e+00  2.693971e-18
graph27          0.000000e+00  1.111578e-18
graph28          0.000000e+00  2.783689e-19
graph29          0.000000e+00  3.469447e-19
orbit0           5.972443e-05  4.077708e-02
orbit1           2.179880e-04  4.544139e-02
orbit2           3.773201e-06  6.723487e-02
orbit3          -1.079447e-06  7.594850e-05
orbit4           6.088459e-04  9.713684e-02
orbit5           9.380624e-04  8.708917e-02
orbit6           6.781567e-04  1.288021e-01
orbit7           1.371890e-04  1.075852e-02
orbit8           5.093422e-04  1.702036e-01
orbit9           7.375302e-05  7.921860e-02
orbit10          2.813621e-05  7.717439e-02
orbit11          4.543509e-04  7.574066e-02
orbit12          1.280956e-05  1.750000e-02
orbit13         -4.805844e-07  3.326447e-02
orbit14          0.000000e+00  1.112934e-18
orbit15          4.543218e-05  7.531448e-02
orbit16          3.732738e-04  1.128213e-01
orbit17          3.879310e-05  3.409919e-02
orbit18          7.204604e-04  2.555764e-01
orbit19          5.243684e-04  1.600452e-01
orbit20          3.327240e-04  1.790382e-01
orbit21          8.327235e-04  4.463381e-02
orbit22          9.526484e-05  1.231855e-01
orbit23          6.193383e-06  2.194036e-03
orbit24          6.725330e-05  1.145915e-01
orbit25          3.659678e-04  5.874583e-02
orbit26          9.866914e-06  8.387199e-02
orbit27          1.002946e-03  1.375469e-01
orbit28          8.571576e-04  1.880492e-01
orbit29          6.428267e-04  5.909750e-02
orbit30          3.539896e-04  1.027267e-01
orbit31          0.000000e+00  2.051460e-17
orbit32          9.531509e-04  4.059245e-02
orbit33          1.128714e-04  1.005697e-01
orbit34          1.107286e-04  7.116147e-02
orbit35          4.555045e-04  5.516648e-02
orbit36          3.455262e-04  2.715298e-01
orbit37          1.148975e-04  7.686868e-02
orbit38          6.117636e-04  2.672650e-01
orbit39          1.172807e-04  8.049463e-02
orbit40          2.612678e-04  1.071789e-01
orbit41          4.302901e-06  1.506288e-02
orbit42          0.000000e+00  9.820161e-19
orbit43          1.259816e-04  6.228498e-02
orbit44          2.564880e-04  6.829748e-02
orbit45          1.623983e-04  5.770221e-02
orbit46          3.108163e-04  6.766950e-02
orbit47          1.321647e-04  5.595938e-02
orbit48         -5.407389e-06  2.253497e-02
orbit49          2.052105e-04  4.001430e-02
orbit50         -5.946432e-06  4.433459e-02
orbit51          2.331202e-05  3.605861e-02
orbit52          2.065325e-05  2.169319e-02
orbit53          4.056845e-04  1.636809e-01
orbit54          9.877579e-06  1.892857e-02
orbit55          0.000000e+00  1.873772e-18
orbit56          1.272183e-05  7.622049e-02
orbit57          0.000000e+00  1.960780e-18
orbit58          0.000000e+00  2.981556e-21
orbit59          4.364906e-06  1.717587e-02
orbit60          3.980109e-04  1.966258e-02
orbit61          6.619395e-06  4.565624e-02
orbit62          5.989083e-05  1.793125e-02
orbit63          0.000000e+00  3.830215e-18
orbit64          1.289705e-05  1.447263e-01
orbit65          0.000000e+00  3.164786e-18
orbit66          0.000000e+00  9.028694e-19
orbit67          0.000000e+00  1.406752e-19
orbit68          1.305839e-05  2.761905e-02
orbit69          0.000000e+00  1.387779e-19
orbit70          0.000000e+00  3.480289e-19
orbit71          0.000000e+00  4.859936e-19
orbit72          0.000000e+00  5.551115e-19
AP               4.273504e-06  2.927372e-04
bet              7.141340e-04  8.267956e-02
ecc              1.267427e-05  1.746032e-02
eccrad           1.045335e-05  1.258420e-02
close            4.719898e-04  1.422145e-01
constraint       2.757829e-04  1.168849e-01
coreness         2.495585e-04  2.373993e-01
knn              1.493621e-03  1.137820e-01
hubscore         6.168937e-04  6.904328e-02
pagerank         1.427407e-03  1.232720e+00
trans            3.061910e-05  2.956998e-02
evcent           1.183200e-04  6.777955e-02
first            1.289214e-05  7.723577e-04
upto_second      6.292914e-04  9.879799e-02
upto_third       1.448542e-05  1.401005e-01
upto_fourth      1.503732e-04  5.566692e-02
upto_fifth       9.622070e-04  5.374005e-02
upto_sixth       2.616568e-04  8.425884e-02
second           3.756870e-04  6.828799e-02
third            3.974745e-05  9.620618e-02
fourth           6.708898e-04  1.643570e-01
fifth            3.066061e-05  7.843864e-02
sixth            2.196868e-04  1.680073e-01
ratio1           1.580852e-03  2.003352e-01
ratio2           9.703812e-04  5.065694e-01
ratio3           1.420955e-04  3.380915e-01
ratio4           3.758024e-04  1.964583e-01
ratio5           1.202623e-03  1.334844e+00
ratio6           3.178470e-04  2.335124e-01
selfinter        7.710520e-04  7.890793e-02
walktrap_vertex  6.814310e-07  1.632551e-02
bigcom1          0.000000e+00  1.814141e-18
bigcom2          0.000000e+00  7.806256e-20
bigcom3          2.818192e-04  1.308531e-01
bigcom4          1.328162e-05  1.867966e-02
bigcom6          0.000000e+00  1.665335e-18
bigcom8          0.000000e+00  1.002887e-20
bigcom9          0.000000e+00  2.710505e-22
bigcom11         0.000000e+00  7.399680e-20
bigcom13         0.000000e+00  2.778268e-19
bigcom15         0.000000e+00  0.000000e+00
bigcom16         0.000000e+00  2.081668e-19
bigcom21         0.000000e+00  8.131516e-22
bigcom22        -1.135383e-05  2.164659e-01
bigcom24         0.000000e+00  6.245005e-19
bigcom26        -1.108185e-06  1.632899e-01
bigcom28         0.000000e+00  0.000000e+00
bigcom30         0.000000e+00  5.421011e-22
bigcom31         0.000000e+00  1.249001e-18
bigcom32         0.000000e+00  0.000000e+00
bigcom33         0.000000e+00  7.632783e-19
bigcom34         0.000000e+00  2.775558e-19
bigcom36         0.000000e+00  2.084379e-19
bigcom37         0.000000e+00  1.110223e-18
bigcom38         0.000000e+00  0.000000e+00
bigcom39         0.000000e+00  9.215718e-21
bigcom40         0.000000e+00  3.794708e-21
bigcom43         0.000000e+00  2.081668e-19
bigcom44         0.000000e+00  5.421011e-22
bigcom46         0.000000e+00  0.000000e+00
bigcom47         0.000000e+00  0.000000e+00
bigcom49         0.000000e+00  1.387779e-19
bigcom50         0.000000e+00  0.000000e+00
bigcom51         0.000000e+00  9.020562e-19
bigcom52         0.000000e+00  1.457168e-18
bigcom54         0.000000e+00  4.163336e-19
bigcom56         0.000000e+00  2.775558e-19
bigcom62         0.000000e+00  8.370041e-19
bigcom66         0.000000e+00  2.775558e-19
bigcom68         0.000000e+00  1.387779e-19
bigcom69         0.000000e+00  2.081668e-19
bigcom71         0.000000e+00  0.000000e+00
bigcom72         0.000000e+00  8.326673e-19
bigcom73         0.000000e+00  9.063930e-19
bigcom74         0.000000e+00  4.163336e-19
bigcom75         0.000000e+00  1.110223e-18
bigcom76         0.000000e+00  2.710505e-22
bigcom77         0.000000e+00  1.179612e-18
bigcom79         0.000000e+00  1.179612e-18
bigcom80         0.000000e+00  6.245005e-19
bigcom82         0.000000e+00  1.040834e-18
bigcom83         0.000000e+00  8.326673e-19
bigcom84         0.000000e+00  3.686287e-19
bigcom85         0.000000e+00  5.551115e-19
bigcom87         0.000000e+00  2.775558e-19
bigcom89         0.000000e+00  9.023273e-19
bigcom91         0.000000e+00  9.020562e-19
bigcom92         0.000000e+00  1.387779e-19
bigcom93         0.000000e+00  2.775558e-19
bigcom96         0.000000e+00  1.873501e-18
bigcom97         0.000000e+00  0.000000e+00
bigcom98         0.000000e+00  4.859936e-19
bigcom99         0.000000e+00  6.938894e-20
bigcom101        0.000000e+00  1.387779e-19
bigcom104        0.000000e+00  0.000000e+00
bigcom106        0.000000e+00  6.938894e-19
bigcom109        0.000000e+00  4.163336e-19
bigcom113        0.000000e+00  1.393200e-19
bigcom116        0.000000e+00  2.081668e-19
bigcom120        0.000000e+00  1.179612e-18
bigcom123        0.000000e+00  4.250073e-19
bigcom126        0.000000e+00  1.665335e-18
bigcom127        0.000000e+00  1.249001e-18
bigcom137        0.000000e+00  4.163336e-19
bigcom139        0.000000e+00  1.942890e-18
bigcom140        0.000000e+00  7.632783e-19
bigcom143        0.000000e+00  7.632783e-19
bigcom145        0.000000e+00  1.179612e-18
bigcom146        0.000000e+00  1.110765e-18
bigcom147        0.000000e+00  6.965999e-20
bigcom149        0.000000e+00  7.632783e-19
bigcom153        0.000000e+00  1.387779e-19
bigcom154        0.000000e+00  0.000000e+00
bigcom156        0.000000e+00  1.665335e-18
bigcom157        0.000000e+00  1.318390e-18
bigcom158        0.000000e+00  2.775558e-19
bigcom160        0.000000e+00  4.857226e-19
bigcom161        0.000000e+00  1.110223e-18
bigcom162        0.000000e+00  6.245005e-19
bigcom164        0.000000e+00  1.457168e-18
bigcom166        0.000000e+00  5.551115e-19
bigcom167        0.000000e+00  4.336809e-21
bigcom171        0.000000e+00  1.457168e-18
bigcom173        0.000000e+00  3.469447e-19
bigcom175        0.000000e+00  4.943962e-19
bigcom176        0.000000e+00  9.023273e-19
bigcom177        0.000000e+00  3.469447e-19
bigcom178        3.013802e-06  4.057909e-01
bigcom180        0.000000e+00  4.857226e-19
bigcom181        0.000000e+00  0.000000e+00
bigcom184        0.000000e+00  1.110223e-18
bigcom186        0.000000e+00  2.220446e-18
bigcom187        0.000000e+00  9.714451e-19
bigcom189        0.000000e+00  0.000000e+00
bigcom194        0.000000e+00  6.938894e-20
bigcom195        0.000000e+00  3.469447e-19
bigcom196        0.000000e+00  8.326673e-19
bigcom204        0.000000e+00  4.336809e-21
bigcom205       -8.350415e-06  4.620478e-01
bigcom212        0.000000e+00  6.938894e-19
bigcom214        0.000000e+00  4.857226e-19
bigcom222        0.000000e+00  1.249001e-18
bigcom223        0.000000e+00  0.000000e+00
bigcom226        0.000000e+00  2.775558e-19
bigcom227        0.000000e+00  5.551115e-19
bigcom229        0.000000e+00  1.179612e-18
bigcom233        0.000000e+00  1.318390e-18
bigcom236        0.000000e+00  5.594483e-19
bigcom237        0.000000e+00  0.000000e+00
bigcom246        0.000000e+00  5.421011e-22
bigcom248        0.000000e+00  1.387779e-19
bigcom249        0.000000e+00  1.873501e-18
bigcom250        0.000000e+00  7.632783e-19
bigcom254        0.000000e+00  4.163336e-19
bigcom266        0.000000e+00  8.326673e-19
bigcom269        0.000000e+00  1.387779e-19
bigcom272        0.000000e+00  7.632783e-19
bigcom274        0.000000e+00  4.878910e-21
bigcom281        0.000000e+00  3.472157e-19
bigcom291        0.000000e+00  5.551115e-19
bigcom292        0.000000e+00  6.245005e-19
bigcom295        0.000000e+00  1.249001e-18
bigcom299        0.000000e+00  2.012279e-18
bigcom301        0.000000e+00  1.387779e-19
bigcom306        0.000000e+00  3.469447e-19
bigcom309        0.000000e+00  2.710505e-22
bigcom314        0.000000e+00  1.873501e-18
bigcom321        0.000000e+00  2.125036e-19
bigcom341        0.000000e+00  9.020562e-19
bigcom350        0.000000e+00  7.632783e-19
bigcom353        0.000000e+00  1.387779e-18
bigcom359        0.000000e+00  1.040834e-18
bigcom363        0.000000e+00  4.900594e-19
bigcom365        0.000000e+00  1.318390e-18
bigcom385        0.000000e+00  1.387779e-19
bigcom386        0.000000e+00  1.804112e-18
bigcom408        0.000000e+00  2.081668e-19
bigcom412        0.000000e+00  6.938894e-19
bigcom480        0.000000e+00  4.900594e-19
spin_vertex      4.674702e-04  8.288671e-02
membership_s1    1.669344e-04  2.695493e-01
membership_s3    0.000000e+00  5.421011e-22
membership_s4   -1.628862e-06  1.035182e-02
membership_s5    0.000000e+00  1.029992e-20
membership_s6    0.000000e+00  1.138412e-20
membership_s7    4.251247e-05  8.025676e-02
membership_s8    0.000000e+00  2.081668e-19
membership_s9    0.000000e+00  0.000000e+00
membership_s11   0.000000e+00  2.710505e-22
membership_s12   0.000000e+00  2.710505e-22
membership_s14   0.000000e+00  2.775558e-19
membership_s15   5.155547e-05  1.648555e-01
membership_s16   0.000000e+00  4.336809e-21
membership_s17   0.000000e+00  4.857226e-19
membership_s18   0.000000e+00  1.084202e-21
membership_s20   0.000000e+00  0.000000e+00
membership_s21   0.000000e+00  1.626303e-21
membership_s22   0.000000e+00  0.000000e+00
membership_s24   0.000000e+00  5.421011e-22
membership_s25   0.000000e+00  0.000000e+00
membership_s26   0.000000e+00  2.081668e-19
membership_s27   0.000000e+00  2.168404e-21
membership_s28   0.000000e+00  2.135878e-19
membership_s30   1.274759e-05  7.277056e-03
membership_s31   2.176626e-04  3.137429e-02
membership_s32   2.139992e-04  3.069680e-01
membership_s33   0.000000e+00  3.472157e-19
membership_s36   0.000000e+00  2.981556e-21
membership_s37   0.000000e+00  1.626303e-21
V1               3.066981e-04  1.385623e-01
V2               2.931187e-04  4.745175e-01
pdi              1.362346e-06  1.675461e-03
adhesion         5.336931e-03  4.527527e-01
cohesion         4.375779e-03  2.765996e-01
inner            2.757165e-03  6.004003e-01
outer            1.202919e-03  2.576684e-01
ioratio          2.858087e-03  5.008960e-01
comsize          3.245298e-03  3.148659e-01
[1] "Dataset: low_TnotC Model GLM, run: 1 of 10 2015-06-22 14:52:12"
[1] "glmnet variable coefficients"
                         [,1]          [,2]
(Intercept)     -5.698211e+00 -7.625354e+00
graph0           1.017490e-39  8.773831e-03
graph1          -1.442209e-42 -1.455613e-05
graph2           8.948262e-40  2.000947e-02
graph3          -2.874735e-44  1.554518e-07
graph4          -1.839968e-45 -2.855528e-08
graph5           3.359974e-41  2.401108e-04
graph6          -4.719698e-43 -1.167102e-06
graph7          -1.854999e-41 -8.699647e-04
graph8          -1.674701e-39 -8.728562e-02
graph9          -2.837535e-46  1.281539e-08
graph10         -6.091877e-47 -7.719396e-10
graph11         -2.863728e-48 -5.249685e-11
graph12         -2.218539e-45  3.465220e-08
graph13          5.661531e-45  7.141648e-07
graph14         -4.679977e-46 -5.830991e-09
graph15          5.931517e-43 -6.153740e-05
graph16         -9.099689e-45  1.200695e-09
graph17         -1.938122e-44 -2.037176e-07
graph18         -3.851145e-43 -8.461568e-06
graph19         -9.741756e-44 -1.530051e-06
graph20          1.016397e-42  5.776136e-06
graph21          1.076035e-42  4.022652e-05
graph22         -5.469020e-43 -1.752562e-05
graph23         -6.870778e-43 -2.008358e-05
graph24         -1.523974e-42 -8.139651e-05
graph25          2.231702e-41  1.947417e-04
graph26         -9.814037e-42 -4.062223e-04
graph27         -3.686888e-41 -3.186100e-03
graph28         -5.931388e-41 -6.765621e-04
graph29         -2.764194e-39 -4.283751e-02
orbit0           1.017490e-39  8.791811e-03
orbit1          -1.451775e-42 -1.456423e-05
orbit2           4.434067e-40 -8.343364e-04
orbit3           8.948262e-40  1.999715e-02
orbit4          -3.419420e-44  1.402809e-07
orbit5           2.198776e-44  3.416002e-06
orbit6          -1.839974e-45 -2.855836e-08
orbit7           4.060597e-40 -2.737583e-03
orbit8           3.359974e-41  2.453117e-04
orbit9          -6.392534e-43 -9.387767e-07
orbit10         -6.430338e-43 -5.066012e-06
orbit11          1.273058e-39  1.668565e-02
orbit12         -1.898003e-41 -8.755293e-04
orbit13          5.627366e-40 -1.961145e-02
orbit14         -1.674701e-39 -8.732557e-02
orbit15         -4.437904e-46  1.790530e-08
orbit16          3.400685e-44  1.023598e-06
orbit17         -1.013492e-45 -8.397895e-08
orbit18          1.738319e-46 -9.050237e-09
orbit19         -6.700737e-47 -7.174170e-10
orbit20         -5.781464e-46 -1.656140e-08
orbit21          4.380892e-43  1.938730e-05
orbit22         -2.863728e-48 -5.247967e-11
orbit23          1.007334e-39  3.068505e-02
orbit24         -2.497727e-45  5.707258e-08
orbit25         -4.594221e-45 -7.152341e-08
orbit26         -1.518900e-43 -8.086748e-06
orbit27          9.399965e-45  1.298730e-06
orbit28          1.581936e-43  1.603171e-05
orbit29          4.761443e-46  2.066547e-08
orbit30         -1.112926e-43 -6.291171e-05
orbit31         -5.284392e-46 -6.375908e-09
orbit32         -1.196570e-45 -1.938362e-08
orbit33          1.116172e-39 -2.856321e-02
orbit34          5.931517e-43 -6.145470e-05
orbit35         -1.944465e-44 -4.454273e-08
orbit36          5.609083e-43  3.690460e-06
orbit37          1.926683e-45  1.311185e-07
orbit38          3.318594e-41  1.083986e-03
orbit39         -3.445523e-44 -2.717684e-07
orbit40         -1.870765e-44 -2.945065e-07
orbit41         -6.533326e-43  1.155892e-05
orbit42          6.906660e-40 -7.366623e-02
orbit43         -3.854373e-43 -8.476093e-06
orbit44          1.963419e-38  3.973058e-01
orbit45         -1.090022e-43 -9.883106e-07
orbit46         -3.026224e-43 -1.647028e-05
orbit47         -9.910092e-42 -7.039347e-04
orbit48         -4.567853e-44 -8.212788e-06
orbit49          1.021270e-42  5.857873e-06
orbit50          5.324012e-41 -5.382171e-04
orbit51          2.392673e-42  5.571627e-05
orbit52          1.640368e-43  4.865019e-05
orbit53          8.970366e-41  2.690144e-03
orbit54         -5.468806e-43 -1.751774e-05
orbit55         -2.247135e-39 -2.316952e-01
orbit56         -6.812292e-43 -2.011292e-05
orbit57         -3.096955e-42 -7.137989e-05
orbit58         -1.824658e-39 -8.999938e-02
orbit59         -1.632421e-42 -8.754230e-05
orbit60         -5.435981e-42 -1.599513e-04
orbit61          8.816594e-39  2.682918e-01
orbit62          1.731509e-41 -2.005170e-04
orbit63          8.059133e-41 -1.692637e-03
orbit64          2.620230e-40  1.177595e-02
orbit65         -1.156406e-41 -5.153124e-04
orbit66         -2.641415e-41 -4.371161e-04
orbit67         -2.465071e-39 -1.152639e-01
orbit68         -3.669730e-41 -3.159947e-03
orbit69         -3.379879e-39 -4.261222e-01
orbit70         -5.924829e-41 -6.550207e-04
orbit71         -1.648844e-39 -5.605137e-02
orbit72         -2.764194e-39 -4.281690e-02
AP               1.890551e-39  9.394131e-02
bet             -1.679897e-45 -3.396700e-06
ecc              1.293494e-39  3.215728e-02
eccrad           7.760963e-39  1.928510e-01
close           -2.416466e-38 -2.176731e-01
constraint      -3.653352e-39 -5.963453e-02
coreness         1.524593e-39  1.703262e-02
knn             -2.826467e-42 -3.182264e-05
hubscore        -1.279300e-37  7.366925e-02
pagerank         8.172712e-39 -3.518649e-01
trans            8.109123e-40  1.707141e-02
evcent          -1.293056e-37 -6.667615e-02
first            1.017490e-39  8.770531e-03
upto_second     -1.535646e-42 -1.441023e-05
upto_third      -1.966798e-43  4.147042e-07
upto_fourth     -2.575494e-43 -8.220294e-06
upto_fifth      -1.540795e-43  9.693335e-06
upto_sixth       3.525533e-43  4.049651e-05
second          -1.540663e-42 -1.446311e-05
third           -1.660031e-43  1.787583e-06
fourth           4.383507e-44 -1.325219e-05
fifth            3.870564e-43  1.576772e-05
sixth            3.227961e-43 -7.186416e-06
ratio1          -2.836999e-42 -3.070232e-05
ratio2           1.051056e-41  6.159703e-04
ratio3           1.220089e-41  6.096376e-04
ratio4          -4.841871e-42 -3.983848e-04
ratio5          -3.688589e-42 -1.505408e-04
ratio6           3.158480e-43  5.606276e-06
selfinter        1.134385e-38  4.356059e-01
walktrap_vertex  7.366611e-40 -1.764726e-02
bigcom1         -3.625384e-39 -1.980711e-01
bigcom2         -3.378802e-39 -1.416757e-01
bigcom3          1.476888e-38  5.883975e-01
bigcom4          1.596702e-39  1.428526e-01
bigcom6         -3.375576e-39 -1.038463e-01
bigcom8         -3.427945e-39 -1.123495e-01
bigcom9         -3.390142e-39 -1.903880e-01
bigcom11        -3.379879e-39 -2.332518e-01
bigcom13        -3.385273e-39 -2.416486e-01
bigcom15        -3.384733e-39 -1.182916e-01
bigcom16        -3.377726e-39 -1.261823e-01
bigcom21        -3.398289e-39 -3.615901e-01
bigcom22         9.214618e-39  1.698039e-01
bigcom24        -3.376651e-39 -1.016874e-01
bigcom26         3.160236e-38  9.984646e-01
bigcom28        -3.429053e-39 -1.918897e-01
bigcom30        -3.397201e-39 -4.047954e-01
bigcom31        -3.375576e-39 -2.107684e-01
bigcom32        -3.379879e-39 -1.888140e-01
bigcom33        -3.375576e-39 -1.059502e-01
bigcom34        -3.377189e-39 -1.553007e-01
bigcom36        -3.379879e-39 -3.328343e-01
bigcom37        -3.375576e-39 -1.065380e-01
bigcom38        -3.379341e-39 -1.525040e-01
bigcom39        -3.381495e-39 -1.996226e-01
bigcom40        -3.563864e-39 -2.067500e-01
bigcom43        -3.377726e-39 -9.920398e-02
bigcom44        -3.416351e-39 -1.111641e-01
bigcom46        -3.379879e-39 -1.732625e-01
bigcom47        -3.378264e-39 -1.583767e-01
bigcom49        -3.378264e-39 -2.188851e-01
bigcom50        -3.379341e-39 -1.960625e-01
bigcom51        -3.376651e-39 -2.235957e-01
bigcom52        -3.375576e-39 -1.649183e-01
bigcom54        -3.376651e-39 -1.380745e-01
bigcom56        -3.376651e-39 -1.074987e-01
bigcom62        -3.375576e-39 -1.634067e-01
bigcom66        -3.376651e-39 -2.223107e-01
bigcom68        -3.376651e-39 -1.111331e-01
bigcom69        -3.378802e-39 -2.363772e-01
bigcom71        -3.382574e-39 -9.001410e-02
bigcom72        -3.376651e-39 -8.779209e-02
bigcom73        -3.376651e-39 -1.925461e-01
bigcom74        -3.377189e-39 -1.645385e-01
bigcom75        -3.375576e-39 -1.628950e-01
bigcom76        -3.377189e-39 -1.586312e-01
bigcom77        -3.376651e-39 -1.945987e-01
bigcom79        -3.376114e-39 -3.865532e-01
bigcom80        -3.376651e-39 -1.994458e-01
bigcom82        -3.377726e-39 -3.501942e-01
bigcom83        -3.376114e-39 -1.224683e-01
bigcom84        -3.376114e-39 -3.986853e-01
bigcom85        -3.377726e-39 -3.925059e-01
bigcom87        -3.377189e-39 -2.242938e-01
bigcom89        -3.376651e-39 -2.193292e-01
bigcom91        -3.376114e-39 -2.276052e-01
bigcom92        -3.380957e-39 -1.816482e-01
bigcom93        -3.376651e-39 -1.262019e-01
bigcom96        -3.375576e-39 -2.121667e-01
bigcom97        -3.378264e-39 -1.617788e-01
bigcom98        -3.377189e-39 -2.895116e-01
bigcom99        -3.377189e-39 -1.084352e-01
bigcom101       -3.378264e-39 -2.003309e-01
bigcom104       -3.380418e-39 -3.932681e-01
bigcom106       -3.377726e-39 -2.106909e-01
bigcom109       -3.377189e-39 -2.025477e-01
bigcom113       -3.378264e-39 -2.817404e-01
bigcom116       -3.380418e-39 -1.582282e-01
bigcom120       -3.376114e-39 -3.460679e-01
bigcom123       -3.377189e-39 -2.567319e-01
bigcom126       -3.375576e-39 -2.294957e-01
bigcom127       -3.375576e-39 -1.104576e-01
bigcom137       -3.376651e-39 -1.444038e-01
bigcom139       -3.375039e-39 -1.674465e-01
bigcom140       -3.376651e-39 -2.640503e-01
bigcom143       -3.377189e-39 -2.551936e-01
bigcom145       -3.376114e-39 -9.633005e-02
bigcom146       -3.376651e-39 -9.575836e-02
bigcom147       -3.377189e-39 -2.313048e-01
bigcom149       -3.375039e-39 -1.428253e-01
bigcom153       -3.378264e-39 -2.530313e-01
bigcom154       -3.380957e-39 -1.376899e-01
bigcom156       -3.376114e-39 -1.586133e-01
bigcom157       -3.375576e-39 -8.155028e-02
bigcom158       -3.376114e-39 -1.421854e-01
bigcom160       -3.377189e-39 -2.182511e-01
bigcom161       -3.376114e-39 -1.221784e-01
bigcom162       -3.376114e-39 -1.946292e-01
bigcom164       -3.375576e-39 -1.900619e-01
bigcom166       -3.378264e-39 -1.595807e-01
bigcom167       -3.379341e-39 -2.046127e-01
bigcom171       -3.375039e-39 -1.630934e-01
bigcom173       -3.377189e-39 -8.811312e-02
bigcom175       -3.376114e-39 -7.002194e-02
bigcom176       -3.376114e-39 -2.954182e-01
bigcom177       -3.376651e-39 -1.227274e-01
bigcom178        2.493094e-37  2.542462e+00
bigcom180       -3.376114e-39 -2.686782e-01
bigcom181       -3.377189e-39 -1.888885e-01
bigcom184       -3.375576e-39 -7.675190e-02
bigcom186       -3.376114e-39 -5.166365e-01
bigcom187       -3.375576e-39 -2.902855e-01
bigcom189       -3.377726e-39 -1.236710e-01
bigcom194       -3.376651e-39 -1.306055e-01
bigcom195       -3.376651e-39 -1.964578e-01
bigcom196       -3.375576e-39 -3.937924e-01
bigcom204       -3.379341e-39 -2.148210e-01
bigcom205        3.334850e-37  2.694605e+00
bigcom212       -3.376651e-39 -1.771446e-01
bigcom214       -3.377726e-39 -1.210087e-01
bigcom222       -3.375576e-39 -6.422366e-02
bigcom223        0.000000e+00  0.000000e+00
bigcom226       -3.376114e-39 -1.690362e-01
bigcom227       -3.376114e-39 -8.613307e-02
bigcom229       -3.375576e-39 -1.331427e-01
bigcom233       -3.375576e-39 -1.557794e-01
bigcom236       -3.376114e-39 -1.434417e-01
bigcom237        0.000000e+00  0.000000e+00
bigcom246       -3.377189e-39 -1.907430e-01
bigcom248       -3.376651e-39 -2.115261e-01
bigcom249       -3.375576e-39 -1.782343e-01
bigcom250       -3.376114e-39 -2.130663e-01
bigcom254       -3.377189e-39 -1.726389e-01
bigcom266       -3.375576e-39 -2.849858e-01
bigcom269       -3.377726e-39 -1.805477e-01
bigcom272       -3.376114e-39 -2.083152e-01
bigcom274       -3.382574e-39 -1.777476e-01
bigcom281       -3.376114e-39 -1.292859e-01
bigcom291       -3.375039e-39 -2.026459e-01
bigcom292       -3.376114e-39 -1.425421e-01
bigcom295       -3.375039e-39 -1.967500e-01
bigcom299       -3.375576e-39 -1.598110e-01
bigcom301       -3.376651e-39 -1.767831e-01
bigcom306       -3.376651e-39 -1.964452e-01
bigcom309       -3.378264e-39 -1.675736e-01
bigcom314       -3.375039e-39 -4.116122e-02
bigcom321       -3.379341e-39 -1.687939e-01
bigcom341       -3.375576e-39 -9.871668e-02
bigcom350       -3.375576e-39 -3.811393e-02
bigcom353       -3.376114e-39 -9.383633e-02
bigcom359       -3.376114e-39 -3.026354e-01
bigcom363       -3.376651e-39 -1.008278e-01
bigcom365       -3.375576e-39 -3.639871e-01
bigcom385       -3.377189e-39 -1.615956e-01
bigcom386       -3.375039e-39 -9.654535e-02
bigcom408       -3.377726e-39 -2.455549e-01
bigcom412       -3.376651e-39 -7.619302e-02
bigcom480       -3.377189e-39 -1.195784e-01
spin_vertex     -1.607693e-39  1.340224e-01
membership_s1    1.020530e-39  7.578078e-02
membership_s3   -3.384733e-39 -2.330549e-01
membership_s4   -5.162633e-40  6.012587e-02
membership_s5   -3.647828e-39 -1.793267e-01
membership_s6   -3.860961e-39 -1.223762e-01
membership_s7   -3.407820e-40  8.136597e-02
membership_s8   -3.378802e-39 -2.380356e-01
membership_s9   -3.381495e-39 -2.216789e-01
membership_s11  -3.379341e-39 -1.793167e-01
membership_s12  -3.379341e-39 -2.150032e-01
membership_s14  -3.377726e-39 -2.248250e-01
membership_s15   6.082794e-39  3.770503e-01
membership_s16  -3.379341e-39 -2.104775e-01
membership_s17  -3.378802e-39 -1.804928e-01
membership_s18  -3.397201e-39 -1.714219e-01
membership_s20  -3.377726e-39 -1.710457e-01
membership_s21  -3.446324e-39 -1.724926e-01
membership_s22  -3.385813e-39 -1.546877e-01
membership_s24  -3.385813e-39 -1.672526e-01
membership_s25  -3.379341e-39 -2.025764e-01
membership_s26  -3.383653e-39 -2.268977e-01
membership_s27  -9.544815e-40 -2.018676e-01
membership_s28  -3.382035e-39 -2.910403e-01
membership_s30   2.018333e-39  5.558830e-03
membership_s31   2.340979e-39  2.109648e-01
membership_s32   1.709099e-38  6.686096e-01
membership_s33  -3.377726e-39 -2.053094e-01
membership_s36  -3.882870e-39 -1.804231e-01
membership_s37  -3.411955e-39 -1.837311e-01
V1               5.077717e-39  7.251580e-02
V2              -5.340402e-41 -1.999138e-01
pdi              3.714737e-36 -5.606525e+01
adhesion        -1.822584e-43 -3.663436e-06
cohesion         3.636430e-43  7.166965e-06
inner            1.594981e-43  3.576726e-06
outer            1.782431e-43  3.959333e-06
ioratio          1.992577e-39 -4.621974e-02
comsize          9.312430e-43  2.868156e-05
[1] "Dataset: low_TnotC Model GBM, run: 2 of 10 2015-06-22 14:53:18"
Iter   TrainDeviance   ValidDeviance   StepSize   Improve
     1        0.0451            -nan     0.0100    0.0002
     2        0.0437            -nan     0.0100    0.0002
     3        0.0427            -nan     0.0100    0.0001
     4        0.0415            -nan     0.0100    0.0000
     5        0.0408            -nan     0.0100    0.0001
     6        0.0400            -nan     0.0100    0.0001
     7        0.0392            -nan     0.0100    0.0001
     8        0.0387            -nan     0.0100   -0.0000
     9        0.0380            -nan     0.0100    0.0000
    10        0.0373            -nan     0.0100   -0.0000
    20        0.0320            -nan     0.0100   -0.0000
    40        0.0265            -nan     0.0100   -0.0000
    44        0.0257            -nan     0.0100   -0.0000

[1] "GBM variable coefficients"
                            var      rel.inf
pagerank               pagerank 1.813556e+01
ratio5                   ratio5 1.096669e+01
inner                     inner 7.888674e+00
adhesion               adhesion 5.188978e+00
orbit28                 orbit28 4.410958e+00
orbit18                 orbit18 3.640713e+00
ratio2                   ratio2 3.464211e+00
comsize                 comsize 3.371064e+00
orbit44                 orbit44 2.710451e+00
orbit36                 orbit36 2.332655e+00
ioratio                 ioratio 2.112420e+00
bigcom26               bigcom26 2.073465e+00
V2                           V2 1.926146e+00
outer                     outer 1.707938e+00
bigcom3                 bigcom3 1.511253e+00
orbit38                 orbit38 1.511046e+00
fourth                   fourth 1.504965e+00
V1                           V1 1.439475e+00
orbit33                 orbit33 1.341241e+00
ratio3                   ratio3 1.228565e+00
bet                         bet 1.077949e+00
orbit53                 orbit53 9.942820e-01
orbit64                 orbit64 9.457756e-01
coreness               coreness 9.290938e-01
ratio1                   ratio1 8.400578e-01
membership_s31   membership_s31 7.859758e-01
orbit17                 orbit17 7.704511e-01
graph4                   graph4 7.525785e-01
knn                         knn 7.485775e-01
graph23                 graph23 7.483862e-01
cohesion               cohesion 7.329973e-01
selfinter             selfinter 6.885843e-01
fifth                     fifth 6.794232e-01
spin_vertex         spin_vertex 6.649086e-01
graph10                 graph10 5.992754e-01
orbit26                 orbit26 5.179513e-01
orbit37                 orbit37 5.179164e-01
orbit62                 orbit62 5.003869e-01
orbit16                 orbit16 4.909292e-01
upto_sixth           upto_sixth 4.523549e-01
graph17                 graph17 4.415399e-01
membership_s32   membership_s32 4.386067e-01
orbit47                 orbit47 4.372190e-01
graph14                 graph14 4.203791e-01
graph19                 graph19 4.186059e-01
graph15                 graph15 3.816756e-01
orbit25                 orbit25 3.468020e-01
walktrap_vertex walktrap_vertex 3.101276e-01
orbit60                 orbit60 2.964973e-01
graph5                   graph5 2.910936e-01
membership_s30   membership_s30 2.892510e-01
orbit30                 orbit30 2.871030e-01
graph13                 graph13 2.490647e-01
trans                     trans 1.791532e-01
orbit20                 orbit20 1.768611e-01
graph11                 graph11 1.732544e-01
orbit19                 orbit19 1.649189e-01
orbit39                 orbit39 1.606517e-01
graph16                 graph16 1.582094e-01
graph18                 graph18 1.573426e-01
sixth                     sixth 1.566729e-01
graph6                   graph6 1.564013e-01
ratio6                   ratio6 1.544756e-01
orbit35                 orbit35 1.543473e-01
orbit52                 orbit52 1.360087e-01
graph12                 graph12 1.243681e-01
graph21                 graph21 1.150776e-01
graph1                   graph1 1.097134e-01
constraint           constraint 1.061774e-01
orbit45                 orbit45 1.040677e-01
orbit2                   orbit2 4.779581e-06
graph3                   graph3 1.777955e-30
graph0                   graph0 0.000000e+00
graph2                   graph2 0.000000e+00
graph7                   graph7 0.000000e+00
graph8                   graph8 0.000000e+00
graph9                   graph9 0.000000e+00
graph20                 graph20 0.000000e+00
graph22                 graph22 0.000000e+00
graph24                 graph24 0.000000e+00
graph25                 graph25 0.000000e+00
graph26                 graph26 0.000000e+00
graph27                 graph27 0.000000e+00
graph28                 graph28 0.000000e+00
graph29                 graph29 0.000000e+00
orbit0                   orbit0 0.000000e+00
orbit1                   orbit1 0.000000e+00
orbit3                   orbit3 0.000000e+00
orbit4                   orbit4 0.000000e+00
orbit5                   orbit5 0.000000e+00
orbit6                   orbit6 0.000000e+00
orbit7                   orbit7 0.000000e+00
orbit8                   orbit8 0.000000e+00
orbit9                   orbit9 0.000000e+00
orbit10                 orbit10 0.000000e+00
orbit11                 orbit11 0.000000e+00
orbit12                 orbit12 0.000000e+00
orbit13                 orbit13 0.000000e+00
orbit14                 orbit14 0.000000e+00
orbit15                 orbit15 0.000000e+00
orbit21                 orbit21 0.000000e+00
orbit22                 orbit22 0.000000e+00
orbit23                 orbit23 0.000000e+00
orbit24                 orbit24 0.000000e+00
orbit27                 orbit27 0.000000e+00
orbit29                 orbit29 0.000000e+00
orbit31                 orbit31 0.000000e+00
orbit32                 orbit32 0.000000e+00
orbit34                 orbit34 0.000000e+00
orbit40                 orbit40 0.000000e+00
orbit41                 orbit41 0.000000e+00
orbit42                 orbit42 0.000000e+00
orbit43                 orbit43 0.000000e+00
orbit46                 orbit46 0.000000e+00
orbit48                 orbit48 0.000000e+00
orbit49                 orbit49 0.000000e+00
orbit50                 orbit50 0.000000e+00
orbit51                 orbit51 0.000000e+00
orbit54                 orbit54 0.000000e+00
orbit55                 orbit55 0.000000e+00
orbit56                 orbit56 0.000000e+00
orbit57                 orbit57 0.000000e+00
orbit58                 orbit58 0.000000e+00
orbit59                 orbit59 0.000000e+00
orbit61                 orbit61 0.000000e+00
orbit63                 orbit63 0.000000e+00
orbit65                 orbit65 0.000000e+00
orbit66                 orbit66 0.000000e+00
orbit67                 orbit67 0.000000e+00
orbit68                 orbit68 0.000000e+00
orbit69                 orbit69 0.000000e+00
orbit70                 orbit70 0.000000e+00
orbit71                 orbit71 0.000000e+00
orbit72                 orbit72 0.000000e+00
AP                           AP 0.000000e+00
ecc                         ecc 0.000000e+00
eccrad                   eccrad 0.000000e+00
close                     close 0.000000e+00
hubscore               hubscore 0.000000e+00
evcent                   evcent 0.000000e+00
first                     first 0.000000e+00
upto_second         upto_second 0.000000e+00
upto_third           upto_third 0.000000e+00
upto_fourth         upto_fourth 0.000000e+00
upto_fifth           upto_fifth 0.000000e+00
second                   second 0.000000e+00
third                     third 0.000000e+00
ratio4                   ratio4 0.000000e+00
bigcom1                 bigcom1 0.000000e+00
bigcom2                 bigcom2 0.000000e+00
bigcom4                 bigcom4 0.000000e+00
bigcom6                 bigcom6 0.000000e+00
bigcom8                 bigcom8 0.000000e+00
bigcom9                 bigcom9 0.000000e+00
bigcom11               bigcom11 0.000000e+00
bigcom13               bigcom13 0.000000e+00
bigcom15               bigcom15 0.000000e+00
bigcom16               bigcom16 0.000000e+00
bigcom21               bigcom21 0.000000e+00
bigcom22               bigcom22 0.000000e+00
bigcom24               bigcom24 0.000000e+00
bigcom28               bigcom28 0.000000e+00
bigcom30               bigcom30 0.000000e+00
bigcom31               bigcom31 0.000000e+00
bigcom32               bigcom32 0.000000e+00
bigcom33               bigcom33 0.000000e+00
bigcom34               bigcom34 0.000000e+00
bigcom36               bigcom36 0.000000e+00
bigcom37               bigcom37 0.000000e+00
bigcom38               bigcom38 0.000000e+00
bigcom39               bigcom39 0.000000e+00
bigcom40               bigcom40 0.000000e+00
bigcom43               bigcom43 0.000000e+00
bigcom44               bigcom44 0.000000e+00
bigcom46               bigcom46 0.000000e+00
bigcom47               bigcom47 0.000000e+00
bigcom49               bigcom49 0.000000e+00
bigcom50               bigcom50 0.000000e+00
bigcom51               bigcom51 0.000000e+00
bigcom52               bigcom52 0.000000e+00
bigcom54               bigcom54 0.000000e+00
bigcom56               bigcom56 0.000000e+00
bigcom62               bigcom62 0.000000e+00
bigcom66               bigcom66 0.000000e+00
bigcom68               bigcom68 0.000000e+00
bigcom69               bigcom69 0.000000e+00
bigcom71               bigcom71 0.000000e+00
bigcom72               bigcom72 0.000000e+00
bigcom73               bigcom73 0.000000e+00
bigcom74               bigcom74 0.000000e+00
bigcom75               bigcom75 0.000000e+00
bigcom76               bigcom76 0.000000e+00
bigcom77               bigcom77 0.000000e+00
bigcom79               bigcom79 0.000000e+00
bigcom80               bigcom80 0.000000e+00
bigcom82               bigcom82 0.000000e+00
bigcom83               bigcom83 0.000000e+00
bigcom84               bigcom84 0.000000e+00
bigcom85               bigcom85 0.000000e+00
bigcom87               bigcom87 0.000000e+00
bigcom89               bigcom89 0.000000e+00
bigcom91               bigcom91 0.000000e+00
bigcom92               bigcom92 0.000000e+00
bigcom93               bigcom93 0.000000e+00
bigcom96               bigcom96 0.000000e+00
bigcom97               bigcom97 0.000000e+00
bigcom98               bigcom98 0.000000e+00
bigcom99               bigcom99 0.000000e+00
bigcom101             bigcom101 0.000000e+00
bigcom104             bigcom104 0.000000e+00
bigcom106             bigcom106 0.000000e+00
bigcom109             bigcom109 0.000000e+00
bigcom113             bigcom113 0.000000e+00
bigcom116             bigcom116 0.000000e+00
bigcom120             bigcom120 0.000000e+00
bigcom123             bigcom123 0.000000e+00
bigcom126             bigcom126 0.000000e+00
bigcom127             bigcom127 0.000000e+00
bigcom137             bigcom137 0.000000e+00
bigcom139             bigcom139 0.000000e+00
bigcom140             bigcom140 0.000000e+00
bigcom143             bigcom143 0.000000e+00
bigcom145             bigcom145 0.000000e+00
bigcom146             bigcom146 0.000000e+00
bigcom147             bigcom147 0.000000e+00
bigcom149             bigcom149 0.000000e+00
bigcom153             bigcom153 0.000000e+00
bigcom154             bigcom154 0.000000e+00
bigcom156             bigcom156 0.000000e+00
bigcom157             bigcom157 0.000000e+00
bigcom158             bigcom158 0.000000e+00
bigcom160             bigcom160 0.000000e+00
bigcom161             bigcom161 0.000000e+00
bigcom162             bigcom162 0.000000e+00
bigcom164             bigcom164 0.000000e+00
bigcom166             bigcom166 0.000000e+00
bigcom167             bigcom167 0.000000e+00
bigcom171             bigcom171 0.000000e+00
bigcom173             bigcom173 0.000000e+00
bigcom175             bigcom175 0.000000e+00
bigcom176             bigcom176 0.000000e+00
bigcom177             bigcom177 0.000000e+00
bigcom178             bigcom178 0.000000e+00
bigcom180             bigcom180 0.000000e+00
bigcom181             bigcom181 0.000000e+00
bigcom184             bigcom184 0.000000e+00
bigcom186             bigcom186 0.000000e+00
bigcom187             bigcom187 0.000000e+00
bigcom189             bigcom189 0.000000e+00
bigcom194             bigcom194 0.000000e+00
bigcom195             bigcom195 0.000000e+00
bigcom196             bigcom196 0.000000e+00
bigcom204             bigcom204 0.000000e+00
bigcom205             bigcom205 0.000000e+00
bigcom212             bigcom212 0.000000e+00
bigcom214             bigcom214 0.000000e+00
bigcom222             bigcom222 0.000000e+00
bigcom223             bigcom223 0.000000e+00
bigcom226             bigcom226 0.000000e+00
bigcom227             bigcom227 0.000000e+00
bigcom229             bigcom229 0.000000e+00
bigcom233             bigcom233 0.000000e+00
bigcom236             bigcom236 0.000000e+00
bigcom237             bigcom237 0.000000e+00
bigcom246             bigcom246 0.000000e+00
bigcom248             bigcom248 0.000000e+00
bigcom249             bigcom249 0.000000e+00
bigcom250             bigcom250 0.000000e+00
bigcom254             bigcom254 0.000000e+00
bigcom266             bigcom266 0.000000e+00
bigcom269             bigcom269 0.000000e+00
bigcom272             bigcom272 0.000000e+00
bigcom274             bigcom274 0.000000e+00
bigcom281             bigcom281 0.000000e+00
bigcom291             bigcom291 0.000000e+00
bigcom292             bigcom292 0.000000e+00
bigcom295             bigcom295 0.000000e+00
bigcom299             bigcom299 0.000000e+00
bigcom301             bigcom301 0.000000e+00
bigcom306             bigcom306 0.000000e+00
bigcom309             bigcom309 0.000000e+00
bigcom314             bigcom314 0.000000e+00
bigcom321             bigcom321 0.000000e+00
bigcom341             bigcom341 0.000000e+00
bigcom350             bigcom350 0.000000e+00
bigcom353             bigcom353 0.000000e+00
bigcom359             bigcom359 0.000000e+00
bigcom363             bigcom363 0.000000e+00
bigcom365             bigcom365 0.000000e+00
bigcom385             bigcom385 0.000000e+00
bigcom386             bigcom386 0.000000e+00
bigcom408             bigcom408 0.000000e+00
bigcom412             bigcom412 0.000000e+00
bigcom480             bigcom480 0.000000e+00
membership_s1     membership_s1 0.000000e+00
membership_s3     membership_s3 0.000000e+00
membership_s4     membership_s4 0.000000e+00
membership_s5     membership_s5 0.000000e+00
membership_s6     membership_s6 0.000000e+00
membership_s7     membership_s7 0.000000e+00
membership_s8     membership_s8 0.000000e+00
membership_s9     membership_s9 0.000000e+00
membership_s11   membership_s11 0.000000e+00
membership_s12   membership_s12 0.000000e+00
membership_s14   membership_s14 0.000000e+00
membership_s15   membership_s15 0.000000e+00
membership_s16   membership_s16 0.000000e+00
membership_s17   membership_s17 0.000000e+00
membership_s18   membership_s18 0.000000e+00
membership_s20   membership_s20 0.000000e+00
membership_s21   membership_s21 0.000000e+00
membership_s22   membership_s22 0.000000e+00
membership_s24   membership_s24 0.000000e+00
membership_s25   membership_s25 0.000000e+00
membership_s26   membership_s26 0.000000e+00
membership_s27   membership_s27 0.000000e+00
membership_s28   membership_s28 0.000000e+00
membership_s33   membership_s33 0.000000e+00
membership_s36   membership_s36 0.000000e+00
membership_s37   membership_s37 0.000000e+00
pdi                         pdi 0.000000e+00
[1] "Dataset: low_TnotC Model RF, run: 2 of 10 2015-06-22 14:53:42"
     |      Out-of-bag   |
Tree |      MSE  %Var(y) |
   1 | 0.005916   169.81 |
   2 | 0.005549   159.29 |
   3 | 0.005068   145.49 |
   4 | 0.005467   156.93 |
   5 | 0.005676   162.94 |
   6 | 0.005258   150.92 |
   7 | 0.005263   151.07 |
   8 | 0.004948   142.03 |
   9 | 0.004747   136.26 |
  10 | 0.004576   131.34 |
  11 |  0.00454   130.33 |
  12 |  0.00446   128.03 |
  13 | 0.004537   130.24 |
  14 | 0.004537   130.24 |
  15 | 0.004526   129.93 |
  16 | 0.004442   127.51 |
  17 | 0.004444   127.56 |
  18 | 0.004463   128.12 |
  19 | 0.004389   125.97 |
  20 | 0.004404   126.41 |
  21 | 0.004405   126.44 |
  22 | 0.004408   126.53 |
  23 | 0.004443   127.54 |
  24 | 0.004454   127.84 |
  25 | 0.004448   127.69 |
  26 | 0.004401   126.32 |
  27 | 0.004396   126.18 |
  28 | 0.004379   125.69 |
  29 | 0.004374   125.56 |
  30 | 0.004314   123.84 |
  31 |  0.00429   123.13 |
  32 | 0.004257   122.21 |
  33 | 0.004253   122.07 |
  34 | 0.004251   122.02 |
  35 | 0.004246   121.89 |
  36 | 0.004216   121.01 |
  37 | 0.004192   120.33 |
  38 | 0.004161   119.44 |
  39 | 0.004191   120.29 |
  40 | 0.004185   120.13 |
  41 | 0.004182   120.03 |
  42 | 0.004169   119.67 |
  43 |  0.00415   119.11 |
  44 |  0.00416   119.42 |
  45 | 0.004164   119.52 |
  46 |  0.00416   119.42 |
  47 | 0.004164   119.53 |
  48 | 0.004154   119.25 |
  49 | 0.004132   118.61 |
  50 | 0.004118   118.22 |
  51 | 0.004092   117.46 |
  52 | 0.004077   117.03 |
  53 | 0.004038   115.90 |
  54 | 0.004032   115.75 |
  55 | 0.004025   115.55 |
  56 | 0.003998   114.75 |
  57 | 0.003989   114.50 |
  58 | 0.003984   114.37 |
  59 | 0.003983   114.34 |
  60 | 0.003979   114.23 |
  61 | 0.003955   113.52 |
  62 |  0.00395   113.40 |
  63 | 0.003949   113.36 |
  64 | 0.003938   113.05 |
  65 | 0.003946   113.26 |
  66 | 0.003942   113.14 |
  67 | 0.003957   113.57 |
  68 | 0.003951   113.43 |
  69 | 0.003965   113.82 |
  70 | 0.003955   113.53 |
  71 | 0.003947   113.31 |
  72 | 0.003941   113.12 |
  73 | 0.003935   112.95 |
  74 | 0.003932   112.86 |
  75 | 0.003919   112.50 |
  76 | 0.003924   112.63 |
  77 | 0.003921   112.55 |
  78 | 0.003917   112.44 |
  79 | 0.003919   112.50 |
  80 | 0.003917   112.44 |
  81 | 0.003915   112.38 |
  82 | 0.003905   112.09 |
  83 | 0.003888   111.60 |
  84 | 0.003884   111.48 |
  85 | 0.003868   111.03 |
  86 | 0.003872   111.15 |
  87 | 0.003874   111.20 |
  88 | 0.003871   111.12 |
  89 |  0.00387   111.10 |
  90 | 0.003876   111.26 |
  91 | 0.003878   111.32 |
  92 | 0.003887   111.57 |
  93 |  0.00388   111.37 |
  94 | 0.003878   111.33 |
  95 |  0.00387   111.08 |
  96 | 0.003876   111.27 |
  97 | 0.003881   111.41 |
  98 | 0.003881   111.42 |
  99 | 0.003881   111.41 |
 100 | 0.003868   111.04 |
[1] "Random Forest variable coefficients"
                      %IncMSE IncNodePurity
graph0          -8.543358e-06  5.750794e-02
graph1           4.297566e-04  6.213879e-02
graph2           9.643061e-05  7.014943e-04
graph3           1.244185e-03  1.487648e-01
graph4           3.623392e-04  4.889165e-02
graph5           9.971210e-04  2.079681e-01
graph6           1.462115e-04  1.310377e-01
graph7           0.000000e+00  1.219727e-19
graph8           0.000000e+00  1.500000e-02
graph9           1.302904e-03  1.912428e-01
graph10          2.201581e-04  2.264955e-01
graph11          1.209428e-03  7.751702e-02
graph12          1.166201e-04  1.821178e-01
graph13          2.350864e-05  5.331544e-02
graph14          1.697586e-04  1.444674e-01
graph15          1.323312e-05  5.942186e-02
graph16          1.581482e-04  7.899061e-02
graph17          1.140038e-03  1.155480e-01
graph18          6.400622e-05  1.105897e-02
graph19          8.823231e-04  1.154370e-01
graph20          7.556144e-04  3.049381e-02
graph21          8.719641e-04  1.066309e-01
graph22          5.356082e-06  2.337963e-02
graph23          1.287001e-05  1.885714e-02
graph24          8.726003e-06  3.933333e-02
graph25          1.486228e-04  4.775596e-02
graph26          0.000000e+00  1.692308e-02
graph27          8.547009e-06  1.428571e-02
graph28          0.000000e+00  0.000000e+00
graph29          0.000000e+00  0.000000e+00
orbit0           1.305994e-04  5.795109e-02
orbit1           1.182892e-03  7.117679e-02
orbit2           4.517038e-06  4.619917e-02
orbit3           8.688097e-06  9.473684e-03
orbit4           6.219410e-04  1.049472e-01
orbit5           4.222702e-04  4.265545e-02
orbit6           1.336019e-03  8.475425e-02
orbit7           0.000000e+00  1.463673e-19
orbit8           6.728118e-04  4.973852e-02
orbit9           5.266090e-05  9.896299e-02
orbit10          1.515533e-04  2.756121e-02
orbit11          1.626195e-04  5.650382e-02
orbit12          1.109632e-06  4.494705e-03
orbit13          1.504772e-05  1.735857e-02
orbit14          0.000000e+00  0.000000e+00
orbit15          5.739549e-04  1.410944e-01
orbit16          3.800928e-04  1.440372e-01
orbit17          2.479741e-04  6.538093e-02
orbit18          3.974546e-04  2.609931e-01
orbit19          1.069768e-03  1.132346e-01
orbit20          4.780401e-04  4.676993e-02
orbit21          3.153105e-04  7.380985e-02
orbit22          7.763978e-04  1.474987e-01
orbit23          0.000000e+00  2.168404e-20
orbit24          6.578456e-05  1.146463e-01
orbit25          1.909574e-04  4.923481e-02
orbit26          6.416201e-05  5.197305e-02
orbit27          2.194576e-03  7.778032e-02
orbit28          1.877513e-03  2.832650e-01
orbit29          2.041348e-04  1.010217e-02
orbit30          5.733585e-05  6.784135e-02
orbit31          4.256045e-04  1.068277e-01
orbit32          2.303096e-04  6.481200e-02
orbit33          1.012766e-04  6.635938e-02
orbit34          7.300164e-05  3.069264e-02
orbit35          7.673332e-05  4.509234e-02
orbit36          5.814436e-04  2.695370e-01
orbit37          4.701391e-05  3.190882e-02
orbit38          1.113404e-03  2.646182e-01
orbit39          1.382546e-04  4.946301e-02
orbit40          1.492023e-04  1.326369e-01
orbit41          7.327795e-05  1.796469e-02
orbit42          0.000000e+00  4.336809e-21
orbit43          4.161922e-05  1.160838e-02
orbit44          2.297406e-04  4.058688e-02
orbit45          3.551336e-04  1.347194e-01
orbit46          1.068016e-04  4.198704e-02
orbit47          8.806693e-06  9.696970e-03
orbit48         -3.781183e-06  1.543933e-02
orbit49          5.736695e-04  9.102434e-02
orbit50          5.078426e-05  6.416387e-02
orbit51          2.030118e-04  4.749875e-02
orbit52          1.016980e-04  1.515977e-03
orbit53          1.119492e-05  1.428366e-01
orbit54          5.443790e-06  1.883117e-02
orbit55          0.000000e+00  6.938894e-20
orbit56          1.387651e-05  5.427482e-02
orbit57          0.000000e+00  2.081668e-19
orbit58          0.000000e+00  0.000000e+00
orbit59          4.286327e-06  2.000000e-02
orbit60          1.583908e-04  5.769411e-02
orbit61         -2.760601e-07  2.508849e-03
orbit62          1.090909e-05  2.089520e-02
orbit63          4.899079e-07  2.976190e-03
orbit64          7.405590e-06  1.284622e-01
orbit65          0.000000e+00  8.619407e-20
orbit66          0.000000e+00  5.421011e-21
orbit67          0.000000e+00  0.000000e+00
orbit68          0.000000e+00  4.336809e-21
orbit69          0.000000e+00  0.000000e+00
orbit70          0.000000e+00  4.336809e-21
orbit71          0.000000e+00  6.938894e-20
orbit72          0.000000e+00  0.000000e+00
AP               0.000000e+00  9.757820e-21
bet              1.514695e-04  3.998863e-02
ecc              4.787751e-05  3.250794e-02
eccrad           8.598452e-06  9.166667e-03
close            4.440006e-05  1.562721e-01
constraint       1.267133e-04  1.058040e-01
coreness         3.327596e-04  2.741905e-01
knn              2.771960e-03  1.174748e-01
hubscore         1.309472e-05  1.797980e-02
pagerank         1.443471e-03  1.835427e+00
trans           -3.016355e-07  1.732347e-02
evcent           8.978061e-04  9.523179e-02
first            0.000000e+00  6.923077e-03
upto_second      3.122987e-04  1.568515e-01
upto_third       6.158875e-04  1.217359e-01
upto_fourth      3.383771e-05  7.387255e-02
upto_fifth       1.006570e-03  5.798050e-02
upto_sixth       7.836712e-04  9.398115e-02
second           3.440283e-04  1.453280e-01
third            9.390343e-05  7.469517e-02
fourth           3.456752e-04  2.446313e-01
fifth            3.087667e-05  9.109360e-02
sixth            1.652502e-03  2.290032e-01
ratio1           2.223867e-03  2.251549e-01
ratio2           1.867483e-03  6.107851e-01
ratio3           1.110526e-04  2.881928e-01
ratio4           3.912237e-04  1.773772e-01
ratio5           4.146432e-04  1.506745e+00
ratio6           6.483783e-04  2.054621e-01
selfinter        6.358880e-04  5.801058e-02
walktrap_vertex -1.739104e-05  3.727705e-02
bigcom1          0.000000e+00  0.000000e+00
bigcom2          0.000000e+00  0.000000e+00
bigcom3          2.632374e-04  8.338442e-02
bigcom4          0.000000e+00  3.794708e-20
bigcom6          0.000000e+00  0.000000e+00
bigcom8          0.000000e+00  0.000000e+00
bigcom9          0.000000e+00  6.938894e-20
bigcom11         0.000000e+00  0.000000e+00
bigcom13         0.000000e+00  8.673617e-21
bigcom15         0.000000e+00  0.000000e+00
bigcom16         0.000000e+00  0.000000e+00
bigcom21         0.000000e+00  0.000000e+00
bigcom22         3.335380e-05  1.145965e-01
bigcom24         0.000000e+00  8.673617e-21
bigcom26         7.492041e-05  1.336387e-01
bigcom28         0.000000e+00  0.000000e+00
bigcom30         0.000000e+00  0.000000e+00
bigcom31         0.000000e+00  0.000000e+00
bigcom32         0.000000e+00  0.000000e+00
bigcom33         0.000000e+00  0.000000e+00
bigcom34         0.000000e+00  0.000000e+00
bigcom36         0.000000e+00  0.000000e+00
bigcom37         0.000000e+00  0.000000e+00
bigcom38         0.000000e+00  0.000000e+00
bigcom39         0.000000e+00  0.000000e+00
bigcom40         0.000000e+00  0.000000e+00
bigcom43         0.000000e+00  0.000000e+00
bigcom44         0.000000e+00  0.000000e+00
bigcom46         0.000000e+00  0.000000e+00
bigcom47         0.000000e+00  0.000000e+00
bigcom49         0.000000e+00  0.000000e+00
bigcom50         0.000000e+00  0.000000e+00
bigcom51         0.000000e+00  0.000000e+00
bigcom52         0.000000e+00  0.000000e+00
bigcom54         0.000000e+00  0.000000e+00
bigcom56         0.000000e+00  0.000000e+00
bigcom62         0.000000e+00  0.000000e+00
bigcom66         0.000000e+00  0.000000e+00
bigcom68         0.000000e+00  6.938894e-20
bigcom69         0.000000e+00  0.000000e+00
bigcom71         0.000000e+00  0.000000e+00
bigcom72         0.000000e+00  0.000000e+00
bigcom73         0.000000e+00  0.000000e+00
bigcom74         0.000000e+00  0.000000e+00
bigcom75         0.000000e+00  0.000000e+00
bigcom76         0.000000e+00  0.000000e+00
bigcom77         0.000000e+00  6.938894e-20
bigcom79         0.000000e+00  1.387779e-19
bigcom80         0.000000e+00  6.938894e-20
bigcom82         0.000000e+00  6.938894e-20
bigcom83         0.000000e+00  6.938894e-20
bigcom84         0.000000e+00  0.000000e+00
bigcom85         0.000000e+00  0.000000e+00
bigcom87        -7.650116e-21  6.938894e-20
bigcom89         0.000000e+00  0.000000e+00
bigcom91         0.000000e+00  6.938894e-20
bigcom92         0.000000e+00  0.000000e+00
bigcom93         0.000000e+00  0.000000e+00
bigcom96         0.000000e+00  0.000000e+00
bigcom97         0.000000e+00  0.000000e+00
bigcom98         0.000000e+00  0.000000e+00
bigcom99         0.000000e+00  4.336809e-21
bigcom101        0.000000e+00  0.000000e+00
bigcom104        0.000000e+00  0.000000e+00
bigcom106        0.000000e+00  0.000000e+00
bigcom109        0.000000e+00  0.000000e+00
bigcom113        0.000000e+00  0.000000e+00
bigcom116        0.000000e+00  0.000000e+00
bigcom120        0.000000e+00  0.000000e+00
bigcom123        0.000000e+00  0.000000e+00
bigcom126        0.000000e+00  1.040834e-19
bigcom127        0.000000e+00  0.000000e+00
bigcom137        0.000000e+00  0.000000e+00
bigcom139        0.000000e+00  0.000000e+00
bigcom140        0.000000e+00  1.387779e-19
bigcom143        0.000000e+00  0.000000e+00
bigcom145        0.000000e+00  1.387779e-19
bigcom146        0.000000e+00  0.000000e+00
bigcom147        0.000000e+00  0.000000e+00
bigcom149        0.000000e+00  0.000000e+00
bigcom153        0.000000e+00  0.000000e+00
bigcom154        0.000000e+00  0.000000e+00
bigcom156        0.000000e+00  1.387779e-19
bigcom157        0.000000e+00  0.000000e+00
bigcom158        0.000000e+00  0.000000e+00
bigcom160        0.000000e+00  8.673617e-21
bigcom161        0.000000e+00  0.000000e+00
bigcom162        0.000000e+00  0.000000e+00
bigcom164        0.000000e+00  1.387779e-19
bigcom166        0.000000e+00  0.000000e+00
bigcom167        0.000000e+00  0.000000e+00
bigcom171        0.000000e+00  0.000000e+00
bigcom173        0.000000e+00  0.000000e+00
bigcom175        0.000000e+00  0.000000e+00
bigcom176        0.000000e+00  0.000000e+00
bigcom177        0.000000e+00  0.000000e+00
bigcom178       -2.640272e-07  4.562885e-01
bigcom180        0.000000e+00  0.000000e+00
bigcom181        0.000000e+00  6.938894e-20
bigcom184        0.000000e+00  1.387779e-19
bigcom186        0.000000e+00  0.000000e+00
bigcom187        0.000000e+00  0.000000e+00
bigcom189        0.000000e+00  0.000000e+00
bigcom194        0.000000e+00  0.000000e+00
bigcom195        0.000000e+00  0.000000e+00
bigcom196        0.000000e+00  0.000000e+00
bigcom204        0.000000e+00  0.000000e+00
bigcom205        8.281834e-06  3.149825e-01
bigcom212        0.000000e+00  0.000000e+00
bigcom214        0.000000e+00  0.000000e+00
bigcom222        0.000000e+00  6.938894e-20
bigcom223        0.000000e+00  0.000000e+00
bigcom226        0.000000e+00  0.000000e+00
bigcom227        0.000000e+00  6.938894e-20
bigcom229        0.000000e+00  0.000000e+00
bigcom233        0.000000e+00  6.938894e-20
bigcom236        0.000000e+00  0.000000e+00
bigcom237        0.000000e+00  0.000000e+00
bigcom246        0.000000e+00  0.000000e+00
bigcom248        0.000000e+00  0.000000e+00
bigcom249        0.000000e+00  0.000000e+00
bigcom250        0.000000e+00  0.000000e+00
bigcom254        0.000000e+00  6.938894e-20
bigcom266        0.000000e+00  3.469447e-20
bigcom269        0.000000e+00  1.387779e-19
bigcom272        0.000000e+00  0.000000e+00
bigcom274        0.000000e+00  0.000000e+00
bigcom281        0.000000e+00  0.000000e+00
bigcom291        0.000000e+00  2.081668e-19
bigcom292        0.000000e+00  0.000000e+00
bigcom295        0.000000e+00  0.000000e+00
bigcom299        0.000000e+00  0.000000e+00
bigcom301        0.000000e+00  1.387779e-19
bigcom306        0.000000e+00  0.000000e+00
bigcom309        0.000000e+00  1.301043e-20
bigcom314        0.000000e+00  6.938894e-20
bigcom321        0.000000e+00  0.000000e+00
bigcom341        0.000000e+00  0.000000e+00
bigcom350        0.000000e+00  0.000000e+00
bigcom353        0.000000e+00  0.000000e+00
bigcom359        0.000000e+00  0.000000e+00
bigcom363        0.000000e+00  0.000000e+00
bigcom365        0.000000e+00  0.000000e+00
bigcom385        0.000000e+00  6.938894e-20
bigcom386        0.000000e+00  0.000000e+00
bigcom408        0.000000e+00  0.000000e+00
bigcom412        0.000000e+00  0.000000e+00
bigcom480        0.000000e+00  0.000000e+00
spin_vertex      4.952975e-04  6.456763e-02
membership_s1    9.724680e-05  1.643894e-01
membership_s3    0.000000e+00  0.000000e+00
membership_s4    1.259759e-05  2.876005e-02
membership_s5    0.000000e+00  0.000000e+00
membership_s6    0.000000e+00  7.589415e-21
membership_s7    2.456779e-05  5.566763e-02
membership_s8    0.000000e+00  0.000000e+00
membership_s9    0.000000e+00  0.000000e+00
membership_s11   0.000000e+00  0.000000e+00
membership_s12   0.000000e+00  0.000000e+00
membership_s14   0.000000e+00  0.000000e+00
membership_s15   7.642991e-05  3.220007e-01
membership_s16   0.000000e+00  0.000000e+00
membership_s17   0.000000e+00  4.336809e-21
membership_s18   0.000000e+00  2.168404e-20
membership_s20   0.000000e+00  6.938894e-20
membership_s21   0.000000e+00  0.000000e+00
membership_s22   0.000000e+00  0.000000e+00
membership_s24   0.000000e+00  0.000000e+00
membership_s25   0.000000e+00  0.000000e+00
membership_s26   0.000000e+00  0.000000e+00
membership_s27   0.000000e+00  0.000000e+00
membership_s28   0.000000e+00  2.168404e-20
membership_s30   9.670193e-06  1.130972e-02
membership_s31   1.159257e-04  5.853975e-02
membership_s32   2.307278e-04  3.920381e-01
membership_s33   0.000000e+00  2.168404e-20
membership_s36   0.000000e+00  0.000000e+00
membership_s37   0.000000e+00  0.000000e+00
V1               1.279758e-04  3.137710e-01
V2               7.325978e-04  5.647110e-01
pdi              4.399472e-06  2.612247e-04
adhesion         6.165564e-03  3.606259e-01
cohesion         2.471955e-03  3.204032e-01
inner            1.358621e-03  5.754862e-01
outer            1.291253e-04  1.338135e-01
ioratio          5.997109e-03  4.477692e-01
comsize          1.384436e-03  4.174817e-01
[1] "Dataset: low_TnotC Model GLM, run: 2 of 10 2015-06-22 14:54:43"
[1] "glmnet variable coefficients"
                         [,1]          [,2]
(Intercept)     -5.652649e+00 -7.237057e+00
graph0           1.047599e-39  1.344719e-02
graph1          -1.582450e-42 -1.620380e-05
graph2           8.024399e-40  1.773889e-02
graph3          -3.862413e-44 -8.101848e-08
graph4          -1.936910e-45 -3.002985e-08
graph5           2.873846e-41  2.017711e-04
graph6          -5.252209e-43 -1.329666e-06
graph7          -1.980860e-41 -9.160998e-04
graph8          -2.009060e-39 -1.146376e-01
graph9          -5.259411e-46  5.837190e-09
graph10         -6.430311e-47 -7.473554e-10
graph11         -3.001886e-48 -5.601240e-11
graph12         -2.550234e-45  3.448184e-08
graph13          6.270791e-46  4.980999e-07
graph14         -4.914115e-46 -5.927385e-09
graph15          4.257764e-43 -7.437830e-05
graph16         -1.039762e-44  1.077623e-08
graph17         -2.026600e-44 -1.838508e-07
graph18         -4.416577e-43 -9.202617e-06
graph19         -1.164242e-43 -2.031979e-06
graph20          8.173564e-43  2.438370e-06
graph21          8.397733e-43  4.320312e-05
graph22         -5.431666e-43 -1.711459e-05
graph23         -7.846829e-43 -2.211258e-05
graph24         -1.646779e-42 -8.468139e-05
graph25          1.996461e-41  1.464498e-04
graph26         -1.034803e-41 -4.464437e-04
graph27         -4.013436e-41 -3.330573e-03
graph28         -6.124461e-41 -6.532951e-04
graph29         -3.534631e-39 -2.020269e-02
orbit0           1.047599e-39  1.347550e-02
orbit1          -1.592251e-42 -1.620528e-05
orbit2           4.476703e-40 -2.871280e-04
orbit3           8.024399e-40  1.773902e-02
orbit4          -4.497025e-44 -1.324142e-07
orbit5          -4.379720e-44  3.214919e-06
orbit6          -1.936915e-45 -3.001899e-08
orbit7           3.886054e-40 -5.596733e-03
orbit8           2.873846e-41  2.088255e-04
orbit9          -7.136849e-43 -8.271120e-07
orbit10         -7.557926e-43 -7.036438e-06
orbit11          1.202250e-39  2.475842e-02
orbit12         -2.022340e-41 -9.170490e-04
orbit13          4.590124e-40 -3.541057e-02
orbit14         -2.009060e-39 -1.146833e-01
orbit15         -7.444431e-46  7.990580e-09
orbit16          3.148801e-44  1.081748e-06
orbit17         -1.626715e-45 -7.332984e-08
orbit18          2.415234e-46 -3.047480e-09
orbit19         -7.117377e-47 -7.327075e-10
orbit20         -6.252369e-46 -1.762990e-08
orbit21          4.122504e-43  2.310508e-05
orbit22         -3.001886e-48 -5.598252e-11
orbit23          9.232419e-40  2.292821e-02
orbit24         -2.977321e-45  5.855246e-08
orbit25         -4.530852e-45 -5.939771e-08
orbit26         -2.260257e-43 -1.192159e-05
orbit27          1.534253e-45  1.015353e-06
orbit28          1.266880e-43  1.786763e-05
orbit29         -7.965714e-45 -6.601175e-07
orbit30         -2.719840e-43 -6.341479e-05
orbit31         -5.579676e-46 -6.478452e-09
orbit32         -1.290814e-45 -2.077348e-08
orbit33          1.091188e-39 -2.122076e-02
orbit34          4.257764e-43 -7.420498e-05
orbit35         -2.142199e-44 -3.749664e-08
orbit36          5.277020e-43  3.655597e-06
orbit37         -6.035215e-46  1.656771e-07
orbit38          2.994048e-41  1.211286e-03
orbit39         -3.787623e-44 -2.440072e-07
orbit40         -1.900746e-44 -2.708707e-07
orbit41         -7.199721e-43  1.085720e-05
orbit42          6.420259e-40 -7.554642e-02
orbit43         -4.419655e-43 -9.208914e-06
orbit44          1.605583e-38  4.315527e-01
orbit45         -1.321318e-43 -1.691498e-06
orbit46         -3.406777e-43 -1.609023e-05
orbit47         -1.144501e-41 -8.468829e-04
orbit48         -2.748443e-43 -3.124343e-06
orbit49          8.220610e-43  2.502395e-06
orbit50          3.556893e-41 -5.370659e-04
orbit51          2.141258e-42  6.094559e-05
orbit52         -1.046057e-43  5.144892e-05
orbit53          8.230450e-41  3.060813e-03
orbit54         -5.431511e-43 -1.710407e-05
orbit55         -2.267094e-39 -3.053405e-01
orbit56         -7.837450e-43 -2.238929e-05
orbit57         -3.047848e-42 -5.948673e-05
orbit58         -1.930228e-39 -1.461978e-01
orbit59         -1.764139e-42 -9.162747e-05
orbit60         -6.667333e-42 -8.303339e-05
orbit61          8.381563e-39  3.036350e-01
orbit62          1.457401e-41 -2.852548e-04
orbit63          8.348912e-41 -7.583747e-04
orbit64          2.607604e-40  1.237614e-02
orbit65         -1.222048e-41 -5.713885e-04
orbit66         -2.767391e-41 -4.014012e-04
orbit67         -2.436490e-39 -8.898510e-02
orbit68         -3.992013e-41 -3.316572e-03
orbit69         -3.537444e-39 -2.729806e-01
orbit70         -6.123290e-41 -6.386292e-04
orbit71         -1.770413e-39 -4.944030e-02
orbit72         -3.534631e-39 -2.015512e-02
AP               1.840634e-39  9.229496e-02
bet             -1.173145e-44 -4.899584e-06
ecc              1.162510e-39  2.141837e-02
eccrad           6.975061e-39  1.284213e-01
close           -2.687116e-38 -3.012685e-01
constraint      -3.988085e-39 -9.807246e-02
coreness         1.554019e-39  2.091785e-02
knn             -3.034317e-42 -3.431140e-05
hubscore        -1.473764e-37 -2.834328e-01
pagerank         7.770276e-39 -3.869522e-01
trans            4.897114e-40 -3.321163e-03
evcent          -1.485375e-37 -4.394244e-01
first            1.047599e-39  1.343209e-02
upto_second     -1.675547e-42 -1.588797e-05
upto_third      -2.261749e-43 -1.241031e-07
upto_fourth     -2.710458e-43 -9.261549e-06
upto_fifth      -1.455639e-43  8.737494e-06
upto_sixth       3.488968e-43  2.897720e-05
second          -1.680806e-42 -1.596434e-05
third           -1.979524e-43  1.114334e-06
fourth           8.927301e-44 -1.368333e-05
fifth            4.094390e-43  1.704247e-05
sixth            3.327330e-43 -6.895030e-06
ratio1          -3.040973e-42 -3.284221e-05
ratio2           1.452217e-41  7.681291e-04
ratio3           1.169373e-41  6.474130e-04
ratio4          -5.844889e-42 -5.008801e-04
ratio5          -3.915486e-42 -1.785972e-04
ratio6           2.846062e-43  6.089819e-06
selfinter        1.119303e-38  4.398693e-01
walktrap_vertex  4.077754e-40 -4.871300e-02
bigcom1         -3.788309e-39 -1.861827e-01
bigcom2         -3.535755e-39 -1.657350e-01
bigcom3          1.445161e-38  5.925911e-01
bigcom4          1.432387e-39  1.299259e-01
bigcom6         -3.532383e-39 -1.225965e-01
bigcom8         -3.581918e-39 -1.222188e-01
bigcom9         -3.545911e-39 -2.407049e-01
bigcom11        -3.536318e-39 -2.875465e-01
bigcom13        -3.541954e-39 -2.802400e-01
bigcom15        -3.542519e-39 -1.311975e-01
bigcom16        -3.535193e-39 -1.714425e-01
bigcom21        -3.556125e-39 -3.845372e-01
bigcom22         8.327909e-39  1.538855e-01
bigcom24        -3.533506e-39 -1.133569e-01
bigcom26         3.268922e-38  9.724355e-01
bigcom28        -3.590020e-39 -2.379116e-01
bigcom30        -3.552145e-39 -4.351348e-01
bigcom31        -3.532383e-39 -2.299287e-01
bigcom32        -3.537444e-39 -2.171003e-01
bigcom33        -3.532945e-39 -1.183857e-01
bigcom34        -3.534068e-39 -1.881060e-01
bigcom36        -3.536318e-39 -3.554900e-01
bigcom37        -3.532383e-39 -1.202766e-01
bigcom38        -3.537444e-39 -1.214481e-01
bigcom39        -3.538007e-39 -2.466604e-01
bigcom40        -3.734200e-39 -2.291386e-01
bigcom43        -3.534068e-39 -1.044804e-01
bigcom44        -3.575004e-39 -1.344127e-01
bigcom46        -3.536881e-39 -1.868338e-01
bigcom47        -3.535193e-39 -1.959272e-01
bigcom49        -3.535755e-39 -3.865996e-01
bigcom50        -3.536318e-39 -2.046300e-01
bigcom51        -3.533506e-39 -2.686404e-01
bigcom52        -3.532945e-39 -2.106494e-01
bigcom54        -3.533506e-39 -1.743847e-01
bigcom56        -3.534068e-39 -1.210271e-01
bigcom62        -3.532945e-39 -2.204189e-01
bigcom66        -3.534068e-39 -3.001066e-01
bigcom68        -3.532945e-39 -1.429519e-01
bigcom69        -3.536318e-39 -2.827566e-01
bigcom71        -3.539134e-39 -1.072884e-01
bigcom72        -3.534631e-39 -1.052303e-01
bigcom73        -3.532945e-39 -2.599437e-01
bigcom74        -3.534631e-39 -1.855908e-01
bigcom75        -3.532383e-39 -2.010184e-01
bigcom76        -3.532945e-39 -1.919647e-01
bigcom77        -3.533506e-39 -2.332442e-01
bigcom79        -3.533506e-39 -4.162493e-01
bigcom80        -3.533506e-39 -2.275678e-01
bigcom82        -3.534631e-39 -3.942945e-01
bigcom83        -3.532945e-39 -1.435931e-01
bigcom84        -3.532945e-39 -4.574198e-01
bigcom85        -3.534068e-39 -2.696736e-01
bigcom87        -3.534068e-39 -2.653603e-01
bigcom89        -3.533506e-39 -2.632759e-01
bigcom91        -3.532383e-39 -1.527554e-01
bigcom92        -3.538007e-39 -2.159992e-01
bigcom93        -3.532945e-39 -1.574968e-01
bigcom96        -3.532383e-39 -2.559419e-01
bigcom97        -3.534631e-39 -2.254469e-01
bigcom98        -3.532945e-39 -3.678499e-01
bigcom99        -3.532383e-39 -1.165663e-01
bigcom101       -3.535193e-39 -2.506533e-01
bigcom104       -3.536881e-39 -4.314124e-01
bigcom106       -3.534068e-39 -2.522753e-01
bigcom109       -3.533506e-39 -2.433277e-01
bigcom113       -3.535193e-39 -3.184042e-01
bigcom116       -3.539134e-39 -1.839146e-01
bigcom120       -3.532383e-39 -3.704552e-01
bigcom123       -3.534068e-39 -2.906472e-01
bigcom126       -3.532383e-39 -2.795990e-01
bigcom127       -3.531822e-39 -1.423126e-01
bigcom137       -3.534068e-39 -2.006099e-01
bigcom139       -3.532945e-39 -2.780162e-01
bigcom140       -3.533506e-39 -2.963889e-01
bigcom143       -3.533506e-39 -3.136602e-01
bigcom145       -3.533506e-39 -1.045676e-01
bigcom146       -3.534068e-39 -1.011554e-01
bigcom147       -3.534068e-39 -2.393457e-01
bigcom149       -3.531822e-39 -1.860990e-01
bigcom153       -3.535193e-39 -2.871734e-01
bigcom154       -3.537444e-39 -1.058062e-01
bigcom156       -3.532945e-39 -1.896271e-01
bigcom157       -3.532945e-39 -1.393074e-01
bigcom158       -3.532945e-39 -1.807575e-01
bigcom160       -3.534068e-39 -2.520698e-01
bigcom161       -3.532945e-39 -1.551224e-01
bigcom162       -3.532945e-39 -2.380915e-01
bigcom164       -3.532945e-39 -3.188754e-01
bigcom166       -3.535755e-39 -1.782824e-01
bigcom167       -3.536881e-39 -2.394244e-01
bigcom171       -3.531822e-39 -2.131119e-01
bigcom173       -3.534068e-39 -1.108748e-01
bigcom175       -3.532945e-39 -7.828918e-02
bigcom176       -3.533506e-39 -3.058463e-01
bigcom177       -3.533506e-39 -1.440548e-01
bigcom178        2.491524e-37  2.476098e+00
bigcom180       -3.532945e-39 -3.075824e-01
bigcom181       -3.533506e-39 -2.112033e-01
bigcom184       -3.532945e-39 -1.667079e-01
bigcom186       -3.532945e-39 -6.073916e-01
bigcom187       -3.532945e-39 -3.625173e-01
bigcom189       -3.533506e-39 -1.428853e-01
bigcom194       -3.534068e-39 -1.728814e-01
bigcom195       -3.533506e-39 -2.271097e-01
bigcom196       -3.532383e-39 -4.509599e-01
bigcom204       -3.536318e-39 -2.337636e-01
bigcom205        2.491524e-37  2.434704e+00
bigcom212       -3.532383e-39 -1.650571e-01
bigcom214       -3.534068e-39 -1.478228e-01
bigcom222       -3.532945e-39 -1.337571e-01
bigcom223        0.000000e+00  0.000000e+00
bigcom226       -3.532945e-39 -2.008263e-01
bigcom227       -3.532945e-39 -1.007445e-01
bigcom229       -3.533506e-39 -1.354385e-01
bigcom233       -3.532383e-39 -1.729410e-01
bigcom236       -3.532945e-39 -1.498480e-01
bigcom237       -3.531822e-39 -2.062185e-01
bigcom246       -3.533506e-39 -2.217155e-01
bigcom248       -3.534631e-39 -3.025052e-01
bigcom249       -3.532383e-39 -2.109509e-01
bigcom250       -3.532945e-39 -2.345545e-01
bigcom254       -3.532945e-39 -1.991356e-01
bigcom266       -3.532383e-39 -3.395872e-01
bigcom269       -3.535755e-39 -1.837621e-01
bigcom272       -3.533506e-39 -2.475311e-01
bigcom274       -3.539134e-39 -2.162364e-01
bigcom281       -3.532945e-39 -1.614069e-01
bigcom291       -3.531822e-39 -2.349970e-01
bigcom292       -3.532945e-39 -1.802529e-01
bigcom295       -3.531822e-39 -2.291709e-01
bigcom299       -3.532945e-39 -2.149477e-01
bigcom301       -3.534068e-39 -1.892049e-01
bigcom306       -3.533506e-39 -2.312240e-01
bigcom309       -3.535193e-39 -2.329617e-01
bigcom314       -3.532383e-39 -1.185192e-01
bigcom321       -3.536318e-39 -1.774293e-01
bigcom341       -3.532945e-39 -1.864038e-01
bigcom350       -3.532383e-39 -3.993305e-02
bigcom353       -3.531822e-39 -1.324163e-01
bigcom359       -3.532383e-39 -2.987022e-01
bigcom363       -3.533506e-39 -1.126438e-01
bigcom365       -3.532383e-39 -4.273087e-01
bigcom385       -3.534068e-39 -2.162426e-01
bigcom386       -3.532383e-39 -7.948480e-02
bigcom408       -3.535755e-39 -2.777555e-01
bigcom412       -3.534068e-39 -9.568042e-02
bigcom480       -3.534068e-39 -1.281719e-01
spin_vertex     -1.904928e-39  8.469111e-02
membership_s1    7.457036e-40  6.812622e-02
membership_s3   -3.540826e-39 -2.727869e-01
membership_s4   -6.777430e-40  6.322167e-02
membership_s5   -3.814319e-39 -1.976717e-01
membership_s6   -4.033803e-39 -1.483403e-01
membership_s7   -6.920815e-40  6.403596e-02
membership_s8   -3.535755e-39 -2.821811e-01
membership_s9   -3.538570e-39 -2.728662e-01
membership_s11  -3.535193e-39 -2.154102e-01
membership_s12  -3.535755e-39 -2.544475e-01
membership_s14  -3.534068e-39 -2.751618e-01
membership_s15   6.011143e-39  4.086993e-01
membership_s16  -3.536881e-39 -2.606284e-01
membership_s17  -3.535755e-39 -2.518196e-01
membership_s18  -3.554418e-39 -2.011522e-01
membership_s20  -3.534631e-39 -1.961447e-01
membership_s21  -3.601657e-39 -1.902377e-01
membership_s22  -3.541390e-39 -1.797010e-01
membership_s24  -3.541954e-39 -1.853316e-01
membership_s25  -3.536881e-39 -2.134598e-01
membership_s26  -3.540262e-39 -2.490753e-01
membership_s27  -1.128701e-39 -2.193307e-01
membership_s28  -3.540262e-39 -3.076036e-01
membership_s30   3.289976e-39  8.713821e-02
membership_s31   2.424326e-39  2.224716e-01
membership_s32   1.703225e-38  6.927364e-01
membership_s33  -3.534631e-39 -2.272724e-01
membership_s36  -4.073735e-39 -2.025578e-01
membership_s37  -3.572705e-39 -2.033641e-01
V1               5.351312e-39  7.725736e-02
V2               2.555491e-40 -2.292137e-01
pdi              3.377659e-36 -1.530701e+02
adhesion        -1.929588e-43 -4.567691e-06
cohesion         3.850151e-43  8.950439e-06
inner            1.640524e-43  4.305219e-06
outer            1.810068e-43  4.893425e-06
ioratio          2.007278e-39 -6.027089e-02
comsize          1.022849e-42  3.690659e-05
[1] "Dataset: low_TnotC Model GBM, run: 3 of 10 2015-06-22 14:56:05"
Iter   TrainDeviance   ValidDeviance   StepSize   Improve
     1        0.0414            -nan     0.0100    0.0001
     2        0.0403            -nan     0.0100    0.0001
     3        0.0390            -nan     0.0100    0.0000
     4        0.0379            -nan     0.0100    0.0000
     5        0.0371            -nan     0.0100    0.0000
     6        0.0365            -nan     0.0100   -0.0000
     7        0.0357            -nan     0.0100   -0.0000
     8        0.0352            -nan     0.0100   -0.0000
     9        0.0345            -nan     0.0100   -0.0000
    10        0.0339            -nan     0.0100    0.0000
    20        0.0295            -nan     0.0100   -0.0000
    40        0.0242            -nan     0.0100   -0.0000
    44        0.0236            -nan     0.0100   -0.0000

[1] "GBM variable coefficients"
                            var      rel.inf
ratio5                   ratio5 1.311213e+01
pagerank               pagerank 1.241488e+01
ratio2                   ratio2 9.206255e+00
inner                     inner 7.921772e+00
V1                           V1 3.132474e+00
V2                           V2 3.122518e+00
bigcom26               bigcom26 3.054233e+00
orbit44                 orbit44 3.022676e+00
orbit18                 orbit18 2.911052e+00
orbit36                 orbit36 2.427983e+00
adhesion               adhesion 2.393525e+00
orbit37                 orbit37 2.021175e+00
graph17                 graph17 1.862250e+00
ratio1                   ratio1 1.843797e+00
ioratio                 ioratio 1.808508e+00
bigcom3                 bigcom3 1.675098e+00
orbit64                 orbit64 1.527534e+00
comsize                 comsize 1.522643e+00
selfinter             selfinter 1.324785e+00
membership_s30   membership_s30 1.124664e+00
orbit53                 orbit53 1.116260e+00
membership_s32   membership_s32 1.098340e+00
orbit33                 orbit33 1.048764e+00
orbit38                 orbit38 1.014975e+00
cohesion               cohesion 9.822601e-01
fourth                   fourth 9.110802e-01
constraint           constraint 9.070241e-01
membership_s31   membership_s31 7.872982e-01
graph15                 graph15 7.485453e-01
coreness               coreness 7.053999e-01
orbit28                 orbit28 6.988451e-01
graph6                   graph6 6.923628e-01
graph16                 graph16 6.754601e-01
orbit21                 orbit21 6.506262e-01
orbit30                 orbit30 5.811044e-01
graph25                 graph25 5.742607e-01
graph21                 graph21 5.438166e-01
graph0                   graph0 5.323320e-01
orbit5                   orbit5 5.300150e-01
graph13                 graph13 5.101343e-01
membership_s6     membership_s6 5.058905e-01
orbit60                 orbit60 4.653738e-01
graph5                   graph5 3.850803e-01
upto_sixth           upto_sixth 3.406003e-01
graph14                 graph14 3.217454e-01
bet                         bet 3.154367e-01
graph4                   graph4 3.123336e-01
upto_fifth           upto_fifth 2.833952e-01
orbit17                 orbit17 2.825964e-01
trans                     trans 2.693231e-01
orbit25                 orbit25 2.670272e-01
orbit15                 orbit15 2.620182e-01
outer                     outer 2.530672e-01
orbit50                 orbit50 2.119402e-01
orbit49                 orbit49 2.079626e-01
graph23                 graph23 2.030563e-01
spin_vertex         spin_vertex 2.028322e-01
ratio6                   ratio6 1.992315e-01
orbit20                 orbit20 1.962058e-01
graph18                 graph18 1.816775e-01
graph19                 graph19 1.724283e-01
graph12                 graph12 1.627750e-01
ratio4                   ratio4 1.615500e-01
graph20                 graph20 1.546724e-01
graph7                   graph7 1.401579e-01
third                     third 1.362165e-01
orbit29                 orbit29 1.357604e-01
ratio3                   ratio3 1.310751e-01
orbit52                 orbit52 1.281154e-01
orbit16                 orbit16 1.251850e-01
orbit39                 orbit39 1.170240e-01
knn                         knn 2.837064e-02
orbit19                 orbit19 5.596416e-04
orbit40                 orbit40 4.616906e-04
graph1                   graph1 0.000000e+00
graph2                   graph2 0.000000e+00
graph3                   graph3 0.000000e+00
graph8                   graph8 0.000000e+00
graph9                   graph9 0.000000e+00
graph10                 graph10 0.000000e+00
graph11                 graph11 0.000000e+00
graph22                 graph22 0.000000e+00
graph24                 graph24 0.000000e+00
graph26                 graph26 0.000000e+00
graph27                 graph27 0.000000e+00
graph28                 graph28 0.000000e+00
graph29                 graph29 0.000000e+00
orbit0                   orbit0 0.000000e+00
orbit1                   orbit1 0.000000e+00
orbit2                   orbit2 0.000000e+00
orbit3                   orbit3 0.000000e+00
orbit4                   orbit4 0.000000e+00
orbit6                   orbit6 0.000000e+00
orbit7                   orbit7 0.000000e+00
orbit8                   orbit8 0.000000e+00
orbit9                   orbit9 0.000000e+00
orbit10                 orbit10 0.000000e+00
orbit11                 orbit11 0.000000e+00
orbit12                 orbit12 0.000000e+00
orbit13                 orbit13 0.000000e+00
orbit14                 orbit14 0.000000e+00
orbit22                 orbit22 0.000000e+00
orbit23                 orbit23 0.000000e+00
orbit24                 orbit24 0.000000e+00
orbit26                 orbit26 0.000000e+00
orbit27                 orbit27 0.000000e+00
orbit31                 orbit31 0.000000e+00
orbit32                 orbit32 0.000000e+00
orbit34                 orbit34 0.000000e+00
orbit35                 orbit35 0.000000e+00
orbit41                 orbit41 0.000000e+00
orbit42                 orbit42 0.000000e+00
orbit43                 orbit43 0.000000e+00
orbit45                 orbit45 0.000000e+00
orbit46                 orbit46 0.000000e+00
orbit47                 orbit47 0.000000e+00
orbit48                 orbit48 0.000000e+00
orbit51                 orbit51 0.000000e+00
orbit54                 orbit54 0.000000e+00
orbit55                 orbit55 0.000000e+00
orbit56                 orbit56 0.000000e+00
orbit57                 orbit57 0.000000e+00
orbit58                 orbit58 0.000000e+00
orbit59                 orbit59 0.000000e+00
orbit61                 orbit61 0.000000e+00
orbit62                 orbit62 0.000000e+00
orbit63                 orbit63 0.000000e+00
orbit65                 orbit65 0.000000e+00
orbit66                 orbit66 0.000000e+00
orbit67                 orbit67 0.000000e+00
orbit68                 orbit68 0.000000e+00
orbit69                 orbit69 0.000000e+00
orbit70                 orbit70 0.000000e+00
orbit71                 orbit71 0.000000e+00
orbit72                 orbit72 0.000000e+00
AP                           AP 0.000000e+00
ecc                         ecc 0.000000e+00
eccrad                   eccrad 0.000000e+00
close                     close 0.000000e+00
hubscore               hubscore 0.000000e+00
evcent                   evcent 0.000000e+00
first                     first 0.000000e+00
upto_second         upto_second 0.000000e+00
upto_third           upto_third 0.000000e+00
upto_fourth         upto_fourth 0.000000e+00
second                   second 0.000000e+00
fifth                     fifth 0.000000e+00
sixth                     sixth 0.000000e+00
walktrap_vertex walktrap_vertex 0.000000e+00
bigcom1                 bigcom1 0.000000e+00
bigcom2                 bigcom2 0.000000e+00
bigcom4                 bigcom4 0.000000e+00
bigcom6                 bigcom6 0.000000e+00
bigcom8                 bigcom8 0.000000e+00
bigcom9                 bigcom9 0.000000e+00
bigcom11               bigcom11 0.000000e+00
bigcom13               bigcom13 0.000000e+00
bigcom15               bigcom15 0.000000e+00
bigcom16               bigcom16 0.000000e+00
bigcom21               bigcom21 0.000000e+00
bigcom22               bigcom22 0.000000e+00
bigcom24               bigcom24 0.000000e+00
bigcom28               bigcom28 0.000000e+00
bigcom30               bigcom30 0.000000e+00
bigcom31               bigcom31 0.000000e+00
bigcom32               bigcom32 0.000000e+00
bigcom33               bigcom33 0.000000e+00
bigcom34               bigcom34 0.000000e+00
bigcom36               bigcom36 0.000000e+00
bigcom37               bigcom37 0.000000e+00
bigcom38               bigcom38 0.000000e+00
bigcom39               bigcom39 0.000000e+00
bigcom40               bigcom40 0.000000e+00
bigcom43               bigcom43 0.000000e+00
bigcom44               bigcom44 0.000000e+00
bigcom46               bigcom46 0.000000e+00
bigcom47               bigcom47 0.000000e+00
bigcom49               bigcom49 0.000000e+00
bigcom50               bigcom50 0.000000e+00
bigcom51               bigcom51 0.000000e+00
bigcom52               bigcom52 0.000000e+00
bigcom54               bigcom54 0.000000e+00
bigcom56               bigcom56 0.000000e+00
bigcom62               bigcom62 0.000000e+00
bigcom66               bigcom66 0.000000e+00
bigcom68               bigcom68 0.000000e+00
bigcom69               bigcom69 0.000000e+00
bigcom71               bigcom71 0.000000e+00
bigcom72               bigcom72 0.000000e+00
bigcom73               bigcom73 0.000000e+00
bigcom74               bigcom74 0.000000e+00
bigcom75               bigcom75 0.000000e+00
bigcom76               bigcom76 0.000000e+00
bigcom77               bigcom77 0.000000e+00
bigcom79               bigcom79 0.000000e+00
bigcom80               bigcom80 0.000000e+00
bigcom82               bigcom82 0.000000e+00
bigcom83               bigcom83 0.000000e+00
bigcom84               bigcom84 0.000000e+00
bigcom85               bigcom85 0.000000e+00
bigcom87               bigcom87 0.000000e+00
bigcom89               bigcom89 0.000000e+00
bigcom91               bigcom91 0.000000e+00
bigcom92               bigcom92 0.000000e+00
bigcom93               bigcom93 0.000000e+00
bigcom96               bigcom96 0.000000e+00
bigcom97               bigcom97 0.000000e+00
bigcom98               bigcom98 0.000000e+00
bigcom99               bigcom99 0.000000e+00
bigcom101             bigcom101 0.000000e+00
bigcom104             bigcom104 0.000000e+00
bigcom106             bigcom106 0.000000e+00
bigcom109             bigcom109 0.000000e+00
bigcom113             bigcom113 0.000000e+00
bigcom116             bigcom116 0.000000e+00
bigcom120             bigcom120 0.000000e+00
bigcom123             bigcom123 0.000000e+00
bigcom126             bigcom126 0.000000e+00
bigcom127             bigcom127 0.000000e+00
bigcom137             bigcom137 0.000000e+00
bigcom139             bigcom139 0.000000e+00
bigcom140             bigcom140 0.000000e+00
bigcom143             bigcom143 0.000000e+00
bigcom145             bigcom145 0.000000e+00
bigcom146             bigcom146 0.000000e+00
bigcom147             bigcom147 0.000000e+00
bigcom149             bigcom149 0.000000e+00
bigcom153             bigcom153 0.000000e+00
bigcom154             bigcom154 0.000000e+00
bigcom156             bigcom156 0.000000e+00
bigcom157             bigcom157 0.000000e+00
bigcom158             bigcom158 0.000000e+00
bigcom160             bigcom160 0.000000e+00
bigcom161             bigcom161 0.000000e+00
bigcom162             bigcom162 0.000000e+00
bigcom164             bigcom164 0.000000e+00
bigcom166             bigcom166 0.000000e+00
bigcom167             bigcom167 0.000000e+00
bigcom171             bigcom171 0.000000e+00
bigcom173             bigcom173 0.000000e+00
bigcom175             bigcom175 0.000000e+00
bigcom176             bigcom176 0.000000e+00
bigcom177             bigcom177 0.000000e+00
bigcom178             bigcom178 0.000000e+00
bigcom180             bigcom180 0.000000e+00
bigcom181             bigcom181 0.000000e+00
bigcom184             bigcom184 0.000000e+00
bigcom186             bigcom186 0.000000e+00
bigcom187             bigcom187 0.000000e+00
bigcom189             bigcom189 0.000000e+00
bigcom194             bigcom194 0.000000e+00
bigcom195             bigcom195 0.000000e+00
bigcom196             bigcom196 0.000000e+00
bigcom204             bigcom204 0.000000e+00
bigcom205             bigcom205 0.000000e+00
bigcom212             bigcom212 0.000000e+00
bigcom214             bigcom214 0.000000e+00
bigcom222             bigcom222 0.000000e+00
bigcom223             bigcom223 0.000000e+00
bigcom226             bigcom226 0.000000e+00
bigcom227             bigcom227 0.000000e+00
bigcom229             bigcom229 0.000000e+00
bigcom233             bigcom233 0.000000e+00
bigcom236             bigcom236 0.000000e+00
bigcom237             bigcom237 0.000000e+00
bigcom246             bigcom246 0.000000e+00
bigcom248             bigcom248 0.000000e+00
bigcom249             bigcom249 0.000000e+00
bigcom250             bigcom250 0.000000e+00
bigcom254             bigcom254 0.000000e+00
bigcom266             bigcom266 0.000000e+00
bigcom269             bigcom269 0.000000e+00
bigcom272             bigcom272 0.000000e+00
bigcom274             bigcom274 0.000000e+00
bigcom281             bigcom281 0.000000e+00
bigcom291             bigcom291 0.000000e+00
bigcom292             bigcom292 0.000000e+00
bigcom295             bigcom295 0.000000e+00
bigcom299             bigcom299 0.000000e+00
bigcom301             bigcom301 0.000000e+00
bigcom306             bigcom306 0.000000e+00
bigcom309             bigcom309 0.000000e+00
bigcom314             bigcom314 0.000000e+00
bigcom321             bigcom321 0.000000e+00
bigcom341             bigcom341 0.000000e+00
bigcom350             bigcom350 0.000000e+00
bigcom353             bigcom353 0.000000e+00
bigcom359             bigcom359 0.000000e+00
bigcom363             bigcom363 0.000000e+00
bigcom365             bigcom365 0.000000e+00
bigcom385             bigcom385 0.000000e+00
bigcom386             bigcom386 0.000000e+00
bigcom408             bigcom408 0.000000e+00
bigcom412             bigcom412 0.000000e+00
bigcom480             bigcom480 0.000000e+00
membership_s1     membership_s1 0.000000e+00
membership_s3     membership_s3 0.000000e+00
membership_s4     membership_s4 0.000000e+00
membership_s5     membership_s5 0.000000e+00
membership_s7     membership_s7 0.000000e+00
membership_s8     membership_s8 0.000000e+00
membership_s9     membership_s9 0.000000e+00
membership_s11   membership_s11 0.000000e+00
membership_s12   membership_s12 0.000000e+00
membership_s14   membership_s14 0.000000e+00
membership_s15   membership_s15 0.000000e+00
membership_s16   membership_s16 0.000000e+00
membership_s17   membership_s17 0.000000e+00
membership_s18   membership_s18 0.000000e+00
membership_s20   membership_s20 0.000000e+00
membership_s21   membership_s21 0.000000e+00
membership_s22   membership_s22 0.000000e+00
membership_s24   membership_s24 0.000000e+00
membership_s25   membership_s25 0.000000e+00
membership_s26   membership_s26 0.000000e+00
membership_s27   membership_s27 0.000000e+00
membership_s28   membership_s28 0.000000e+00
membership_s33   membership_s33 0.000000e+00
membership_s36   membership_s36 0.000000e+00
membership_s37   membership_s37 0.000000e+00
pdi                         pdi 0.000000e+00
[1] "Dataset: low_TnotC Model RF, run: 3 of 10 2015-06-22 14:56:29"
     |      Out-of-bag   |
Tree |      MSE  %Var(y) |
   1 | 0.004349   137.84 |
   2 | 0.006291   199.40 |
   3 | 0.005969   189.18 |
   4 | 0.005144   163.04 |
   5 | 0.004971   157.55 |
   6 | 0.005234   165.90 |
   7 | 0.004957   157.11 |
   8 | 0.004696   148.84 |
   9 | 0.004451   141.08 |
  10 | 0.004263   135.12 |
  11 | 0.004362   138.26 |
  12 |  0.00426   135.03 |
  13 | 0.004022   127.47 |
  14 | 0.003972   125.91 |
  15 | 0.003933   124.66 |
  16 | 0.003894   123.43 |
  17 | 0.003854   122.15 |
  18 | 0.003875   122.83 |
  19 |  0.00386   122.34 |
  20 | 0.003859   122.30 |
  21 | 0.003861   122.39 |
  22 | 0.003896   123.48 |
  23 | 0.003881   123.01 |
  24 | 0.003805   120.60 |
  25 | 0.003783   119.91 |
  26 | 0.003761   119.20 |
  27 | 0.003752   118.92 |
  28 | 0.003727   118.14 |
  29 | 0.003675   116.48 |
  30 | 0.003657   115.89 |
  31 | 0.003645   115.54 |
  32 |  0.00363   115.06 |
  33 | 0.003631   115.08 |
  34 | 0.003644   115.49 |
  35 | 0.003644   115.48 |
  36 | 0.003628   115.00 |
  37 | 0.003622   114.81 |
  38 | 0.003601   114.15 |
  39 | 0.003575   113.30 |
  40 |  0.00356   112.82 |
  41 |  0.00356   112.83 |
  42 | 0.003546   112.40 |
  43 | 0.003547   112.44 |
  44 | 0.003564   112.96 |
  45 | 0.003568   113.08 |
  46 | 0.003579   113.44 |
  47 | 0.003589   113.77 |
  48 | 0.003586   113.67 |
  49 | 0.003589   113.76 |
  50 | 0.003584   113.61 |
  51 | 0.003582   113.53 |
  52 |  0.00358   113.46 |
  53 | 0.003561   112.88 |
  54 | 0.003558   112.79 |
  55 | 0.003559   112.80 |
  56 | 0.003569   113.12 |
  57 | 0.003554   112.63 |
  58 | 0.003545   112.36 |
  59 | 0.003541   112.23 |
  60 | 0.003541   112.22 |
  61 | 0.003531   111.92 |
  62 | 0.003516   111.43 |
  63 | 0.003517   111.46 |
  64 | 0.003524   111.71 |
  65 | 0.003531   111.93 |
  66 | 0.003527   111.79 |
  67 | 0.003534   112.01 |
  68 | 0.003541   112.23 |
  69 | 0.003539   112.18 |
  70 | 0.003536   112.07 |
  71 | 0.003537   112.10 |
  72 | 0.003532   111.96 |
  73 | 0.003529   111.87 |
  74 |  0.00355   112.53 |
  75 | 0.003555   112.68 |
  76 |  0.00356   112.84 |
  77 | 0.003563   112.93 |
  78 | 0.003557   112.74 |
  79 | 0.003556   112.70 |
  80 | 0.003545   112.37 |
  81 | 0.003544   112.34 |
  82 | 0.003542   112.27 |
  83 | 0.003537   112.11 |
  84 | 0.003534   112.01 |
  85 | 0.003527   111.78 |
  86 | 0.003523   111.65 |
  87 | 0.003523   111.67 |
  88 | 0.003523   111.67 |
  89 | 0.003529   111.85 |
  90 |  0.00353   111.88 |
  91 | 0.003537   112.09 |
  92 | 0.003534   112.01 |
  93 | 0.003529   111.84 |
  94 | 0.003533   111.97 |
  95 | 0.003531   111.91 |
  96 | 0.003526   111.77 |
  97 | 0.003528   111.83 |
  98 | 0.003522   111.63 |
  99 |  0.00352   111.57 |
 100 | 0.003519   111.53 |
[1] "Random Forest variable coefficients"
                      %IncMSE IncNodePurity
graph0           2.100351e-04  3.083080e-02
graph1           2.170651e-03  1.217725e-01
graph2           2.320516e-05  4.486362e-03
graph3           1.289780e-05  1.798319e-02
graph4           1.166582e-03  1.800921e-01
graph5           1.023692e-04  9.617494e-02
graph6           4.468496e-05  8.105820e-02
graph7           3.092356e-05  1.331522e-02
graph8           0.000000e+00  2.710505e-22
graph9           8.554320e-06  4.166667e-02
graph10          2.300305e-04  2.043940e-01
graph11          5.671622e-04  1.014380e-01
graph12          4.856191e-04  1.772816e-01
graph13          5.463651e-05  1.447630e-01
graph14          4.113476e-05  7.058269e-02
graph15          5.638671e-05  6.392276e-02
graph16          5.262026e-05  4.648258e-02
graph17          6.948927e-05  1.045430e-01
graph18          7.675684e-05  4.976750e-02
graph19          2.395661e-04  9.520774e-02
graph20         -2.001533e-05  8.261483e-02
graph21          9.450324e-05  7.901351e-02
graph22          1.728648e-05  3.357697e-02
graph23          2.164154e-05  2.023846e-02
graph24          1.262095e-05  1.555556e-02
graph25          2.527694e-04  5.867453e-02
graph26          0.000000e+00  1.733333e-02
graph27          2.158782e-05  3.766234e-02
graph28          0.000000e+00  0.000000e+00
graph29          0.000000e+00  0.000000e+00
orbit0           9.042162e-04  1.260653e-03
orbit1           1.146934e-03  3.095759e-02
orbit2           1.751313e-05  2.338216e-04
orbit3           1.078423e-05  6.400499e-02
orbit4           1.225861e-04  5.813847e-02
orbit5           1.467007e-04  7.490402e-02
orbit6           2.123355e-04  5.580450e-02
orbit7           4.354666e-05  1.276217e-04
orbit8           1.191874e-04  6.857484e-02
orbit9           1.043719e-04  1.236443e-01
orbit10          1.457105e-03  3.016779e-02
orbit11          3.543233e-04  1.258947e-01
orbit12          1.303215e-05  9.166667e-03
orbit13          9.456018e-07  2.142324e-02
orbit14          0.000000e+00  0.000000e+00
orbit15          2.711578e-04  2.885894e-02
orbit16          1.363749e-04  1.127290e-01
orbit17          2.142909e-04  8.719798e-02
orbit18          5.671003e-04  3.587157e-01
orbit19          4.784663e-04  1.290413e-01
orbit20          5.440682e-04  9.458347e-02
orbit21          4.169708e-04  1.975128e-02
orbit22          2.124479e-03  1.092856e-01
orbit23          0.000000e+00  1.523211e-04
orbit24          1.099046e-04  1.661161e-01
orbit25          2.948743e-04  3.168397e-02
orbit26          6.188004e-04  6.765942e-02
orbit27          1.113749e-03  4.593004e-02
orbit28          6.407315e-04  2.269567e-01
orbit29          3.991083e-04  3.178692e-02
orbit30          2.115446e-05  8.002284e-02
orbit31          1.003243e-04  7.736105e-02
orbit32          1.092306e-03  3.917479e-02
orbit33          9.898213e-05  6.741022e-02
orbit34          1.530576e-04  4.378276e-02
orbit35          1.208857e-04  3.660205e-02
orbit36          3.181441e-04  1.901594e-01
orbit37          5.678056e-04  5.886381e-02
orbit38          2.560969e-04  1.854165e-01
orbit39          9.004866e-04  2.438477e-02
orbit40          9.775245e-05  1.493700e-02
orbit41          9.819512e-05  1.383473e-02
orbit42          0.000000e+00  1.387779e-19
orbit43          8.528785e-06  4.775943e-03
orbit44          8.112921e-05  7.966228e-02
orbit45          1.712128e-05  5.465856e-02
orbit46          1.305027e-04  2.318668e-02
orbit47          6.907894e-05  6.615957e-02
orbit48         -1.853893e-06  2.966896e-02
orbit49          1.096478e-04  2.991967e-02
orbit50          6.946045e-05  5.998859e-02
orbit51          2.994407e-05  5.360440e-02
orbit52          9.840424e-07  1.243896e-01
orbit53          4.446536e-06  2.276246e-01
orbit54          1.299120e-05  4.748016e-02
orbit55          0.000000e+00  0.000000e+00
orbit56          2.570631e-05  4.122227e-02
orbit57          0.000000e+00  2.710505e-22
orbit58          0.000000e+00  0.000000e+00
orbit59          0.000000e+00  2.276825e-19
orbit60          1.067603e-04  7.120979e-02
orbit61          0.000000e+00  1.934426e-02
orbit62          1.915578e-04  5.321091e-02
orbit63          2.616749e-05  1.802724e-02
orbit64          3.774358e-05  1.040759e-01
orbit65          0.000000e+00  2.775558e-19
orbit66          0.000000e+00  0.000000e+00
orbit67          0.000000e+00  0.000000e+00
orbit68          4.282655e-06  9.000000e-03
orbit69          0.000000e+00  0.000000e+00
orbit70          0.000000e+00  0.000000e+00
orbit71          0.000000e+00  0.000000e+00
orbit72          0.000000e+00  0.000000e+00
AP              -2.506510e-06  7.588426e-04
bet              3.936288e-04  6.854880e-02
ecc              8.756567e-06  9.473684e-03
eccrad           1.911589e-06  1.209102e-02
close            0.000000e+00  2.167124e-02
constraint       8.792671e-04  1.451311e-01
coreness         2.030672e-04  1.736451e-01
knn              1.371129e-03  1.216870e-01
hubscore         1.753342e-05  2.763889e-02
pagerank         1.437116e-03  1.403758e+00
trans           -1.982062e-06  1.362214e-02
evcent           4.830609e-04  4.886479e-02
first            6.796494e-05  2.699625e-02
upto_second      2.432689e-03  7.603935e-02
upto_third       5.757238e-05  7.015583e-02
upto_fourth      6.236643e-04  1.238640e-01
upto_fifth       2.621144e-04  7.727782e-02
upto_sixth       6.362817e-04  6.481180e-02
second           4.427904e-05  4.905243e-02
third            3.852019e-05  1.346197e-02
fourth           1.276624e-05  9.628087e-02
fifth            7.758654e-05  1.201331e-01
sixth            9.807017e-04  3.026108e-01
ratio1           8.353029e-04  1.969734e-01
ratio2           1.809699e-03  7.086909e-01
ratio3           8.743884e-05  2.011149e-01
ratio4           7.848645e-05  9.681339e-02
ratio5           1.169036e-04  1.222673e+00
ratio6           8.274145e-05  1.419514e-01
selfinter        9.647264e-04  3.117732e-02
walktrap_vertex  8.033193e-06  4.908261e-02
bigcom1          0.000000e+00  0.000000e+00
bigcom2          0.000000e+00  0.000000e+00
bigcom3          2.800976e-04  1.282659e-01
bigcom4         -4.361099e-06  3.418803e-03
bigcom6          0.000000e+00  0.000000e+00
bigcom8          0.000000e+00  0.000000e+00
bigcom9          0.000000e+00  0.000000e+00
bigcom11         0.000000e+00  0.000000e+00
bigcom13         0.000000e+00  0.000000e+00
bigcom15         0.000000e+00  0.000000e+00
bigcom16         0.000000e+00  0.000000e+00
bigcom21         0.000000e+00  0.000000e+00
bigcom22         4.305141e-06  1.291684e-01
bigcom24         0.000000e+00  0.000000e+00
bigcom26         7.536601e-05  1.627286e-01
bigcom28         0.000000e+00  0.000000e+00
bigcom30         0.000000e+00  0.000000e+00
bigcom31         0.000000e+00  0.000000e+00
bigcom32         0.000000e+00  0.000000e+00
bigcom33         0.000000e+00  0.000000e+00
bigcom34         0.000000e+00  0.000000e+00
bigcom36         0.000000e+00  0.000000e+00
bigcom37         0.000000e+00  3.469447e-19
bigcom38         0.000000e+00  0.000000e+00
bigcom39         0.000000e+00  0.000000e+00
bigcom40         0.000000e+00  0.000000e+00
bigcom43         0.000000e+00  0.000000e+00
bigcom44         0.000000e+00  0.000000e+00
bigcom46         0.000000e+00  0.000000e+00
bigcom47         0.000000e+00  0.000000e+00
bigcom49         0.000000e+00  0.000000e+00
bigcom50         0.000000e+00  0.000000e+00
bigcom51         0.000000e+00  0.000000e+00
bigcom52         0.000000e+00  0.000000e+00
bigcom54         0.000000e+00  0.000000e+00
bigcom56         0.000000e+00  0.000000e+00
bigcom62         0.000000e+00  0.000000e+00
bigcom66         0.000000e+00  0.000000e+00
bigcom68         0.000000e+00  0.000000e+00
bigcom69         0.000000e+00  0.000000e+00
bigcom71         0.000000e+00  0.000000e+00
bigcom72         0.000000e+00  0.000000e+00
bigcom73         0.000000e+00  0.000000e+00
bigcom74         0.000000e+00  0.000000e+00
bigcom75         0.000000e+00  0.000000e+00
bigcom76         0.000000e+00  0.000000e+00
bigcom77         0.000000e+00  0.000000e+00
bigcom79         0.000000e+00  0.000000e+00
bigcom80         0.000000e+00  0.000000e+00
bigcom82         0.000000e+00  0.000000e+00
bigcom83         0.000000e+00  0.000000e+00
bigcom84         0.000000e+00  0.000000e+00
bigcom85         0.000000e+00  0.000000e+00
bigcom87         0.000000e+00  0.000000e+00
bigcom89         0.000000e+00  0.000000e+00
bigcom91         0.000000e+00  0.000000e+00
bigcom92         0.000000e+00  0.000000e+00
bigcom93         0.000000e+00  0.000000e+00
bigcom96         0.000000e+00  0.000000e+00
bigcom97         0.000000e+00  0.000000e+00
bigcom98         0.000000e+00  0.000000e+00
bigcom99         0.000000e+00  0.000000e+00
bigcom101        0.000000e+00  0.000000e+00
bigcom104        0.000000e+00  0.000000e+00
bigcom106        0.000000e+00  0.000000e+00
bigcom109        0.000000e+00  0.000000e+00
bigcom113        0.000000e+00  0.000000e+00
bigcom116        0.000000e+00  0.000000e+00
bigcom120        0.000000e+00  0.000000e+00
bigcom123        0.000000e+00  0.000000e+00
bigcom126        0.000000e+00  0.000000e+00
bigcom127        0.000000e+00  0.000000e+00
bigcom137        0.000000e+00  0.000000e+00
bigcom139        0.000000e+00  0.000000e+00
bigcom140        0.000000e+00  0.000000e+00
bigcom143        0.000000e+00  0.000000e+00
bigcom145        0.000000e+00  0.000000e+00
bigcom146        0.000000e+00  0.000000e+00
bigcom147        0.000000e+00  0.000000e+00
bigcom149        0.000000e+00  0.000000e+00
bigcom153        0.000000e+00  0.000000e+00
bigcom154        0.000000e+00  0.000000e+00
bigcom156        0.000000e+00  0.000000e+00
bigcom157        0.000000e+00  0.000000e+00
bigcom158        0.000000e+00  0.000000e+00
bigcom160        0.000000e+00  0.000000e+00
bigcom161        0.000000e+00  0.000000e+00
bigcom162        0.000000e+00  0.000000e+00
bigcom164        0.000000e+00  0.000000e+00
bigcom166        0.000000e+00  0.000000e+00
bigcom167        0.000000e+00  0.000000e+00
bigcom171        0.000000e+00  0.000000e+00
bigcom173        0.000000e+00  0.000000e+00
bigcom175        0.000000e+00  0.000000e+00
bigcom176        0.000000e+00  0.000000e+00
bigcom177        0.000000e+00  0.000000e+00
bigcom178        1.385473e-05  3.710179e-01
bigcom180        0.000000e+00  0.000000e+00
bigcom181        0.000000e+00  0.000000e+00
bigcom184        0.000000e+00  0.000000e+00
bigcom186        0.000000e+00  0.000000e+00
bigcom187        0.000000e+00  0.000000e+00
bigcom189        0.000000e+00  0.000000e+00
bigcom194        0.000000e+00  0.000000e+00
bigcom195        0.000000e+00  0.000000e+00
bigcom196        0.000000e+00  0.000000e+00
bigcom204        0.000000e+00  0.000000e+00
bigcom205       -2.783579e-06  2.636752e-01
bigcom212        0.000000e+00  0.000000e+00
bigcom214        0.000000e+00  0.000000e+00
bigcom222        0.000000e+00  0.000000e+00
bigcom223        0.000000e+00  0.000000e+00
bigcom226        0.000000e+00  0.000000e+00
bigcom227        0.000000e+00  0.000000e+00
bigcom229        0.000000e+00  0.000000e+00
bigcom233        0.000000e+00  0.000000e+00
bigcom236        0.000000e+00  0.000000e+00
bigcom237        0.000000e+00  0.000000e+00
bigcom246        0.000000e+00  0.000000e+00
bigcom248        0.000000e+00  0.000000e+00
bigcom249        0.000000e+00  0.000000e+00
bigcom250        0.000000e+00  0.000000e+00
bigcom254        0.000000e+00  0.000000e+00
bigcom266        0.000000e+00  0.000000e+00
bigcom269        0.000000e+00  0.000000e+00
bigcom272        0.000000e+00  0.000000e+00
bigcom274        0.000000e+00  0.000000e+00
bigcom281        0.000000e+00  0.000000e+00
bigcom291        0.000000e+00  0.000000e+00
bigcom292        0.000000e+00  0.000000e+00
bigcom295        0.000000e+00  0.000000e+00
bigcom299        0.000000e+00  0.000000e+00
bigcom301        0.000000e+00  0.000000e+00
bigcom306        0.000000e+00  0.000000e+00
bigcom309        0.000000e+00  0.000000e+00
bigcom314        0.000000e+00  0.000000e+00
bigcom321        0.000000e+00  0.000000e+00
bigcom341        0.000000e+00  0.000000e+00
bigcom350        0.000000e+00  0.000000e+00
bigcom353        0.000000e+00  0.000000e+00
bigcom359        0.000000e+00  0.000000e+00
bigcom363        0.000000e+00  0.000000e+00
bigcom365        0.000000e+00  0.000000e+00
bigcom385        0.000000e+00  0.000000e+00
bigcom386        0.000000e+00  0.000000e+00
bigcom408        0.000000e+00  0.000000e+00
bigcom412        0.000000e+00  0.000000e+00
bigcom480        0.000000e+00  0.000000e+00
spin_vertex      4.290358e-04  8.323378e-02
membership_s1    9.434489e-05  8.867328e-02
membership_s3    0.000000e+00  0.000000e+00
membership_s4   -9.620531e-07  9.228560e-04
membership_s5    0.000000e+00  0.000000e+00
membership_s6    0.000000e+00  8.239937e-20
membership_s7    5.670239e-06  1.224670e-01
membership_s8    0.000000e+00  0.000000e+00
membership_s9    0.000000e+00  0.000000e+00
membership_s11   0.000000e+00  0.000000e+00
membership_s12   0.000000e+00  0.000000e+00
membership_s14   0.000000e+00  0.000000e+00
membership_s15   2.955566e-05  2.542662e-01
membership_s16   0.000000e+00  0.000000e+00
membership_s17   0.000000e+00  0.000000e+00
membership_s18   0.000000e+00  0.000000e+00
membership_s20   0.000000e+00  0.000000e+00
membership_s21   0.000000e+00  0.000000e+00
membership_s22   0.000000e+00  0.000000e+00
membership_s24   0.000000e+00  0.000000e+00
membership_s25   0.000000e+00  0.000000e+00
membership_s26   0.000000e+00  0.000000e+00
membership_s27   0.000000e+00  0.000000e+00
membership_s28   0.000000e+00  0.000000e+00
membership_s30   4.022011e-06  1.469171e-02
membership_s31   1.536544e-04  3.557646e-02
membership_s32   2.381956e-04  2.959597e-01
membership_s33   0.000000e+00  0.000000e+00
membership_s36   0.000000e+00  0.000000e+00
membership_s37   0.000000e+00  0.000000e+00
V1               8.318559e-05  9.355253e-02
V2               5.467257e-04  4.729107e-01
pdi              8.213241e-06  5.499547e-04
adhesion         5.147920e-03  2.984830e-01
cohesion         5.347469e-03  3.331199e-01
inner            1.092595e-03  5.610405e-01
outer            2.760103e-05  2.013217e-01
ioratio          4.115894e-03  4.617401e-01
comsize          1.379495e-03  3.379618e-01
[1] "Dataset: low_TnotC Model GLM, run: 3 of 10 2015-06-22 14:57:21"
[1] "glmnet variable coefficients"
                         [,1]          [,2]
(Intercept)     -5.752414e+00 -7.492390e+00
graph0           9.514588e-40  1.513793e-02
graph1          -1.673109e-42 -1.505303e-05
graph2           9.090695e-40  1.376349e-02
graph3          -5.525911e-44  8.071792e-08
graph4          -1.866493e-45 -2.316859e-08
graph5           2.135357e-41  2.623813e-04
graph6          -6.336659e-43 -5.017651e-06
graph7          -1.673531e-41 -9.818954e-04
graph8          -1.627096e-39 -9.540138e-02
graph9          -8.811211e-46  1.288116e-08
graph10         -6.720121e-47 -7.920327e-10
graph11         -2.786117e-48 -3.693950e-11
graph12         -3.558089e-45  7.178197e-09
graph13         -4.875584e-45  6.286932e-07
graph14         -5.060365e-46 -7.017240e-09
graph15         -4.578845e-43 -4.591475e-05
graph16         -1.368409e-44 -9.788772e-08
graph17         -2.357516e-44 -3.958983e-07
graph18         -3.381509e-43  1.498553e-06
graph19         -1.523583e-43 -2.146975e-06
graph20          7.094074e-43  8.583882e-06
graph21          2.840352e-43  3.452826e-05
graph22         -4.805216e-43 -1.768030e-05
graph23         -1.105408e-42 -2.591190e-05
graph24         -1.360052e-42 -3.845588e-05
graph25          1.459649e-41  1.452084e-04
graph26         -9.704445e-42 -4.393158e-04
graph27         -3.404012e-41 -4.883641e-03
graph28         -5.682666e-41 -8.393048e-04
graph29         -2.618802e-39 -3.740293e-02
orbit0           9.514588e-40  1.514518e-02
orbit1          -1.681128e-42 -1.508086e-05
orbit2           3.487763e-40 -8.689439e-04
orbit3           9.090695e-40  1.376253e-02
orbit4          -6.045669e-44  1.510059e-07
orbit5          -3.361941e-43 -3.971303e-06
orbit6          -1.866496e-45 -2.317936e-08
orbit7           1.975993e-40 -8.510230e-03
orbit8           2.135357e-41  2.657209e-04
orbit9          -9.144492e-43 -8.674230e-06
orbit10         -5.689666e-43  3.589627e-06
orbit11          1.337140e-39  2.242265e-02
orbit12         -1.713364e-41 -9.822015e-04
orbit13          5.421469e-40 -3.899879e-02
orbit14         -1.627096e-39 -9.541937e-02
orbit15         -1.049598e-45  1.981628e-08
orbit16          9.905059e-45  8.015369e-07
orbit17         -5.031349e-45 -1.197402e-07
orbit18          1.815630e-46 -1.491926e-09
orbit19         -7.346856e-47 -8.094061e-10
orbit20         -7.156316e-46 -1.458634e-08
orbit21         -1.525913e-43 -4.230204e-06
orbit22         -2.786117e-48 -3.693608e-11
orbit23          3.507680e-40  7.851029e-03
orbit24         -4.541167e-45  1.011739e-08
orbit25         -3.697986e-45  1.461505e-09
orbit26         -1.047330e-43  9.716117e-06
orbit27         -8.321251e-45  1.337491e-06
orbit28         -2.093410e-43 -4.142094e-07
orbit29          4.900576e-45  3.099773e-07
orbit30         -3.406548e-44 -1.496038e-05
orbit31         -5.799777e-46 -7.902630e-09
orbit32         -1.127516e-45 -1.866015e-08
orbit33          1.190700e-39 -1.415236e-02
orbit34         -4.578845e-43 -4.583636e-05
orbit35         -2.471976e-44 -1.446269e-07
orbit36          3.313073e-43  2.262943e-06
orbit37         -9.599704e-45 -1.671178e-07
orbit38          1.917993e-41  1.145397e-03
orbit39         -5.085357e-44 -8.790596e-07
orbit40         -1.592426e-44 -2.442964e-07
orbit41         -5.565426e-43  5.382976e-06
orbit42          7.961624e-40 -7.455244e-02
orbit43         -3.384582e-43  1.502018e-06
orbit44          2.050769e-38  4.702706e-01
orbit45         -1.827984e-43 -1.715812e-06
orbit46         -2.777529e-43 -1.787458e-05
orbit47         -8.829189e-42 -7.451649e-04
orbit48         -1.129237e-43 -9.601052e-06
orbit49          7.132511e-43  8.712353e-06
orbit50          3.108624e-41 -7.528305e-06
orbit51          3.327681e-43 -9.436872e-06
orbit52          2.125034e-43  1.049462e-04
orbit53          9.137063e-41  2.934490e-03
orbit54         -4.805071e-43 -1.766403e-05
orbit55         -2.066585e-39 -2.742076e-01
orbit56         -1.121186e-42 -2.600750e-05
orbit57         -2.624270e-42 -8.056875e-05
orbit58         -1.818669e-39 -1.331719e-01
orbit59         -1.463610e-42 -4.091316e-05
orbit60         -4.720183e-42 -2.171219e-04
orbit61          8.881677e-39  3.393901e-01
orbit62          7.714576e-42 -2.583103e-04
orbit63          8.252492e-41 -3.220561e-03
orbit64          2.591250e-40  1.351431e-02
orbit65         -1.118378e-41 -5.377331e-04
orbit66         -2.875707e-41 -6.645101e-04
orbit67         -2.239800e-39 -1.106121e-01
orbit68         -3.381240e-41 -4.858389e-03
orbit69         -3.203111e-39 -4.349011e-01
orbit70         -5.671928e-41 -8.095776e-04
orbit71         -1.583103e-39 -7.627833e-02
orbit72         -2.618802e-39 -3.737027e-02
AP               1.863028e-39  1.152568e-01
bet             -8.646727e-45 -3.526389e-06
ecc              1.118280e-39  3.221438e-02
eccrad           6.709683e-39  1.931947e-01
close           -2.146346e-38 -6.602941e-02
constraint      -4.072415e-39 -1.238361e-01
coreness         1.261057e-39  1.952824e-02
knn             -2.821539e-42 -2.831570e-05
hubscore        -1.756384e-37 -3.725012e-01
pagerank         8.430903e-39  1.232878e-01
trans            9.766097e-40 -1.418009e-03
evcent          -1.752438e-37 -4.290637e-01
first            9.514588e-40  1.511766e-02
upto_second     -1.756655e-42 -1.479376e-05
upto_third      -2.283374e-43  1.370390e-06
upto_fourth     -6.666589e-44 -4.540220e-06
upto_fifth       3.658966e-43  2.252993e-05
upto_sixth       4.997424e-43  1.626337e-05
second          -1.761482e-42 -1.486917e-05
third           -1.945357e-43  3.247181e-06
fourth           3.984896e-43 -9.890840e-06
fifth            1.995778e-43  1.301481e-05
sixth           -4.848277e-43 -3.350097e-05
ratio1          -2.824069e-42 -2.699469e-05
ratio2           1.546515e-41  8.167676e-04
ratio3          -5.759516e-42 -4.080593e-04
ratio4          -5.640993e-42 -1.486065e-04
ratio5          -3.901113e-42 -1.526924e-04
ratio6          -6.723568e-43 -4.008560e-05
selfinter        7.821693e-39  3.066711e-01
walktrap_vertex  1.403475e-40 -9.336555e-02
bigcom1         -3.433966e-39 -2.219851e-01
bigcom2         -3.200067e-39 -1.615776e-01
bigcom3          1.543717e-38  5.962164e-01
bigcom4          6.562482e-40  9.191509e-02
bigcom6         -3.198040e-39 -1.355841e-01
bigcom8         -3.246347e-39 -1.179163e-01
bigcom9         -3.210747e-39 -2.524257e-01
bigcom11        -3.202095e-39 -2.404897e-01
bigcom13        -3.205652e-39 -2.897464e-01
bigcom15        -3.207179e-39 -1.522269e-01
bigcom16        -3.200574e-39 -1.624581e-01
bigcom21        -3.218932e-39 -3.655651e-01
bigcom22         9.874878e-39  2.883309e-01
bigcom24        -3.198547e-39 -1.326438e-01
bigcom26         3.735480e-38  1.084969e+00
bigcom28        -3.244783e-39 -2.155337e-01
bigcom30        -3.217907e-39 -3.997202e-01
bigcom31        -3.197534e-39 -7.532226e-02
bigcom32        -3.202603e-39 -2.154125e-01
bigcom33        -3.198040e-39 -1.333952e-01
bigcom34        -3.199053e-39 -1.838024e-01
bigcom36        -3.202095e-39 -3.497347e-01
bigcom37        -3.198547e-39 -1.330729e-01
bigcom38        -3.202603e-39 -1.708204e-01
bigcom39        -3.202603e-39 -2.407511e-01
bigcom40        -3.382790e-39 -2.142000e-01
bigcom43        -3.199560e-39 -9.874224e-02
bigcom44        -3.232840e-39 -1.352840e-01
bigcom46        -3.202095e-39 -1.890186e-01
bigcom47        -3.200067e-39 -1.851992e-01
bigcom49        -3.201081e-39 -4.342168e-01
bigcom50        -3.202095e-39 -2.403472e-01
bigcom51        -3.199053e-39 -2.241209e-01
bigcom52        -3.198040e-39 -1.768050e-01
bigcom54        -3.199053e-39 -1.898411e-01
bigcom56        -3.199053e-39 -1.321989e-01
bigcom62        -3.198547e-39 -2.064851e-01
bigcom66        -3.199053e-39 -3.063598e-01
bigcom68        -3.198547e-39 -1.411302e-01
bigcom69        -3.201588e-39 -2.693082e-01
bigcom71        -3.203111e-39 -1.137984e-01
bigcom72        -3.200067e-39 -1.033654e-01
bigcom73        -3.199053e-39 -2.065602e-01
bigcom74        -3.200067e-39 -1.699755e-01
bigcom75        -3.198040e-39 -2.098235e-01
bigcom76        -3.199560e-39 -1.739067e-01
bigcom77        -3.199053e-39 -2.094483e-01
bigcom79        -3.198547e-39 -3.807573e-01
bigcom80        -3.199053e-39 -2.162490e-01
bigcom82        -3.200067e-39 -4.011561e-01
bigcom83        -3.198547e-39 -1.473472e-01
bigcom84        -3.198040e-39 -3.386454e-01
bigcom85        -3.200067e-39 -4.491181e-01
bigcom87        -3.200067e-39 -2.356969e-01
bigcom89        -3.199053e-39 -2.637816e-01
bigcom91        -3.198547e-39 -2.366913e-01
bigcom92        -3.203111e-39 -2.168088e-01
bigcom93        -3.199053e-39 -1.615376e-01
bigcom96        -3.198040e-39 -2.117479e-01
bigcom97        -3.201081e-39 -1.879987e-01
bigcom98        -3.199560e-39 -3.276283e-01
bigcom99        -3.199560e-39 -1.203698e-01
bigcom101       -3.200574e-39 -2.517609e-01
bigcom104       -3.202095e-39 -3.181221e-01
bigcom106       -3.200067e-39 -2.365440e-01
bigcom109       -3.199053e-39 -2.044922e-01
bigcom113       -3.200067e-39 -3.077560e-01
bigcom116       -3.204127e-39 -2.058425e-01
bigcom120       -3.198547e-39 -3.445410e-01
bigcom123       -3.199560e-39 -2.485871e-01
bigcom126       -3.198547e-39 -2.938808e-01
bigcom127       -3.198040e-39 -1.418459e-01
bigcom137       -3.199560e-39 -1.878375e-01
bigcom139       -3.198547e-39 -2.672280e-01
bigcom140       -3.199053e-39 -2.400032e-01
bigcom143       -3.199560e-39 -2.776459e-01
bigcom145       -3.198547e-39 -8.442784e-02
bigcom146       -3.199053e-39 -7.751209e-02
bigcom147       -3.199053e-39 -2.269790e-01
bigcom149       -3.197534e-39 -2.210309e-01
bigcom153       -3.200067e-39 -2.566381e-01
bigcom154       -3.202603e-39 -1.645213e-01
bigcom156       -3.198547e-39 -2.123742e-01
bigcom157       -3.198547e-39 -1.420177e-01
bigcom158       -3.198547e-39 -1.775521e-01
bigcom160       -3.199053e-39 -1.709813e-01
bigcom161       -3.198040e-39 -1.808860e-01
bigcom162       -3.198547e-39 -2.557024e-01
bigcom164       -3.199053e-39 -2.841139e-01
bigcom166       -3.201081e-39 -1.940993e-01
bigcom167       -3.202095e-39 -2.072851e-01
bigcom171        0.000000e+00  0.000000e+00
bigcom173       -3.199053e-39 -1.220594e-01
bigcom175       -3.198547e-39 -8.250055e-02
bigcom176       -3.199053e-39 -2.747335e-01
bigcom177       -3.198547e-39 -1.702040e-01
bigcom178        1.989806e-37  2.309016e+00
bigcom180       -3.198547e-39 -2.979163e-01
bigcom181       -3.200067e-39 -1.976132e-01
bigcom184       -3.197534e-39 -1.198320e-01
bigcom186       -3.198547e-39 -6.198198e-01
bigcom187       -3.198547e-39 -3.525746e-01
bigcom189       -3.199560e-39 -1.421997e-01
bigcom194       -3.199053e-39 -1.824058e-01
bigcom195       -3.198040e-39 -2.553471e-01
bigcom196       -3.198040e-39 -4.335200e-01
bigcom204       -3.201081e-39 -2.125411e-01
bigcom205        2.494862e-37  2.408337e+00
bigcom212       -3.199053e-39 -1.837552e-01
bigcom214       -3.200067e-39 -1.334397e-01
bigcom222       -3.198547e-39 -1.473407e-01
bigcom223        0.000000e+00  0.000000e+00
bigcom226       -3.198547e-39 -2.051121e-01
bigcom227       -3.198040e-39 -8.420822e-02
bigcom229       -3.199053e-39 -1.380075e-01
bigcom233       -3.197534e-39 -9.638355e-02
bigcom236       -3.199053e-39 -1.754625e-01
bigcom237       -3.197534e-39 -1.850991e-01
bigcom246       -3.199053e-39 -2.432639e-01
bigcom248       -3.200574e-39 -2.713654e-01
bigcom249       -3.197534e-39 -2.244013e-01
bigcom250       -3.198040e-39 -2.484636e-01
bigcom254       -3.199560e-39 -2.348375e-01
bigcom266       -3.197534e-39 -1.387486e-01
bigcom269       -3.200067e-39 -2.116158e-01
bigcom272       -3.198547e-39 -2.289255e-01
bigcom274       -3.205144e-39 -2.304417e-01
bigcom281       -3.198547e-39 -1.742692e-01
bigcom291       -3.197534e-39 -2.592454e-01
bigcom292       -3.198547e-39 -1.756547e-01
bigcom295       -3.197534e-39 -2.372496e-01
bigcom299       -3.198547e-39 -2.006868e-01
bigcom301       -3.199560e-39 -1.839136e-01
bigcom306       -3.198547e-39 -2.249033e-01
bigcom309       -3.200574e-39 -2.128959e-01
bigcom314       -3.198040e-39 -1.097560e-01
bigcom321       -3.201081e-39 -2.182583e-01
bigcom341       -3.198547e-39 -1.452892e-01
bigcom350       -3.198040e-39 -3.112410e-02
bigcom353       -3.198547e-39 -1.062690e-01
bigcom359       -3.198547e-39 -3.626736e-01
bigcom363       -3.199053e-39 -1.178671e-01
bigcom365       -3.198040e-39 -3.578796e-01
bigcom385       -3.199560e-39 -2.024578e-01
bigcom386       -3.198040e-39 -9.226713e-02
bigcom408       -3.200067e-39 -2.732307e-01
bigcom412       -3.199053e-39 -5.876852e-02
bigcom480       -3.199560e-39 -1.456335e-01
spin_vertex     -1.971205e-39  1.504722e-02
membership_s1    1.017084e-39  7.056363e-02
membership_s3   -3.206161e-39 -2.302249e-01
membership_s4   -3.915977e-40  8.370513e-02
membership_s5   -3.449799e-39 -1.716829e-01
membership_s6   -3.660449e-39 -1.353635e-01
membership_s7   -2.014888e-40  8.716852e-02
membership_s8   -3.202603e-39 -2.386591e-01
membership_s9   -3.203111e-39 -1.663725e-01
membership_s11  -3.201588e-39 -1.848935e-01
membership_s12  -3.201588e-39 -2.409861e-01
membership_s14  -3.200067e-39 -2.286754e-01
membership_s15   6.531513e-39  3.961781e-01
membership_s16  -3.202095e-39 -2.074710e-01
membership_s17  -3.201588e-39 -2.157809e-01
membership_s18  -3.219445e-39 -1.919127e-01
membership_s20  -3.200067e-39 -1.871069e-01
membership_s21  -3.262073e-39 -1.896109e-01
membership_s22  -3.206670e-39 -1.614853e-01
membership_s24  -3.207688e-39 -1.737491e-01
membership_s25  -3.202603e-39 -2.367167e-01
membership_s26  -3.206161e-39 -1.723936e-01
membership_s27  -7.644444e-40 -2.211265e-01
membership_s28  -3.205144e-39 -2.413350e-01
membership_s30   2.298270e-39  2.556907e-02
membership_s31   2.812167e-39  2.388730e-01
membership_s32   1.427530e-38  6.435280e-01
membership_s33  -3.200067e-39 -1.776355e-01
membership_s36  -3.679785e-39 -1.952982e-01
membership_s37  -3.232840e-39 -1.879741e-01
V1               4.809517e-39  4.651758e-02
V2               4.856696e-39  1.416730e-01
pdi              3.545353e-36 -7.405298e+01
adhesion        -1.759008e-43 -4.750478e-06
cohesion         3.509337e-43  9.333999e-06
inner            1.474936e-43  4.160055e-06
outer            1.608562e-43  3.940923e-06
ioratio          1.800381e-39 -9.271420e-02
comsize          9.453243e-43  3.843269e-05
[1] "Dataset: low_TnotC Model GBM, run: 4 of 10 2015-06-22 14:58:38"
Iter   TrainDeviance   ValidDeviance   StepSize   Improve
     1        0.0396            -nan     0.0100    0.0001
     2        0.0385            -nan     0.0100    0.0002
     3        0.0378            -nan     0.0100    0.0001
     4        0.0369            -nan     0.0100    0.0000
     5        0.0360            -nan     0.0100   -0.0000
     6        0.0352            -nan     0.0100    0.0000
     7        0.0345            -nan     0.0100   -0.0000
     8        0.0338            -nan     0.0100   -0.0000
     9        0.0331            -nan     0.0100    0.0000
    10        0.0329            -nan     0.0100   -0.0000
    20        0.0285            -nan     0.0100   -0.0000
    40        0.0234            -nan     0.0100   -0.0000
    44        0.0226            -nan     0.0100   -0.0000

[1] "GBM variable coefficients"
                            var      rel.inf
pagerank               pagerank 2.251701e+01
ratio5                   ratio5 1.335608e+01
cohesion               cohesion 7.416533e+00
adhesion               adhesion 5.842389e+00
inner                     inner 4.053923e+00
orbit44                 orbit44 3.436002e+00
ratio2                   ratio2 3.282509e+00
orbit28                 orbit28 2.844749e+00
orbit38                 orbit38 2.822437e+00
orbit18                 orbit18 2.322035e+00
bigcom26               bigcom26 2.215232e+00
V1                           V1 2.182078e+00
comsize                 comsize 2.089691e+00
V2                           V2 2.069178e+00
ioratio                 ioratio 1.944697e+00
orbit33                 orbit33 1.431542e+00
outer                     outer 1.215820e+00
orbit64                 orbit64 1.115209e+00
coreness               coreness 1.043358e+00
bet                         bet 1.023442e+00
orbit36                 orbit36 1.005713e+00
ratio3                   ratio3 8.682724e-01
orbit16                 orbit16 7.202424e-01
membership_s31   membership_s31 6.978685e-01
upto_fifth           upto_fifth 6.861362e-01
orbit21                 orbit21 6.655391e-01
trans                     trans 6.232251e-01
orbit5                   orbit5 5.699528e-01
upto_third           upto_third 5.627591e-01
bigcom3                 bigcom3 5.600161e-01
spin_vertex         spin_vertex 5.357584e-01
orbit53                 orbit53 4.928884e-01
orbit9                   orbit9 4.863516e-01
constraint           constraint 4.725673e-01
orbit47                 orbit47 4.485426e-01
graph1                   graph1 4.482898e-01
knn                         knn 4.467524e-01
orbit51                 orbit51 4.341818e-01
graph5                   graph5 4.008572e-01
graph4                   graph4 3.641176e-01
walktrap_vertex walktrap_vertex 3.146842e-01
graph12                 graph12 2.982920e-01
ratio6                   ratio6 2.890945e-01
graph10                 graph10 2.885309e-01
graph18                 graph18 2.539014e-01
graph6                   graph6 1.925907e-01
orbit2                   orbit2 1.913837e-01
orbit20                 orbit20 1.751835e-01
orbit35                 orbit35 1.742372e-01
second                   second 1.740965e-01
membership_s30   membership_s30 1.671626e-01
graph15                 graph15 1.578520e-01
orbit29                 orbit29 1.575940e-01
graph19                 graph19 1.559785e-01
orbit26                 orbit26 1.525246e-01
orbit30                 orbit30 1.479267e-01
graph13                 graph13 1.402666e-01
orbit52                 orbit52 1.355612e-01
orbit24                 orbit24 1.342150e-01
close                     close 1.319927e-01
orbit19                 orbit19 1.266503e-01
graph21                 graph21 1.236383e-01
orbit7                   orbit7 9.590827e-02
membership_s32   membership_s32 7.063567e-02
membership_s15   membership_s15 3.036302e-02
orbit37                 orbit37 1.118648e-03
graph24                 graph24 1.066015e-03
orbit27                 orbit27 1.013023e-03
graph25                 graph25 9.620946e-04
orbit50                 orbit50 8.017481e-04
orbit62                 orbit62 6.811274e-04
ratio4                   ratio4 1.418646e-04
orbit11                 orbit11 3.244344e-06
graph0                   graph0 0.000000e+00
graph2                   graph2 0.000000e+00
graph3                   graph3 0.000000e+00
graph7                   graph7 0.000000e+00
graph8                   graph8 0.000000e+00
graph9                   graph9 0.000000e+00
graph11                 graph11 0.000000e+00
graph14                 graph14 0.000000e+00
graph16                 graph16 0.000000e+00
graph17                 graph17 0.000000e+00
graph20                 graph20 0.000000e+00
graph22                 graph22 0.000000e+00
graph23                 graph23 0.000000e+00
graph26                 graph26 0.000000e+00
graph27                 graph27 0.000000e+00
graph28                 graph28 0.000000e+00
graph29                 graph29 0.000000e+00
orbit0                   orbit0 0.000000e+00
orbit1                   orbit1 0.000000e+00
orbit3                   orbit3 0.000000e+00
orbit4                   orbit4 0.000000e+00
orbit6                   orbit6 0.000000e+00
orbit8                   orbit8 0.000000e+00
orbit10                 orbit10 0.000000e+00
orbit12                 orbit12 0.000000e+00
orbit13                 orbit13 0.000000e+00
orbit14                 orbit14 0.000000e+00
orbit15                 orbit15 0.000000e+00
orbit17                 orbit17 0.000000e+00
orbit22                 orbit22 0.000000e+00
orbit23                 orbit23 0.000000e+00
orbit25                 orbit25 0.000000e+00
orbit31                 orbit31 0.000000e+00
orbit32                 orbit32 0.000000e+00
orbit34                 orbit34 0.000000e+00
orbit39                 orbit39 0.000000e+00
orbit40                 orbit40 0.000000e+00
orbit41                 orbit41 0.000000e+00
orbit42                 orbit42 0.000000e+00
orbit43                 orbit43 0.000000e+00
orbit45                 orbit45 0.000000e+00
orbit46                 orbit46 0.000000e+00
orbit48                 orbit48 0.000000e+00
orbit49                 orbit49 0.000000e+00
orbit54                 orbit54 0.000000e+00
orbit55                 orbit55 0.000000e+00
orbit56                 orbit56 0.000000e+00
orbit57                 orbit57 0.000000e+00
orbit58                 orbit58 0.000000e+00
orbit59                 orbit59 0.000000e+00
orbit60                 orbit60 0.000000e+00
orbit61                 orbit61 0.000000e+00
orbit63                 orbit63 0.000000e+00
orbit65                 orbit65 0.000000e+00
orbit66                 orbit66 0.000000e+00
orbit67                 orbit67 0.000000e+00
orbit68                 orbit68 0.000000e+00
orbit69                 orbit69 0.000000e+00
orbit70                 orbit70 0.000000e+00
orbit71                 orbit71 0.000000e+00
orbit72                 orbit72 0.000000e+00
AP                           AP 0.000000e+00
ecc                         ecc 0.000000e+00
eccrad                   eccrad 0.000000e+00
hubscore               hubscore 0.000000e+00
evcent                   evcent 0.000000e+00
first                     first 0.000000e+00
upto_second         upto_second 0.000000e+00
upto_fourth         upto_fourth 0.000000e+00
upto_sixth           upto_sixth 0.000000e+00
third                     third 0.000000e+00
fourth                   fourth 0.000000e+00
fifth                     fifth 0.000000e+00
sixth                     sixth 0.000000e+00
ratio1                   ratio1 0.000000e+00
selfinter             selfinter 0.000000e+00
bigcom1                 bigcom1 0.000000e+00
bigcom2                 bigcom2 0.000000e+00
bigcom4                 bigcom4 0.000000e+00
bigcom6                 bigcom6 0.000000e+00
bigcom8                 bigcom8 0.000000e+00
bigcom9                 bigcom9 0.000000e+00
bigcom11               bigcom11 0.000000e+00
bigcom13               bigcom13 0.000000e+00
bigcom15               bigcom15 0.000000e+00
bigcom16               bigcom16 0.000000e+00
bigcom21               bigcom21 0.000000e+00
bigcom22               bigcom22 0.000000e+00
bigcom24               bigcom24 0.000000e+00
bigcom28               bigcom28 0.000000e+00
bigcom30               bigcom30 0.000000e+00
bigcom31               bigcom31 0.000000e+00
bigcom32               bigcom32 0.000000e+00
bigcom33               bigcom33 0.000000e+00
bigcom34               bigcom34 0.000000e+00
bigcom36               bigcom36 0.000000e+00
bigcom37               bigcom37 0.000000e+00
bigcom38               bigcom38 0.000000e+00
bigcom39               bigcom39 0.000000e+00
bigcom40               bigcom40 0.000000e+00
bigcom43               bigcom43 0.000000e+00
bigcom44               bigcom44 0.000000e+00
bigcom46               bigcom46 0.000000e+00
bigcom47               bigcom47 0.000000e+00
bigcom49               bigcom49 0.000000e+00
bigcom50               bigcom50 0.000000e+00
bigcom51               bigcom51 0.000000e+00
bigcom52               bigcom52 0.000000e+00
bigcom54               bigcom54 0.000000e+00
bigcom56               bigcom56 0.000000e+00
bigcom62               bigcom62 0.000000e+00
bigcom66               bigcom66 0.000000e+00
bigcom68               bigcom68 0.000000e+00
bigcom69               bigcom69 0.000000e+00
bigcom71               bigcom71 0.000000e+00
bigcom72               bigcom72 0.000000e+00
bigcom73               bigcom73 0.000000e+00
bigcom74               bigcom74 0.000000e+00
bigcom75               bigcom75 0.000000e+00
bigcom76               bigcom76 0.000000e+00
bigcom77               bigcom77 0.000000e+00
bigcom79               bigcom79 0.000000e+00
bigcom80               bigcom80 0.000000e+00
bigcom82               bigcom82 0.000000e+00
bigcom83               bigcom83 0.000000e+00
bigcom84               bigcom84 0.000000e+00
bigcom85               bigcom85 0.000000e+00
bigcom87               bigcom87 0.000000e+00
bigcom89               bigcom89 0.000000e+00
bigcom91               bigcom91 0.000000e+00
bigcom92               bigcom92 0.000000e+00
bigcom93               bigcom93 0.000000e+00
bigcom96               bigcom96 0.000000e+00
bigcom97               bigcom97 0.000000e+00
bigcom98               bigcom98 0.000000e+00
bigcom99               bigcom99 0.000000e+00
bigcom101             bigcom101 0.000000e+00
bigcom104             bigcom104 0.000000e+00
bigcom106             bigcom106 0.000000e+00
bigcom109             bigcom109 0.000000e+00
bigcom113             bigcom113 0.000000e+00
bigcom116             bigcom116 0.000000e+00
bigcom120             bigcom120 0.000000e+00
bigcom123             bigcom123 0.000000e+00
bigcom126             bigcom126 0.000000e+00
bigcom127             bigcom127 0.000000e+00
bigcom137             bigcom137 0.000000e+00
bigcom139             bigcom139 0.000000e+00
bigcom140             bigcom140 0.000000e+00
bigcom143             bigcom143 0.000000e+00
bigcom145             bigcom145 0.000000e+00
bigcom146             bigcom146 0.000000e+00
bigcom147             bigcom147 0.000000e+00
bigcom149             bigcom149 0.000000e+00
bigcom153             bigcom153 0.000000e+00
bigcom154             bigcom154 0.000000e+00
bigcom156             bigcom156 0.000000e+00
bigcom157             bigcom157 0.000000e+00
bigcom158             bigcom158 0.000000e+00
bigcom160             bigcom160 0.000000e+00
bigcom161             bigcom161 0.000000e+00
bigcom162             bigcom162 0.000000e+00
bigcom164             bigcom164 0.000000e+00
bigcom166             bigcom166 0.000000e+00
bigcom167             bigcom167 0.000000e+00
bigcom171             bigcom171 0.000000e+00
bigcom173             bigcom173 0.000000e+00
bigcom175             bigcom175 0.000000e+00
bigcom176             bigcom176 0.000000e+00
bigcom177             bigcom177 0.000000e+00
bigcom178             bigcom178 0.000000e+00
bigcom180             bigcom180 0.000000e+00
bigcom181             bigcom181 0.000000e+00
bigcom184             bigcom184 0.000000e+00
bigcom186             bigcom186 0.000000e+00
bigcom187             bigcom187 0.000000e+00
bigcom189             bigcom189 0.000000e+00
bigcom194             bigcom194 0.000000e+00
bigcom195             bigcom195 0.000000e+00
bigcom196             bigcom196 0.000000e+00
bigcom204             bigcom204 0.000000e+00
bigcom205             bigcom205 0.000000e+00
bigcom212             bigcom212 0.000000e+00
bigcom214             bigcom214 0.000000e+00
bigcom222             bigcom222 0.000000e+00
bigcom223             bigcom223 0.000000e+00
bigcom226             bigcom226 0.000000e+00
bigcom227             bigcom227 0.000000e+00
bigcom229             bigcom229 0.000000e+00
bigcom233             bigcom233 0.000000e+00
bigcom236             bigcom236 0.000000e+00
bigcom237             bigcom237 0.000000e+00
bigcom246             bigcom246 0.000000e+00
bigcom248             bigcom248 0.000000e+00
bigcom249             bigcom249 0.000000e+00
bigcom250             bigcom250 0.000000e+00
bigcom254             bigcom254 0.000000e+00
bigcom266             bigcom266 0.000000e+00
bigcom269             bigcom269 0.000000e+00
bigcom272             bigcom272 0.000000e+00
bigcom274             bigcom274 0.000000e+00
bigcom281             bigcom281 0.000000e+00
bigcom291             bigcom291 0.000000e+00
bigcom292             bigcom292 0.000000e+00
bigcom295             bigcom295 0.000000e+00
bigcom299             bigcom299 0.000000e+00
bigcom301             bigcom301 0.000000e+00
bigcom306             bigcom306 0.000000e+00
bigcom309             bigcom309 0.000000e+00
bigcom314             bigcom314 0.000000e+00
bigcom321             bigcom321 0.000000e+00
bigcom341             bigcom341 0.000000e+00
bigcom350             bigcom350 0.000000e+00
bigcom353             bigcom353 0.000000e+00
bigcom359             bigcom359 0.000000e+00
bigcom363             bigcom363 0.000000e+00
bigcom365             bigcom365 0.000000e+00
bigcom385             bigcom385 0.000000e+00
bigcom386             bigcom386 0.000000e+00
bigcom408             bigcom408 0.000000e+00
bigcom412             bigcom412 0.000000e+00
bigcom480             bigcom480 0.000000e+00
membership_s1     membership_s1 0.000000e+00
membership_s3     membership_s3 0.000000e+00
membership_s4     membership_s4 0.000000e+00
membership_s5     membership_s5 0.000000e+00
membership_s6     membership_s6 0.000000e+00
membership_s7     membership_s7 0.000000e+00
membership_s8     membership_s8 0.000000e+00
membership_s9     membership_s9 0.000000e+00
membership_s11   membership_s11 0.000000e+00
membership_s12   membership_s12 0.000000e+00
membership_s14   membership_s14 0.000000e+00
membership_s16   membership_s16 0.000000e+00
membership_s17   membership_s17 0.000000e+00
membership_s18   membership_s18 0.000000e+00
membership_s20   membership_s20 0.000000e+00
membership_s21   membership_s21 0.000000e+00
membership_s22   membership_s22 0.000000e+00
membership_s24   membership_s24 0.000000e+00
membership_s25   membership_s25 0.000000e+00
membership_s26   membership_s26 0.000000e+00
membership_s27   membership_s27 0.000000e+00
membership_s28   membership_s28 0.000000e+00
membership_s33   membership_s33 0.000000e+00
membership_s36   membership_s36 0.000000e+00
membership_s37   membership_s37 0.000000e+00
pdi                         pdi 0.000000e+00
[1] "Dataset: low_TnotC Model RF, run: 4 of 10 2015-06-22 14:59:02"
     |      Out-of-bag   |
Tree |      MSE  %Var(y) |
   1 | 0.007601   251.22 |
   2 | 0.005504   181.92 |
   3 | 0.005971   197.36 |
   4 | 0.005033   166.34 |
   5 | 0.005326   176.05 |
   6 | 0.005094   168.36 |
   7 |  0.00483   159.63 |
   8 | 0.004573   151.14 |
   9 | 0.004507   148.98 |
  10 | 0.004306   142.33 |
  11 | 0.004222   139.56 |
  12 | 0.004039   133.49 |
  13 | 0.003861   127.62 |
  14 | 0.003842   126.99 |
  15 | 0.003857   127.48 |
  16 | 0.003798   125.55 |
  17 | 0.003767   124.51 |
  18 | 0.003784   125.06 |
  19 | 0.003728   123.22 |
  20 | 0.003787   125.18 |
  21 | 0.003785   125.12 |
  22 | 0.003794   125.42 |
  23 | 0.003791   125.30 |
  24 | 0.003757   124.18 |
  25 | 0.003728   123.21 |
  26 | 0.003692   122.03 |
  27 | 0.003699   122.25 |
  28 | 0.003681   121.68 |
  29 | 0.003669   121.26 |
  30 | 0.003666   121.18 |
  31 | 0.003648   120.56 |
  32 | 0.003609   119.30 |
  33 | 0.003601   119.02 |
  34 | 0.003611   119.37 |
  35 | 0.003618   119.57 |
  36 | 0.003589   118.63 |
  37 | 0.003606   119.20 |
  38 |  0.00361   119.31 |
  39 | 0.003599   118.97 |
  40 | 0.003594   118.79 |
  41 | 0.003583   118.44 |
  42 |  0.00359   118.65 |
  43 | 0.003577   118.22 |
  44 | 0.003578   118.27 |
  45 | 0.003588   118.58 |
  46 | 0.003572   118.06 |
  47 | 0.003556   117.53 |
  48 | 0.003558   117.60 |
  49 |  0.00355   117.35 |
  50 | 0.003545   117.18 |
  51 | 0.003531   116.72 |
  52 | 0.003525   116.51 |
  53 | 0.003518   116.27 |
  54 | 0.003518   116.28 |
  55 | 0.003528   116.60 |
  56 | 0.003523   116.45 |
  57 | 0.003518   116.28 |
  58 | 0.003521   116.38 |
  59 | 0.003528   116.62 |
  60 | 0.003523   116.44 |
  61 | 0.003522   116.41 |
  62 | 0.003511   116.05 |
  63 | 0.003516   116.23 |
  64 | 0.003512   116.08 |
  65 | 0.003509   115.97 |
  66 |   0.0035   115.68 |
  67 | 0.003495   115.51 |
  68 | 0.003496   115.56 |
  69 | 0.003481   115.06 |
  70 | 0.003477   114.92 |
  71 | 0.003484   115.15 |
  72 | 0.003485   115.18 |
  73 | 0.003472   114.76 |
  74 | 0.003471   114.71 |
  75 | 0.003462   114.44 |
  76 | 0.003453   114.13 |
  77 |  0.00345   114.04 |
  78 | 0.003439   113.65 |
  79 | 0.003435   113.55 |
  80 | 0.003445   113.87 |
  81 | 0.003448   113.97 |
  82 | 0.003441   113.73 |
  83 | 0.003437   113.60 |
  84 | 0.003436   113.57 |
  85 | 0.003434   113.50 |
  86 | 0.003432   113.44 |
  87 | 0.003435   113.55 |
  88 | 0.003427   113.26 |
  89 | 0.003422   113.10 |
  90 | 0.003422   113.12 |
  91 | 0.003421   113.06 |
  92 | 0.003417   112.94 |
  93 | 0.003411   112.76 |
  94 | 0.003405   112.54 |
  95 | 0.003401   112.42 |
  96 | 0.003408   112.65 |
  97 | 0.003411   112.76 |
  98 | 0.003407   112.62 |
  99 |  0.00341   112.73 |
 100 | 0.003405   112.54 |
[1] "Random Forest variable coefficients"
                      %IncMSE IncNodePurity
graph0           3.847798e-05  3.393238e-02
graph1           4.466903e-04  1.301844e-01
graph2           0.000000e+00  2.574980e-21
graph3           6.327385e-04  1.045253e-01
graph4           9.102694e-04  6.203916e-02
graph5           1.313675e-04  7.008399e-02
graph6          -8.525149e-06  3.257143e-02
graph7           0.000000e+00  1.500000e-02
graph8           0.000000e+00  0.000000e+00
graph9           1.474433e-03  7.224899e-02
graph10          1.259835e-03  1.167760e-01
graph11          8.223863e-04  6.561260e-02
graph12          2.548350e-04  2.283037e-01
graph13          1.695377e-05  9.658037e-02
graph14          0.000000e+00  3.000000e-02
graph15          8.621771e-05  4.509091e-02
graph16          2.693773e-04  9.559929e-02
graph17          2.789094e-05  5.866206e-02
graph18          1.749016e-05  2.750000e-02
graph19          2.532459e-04  1.488641e-01
graph20          4.327131e-06  2.605267e-02
graph21          1.130018e-04  5.822143e-02
graph22          0.000000e+00  8.944668e-21
graph23          7.726508e-05  5.945238e-02
graph24          8.684325e-06  8.333333e-03
graph25          5.559004e-06  3.058394e-02
graph26          1.295896e-05  1.666667e-02
graph27          4.361099e-06  1.500000e-02
graph28          0.000000e+00  1.084202e-21
graph29          0.000000e+00  0.000000e+00
orbit0           2.992692e-05  1.383162e-02
orbit1           8.588541e-04  8.178677e-02
orbit2           8.809328e-06  5.722901e-02
orbit3           0.000000e+00  0.000000e+00
orbit4           7.944007e-04  1.025289e-01
orbit5           1.979426e-04  5.365054e-02
orbit6           2.752926e-03  1.310895e-01
orbit7           0.000000e+00  1.428571e-02
orbit8           1.355035e-04  1.200248e-01
orbit9           5.342750e-05  7.290758e-02
orbit10          3.038984e-05  2.714667e-03
orbit11          2.741994e-04  3.746919e-02
orbit12          1.767565e-05  1.555556e-02
orbit13          0.000000e+00  5.421011e-21
orbit14          0.000000e+00  0.000000e+00
orbit15         -7.704537e-06  5.002442e-02
orbit16          9.361320e-04  3.107531e-02
orbit17          9.868979e-04  1.986709e-01
orbit18          1.122378e-03  5.554067e-01
orbit19          1.673295e-04  1.351637e-01
orbit20          3.195232e-04  1.529921e-01
orbit21          7.932326e-04  2.213107e-02
orbit22          8.881736e-04  5.716108e-02
orbit23          5.766367e-06  5.232378e-03
orbit24          6.847658e-05  1.439191e-01
orbit25          0.000000e+00  3.320988e-02
orbit26          5.651943e-04  3.246978e-02
orbit27          1.743678e-03  8.869966e-02
orbit28          8.720248e-04  1.816985e-01
orbit29          7.603176e-04  2.327373e-02
orbit30          1.575422e-04  5.228763e-02
orbit31          2.281224e-04  1.422638e-01
orbit32          7.214101e-04  4.760350e-02
orbit33          1.365130e-04  1.762679e-02
orbit34          3.559806e-04  2.951083e-02
orbit35          4.488330e-04  3.207561e-02
orbit36          3.015878e-04  1.496700e-01
orbit37          1.993172e-05  6.527208e-02
orbit38          3.277198e-04  1.245401e-01
orbit39          2.892658e-05  2.831078e-02
orbit40          0.000000e+00  2.618023e-17
orbit41         -2.729258e-07  1.208887e-02
orbit42          0.000000e+00  2.710505e-22
orbit43          1.163130e-04  3.702691e-02
orbit44          2.935628e-04  6.176986e-02
orbit45          8.816113e-04  9.548306e-02
orbit46          1.073556e-04  5.617196e-02
orbit47          0.000000e+00  5.963112e-21
orbit48          0.000000e+00  9.486769e-22
orbit49          2.573862e-05  2.631992e-02
orbit50         -5.686742e-06  2.017631e-02
orbit51         -1.382020e-05  1.065585e-02
orbit52          2.651727e-07  3.811471e-02
orbit53          2.959545e-04  1.090064e-01
orbit54          1.721170e-05  3.236264e-02
orbit55          0.000000e+00  0.000000e+00
orbit56          6.020765e-05  1.121472e-01
orbit57          0.000000e+00  0.000000e+00
orbit58          0.000000e+00  1.355253e-22
orbit59          8.726003e-06  8.333333e-03
orbit60          0.000000e+00  2.981556e-21
orbit61          0.000000e+00  2.882752e-02
orbit62          1.164137e-04  4.806119e-02
orbit63          3.875969e-05  4.148936e-03
orbit64          1.303603e-05  1.569674e-01
orbit65          0.000000e+00  9.351244e-21
orbit66          0.000000e+00  4.065758e-22
orbit67          0.000000e+00  0.000000e+00
orbit68          4.344049e-06  1.500000e-02
orbit69          0.000000e+00  0.000000e+00
orbit70          0.000000e+00  0.000000e+00
orbit71          0.000000e+00  1.084202e-21
orbit72          0.000000e+00  0.000000e+00
AP              -4.278990e-06  1.333333e-02
bet              8.699159e-04  1.259707e-01
ecc              9.881231e-07  6.754275e-02
eccrad           2.626654e-05  3.750000e-02
close            2.054803e-04  7.184474e-02
constraint       3.893008e-04  1.505598e-01
coreness         7.284017e-06  8.538024e-02
knn              1.294529e-03  1.873741e-01
hubscore         4.888803e-05  9.733267e-02
pagerank         1.060305e-03  1.302817e+00
trans           -1.139930e-05  1.773404e-02
evcent           5.453614e-04  4.025024e-02
first            1.160346e-04  5.793712e-02
upto_second      3.026730e-04  7.442648e-02
upto_third       1.165091e-03  1.473190e-01
upto_fourth      7.023198e-05  7.361722e-02
upto_fifth       4.608482e-03  1.001069e-01
upto_sixth       2.427423e-04  1.320896e-01
second           4.284490e-06  9.600000e-03
third            4.670969e-04  1.338392e-01
fourth           2.113069e-04  1.116125e-01
fifth            3.431060e-04  1.573249e-01
sixth            1.768801e-03  2.345730e-01
ratio1           1.176439e-03  2.284599e-01
ratio2           1.881988e-03  6.593328e-01
ratio3           1.315178e-04  3.062326e-01
ratio4           8.594757e-06  1.750000e-02
ratio5           5.852962e-04  1.074846e+00
ratio6           1.187372e-04  1.679109e-01
selfinter        1.676221e-05  6.101259e-02
walktrap_vertex  1.307409e-05  3.694664e-02
bigcom1          0.000000e+00  0.000000e+00
bigcom2          0.000000e+00  0.000000e+00
bigcom3          3.793581e-05  4.623339e-02
bigcom4         -3.426124e-07  1.327724e-04
bigcom6          0.000000e+00  0.000000e+00
bigcom8          0.000000e+00  0.000000e+00
bigcom9          0.000000e+00  0.000000e+00
bigcom11         0.000000e+00  0.000000e+00
bigcom13         0.000000e+00  2.710505e-22
bigcom15         0.000000e+00  0.000000e+00
bigcom16         0.000000e+00  0.000000e+00
bigcom21         0.000000e+00  0.000000e+00
bigcom22        -1.194157e-05  1.431595e-01
bigcom24         0.000000e+00  0.000000e+00
bigcom26         4.577872e-05  1.742166e-01
bigcom28         0.000000e+00  0.000000e+00
bigcom30         0.000000e+00  0.000000e+00
bigcom31         0.000000e+00  0.000000e+00
bigcom32         0.000000e+00  4.336809e-21
bigcom33         0.000000e+00  0.000000e+00
bigcom34         0.000000e+00  0.000000e+00
bigcom36         0.000000e+00  0.000000e+00
bigcom37         0.000000e+00  0.000000e+00
bigcom38         0.000000e+00  0.000000e+00
bigcom39         0.000000e+00  0.000000e+00
bigcom40         0.000000e+00  8.131516e-22
bigcom43         0.000000e+00  0.000000e+00
bigcom44         0.000000e+00  4.065758e-22
bigcom46         0.000000e+00  0.000000e+00
bigcom47         0.000000e+00  0.000000e+00
bigcom49         0.000000e+00  0.000000e+00
bigcom50         0.000000e+00  0.000000e+00
bigcom51         0.000000e+00  0.000000e+00
bigcom52         0.000000e+00  0.000000e+00
bigcom54         0.000000e+00  0.000000e+00
bigcom56         0.000000e+00  0.000000e+00
bigcom62         0.000000e+00  0.000000e+00
bigcom66         0.000000e+00  0.000000e+00
bigcom68         0.000000e+00  0.000000e+00
bigcom69         0.000000e+00  0.000000e+00
bigcom71         0.000000e+00  0.000000e+00
bigcom72         0.000000e+00  0.000000e+00
bigcom73         0.000000e+00  0.000000e+00
bigcom74         0.000000e+00  0.000000e+00
bigcom75         0.000000e+00  0.000000e+00
bigcom76         0.000000e+00  0.000000e+00
bigcom77         0.000000e+00  0.000000e+00
bigcom79         0.000000e+00  0.000000e+00
bigcom80         0.000000e+00  0.000000e+00
bigcom82         0.000000e+00  4.336809e-21
bigcom83         0.000000e+00  0.000000e+00
bigcom84         0.000000e+00  0.000000e+00
bigcom85         0.000000e+00  1.355253e-22
bigcom87         0.000000e+00  0.000000e+00
bigcom89         0.000000e+00  0.000000e+00
bigcom91         0.000000e+00  0.000000e+00
bigcom92         0.000000e+00  0.000000e+00
bigcom93         0.000000e+00  0.000000e+00
bigcom96         0.000000e+00  0.000000e+00
bigcom97         0.000000e+00  0.000000e+00
bigcom98         0.000000e+00  0.000000e+00
bigcom99         0.000000e+00  0.000000e+00
bigcom101        0.000000e+00  0.000000e+00
bigcom104        0.000000e+00  0.000000e+00
bigcom106        0.000000e+00  0.000000e+00
bigcom109        0.000000e+00  0.000000e+00
bigcom113        0.000000e+00  0.000000e+00
bigcom116        0.000000e+00  0.000000e+00
bigcom120        0.000000e+00  0.000000e+00
bigcom123        0.000000e+00  0.000000e+00
bigcom126        0.000000e+00  0.000000e+00
bigcom127        0.000000e+00  0.000000e+00
bigcom137        0.000000e+00  0.000000e+00
bigcom139        0.000000e+00  0.000000e+00
bigcom140        0.000000e+00  0.000000e+00
bigcom143        0.000000e+00  8.673617e-21
bigcom145        0.000000e+00  0.000000e+00
bigcom146        0.000000e+00  0.000000e+00
bigcom147        0.000000e+00  0.000000e+00
bigcom149        0.000000e+00  0.000000e+00
bigcom153        0.000000e+00  0.000000e+00
bigcom154        0.000000e+00  0.000000e+00
bigcom156        0.000000e+00  0.000000e+00
bigcom157        0.000000e+00  0.000000e+00
bigcom158        0.000000e+00  0.000000e+00
bigcom160        0.000000e+00  0.000000e+00
bigcom161        0.000000e+00  0.000000e+00
bigcom162        0.000000e+00  0.000000e+00
bigcom164        0.000000e+00  0.000000e+00
bigcom166        0.000000e+00  0.000000e+00
bigcom167        0.000000e+00  0.000000e+00
bigcom171        0.000000e+00  0.000000e+00
bigcom173        0.000000e+00  0.000000e+00
bigcom175        0.000000e+00  0.000000e+00
bigcom176        0.000000e+00  0.000000e+00
bigcom177        0.000000e+00  0.000000e+00
bigcom178       -1.238154e-05  5.062821e-01
bigcom180        0.000000e+00  0.000000e+00
bigcom181        0.000000e+00  0.000000e+00
bigcom184        0.000000e+00  0.000000e+00
bigcom186        0.000000e+00  0.000000e+00
bigcom187        0.000000e+00  0.000000e+00
bigcom189        0.000000e+00  0.000000e+00
bigcom194        0.000000e+00  0.000000e+00
bigcom195        0.000000e+00  0.000000e+00
bigcom196        0.000000e+00  0.000000e+00
bigcom204        0.000000e+00  0.000000e+00
bigcom205        1.317066e-05  2.251017e-01
bigcom212        0.000000e+00  0.000000e+00
bigcom214        0.000000e+00  0.000000e+00
bigcom222        0.000000e+00  0.000000e+00
bigcom223        0.000000e+00  0.000000e+00
bigcom226        0.000000e+00  0.000000e+00
bigcom227        0.000000e+00  0.000000e+00
bigcom229        0.000000e+00  0.000000e+00
bigcom233        0.000000e+00  0.000000e+00
bigcom236        0.000000e+00  0.000000e+00
bigcom237        0.000000e+00  0.000000e+00
bigcom246        0.000000e+00  0.000000e+00
bigcom248        0.000000e+00  0.000000e+00
bigcom249        0.000000e+00  0.000000e+00
bigcom250        0.000000e+00  0.000000e+00
bigcom254        0.000000e+00  0.000000e+00
bigcom266        0.000000e+00  0.000000e+00
bigcom269        0.000000e+00  0.000000e+00
bigcom272        0.000000e+00  0.000000e+00
bigcom274        0.000000e+00  0.000000e+00
bigcom281        0.000000e+00  0.000000e+00
bigcom291        0.000000e+00  0.000000e+00
bigcom292        0.000000e+00  0.000000e+00
bigcom295        0.000000e+00  0.000000e+00
bigcom299        0.000000e+00  0.000000e+00
bigcom301        0.000000e+00  0.000000e+00
bigcom306        0.000000e+00  0.000000e+00
bigcom309        0.000000e+00  0.000000e+00
bigcom314        0.000000e+00  0.000000e+00
bigcom321        0.000000e+00  0.000000e+00
bigcom341        0.000000e+00  0.000000e+00
bigcom350        0.000000e+00  0.000000e+00
bigcom353        0.000000e+00  0.000000e+00
bigcom359        0.000000e+00  0.000000e+00
bigcom363        0.000000e+00  0.000000e+00
bigcom365        0.000000e+00  0.000000e+00
bigcom385        0.000000e+00  0.000000e+00
bigcom386        0.000000e+00  0.000000e+00
bigcom408        0.000000e+00  0.000000e+00
bigcom412        0.000000e+00  0.000000e+00
bigcom480        0.000000e+00  0.000000e+00
spin_vertex      4.532652e-04  9.890011e-02
membership_s1    5.162471e-05  1.780976e-01
membership_s3    0.000000e+00  0.000000e+00
membership_s4   -5.830054e-06  2.162018e-02
membership_s5    4.357298e-06  1.428571e-02
membership_s6    0.000000e+00  0.000000e+00
membership_s7    1.961260e-05  1.506321e-01
membership_s8    0.000000e+00  0.000000e+00
membership_s9    0.000000e+00  0.000000e+00
membership_s11   0.000000e+00  0.000000e+00
membership_s12   0.000000e+00  0.000000e+00
membership_s14   0.000000e+00  0.000000e+00
membership_s15   3.932239e-05  3.198807e-01
membership_s16   0.000000e+00  0.000000e+00
membership_s17   0.000000e+00  0.000000e+00
membership_s18   0.000000e+00  0.000000e+00
membership_s20   0.000000e+00  0.000000e+00
membership_s21   0.000000e+00  0.000000e+00
membership_s22   0.000000e+00  0.000000e+00
membership_s24   0.000000e+00  0.000000e+00
membership_s25   0.000000e+00  0.000000e+00
membership_s26   0.000000e+00  0.000000e+00
membership_s27   0.000000e+00  0.000000e+00
membership_s28   0.000000e+00  0.000000e+00
membership_s30   2.006029e-05  6.190154e-02
membership_s31   1.177316e-04  1.746519e-02
membership_s32   6.592101e-05  2.605650e-01
membership_s33   0.000000e+00  0.000000e+00
membership_s36   0.000000e+00  4.065758e-22
membership_s37   0.000000e+00  0.000000e+00
V1               4.364589e-05  2.447349e-01
V2               3.741153e-04  4.429794e-01
pdi              7.159518e-06  6.707998e-04
adhesion         3.827991e-03  2.246904e-01
cohesion         2.753706e-03  4.148786e-01
inner            9.305645e-04  3.404505e-01
outer            1.248624e-04  1.988675e-01
ioratio          2.496425e-03  3.988710e-01
comsize          1.011229e-03  2.569567e-01
[1] "Dataset: low_TnotC Model GLM, run: 4 of 10 2015-06-22 14:59:58"
[1] "glmnet variable coefficients"
                         [,1]          [,2]
(Intercept)     -5.794617e+00 -7.198842e+00
graph0           9.076570e-40  2.088343e-03
graph1          -1.179077e-42 -1.596664e-05
graph2           3.470965e-40 -1.810525e-02
graph3          -7.935920e-45  1.355558e-07
graph4          -1.646201e-45 -3.243904e-08
graph5           3.317300e-41  1.380246e-04
graph6          -3.595164e-43 -4.978548e-07
graph7          -1.630574e-41 -7.640702e-04
graph8          -1.523362e-39 -5.717532e-02
graph9           1.119463e-46  1.435864e-08
graph10         -5.075821e-47 -8.105287e-10
graph11         -2.594031e-48 -5.918662e-11
graph12         -1.433609e-45  2.390212e-08
graph13          1.330485e-44  8.191010e-07
graph14         -4.109707e-46 -6.694143e-09
graph15          8.610055e-43 -7.923857e-05
graph16         -6.540167e-45  1.510042e-09
graph17         -1.512701e-44 -1.967279e-07
graph18         -3.093049e-43 -5.445966e-06
graph19         -6.093445e-44 -1.646317e-06
graph20          9.777664e-43  1.319069e-06
graph21          1.166444e-42  4.299709e-05
graph22         -4.557917e-43 -1.499407e-05
graph23         -4.971930e-43 -2.044828e-05
graph24         -1.276610e-42 -7.723164e-05
graph25          2.663179e-41  1.661820e-04
graph26         -8.830292e-42 -3.932306e-04
graph27         -2.754248e-41 -2.614312e-03
graph28         -5.561814e-41 -6.054175e-04
graph29         -2.557831e-39 -2.312324e-02
orbit0           9.076570e-40  2.139812e-03
orbit1          -1.188489e-42 -1.597197e-05
orbit2           4.535944e-40  2.151515e-04
orbit3           3.470965e-40 -1.806210e-02
orbit4          -1.087439e-44  1.184932e-07
orbit5           1.060320e-43  3.678042e-06
orbit6          -1.646207e-45 -3.244450e-08
orbit7           4.483781e-40 -1.550092e-03
orbit8           3.317300e-41  1.458344e-04
orbit9          -4.872416e-43 -7.620251e-07
orbit10         -5.295719e-43  3.939439e-08
orbit11          1.077589e-39  1.704571e-02
orbit12         -1.651449e-41 -7.478884e-04
orbit13         -1.412983e-41 -8.328176e-02
orbit14         -1.523362e-39 -5.720279e-02
orbit15          4.015050e-47  2.004531e-08
orbit16          4.127262e-44  1.243078e-06
orbit17          4.634634e-47 -9.909635e-08
orbit18          4.889611e-46  4.507877e-09
orbit19         -5.839803e-47 -8.598914e-10
orbit20         -5.080151e-46 -1.788599e-08
orbit21          5.215494e-43  2.128973e-05
orbit22         -2.594031e-48 -5.918406e-11
orbit23          1.126227e-39  3.270604e-02
orbit24         -1.517548e-45  4.503201e-08
orbit25         -3.551808e-45 -6.243210e-08
orbit26         -1.082701e-43 -6.679745e-06
orbit27          2.451979e-44  1.340327e-06
orbit28          2.132847e-43  1.781280e-05
orbit29          5.274182e-45  6.010539e-07
orbit30         -1.699019e-44 -3.795906e-05
orbit31         -4.664824e-46 -7.420862e-09
orbit32         -1.058482e-45 -2.076258e-08
orbit33          8.752137e-40 -3.467080e-02
orbit34          8.610055e-43 -7.902618e-05
orbit35         -1.528364e-44 -4.403075e-08
orbit36          6.350308e-43  1.523227e-06
orbit37          4.789458e-45  1.468373e-07
orbit38          3.480665e-41  1.227680e-03
orbit39         -2.741106e-44 -2.735627e-07
orbit40         -1.536571e-44 -2.765233e-07
orbit41         -5.399175e-43  2.303686e-06
orbit42          8.633014e-40 -4.765037e-02
orbit43         -3.095998e-43 -5.431344e-06
orbit44          1.616296e-38  4.859462e-01
orbit45         -6.471558e-44 -1.311018e-06
orbit46         -2.505023e-43 -1.386265e-05
orbit47         -8.737236e-42 -7.289537e-04
orbit48         -6.722213e-44  1.828755e-06
orbit49          9.837172e-43  1.332150e-06
orbit50          4.047675e-41  1.808904e-05
orbit51          2.760933e-42  6.136029e-05
orbit52          2.567088e-43  5.254159e-05
orbit53          8.477834e-41  2.776299e-03
orbit54         -4.557795e-43 -1.498685e-05
orbit55         -2.279389e-39 -2.040168e-01
orbit56         -4.865044e-43 -2.066604e-05
orbit57         -2.559009e-42 -5.703165e-05
orbit58         -1.668018e-39 -1.049835e-01
orbit59         -1.373262e-42 -8.382140e-05
orbit60         -3.963444e-42 -1.136229e-05
orbit61          8.657829e-39  3.741885e-01
orbit62          2.069624e-41 -2.933513e-04
orbit63          8.661571e-41 -4.408136e-04
orbit64          3.886418e-40  1.644537e-02
orbit65         -1.048470e-41 -5.085753e-04
orbit66         -2.451125e-41 -4.047561e-04
orbit67         -2.068277e-39 -5.955375e-02
orbit68         -2.726432e-41 -2.603553e-03
orbit69         -3.069725e-39 -1.693903e-01
orbit70         -5.551454e-41 -5.912508e-04
orbit71         -1.499949e-39 -3.899819e-02
orbit72         -2.557831e-39 -2.308982e-02
AP               2.209868e-39  1.357575e-01
bet              2.007269e-44 -2.859134e-06
ecc              7.067121e-40  7.536041e-03
eccrad           4.240272e-39  4.514969e-02
close           -1.347691e-38 -9.999367e-02
constraint      -3.376361e-39 -5.089291e-02
coreness         1.299014e-39  8.242521e-03
knn             -2.509393e-42 -3.645074e-05
hubscore        -8.984670e-38 -1.062720e-01
pagerank         1.942361e-38 -7.856653e-02
trans           -1.114409e-39 -1.013360e-01
evcent          -9.157797e-38 -2.641939e-01
first            9.076570e-40  2.116813e-03
upto_second     -1.267724e-42 -1.567970e-05
upto_third      -6.840398e-44  3.383107e-06
upto_fourth     -1.461885e-43 -7.604726e-06
upto_fifth      -1.152518e-43  7.268787e-06
upto_sixth       3.855364e-43  4.825789e-05
second          -1.272184e-42 -1.570607e-05
third            2.630077e-45  6.302094e-06
fourth          -7.406515e-44 -1.904331e-05
fifth            2.145226e-43  1.434715e-05
sixth            2.547952e-43 -2.618903e-06
ratio1          -2.519153e-42 -3.471421e-05
ratio2           1.273499e-41  7.321133e-04
ratio3           1.373404e-41  7.637039e-04
ratio4          -4.561252e-42 -3.673831e-04
ratio5          -3.362280e-42 -1.316149e-04
ratio6           3.075910e-43  1.410695e-05
selfinter        9.951159e-39  4.878906e-01
walktrap_vertex  8.633340e-40 -2.239698e-02
bigcom1         -3.293054e-39 -2.035399e-01
bigcom2         -3.069234e-39 -1.719172e-01
bigcom3          6.397835e-39  3.631304e-01
bigcom4          2.075904e-39  1.443733e-01
bigcom6         -3.066292e-39 -9.883929e-02
bigcom8         -3.113550e-39 -1.150573e-01
bigcom9         -3.079082e-39 -2.043454e-01
bigcom11        -3.070216e-39 -2.172143e-01
bigcom13        -3.074150e-39 -2.813396e-01
bigcom15        -3.073658e-39 -1.432245e-01
bigcom16        -3.068252e-39 -1.330301e-01
bigcom21        -3.088000e-39 -3.099631e-01
bigcom22         9.226897e-39  2.414901e-01
bigcom24        -3.067272e-39 -1.031939e-01
bigcom26         3.593395e-38  1.093455e+00
bigcom28        -3.112540e-39 -1.955236e-01
bigcom30        -3.084526e-39 -3.770483e-01
bigcom31        -3.066292e-39 -1.632564e-01
bigcom32        -3.070216e-39 -1.181940e-01
bigcom33        -3.066782e-39 -1.113042e-01
bigcom34        -3.067762e-39 -1.717753e-01
bigcom36        -3.069725e-39 -2.606515e-01
bigcom37        -3.066292e-39 -8.566182e-02
bigcom38        -3.071690e-39 -1.932219e-01
bigcom39        -3.071198e-39 -2.132218e-01
bigcom40        -3.242974e-39 -2.242285e-01
bigcom43        -3.068252e-39 -1.037487e-01
bigcom44        -3.101474e-39 -1.125354e-01
bigcom46        -3.070216e-39 -1.468562e-01
bigcom47        -3.069234e-39 -1.244055e-01
bigcom49        -3.069234e-39 -3.467945e-01
bigcom50        -3.069725e-39 -2.379091e-01
bigcom51        -3.067272e-39 -2.708291e-01
bigcom52        -3.066782e-39 -1.789750e-01
bigcom54        -3.067272e-39 -1.634230e-01
bigcom56        -3.067762e-39 -1.140157e-01
bigcom62        -3.066782e-39 -1.735579e-01
bigcom66        -3.067272e-39 -2.613742e-01
bigcom68        -3.066782e-39 -1.106215e-01
bigcom69        -3.069234e-39 -2.150227e-01
bigcom71        -3.072674e-39 -1.007577e-01
bigcom72        -3.068252e-39 -1.025274e-01
bigcom73        -3.067272e-39 -1.608050e-01
bigcom74        -3.067762e-39 -1.701392e-01
bigcom75        -3.066292e-39 -1.595739e-01
bigcom76        -3.067762e-39 -1.838308e-01
bigcom77        -3.066782e-39 -1.630085e-01
bigcom79        -3.067272e-39 -3.510160e-01
bigcom80        -3.066782e-39 -1.459624e-01
bigcom82        -3.067762e-39 -3.016371e-01
bigcom83        -3.065802e-39 -1.036686e-01
bigcom84        -3.066782e-39 -3.591771e-01
bigcom85        -3.068252e-39 -3.915658e-01
bigcom87        -3.068252e-39 -2.226876e-01
bigcom89        -3.067272e-39 -1.912432e-01
bigcom91        -3.066782e-39 -1.532859e-01
bigcom92        -3.071198e-39 -1.767651e-01
bigcom93        -3.067272e-39 -1.184389e-01
bigcom96        -3.066292e-39 -2.000269e-01
bigcom97        -3.069234e-39 -1.911816e-01
bigcom98        -3.067762e-39 -2.159560e-01
bigcom99        -3.067272e-39 -8.183082e-02
bigcom101       -3.068743e-39 -1.511018e-01
bigcom104       -3.070707e-39 -4.225317e-01
bigcom106       -3.068252e-39 -2.012961e-01
bigcom109       -3.067762e-39 -2.379582e-01
bigcom113       -3.068743e-39 -2.348113e-01
bigcom116       -3.072674e-39 -1.474913e-01
bigcom120       -3.066292e-39 -2.864431e-01
bigcom123       -3.066782e-39 -1.744228e-01
bigcom126       -3.066782e-39 -2.310361e-01
bigcom127       -3.066292e-39 -9.522479e-02
bigcom137       -3.066782e-39 -1.548920e-01
bigcom139       -3.066782e-39 -2.289216e-01
bigcom140       -3.066292e-39 -3.099834e-01
bigcom143       -3.067272e-39 -2.498442e-01
bigcom145       -3.067272e-39 -6.894623e-02
bigcom146       -3.067272e-39 -7.974840e-02
bigcom147       -3.067762e-39 -2.403087e-01
bigcom149       -3.065802e-39 -1.741369e-01
bigcom153       -3.067762e-39 -1.764190e-01
bigcom154       -3.070216e-39 -1.906758e-01
bigcom156       -3.066292e-39 -1.603926e-01
bigcom157       -3.066782e-39 -1.048636e-01
bigcom158       -3.066292e-39 -1.311327e-01
bigcom160       -3.066782e-39 -2.671426e-01
bigcom161       -3.066292e-39 -1.282867e-01
bigcom162       -3.066782e-39 -2.392276e-01
bigcom164       -3.067272e-39 -2.613968e-01
bigcom166       -3.068743e-39 -1.428352e-01
bigcom167       -3.070707e-39 -1.827622e-01
bigcom171       -3.065802e-39 -1.828891e-01
bigcom173       -3.067272e-39 -1.223837e-01
bigcom175       -3.066292e-39 -5.709187e-02
bigcom176       -3.066782e-39 -2.857021e-01
bigcom177       -3.066782e-39 -1.382824e-01
bigcom178        2.496194e-37  2.711500e+00
bigcom180       -3.066292e-39 -2.262865e-01
bigcom181       -3.067272e-39 -1.504413e-01
bigcom184       -3.066782e-39 -1.945068e-01
bigcom186       -3.066292e-39 -4.195190e-01
bigcom187       -3.066782e-39 -2.266410e-01
bigcom189       -3.068252e-39 -1.015302e-01
bigcom194       -3.067762e-39 -1.421417e-01
bigcom195       -3.066782e-39 -2.454054e-01
bigcom196       -3.066292e-39 -2.932603e-01
bigcom204       -3.069234e-39 -2.166611e-01
bigcom205        2.496194e-37  2.753657e+00
bigcom212       -3.067272e-39 -1.939249e-01
bigcom214       -3.067272e-39 -9.610621e-02
bigcom222       -3.066292e-39 -1.563902e-01
bigcom223        0.000000e+00  0.000000e+00
bigcom226       -3.066782e-39 -1.522549e-01
bigcom227       -3.066782e-39 -1.009441e-01
bigcom229       -3.066782e-39 -8.966574e-02
bigcom233       -3.066292e-39 -1.159975e-01
bigcom236       -3.066782e-39 -1.431600e-01
bigcom237       -3.065802e-39 -1.307917e-01
bigcom246       -3.067272e-39 -2.039281e-01
bigcom248       -3.068743e-39 -2.186264e-01
bigcom249       -3.066292e-39 -1.377674e-01
bigcom250       -3.066782e-39 -1.346398e-01
bigcom254       -3.067762e-39 -1.590856e-01
bigcom266       -3.066292e-39 -2.718593e-01
bigcom269       -3.068743e-39 -1.057155e-01
bigcom272       -3.067272e-39 -2.463576e-01
bigcom274       -3.073166e-39 -1.678471e-01
bigcom281       -3.066292e-39 -1.369061e-01
bigcom291        0.000000e+00  0.000000e+00
bigcom292       -3.066782e-39 -1.953188e-01
bigcom295       -3.065802e-39 -1.713747e-01
bigcom299       -3.066782e-39 -1.973746e-01
bigcom301       -3.067272e-39 -1.245317e-01
bigcom306       -3.066782e-39 -2.119447e-01
bigcom309       -3.068743e-39 -1.725949e-01
bigcom314       -3.066292e-39 -5.393258e-02
bigcom321       -3.070216e-39 -2.005768e-01
bigcom341       -3.066292e-39 -1.636687e-01
bigcom350       -3.066292e-39 -2.379209e-02
bigcom353       -3.066782e-39 -6.775164e-02
bigcom359       -3.066782e-39 -2.934952e-01
bigcom363       -3.067272e-39 -1.006142e-01
bigcom365       -3.066292e-39 -2.812847e-01
bigcom385       -3.067272e-39 -1.938423e-01
bigcom386       -3.066292e-39 -7.944305e-02
bigcom408       -3.069234e-39 -2.434160e-01
bigcom412       -3.067272e-39 -8.545955e-02
bigcom480       -3.067272e-39 -1.285277e-01
spin_vertex     -4.313139e-39 -1.445905e-01
membership_s1   -2.797755e-40  2.490156e-02
membership_s3   -3.074150e-39 -2.537519e-01
membership_s4   -2.480908e-40  8.253878e-02
membership_s5   -3.302120e-39 -1.862176e-01
membership_s6   -3.504093e-39 -1.508919e-01
membership_s7   -8.123295e-41  8.754847e-02
membership_s8   -3.070216e-39 -2.762836e-01
membership_s9   -3.073166e-39 -2.412796e-01
membership_s11  -3.069725e-39 -1.770715e-01
membership_s12  -3.069234e-39 -1.933655e-01
membership_s14  -3.068252e-39 -1.871072e-01
membership_s15   5.981592e-39  3.759349e-01
membership_s16  -3.070216e-39 -2.098145e-01
membership_s17  -3.068743e-39 -2.744616e-01
membership_s18  -3.088000e-39 -1.808630e-01
membership_s20  -3.067762e-39 -1.835343e-01
membership_s21  -3.130308e-39 -1.795022e-01
membership_s22  -3.073166e-39 -1.608178e-01
membership_s24  -3.075135e-39 -1.747263e-01
membership_s25  -3.070216e-39 -2.262573e-01
membership_s26  -3.071690e-39 -2.892528e-01
membership_s27  -6.306723e-40 -2.088034e-01
membership_s28  -3.072182e-39 -2.608430e-01
membership_s30   3.930185e-39  1.245943e-01
membership_s31   2.970582e-39  2.585420e-01
membership_s32   1.143852e-38  5.350987e-01
membership_s33  -3.068252e-39 -2.032932e-01
membership_s36  -3.533773e-39 -1.852770e-01
membership_s37  -3.095970e-39 -1.983345e-01
V1               4.661208e-39  8.316918e-02
V2              -4.799903e-40 -1.995900e-01
pdi              4.821366e-36 -3.307417e+01
adhesion        -1.665983e-43 -4.802629e-06
cohesion         3.322890e-43  9.438559e-06
inner            1.407857e-43  2.955325e-06
outer            1.582747e-43  4.059694e-06
ioratio          1.798030e-39 -2.927911e-02
comsize          8.407815e-43  3.771122e-05
[1] "Dataset: low_TnotC Model GBM, run: 5 of 10 2015-06-22 15:01:13"
Iter   TrainDeviance   ValidDeviance   StepSize   Improve
     1        0.0406            -nan     0.0100    0.0004
     2        0.0394            -nan     0.0100    0.0002
     3        0.0385            -nan     0.0100    0.0000
     4        0.0370            -nan     0.0100    0.0001
     5        0.0360            -nan     0.0100    0.0001
     6        0.0353            -nan     0.0100    0.0001
     7        0.0348            -nan     0.0100   -0.0000
     8        0.0344            -nan     0.0100    0.0000
     9        0.0331            -nan     0.0100   -0.0000
    10        0.0327            -nan     0.0100    0.0000
    20        0.0280            -nan     0.0100    0.0000
    40        0.0229            -nan     0.0100   -0.0000
    44        0.0221            -nan     0.0100   -0.0000

[1] "GBM variable coefficients"
                            var      rel.inf
pagerank               pagerank 2.295792e+01
ratio5                   ratio5 1.243782e+01
ratio2                   ratio2 6.673707e+00
inner                     inner 6.131622e+00
cohesion               cohesion 4.990900e+00
adhesion               adhesion 4.532713e+00
orbit18                 orbit18 3.616837e+00
orbit44                 orbit44 3.531759e+00
V1                           V1 2.155644e+00
orbit38                 orbit38 2.025337e+00
outer                     outer 1.992681e+00
bigcom3                 bigcom3 1.624689e+00
orbit36                 orbit36 1.624165e+00
V2                           V2 1.499642e+00
orbit28                 orbit28 1.458192e+00
ioratio                 ioratio 1.443325e+00
comsize                 comsize 1.402451e+00
constraint           constraint 1.065854e+00
bet                         bet 1.059893e+00
membership_s32   membership_s32 1.036947e+00
ratio3                   ratio3 1.035536e+00
orbit53                 orbit53 8.755816e-01
orbit33                 orbit33 7.940570e-01
graph15                 graph15 7.341756e-01
membership_s30   membership_s30 7.318220e-01
knn                         knn 7.260703e-01
orbit37                 orbit37 6.875704e-01
graph4                   graph4 6.238779e-01
orbit17                 orbit17 6.049750e-01
orbit6                   orbit6 5.753583e-01
graph19                 graph19 5.397269e-01
graph10                 graph10 4.962582e-01
orbit39                 orbit39 4.805858e-01
graph1                   graph1 4.565956e-01
upto_sixth           upto_sixth 4.495129e-01
upto_third           upto_third 4.366365e-01
graph23                 graph23 4.153160e-01
orbit47                 orbit47 4.133490e-01
graph20                 graph20 4.039071e-01
membership_s31   membership_s31 3.974163e-01
orbit21                 orbit21 3.920023e-01
orbit60                 orbit60 3.911753e-01
orbit20                 orbit20 3.243740e-01
graph5                   graph5 3.058505e-01
coreness               coreness 2.764745e-01
graph12                 graph12 2.334385e-01
orbit52                 orbit52 2.080055e-01
graph16                 graph16 1.712706e-01
orbit16                 orbit16 1.677105e-01
orbit19                 orbit19 1.656132e-01
graph14                 graph14 1.595269e-01
graph21                 graph21 1.463375e-01
orbit64                 orbit64 1.450706e-01
orbit10                 orbit10 1.433965e-01
orbit35                 orbit35 1.397673e-01
orbit62                 orbit62 1.353879e-01
orbit9                   orbit9 1.331610e-01
fourth                   fourth 1.302833e-01
orbit30                 orbit30 1.262460e-01
orbit2                   orbit2 1.108839e-01
graph18                 graph18 1.025108e-01
orbit27                 orbit27 1.019106e-01
bigcom4                 bigcom4 1.002941e-01
graph25                 graph25 9.190116e-02
graph26                 graph26 8.706011e-02
orbit25                 orbit25 8.573672e-02
graph17                 graph17 8.483658e-02
close                     close 7.977634e-02
ratio1                   ratio1 5.476110e-02
upto_fifth           upto_fifth 4.913016e-02
spin_vertex         spin_vertex 1.515909e-02
orbit56                 orbit56 5.206923e-04
graph3                   graph3 4.527266e-30
graph0                   graph0 0.000000e+00
graph2                   graph2 0.000000e+00
graph6                   graph6 0.000000e+00
graph7                   graph7 0.000000e+00
graph8                   graph8 0.000000e+00
graph9                   graph9 0.000000e+00
graph11                 graph11 0.000000e+00
graph13                 graph13 0.000000e+00
graph22                 graph22 0.000000e+00
graph24                 graph24 0.000000e+00
graph27                 graph27 0.000000e+00
graph28                 graph28 0.000000e+00
graph29                 graph29 0.000000e+00
orbit0                   orbit0 0.000000e+00
orbit1                   orbit1 0.000000e+00
orbit3                   orbit3 0.000000e+00
orbit4                   orbit4 0.000000e+00
orbit5                   orbit5 0.000000e+00
orbit7                   orbit7 0.000000e+00
orbit8                   orbit8 0.000000e+00
orbit11                 orbit11 0.000000e+00
orbit12                 orbit12 0.000000e+00
orbit13                 orbit13 0.000000e+00
orbit14                 orbit14 0.000000e+00
orbit15                 orbit15 0.000000e+00
orbit22                 orbit22 0.000000e+00
orbit23                 orbit23 0.000000e+00
orbit24                 orbit24 0.000000e+00
orbit26                 orbit26 0.000000e+00
orbit29                 orbit29 0.000000e+00
orbit31                 orbit31 0.000000e+00
orbit32                 orbit32 0.000000e+00
orbit34                 orbit34 0.000000e+00
orbit40                 orbit40 0.000000e+00
orbit41                 orbit41 0.000000e+00
orbit42                 orbit42 0.000000e+00
orbit43                 orbit43 0.000000e+00
orbit45                 orbit45 0.000000e+00
orbit46                 orbit46 0.000000e+00
orbit48                 orbit48 0.000000e+00
orbit49                 orbit49 0.000000e+00
orbit50                 orbit50 0.000000e+00
orbit51                 orbit51 0.000000e+00
orbit54                 orbit54 0.000000e+00
orbit55                 orbit55 0.000000e+00
orbit57                 orbit57 0.000000e+00
orbit58                 orbit58 0.000000e+00
orbit59                 orbit59 0.000000e+00
orbit61                 orbit61 0.000000e+00
orbit63                 orbit63 0.000000e+00
orbit65                 orbit65 0.000000e+00
orbit66                 orbit66 0.000000e+00
orbit67                 orbit67 0.000000e+00
orbit68                 orbit68 0.000000e+00
orbit69                 orbit69 0.000000e+00
orbit70                 orbit70 0.000000e+00
orbit71                 orbit71 0.000000e+00
orbit72                 orbit72 0.000000e+00
AP                           AP 0.000000e+00
ecc                         ecc 0.000000e+00
eccrad                   eccrad 0.000000e+00
hubscore               hubscore 0.000000e+00
trans                     trans 0.000000e+00
evcent                   evcent 0.000000e+00
first                     first 0.000000e+00
upto_second         upto_second 0.000000e+00
upto_fourth         upto_fourth 0.000000e+00
second                   second 0.000000e+00
third                     third 0.000000e+00
fifth                     fifth 0.000000e+00
sixth                     sixth 0.000000e+00
ratio4                   ratio4 0.000000e+00
ratio6                   ratio6 0.000000e+00
selfinter             selfinter 0.000000e+00
walktrap_vertex walktrap_vertex 0.000000e+00
bigcom1                 bigcom1 0.000000e+00
bigcom2                 bigcom2 0.000000e+00
bigcom6                 bigcom6 0.000000e+00
bigcom8                 bigcom8 0.000000e+00
bigcom9                 bigcom9 0.000000e+00
bigcom11               bigcom11 0.000000e+00
bigcom13               bigcom13 0.000000e+00
bigcom15               bigcom15 0.000000e+00
bigcom16               bigcom16 0.000000e+00
bigcom21               bigcom21 0.000000e+00
bigcom22               bigcom22 0.000000e+00
bigcom24               bigcom24 0.000000e+00
bigcom26               bigcom26 0.000000e+00
bigcom28               bigcom28 0.000000e+00
bigcom30               bigcom30 0.000000e+00
bigcom31               bigcom31 0.000000e+00
bigcom32               bigcom32 0.000000e+00
bigcom33               bigcom33 0.000000e+00
bigcom34               bigcom34 0.000000e+00
bigcom36               bigcom36 0.000000e+00
bigcom37               bigcom37 0.000000e+00
bigcom38               bigcom38 0.000000e+00
bigcom39               bigcom39 0.000000e+00
bigcom40               bigcom40 0.000000e+00
bigcom43               bigcom43 0.000000e+00
bigcom44               bigcom44 0.000000e+00
bigcom46               bigcom46 0.000000e+00
bigcom47               bigcom47 0.000000e+00
bigcom49               bigcom49 0.000000e+00
bigcom50               bigcom50 0.000000e+00
bigcom51               bigcom51 0.000000e+00
bigcom52               bigcom52 0.000000e+00
bigcom54               bigcom54 0.000000e+00
bigcom56               bigcom56 0.000000e+00
bigcom62               bigcom62 0.000000e+00
bigcom66               bigcom66 0.000000e+00
bigcom68               bigcom68 0.000000e+00
bigcom69               bigcom69 0.000000e+00
bigcom71               bigcom71 0.000000e+00
bigcom72               bigcom72 0.000000e+00
bigcom73               bigcom73 0.000000e+00
bigcom74               bigcom74 0.000000e+00
bigcom75               bigcom75 0.000000e+00
bigcom76               bigcom76 0.000000e+00
bigcom77               bigcom77 0.000000e+00
bigcom79               bigcom79 0.000000e+00
bigcom80               bigcom80 0.000000e+00
bigcom82               bigcom82 0.000000e+00
bigcom83               bigcom83 0.000000e+00
bigcom84               bigcom84 0.000000e+00
bigcom85               bigcom85 0.000000e+00
bigcom87               bigcom87 0.000000e+00
bigcom89               bigcom89 0.000000e+00
bigcom91               bigcom91 0.000000e+00
bigcom92               bigcom92 0.000000e+00
bigcom93               bigcom93 0.000000e+00
bigcom96               bigcom96 0.000000e+00
bigcom97               bigcom97 0.000000e+00
bigcom98               bigcom98 0.000000e+00
bigcom99               bigcom99 0.000000e+00
bigcom101             bigcom101 0.000000e+00
bigcom104             bigcom104 0.000000e+00
bigcom106             bigcom106 0.000000e+00
bigcom109             bigcom109 0.000000e+00
bigcom113             bigcom113 0.000000e+00
bigcom116             bigcom116 0.000000e+00
bigcom120             bigcom120 0.000000e+00
bigcom123             bigcom123 0.000000e+00
bigcom126             bigcom126 0.000000e+00
bigcom127             bigcom127 0.000000e+00
bigcom137             bigcom137 0.000000e+00
bigcom139             bigcom139 0.000000e+00
bigcom140             bigcom140 0.000000e+00
bigcom143             bigcom143 0.000000e+00
bigcom145             bigcom145 0.000000e+00
bigcom146             bigcom146 0.000000e+00
bigcom147             bigcom147 0.000000e+00
bigcom149             bigcom149 0.000000e+00
bigcom153             bigcom153 0.000000e+00
bigcom154             bigcom154 0.000000e+00
bigcom156             bigcom156 0.000000e+00
bigcom157             bigcom157 0.000000e+00
bigcom158             bigcom158 0.000000e+00
bigcom160             bigcom160 0.000000e+00
bigcom161             bigcom161 0.000000e+00
bigcom162             bigcom162 0.000000e+00
bigcom164             bigcom164 0.000000e+00
bigcom166             bigcom166 0.000000e+00
bigcom167             bigcom167 0.000000e+00
bigcom171             bigcom171 0.000000e+00
bigcom173             bigcom173 0.000000e+00
bigcom175             bigcom175 0.000000e+00
bigcom176             bigcom176 0.000000e+00
bigcom177             bigcom177 0.000000e+00
bigcom178             bigcom178 0.000000e+00
bigcom180             bigcom180 0.000000e+00
bigcom181             bigcom181 0.000000e+00
bigcom184             bigcom184 0.000000e+00
bigcom186             bigcom186 0.000000e+00
bigcom187             bigcom187 0.000000e+00
bigcom189             bigcom189 0.000000e+00
bigcom194             bigcom194 0.000000e+00
bigcom195             bigcom195 0.000000e+00
bigcom196             bigcom196 0.000000e+00
bigcom204             bigcom204 0.000000e+00
bigcom205             bigcom205 0.000000e+00
bigcom212             bigcom212 0.000000e+00
bigcom214             bigcom214 0.000000e+00
bigcom222             bigcom222 0.000000e+00
bigcom223             bigcom223 0.000000e+00
bigcom226             bigcom226 0.000000e+00
bigcom227             bigcom227 0.000000e+00
bigcom229             bigcom229 0.000000e+00
bigcom233             bigcom233 0.000000e+00
bigcom236             bigcom236 0.000000e+00
bigcom237             bigcom237 0.000000e+00
bigcom246             bigcom246 0.000000e+00
bigcom248             bigcom248 0.000000e+00
bigcom249             bigcom249 0.000000e+00
bigcom250             bigcom250 0.000000e+00
bigcom254             bigcom254 0.000000e+00
bigcom266             bigcom266 0.000000e+00
bigcom269             bigcom269 0.000000e+00
bigcom272             bigcom272 0.000000e+00
bigcom274             bigcom274 0.000000e+00
bigcom281             bigcom281 0.000000e+00
bigcom291             bigcom291 0.000000e+00
bigcom292             bigcom292 0.000000e+00
bigcom295             bigcom295 0.000000e+00
bigcom299             bigcom299 0.000000e+00
bigcom301             bigcom301 0.000000e+00
bigcom306             bigcom306 0.000000e+00
bigcom309             bigcom309 0.000000e+00
bigcom314             bigcom314 0.000000e+00
bigcom321             bigcom321 0.000000e+00
bigcom341             bigcom341 0.000000e+00
bigcom350             bigcom350 0.000000e+00
bigcom353             bigcom353 0.000000e+00
bigcom359             bigcom359 0.000000e+00
bigcom363             bigcom363 0.000000e+00
bigcom365             bigcom365 0.000000e+00
bigcom385             bigcom385 0.000000e+00
bigcom386             bigcom386 0.000000e+00
bigcom408             bigcom408 0.000000e+00
bigcom412             bigcom412 0.000000e+00
bigcom480             bigcom480 0.000000e+00
membership_s1     membership_s1 0.000000e+00
membership_s3     membership_s3 0.000000e+00
membership_s4     membership_s4 0.000000e+00
membership_s5     membership_s5 0.000000e+00
membership_s6     membership_s6 0.000000e+00
membership_s7     membership_s7 0.000000e+00
membership_s8     membership_s8 0.000000e+00
membership_s9     membership_s9 0.000000e+00
membership_s11   membership_s11 0.000000e+00
membership_s12   membership_s12 0.000000e+00
membership_s14   membership_s14 0.000000e+00
membership_s15   membership_s15 0.000000e+00
membership_s16   membership_s16 0.000000e+00
membership_s17   membership_s17 0.000000e+00
membership_s18   membership_s18 0.000000e+00
membership_s20   membership_s20 0.000000e+00
membership_s21   membership_s21 0.000000e+00
membership_s22   membership_s22 0.000000e+00
membership_s24   membership_s24 0.000000e+00
membership_s25   membership_s25 0.000000e+00
membership_s26   membership_s26 0.000000e+00
membership_s27   membership_s27 0.000000e+00
membership_s28   membership_s28 0.000000e+00
membership_s33   membership_s33 0.000000e+00
membership_s36   membership_s36 0.000000e+00
membership_s37   membership_s37 0.000000e+00
pdi                         pdi 0.000000e+00
[1] "Dataset: low_TnotC Model RF, run: 5 of 10 2015-06-22 15:01:36"
     |      Out-of-bag   |
Tree |      MSE  %Var(y) |
   1 | 0.006001   188.19 |
   2 | 0.004459   139.83 |
   3 | 0.003836   120.31 |
   4 | 0.004452   139.61 |
   5 | 0.004485   140.65 |
   6 | 0.004421   138.65 |
   7 | 0.004208   131.96 |
   8 | 0.004107   128.80 |
   9 | 0.003872   121.42 |
  10 |  0.00409   128.28 |
  11 | 0.004135   129.67 |
  12 | 0.004155   130.32 |
  13 |  0.00413   129.51 |
  14 | 0.004196   131.59 |
  15 |  0.00413   129.51 |
  16 | 0.004069   127.59 |
  17 | 0.004068   127.58 |
  18 | 0.003992   125.20 |
  19 | 0.003966   124.37 |
  20 | 0.003945   123.71 |
  21 | 0.003938   123.49 |
  22 |  0.00391   122.63 |
  23 | 0.003858   120.99 |
  24 |  0.00385   120.73 |
  25 | 0.003867   121.29 |
  26 | 0.003854   120.86 |
  27 |  0.00384   120.43 |
  28 | 0.003829   120.08 |
  29 | 0.003821   119.83 |
  30 |  0.00379   118.84 |
  31 | 0.003769   118.21 |
  32 | 0.003754   117.72 |
  33 | 0.003747   117.50 |
  34 | 0.003724   116.79 |
  35 | 0.003723   116.76 |
  36 |  0.00371   116.34 |
  37 | 0.003697   115.95 |
  38 | 0.003709   116.30 |
  39 | 0.003708   116.29 |
  40 | 0.003704   116.17 |
  41 | 0.003716   116.55 |
  42 | 0.003723   116.76 |
  43 | 0.003719   116.64 |
  44 | 0.003724   116.78 |
  45 | 0.003719   116.63 |
  46 | 0.003714   116.49 |
  47 | 0.003693   115.81 |
  48 | 0.003675   115.26 |
  49 | 0.003678   115.36 |
  50 | 0.003653   114.57 |
  51 | 0.003661   114.79 |
  52 | 0.003662   114.84 |
  53 | 0.003672   115.16 |
  54 | 0.003663   114.88 |
  55 | 0.003666   114.96 |
  56 | 0.003676   115.29 |
  57 | 0.003672   115.14 |
  58 | 0.003668   115.02 |
  59 | 0.003666   114.96 |
  60 |  0.00366   114.77 |
  61 | 0.003663   114.89 |
  62 | 0.003653   114.56 |
  63 | 0.003645   114.31 |
  64 | 0.003648   114.39 |
  65 | 0.003645   114.32 |
  66 | 0.003648   114.39 |
  67 |  0.00365   114.48 |
  68 | 0.003646   114.34 |
  69 | 0.003639   114.12 |
  70 | 0.003639   114.13 |
  71 | 0.003626   113.72 |
  72 | 0.003627   113.73 |
  73 | 0.003621   113.56 |
  74 | 0.003622   113.60 |
  75 | 0.003619   113.50 |
  76 | 0.003616   113.41 |
  77 | 0.003621   113.56 |
  78 |  0.00361   113.22 |
  79 | 0.003611   113.23 |
  80 | 0.003611   113.24 |
  81 | 0.003604   113.03 |
  82 |   0.0036   112.90 |
  83 | 0.003599   112.88 |
  84 |   0.0036   112.90 |
  85 |   0.0036   112.90 |
  86 | 0.003599   112.86 |
  87 | 0.003597   112.81 |
  88 | 0.003595   112.74 |
  89 | 0.003593   112.69 |
  90 | 0.003594   112.71 |
  91 | 0.003593   112.68 |
  92 |  0.00359   112.59 |
  93 | 0.003587   112.49 |
  94 | 0.003582   112.33 |
  95 | 0.003573   112.05 |
  96 | 0.003574   112.10 |
  97 | 0.003577   112.19 |
  98 | 0.003581   112.31 |
  99 | 0.003582   112.34 |
 100 | 0.003588   112.53 |
[1] "Random Forest variable coefficients"
                      %IncMSE IncNodePurity
graph0           1.498349e-04  2.813382e-02
graph1           6.053626e-04  5.043504e-02
graph2          -8.795320e-06  3.923350e-02
graph3           1.552975e-04  9.877349e-03
graph4           2.477564e-03  1.674813e-01
graph5           7.011649e-04  7.036628e-02
graph6           4.762532e-04  7.572847e-02
graph7           0.000000e+00  4.736842e-03
graph8           0.000000e+00  0.000000e+00
graph9           1.916041e-04  8.917060e-02
graph10          2.046569e-04  1.420789e-01
graph11          1.221817e-03  9.615306e-02
graph12          4.336513e-06  3.548333e-02
graph13          8.799097e-05  1.088560e-01
graph14          7.871449e-05  4.858944e-02
graph15          3.198637e-04  4.569406e-02
graph16          4.499364e-04  9.332338e-02
graph17          4.829411e-04  1.216929e-01
graph18          1.104258e-03  5.107744e-02
graph19          1.097686e-03  6.199990e-02
graph20          2.160773e-05  3.111920e-02
graph21          7.030836e-05  4.291991e-02
graph22          0.000000e+00  1.012374e-19
graph23          2.378302e-04  4.610189e-02
graph24          4.338395e-06  1.777778e-02
graph25          1.172083e-04  5.864983e-02
graph26          4.361099e-06  8.750000e-03
graph27          8.833922e-06  2.672980e-02
graph28          0.000000e+00  5.421011e-22
graph29          0.000000e+00  0.000000e+00
orbit0           8.648333e-06  3.000000e-02
orbit1           1.990577e-03  9.867186e-02
orbit2           3.552264e-05  2.867661e-02
orbit3          -4.361099e-06  9.523810e-03
orbit4           2.646729e-04  9.258129e-02
orbit5           1.134543e-03  1.427342e-01
orbit6           1.144160e-03  1.804499e-01
orbit7           4.176836e-06  3.464646e-02
orbit8           9.500811e-05  6.441330e-02
orbit9           1.703872e-04  1.019975e-01
orbit10          1.733922e-04  1.964366e-02
orbit11          4.067577e-04  1.258605e-02
orbit12          3.618142e-05  2.469374e-02
orbit13          8.733624e-06  1.621710e-02
orbit14          0.000000e+00  5.421011e-22
orbit15          2.412698e-04  1.206579e-01
orbit16          1.159975e-03  8.706426e-02
orbit17          8.980748e-04  1.313833e-01
orbit18          5.127810e-04  2.456666e-01
orbit19          1.494792e-03  1.426745e-01
orbit20          1.015395e-04  9.998796e-02
orbit21          1.497633e-04  6.246335e-02
orbit22          2.141218e-04  1.135552e-01
orbit23         -3.680416e-07  2.347982e-04
orbit24          2.156581e-05  7.121386e-02
orbit25          1.060308e-04  2.333199e-02
orbit26          7.229492e-04  2.210184e-02
orbit27          6.028573e-04  7.073382e-02
orbit28          9.118864e-04  2.819272e-01
orbit29          4.607952e-04  8.117359e-02
orbit30          2.086607e-04  7.120308e-02
orbit31          1.479808e-04  5.689043e-02
orbit32          3.603332e-05  9.660146e-02
orbit33          1.201778e-04  6.693165e-02
orbit34          0.000000e+00  8.333333e-03
orbit35          8.275856e-05  6.620661e-02
orbit36          3.812754e-04  1.830556e-01
orbit37          6.499119e-05  3.914959e-02
orbit38          7.751830e-04  2.270593e-01
orbit39          2.364392e-04  1.480821e-01
orbit40          1.319459e-04  9.085841e-02
orbit41          5.164892e-04  3.087698e-02
orbit42         -8.658009e-06  1.555556e-02
orbit43          1.338429e-03  1.865485e-02
orbit44          1.279174e-04  4.309003e-02
orbit45          4.399009e-05  6.945122e-02
orbit46          2.666264e-04  5.964894e-02
orbit47          2.452587e-04  2.787676e-02
orbit48          7.832709e-05  5.700662e-03
orbit49          2.371473e-05  3.459852e-02
orbit50          4.532721e-06  3.916603e-02
orbit51          7.339038e-05  8.119628e-02
orbit52          1.532172e-06  2.210725e-02
orbit53          1.428806e-04  2.441332e-01
orbit54          3.975265e-05  3.641026e-02
orbit55          0.000000e+00  5.421011e-22
orbit56          2.637964e-05  3.574863e-02
orbit57          0.000000e+00  9.486769e-22
orbit58          0.000000e+00  1.355253e-22
orbit59          0.000000e+00  9.444444e-03
orbit60          3.098742e-04  4.799751e-02
orbit61         -2.152389e-06  4.261517e-02
orbit62          5.253081e-05  2.899164e-02
orbit63          3.493450e-05  9.444444e-03
orbit64         -1.124584e-05  8.456087e-02
orbit65          3.433476e-05  9.000000e-03
orbit66          0.000000e+00  1.355253e-22
orbit67          0.000000e+00  0.000000e+00
orbit68          4.401408e-06  9.000000e-03
orbit69          0.000000e+00  0.000000e+00
orbit70          0.000000e+00  4.065758e-22
orbit71          0.000000e+00  9.215718e-21
orbit72          0.000000e+00  0.000000e+00
AP               0.000000e+00  3.436946e-04
bet              6.937010e-05  4.294034e-02
ecc              8.225108e-05  1.916667e-02
eccrad           3.059000e-05  3.295721e-02
close            1.471972e-04  8.134251e-02
constraint       3.546873e-04  1.590597e-01
coreness         3.044296e-04  2.446790e-01
knn              3.449892e-03  1.288785e-01
hubscore         4.337321e-05  7.462957e-02
pagerank         1.192370e-03  1.420513e+00
trans            9.481276e-06  7.427932e-02
evcent           5.889963e-04  2.640119e-02
first            8.629286e-05  2.846473e-02
upto_second      1.801931e-04  1.004059e-01
upto_third       3.911807e-05  6.369182e-02
upto_fourth      1.738643e-05  8.480702e-02
upto_fifth       8.865678e-04  8.787563e-02
upto_sixth       2.044347e-04  1.155951e-01
second           2.451629e-03  3.039634e-02
third            6.578310e-04  3.903142e-02
fourth           3.983283e-04  2.207977e-01
fifth            1.063775e-04  2.142522e-01
sixth            7.209228e-04  1.298946e-01
ratio1           3.460180e-03  3.527409e-01
ratio2           9.525873e-04  6.236807e-01
ratio3           2.557295e-04  3.163695e-01
ratio4           7.713239e-04  1.977960e-01
ratio5           2.973796e-05  8.978869e-01
ratio6           1.632649e-04  2.479259e-01
selfinter        6.689949e-04  3.935768e-02
walktrap_vertex  7.647901e-06  3.689855e-02
bigcom1          0.000000e+00  5.421011e-22
bigcom2          0.000000e+00  0.000000e+00
bigcom3          3.348727e-04  2.509452e-01
bigcom4          0.000000e+00  2.710505e-22
bigcom6          0.000000e+00  0.000000e+00
bigcom8          0.000000e+00  0.000000e+00
bigcom9          0.000000e+00  1.084202e-21
bigcom11         0.000000e+00  0.000000e+00
bigcom13         0.000000e+00  0.000000e+00
bigcom15         0.000000e+00  0.000000e+00
bigcom16         0.000000e+00  0.000000e+00
bigcom21         0.000000e+00  5.421011e-22
bigcom22         3.732554e-05  9.752263e-02
bigcom24         0.000000e+00  0.000000e+00
bigcom26         0.000000e+00  1.084202e-21
bigcom28         0.000000e+00  0.000000e+00
bigcom30         0.000000e+00  0.000000e+00
bigcom31         0.000000e+00  0.000000e+00
bigcom32         0.000000e+00  0.000000e+00
bigcom33         0.000000e+00  0.000000e+00
bigcom34         0.000000e+00  0.000000e+00
bigcom36         0.000000e+00  0.000000e+00
bigcom37         0.000000e+00  0.000000e+00
bigcom38         0.000000e+00  0.000000e+00
bigcom39         0.000000e+00  0.000000e+00
bigcom40         0.000000e+00  1.219727e-21
bigcom43         0.000000e+00  0.000000e+00
bigcom44         0.000000e+00  1.355253e-22
bigcom46         0.000000e+00  0.000000e+00
bigcom47         0.000000e+00  0.000000e+00
bigcom49         0.000000e+00  0.000000e+00
bigcom50         0.000000e+00  0.000000e+00
bigcom51         0.000000e+00  0.000000e+00
bigcom52         0.000000e+00  0.000000e+00
bigcom54         0.000000e+00  0.000000e+00
bigcom56         0.000000e+00  0.000000e+00
bigcom62         0.000000e+00  0.000000e+00
bigcom66         0.000000e+00  0.000000e+00
bigcom68         0.000000e+00  0.000000e+00
bigcom69         0.000000e+00  0.000000e+00
bigcom71         0.000000e+00  0.000000e+00
bigcom72         0.000000e+00  0.000000e+00
bigcom73         0.000000e+00  0.000000e+00
bigcom74         0.000000e+00  0.000000e+00
bigcom75         0.000000e+00  0.000000e+00
bigcom76         0.000000e+00  0.000000e+00
bigcom77         0.000000e+00  0.000000e+00
bigcom79         0.000000e+00  0.000000e+00
bigcom80         0.000000e+00  0.000000e+00
bigcom82         0.000000e+00  0.000000e+00
bigcom83         0.000000e+00  0.000000e+00
bigcom84         0.000000e+00  0.000000e+00
bigcom85         0.000000e+00  0.000000e+00
bigcom87         0.000000e+00  0.000000e+00
bigcom89         0.000000e+00  0.000000e+00
bigcom91         0.000000e+00  0.000000e+00
bigcom92         0.000000e+00  0.000000e+00
bigcom93         0.000000e+00  0.000000e+00
bigcom96         0.000000e+00  0.000000e+00
bigcom97         0.000000e+00  0.000000e+00
bigcom98         0.000000e+00  0.000000e+00
bigcom99         0.000000e+00  0.000000e+00
bigcom101        0.000000e+00  0.000000e+00
bigcom104        0.000000e+00  0.000000e+00
bigcom106        0.000000e+00  0.000000e+00
bigcom109        0.000000e+00  0.000000e+00
bigcom113        0.000000e+00  0.000000e+00
bigcom116        0.000000e+00  0.000000e+00
bigcom120        0.000000e+00  0.000000e+00
bigcom123        0.000000e+00  0.000000e+00
bigcom126        0.000000e+00  0.000000e+00
bigcom127        0.000000e+00  0.000000e+00
bigcom137        0.000000e+00  0.000000e+00
bigcom139        0.000000e+00  0.000000e+00
bigcom140        0.000000e+00  0.000000e+00
bigcom143        0.000000e+00  0.000000e+00
bigcom145        0.000000e+00  0.000000e+00
bigcom146        0.000000e+00  0.000000e+00
bigcom147        0.000000e+00  0.000000e+00
bigcom149        0.000000e+00  0.000000e+00
bigcom153        0.000000e+00  0.000000e+00
bigcom154        0.000000e+00  0.000000e+00
bigcom156        0.000000e+00  0.000000e+00
bigcom157        0.000000e+00  0.000000e+00
bigcom158        0.000000e+00  0.000000e+00
bigcom160        0.000000e+00  0.000000e+00
bigcom161        0.000000e+00  0.000000e+00
bigcom162        0.000000e+00  0.000000e+00
bigcom164        0.000000e+00  0.000000e+00
bigcom166        0.000000e+00  0.000000e+00
bigcom167        0.000000e+00  0.000000e+00
bigcom171        0.000000e+00  0.000000e+00
bigcom173        0.000000e+00  0.000000e+00
bigcom175        0.000000e+00  0.000000e+00
bigcom176        0.000000e+00  0.000000e+00
bigcom177        0.000000e+00  0.000000e+00
bigcom178        2.145556e-05  2.541489e-01
bigcom180        0.000000e+00  0.000000e+00
bigcom181        0.000000e+00  1.355253e-22
bigcom184        0.000000e+00  0.000000e+00
bigcom186        0.000000e+00  0.000000e+00
bigcom187        0.000000e+00  0.000000e+00
bigcom189        0.000000e+00  0.000000e+00
bigcom194        0.000000e+00  0.000000e+00
bigcom195        0.000000e+00  0.000000e+00
bigcom196        0.000000e+00  0.000000e+00
bigcom204        0.000000e+00  0.000000e+00
bigcom205        4.613624e-06  4.592089e-01
bigcom212        0.000000e+00  0.000000e+00
bigcom214        0.000000e+00  0.000000e+00
bigcom222        0.000000e+00  0.000000e+00
bigcom223        0.000000e+00  0.000000e+00
bigcom226        0.000000e+00  0.000000e+00
bigcom227        0.000000e+00  0.000000e+00
bigcom229        0.000000e+00  0.000000e+00
bigcom233        0.000000e+00  0.000000e+00
bigcom236        0.000000e+00  0.000000e+00
bigcom237        0.000000e+00  0.000000e+00
bigcom246        0.000000e+00  0.000000e+00
bigcom248        0.000000e+00  0.000000e+00
bigcom249        0.000000e+00  0.000000e+00
bigcom250        0.000000e+00  0.000000e+00
bigcom254        0.000000e+00  0.000000e+00
bigcom266        0.000000e+00  0.000000e+00
bigcom269        0.000000e+00  0.000000e+00
bigcom272        0.000000e+00  0.000000e+00
bigcom274        0.000000e+00  0.000000e+00
bigcom281        0.000000e+00  0.000000e+00
bigcom291        0.000000e+00  0.000000e+00
bigcom292        0.000000e+00  0.000000e+00
bigcom295        0.000000e+00  0.000000e+00
bigcom299        0.000000e+00  0.000000e+00
bigcom301        0.000000e+00  0.000000e+00
bigcom306        0.000000e+00  0.000000e+00
bigcom309        0.000000e+00  0.000000e+00
bigcom314        0.000000e+00  0.000000e+00
bigcom321        0.000000e+00  0.000000e+00
bigcom341        0.000000e+00  0.000000e+00
bigcom350        0.000000e+00  0.000000e+00
bigcom353        0.000000e+00  0.000000e+00
bigcom359        0.000000e+00  0.000000e+00
bigcom363        0.000000e+00  0.000000e+00
bigcom365        0.000000e+00  0.000000e+00
bigcom385        0.000000e+00  0.000000e+00
bigcom386        0.000000e+00  0.000000e+00
bigcom408        0.000000e+00  0.000000e+00
bigcom412        0.000000e+00  0.000000e+00
bigcom480        0.000000e+00  0.000000e+00
spin_vertex      3.206451e-04  7.991184e-02
membership_s1    2.300248e-05  1.147631e-01
membership_s3    0.000000e+00  0.000000e+00
membership_s4    4.800669e-06  6.548435e-03
membership_s5    0.000000e+00  0.000000e+00
membership_s6    0.000000e+00  1.219727e-21
membership_s7   -5.676284e-06  4.791687e-02
membership_s8    0.000000e+00  0.000000e+00
membership_s9    0.000000e+00  0.000000e+00
membership_s11   0.000000e+00  0.000000e+00
membership_s12   0.000000e+00  0.000000e+00
membership_s14   0.000000e+00  0.000000e+00
membership_s15   0.000000e+00  0.000000e+00
membership_s16   0.000000e+00  1.084202e-21
membership_s17   0.000000e+00  0.000000e+00
membership_s18   0.000000e+00  0.000000e+00
membership_s20   0.000000e+00  0.000000e+00
membership_s21   0.000000e+00  0.000000e+00
membership_s22   0.000000e+00  0.000000e+00
membership_s24   0.000000e+00  0.000000e+00
membership_s25   0.000000e+00  0.000000e+00
membership_s26   0.000000e+00  0.000000e+00
membership_s27  -8.583691e-06  9.274390e-03
membership_s28   0.000000e+00  0.000000e+00
membership_s30   5.179854e-05  2.102803e-02
membership_s31  -5.477094e-06  2.834516e-02
membership_s32   2.200915e-04  2.350490e-01
membership_s33   0.000000e+00  0.000000e+00
membership_s36   0.000000e+00  1.084202e-21
membership_s37   0.000000e+00  0.000000e+00
V1               2.466736e-05  2.400744e-01
V2               3.154028e-04  4.352679e-01
pdi              0.000000e+00  1.480921e-03
adhesion         4.658680e-03  2.961984e-01
cohesion         4.241000e-03  4.393983e-01
inner            7.043917e-04  5.658661e-01
outer            1.658690e-04  1.729605e-01
ioratio          6.209967e-03  2.821916e-01
comsize          2.261435e-03  2.736872e-01
[1] "Dataset: low_TnotC Model GLM, run: 5 of 10 2015-06-22 15:02:32"
[1] "glmnet variable coefficients"
                         [,1]          [,2]
(Intercept)     -5.741720e+00 -7.379669e+00
graph0           1.073851e-39  1.482744e-02
graph1          -1.427772e-42 -1.827310e-05
graph2           1.005574e-39  1.629832e-02
graph3          -3.016068e-44 -6.782625e-08
graph4          -1.760240e-45 -2.669820e-08
graph5           3.571350e-41  2.934787e-04
graph6          -4.322722e-43 -1.021179e-07
graph7          -1.706786e-41 -7.873956e-04
graph8          -1.701804e-39 -9.876116e-02
graph9          -3.671442e-46  3.595701e-09
graph10         -5.751894e-47 -6.429638e-10
graph11         -2.741981e-48 -4.897894e-11
graph12         -2.030349e-45  3.868621e-08
graph13          5.748296e-45  6.717212e-07
graph14         -4.406332e-46 -5.116495e-09
graph15          6.954697e-43 -5.523644e-05
graph16         -8.060753e-45  4.521045e-08
graph17         -1.670616e-44 -1.330252e-07
graph18         -3.364797e-43 -4.912255e-06
graph19         -8.594801e-44 -1.018495e-06
graph20          9.787005e-43  3.363172e-06
graph21          1.138407e-42  4.634633e-05
graph22         -5.115851e-43 -1.680264e-05
graph23         -6.111966e-43 -1.693025e-05
graph24         -1.358507e-42 -7.964693e-05
graph25          2.324853e-41  1.239548e-04
graph26         -9.787615e-42 -4.338447e-04
graph27         -2.943328e-41 -2.759137e-03
graph28         -6.380349e-41 -7.448658e-04
graph29         -2.646900e-39 -3.393788e-02
orbit0           1.073851e-39  1.484080e-02
orbit1          -1.437703e-42 -1.833243e-05
orbit2           4.753417e-40  1.807539e-03
orbit3           1.005574e-39  1.627882e-02
orbit4          -3.582161e-44 -1.011585e-07
orbit5           2.182437e-44  1.728908e-06
orbit6          -1.760246e-45 -2.670211e-08
orbit7           4.402579e-40 -2.183524e-03
orbit8           3.571350e-41  2.977147e-04
orbit9          -5.972751e-43 -1.373901e-07
orbit10         -5.698724e-43 -7.689223e-08
orbit11          1.363452e-39  2.006534e-02
orbit12         -1.752227e-41 -7.857377e-04
orbit13          6.825176e-40 -4.121872e-02
orbit14         -1.701804e-39 -9.880218e-02
orbit15         -5.723254e-46  3.458704e-09
orbit16          3.548967e-44  1.127038e-06
orbit17         -5.909771e-46 -4.106902e-08
orbit18          2.383939e-46 -4.554074e-10
orbit19         -6.380558e-47 -6.438955e-10
orbit20         -5.532433e-46 -1.605932e-08
orbit21          5.001793e-43  2.026285e-05
orbit22         -2.741981e-48 -4.897081e-11
orbit23          1.039285e-39  2.547468e-02
orbit24         -2.338719e-45  6.289909e-08
orbit25         -3.840879e-45 -4.375218e-08
orbit26         -1.006561e-43 -2.835901e-06
orbit27          7.641079e-45  1.101128e-06
orbit28          1.818663e-43  1.665391e-05
orbit29          5.517096e-45  3.298253e-07
orbit30         -1.046995e-43 -4.092490e-05
orbit31         -5.003302e-46 -5.541860e-09
orbit32         -1.122203e-45 -1.855662e-08
orbit33          1.270335e-39 -3.995147e-02
orbit34          6.954697e-43 -5.521742e-05
orbit35         -1.795657e-44  2.285840e-08
orbit36          6.250088e-43  4.928041e-06
orbit37          3.375585e-45  1.854357e-07
orbit38          3.615430e-41  1.149576e-03
orbit39         -3.122750e-44 -1.036143e-07
orbit40         -1.621755e-44 -2.630779e-07
orbit41         -5.912734e-43 -3.856234e-06
orbit42          8.676086e-40 -7.234924e-02
orbit43         -3.367812e-43 -4.933257e-06
orbit44          1.831121e-38  3.846582e-01
orbit45         -9.685963e-44 -3.998846e-07
orbit46         -2.742865e-43 -1.636424e-05
orbit47         -8.971168e-42 -7.339231e-04
orbit48         -9.513189e-44  2.526756e-06
orbit49          9.830935e-43  3.428929e-06
orbit50          5.399632e-41 -8.123326e-04
orbit51          2.753068e-42  7.004598e-05
orbit52          1.913794e-43  5.344597e-05
orbit53          9.242057e-41  2.637890e-03
orbit54         -5.115709e-43 -1.679682e-05
orbit55         -2.045019e-39 -3.068984e-01
orbit56         -6.058335e-43 -1.693758e-05
orbit57         -2.698499e-42 -6.400380e-05
orbit58         -1.768272e-39 -1.264077e-01
orbit59         -1.463867e-42 -8.614886e-05
orbit60         -4.473506e-42 -1.615385e-04
orbit61          9.412384e-39  3.317487e-01
orbit62          1.827713e-41 -2.794845e-04
orbit63          9.645430e-41 -1.283021e-03
orbit64          2.608188e-40  1.097181e-02
orbit65         -1.120425e-41 -5.336328e-04
orbit66         -2.980512e-41 -5.236702e-04
orbit67         -2.281222e-39 -9.055908e-02
orbit68         -2.925401e-41 -2.736736e-03
orbit69         -3.235947e-39 -3.815154e-01
orbit70         -6.371080e-41 -7.265506e-04
orbit71         -2.062152e-39 -7.028355e-02
orbit72         -2.646900e-39 -3.392320e-02
AP               2.326871e-39  9.349598e-02
bet              8.617657e-45 -4.042764e-06
ecc              1.132644e-39  1.877753e-02
eccrad           6.795867e-39  1.126321e-01
close           -2.782408e-38 -4.946371e-01
constraint      -3.591180e-39 -8.300871e-02
coreness         1.588603e-39  2.479525e-02
knn             -2.809234e-42 -3.567697e-05
hubscore        -1.236592e-37 -1.371218e-01
pagerank         8.608975e-39 -4.159232e-01
trans            1.111197e-39  1.978086e-02
evcent          -1.250531e-37 -2.660387e-01
first            1.073851e-39  1.479390e-02
upto_second     -1.527662e-42 -1.862460e-05
upto_third      -2.356648e-43 -3.128512e-06
upto_fourth     -3.200853e-43 -1.075464e-05
upto_fifth      -1.833622e-43  1.026734e-05
upto_sixth       3.153113e-43  3.364404e-05
second          -1.532867e-42 -1.870091e-05
third           -2.241769e-43 -3.114383e-06
fourth           2.788950e-44 -9.545195e-06
fifth            4.845611e-43  2.011158e-05
sixth            3.636820e-43 -9.104481e-06
ratio1          -2.824451e-42 -3.478910e-05
ratio2           1.488957e-41  7.460996e-04
ratio3           2.830139e-41  9.709081e-04
ratio4          -4.584883e-42 -3.041889e-04
ratio5          -3.421934e-42 -1.464672e-04
ratio6           3.395495e-43  3.433235e-06
selfinter        1.179540e-38  4.345022e-01
walktrap_vertex -5.360298e-40 -9.720951e-02
bigcom1         -3.470541e-39 -1.914649e-01
bigcom2         -3.235429e-39 -1.107752e-01
bigcom3          1.491620e-38  5.860798e-01
bigcom4          7.199696e-40  9.015189e-02
bigcom6         -3.232323e-39 -9.771572e-02
bigcom8         -3.281680e-39 -1.139464e-01
bigcom9         -3.246869e-39 -1.696289e-01
bigcom11        -3.236466e-39 -2.512713e-01
bigcom13        -3.241139e-39 -2.152769e-01
bigcom15        -3.240099e-39 -9.891935e-02
bigcom16        -3.234393e-39 -1.678379e-01
bigcom21        -3.253667e-39 -3.302078e-01
bigcom22         8.913482e-39  1.546928e-01
bigcom24        -3.232840e-39 -1.012353e-01
bigcom26        -3.244262e-39 -2.145842e-01
bigcom28        -3.280081e-39 -2.201204e-01
bigcom30        -3.252620e-39 -4.069789e-01
bigcom31        -3.232323e-39 -1.653398e-01
bigcom32        -3.237503e-39 -1.799647e-01
bigcom33        -3.232323e-39 -1.004032e-01
bigcom34        -3.233358e-39 -1.399882e-01
bigcom36        -3.236466e-39 -3.069345e-01
bigcom37        -3.232840e-39 -1.014077e-01
bigcom38        -3.236466e-39 -1.773178e-01
bigcom39        -3.237503e-39 -1.660126e-01
bigcom40        -3.421751e-39 -2.108325e-01
bigcom43        -3.233875e-39 -9.886375e-02
bigcom44        -3.268406e-39 -1.210440e-01
bigcom46        -3.236984e-39 -1.671651e-01
bigcom47        -3.235429e-39 -1.653216e-01
bigcom49        -3.234911e-39 -3.237775e-01
bigcom50        -3.235947e-39 -2.005478e-01
bigcom51        -3.232840e-39 -2.710453e-01
bigcom52        -3.232840e-39 -1.998854e-01
bigcom54        -3.233358e-39 -1.474166e-01
bigcom56        -3.233875e-39 -1.064824e-01
bigcom62        -3.232840e-39 -2.104428e-01
bigcom66        -3.233875e-39 -2.595526e-01
bigcom68        -3.233358e-39 -1.063239e-01
bigcom69        -3.235429e-39 -2.278672e-01
bigcom71        -3.239580e-39 -8.447341e-02
bigcom72        -3.234393e-39 -9.107160e-02
bigcom73        -3.232323e-39 -1.568139e-01
bigcom74        -3.233875e-39 -1.759926e-01
bigcom75        -3.232323e-39 -1.688205e-01
bigcom76        -3.233875e-39 -1.625072e-01
bigcom77        -3.232840e-39 -2.151929e-01
bigcom79        -3.232840e-39 -3.251222e-01
bigcom80        -3.232323e-39 -2.179189e-01
bigcom82        -3.233358e-39 -2.944466e-01
bigcom83        -3.232323e-39 -1.337091e-01
bigcom84        -3.232840e-39 -3.973988e-01
bigcom85        -3.233875e-39 -3.747465e-01
bigcom87        -3.233875e-39 -2.303694e-01
bigcom89        -3.232840e-39 -8.660423e-02
bigcom91        -3.232323e-39 -2.402151e-01
bigcom92        -3.236984e-39 -1.354550e-01
bigcom93        -3.232840e-39 -1.333782e-01
bigcom96         0.000000e+00  0.000000e+00
bigcom97        -3.235429e-39 -2.077800e-01
bigcom98        -3.233358e-39 -2.592435e-01
bigcom99        -3.233358e-39 -1.055477e-01
bigcom101       -3.235429e-39 -1.939993e-01
bigcom104       -3.234393e-39 -1.075178e-01
bigcom106       -3.234393e-39 -2.088509e-01
bigcom109       -3.233358e-39 -1.654407e-01
bigcom113       -3.234911e-39 -9.891789e-02
bigcom116       -3.238022e-39 -1.508481e-01
bigcom120       -3.232840e-39 -3.641327e-01
bigcom123       -3.233875e-39 -2.690495e-01
bigcom126       -3.232840e-39 -1.958698e-01
bigcom127       -3.232323e-39 -1.014716e-01
bigcom137       -3.233875e-39 -1.867282e-01
bigcom139       -3.232840e-39 -2.217239e-01
bigcom140       -3.233358e-39 -2.748982e-01
bigcom143       -3.233875e-39 -2.715454e-01
bigcom145       -3.233358e-39 -9.473741e-02
bigcom146       -3.233358e-39 -1.010160e-01
bigcom147       -3.232840e-39 -9.293203e-02
bigcom149        0.000000e+00  0.000000e+00
bigcom153       -3.234911e-39 -2.655486e-01
bigcom154       -3.236466e-39 -1.260988e-01
bigcom156       -3.232840e-39 -1.390958e-01
bigcom157       -3.232840e-39 -1.098217e-01
bigcom158       -3.232840e-39 -1.607432e-01
bigcom160       -3.232840e-39 -2.685113e-01
bigcom161       -3.232840e-39 -1.244091e-01
bigcom162       -3.231806e-39 -1.432162e-01
bigcom164       -3.233358e-39 -2.713108e-01
bigcom166       -3.234911e-39 -1.515362e-01
bigcom167       -3.235947e-39 -1.993626e-01
bigcom171       -3.231806e-39 -2.010035e-01
bigcom173       -3.233875e-39 -8.912241e-02
bigcom175       -3.232323e-39 -7.726472e-02
bigcom176       -3.233358e-39 -2.737134e-01
bigcom177       -3.233358e-39 -1.165839e-01
bigcom178        1.989480e-37  2.188665e+00
bigcom180       -3.232323e-39 -3.436176e-01
bigcom181       -3.234393e-39 -1.225123e-01
bigcom184       -3.232840e-39 -1.497425e-01
bigcom186       -3.232323e-39 -5.670053e-01
bigcom187       -3.232323e-39 -3.222505e-01
bigcom189       -3.233875e-39 -1.257403e-01
bigcom194       -3.233875e-39 -1.362358e-01
bigcom195       -3.233358e-39 -1.302534e-01
bigcom196       -3.231806e-39 -3.555834e-01
bigcom204       -3.234393e-39 -1.771717e-01
bigcom205        3.336291e-37  2.854297e+00
bigcom212       -3.232840e-39 -1.916017e-01
bigcom214       -3.234393e-39 -1.197486e-01
bigcom222       -3.232840e-39 -8.760440e-02
bigcom223        0.000000e+00  0.000000e+00
bigcom226       -3.232840e-39 -1.769578e-01
bigcom227       -3.232323e-39 -6.863468e-02
bigcom229       -3.232840e-39 -1.029832e-01
bigcom233       -3.232323e-39 -1.469532e-01
bigcom236       -3.233358e-39 -1.284796e-01
bigcom237       -3.231806e-39 -1.933096e-01
bigcom246       -3.233875e-39 -1.401979e-01
bigcom248       -3.234393e-39 -8.414381e-02
bigcom249       -3.232323e-39 -1.670271e-01
bigcom250       -3.232840e-39 -2.162987e-01
bigcom254       -3.233358e-39 -1.500386e-01
bigcom266       -3.231806e-39 -3.633285e-01
bigcom269       -3.234911e-39 -1.540920e-01
bigcom272       -3.233358e-39 -1.632043e-01
bigcom274       -3.239580e-39 -1.715966e-01
bigcom281       -3.232323e-39 -9.852725e-02
bigcom291       -3.231806e-39 -1.370779e-01
bigcom292       -3.232840e-39 -1.568291e-01
bigcom295       -3.231806e-39 -1.956953e-01
bigcom299       -3.232840e-39 -1.928064e-01
bigcom301       -3.233875e-39 -1.700271e-01
bigcom306       -3.232840e-39 -1.469800e-01
bigcom309       -3.233875e-39 -2.021335e-01
bigcom314       -3.232323e-39 -1.073949e-01
bigcom321       -3.235947e-39 -1.115791e-01
bigcom341       -3.232323e-39 -1.812364e-01
bigcom350        0.000000e+00  0.000000e+00
bigcom353       -3.232323e-39 -6.716515e-02
bigcom359       -3.232840e-39 -3.775570e-01
bigcom363       -3.232323e-39 -9.875792e-02
bigcom365       -3.232323e-39 -3.759461e-01
bigcom385       -3.233875e-39 -2.103822e-01
bigcom386       -3.232323e-39 -6.283582e-02
bigcom408       -3.234393e-39 -2.477050e-01
bigcom412       -3.233875e-39 -8.690693e-02
bigcom480       -3.233358e-39 -1.186653e-01
spin_vertex      1.392017e-40  2.108504e-01
membership_s1    1.169563e-39  6.521296e-02
membership_s3   -3.240619e-39 -2.102470e-01
membership_s4   -3.793717e-40  7.212222e-02
membership_s5   -3.492742e-39 -1.717490e-01
membership_s6   -3.689193e-39 -1.284548e-01
membership_s7   -3.121228e-40  8.486790e-02
membership_s8   -3.236984e-39 -2.516708e-01
membership_s9   -3.239060e-39 -2.522437e-01
membership_s11  -3.236466e-39 -1.899682e-01
membership_s12  -3.235429e-39 -1.693841e-01
membership_s14  -3.233875e-39 -2.607226e-01
membership_s15  -3.287554e-39 -1.716298e-01
membership_s16  -3.235947e-39 -2.551334e-01
membership_s17  -3.235429e-39 -2.215032e-01
membership_s18  -3.253667e-39 -1.629430e-01
membership_s20  -3.233875e-39 -1.811164e-01
membership_s21  -3.298289e-39 -1.565035e-01
membership_s22  -3.241139e-39 -1.616069e-01
membership_s24  -3.241659e-39 -1.681253e-01
membership_s25  -3.236466e-39 -2.072578e-01
membership_s26  -3.240099e-39 -2.582033e-01
membership_s27  -7.815419e-40 -1.821063e-01
membership_s28  -3.239060e-39 -2.747680e-01
membership_s30   3.804265e-39  1.417626e-01
membership_s31  -4.514482e-40  6.000378e-02
membership_s32   1.746727e-38  6.781601e-01
membership_s33  -3.234393e-39 -2.062344e-01
membership_s36  -3.719076e-39 -1.779725e-01
membership_s37  -3.265765e-39 -1.835192e-01
V1               4.890625e-39  6.649177e-02
V2              -2.663086e-40 -2.118959e-01
pdi              5.279483e-36 -6.270004e+01
adhesion        -1.778745e-43 -3.896448e-06
cohesion         3.548369e-43  7.628301e-06
inner            1.474556e-43  2.979214e-06
outer            1.619086e-43  3.603942e-06
ioratio          1.827463e-39 -4.011252e-02
comsize          9.645336e-43  3.379613e-05
[1] "Dataset: low_TnotC Model GBM, run: 6 of 10 2015-06-22 15:03:35"
Iter   TrainDeviance   ValidDeviance   StepSize   Improve
     1        0.0360            -nan     0.0100    0.0001
     2        0.0351            -nan     0.0100   -0.0000
     3        0.0345            -nan     0.0100    0.0000
     4        0.0337            -nan     0.0100    0.0000
     5        0.0327            -nan     0.0100    0.0000
     6        0.0320            -nan     0.0100    0.0000
     7        0.0314            -nan     0.0100   -0.0000
     8        0.0309            -nan     0.0100    0.0000
     9        0.0298            -nan     0.0100    0.0002
    10        0.0291            -nan     0.0100    0.0001
    20        0.0253            -nan     0.0100   -0.0000
    40        0.0203            -nan     0.0100   -0.0000
    44        0.0197            -nan     0.0100    0.0000

[1] "GBM variable coefficients"
                            var      rel.inf
ratio5                   ratio5 1.455651e+01
pagerank               pagerank 1.309953e+01
ratio2                   ratio2 9.866801e+00
comsize                 comsize 4.935381e+00
orbit28                 orbit28 4.478058e+00
inner                     inner 3.416439e+00
orbit18                 orbit18 3.399343e+00
V2                           V2 3.240589e+00
bigcom26               bigcom26 2.859039e+00
ratio1                   ratio1 2.478126e+00
adhesion               adhesion 2.412194e+00
ratio3                   ratio3 2.358947e+00
orbit64                 orbit64 2.210114e+00
V1                           V1 1.953424e+00
bigcom3                 bigcom3 1.913853e+00
orbit36                 orbit36 1.824077e+00
orbit53                 orbit53 1.766300e+00
ioratio                 ioratio 1.618435e+00
membership_s32   membership_s32 1.617614e+00
knn                         knn 1.516578e+00
upto_sixth           upto_sixth 1.250632e+00
outer                     outer 9.724403e-01
orbit37                 orbit37 9.500274e-01
graph10                 graph10 9.471364e-01
orbit16                 orbit16 9.055003e-01
orbit2                   orbit2 8.760133e-01
coreness               coreness 7.682065e-01
orbit24                 orbit24 7.653568e-01
graph11                 graph11 7.491191e-01
graph15                 graph15 7.088688e-01
membership_s31   membership_s31 6.220366e-01
graph19                 graph19 6.066927e-01
graph6                   graph6 6.032136e-01
fourth                   fourth 5.307207e-01
membership_s6     membership_s6 4.915075e-01
ratio4                   ratio4 4.771512e-01
ecc                         ecc 4.711692e-01
spin_vertex         spin_vertex 4.687350e-01
graph5                   graph5 4.281130e-01
membership_s30   membership_s30 3.518945e-01
orbit17                 orbit17 3.340196e-01
orbit21                 orbit21 2.886167e-01
orbit19                 orbit19 2.490401e-01
graph1                   graph1 2.400507e-01
graph12                 graph12 2.394469e-01
cohesion               cohesion 2.364408e-01
orbit6                   orbit6 2.300067e-01
orbit60                 orbit60 2.279512e-01
orbit20                 orbit20 2.273310e-01
graph4                   graph4 2.241995e-01
graph18                 graph18 2.178452e-01
upto_fourth         upto_fourth 2.156782e-01
orbit41                 orbit41 2.059988e-01
orbit29                 orbit29 2.057203e-01
orbit46                 orbit46 2.015905e-01
graph21                 graph21 1.896370e-01
walktrap_vertex walktrap_vertex 1.889175e-01
upto_fifth           upto_fifth 1.423010e-01
hubscore               hubscore 1.422647e-01
graph2                   graph2 1.370536e-01
graph16                 graph16 1.026090e-01
graph20                 graph20 8.444966e-02
graph13                 graph13 1.131419e-03
graph14                 graph14 6.722834e-04
orbit5                   orbit5 4.791753e-04
orbit15                 orbit15 2.953371e-04
orbit45                 orbit45 1.597899e-04
graph3                   graph3 1.000066e-04
graph9                   graph9 6.627567e-05
orbit56                 orbit56 4.374955e-05
graph0                   graph0 0.000000e+00
graph7                   graph7 0.000000e+00
graph8                   graph8 0.000000e+00
graph17                 graph17 0.000000e+00
graph22                 graph22 0.000000e+00
graph23                 graph23 0.000000e+00
graph24                 graph24 0.000000e+00
graph25                 graph25 0.000000e+00
graph26                 graph26 0.000000e+00
graph27                 graph27 0.000000e+00
graph28                 graph28 0.000000e+00
graph29                 graph29 0.000000e+00
orbit0                   orbit0 0.000000e+00
orbit1                   orbit1 0.000000e+00
orbit3                   orbit3 0.000000e+00
orbit4                   orbit4 0.000000e+00
orbit7                   orbit7 0.000000e+00
orbit8                   orbit8 0.000000e+00
orbit9                   orbit9 0.000000e+00
orbit10                 orbit10 0.000000e+00
orbit11                 orbit11 0.000000e+00
orbit12                 orbit12 0.000000e+00
orbit13                 orbit13 0.000000e+00
orbit14                 orbit14 0.000000e+00
orbit22                 orbit22 0.000000e+00
orbit23                 orbit23 0.000000e+00
orbit25                 orbit25 0.000000e+00
orbit26                 orbit26 0.000000e+00
orbit27                 orbit27 0.000000e+00
orbit30                 orbit30 0.000000e+00
orbit31                 orbit31 0.000000e+00
orbit32                 orbit32 0.000000e+00
orbit33                 orbit33 0.000000e+00
orbit34                 orbit34 0.000000e+00
orbit35                 orbit35 0.000000e+00
orbit38                 orbit38 0.000000e+00
orbit39                 orbit39 0.000000e+00
orbit40                 orbit40 0.000000e+00
orbit42                 orbit42 0.000000e+00
orbit43                 orbit43 0.000000e+00
orbit44                 orbit44 0.000000e+00
orbit47                 orbit47 0.000000e+00
orbit48                 orbit48 0.000000e+00
orbit49                 orbit49 0.000000e+00
orbit50                 orbit50 0.000000e+00
orbit51                 orbit51 0.000000e+00
orbit52                 orbit52 0.000000e+00
orbit54                 orbit54 0.000000e+00
orbit55                 orbit55 0.000000e+00
orbit57                 orbit57 0.000000e+00
orbit58                 orbit58 0.000000e+00
orbit59                 orbit59 0.000000e+00
orbit61                 orbit61 0.000000e+00
orbit62                 orbit62 0.000000e+00
orbit63                 orbit63 0.000000e+00
orbit65                 orbit65 0.000000e+00
orbit66                 orbit66 0.000000e+00
orbit67                 orbit67 0.000000e+00
orbit68                 orbit68 0.000000e+00
orbit69                 orbit69 0.000000e+00
orbit70                 orbit70 0.000000e+00
orbit71                 orbit71 0.000000e+00
orbit72                 orbit72 0.000000e+00
AP                           AP 0.000000e+00
bet                         bet 0.000000e+00
eccrad                   eccrad 0.000000e+00
close                     close 0.000000e+00
constraint           constraint 0.000000e+00
trans                     trans 0.000000e+00
evcent                   evcent 0.000000e+00
first                     first 0.000000e+00
upto_second         upto_second 0.000000e+00
upto_third           upto_third 0.000000e+00
second                   second 0.000000e+00
third                     third 0.000000e+00
fifth                     fifth 0.000000e+00
sixth                     sixth 0.000000e+00
ratio6                   ratio6 0.000000e+00
selfinter             selfinter 0.000000e+00
bigcom1                 bigcom1 0.000000e+00
bigcom2                 bigcom2 0.000000e+00
bigcom4                 bigcom4 0.000000e+00
bigcom6                 bigcom6 0.000000e+00
bigcom8                 bigcom8 0.000000e+00
bigcom9                 bigcom9 0.000000e+00
bigcom11               bigcom11 0.000000e+00
bigcom13               bigcom13 0.000000e+00
bigcom15               bigcom15 0.000000e+00
bigcom16               bigcom16 0.000000e+00
bigcom21               bigcom21 0.000000e+00
bigcom22               bigcom22 0.000000e+00
bigcom24               bigcom24 0.000000e+00
bigcom28               bigcom28 0.000000e+00
bigcom30               bigcom30 0.000000e+00
bigcom31               bigcom31 0.000000e+00
bigcom32               bigcom32 0.000000e+00
bigcom33               bigcom33 0.000000e+00
bigcom34               bigcom34 0.000000e+00
bigcom36               bigcom36 0.000000e+00
bigcom37               bigcom37 0.000000e+00
bigcom38               bigcom38 0.000000e+00
bigcom39               bigcom39 0.000000e+00
bigcom40               bigcom40 0.000000e+00
bigcom43               bigcom43 0.000000e+00
bigcom44               bigcom44 0.000000e+00
bigcom46               bigcom46 0.000000e+00
bigcom47               bigcom47 0.000000e+00
bigcom49               bigcom49 0.000000e+00
bigcom50               bigcom50 0.000000e+00
bigcom51               bigcom51 0.000000e+00
bigcom52               bigcom52 0.000000e+00
bigcom54               bigcom54 0.000000e+00
bigcom56               bigcom56 0.000000e+00
bigcom62               bigcom62 0.000000e+00
bigcom66               bigcom66 0.000000e+00
bigcom68               bigcom68 0.000000e+00
bigcom69               bigcom69 0.000000e+00
bigcom71               bigcom71 0.000000e+00
bigcom72               bigcom72 0.000000e+00
bigcom73               bigcom73 0.000000e+00
bigcom74               bigcom74 0.000000e+00
bigcom75               bigcom75 0.000000e+00
bigcom76               bigcom76 0.000000e+00
bigcom77               bigcom77 0.000000e+00
bigcom79               bigcom79 0.000000e+00
bigcom80               bigcom80 0.000000e+00
bigcom82               bigcom82 0.000000e+00
bigcom83               bigcom83 0.000000e+00
bigcom84               bigcom84 0.000000e+00
bigcom85               bigcom85 0.000000e+00
bigcom87               bigcom87 0.000000e+00
bigcom89               bigcom89 0.000000e+00
bigcom91               bigcom91 0.000000e+00
bigcom92               bigcom92 0.000000e+00
bigcom93               bigcom93 0.000000e+00
bigcom96               bigcom96 0.000000e+00
bigcom97               bigcom97 0.000000e+00
bigcom98               bigcom98 0.000000e+00
bigcom99               bigcom99 0.000000e+00
bigcom101             bigcom101 0.000000e+00
bigcom104             bigcom104 0.000000e+00
bigcom106             bigcom106 0.000000e+00
bigcom109             bigcom109 0.000000e+00
bigcom113             bigcom113 0.000000e+00
bigcom116             bigcom116 0.000000e+00
bigcom120             bigcom120 0.000000e+00
bigcom123             bigcom123 0.000000e+00
bigcom126             bigcom126 0.000000e+00
bigcom127             bigcom127 0.000000e+00
bigcom137             bigcom137 0.000000e+00
bigcom139             bigcom139 0.000000e+00
bigcom140             bigcom140 0.000000e+00
bigcom143             bigcom143 0.000000e+00
bigcom145             bigcom145 0.000000e+00
bigcom146             bigcom146 0.000000e+00
bigcom147             bigcom147 0.000000e+00
bigcom149             bigcom149 0.000000e+00
bigcom153             bigcom153 0.000000e+00
bigcom154             bigcom154 0.000000e+00
bigcom156             bigcom156 0.000000e+00
bigcom157             bigcom157 0.000000e+00
bigcom158             bigcom158 0.000000e+00
bigcom160             bigcom160 0.000000e+00
bigcom161             bigcom161 0.000000e+00
bigcom162             bigcom162 0.000000e+00
bigcom164             bigcom164 0.000000e+00
bigcom166             bigcom166 0.000000e+00
bigcom167             bigcom167 0.000000e+00
bigcom171             bigcom171 0.000000e+00
bigcom173             bigcom173 0.000000e+00
bigcom175             bigcom175 0.000000e+00
bigcom176             bigcom176 0.000000e+00
bigcom177             bigcom177 0.000000e+00
bigcom178             bigcom178 0.000000e+00
bigcom180             bigcom180 0.000000e+00
bigcom181             bigcom181 0.000000e+00
bigcom184             bigcom184 0.000000e+00
bigcom186             bigcom186 0.000000e+00
bigcom187             bigcom187 0.000000e+00
bigcom189             bigcom189 0.000000e+00
bigcom194             bigcom194 0.000000e+00
bigcom195             bigcom195 0.000000e+00
bigcom196             bigcom196 0.000000e+00
bigcom204             bigcom204 0.000000e+00
bigcom205             bigcom205 0.000000e+00
bigcom212             bigcom212 0.000000e+00
bigcom214             bigcom214 0.000000e+00
bigcom222             bigcom222 0.000000e+00
bigcom223             bigcom223 0.000000e+00
bigcom226             bigcom226 0.000000e+00
bigcom227             bigcom227 0.000000e+00
bigcom229             bigcom229 0.000000e+00
bigcom233             bigcom233 0.000000e+00
bigcom236             bigcom236 0.000000e+00
bigcom237             bigcom237 0.000000e+00
bigcom246             bigcom246 0.000000e+00
bigcom248             bigcom248 0.000000e+00
bigcom249             bigcom249 0.000000e+00
bigcom250             bigcom250 0.000000e+00
bigcom254             bigcom254 0.000000e+00
bigcom266             bigcom266 0.000000e+00
bigcom269             bigcom269 0.000000e+00
bigcom272             bigcom272 0.000000e+00
bigcom274             bigcom274 0.000000e+00
bigcom281             bigcom281 0.000000e+00
bigcom291             bigcom291 0.000000e+00
bigcom292             bigcom292 0.000000e+00
bigcom295             bigcom295 0.000000e+00
bigcom299             bigcom299 0.000000e+00
bigcom301             bigcom301 0.000000e+00
bigcom306             bigcom306 0.000000e+00
bigcom309             bigcom309 0.000000e+00
bigcom314             bigcom314 0.000000e+00
bigcom321             bigcom321 0.000000e+00
bigcom341             bigcom341 0.000000e+00
bigcom350             bigcom350 0.000000e+00
bigcom353             bigcom353 0.000000e+00
bigcom359             bigcom359 0.000000e+00
bigcom363             bigcom363 0.000000e+00
bigcom365             bigcom365 0.000000e+00
bigcom385             bigcom385 0.000000e+00
bigcom386             bigcom386 0.000000e+00
bigcom408             bigcom408 0.000000e+00
bigcom412             bigcom412 0.000000e+00
bigcom480             bigcom480 0.000000e+00
membership_s1     membership_s1 0.000000e+00
membership_s3     membership_s3 0.000000e+00
membership_s4     membership_s4 0.000000e+00
membership_s5     membership_s5 0.000000e+00
membership_s7     membership_s7 0.000000e+00
membership_s8     membership_s8 0.000000e+00
membership_s9     membership_s9 0.000000e+00
membership_s11   membership_s11 0.000000e+00
membership_s12   membership_s12 0.000000e+00
membership_s14   membership_s14 0.000000e+00
membership_s15   membership_s15 0.000000e+00
membership_s16   membership_s16 0.000000e+00
membership_s17   membership_s17 0.000000e+00
membership_s18   membership_s18 0.000000e+00
membership_s20   membership_s20 0.000000e+00
membership_s21   membership_s21 0.000000e+00
membership_s22   membership_s22 0.000000e+00
membership_s24   membership_s24 0.000000e+00
membership_s25   membership_s25 0.000000e+00
membership_s26   membership_s26 0.000000e+00
membership_s27   membership_s27 0.000000e+00
membership_s28   membership_s28 0.000000e+00
membership_s33   membership_s33 0.000000e+00
membership_s36   membership_s36 0.000000e+00
membership_s37   membership_s37 0.000000e+00
pdi                         pdi 0.000000e+00
[1] "Dataset: low_TnotC Model RF, run: 6 of 10 2015-06-22 15:04:00"
     |      Out-of-bag   |
Tree |      MSE  %Var(y) |
   1 | 0.006202   230.43 |
   2 | 0.004785   177.77 |
   3 | 0.005043   187.36 |
   4 | 0.004769   177.19 |
   5 | 0.004884   181.45 |
   6 | 0.005111   189.89 |
   7 | 0.004401   163.53 |
   8 | 0.004041   150.13 |
   9 | 0.003704   137.63 |
  10 | 0.003549   131.86 |
  11 |  0.00351   130.41 |
  12 | 0.003408   126.60 |
  13 | 0.003368   125.13 |
  14 | 0.003322   123.43 |
  15 | 0.003269   121.44 |
  16 | 0.003287   122.12 |
  17 | 0.003272   121.58 |
  18 |  0.00328   121.85 |
  19 | 0.003303   122.71 |
  20 | 0.003283   121.96 |
  21 |  0.00327   121.49 |
  22 | 0.003308   122.92 |
  23 | 0.003325   123.54 |
  24 | 0.003278   121.78 |
  25 | 0.003255   120.95 |
  26 | 0.003257   121.02 |
  27 | 0.003242   120.43 |
  28 | 0.003241   120.40 |
  29 | 0.003243   120.48 |
  30 | 0.003244   120.53 |
  31 |  0.00323   120.00 |
  32 |  0.00321   119.27 |
  33 | 0.003214   119.43 |
  34 |   0.0032   118.91 |
  35 | 0.003214   119.43 |
  36 | 0.003192   118.59 |
  37 | 0.003182   118.21 |
  38 | 0.003182   118.21 |
  39 |  0.00317   117.76 |
  40 | 0.003143   116.77 |
  41 | 0.003135   116.46 |
  42 | 0.003115   115.75 |
  43 | 0.003122   116.00 |
  44 | 0.003129   116.27 |
  45 | 0.003125   116.09 |
  46 | 0.003117   115.79 |
  47 | 0.003117   115.82 |
  48 | 0.003102   115.25 |
  49 | 0.003103   115.27 |
  50 | 0.003102   115.27 |
  51 | 0.003107   115.43 |
  52 | 0.003101   115.21 |
  53 | 0.003111   115.57 |
  54 | 0.003109   115.51 |
  55 | 0.003101   115.23 |
  56 | 0.003093   114.91 |
  57 |  0.00309   114.81 |
  58 | 0.003097   115.06 |
  59 | 0.003094   114.95 |
  60 | 0.003088   114.74 |
  61 | 0.003083   114.55 |
  62 | 0.003063   113.81 |
  63 | 0.003035   112.77 |
  64 | 0.003032   112.63 |
  65 | 0.003033   112.68 |
  66 | 0.003038   112.86 |
  67 | 0.003039   112.92 |
  68 | 0.003038   112.86 |
  69 | 0.003038   112.86 |
  70 | 0.003037   112.82 |
  71 | 0.003045   113.12 |
  72 | 0.003044   113.11 |
  73 | 0.003047   113.20 |
  74 | 0.003047   113.20 |
  75 | 0.003042   113.02 |
  76 | 0.003045   113.14 |
  77 | 0.003043   113.06 |
  78 | 0.003047   113.19 |
  79 | 0.003046   113.15 |
  80 | 0.003051   113.35 |
  81 | 0.003048   113.26 |
  82 | 0.003041   112.97 |
  83 | 0.003039   112.90 |
  84 | 0.003031   112.63 |
  85 | 0.003022   112.27 |
  86 | 0.003024   112.36 |
  87 | 0.003018   112.14 |
  88 | 0.003008   111.77 |
  89 | 0.003007   111.74 |
  90 | 0.003002   111.54 |
  91 | 0.002999   111.43 |
  92 | 0.002998   111.37 |
  93 | 0.003002   111.54 |
  94 | 0.002997   111.35 |
  95 | 0.002995   111.27 |
  96 | 0.002994   111.23 |
  97 | 0.002992   111.17 |
  98 | 0.002992   111.17 |
  99 | 0.002992   111.17 |
 100 |  0.00299   111.10 |
[1] "Random Forest variable coefficients"
                      %IncMSE IncNodePurity
graph0           0.000000e+00  1.333333e-02
graph1           1.207899e-03  3.619304e-02
graph2           0.000000e+00  2.168404e-21
graph3           1.647899e-04  1.250185e-01
graph4           1.282756e-03  6.743143e-02
graph5           1.980683e-04  4.607825e-02
graph6           7.580188e-04  6.254594e-02
graph7           5.746776e-05  3.208071e-02
graph8           0.000000e+00  0.000000e+00
graph9           1.264510e-04  6.484782e-02
graph10          2.222896e-04  1.151726e-01
graph11          1.147561e-03  9.508870e-02
graph12          1.799901e-04  1.308455e-01
graph13          4.392940e-05  6.819582e-02
graph14          3.044140e-05  1.261512e-02
graph15          8.974706e-05  4.932159e-02
graph16          4.209325e-04  4.360624e-02
graph17          7.799012e-05  1.095561e-01
graph18          8.148514e-05  6.303291e-02
graph19          4.991632e-05  1.099406e-01
graph20          8.874561e-04  1.927984e-02
graph21          3.262707e-05  5.732163e-02
graph22         -1.065579e-05  3.212315e-02
graph23          7.010178e-04  5.691225e-02
graph24          0.000000e+00  1.797065e-19
graph25          5.214037e-05  2.166971e-02
graph26          0.000000e+00  0.000000e+00
graph27          4.242681e-06  2.409091e-02
graph28          0.000000e+00  5.204170e-20
graph29          0.000000e+00  0.000000e+00
orbit0           0.000000e+00  6.327024e-17
orbit1           9.171980e-04  8.882050e-02
orbit2          -8.517888e-06  1.920675e-02
orbit3           0.000000e+00  8.131516e-22
orbit4           1.292885e-04  1.237579e-01
orbit5           6.718881e-04  1.697560e-01
orbit6           2.130783e-03  6.445714e-02
orbit7           1.419784e-05  3.193408e-02
orbit8           1.134281e-04  4.395493e-02
orbit9           1.536445e-04  6.211204e-02
orbit10          7.559411e-04  2.791446e-02
orbit11          0.000000e+00  2.834416e-02
orbit12         -4.405286e-06  3.634033e-02
orbit13          0.000000e+00  1.897354e-21
orbit14          0.000000e+00  2.341877e-19
orbit15          2.090228e-04  5.221574e-02
orbit16          6.938136e-04  6.371547e-02
orbit17          1.880543e-04  1.931730e-02
orbit18          8.971637e-04  3.410669e-01
orbit19          8.452991e-05  8.084956e-02
orbit20          3.584179e-04  2.066538e-01
orbit21          4.107977e-04  6.322949e-02
orbit22          9.516590e-05  1.011980e-01
orbit23          4.391716e-06  1.461384e-02
orbit24          3.219317e-04  5.205582e-02
orbit25          0.000000e+00  5.052382e-19
orbit26          8.554567e-06  2.660605e-02
orbit27          4.742203e-04  2.025243e-02
orbit28          1.534628e-03  1.387938e-01
orbit29          4.361099e-06  1.333333e-02
orbit30          1.932911e-05  1.230118e-02
orbit31          8.756036e-05  2.057317e-02
orbit32          1.147316e-03  2.542965e-02
orbit33          1.097668e-05  8.011650e-02
orbit34          2.899565e-04  4.251420e-02
orbit35          1.729365e-05  1.926974e-02
orbit36          1.323453e-04  9.436286e-02
orbit37          2.623458e-04  1.962162e-02
orbit38          4.838338e-04  3.799853e-03
orbit39          3.267024e-05  3.762404e-02
orbit40          2.877937e-04  7.734009e-02
orbit41          1.122209e-04  2.207196e-02
orbit42          0.000000e+00  8.809143e-21
orbit43          5.209826e-05  1.541943e-02
orbit44          0.000000e+00  0.000000e+00
orbit45          3.625034e-05  3.397634e-02
orbit46          1.635400e-04  3.295193e-02
orbit47          1.793871e-04  7.822649e-02
orbit48          1.292997e-04  3.631009e-02
orbit49          0.000000e+00  6.057980e-20
orbit50          4.521721e-05  4.174607e-03
orbit51          1.129498e-04  5.303286e-02
orbit52          3.335222e-06  3.736538e-02
orbit53         -8.500793e-06  1.353433e-01
orbit54          4.395604e-06  6.215000e-02
orbit55          0.000000e+00  0.000000e+00
orbit56          7.030542e-05  6.564641e-02
orbit57          0.000000e+00  0.000000e+00
orbit58          0.000000e+00  0.000000e+00
orbit59          0.000000e+00  1.500000e-02
orbit60          2.709596e-04  4.443586e-02
orbit61          0.000000e+00  4.452381e-02
orbit62          4.654983e-05  2.793651e-03
orbit63          0.000000e+00  3.794708e-21
orbit64         -2.414078e-05  1.758748e-01
orbit65          0.000000e+00  0.000000e+00
orbit66          0.000000e+00  5.421011e-22
orbit67          0.000000e+00  0.000000e+00
orbit68          0.000000e+00  0.000000e+00
orbit69          0.000000e+00  0.000000e+00
orbit70          0.000000e+00  6.938894e-20
orbit71          0.000000e+00  0.000000e+00
orbit72          0.000000e+00  0.000000e+00
AP               0.000000e+00  5.421011e-22
bet              7.466739e-05  4.842540e-02
ecc              0.000000e+00  2.005249e-02
eccrad           3.030463e-05  4.375940e-02
close            5.763847e-05  8.881910e-02
constraint       8.746268e-05  1.072060e-01
coreness         3.291487e-04  3.957716e-01
knn              8.253502e-04  1.094923e-01
hubscore         7.743851e-05  4.572956e-02
pagerank         4.727265e-04  9.970018e-01
trans            1.686475e-05  4.871902e-02
evcent          -4.325260e-06  3.111111e-02
first            0.000000e+00  6.640738e-21
upto_second      4.937649e-05  5.309197e-02
upto_third       2.684449e-05  5.945175e-02
upto_fourth      1.964007e-04  3.271253e-03
upto_fifth       7.315175e-04  6.061291e-02
upto_sixth       1.527741e-04  1.390038e-01
second           1.496454e-04  9.149713e-02
third            2.952641e-03  2.382939e-01
fourth           1.308838e-04  2.184185e-01
fifth            5.203905e-05  1.323463e-01
sixth            1.042036e-03  1.058009e-01
ratio1           4.483257e-04  2.206553e-01
ratio2           1.177583e-03  6.605651e-01
ratio3           2.060732e-04  5.665211e-01
ratio4           2.501036e-04  2.587969e-01
ratio5           1.413827e-04  1.099099e+00
ratio6           1.823863e-03  2.160340e-01
selfinter       -3.529840e-05  5.465312e-03
walktrap_vertex  0.000000e+00  2.807018e-03
bigcom1          0.000000e+00  0.000000e+00
bigcom2          0.000000e+00  0.000000e+00
bigcom3          9.318665e-05  1.277655e-01
bigcom4         -4.233700e-06  1.211143e-05
bigcom6          0.000000e+00  0.000000e+00
bigcom8          0.000000e+00  0.000000e+00
bigcom9          0.000000e+00  1.138412e-20
bigcom11         0.000000e+00  0.000000e+00
bigcom13         0.000000e+00  0.000000e+00
bigcom15         0.000000e+00  0.000000e+00
bigcom16         0.000000e+00  0.000000e+00
bigcom21         0.000000e+00  0.000000e+00
bigcom22         0.000000e+00  0.000000e+00
bigcom24         0.000000e+00  0.000000e+00
bigcom26         1.310908e-05  1.005741e-01
bigcom28         0.000000e+00  0.000000e+00
bigcom30         0.000000e+00  0.000000e+00
bigcom31         0.000000e+00  0.000000e+00
bigcom32         0.000000e+00  0.000000e+00
bigcom33         0.000000e+00  0.000000e+00
bigcom34         0.000000e+00  0.000000e+00
bigcom36         0.000000e+00  0.000000e+00
bigcom37         0.000000e+00  0.000000e+00
bigcom38         0.000000e+00  0.000000e+00
bigcom39         0.000000e+00  0.000000e+00
bigcom40         0.000000e+00  7.318365e-21
bigcom43         0.000000e+00  0.000000e+00
bigcom44         0.000000e+00  0.000000e+00
bigcom46         0.000000e+00  0.000000e+00
bigcom47         0.000000e+00  3.469447e-20
bigcom49         0.000000e+00  0.000000e+00
bigcom50         0.000000e+00  0.000000e+00
bigcom51         0.000000e+00  0.000000e+00
bigcom52         0.000000e+00  0.000000e+00
bigcom54         0.000000e+00  0.000000e+00
bigcom56         0.000000e+00  0.000000e+00
bigcom62         0.000000e+00  0.000000e+00
bigcom66         0.000000e+00  0.000000e+00
bigcom68         0.000000e+00  0.000000e+00
bigcom69         0.000000e+00  0.000000e+00
bigcom71         0.000000e+00  0.000000e+00
bigcom72         0.000000e+00  0.000000e+00
bigcom73         0.000000e+00  0.000000e+00
bigcom74         0.000000e+00  0.000000e+00
bigcom75         0.000000e+00  0.000000e+00
bigcom76         0.000000e+00  0.000000e+00
bigcom77         0.000000e+00  0.000000e+00
bigcom79         0.000000e+00  0.000000e+00
bigcom80         0.000000e+00  0.000000e+00
bigcom82         0.000000e+00  0.000000e+00
bigcom83         0.000000e+00  0.000000e+00
bigcom84         0.000000e+00  0.000000e+00
bigcom85         0.000000e+00  0.000000e+00
bigcom87         0.000000e+00  0.000000e+00
bigcom89         0.000000e+00  0.000000e+00
bigcom91         0.000000e+00  0.000000e+00
bigcom92         0.000000e+00  0.000000e+00
bigcom93         0.000000e+00  0.000000e+00
bigcom96         0.000000e+00  0.000000e+00
bigcom97         0.000000e+00  0.000000e+00
bigcom98         0.000000e+00  0.000000e+00
bigcom99         0.000000e+00  0.000000e+00
bigcom101        0.000000e+00  0.000000e+00
bigcom104        0.000000e+00  1.734723e-20
bigcom106        0.000000e+00  0.000000e+00
bigcom109        0.000000e+00  0.000000e+00
bigcom113        0.000000e+00  1.734723e-20
bigcom116        0.000000e+00  0.000000e+00
bigcom120        0.000000e+00  0.000000e+00
bigcom123        0.000000e+00  0.000000e+00
bigcom126        0.000000e+00  0.000000e+00
bigcom127        0.000000e+00  0.000000e+00
bigcom137        0.000000e+00  1.734723e-20
bigcom139        0.000000e+00  0.000000e+00
bigcom140        0.000000e+00  0.000000e+00
bigcom143        0.000000e+00  0.000000e+00
bigcom145        0.000000e+00  0.000000e+00
bigcom146        0.000000e+00  0.000000e+00
bigcom147        0.000000e+00  0.000000e+00
bigcom149        0.000000e+00  0.000000e+00
bigcom153        0.000000e+00  0.000000e+00
bigcom154        0.000000e+00  0.000000e+00
bigcom156        0.000000e+00  0.000000e+00
bigcom157        0.000000e+00  0.000000e+00
bigcom158        0.000000e+00  0.000000e+00
bigcom160        0.000000e+00  0.000000e+00
bigcom161        0.000000e+00  0.000000e+00
bigcom162        0.000000e+00  0.000000e+00
bigcom164        0.000000e+00  0.000000e+00
bigcom166        0.000000e+00  0.000000e+00
bigcom167        0.000000e+00  0.000000e+00
bigcom171        0.000000e+00  0.000000e+00
bigcom173        0.000000e+00  0.000000e+00
bigcom175        0.000000e+00  0.000000e+00
bigcom176        0.000000e+00  3.469447e-20
bigcom177        0.000000e+00  0.000000e+00
bigcom178        3.365646e-05  3.460094e-01
bigcom180        0.000000e+00  0.000000e+00
bigcom181        0.000000e+00  0.000000e+00
bigcom184        0.000000e+00  0.000000e+00
bigcom186        0.000000e+00  0.000000e+00
bigcom187        0.000000e+00  0.000000e+00
bigcom189        0.000000e+00  0.000000e+00
bigcom194        0.000000e+00  3.469447e-20
bigcom195        0.000000e+00  0.000000e+00
bigcom196        0.000000e+00  0.000000e+00
bigcom204        0.000000e+00  0.000000e+00
bigcom205        0.000000e+00  0.000000e+00
bigcom212        0.000000e+00  0.000000e+00
bigcom214        0.000000e+00  0.000000e+00
bigcom222        0.000000e+00  1.734723e-20
bigcom223        0.000000e+00  0.000000e+00
bigcom226        0.000000e+00  0.000000e+00
bigcom227        0.000000e+00  0.000000e+00
bigcom229        0.000000e+00  0.000000e+00
bigcom233        0.000000e+00  0.000000e+00
bigcom236        0.000000e+00  0.000000e+00
bigcom237        0.000000e+00  0.000000e+00
bigcom246        0.000000e+00  0.000000e+00
bigcom248        0.000000e+00  3.469447e-20
bigcom249        0.000000e+00  0.000000e+00
bigcom250        0.000000e+00  0.000000e+00
bigcom254        0.000000e+00  0.000000e+00
bigcom266        0.000000e+00  0.000000e+00
bigcom269        0.000000e+00  0.000000e+00
bigcom272        0.000000e+00  0.000000e+00
bigcom274        0.000000e+00  0.000000e+00
bigcom281        0.000000e+00  0.000000e+00
bigcom291        0.000000e+00  0.000000e+00
bigcom292        0.000000e+00  0.000000e+00
bigcom295        0.000000e+00  0.000000e+00
bigcom299        0.000000e+00  0.000000e+00
bigcom301        0.000000e+00  0.000000e+00
bigcom306        0.000000e+00  0.000000e+00
bigcom309        0.000000e+00  0.000000e+00
bigcom314        0.000000e+00  0.000000e+00
bigcom321        0.000000e+00  0.000000e+00
bigcom341        0.000000e+00  0.000000e+00
bigcom350        0.000000e+00  0.000000e+00
bigcom353        0.000000e+00  0.000000e+00
bigcom359        0.000000e+00  0.000000e+00
bigcom363        0.000000e+00  0.000000e+00
bigcom365        0.000000e+00  0.000000e+00
bigcom385        0.000000e+00  0.000000e+00
bigcom386        0.000000e+00  0.000000e+00
bigcom408        0.000000e+00  1.734723e-20
bigcom412        0.000000e+00  0.000000e+00
bigcom480        0.000000e+00  0.000000e+00
spin_vertex      1.159771e-04  9.550453e-02
membership_s1    9.899054e-06  6.074325e-03
membership_s3    0.000000e+00  0.000000e+00
membership_s4   -1.207338e-05  9.465118e-03
membership_s5    0.000000e+00  0.000000e+00
membership_s6    0.000000e+00  1.761829e-21
membership_s7    2.812343e-05  7.387453e-02
membership_s8    0.000000e+00  0.000000e+00
membership_s9    0.000000e+00  0.000000e+00
membership_s11   0.000000e+00  0.000000e+00
membership_s12   0.000000e+00  3.469447e-20
membership_s14   0.000000e+00  0.000000e+00
membership_s15   3.075600e-05  1.790941e-01
membership_s16   0.000000e+00  0.000000e+00
membership_s17   0.000000e+00  0.000000e+00
membership_s18   0.000000e+00  0.000000e+00
membership_s20   0.000000e+00  0.000000e+00
membership_s21   0.000000e+00  1.084202e-21
membership_s22   0.000000e+00  0.000000e+00
membership_s24   0.000000e+00  0.000000e+00
membership_s25   0.000000e+00  0.000000e+00
membership_s26   0.000000e+00  0.000000e+00
membership_s27   0.000000e+00  3.930233e-21
membership_s28   0.000000e+00  0.000000e+00
membership_s30   1.223386e-04  8.518003e-02
membership_s31   9.809723e-05  1.174899e-01
membership_s32   2.871417e-04  2.137628e-01
membership_s33   0.000000e+00  0.000000e+00
membership_s36   0.000000e+00  0.000000e+00
membership_s37   0.000000e+00  0.000000e+00
V1               2.283180e-04  1.804238e-01
V2               5.524192e-04  6.068147e-01
pdi              0.000000e+00  1.355253e-21
adhesion         5.480951e-04  2.980473e-01
cohesion         5.691037e-04  1.751736e-01
inner            9.180847e-04  5.895329e-01
outer            1.472834e-04  2.213074e-01
ioratio          7.615003e-04  3.108457e-01
comsize          7.525303e-04  3.277347e-01
[1] "Dataset: low_TnotC Model GLM, run: 6 of 10 2015-06-22 15:04:49"
[1] "glmnet variable coefficients"
                         [,1]          [,2]
(Intercept)     -5.912230e+00 -7.402895e+00
graph0           4.693577e-40  9.954720e-03
graph1          -1.326448e-42 -1.633802e-05
graph2           1.077850e-40  1.453009e-03
graph3          -4.599889e-44 -4.334862e-07
graph4          -1.489137e-45 -2.584653e-08
graph5           1.646852e-41  8.645340e-08
graph6          -4.593901e-43 -2.473296e-06
graph7          -1.600096e-41 -7.373992e-04
graph8          -1.343164e-39 -7.721588e-02
graph9          -8.161683e-46 -1.052067e-08
graph10         -5.015741e-47 -5.870525e-10
graph11         -2.307405e-48 -4.983271e-11
graph12         -2.657168e-45 -1.752644e-08
graph13         -9.688977e-45  7.542207e-08
graph14         -3.725816e-46 -4.096922e-09
graph15          2.884265e-43 -2.329584e-05
graph16         -8.867441e-45 -4.823193e-08
graph17         -1.602693e-44 -1.451251e-07
graph18         -3.730970e-43 -7.390067e-06
graph19         -1.284223e-43 -3.773440e-06
graph20          5.858103e-43  1.362272e-06
graph21          4.909266e-43  3.105516e-05
graph22         -4.135762e-43 -1.425930e-05
graph23         -7.927038e-43 -2.198805e-05
graph24         -1.470497e-42 -7.012867e-05
graph25          1.610672e-41  2.630609e-04
graph26         -8.400264e-42 -3.391060e-04
graph27         -1.852026e-41 -4.235450e-03
graph28         -4.855107e-41 -6.322688e-04
graph29         -2.274761e-39 -3.155730e-02
orbit0           4.693577e-40  9.994846e-03
orbit1          -1.331566e-42 -1.629741e-05
orbit2           2.016198e-40 -8.025395e-04
orbit3           1.077850e-40  1.486037e-03
orbit4          -5.304224e-44 -5.953956e-07
orbit5          -8.752304e-44  6.746766e-06
orbit6          -1.489140e-45 -2.581425e-08
orbit7           1.972472e-40 -4.579299e-03
orbit8           1.646852e-41  6.152963e-06
orbit9          -6.366609e-43 -3.742244e-06
orbit10         -6.112729e-43 -1.122170e-06
orbit11          8.825499e-41 -9.018096e-03
orbit12         -1.646249e-41 -7.475558e-04
orbit13          7.775838e-40  4.170547e-03
orbit14         -1.343164e-39 -7.722603e-02
orbit15         -1.119235e-45 -1.940218e-08
orbit16          1.546754e-44  1.162977e-06
orbit17         -9.650750e-46  6.761768e-08
orbit18          1.456129e-46  1.703624e-09
orbit19         -5.529477e-47 -6.034554e-10
orbit20         -4.595165e-46 -1.420146e-08
orbit21          2.954603e-43  2.947306e-05
orbit22         -2.307405e-48 -4.979724e-11
orbit23          5.098485e-40  1.341477e-02
orbit24         -3.282522e-45 -1.158030e-08
orbit25         -3.740273e-45 -8.279119e-08
orbit26         -2.619913e-43 -3.644513e-06
orbit27         -1.671326e-44  1.322900e-07
orbit28          7.062806e-44  2.059979e-05
orbit29         -2.034495e-44 -1.049454e-06
orbit30         -7.162011e-43 -8.382825e-05
orbit31         -4.241472e-46 -4.442367e-09
orbit32         -9.609228e-46 -1.490657e-08
orbit33         -6.550891e-41 -4.146064e-02
orbit34          2.884265e-43 -2.313260e-05
orbit35         -1.914758e-44 -2.391867e-07
orbit36          4.608568e-43  1.846178e-05
orbit37          2.350729e-45  3.642667e-07
orbit38          1.443352e-41  4.683209e-04
orbit39         -3.208271e-44 -1.534896e-07
orbit40         -1.406952e-44 -2.487755e-07
orbit41         -3.381647e-43  1.852257e-05
orbit42          1.072009e-39 -3.641819e-02
orbit43         -3.730803e-43 -7.378957e-06
orbit44         -1.625253e-39 -1.614366e-01
orbit45         -1.474563e-43 -3.500843e-06
orbit46         -3.637663e-43 -2.511845e-05
orbit47         -1.032147e-41 -6.529341e-04
orbit48          8.786686e-44  1.247880e-05
orbit49          5.896564e-43  1.563994e-06
orbit50          1.847551e-41 -1.234865e-03
orbit51          1.669685e-42  8.923261e-05
orbit52         -5.337605e-43 -1.391365e-05
orbit53          7.692923e-41  3.884694e-03
orbit54         -4.135642e-43 -1.424708e-05
orbit55         -1.773971e-39 -2.781023e-01
orbit56         -8.003195e-43 -2.242191e-05
orbit57         -2.214724e-42 -4.388571e-05
orbit58         -1.475373e-39 -6.403442e-02
orbit59         -1.599287e-42 -7.705908e-05
orbit60         -9.027510e-43  1.792729e-04
orbit61          8.966041e-39  4.296984e-01
orbit62          1.022447e-41 -2.264373e-04
orbit63          4.890763e-41  1.080180e-03
orbit64          2.601241e-40  1.385172e-02
orbit65         -9.975102e-42 -4.367459e-04
orbit66         -2.133362e-41 -2.958023e-04
orbit67         -1.890802e-39 -1.018285e-01
orbit68         -1.830866e-41 -4.203380e-03
orbit69         -2.730871e-39 -5.066257e-01
orbit70         -4.851449e-41 -6.114656e-04
orbit71         -1.332016e-39 -5.541789e-02
orbit72         -2.274761e-39 -3.154155e-02
AP              -2.815959e-39 -1.950173e-01
bet             -1.492946e-43 -9.435169e-06
ecc              9.346699e-40  1.254419e-02
eccrad           5.608019e-39  7.516142e-02
close           -2.775859e-38 -3.298579e-01
constraint      -1.929005e-39 -7.461999e-02
coreness         1.002707e-39  2.989586e-02
knn             -2.428288e-42 -3.800248e-05
hubscore        -1.402267e-37 -1.397175e+00
pagerank         2.708875e-39 -3.049351e-01
trans           -6.924352e-40 -3.524729e-02
evcent          -1.405147e-37 -1.522503e+00
first            4.693577e-40  9.967767e-03
upto_second     -1.389734e-42 -1.597544e-05
upto_third      -2.465068e-43 -5.104095e-07
upto_fourth     -3.059155e-43 -9.051981e-06
upto_fifth      -2.183759e-43  7.737138e-06
upto_sixth       2.451343e-43  3.945128e-05
second          -1.392468e-42 -1.603801e-05
third           -2.518111e-43  5.445671e-07
fourth           7.130619e-44 -1.271678e-05
fifth            4.534614e-43  1.691753e-05
sixth            4.259095e-43 -3.052696e-06
ratio1          -2.426544e-42 -3.682081e-05
ratio2           1.396978e-41  7.784045e-04
ratio3           1.308092e-41  7.492545e-04
ratio4          -3.676668e-42 -3.939652e-04
ratio5          -3.031453e-42 -1.139985e-04
ratio6           4.688822e-43  4.498178e-06
selfinter        8.343750e-39  3.979505e-01
walktrap_vertex  7.937742e-41 -1.605693e-02
bigcom1         -2.928828e-39 -1.637710e-01
bigcom2         -2.729569e-39 -1.605565e-01
bigcom3          1.511686e-38  7.261181e-01
bigcom4          1.342187e-39  1.341559e-01
bigcom6          0.000000e+00  0.000000e+00
bigcom8         -2.768739e-39 -9.695102e-02
bigcom9         -2.739148e-39 -2.296581e-01
bigcom11        -2.730437e-39 -2.309268e-01
bigcom13        -2.733044e-39 -2.719044e-01
bigcom15        -2.735221e-39 -1.163972e-01
bigcom16        -2.729135e-39 -1.669090e-01
bigcom21        -2.743962e-39 -3.674152e-01
bigcom22        -2.765172e-39 -3.261520e-01
bigcom24        -2.727834e-39 -1.090871e-01
bigcom26         3.349784e-38  1.022112e+00
bigcom28        -2.768739e-39 -1.690618e-01
bigcom30        -2.742210e-39 -4.643528e-01
bigcom31        -2.726968e-39 -2.320654e-01
bigcom32        -2.730871e-39 -1.597378e-01
bigcom33        -2.727401e-39 -1.107324e-01
bigcom34        -2.728268e-39 -1.612817e-01
bigcom36        -2.730003e-39 -3.716129e-01
bigcom37        -2.727401e-39 -1.166090e-01
bigcom38        -2.731740e-39 -1.749540e-01
bigcom39        -2.730437e-39 -2.055719e-01
bigcom40        -2.886003e-39 -1.808855e-01
bigcom43        -2.728701e-39 -1.087558e-01
bigcom44        -2.761170e-39 -1.079241e-01
bigcom46        -2.730871e-39 -1.332285e-01
bigcom47        -2.729135e-39 -1.321539e-01
bigcom49        -2.729135e-39 -2.360303e-01
bigcom50        -2.729569e-39 -2.484131e-01
bigcom51        -2.727834e-39 -1.771761e-01
bigcom52        -2.727401e-39 -2.432441e-01
bigcom54        -2.726968e-39 -1.546599e-01
bigcom56        -2.728268e-39 -1.058973e-01
bigcom62        -2.726968e-39 -2.084915e-01
bigcom66        -2.728268e-39 -2.829380e-01
bigcom68        -2.727401e-39 -1.304162e-01
bigcom69        -2.729569e-39 -2.964460e-01
bigcom71        -2.732609e-39 -8.963956e-02
bigcom72        -2.728701e-39 -1.115483e-01
bigcom73        -2.727834e-39 -1.419137e-01
bigcom74        -2.728268e-39 -1.426955e-01
bigcom75        -2.726968e-39 -1.416494e-01
bigcom76        -2.728268e-39 -1.628656e-01
bigcom77        -2.727834e-39 -2.341528e-01
bigcom79        -2.727834e-39 -4.564258e-01
bigcom80        -2.727834e-39 -1.658861e-01
bigcom82        -2.728268e-39 -4.494706e-01
bigcom83        -2.727401e-39 -1.361150e-01
bigcom84        -2.726968e-39 -4.569322e-01
bigcom85        -2.729135e-39 -3.491863e-01
bigcom87        -2.728701e-39 -1.769208e-01
bigcom89        -2.727834e-39 -2.974710e-01
bigcom91        -2.727401e-39 -2.790879e-01
bigcom92        -2.731305e-39 -2.382395e-01
bigcom93        -2.727834e-39 -1.515080e-01
bigcom96        -2.726968e-39 -2.853048e-01
bigcom97        -2.729135e-39 -2.009611e-01
bigcom98        -2.727834e-39 -3.771785e-01
bigcom99        -2.728268e-39 -1.116101e-01
bigcom101       -2.729135e-39 -1.730181e-01
bigcom104       -2.730871e-39 -4.123015e-01
bigcom106       -2.728268e-39 -1.848754e-01
bigcom109       -2.727834e-39 -1.922210e-01
bigcom113       -2.728701e-39 -3.127426e-01
bigcom116       -2.730871e-39 -1.205855e-01
bigcom120       -2.727401e-39 -2.565027e-01
bigcom123       -2.728268e-39 -2.119694e-01
bigcom126       -2.727401e-39 -2.882981e-01
bigcom127       -2.726968e-39 -1.080287e-01
bigcom137       -2.727834e-39 -1.864461e-01
bigcom139       -2.726968e-39 -1.913481e-01
bigcom140       -2.727834e-39 -2.822848e-01
bigcom143       -2.727834e-39 -2.503122e-01
bigcom145       -2.727834e-39 -9.447757e-02
bigcom146       -2.728268e-39 -8.551206e-02
bigcom147       -2.727834e-39 -2.104349e-01
bigcom149       -2.726535e-39 -2.494127e-02
bigcom153       -2.729135e-39 -2.077547e-01
bigcom154       -2.730003e-39 -1.854728e-01
bigcom156       -2.726968e-39 -2.028469e-01
bigcom157       -2.726968e-39 -9.350142e-02
bigcom158       -2.727401e-39 -1.726573e-01
bigcom160       -2.728268e-39 -1.819504e-01
bigcom161       -2.727401e-39 -1.269839e-01
bigcom162       -2.727401e-39 -2.508297e-01
bigcom164       -2.727834e-39 -2.482908e-01
bigcom166       -2.727834e-39 -1.674684e-01
bigcom167       -2.730437e-39 -1.536739e-01
bigcom171       -2.726535e-39 -2.546647e-01
bigcom173       -2.728268e-39 -1.000685e-01
bigcom175       -2.727401e-39 -8.093916e-02
bigcom176       -2.727834e-39 -2.615275e-01
bigcom177       -2.727834e-39 -1.082501e-01
bigcom178        1.994524e-37  2.300821e+00
bigcom180       -2.727401e-39 -3.160124e-01
bigcom181       -2.728268e-39 -1.943024e-01
bigcom184       -2.727401e-39 -1.308527e-01
bigcom186       -2.727401e-39 -3.878787e-01
bigcom187       -2.727401e-39 -4.116947e-01
bigcom189       -2.727834e-39 -1.167072e-01
bigcom194       -2.727834e-39 -1.521683e-01
bigcom195       -2.727401e-39 -2.333679e-01
bigcom196       -2.726535e-39 -5.253087e-01
bigcom204       -2.729569e-39 -1.611783e-01
bigcom205       -2.726968e-39 -9.974446e-02
bigcom212       -2.727834e-39 -1.518081e-01
bigcom214       -2.728701e-39 -1.275092e-01
bigcom222       -2.727401e-39 -1.233441e-01
bigcom223        0.000000e+00  0.000000e+00
bigcom226       -2.727401e-39 -1.680101e-01
bigcom227       -2.727401e-39 -9.063275e-02
bigcom229       -2.727834e-39 -1.270891e-01
bigcom233       -2.726968e-39 -1.240217e-01
bigcom236       -2.727834e-39 -1.290742e-01
bigcom237       -2.726535e-39 -1.965836e-01
bigcom246       -2.728268e-39 -2.282297e-01
bigcom248       -2.729135e-39 -2.531586e-01
bigcom249       -2.726968e-39 -1.419533e-01
bigcom250       -2.726968e-39 -4.170673e-01
bigcom254       -2.727834e-39 -1.828132e-01
bigcom266       -2.726968e-39 -3.701244e-01
bigcom269       -2.728701e-39 -2.135230e-01
bigcom272       -2.727834e-39 -2.514251e-01
bigcom274       -2.733479e-39 -1.575714e-01
bigcom281       -2.727401e-39 -1.100389e-01
bigcom291       -2.726535e-39 -2.454448e-01
bigcom292       -2.726968e-39 -1.436406e-01
bigcom295       -2.726535e-39 -1.620179e-01
bigcom299       -2.727401e-39 -2.038307e-01
bigcom301       -2.727834e-39 -1.740466e-01
bigcom306       -2.727834e-39 -2.323865e-01
bigcom309       -2.728268e-39 -2.726398e-01
bigcom314       -2.726968e-39 -8.167040e-02
bigcom321       -2.730003e-39 -1.818828e-01
bigcom341       -2.727401e-39 -1.455763e-01
bigcom350       -2.726968e-39 -4.023952e-02
bigcom353       -2.727401e-39 -8.970203e-02
bigcom359       -2.726968e-39 -4.594395e-01
bigcom363       -2.727401e-39 -9.999716e-02
bigcom365       -2.726535e-39 -2.937936e-01
bigcom385       -2.728268e-39 -2.337908e-01
bigcom386       -2.726968e-39 -7.528240e-02
bigcom408       -2.729569e-39 -1.802588e-01
bigcom412       -2.727834e-39 -1.069977e-01
bigcom480       -2.728268e-39 -1.222427e-01
spin_vertex      9.440461e-41  1.615479e-01
membership_s1   -1.471524e-39 -1.142501e-01
membership_s3   -2.734785e-39 -2.034296e-01
membership_s4   -1.463952e-39  8.001513e-04
membership_s5   -2.944396e-39 -1.678289e-01
membership_s6   -3.122130e-39 -1.489356e-01
membership_s7    2.587497e-40  1.052528e-01
membership_s8   -2.730003e-39 -2.289389e-01
membership_s9   -2.732175e-39 -2.529272e-01
membership_s11  -2.730437e-39 -1.730967e-01
membership_s12  -2.729569e-39 -2.792352e-01
membership_s14  -2.728701e-39 -1.992537e-01
membership_s15   6.488242e-39  4.366081e-01
membership_s16  -2.730437e-39 -2.127932e-01
membership_s17  -2.729569e-39 -1.916983e-01
membership_s18  -2.746596e-39 -1.670352e-01
membership_s20  -2.728268e-39 -1.562607e-01
membership_s21  -2.782647e-39 -1.672275e-01
membership_s22  -2.734785e-39 -1.699917e-01
membership_s24  -2.734350e-39 -1.697997e-01
membership_s25  -2.730437e-39 -2.234239e-01
membership_s26  -2.733044e-39 -1.698937e-01
membership_s27  -2.910461e-39 -2.075462e-01
membership_s28  -2.733044e-39 -2.811412e-01
membership_s30   4.349014e-39  1.612262e-01
membership_s31   3.028620e-39  2.652947e-01
membership_s32   1.501135e-38  7.707570e-01
membership_s33  -2.728268e-39 -1.950349e-01
membership_s36  -3.138106e-39 -1.864406e-01
membership_s37  -2.757180e-39 -1.810875e-01
V1               4.169121e-39  7.583684e-02
V2              -9.288915e-40 -3.906631e-01
pdi             -1.297813e-35 -8.260755e+02
adhesion        -1.400608e-43 -4.601181e-06
cohesion         2.792300e-43  9.004348e-06
inner            9.207013e-44  3.940157e-07
outer            1.252537e-43  4.293128e-06
ioratio          2.583112e-39  5.799213e-02
comsize          8.647179e-43  5.116512e-05
[1] "Dataset: low_TnotC Model GBM, run: 7 of 10 2015-06-22 15:06:02"
Iter   TrainDeviance   ValidDeviance   StepSize   Improve
     1        0.0370            -nan     0.0100    0.0002
     2        0.0360            -nan     0.0100   -0.0000
     3        0.0350            -nan     0.0100   -0.0000
     4        0.0346            -nan     0.0100   -0.0000
     5        0.0339            -nan     0.0100    0.0001
     6        0.0332            -nan     0.0100    0.0001
     7        0.0324            -nan     0.0100   -0.0000
     8        0.0319            -nan     0.0100    0.0000
     9        0.0315            -nan     0.0100    0.0000
    10        0.0311            -nan     0.0100   -0.0000
    20        0.0267            -nan     0.0100    0.0000
    40        0.0219            -nan     0.0100   -0.0000
    44        0.0213            -nan     0.0100   -0.0000

[1] "GBM variable coefficients"
                            var      rel.inf
pagerank               pagerank 2.581882e+01
inner                     inner 1.134166e+01
ratio5                   ratio5 6.386245e+00
V2                           V2 4.713133e+00
orbit28                 orbit28 4.206361e+00
orbit44                 orbit44 4.097196e+00
ratio2                   ratio2 3.638806e+00
V1                           V1 2.919968e+00
cohesion               cohesion 2.636547e+00
bigcom26               bigcom26 2.558881e+00
comsize                 comsize 1.938233e+00
ioratio                 ioratio 1.763800e+00
ratio3                   ratio3 1.671643e+00
orbit21                 orbit21 1.550784e+00
coreness               coreness 1.254559e+00
orbit38                 orbit38 1.200619e+00
orbit36                 orbit36 1.163210e+00
orbit33                 orbit33 1.156870e+00
outer                     outer 1.081117e+00
constraint           constraint 1.006668e+00
orbit17                 orbit17 9.860916e-01
fourth                   fourth 9.227475e-01
bet                         bet 8.359821e-01
graph25                 graph25 8.245027e-01
knn                         knn 7.413721e-01
graph19                 graph19 7.349227e-01
membership_s31   membership_s31 7.114477e-01
walktrap_vertex walktrap_vertex 6.705212e-01
orbit18                 orbit18 6.474194e-01
orbit47                 orbit47 6.096249e-01
graph14                 graph14 6.064362e-01
selfinter             selfinter 5.548680e-01
ratio6                   ratio6 5.500694e-01
graph6                   graph6 5.352579e-01
graph16                 graph16 5.110467e-01
ratio4                   ratio4 4.754142e-01
membership_s32   membership_s32 4.512670e-01
adhesion               adhesion 4.355270e-01
orbit63                 orbit63 4.066280e-01
bigcom3                 bigcom3 4.023012e-01
graph12                 graph12 3.845440e-01
graph20                 graph20 3.731647e-01
orbit45                 orbit45 3.617593e-01
orbit60                 orbit60 3.432868e-01
graph10                 graph10 3.026280e-01
orbit39                 orbit39 2.792414e-01
graph21                 graph21 2.696739e-01
membership_s30   membership_s30 2.537552e-01
ratio1                   ratio1 2.403042e-01
spin_vertex         spin_vertex 2.184626e-01
graph15                 graph15 2.129213e-01
graph5                   graph5 2.024749e-01
orbit35                 orbit35 1.996895e-01
upto_second         upto_second 1.990345e-01
orbit31                 orbit31 1.719645e-01
upto_sixth           upto_sixth 1.459024e-01
graph4                   graph4 1.454069e-01
graph23                 graph23 1.403942e-01
sixth                     sixth 1.378269e-01
orbit52                 orbit52 1.339367e-01
upto_third           upto_third 1.302063e-01
orbit29                 orbit29 1.254034e-01
graph3                   graph3 1.232004e-01
graph2                   graph2 1.143047e-01
graph11                 graph11 7.076046e-02
orbit32                 orbit32 3.873180e-04
orbit10                 orbit10 3.554373e-04
orbit11                 orbit11 2.509727e-04
fifth                     fifth 8.087605e-05
orbit5                   orbit5 6.341046e-05
trans                     trans 4.449314e-05
graph0                   graph0 0.000000e+00
graph1                   graph1 0.000000e+00
graph7                   graph7 0.000000e+00
graph8                   graph8 0.000000e+00
graph9                   graph9 0.000000e+00
graph13                 graph13 0.000000e+00
graph17                 graph17 0.000000e+00
graph18                 graph18 0.000000e+00
graph22                 graph22 0.000000e+00
graph24                 graph24 0.000000e+00
graph26                 graph26 0.000000e+00
graph27                 graph27 0.000000e+00
graph28                 graph28 0.000000e+00
graph29                 graph29 0.000000e+00
orbit0                   orbit0 0.000000e+00
orbit1                   orbit1 0.000000e+00
orbit2                   orbit2 0.000000e+00
orbit3                   orbit3 0.000000e+00
orbit4                   orbit4 0.000000e+00
orbit6                   orbit6 0.000000e+00
orbit7                   orbit7 0.000000e+00
orbit8                   orbit8 0.000000e+00
orbit9                   orbit9 0.000000e+00
orbit12                 orbit12 0.000000e+00
orbit13                 orbit13 0.000000e+00
orbit14                 orbit14 0.000000e+00
orbit15                 orbit15 0.000000e+00
orbit16                 orbit16 0.000000e+00
orbit19                 orbit19 0.000000e+00
orbit20                 orbit20 0.000000e+00
orbit22                 orbit22 0.000000e+00
orbit23                 orbit23 0.000000e+00
orbit24                 orbit24 0.000000e+00
orbit25                 orbit25 0.000000e+00
orbit26                 orbit26 0.000000e+00
orbit27                 orbit27 0.000000e+00
orbit30                 orbit30 0.000000e+00
orbit34                 orbit34 0.000000e+00
orbit37                 orbit37 0.000000e+00
orbit40                 orbit40 0.000000e+00
orbit41                 orbit41 0.000000e+00
orbit42                 orbit42 0.000000e+00
orbit43                 orbit43 0.000000e+00
orbit46                 orbit46 0.000000e+00
orbit48                 orbit48 0.000000e+00
orbit49                 orbit49 0.000000e+00
orbit50                 orbit50 0.000000e+00
orbit51                 orbit51 0.000000e+00
orbit53                 orbit53 0.000000e+00
orbit54                 orbit54 0.000000e+00
orbit55                 orbit55 0.000000e+00
orbit56                 orbit56 0.000000e+00
orbit57                 orbit57 0.000000e+00
orbit58                 orbit58 0.000000e+00
orbit59                 orbit59 0.000000e+00
orbit61                 orbit61 0.000000e+00
orbit62                 orbit62 0.000000e+00
orbit64                 orbit64 0.000000e+00
orbit65                 orbit65 0.000000e+00
orbit66                 orbit66 0.000000e+00
orbit67                 orbit67 0.000000e+00
orbit68                 orbit68 0.000000e+00
orbit69                 orbit69 0.000000e+00
orbit70                 orbit70 0.000000e+00
orbit71                 orbit71 0.000000e+00
orbit72                 orbit72 0.000000e+00
AP                           AP 0.000000e+00
ecc                         ecc 0.000000e+00
eccrad                   eccrad 0.000000e+00
close                     close 0.000000e+00
hubscore               hubscore 0.000000e+00
evcent                   evcent 0.000000e+00
first                     first 0.000000e+00
upto_fourth         upto_fourth 0.000000e+00
upto_fifth           upto_fifth 0.000000e+00
second                   second 0.000000e+00
third                     third 0.000000e+00
bigcom1                 bigcom1 0.000000e+00
bigcom2                 bigcom2 0.000000e+00
bigcom4                 bigcom4 0.000000e+00
bigcom6                 bigcom6 0.000000e+00
bigcom8                 bigcom8 0.000000e+00
bigcom9                 bigcom9 0.000000e+00
bigcom11               bigcom11 0.000000e+00
bigcom13               bigcom13 0.000000e+00
bigcom15               bigcom15 0.000000e+00
bigcom16               bigcom16 0.000000e+00
bigcom21               bigcom21 0.000000e+00
bigcom22               bigcom22 0.000000e+00
bigcom24               bigcom24 0.000000e+00
bigcom28               bigcom28 0.000000e+00
bigcom30               bigcom30 0.000000e+00
bigcom31               bigcom31 0.000000e+00
bigcom32               bigcom32 0.000000e+00
bigcom33               bigcom33 0.000000e+00
bigcom34               bigcom34 0.000000e+00
bigcom36               bigcom36 0.000000e+00
bigcom37               bigcom37 0.000000e+00
bigcom38               bigcom38 0.000000e+00
bigcom39               bigcom39 0.000000e+00
bigcom40               bigcom40 0.000000e+00
bigcom43               bigcom43 0.000000e+00
bigcom44               bigcom44 0.000000e+00
bigcom46               bigcom46 0.000000e+00
bigcom47               bigcom47 0.000000e+00
bigcom49               bigcom49 0.000000e+00
bigcom50               bigcom50 0.000000e+00
bigcom51               bigcom51 0.000000e+00
bigcom52               bigcom52 0.000000e+00
bigcom54               bigcom54 0.000000e+00
bigcom56               bigcom56 0.000000e+00
bigcom62               bigcom62 0.000000e+00
bigcom66               bigcom66 0.000000e+00
bigcom68               bigcom68 0.000000e+00
bigcom69               bigcom69 0.000000e+00
bigcom71               bigcom71 0.000000e+00
bigcom72               bigcom72 0.000000e+00
bigcom73               bigcom73 0.000000e+00
bigcom74               bigcom74 0.000000e+00
bigcom75               bigcom75 0.000000e+00
bigcom76               bigcom76 0.000000e+00
bigcom77               bigcom77 0.000000e+00
bigcom79               bigcom79 0.000000e+00
bigcom80               bigcom80 0.000000e+00
bigcom82               bigcom82 0.000000e+00
bigcom83               bigcom83 0.000000e+00
bigcom84               bigcom84 0.000000e+00
bigcom85               bigcom85 0.000000e+00
bigcom87               bigcom87 0.000000e+00
bigcom89               bigcom89 0.000000e+00
bigcom91               bigcom91 0.000000e+00
bigcom92               bigcom92 0.000000e+00
bigcom93               bigcom93 0.000000e+00
bigcom96               bigcom96 0.000000e+00
bigcom97               bigcom97 0.000000e+00
bigcom98               bigcom98 0.000000e+00
bigcom99               bigcom99 0.000000e+00
bigcom101             bigcom101 0.000000e+00
bigcom104             bigcom104 0.000000e+00
bigcom106             bigcom106 0.000000e+00
bigcom109             bigcom109 0.000000e+00
bigcom113             bigcom113 0.000000e+00
bigcom116             bigcom116 0.000000e+00
bigcom120             bigcom120 0.000000e+00
bigcom123             bigcom123 0.000000e+00
bigcom126             bigcom126 0.000000e+00
bigcom127             bigcom127 0.000000e+00
bigcom137             bigcom137 0.000000e+00
bigcom139             bigcom139 0.000000e+00
bigcom140             bigcom140 0.000000e+00
bigcom143             bigcom143 0.000000e+00
bigcom145             bigcom145 0.000000e+00
bigcom146             bigcom146 0.000000e+00
bigcom147             bigcom147 0.000000e+00
bigcom149             bigcom149 0.000000e+00
bigcom153             bigcom153 0.000000e+00
bigcom154             bigcom154 0.000000e+00
bigcom156             bigcom156 0.000000e+00
bigcom157             bigcom157 0.000000e+00
bigcom158             bigcom158 0.000000e+00
bigcom160             bigcom160 0.000000e+00
bigcom161             bigcom161 0.000000e+00
bigcom162             bigcom162 0.000000e+00
bigcom164             bigcom164 0.000000e+00
bigcom166             bigcom166 0.000000e+00
bigcom167             bigcom167 0.000000e+00
bigcom171             bigcom171 0.000000e+00
bigcom173             bigcom173 0.000000e+00
bigcom175             bigcom175 0.000000e+00
bigcom176             bigcom176 0.000000e+00
bigcom177             bigcom177 0.000000e+00
bigcom178             bigcom178 0.000000e+00
bigcom180             bigcom180 0.000000e+00
bigcom181             bigcom181 0.000000e+00
bigcom184             bigcom184 0.000000e+00
bigcom186             bigcom186 0.000000e+00
bigcom187             bigcom187 0.000000e+00
bigcom189             bigcom189 0.000000e+00
bigcom194             bigcom194 0.000000e+00
bigcom195             bigcom195 0.000000e+00
bigcom196             bigcom196 0.000000e+00
bigcom204             bigcom204 0.000000e+00
bigcom205             bigcom205 0.000000e+00
bigcom212             bigcom212 0.000000e+00
bigcom214             bigcom214 0.000000e+00
bigcom222             bigcom222 0.000000e+00
bigcom223             bigcom223 0.000000e+00
bigcom226             bigcom226 0.000000e+00
bigcom227             bigcom227 0.000000e+00
bigcom229             bigcom229 0.000000e+00
bigcom233             bigcom233 0.000000e+00
bigcom236             bigcom236 0.000000e+00
bigcom237             bigcom237 0.000000e+00
bigcom246             bigcom246 0.000000e+00
bigcom248             bigcom248 0.000000e+00
bigcom249             bigcom249 0.000000e+00
bigcom250             bigcom250 0.000000e+00
bigcom254             bigcom254 0.000000e+00
bigcom266             bigcom266 0.000000e+00
bigcom269             bigcom269 0.000000e+00
bigcom272             bigcom272 0.000000e+00
bigcom274             bigcom274 0.000000e+00
bigcom281             bigcom281 0.000000e+00
bigcom291             bigcom291 0.000000e+00
bigcom292             bigcom292 0.000000e+00
bigcom295             bigcom295 0.000000e+00
bigcom299             bigcom299 0.000000e+00
bigcom301             bigcom301 0.000000e+00
bigcom306             bigcom306 0.000000e+00
bigcom309             bigcom309 0.000000e+00
bigcom314             bigcom314 0.000000e+00
bigcom321             bigcom321 0.000000e+00
bigcom341             bigcom341 0.000000e+00
bigcom350             bigcom350 0.000000e+00
bigcom353             bigcom353 0.000000e+00
bigcom359             bigcom359 0.000000e+00
bigcom363             bigcom363 0.000000e+00
bigcom365             bigcom365 0.000000e+00
bigcom385             bigcom385 0.000000e+00
bigcom386             bigcom386 0.000000e+00
bigcom408             bigcom408 0.000000e+00
bigcom412             bigcom412 0.000000e+00
bigcom480             bigcom480 0.000000e+00
membership_s1     membership_s1 0.000000e+00
membership_s3     membership_s3 0.000000e+00
membership_s4     membership_s4 0.000000e+00
membership_s5     membership_s5 0.000000e+00
membership_s6     membership_s6 0.000000e+00
membership_s7     membership_s7 0.000000e+00
membership_s8     membership_s8 0.000000e+00
membership_s9     membership_s9 0.000000e+00
membership_s11   membership_s11 0.000000e+00
membership_s12   membership_s12 0.000000e+00
membership_s14   membership_s14 0.000000e+00
membership_s15   membership_s15 0.000000e+00
membership_s16   membership_s16 0.000000e+00
membership_s17   membership_s17 0.000000e+00
membership_s18   membership_s18 0.000000e+00
membership_s20   membership_s20 0.000000e+00
membership_s21   membership_s21 0.000000e+00
membership_s22   membership_s22 0.000000e+00
membership_s24   membership_s24 0.000000e+00
membership_s25   membership_s25 0.000000e+00
membership_s26   membership_s26 0.000000e+00
membership_s27   membership_s27 0.000000e+00
membership_s28   membership_s28 0.000000e+00
membership_s33   membership_s33 0.000000e+00
membership_s36   membership_s36 0.000000e+00
membership_s37   membership_s37 0.000000e+00
pdi                         pdi 0.000000e+00
[1] "Dataset: low_TnotC Model RF, run: 7 of 10 2015-06-22 15:06:26"
     |      Out-of-bag   |
Tree |      MSE  %Var(y) |
   1 | 0.004903   170.99 |
   2 | 0.005113   178.31 |
   3 |  0.00449   156.57 |
   4 | 0.004836   168.63 |
   5 | 0.004009   139.80 |
   6 | 0.003914   136.49 |
   7 | 0.003873   135.08 |
   8 | 0.003637   126.82 |
   9 | 0.003671   128.03 |
  10 |   0.0035   122.07 |
  11 | 0.003577   124.72 |
  12 | 0.003777   131.73 |
  13 | 0.003743   130.52 |
  14 | 0.003634   126.74 |
  15 | 0.003556   124.01 |
  16 |  0.00355   123.79 |
  17 | 0.003532   123.18 |
  18 | 0.003472   121.06 |
  19 | 0.003511   122.45 |
  20 | 0.003482   121.41 |
  21 | 0.003482   121.43 |
  22 | 0.003441   120.01 |
  23 | 0.003452   120.38 |
  24 |  0.00348   121.35 |
  25 | 0.003442   120.02 |
  26 | 0.003437   119.85 |
  27 | 0.003434   119.75 |
  28 | 0.003401   118.59 |
  29 | 0.003396   118.43 |
  30 | 0.003362   117.25 |
  31 | 0.003353   116.93 |
  32 |  0.00333   116.12 |
  33 | 0.003344   116.60 |
  34 | 0.003353   116.92 |
  35 | 0.003355   117.00 |
  36 | 0.003383   117.99 |
  37 | 0.003382   117.94 |
  38 | 0.003385   118.05 |
  39 | 0.003386   118.09 |
  40 | 0.003386   118.06 |
  41 | 0.003367   117.41 |
  42 | 0.003375   117.70 |
  43 | 0.003364   117.30 |
  44 | 0.003348   116.75 |
  45 | 0.003351   116.87 |
  46 |  0.00335   116.81 |
  47 | 0.003342   116.55 |
  48 | 0.003335   116.31 |
  49 | 0.003321   115.80 |
  50 | 0.003309   115.41 |
  51 | 0.003313   115.53 |
  52 |  0.00331   115.43 |
  53 | 0.003305   115.25 |
  54 | 0.003308   115.35 |
  55 | 0.003304   115.21 |
  56 | 0.003298   115.00 |
  57 | 0.003303   115.19 |
  58 | 0.003311   115.48 |
  59 | 0.003305   115.26 |
  60 | 0.003307   115.34 |
  61 | 0.003307   115.31 |
  62 | 0.003311   115.45 |
  63 | 0.003313   115.54 |
  64 | 0.003308   115.36 |
  65 | 0.003309   115.40 |
  66 |   0.0033   115.09 |
  67 | 0.003295   114.90 |
  68 | 0.003272   114.11 |
  69 | 0.003277   114.28 |
  70 | 0.003282   114.45 |
  71 | 0.003278   114.33 |
  72 | 0.003274   114.19 |
  73 | 0.003278   114.31 |
  74 | 0.003279   114.36 |
  75 | 0.003275   114.20 |
  76 | 0.003269   114.01 |
  77 |  0.00327   114.04 |
  78 | 0.003274   114.17 |
  79 | 0.003277   114.28 |
  80 | 0.003262   113.77 |
  81 | 0.003265   113.87 |
  82 | 0.003268   113.96 |
  83 | 0.003269   113.99 |
  84 | 0.003259   113.64 |
  85 | 0.003263   113.80 |
  86 | 0.003262   113.75 |
  87 | 0.003258   113.63 |
  88 | 0.003267   113.93 |
  89 | 0.003267   113.94 |
  90 | 0.003262   113.76 |
  91 | 0.003259   113.66 |
  92 | 0.003265   113.85 |
  93 | 0.003262   113.76 |
  94 | 0.003261   113.74 |
  95 | 0.003265   113.87 |
  96 | 0.003258   113.60 |
  97 | 0.003256   113.56 |
  98 | 0.003257   113.58 |
  99 | 0.003257   113.56 |
 100 | 0.003254   113.48 |
[1] "Random Forest variable coefficients"
                      %IncMSE IncNodePurity
graph0           8.048390e-05  1.837818e-02
graph1           2.092219e-04  9.346130e-02
graph2           4.244482e-06  9.285714e-03
graph3           1.221873e-04  6.263645e-02
graph4           1.654955e-04  1.013149e-01
graph5           7.740568e-05  6.583679e-02
graph6           7.748449e-04  2.632333e-02
graph7           0.000000e+00  4.290730e-19
graph8           0.000000e+00  1.084202e-21
graph9           3.224172e-04  1.107172e-01
graph10          1.316098e-04  7.474911e-02
graph11          2.391983e-04  7.412828e-02
graph12          2.076803e-04  2.250504e-01
graph13          8.678326e-05  4.003634e-02
graph14          5.741384e-05  9.708646e-02
graph15          7.663982e-05  2.008396e-02
graph16          6.537650e-03  1.156402e-01
graph17          4.871949e-04  8.409541e-02
graph18          0.000000e+00  7.887571e-20
graph19          3.212819e-03  1.415156e-01
graph20          1.995525e-04  4.675148e-02
graph21          3.716975e-04  3.295542e-02
graph22          1.602345e-04  1.933730e-02
graph23          1.140209e-04  3.540545e-02
graph24          1.306261e-05  3.324009e-02
graph25          2.508060e-04  5.210341e-02
graph26          0.000000e+00  5.773377e-20
graph27          0.000000e+00  4.336809e-21
graph28          0.000000e+00  1.084202e-21
graph29          0.000000e+00  0.000000e+00
orbit0           1.053556e-04  1.075521e-02
orbit1           6.112394e-05  8.293616e-02
orbit2           2.453904e-05  7.942245e-02
orbit3           4.436557e-06  1.636364e-02
orbit4           7.351056e-04  1.549118e-01
orbit5           1.250695e-03  6.597419e-02
orbit6           9.316788e-04  3.572432e-02
orbit7           0.000000e+00  2.656295e-20
orbit8           8.827670e-05  8.037491e-02
orbit9           6.000977e-04  6.841424e-02
orbit10          6.081668e-05  9.750000e-03
orbit11          4.361391e-04  3.781112e-02
orbit12          2.571675e-05  2.443564e-02
orbit13          1.199738e-05  1.476177e-03
orbit14          0.000000e+00  0.000000e+00
orbit15          7.102800e-05  4.644670e-02
orbit16          1.338939e-03  1.052594e-01
orbit17          5.024813e-04  6.571881e-02
orbit18          4.029120e-04  1.306737e-01
orbit19          7.554457e-04  1.038105e-01
orbit20          4.694891e-04  8.483927e-02
orbit21          2.560121e-05  5.642539e-02
orbit22          1.460943e-03  7.554280e-02
orbit23          0.000000e+00  1.409463e-20
orbit24          3.051620e-03  2.078889e-01
orbit25          4.922563e-04  1.131359e-02
orbit26          6.989236e-05  1.783418e-02
orbit27          6.026970e-04  5.324634e-02
orbit28          9.170736e-04  1.977714e-01
orbit29          5.899022e-05  5.543470e-02
orbit30          2.969794e-04  3.146723e-02
orbit31          2.358020e-04  5.898394e-02
orbit32          4.255113e-04  1.971805e-02
orbit33          9.779322e-05  8.768586e-02
orbit34         -4.436557e-06  9.411765e-03
orbit35          1.023491e-04  1.321126e-01
orbit36          1.572933e-04  3.967338e-02
orbit37          5.895907e-04  5.456657e-02
orbit38          2.323011e-04  1.216087e-01
orbit39          7.192819e-04  1.084494e-01
orbit40          7.913014e-05  9.136528e-02
orbit41          7.961076e-05  7.900328e-03
orbit42          0.000000e+00  3.252607e-21
orbit43          1.319074e-05  6.937500e-02
orbit44          3.274250e-04  5.843704e-02
orbit45          4.282729e-03  7.006102e-02
orbit46          2.380284e-04  5.116443e-02
orbit47          8.719897e-05  2.827931e-02
orbit48         -1.436020e-07  5.002483e-02
orbit49          1.370176e-04  1.233129e-01
orbit50         -5.407029e-06  2.006080e-02
orbit51          1.663051e-04  2.127522e-02
orbit52          4.624738e-05  2.929973e-02
orbit53          0.000000e+00  1.084202e-20
orbit54          8.779631e-06  2.933333e-02
orbit55          0.000000e+00  1.084202e-21
orbit56          8.693263e-05  1.192204e-01
orbit57          0.000000e+00  0.000000e+00
orbit58          0.000000e+00  8.333333e-03
orbit59          0.000000e+00  8.402567e-21
orbit60          1.948825e-04  5.338228e-02
orbit61          0.000000e+00  0.000000e+00
orbit62          1.972379e-04  3.943155e-04
orbit63          4.385965e-06  8.653846e-04
orbit64          0.000000e+00  7.372575e-20
orbit65          0.000000e+00  1.368805e-20
orbit66          0.000000e+00  0.000000e+00
orbit67          0.000000e+00  1.084202e-21
orbit68          0.000000e+00  6.505213e-21
orbit69          0.000000e+00  4.336809e-21
orbit70          0.000000e+00  1.084202e-21
orbit71          0.000000e+00  0.000000e+00
orbit72          0.000000e+00  0.000000e+00
AP              -2.571940e-06  4.690020e-03
bet              1.264652e-05  8.151457e-02
ecc              4.799616e-07  2.424242e-03
eccrad           1.333333e-05  9.642857e-03
close            5.233462e-05  2.553030e-02
constraint       2.941953e-04  1.872034e-01
coreness         1.959635e-04  2.471625e-01
knn              3.087819e-03  1.397488e-01
hubscore         2.112243e-03  1.026490e-01
pagerank         1.212354e-03  1.456979e+00
trans            2.153877e-05  1.833333e-02
evcent           7.050722e-05  7.174957e-02
first            3.533997e-05  7.729730e-03
upto_second      1.850403e-03  9.700111e-02
upto_third       3.850210e-05  2.633333e-02
upto_fourth      4.186961e-05  8.367995e-02
upto_fifth       1.897864e-03  6.535513e-02
upto_sixth       9.209205e-04  1.662857e-01
second           1.187107e-03  3.988440e-02
third            2.051773e-03  9.662034e-02
fourth           1.660616e-04  1.661740e-01
fifth            1.749157e-04  2.087309e-01
sixth            1.489509e-03  1.189579e-01
ratio1           2.585345e-03  3.146795e-01
ratio2           1.452012e-03  2.603991e-01
ratio3           4.415379e-04  4.483591e-01
ratio4           6.135100e-05  1.712411e-01
ratio5           4.974400e-04  1.083528e+00
ratio6           1.616429e-04  1.778233e-01
selfinter        6.304475e-04  4.891392e-02
walktrap_vertex  1.381145e-05  8.184197e-02
bigcom1          0.000000e+00  4.336809e-21
bigcom2          0.000000e+00  0.000000e+00
bigcom3          2.120361e-04  2.677647e-02
bigcom4         -4.293688e-06  1.800000e-02
bigcom6          0.000000e+00  0.000000e+00
bigcom8          0.000000e+00  0.000000e+00
bigcom9          0.000000e+00  2.168404e-21
bigcom11         0.000000e+00  0.000000e+00
bigcom13         0.000000e+00  0.000000e+00
bigcom15         0.000000e+00  1.084202e-21
bigcom16         0.000000e+00  0.000000e+00
bigcom21         0.000000e+00  9.757820e-21
bigcom22        -1.998358e-05  9.572128e-02
bigcom24         0.000000e+00  0.000000e+00
bigcom26        -1.118845e-05  1.327198e-01
bigcom28         0.000000e+00  0.000000e+00
bigcom30         0.000000e+00  3.252607e-21
bigcom31         0.000000e+00  3.252607e-21
bigcom32         0.000000e+00  0.000000e+00
bigcom33         0.000000e+00  0.000000e+00
bigcom34         0.000000e+00  0.000000e+00
bigcom36         0.000000e+00  0.000000e+00
bigcom37         0.000000e+00  0.000000e+00
bigcom38         0.000000e+00  0.000000e+00
bigcom39         0.000000e+00  0.000000e+00
bigcom40         0.000000e+00  0.000000e+00
bigcom43         0.000000e+00  0.000000e+00
bigcom44         0.000000e+00  0.000000e+00
bigcom46         0.000000e+00  0.000000e+00
bigcom47         0.000000e+00  0.000000e+00
bigcom49         0.000000e+00  0.000000e+00
bigcom50         0.000000e+00  0.000000e+00
bigcom51         0.000000e+00  0.000000e+00
bigcom52         0.000000e+00  0.000000e+00
bigcom54         0.000000e+00  0.000000e+00
bigcom56         0.000000e+00  0.000000e+00
bigcom62         0.000000e+00  0.000000e+00
bigcom66         0.000000e+00  0.000000e+00
bigcom68         0.000000e+00  0.000000e+00
bigcom69         0.000000e+00  0.000000e+00
bigcom71         0.000000e+00  0.000000e+00
bigcom72         0.000000e+00  0.000000e+00
bigcom73         0.000000e+00  0.000000e+00
bigcom74         0.000000e+00  0.000000e+00
bigcom75         0.000000e+00  0.000000e+00
bigcom76         0.000000e+00  0.000000e+00
bigcom77         0.000000e+00  0.000000e+00
bigcom79         0.000000e+00  0.000000e+00
bigcom80         0.000000e+00  0.000000e+00
bigcom82         0.000000e+00  0.000000e+00
bigcom83         0.000000e+00  0.000000e+00
bigcom84         0.000000e+00  0.000000e+00
bigcom85         0.000000e+00  6.505213e-21
bigcom87         0.000000e+00  0.000000e+00
bigcom89         0.000000e+00  0.000000e+00
bigcom91         0.000000e+00  0.000000e+00
bigcom92         0.000000e+00  0.000000e+00
bigcom93         0.000000e+00  0.000000e+00
bigcom96         0.000000e+00  0.000000e+00
bigcom97         0.000000e+00  0.000000e+00
bigcom98         0.000000e+00  3.252607e-21
bigcom99         0.000000e+00  0.000000e+00
bigcom101        0.000000e+00  0.000000e+00
bigcom104        0.000000e+00  1.084202e-21
bigcom106        0.000000e+00  0.000000e+00
bigcom109        0.000000e+00  0.000000e+00
bigcom113        0.000000e+00  0.000000e+00
bigcom116        0.000000e+00  0.000000e+00
bigcom120        0.000000e+00  2.168404e-21
bigcom123        0.000000e+00  0.000000e+00
bigcom126        0.000000e+00  0.000000e+00
bigcom127        0.000000e+00  0.000000e+00
bigcom137        0.000000e+00  0.000000e+00
bigcom139        0.000000e+00  0.000000e+00
bigcom140        0.000000e+00  2.168404e-21
bigcom143        0.000000e+00  1.084202e-21
bigcom145        0.000000e+00  0.000000e+00
bigcom146        0.000000e+00  0.000000e+00
bigcom147        0.000000e+00  2.168404e-21
bigcom149        0.000000e+00  0.000000e+00
bigcom153        0.000000e+00  0.000000e+00
bigcom154        0.000000e+00  0.000000e+00
bigcom156        0.000000e+00  0.000000e+00
bigcom157        0.000000e+00  0.000000e+00
bigcom158        0.000000e+00  0.000000e+00
bigcom160        0.000000e+00  0.000000e+00
bigcom161        0.000000e+00  0.000000e+00
bigcom162        0.000000e+00  1.084202e-21
bigcom164        0.000000e+00  0.000000e+00
bigcom166        0.000000e+00  0.000000e+00
bigcom167        0.000000e+00  0.000000e+00
bigcom171        0.000000e+00  0.000000e+00
bigcom173        0.000000e+00  0.000000e+00
bigcom175        0.000000e+00  0.000000e+00
bigcom176        0.000000e+00  0.000000e+00
bigcom177        0.000000e+00  0.000000e+00
bigcom178        8.148381e-06  3.702245e-01
bigcom180        0.000000e+00  0.000000e+00
bigcom181        0.000000e+00  0.000000e+00
bigcom184        0.000000e+00  0.000000e+00
bigcom186        0.000000e+00  0.000000e+00
bigcom187        0.000000e+00  0.000000e+00
bigcom189        0.000000e+00  0.000000e+00
bigcom194        0.000000e+00  0.000000e+00
bigcom195        0.000000e+00  0.000000e+00
bigcom196        0.000000e+00  2.168404e-21
bigcom204        0.000000e+00  4.336809e-21
bigcom205        2.672774e-05  3.821752e-01
bigcom212        0.000000e+00  0.000000e+00
bigcom214        0.000000e+00  0.000000e+00
bigcom222        0.000000e+00  0.000000e+00
bigcom223        0.000000e+00  0.000000e+00
bigcom226        0.000000e+00  0.000000e+00
bigcom227        0.000000e+00  0.000000e+00
bigcom229        0.000000e+00  1.084202e-21
bigcom233        0.000000e+00  0.000000e+00
bigcom236        0.000000e+00  2.168404e-21
bigcom237        0.000000e+00  0.000000e+00
bigcom246        0.000000e+00  0.000000e+00
bigcom248        0.000000e+00  0.000000e+00
bigcom249        0.000000e+00  0.000000e+00
bigcom250        0.000000e+00  0.000000e+00
bigcom254        0.000000e+00  0.000000e+00
bigcom266        0.000000e+00  0.000000e+00
bigcom269        0.000000e+00  0.000000e+00
bigcom272        0.000000e+00  0.000000e+00
bigcom274        0.000000e+00  0.000000e+00
bigcom281        0.000000e+00  0.000000e+00
bigcom291        0.000000e+00  0.000000e+00
bigcom292        0.000000e+00  0.000000e+00
bigcom295        0.000000e+00  0.000000e+00
bigcom299        0.000000e+00  2.168404e-21
bigcom301        0.000000e+00  0.000000e+00
bigcom306        0.000000e+00  0.000000e+00
bigcom309        0.000000e+00  0.000000e+00
bigcom314        0.000000e+00  0.000000e+00
bigcom321        0.000000e+00  3.252607e-21
bigcom341        0.000000e+00  0.000000e+00
bigcom350        0.000000e+00  0.000000e+00
bigcom353        0.000000e+00  0.000000e+00
bigcom359        0.000000e+00  0.000000e+00
bigcom363        0.000000e+00  0.000000e+00
bigcom365        0.000000e+00  0.000000e+00
bigcom385        0.000000e+00  0.000000e+00
bigcom386        0.000000e+00  0.000000e+00
bigcom408        0.000000e+00  0.000000e+00
bigcom412        0.000000e+00  0.000000e+00
bigcom480        0.000000e+00  0.000000e+00
spin_vertex      9.061599e-05  8.562432e-02
membership_s1    1.099463e-04  1.559830e-01
membership_s3    0.000000e+00  0.000000e+00
membership_s4   -3.678038e-06  4.539620e-02
membership_s5    0.000000e+00  0.000000e+00
membership_s6    0.000000e+00  0.000000e+00
membership_s7    0.000000e+00  1.084202e-21
membership_s8    0.000000e+00  0.000000e+00
membership_s9    0.000000e+00  0.000000e+00
membership_s11   0.000000e+00  0.000000e+00
membership_s12   0.000000e+00  0.000000e+00
membership_s14   0.000000e+00  0.000000e+00
membership_s15   6.066877e-05  2.102982e-01
membership_s16   0.000000e+00  4.336809e-21
membership_s17   0.000000e+00  2.168404e-21
membership_s18   0.000000e+00  1.084202e-21
membership_s20   0.000000e+00  2.168404e-21
membership_s21   0.000000e+00  5.421011e-21
membership_s22   0.000000e+00  0.000000e+00
membership_s24   0.000000e+00  2.168404e-21
membership_s25   0.000000e+00  0.000000e+00
membership_s26   0.000000e+00  2.385245e-20
membership_s27  -4.239084e-06  1.800000e-02
membership_s28   0.000000e+00  0.000000e+00
membership_s30   6.580707e-05  1.832733e-02
membership_s31   8.682481e-05  3.431653e-02
membership_s32   1.633403e-04  1.892165e-01
membership_s33   0.000000e+00  0.000000e+00
membership_s36   0.000000e+00  4.336809e-21
membership_s37   0.000000e+00  1.084202e-21
V1               6.414437e-05  1.514790e-01
V2               3.411076e-04  4.605672e-01
pdi              1.101407e-05  7.354183e-04
adhesion         7.838520e-03  3.986308e-01
cohesion         8.216487e-03  2.806959e-01
inner            1.645158e-03  7.021664e-01
outer            2.584270e-04  7.118269e-02
ioratio          1.643164e-03  3.887608e-01
comsize          5.007573e-04  2.953651e-01
[1] "Dataset: low_TnotC Model GLM, run: 7 of 10 2015-06-22 15:07:15"
[1] "glmnet variable coefficients"
                         [,1]          [,2]
(Intercept)     -5.848524e+00 -7.059049e+00
graph0           5.998912e-40  1.221893e-02
graph1          -1.518917e-42 -2.090321e-05
graph2           2.273630e-40  1.339850e-02
graph3          -6.507369e-44 -4.510464e-07
graph4          -1.611125e-45 -2.973897e-08
graph5           1.578525e-42  1.326275e-04
graph6          -5.223255e-43 -6.288957e-07
graph7          -2.280369e-41 -7.717940e-04
graph8          -1.468412e-39 -9.195773e-02
graph9          -1.198293e-45 -5.219148e-10
graph10         -5.739663e-47 -8.662990e-10
graph11         -2.472213e-48 -5.423555e-11
graph12         -2.529559e-45  5.857703e-08
graph13         -2.397229e-44 -2.467491e-08
graph14         -4.038663e-46 -5.155008e-09
graph15         -3.987656e-43 -3.503523e-05
graph16         -1.208382e-44 -1.575496e-08
graph17         -1.685711e-44 -1.714694e-08
graph18         -6.226494e-43 -9.071058e-06
graph19         -1.440711e-43 -8.226194e-07
graph20         -1.271263e-43 -5.108005e-06
graph21         -4.007193e-43  4.257456e-05
graph22         -4.637400e-43 -1.135742e-05
graph23         -6.627176e-43 -2.664544e-06
graph24         -1.916584e-42 -2.351083e-05
graph25         -3.958713e-42 -1.728832e-04
graph26         -9.202456e-42 -3.043047e-04
graph27         -8.389099e-41 -1.883647e-03
graph28         -5.207326e-41 -5.568451e-04
graph29         -2.379542e-39 -3.759453e-02
orbit0           5.998912e-40  1.222224e-02
orbit1          -1.525090e-42 -2.094861e-05
orbit2           2.502407e-40  2.933254e-04
orbit3           2.273630e-40  1.339143e-02
orbit4          -7.463723e-44 -5.647058e-07
orbit5          -1.614142e-43  2.249084e-06
orbit6          -1.611127e-45 -2.973042e-08
orbit7           1.876431e-40 -5.914802e-03
orbit8           1.578525e-42  1.347148e-04
orbit9          -6.479252e-43  3.337032e-06
orbit10         -1.091326e-42 -2.282070e-05
orbit11          6.726486e-40  1.820481e-02
orbit12         -2.292383e-41 -7.731557e-04
orbit13         -5.991734e-40 -2.847473e-02
orbit14         -1.468412e-39 -9.197005e-02
orbit15         -1.580971e-45 -2.668068e-09
orbit16          1.107424e-44  9.414843e-07
orbit17         -2.498835e-45 -1.227825e-08
orbit18         -2.130527e-46 -2.137947e-08
orbit19         -6.054462e-47 -7.387282e-10
orbit20         -5.032745e-46 -1.591690e-08
orbit21          2.345670e-43  2.089113e-05
orbit22         -2.472213e-48 -5.418670e-11
orbit23          4.535743e-40  5.634607e-03
orbit24         -3.007304e-45  8.681242e-08
orbit25         -4.209145e-45 -6.307245e-09
orbit26         -5.219858e-43 -1.674613e-05
orbit27         -3.593844e-44  8.330938e-08
orbit28          9.116822e-44  2.187283e-05
orbit29         -6.224335e-44 -1.718037e-06
orbit30         -6.494599e-43 -4.573087e-05
orbit31         -4.554138e-46 -5.739500e-09
orbit32         -1.122189e-45 -1.560310e-08
orbit33          5.926202e-40 -5.076326e-03
orbit34         -3.987656e-43 -3.493635e-05
orbit35         -2.037467e-44  2.163023e-08
orbit36         -1.918087e-43 -2.624053e-05
orbit37         -1.152442e-44 -6.066826e-08
orbit38          1.718899e-41  1.378530e-03
orbit39         -3.033666e-44  1.898774e-07
orbit40         -1.744284e-44 -2.149873e-07
orbit41         -1.584873e-42 -2.864792e-05
orbit42         -1.532553e-39 -1.170248e-01
orbit43         -6.229537e-43 -9.079305e-06
orbit44          1.814945e-38  5.532495e-01
orbit45         -1.587676e-43 -5.798275e-07
orbit46         -4.517803e-43 -6.690564e-06
orbit47         -1.413003e-41 -6.648901e-04
orbit48         -1.279764e-42 -2.986846e-05
orbit49         -1.288471e-43 -5.127378e-06
orbit50          3.899903e-42 -1.703417e-04
orbit51          2.097053e-43  7.847704e-05
orbit52         -1.310164e-42  4.661932e-05
orbit53         -2.785416e-41 -2.067435e-03
orbit54         -4.637276e-43 -1.135379e-05
orbit55         -1.877856e-39 -2.317778e-01
orbit56         -6.615524e-43 -2.250194e-06
orbit57         -2.316957e-42 -3.803918e-05
orbit58         -1.641529e-39 -1.758326e-01
orbit59         -1.998799e-42 -2.403258e-05
orbit60         -2.127628e-41 -3.716388e-04
orbit61         -2.137776e-39 -7.778438e-02
orbit62         -2.693174e-42 -5.146439e-05
orbit63         -3.245218e-41 -4.707774e-03
orbit64         -4.899854e-41 -2.102410e-03
orbit65         -1.106081e-41 -3.926697e-04
orbit66         -2.297206e-41 -3.341442e-04
orbit67         -2.050788e-39 -5.774512e-02
orbit68         -8.391091e-41 -1.868759e-03
orbit69         -2.910488e-39 -1.874187e-01
orbit70         -5.200983e-41 -5.492341e-04
orbit71         -1.402868e-39 -2.707920e-02
orbit72         -2.379542e-39 -3.757517e-02
AP               2.348258e-39  1.108196e-01
bet              3.514607e-46 -5.808682e-06
ecc              1.114729e-39  1.125399e-02
eccrad           6.688377e-39  6.745618e-02
close           -3.391332e-38 -4.206526e-01
constraint      -2.285227e-39 -5.468060e-02
coreness         1.118014e-39  2.606520e-02
knn             -2.597703e-42 -3.692584e-05
hubscore        -1.653499e-37 -5.415794e-01
pagerank         9.439977e-39 -4.504107e-01
trans           -3.295927e-40 -3.001808e-02
evcent          -1.660538e-37 -7.007656e-01
first            5.998912e-40  1.221723e-02
upto_second     -1.557530e-42 -2.096634e-05
upto_third      -3.143310e-43 -1.958836e-06
upto_fourth     -3.868076e-43 -1.070956e-05
upto_fifth      -2.699452e-43  8.151977e-06
upto_sixth       2.381095e-43  3.867228e-05
second          -1.560869e-42 -2.103762e-05
third           -3.381688e-43 -1.164232e-06
fourth           1.168144e-43 -1.152696e-05
fifth            5.734400e-43  1.969633e-05
sixth            4.871604e-43 -5.018162e-06
ratio1          -2.579860e-42 -3.597598e-05
ratio2           9.542410e-42  5.587962e-04
ratio3           1.572600e-41  6.548943e-04
ratio4          -4.575606e-42 -5.496345e-04
ratio5          -8.048046e-41 -8.778390e-03
ratio6           4.839136e-43  8.997773e-06
selfinter        1.025575e-38  4.247355e-01
walktrap_vertex -3.792513e-40 -3.036970e-02
bigcom1         -3.119735e-39 -1.584458e-01
bigcom2         -2.908160e-39 -1.722537e-01
bigcom3          6.561092e-39  3.603159e-01
bigcom4         -6.204221e-41  9.034608e-02
bigcom6         -2.905836e-39 -1.251794e-01
bigcom8         -2.950636e-39 -1.048735e-01
bigcom9         -2.917493e-39 -2.234087e-01
bigcom11        -2.909556e-39 -2.938562e-01
bigcom13        -2.912819e-39 -2.489206e-01
bigcom15        -2.914220e-39 -1.404513e-01
bigcom16        -2.906765e-39 -1.298184e-01
bigcom21        -2.925474e-39 -3.040239e-01
bigcom22         9.102246e-39  2.979759e-01
bigcom24        -2.906765e-39 -1.088356e-01
bigcom26         3.331918e-38  1.106924e+00
bigcom28        -2.951115e-39 -2.182029e-01
bigcom30        -2.924532e-39 -3.992393e-01
bigcom31        -2.905836e-39 -2.244336e-01
bigcom32        -2.910488e-39 -1.958572e-01
bigcom33        -2.906301e-39 -1.030087e-01
bigcom34        -2.906765e-39 -1.777795e-01
bigcom36        -2.908160e-39 -3.370452e-01
bigcom37        -2.906301e-39 -1.246492e-01
bigcom38        -2.910954e-39 -1.435604e-01
bigcom39        -2.910488e-39 -2.257575e-01
bigcom40        -3.073849e-39 -1.877801e-01
bigcom43        -2.907695e-39 -1.111511e-01
bigcom44        -2.939663e-39 -1.164935e-01
bigcom46        -2.909556e-39 -1.864921e-01
bigcom47        -2.907230e-39 -2.098308e-01
bigcom49        -2.908626e-39 -4.057254e-01
bigcom50        -2.908626e-39 -2.200164e-01
bigcom51        -2.906301e-39 -2.567061e-01
bigcom52        -2.906301e-39 -1.672308e-01
bigcom54        -2.906765e-39 -1.707671e-01
bigcom56        -2.906765e-39 -1.176352e-01
bigcom62        -2.906301e-39 -2.011545e-01
bigcom66        -2.907230e-39 -2.988238e-01
bigcom68        -2.906765e-39 -1.320878e-01
bigcom69        -2.908626e-39 -2.652581e-01
bigcom71        -2.911886e-39 -8.803212e-02
bigcom72        -2.907230e-39 -1.087755e-01
bigcom73        -2.906765e-39 -2.173961e-01
bigcom74        -2.907695e-39 -1.678838e-01
bigcom75        -2.905372e-39 -1.881870e-01
bigcom76        -2.906765e-39 -1.933968e-01
bigcom77        -2.906765e-39 -1.730871e-01
bigcom79        -2.906765e-39 -3.706171e-01
bigcom80        -2.906765e-39 -2.350462e-01
bigcom82        -2.907230e-39 -3.554184e-01
bigcom83        -2.906301e-39 -1.286249e-01
bigcom84        -2.906301e-39 -4.102837e-01
bigcom85        -2.908160e-39 -3.628641e-01
bigcom87        -2.907695e-39 -2.455504e-01
bigcom89        -2.906765e-39 -2.557019e-01
bigcom91        -2.905836e-39 -2.623337e-01
bigcom92        -2.910488e-39 -1.796287e-01
bigcom93        -2.906301e-39 -1.261754e-01
bigcom96        -2.905836e-39 -2.034294e-01
bigcom97        -2.908160e-39 -1.489626e-01
bigcom98        -2.907230e-39 -3.196292e-01
bigcom99        -2.907230e-39 -1.206247e-01
bigcom101       -2.908626e-39 -1.803403e-01
bigcom104       -2.909091e-39 -3.631999e-01
bigcom106       -2.907230e-39 -2.757119e-01
bigcom109       -2.906765e-39 -2.551091e-01
bigcom113       -2.908160e-39 -3.141989e-01
bigcom116       -2.910488e-39 -1.964965e-01
bigcom120       -2.906301e-39 -3.995908e-01
bigcom123       -2.906765e-39 -2.211091e-01
bigcom126       -2.906301e-39 -2.646523e-01
bigcom127       -2.905836e-39 -1.224283e-01
bigcom137       -2.907230e-39 -1.818785e-01
bigcom139       -2.906301e-39 -2.842041e-01
bigcom140       -2.906765e-39 -2.172993e-01
bigcom143       -2.907230e-39 -2.927836e-01
bigcom145       -2.905836e-39 -7.528341e-02
bigcom146       -2.907230e-39 -9.155745e-02
bigcom147       -2.906765e-39 -2.779328e-01
bigcom149       -2.905372e-39 -2.241424e-01
bigcom153       -2.908160e-39 -2.716450e-01
bigcom154       -2.910488e-39 -1.573411e-01
bigcom156       -2.906301e-39 -1.677526e-01
bigcom157       -2.906301e-39 -1.208993e-01
bigcom158       -2.906301e-39 -1.611691e-01
bigcom160       -2.907230e-39 -2.268232e-01
bigcom161       -2.905836e-39 -1.240899e-01
bigcom162       -2.905836e-39 -1.935039e-01
bigcom164       -2.906765e-39 -2.786026e-01
bigcom166       -2.908626e-39 -1.041302e-01
bigcom167       -2.908626e-39 -1.679090e-01
bigcom171       -2.905372e-39 -1.845221e-01
bigcom173       -2.907230e-39 -1.042151e-01
bigcom175       -2.906301e-39 -7.859266e-02
bigcom176       -2.906765e-39 -2.598753e-01
bigcom177       -2.906301e-39 -1.171385e-01
bigcom178        1.992745e-37  2.454312e+00
bigcom180       -2.906301e-39 -1.619707e-01
bigcom181       -2.907695e-39 -1.793885e-01
bigcom184       -2.906301e-39 -1.798926e-01
bigcom186       -2.905836e-39 -2.869362e-01
bigcom187       -2.906301e-39 -3.221088e-01
bigcom189       -2.907695e-39 -1.252002e-01
bigcom194       -2.907230e-39 -1.129597e-01
bigcom195       -2.906765e-39 -2.295693e-01
bigcom196       -2.905836e-39 -4.000336e-01
bigcom204       -2.909091e-39 -2.247566e-01
bigcom205        2.497800e-37  2.378365e+00
bigcom212       -2.906765e-39 -1.996169e-01
bigcom214       -2.907695e-39 -1.405552e-01
bigcom222       -2.906301e-39 -1.409192e-01
bigcom223        0.000000e+00  0.000000e+00
bigcom226        0.000000e+00  0.000000e+00
bigcom227       -2.905836e-39 -1.159521e-01
bigcom229       -2.906765e-39 -1.183976e-01
bigcom233       -2.905372e-39 -2.415964e-01
bigcom236       -2.906765e-39 -1.575908e-01
bigcom237       -2.905372e-39 -1.950765e-01
bigcom246       -2.907230e-39 -2.049752e-01
bigcom248       -2.908160e-39 -2.271278e-01
bigcom249       -2.905372e-39 -1.971724e-01
bigcom250       -2.906301e-39 -8.142292e-02
bigcom254       -2.907230e-39 -1.767479e-01
bigcom266       -2.905836e-39 -3.395593e-01
bigcom269       -2.908626e-39 -1.773656e-01
bigcom272       -2.906765e-39 -2.345961e-01
bigcom274       -2.911886e-39 -1.001513e-01
bigcom281       -2.905836e-39 -1.805727e-01
bigcom291       -2.905372e-39 -2.388791e-01
bigcom292       -2.905836e-39 -1.688749e-01
bigcom295        0.000000e+00  0.000000e+00
bigcom299       -2.906301e-39 -2.014359e-01
bigcom301       -2.907230e-39 -1.724956e-01
bigcom306       -2.906301e-39 -2.666846e-01
bigcom309       -2.907695e-39 -1.277334e-01
bigcom314       -2.905836e-39 -1.350256e-01
bigcom321       -2.909091e-39 -1.843512e-01
bigcom341       -2.906301e-39 -1.947556e-01
bigcom350       -2.905836e-39 -4.493848e-02
bigcom353       -2.906301e-39 -8.923389e-02
bigcom359       -2.906301e-39 -1.636337e-01
bigcom363       -2.906301e-39 -1.110781e-01
bigcom365       -2.905836e-39 -4.286015e-01
bigcom385       -2.906301e-39 -1.661370e-01
bigcom386       -2.905372e-39 -8.274536e-03
bigcom408       -2.908160e-39 -2.202537e-01
bigcom412       -2.907230e-39 -8.202559e-02
bigcom480       -2.907230e-39 -9.774946e-02
spin_vertex     -2.010897e-39 -2.762900e-02
membership_s1    1.498816e-39  1.197854e-01
membership_s3   -2.912819e-39 -2.427898e-01
membership_s4   -2.592557e-41  1.005180e-01
membership_s5   -3.133716e-39 -1.798634e-01
membership_s6   -3.319061e-39 -1.275218e-01
membership_s7   -3.072810e-39 -1.615537e-01
membership_s8   -2.910022e-39 -2.489912e-01
membership_s9   -2.911420e-39 -2.627331e-01
membership_s11  -2.908626e-39 -2.013849e-01
membership_s12  -2.908626e-39 -1.690747e-01
membership_s14  -2.907695e-39 -2.828657e-01
membership_s15   5.988611e-39  3.926776e-01
membership_s16  -2.909091e-39 -2.321209e-01
membership_s17  -2.909091e-39 -2.279099e-01
membership_s18  -2.925474e-39 -1.547225e-01
membership_s20  -2.907230e-39 -1.870866e-01
membership_s21  -2.968945e-39 -1.632372e-01
membership_s22  -2.913753e-39 -1.751735e-01
membership_s24  -2.914687e-39 -1.861501e-01
membership_s25  -2.908626e-39 -1.992469e-01
membership_s26  -2.912819e-39 -2.370158e-01
membership_s27  -3.142586e-40 -1.742017e-01
membership_s28  -2.911420e-39 -2.747010e-01
membership_s30   1.130620e-39  5.624892e-03
membership_s31   2.936860e-39  2.382649e-01
membership_s32   1.441146e-38  6.464696e-01
membership_s33  -2.907695e-39 -2.239741e-01
membership_s36  -3.340404e-39 -1.696743e-01
membership_s37  -2.936814e-39 -1.898071e-01
V1               4.404309e-39  7.511362e-02
V2              -7.237094e-40 -2.353550e-01
pdi              5.537432e-36 -3.114854e+01
adhesion        -1.564672e-43 -3.224346e-06
cohesion         3.129758e-43  6.435606e-06
inner            1.430972e-43  4.227112e-06
outer            1.559859e-43  4.417851e-06
ioratio          1.582523e-39 -4.303483e-02
comsize          7.662440e-43  2.109370e-05
[1] "Dataset: low_TnotC Model GBM, run: 8 of 10 2015-06-22 15:08:30"
Iter   TrainDeviance   ValidDeviance   StepSize   Improve
     1        0.0418            -nan     0.0100   -0.0000
     2        0.0407            -nan     0.0100    0.0001
     3        0.0400            -nan     0.0100   -0.0000
     4        0.0391            -nan     0.0100    0.0001
     5        0.0385            -nan     0.0100   -0.0000
     6        0.0375            -nan     0.0100   -0.0000
     7        0.0359            -nan     0.0100   -0.0000
     8        0.0355            -nan     0.0100   -0.0000
     9        0.0351            -nan     0.0100    0.0000
    10        0.0345            -nan     0.0100    0.0001
    20        0.0290            -nan     0.0100    0.0000
    40        0.0236            -nan     0.0100   -0.0000
    44        0.0229            -nan     0.0100   -0.0000

[1] "GBM variable coefficients"
                            var      rel.inf
pagerank               pagerank 1.162691e+01
inner                     inner 9.115518e+00
ratio5                   ratio5 6.316247e+00
ratio2                   ratio2 5.446507e+00
adhesion               adhesion 5.364774e+00
orbit18                 orbit18 4.162554e+00
orbit44                 orbit44 3.943724e+00
orbit36                 orbit36 3.554677e+00
V2                           V2 3.303801e+00
cohesion               cohesion 2.928888e+00
bigcom26               bigcom26 2.724120e+00
orbit28                 orbit28 2.247528e+00
ratio1                   ratio1 2.014707e+00
orbit37                 orbit37 1.894573e+00
outer                     outer 1.771932e+00
bigcom3                 bigcom3 1.728488e+00
selfinter             selfinter 1.575735e+00
orbit38                 orbit38 1.524264e+00
upto_sixth           upto_sixth 1.511065e+00
ratio3                   ratio3 1.454610e+00
orbit33                 orbit33 1.429075e+00
V1                           V1 1.284107e+00
graph10                 graph10 1.281631e+00
ioratio                 ioratio 1.281012e+00
orbit64                 orbit64 1.201046e+00
orbit21                 orbit21 1.196185e+00
graph4                   graph4 1.085354e+00
membership_s30   membership_s30 1.060675e+00
membership_s32   membership_s32 1.026377e+00
comsize                 comsize 9.403960e-01
bet                         bet 9.156959e-01
graph6                   graph6 8.161866e-01
fourth                   fourth 8.072138e-01
coreness               coreness 7.949963e-01
orbit53                 orbit53 6.888578e-01
orbit5                   orbit5 6.471958e-01
walktrap_vertex walktrap_vertex 6.357827e-01
constraint           constraint 6.125077e-01
membership_s31   membership_s31 5.982960e-01
graph19                 graph19 5.719580e-01
ratio6                   ratio6 5.416146e-01
orbit40                 orbit40 4.808816e-01
graph26                 graph26 4.620975e-01
orbit51                 orbit51 4.244515e-01
graph17                 graph17 4.184552e-01
orbit16                 orbit16 4.104987e-01
knn                         knn 3.887687e-01
graph16                 graph16 3.204565e-01
graph18                 graph18 2.851550e-01
spin_vertex         spin_vertex 2.739337e-01
upto_fifth           upto_fifth 2.150583e-01
orbit27                 orbit27 2.102687e-01
orbit20                 orbit20 1.915068e-01
orbit35                 orbit35 1.783059e-01
graph14                 graph14 1.781476e-01
trans                     trans 1.702511e-01
orbit29                 orbit29 1.671302e-01
graph13                 graph13 1.647034e-01
sixth                     sixth 1.641640e-01
graph20                 graph20 1.391798e-01
orbit26                 orbit26 1.338384e-01
orbit30                 orbit30 1.300046e-01
orbit52                 orbit52 1.285249e-01
fifth                     fifth 1.272724e-01
orbit10                 orbit10 1.239239e-01
third                     third 1.225540e-01
graph1                   graph1 1.145801e-01
graph21                 graph21 1.095174e-01
orbit60                 orbit60 1.014957e-01
membership_s15   membership_s15 3.400493e-02
graph24                 graph24 2.659229e-03
orbit46                 orbit46 8.726603e-04
orbit11                 orbit11 4.599865e-04
graph12                 graph12 9.185923e-05
graph0                   graph0 0.000000e+00
graph2                   graph2 0.000000e+00
graph3                   graph3 0.000000e+00
graph5                   graph5 0.000000e+00
graph7                   graph7 0.000000e+00
graph8                   graph8 0.000000e+00
graph9                   graph9 0.000000e+00
graph11                 graph11 0.000000e+00
graph15                 graph15 0.000000e+00
graph22                 graph22 0.000000e+00
graph23                 graph23 0.000000e+00
graph25                 graph25 0.000000e+00
graph27                 graph27 0.000000e+00
graph28                 graph28 0.000000e+00
graph29                 graph29 0.000000e+00
orbit0                   orbit0 0.000000e+00
orbit1                   orbit1 0.000000e+00
orbit2                   orbit2 0.000000e+00
orbit3                   orbit3 0.000000e+00
orbit4                   orbit4 0.000000e+00
orbit6                   orbit6 0.000000e+00
orbit7                   orbit7 0.000000e+00
orbit8                   orbit8 0.000000e+00
orbit9                   orbit9 0.000000e+00
orbit12                 orbit12 0.000000e+00
orbit13                 orbit13 0.000000e+00
orbit14                 orbit14 0.000000e+00
orbit15                 orbit15 0.000000e+00
orbit17                 orbit17 0.000000e+00
orbit19                 orbit19 0.000000e+00
orbit22                 orbit22 0.000000e+00
orbit23                 orbit23 0.000000e+00
orbit24                 orbit24 0.000000e+00
orbit25                 orbit25 0.000000e+00
orbit31                 orbit31 0.000000e+00
orbit32                 orbit32 0.000000e+00
orbit34                 orbit34 0.000000e+00
orbit39                 orbit39 0.000000e+00
orbit41                 orbit41 0.000000e+00
orbit42                 orbit42 0.000000e+00
orbit43                 orbit43 0.000000e+00
orbit45                 orbit45 0.000000e+00
orbit47                 orbit47 0.000000e+00
orbit48                 orbit48 0.000000e+00
orbit49                 orbit49 0.000000e+00
orbit50                 orbit50 0.000000e+00
orbit54                 orbit54 0.000000e+00
orbit55                 orbit55 0.000000e+00
orbit56                 orbit56 0.000000e+00
orbit57                 orbit57 0.000000e+00
orbit58                 orbit58 0.000000e+00
orbit59                 orbit59 0.000000e+00
orbit61                 orbit61 0.000000e+00
orbit62                 orbit62 0.000000e+00
orbit63                 orbit63 0.000000e+00
orbit65                 orbit65 0.000000e+00
orbit66                 orbit66 0.000000e+00
orbit67                 orbit67 0.000000e+00
orbit68                 orbit68 0.000000e+00
orbit69                 orbit69 0.000000e+00
orbit70                 orbit70 0.000000e+00
orbit71                 orbit71 0.000000e+00
orbit72                 orbit72 0.000000e+00
AP                           AP 0.000000e+00
ecc                         ecc 0.000000e+00
eccrad                   eccrad 0.000000e+00
close                     close 0.000000e+00
hubscore               hubscore 0.000000e+00
evcent                   evcent 0.000000e+00
first                     first 0.000000e+00
upto_second         upto_second 0.000000e+00
upto_third           upto_third 0.000000e+00
upto_fourth         upto_fourth 0.000000e+00
second                   second 0.000000e+00
ratio4                   ratio4 0.000000e+00
bigcom1                 bigcom1 0.000000e+00
bigcom2                 bigcom2 0.000000e+00
bigcom4                 bigcom4 0.000000e+00
bigcom6                 bigcom6 0.000000e+00
bigcom8                 bigcom8 0.000000e+00
bigcom9                 bigcom9 0.000000e+00
bigcom11               bigcom11 0.000000e+00
bigcom13               bigcom13 0.000000e+00
bigcom15               bigcom15 0.000000e+00
bigcom16               bigcom16 0.000000e+00
bigcom21               bigcom21 0.000000e+00
bigcom22               bigcom22 0.000000e+00
bigcom24               bigcom24 0.000000e+00
bigcom28               bigcom28 0.000000e+00
bigcom30               bigcom30 0.000000e+00
bigcom31               bigcom31 0.000000e+00
bigcom32               bigcom32 0.000000e+00
bigcom33               bigcom33 0.000000e+00
bigcom34               bigcom34 0.000000e+00
bigcom36               bigcom36 0.000000e+00
bigcom37               bigcom37 0.000000e+00
bigcom38               bigcom38 0.000000e+00
bigcom39               bigcom39 0.000000e+00
bigcom40               bigcom40 0.000000e+00
bigcom43               bigcom43 0.000000e+00
bigcom44               bigcom44 0.000000e+00
bigcom46               bigcom46 0.000000e+00
bigcom47               bigcom47 0.000000e+00
bigcom49               bigcom49 0.000000e+00
bigcom50               bigcom50 0.000000e+00
bigcom51               bigcom51 0.000000e+00
bigcom52               bigcom52 0.000000e+00
bigcom54               bigcom54 0.000000e+00
bigcom56               bigcom56 0.000000e+00
bigcom62               bigcom62 0.000000e+00
bigcom66               bigcom66 0.000000e+00
bigcom68               bigcom68 0.000000e+00
bigcom69               bigcom69 0.000000e+00
bigcom71               bigcom71 0.000000e+00
bigcom72               bigcom72 0.000000e+00
bigcom73               bigcom73 0.000000e+00
bigcom74               bigcom74 0.000000e+00
bigcom75               bigcom75 0.000000e+00
bigcom76               bigcom76 0.000000e+00
bigcom77               bigcom77 0.000000e+00
bigcom79               bigcom79 0.000000e+00
bigcom80               bigcom80 0.000000e+00
bigcom82               bigcom82 0.000000e+00
bigcom83               bigcom83 0.000000e+00
bigcom84               bigcom84 0.000000e+00
bigcom85               bigcom85 0.000000e+00
bigcom87               bigcom87 0.000000e+00
bigcom89               bigcom89 0.000000e+00
bigcom91               bigcom91 0.000000e+00
bigcom92               bigcom92 0.000000e+00
bigcom93               bigcom93 0.000000e+00
bigcom96               bigcom96 0.000000e+00
bigcom97               bigcom97 0.000000e+00
bigcom98               bigcom98 0.000000e+00
bigcom99               bigcom99 0.000000e+00
bigcom101             bigcom101 0.000000e+00
bigcom104             bigcom104 0.000000e+00
bigcom106             bigcom106 0.000000e+00
bigcom109             bigcom109 0.000000e+00
bigcom113             bigcom113 0.000000e+00
bigcom116             bigcom116 0.000000e+00
bigcom120             bigcom120 0.000000e+00
bigcom123             bigcom123 0.000000e+00
bigcom126             bigcom126 0.000000e+00
bigcom127             bigcom127 0.000000e+00
bigcom137             bigcom137 0.000000e+00
bigcom139             bigcom139 0.000000e+00
bigcom140             bigcom140 0.000000e+00
bigcom143             bigcom143 0.000000e+00
bigcom145             bigcom145 0.000000e+00
bigcom146             bigcom146 0.000000e+00
bigcom147             bigcom147 0.000000e+00
bigcom149             bigcom149 0.000000e+00
bigcom153             bigcom153 0.000000e+00
bigcom154             bigcom154 0.000000e+00
bigcom156             bigcom156 0.000000e+00
bigcom157             bigcom157 0.000000e+00
bigcom158             bigcom158 0.000000e+00
bigcom160             bigcom160 0.000000e+00
bigcom161             bigcom161 0.000000e+00
bigcom162             bigcom162 0.000000e+00
bigcom164             bigcom164 0.000000e+00
bigcom166             bigcom166 0.000000e+00
bigcom167             bigcom167 0.000000e+00
bigcom171             bigcom171 0.000000e+00
bigcom173             bigcom173 0.000000e+00
bigcom175             bigcom175 0.000000e+00
bigcom176             bigcom176 0.000000e+00
bigcom177             bigcom177 0.000000e+00
bigcom178             bigcom178 0.000000e+00
bigcom180             bigcom180 0.000000e+00
bigcom181             bigcom181 0.000000e+00
bigcom184             bigcom184 0.000000e+00
bigcom186             bigcom186 0.000000e+00
bigcom187             bigcom187 0.000000e+00
bigcom189             bigcom189 0.000000e+00
bigcom194             bigcom194 0.000000e+00
bigcom195             bigcom195 0.000000e+00
bigcom196             bigcom196 0.000000e+00
bigcom204             bigcom204 0.000000e+00
bigcom205             bigcom205 0.000000e+00
bigcom212             bigcom212 0.000000e+00
bigcom214             bigcom214 0.000000e+00
bigcom222             bigcom222 0.000000e+00
bigcom223             bigcom223 0.000000e+00
bigcom226             bigcom226 0.000000e+00
bigcom227             bigcom227 0.000000e+00
bigcom229             bigcom229 0.000000e+00
bigcom233             bigcom233 0.000000e+00
bigcom236             bigcom236 0.000000e+00
bigcom237             bigcom237 0.000000e+00
bigcom246             bigcom246 0.000000e+00
bigcom248             bigcom248 0.000000e+00
bigcom249             bigcom249 0.000000e+00
bigcom250             bigcom250 0.000000e+00
bigcom254             bigcom254 0.000000e+00
bigcom266             bigcom266 0.000000e+00
bigcom269             bigcom269 0.000000e+00
bigcom272             bigcom272 0.000000e+00
bigcom274             bigcom274 0.000000e+00
bigcom281             bigcom281 0.000000e+00
bigcom291             bigcom291 0.000000e+00
bigcom292             bigcom292 0.000000e+00
bigcom295             bigcom295 0.000000e+00
bigcom299             bigcom299 0.000000e+00
bigcom301             bigcom301 0.000000e+00
bigcom306             bigcom306 0.000000e+00
bigcom309             bigcom309 0.000000e+00
bigcom314             bigcom314 0.000000e+00
bigcom321             bigcom321 0.000000e+00
bigcom341             bigcom341 0.000000e+00
bigcom350             bigcom350 0.000000e+00
bigcom353             bigcom353 0.000000e+00
bigcom359             bigcom359 0.000000e+00
bigcom363             bigcom363 0.000000e+00
bigcom365             bigcom365 0.000000e+00
bigcom385             bigcom385 0.000000e+00
bigcom386             bigcom386 0.000000e+00
bigcom408             bigcom408 0.000000e+00
bigcom412             bigcom412 0.000000e+00
bigcom480             bigcom480 0.000000e+00
membership_s1     membership_s1 0.000000e+00
membership_s3     membership_s3 0.000000e+00
membership_s4     membership_s4 0.000000e+00
membership_s5     membership_s5 0.000000e+00
membership_s6     membership_s6 0.000000e+00
membership_s7     membership_s7 0.000000e+00
membership_s8     membership_s8 0.000000e+00
membership_s9     membership_s9 0.000000e+00
membership_s11   membership_s11 0.000000e+00
membership_s12   membership_s12 0.000000e+00
membership_s14   membership_s14 0.000000e+00
membership_s16   membership_s16 0.000000e+00
membership_s17   membership_s17 0.000000e+00
membership_s18   membership_s18 0.000000e+00
membership_s20   membership_s20 0.000000e+00
membership_s21   membership_s21 0.000000e+00
membership_s22   membership_s22 0.000000e+00
membership_s24   membership_s24 0.000000e+00
membership_s25   membership_s25 0.000000e+00
membership_s26   membership_s26 0.000000e+00
membership_s27   membership_s27 0.000000e+00
membership_s28   membership_s28 0.000000e+00
membership_s33   membership_s33 0.000000e+00
membership_s36   membership_s36 0.000000e+00
membership_s37   membership_s37 0.000000e+00
pdi                         pdi 0.000000e+00
[1] "Dataset: low_TnotC Model RF, run: 8 of 10 2015-06-22 15:08:54"
     |      Out-of-bag   |
Tree |      MSE  %Var(y) |
   1 | 0.007763   242.29 |
   2 | 0.007615   237.67 |
   3 | 0.006773   211.40 |
   4 |  0.00603   188.21 |
   5 | 0.005738   179.08 |
   6 | 0.005751   179.48 |
   7 | 0.005591   174.50 |
   8 | 0.005446   169.99 |
   9 | 0.004907   153.15 |
  10 | 0.004479   139.80 |
  11 | 0.004242   132.39 |
  12 | 0.004191   130.79 |
  13 |  0.00418   130.47 |
  14 | 0.004149   129.49 |
  15 | 0.004093   127.74 |
  16 | 0.004075   127.17 |
  17 | 0.004048   126.34 |
  18 | 0.004009   125.12 |
  19 | 0.003957   123.50 |
  20 | 0.003984   124.33 |
  21 | 0.003953   123.38 |
  22 | 0.003949   123.25 |
  23 | 0.003914   122.17 |
  24 | 0.003888   121.35 |
  25 |  0.00389   121.40 |
  26 | 0.003911   122.06 |
  27 | 0.003899   121.68 |
  28 | 0.003863   120.57 |
  29 | 0.003866   120.66 |
  30 | 0.003848   120.11 |
  31 | 0.003827   119.45 |
  32 |  0.00381   118.91 |
  33 |  0.00379   118.30 |
  34 | 0.003775   117.81 |
  35 | 0.003774   117.80 |
  36 | 0.003763   117.44 |
  37 | 0.003741   116.75 |
  38 |  0.00372   116.12 |
  39 | 0.003719   116.06 |
  40 | 0.003712   115.84 |
  41 | 0.003708   115.72 |
  42 | 0.003718   116.03 |
  43 | 0.003703   115.57 |
  44 | 0.003715   115.96 |
  45 | 0.003701   115.51 |
  46 | 0.003685   115.00 |
  47 | 0.003683   114.95 |
  48 | 0.003664   114.34 |
  49 | 0.003658   114.15 |
  50 | 0.003651   113.96 |
  51 | 0.003634   113.42 |
  52 |  0.00364   113.61 |
  53 | 0.003647   113.81 |
  54 | 0.003643   113.69 |
  55 | 0.003652   113.98 |
  56 | 0.003659   114.21 |
  57 | 0.003659   114.20 |
  58 | 0.003655   114.07 |
  59 | 0.003653   114.03 |
  60 | 0.003659   114.20 |
  61 | 0.003648   113.84 |
  62 | 0.003641   113.63 |
  63 | 0.003641   113.63 |
  64 | 0.003638   113.54 |
  65 | 0.003626   113.16 |
  66 | 0.003621   113.02 |
  67 |  0.00362   112.99 |
  68 | 0.003626   113.16 |
  69 | 0.003629   113.27 |
  70 |  0.00363   113.30 |
  71 |  0.00363   113.29 |
  72 | 0.003637   113.50 |
  73 | 0.003633   113.40 |
  74 | 0.003632   113.35 |
  75 |  0.00363   113.28 |
  76 | 0.003631   113.34 |
  77 | 0.003629   113.28 |
  78 | 0.003626   113.15 |
  79 | 0.003622   113.06 |
  80 | 0.003622   113.05 |
  81 | 0.003619   112.96 |
  82 | 0.003625   113.12 |
  83 | 0.003628   113.24 |
  84 | 0.003632   113.34 |
  85 | 0.003627   113.19 |
  86 | 0.003627   113.20 |
  87 | 0.003629   113.28 |
  88 | 0.003624   113.10 |
  89 |  0.00362   113.00 |
  90 |  0.00362   112.98 |
  91 | 0.003622   113.06 |
  92 | 0.003624   113.11 |
  93 |  0.00363   113.29 |
  94 | 0.003628   113.22 |
  95 | 0.003613   112.76 |
  96 | 0.003611   112.69 |
  97 | 0.003609   112.63 |
  98 | 0.003599   112.33 |
  99 | 0.003597   112.25 |
 100 | 0.003601   112.39 |
[1] "Random Forest variable coefficients"
                      %IncMSE IncNodePurity
graph0           1.004367e-04  4.229391e-03
graph1           1.399044e-03  9.725356e-02
graph2           4.364906e-06  2.449074e-02
graph3           8.111200e-04  1.025091e-01
graph4           6.659635e-04  1.063784e-01
graph5           1.129034e-03  1.431837e-01
graph6           2.894332e-04  8.046530e-02
graph7           8.733624e-06  3.777778e-02
graph8           0.000000e+00  5.421011e-22
graph9           1.401479e-04  4.988398e-02
graph10          1.052746e-03  1.249182e-01
graph11          1.408932e-03  1.421901e-01
graph12          2.975389e-05  1.090884e-01
graph13          1.160117e-05  1.052725e-01
graph14          1.096811e-04  8.868098e-02
graph15          2.275707e-04  8.858779e-02
graph16          5.475681e-04  8.814016e-02
graph17          1.299253e-04  5.725303e-02
graph18          1.287172e-03  8.779622e-02
graph19          1.634749e-03  1.074415e-01
graph20          4.287952e-04  3.323766e-02
graph21          1.074480e-03  1.901905e-02
graph22         -9.580501e-09  2.652308e-02
graph23          3.848951e-05  7.618349e-02
graph24          0.000000e+00  8.571429e-03
graph25          4.832316e-05  4.371111e-02
graph26          0.000000e+00  3.930233e-21
graph27          4.446421e-06  3.269841e-02
graph28          0.000000e+00  0.000000e+00
graph29          0.000000e+00  0.000000e+00
orbit0           8.714597e-06  7.130125e-04
orbit1           1.439183e-04  6.407116e-02
orbit2          -9.784546e-07  1.787929e-02
orbit3           3.073360e-05  5.965203e-04
orbit4           8.063565e-04  1.593492e-01
orbit5           7.497045e-04  1.878808e-01
orbit6           8.982886e-04  1.797710e-01
orbit7           0.000000e+00  3.155800e-02
orbit8           1.760316e-04  8.693014e-02
orbit9           6.974230e-05  7.035426e-02
orbit10          4.378810e-05  4.230496e-02
orbit11          4.107897e-04  7.407993e-02
orbit12          4.426737e-06  1.822368e-02
orbit13          0.000000e+00  2.303930e-21
orbit14          0.000000e+00  0.000000e+00
orbit15          1.230869e-04  1.095534e-01
orbit16          3.189293e-04  7.841972e-02
orbit17          7.346363e-04  1.159661e-01
orbit18          1.670947e-03  3.164730e-01
orbit19          1.418365e-03  1.120668e-01
orbit20          3.468691e-04  1.087338e-01
orbit21          1.103471e-04  9.692652e-02
orbit22          1.129812e-03  9.284823e-02
orbit23          8.644257e-06  1.043012e-02
orbit24          8.306744e-05  6.828501e-02
orbit25          5.932861e-04  7.950677e-02
orbit26          5.265187e-04  5.570189e-02
orbit27          1.001342e-03  6.641671e-02
orbit28          1.427163e-03  2.177780e-01
orbit29          7.911329e-05  6.350473e-02
orbit30          3.511627e-05  3.831828e-02
orbit31          1.139146e-04  5.414782e-02
orbit32          4.972200e-04  9.521370e-02
orbit33          9.566197e-05  4.994604e-02
orbit34          3.904776e-05  4.242424e-02
orbit35          5.734953e-05  5.409354e-02
orbit36          3.784288e-04  1.133996e-01
orbit37          6.232616e-04  3.786807e-02
orbit38          8.151744e-04  2.021381e-01
orbit39          1.574862e-04  7.573614e-02
orbit40          1.984530e-04  9.085333e-02
orbit41          1.228290e-04  3.485203e-02
orbit42          0.000000e+00  0.000000e+00
orbit43          1.021696e-03  8.220198e-02
orbit44          1.940518e-04  8.111246e-02
orbit45          4.293679e-04  1.126603e-01
orbit46          2.738749e-05  4.704435e-02
orbit47          5.260682e-05  2.073949e-02
orbit48          1.257114e-04  5.262831e-02
orbit49          5.423684e-04  6.191020e-02
orbit50          3.897375e-05  6.801229e-02
orbit51          8.360310e-05  1.897790e-02
orbit52         -8.791209e-06  2.160734e-02
orbit53          5.340457e-06  2.619514e-01
orbit54          0.000000e+00  1.428571e-02
orbit55          0.000000e+00  0.000000e+00
orbit56          7.024686e-05  2.071382e-02
orbit57          0.000000e+00  0.000000e+00
orbit58          0.000000e+00  0.000000e+00
orbit59          0.000000e+00  2.196865e-19
orbit60          2.154466e-04  9.365731e-03
orbit61          0.000000e+00  9.729730e-03
orbit62          8.249742e-05  6.433672e-02
orbit63          4.298520e-06  3.015199e-02
orbit64         -7.082187e-05  1.842453e-01
orbit65          3.075571e-05  1.500000e-02
orbit66          0.000000e+00  8.131516e-22
orbit67          0.000000e+00  0.000000e+00
orbit68          0.000000e+00  0.000000e+00
orbit69          0.000000e+00  2.710505e-22
orbit70          0.000000e+00  5.421011e-22
orbit71          0.000000e+00  0.000000e+00
orbit72          0.000000e+00  0.000000e+00
AP               0.000000e+00  9.166667e-03
bet              1.574820e-04  8.643417e-02
ecc             -2.963584e-06  7.926553e-02
eccrad           1.295881e-05  4.357143e-02
close            8.590112e-06  9.953152e-02
constraint       1.968403e-04  1.050669e-01
coreness         7.549743e-04  2.522410e-01
knn              2.607549e-03  1.947668e-01
hubscore         1.396605e-03  6.671277e-02
pagerank         7.847458e-04  9.530310e-01
trans           -4.893790e-08  3.762860e-02
evcent           2.456004e-04  7.788979e-02
first            6.129254e-05  4.309116e-02
upto_second      4.781231e-05  6.318067e-02
upto_third       1.181366e-03  7.848828e-02
upto_fourth      3.794239e-04  9.526545e-02
upto_fifth       7.491416e-05  3.414875e-02
upto_sixth       8.601829e-04  1.235129e-01
second           8.308584e-05  5.396308e-02
third            9.600974e-04  5.916336e-02
fourth           1.290461e-03  1.784879e-01
fifth            9.831369e-05  3.677363e-01
sixth            1.485396e-03  2.188163e-01
ratio1           9.705245e-04  2.419002e-01
ratio2           1.266533e-03  4.667063e-01
ratio3           3.374180e-04  3.329669e-01
ratio4           2.362822e-03  1.802538e-01
ratio5           1.153210e-03  8.816376e-01
ratio6           1.340497e-03  1.242919e-01
selfinter        1.256645e-04  8.260064e-02
walktrap_vertex  9.981699e-06  7.702966e-02
bigcom1          0.000000e+00  8.131516e-22
bigcom2          0.000000e+00  0.000000e+00
bigcom3          1.865110e-04  1.284009e-01
bigcom4         -4.391744e-06  1.690476e-02
bigcom6          0.000000e+00  0.000000e+00
bigcom8          0.000000e+00  1.084202e-21
bigcom9          0.000000e+00  0.000000e+00
bigcom11         0.000000e+00  0.000000e+00
bigcom13         0.000000e+00  0.000000e+00
bigcom15         0.000000e+00  0.000000e+00
bigcom16         0.000000e+00  0.000000e+00
bigcom21         0.000000e+00  0.000000e+00
bigcom22        -2.627409e-05  7.904815e-02
bigcom24         0.000000e+00  0.000000e+00
bigcom26         3.623740e-05  7.333156e-02
bigcom28         0.000000e+00  8.131516e-22
bigcom30         0.000000e+00  0.000000e+00
bigcom31         0.000000e+00  0.000000e+00
bigcom32         0.000000e+00  0.000000e+00
bigcom33         0.000000e+00  0.000000e+00
bigcom34         0.000000e+00  0.000000e+00
bigcom36         0.000000e+00  0.000000e+00
bigcom37         0.000000e+00  0.000000e+00
bigcom38         0.000000e+00  0.000000e+00
bigcom39         0.000000e+00  0.000000e+00
bigcom40         0.000000e+00  1.355253e-22
bigcom43         0.000000e+00  0.000000e+00
bigcom44         0.000000e+00  0.000000e+00
bigcom46         0.000000e+00  0.000000e+00
bigcom47         0.000000e+00  0.000000e+00
bigcom49         0.000000e+00  0.000000e+00
bigcom50         0.000000e+00  0.000000e+00
bigcom51         0.000000e+00  0.000000e+00
bigcom52         0.000000e+00  0.000000e+00
bigcom54         0.000000e+00  0.000000e+00
bigcom56         0.000000e+00  0.000000e+00
bigcom62         0.000000e+00  0.000000e+00
bigcom66         0.000000e+00  0.000000e+00
bigcom68         0.000000e+00  0.000000e+00
bigcom69         0.000000e+00  0.000000e+00
bigcom71         0.000000e+00  1.734723e-20
bigcom72         0.000000e+00  0.000000e+00
bigcom73         0.000000e+00  0.000000e+00
bigcom74         0.000000e+00  0.000000e+00
bigcom75         0.000000e+00  0.000000e+00
bigcom76         0.000000e+00  0.000000e+00
bigcom77         0.000000e+00  0.000000e+00
bigcom79         0.000000e+00  0.000000e+00
bigcom80         0.000000e+00  0.000000e+00
bigcom82         0.000000e+00  0.000000e+00
bigcom83         0.000000e+00  0.000000e+00
bigcom84         0.000000e+00  0.000000e+00
bigcom85         0.000000e+00  0.000000e+00
bigcom87         0.000000e+00  0.000000e+00
bigcom89         0.000000e+00  0.000000e+00
bigcom91         0.000000e+00  0.000000e+00
bigcom92         0.000000e+00  0.000000e+00
bigcom93         0.000000e+00  0.000000e+00
bigcom96         0.000000e+00  0.000000e+00
bigcom97         0.000000e+00  0.000000e+00
bigcom98         0.000000e+00  0.000000e+00
bigcom99         0.000000e+00  0.000000e+00
bigcom101        0.000000e+00  0.000000e+00
bigcom104        0.000000e+00  0.000000e+00
bigcom106        0.000000e+00  0.000000e+00
bigcom109        0.000000e+00  0.000000e+00
bigcom113        0.000000e+00  0.000000e+00
bigcom116        0.000000e+00  0.000000e+00
bigcom120        0.000000e+00  0.000000e+00
bigcom123        0.000000e+00  0.000000e+00
bigcom126        0.000000e+00  0.000000e+00
bigcom127        0.000000e+00  0.000000e+00
bigcom137        0.000000e+00  0.000000e+00
bigcom139        0.000000e+00  0.000000e+00
bigcom140        0.000000e+00  0.000000e+00
bigcom143        0.000000e+00  0.000000e+00
bigcom145        0.000000e+00  0.000000e+00
bigcom146        0.000000e+00  0.000000e+00
bigcom147        0.000000e+00  0.000000e+00
bigcom149        0.000000e+00  0.000000e+00
bigcom153        0.000000e+00  0.000000e+00
bigcom154        0.000000e+00  0.000000e+00
bigcom156        0.000000e+00  0.000000e+00
bigcom157        0.000000e+00  0.000000e+00
bigcom158        0.000000e+00  0.000000e+00
bigcom160        0.000000e+00  0.000000e+00
bigcom161        0.000000e+00  0.000000e+00
bigcom162        0.000000e+00  0.000000e+00
bigcom164        0.000000e+00  0.000000e+00
bigcom166        0.000000e+00  0.000000e+00
bigcom167        0.000000e+00  0.000000e+00
bigcom171        0.000000e+00  0.000000e+00
bigcom173        0.000000e+00  0.000000e+00
bigcom175        0.000000e+00  0.000000e+00
bigcom176        0.000000e+00  5.421011e-22
bigcom177        0.000000e+00  0.000000e+00
bigcom178       -1.200630e-06  3.221125e-01
bigcom180        0.000000e+00  0.000000e+00
bigcom181        0.000000e+00  0.000000e+00
bigcom184        0.000000e+00  0.000000e+00
bigcom186        0.000000e+00  0.000000e+00
bigcom187        0.000000e+00  0.000000e+00
bigcom189        0.000000e+00  0.000000e+00
bigcom194        0.000000e+00  0.000000e+00
bigcom195        0.000000e+00  0.000000e+00
bigcom196        0.000000e+00  0.000000e+00
bigcom204        0.000000e+00  0.000000e+00
bigcom205        2.332286e-05  3.009527e-01
bigcom212        0.000000e+00  0.000000e+00
bigcom214        0.000000e+00  0.000000e+00
bigcom222        0.000000e+00  0.000000e+00
bigcom223        0.000000e+00  0.000000e+00
bigcom226        0.000000e+00  0.000000e+00
bigcom227        0.000000e+00  0.000000e+00
bigcom229        0.000000e+00  0.000000e+00
bigcom233        0.000000e+00  0.000000e+00
bigcom236        0.000000e+00  0.000000e+00
bigcom237        0.000000e+00  0.000000e+00
bigcom246        0.000000e+00  0.000000e+00
bigcom248        0.000000e+00  0.000000e+00
bigcom249        0.000000e+00  0.000000e+00
bigcom250        0.000000e+00  0.000000e+00
bigcom254        0.000000e+00  0.000000e+00
bigcom266        0.000000e+00  0.000000e+00
bigcom269        0.000000e+00  0.000000e+00
bigcom272        0.000000e+00  0.000000e+00
bigcom274        0.000000e+00  0.000000e+00
bigcom281        0.000000e+00  0.000000e+00
bigcom291        0.000000e+00  0.000000e+00
bigcom292        0.000000e+00  0.000000e+00
bigcom295        0.000000e+00  0.000000e+00
bigcom299        0.000000e+00  0.000000e+00
bigcom301        0.000000e+00  0.000000e+00
bigcom306        0.000000e+00  0.000000e+00
bigcom309        0.000000e+00  0.000000e+00
bigcom314        0.000000e+00  0.000000e+00
bigcom321        0.000000e+00  0.000000e+00
bigcom341        0.000000e+00  0.000000e+00
bigcom350        0.000000e+00  0.000000e+00
bigcom353        0.000000e+00  0.000000e+00
bigcom359        0.000000e+00  0.000000e+00
bigcom363        0.000000e+00  0.000000e+00
bigcom365        0.000000e+00  0.000000e+00
bigcom385        0.000000e+00  0.000000e+00
bigcom386        0.000000e+00  0.000000e+00
bigcom408        0.000000e+00  0.000000e+00
bigcom412        0.000000e+00  0.000000e+00
bigcom480        0.000000e+00  0.000000e+00
spin_vertex      8.358750e-05  9.457974e-02
membership_s1    6.890443e-05  1.673493e-01
membership_s3    0.000000e+00  0.000000e+00
membership_s4    0.000000e+00  4.936327e-04
membership_s5    0.000000e+00  0.000000e+00
membership_s6    0.000000e+00  0.000000e+00
membership_s7   -6.247181e-06  8.407299e-02
membership_s8    0.000000e+00  0.000000e+00
membership_s9    0.000000e+00  0.000000e+00
membership_s11   0.000000e+00  0.000000e+00
membership_s12   0.000000e+00  0.000000e+00
membership_s14   0.000000e+00  0.000000e+00
membership_s15   3.801289e-05  1.222142e-01
membership_s16   0.000000e+00  0.000000e+00
membership_s17   0.000000e+00  0.000000e+00
membership_s18   0.000000e+00  0.000000e+00
membership_s20   0.000000e+00  0.000000e+00
membership_s21   0.000000e+00  0.000000e+00
membership_s22   0.000000e+00  0.000000e+00
membership_s24   0.000000e+00  0.000000e+00
membership_s25   0.000000e+00  0.000000e+00
membership_s26   0.000000e+00  0.000000e+00
membership_s27  -4.403347e-06  9.285714e-03
membership_s28   0.000000e+00  0.000000e+00
membership_s30   9.925989e-05  1.249729e-02
membership_s31   1.124536e-05  6.255852e-02
membership_s32   1.915664e-04  1.391821e-01
membership_s33   0.000000e+00  0.000000e+00
membership_s36   0.000000e+00  5.421011e-22
membership_s37   0.000000e+00  5.421011e-22
V1               1.271170e-04  1.500304e-01
V2               5.391642e-04  4.975652e-01
pdi             -4.875433e-07  2.807018e-03
adhesion         2.564963e-03  1.898165e-01
cohesion         2.213505e-03  3.507983e-01
inner            1.368024e-03  5.799406e-01
outer            7.800768e-04  1.714490e-01
ioratio          9.828877e-04  3.760179e-01
comsize          1.939960e-03  2.527676e-01
[1] "Dataset: low_TnotC Model GLM, run: 8 of 10 2015-06-22 15:09:44"
[1] "glmnet variable coefficients"
                         [,1]          [,2]
(Intercept)     -5.736895e+00 -6.685964e+00
graph0           1.348086e-39  1.944925e-02
graph1          -1.314666e-42 -1.839628e-05
graph2           9.965112e-40  1.409608e-02
graph3          -1.652679e-44 -1.682109e-07
graph4          -1.760294e-45 -3.252404e-08
graph5           3.541933e-41  1.424454e-04
graph6          -4.138881e-43 -8.510149e-07
graph7          -1.693594e-41 -9.093546e-04
graph8          -1.654730e-39 -9.403318e-02
graph9          -5.204234e-47  9.818340e-09
graph10         -5.583353e-47 -8.588866e-10
graph11         -2.756155e-48 -5.988852e-11
graph12         -1.807568e-45  3.496559e-08
graph13          1.075472e-44  5.441825e-07
graph14         -4.418852e-46 -6.566974e-09
graph15          7.744317e-43 -6.885853e-05
graph16         -7.941749e-45  1.005398e-08
graph17         -1.679321e-44 -1.824327e-07
graph18         -3.458616e-43 -8.468418e-06
graph19         -7.794968e-44 -1.361094e-06
graph20          9.763462e-43  4.424635e-06
graph21          1.122517e-42  5.061823e-05
graph22         -4.979116e-43 -1.715205e-05
graph23         -5.837584e-43 -1.981982e-05
graph24         -1.352999e-42 -8.043438e-05
graph25          2.217860e-41  1.455693e-04
graph26         -9.654634e-42 -4.644827e-04
graph27         -3.249897e-41 -3.717129e-03
graph28         -5.983690e-41 -6.142610e-04
graph29         -2.600170e-39 -4.176222e-02
orbit0           1.348086e-39  1.947217e-02
orbit1          -1.325905e-42 -1.840883e-05
orbit2           5.595544e-40  2.498345e-04
orbit3           9.965112e-40  1.408607e-02
orbit4          -2.046394e-44 -2.124088e-07
orbit5           7.031678e-44  1.486134e-06
orbit6          -1.760301e-45 -3.251316e-08
orbit7           4.778604e-40 -6.399471e-03
orbit8           3.541933e-41  1.496473e-04
orbit9          -5.647460e-43 -3.706886e-07
orbit10         -5.863592e-43 -5.148188e-06
orbit11          1.396127e-39  1.805237e-02
orbit12         -1.737750e-41 -9.091731e-04
orbit13          6.504076e-40 -3.792100e-02
orbit14         -1.654730e-39 -9.407449e-02
orbit15         -1.614693e-46  1.364320e-08
orbit16          4.051290e-44  9.823740e-07
orbit17         -5.108964e-46 -7.687505e-08
orbit18          4.160725e-46 -6.858584e-09
orbit19         -6.331902e-47 -8.196249e-10
orbit20         -5.565137e-46 -1.962480e-08
orbit21          5.088839e-43  2.095987e-05
orbit22         -2.756155e-48 -5.985675e-11
orbit23          1.078549e-39  2.336325e-02
orbit24         -2.007447e-45  5.975869e-08
orbit25         -3.878740e-45 -5.638076e-08
orbit26         -1.240255e-43 -8.140669e-06
orbit27          1.923043e-44  1.029737e-06
orbit28          1.919593e-43  1.735657e-05
orbit29          4.393718e-45 -3.300656e-07
orbit30         -8.159054e-44 -6.954199e-05
orbit31         -5.021141e-46 -7.214160e-09
orbit32         -1.142216e-45 -2.190136e-08
orbit33          1.256387e-39 -3.505587e-02
orbit34          7.744317e-43 -6.862979e-05
orbit35         -1.755786e-44 -3.747103e-08
orbit36          6.091096e-43  2.576548e-07
orbit37          2.902440e-45  1.818972e-07
orbit38          3.567803e-41  1.301160e-03
orbit39         -3.098673e-44 -2.484879e-07
orbit40         -1.640897e-44 -2.617252e-07
orbit41         -5.502063e-43  1.030618e-05
orbit42          9.885433e-40 -8.069112e-02
orbit43         -3.461621e-43 -8.466600e-06
orbit44          1.707045e-38  4.200858e-01
orbit45         -8.630962e-44 -7.868799e-07
orbit46         -2.664427e-43 -1.697669e-05
orbit47         -8.445768e-42 -7.404764e-04
orbit48         -1.774154e-43 -3.889898e-06
orbit49          9.809361e-43  4.515946e-06
orbit50          4.411438e-41 -4.220314e-04
orbit51          2.657224e-42  7.399342e-05
orbit52          1.925652e-43  6.066209e-05
orbit53          9.227613e-41  2.877098e-03
orbit54         -4.978985e-43 -1.714107e-05
orbit55         -2.401594e-39 -3.227275e-01
orbit56         -5.762168e-43 -1.999315e-05
orbit57         -2.507734e-42 -5.371989e-05
orbit58         -1.901171e-39 -1.342118e-01
orbit59         -1.459193e-42 -8.759348e-05
orbit60         -3.782219e-42  3.352623e-05
orbit61          8.588789e-39  3.114918e-01
orbit62          1.695617e-41 -3.090196e-04
orbit63          1.035891e-40 -1.154441e-03
orbit64          2.544979e-40  1.241961e-02
orbit65         -1.125679e-41 -5.887381e-04
orbit66         -2.658460e-41 -4.394789e-04
orbit67         -2.256409e-39 -8.654054e-02
orbit68         -3.227941e-41 -3.689241e-03
orbit69         -3.252096e-39 -4.098049e-01
orbit70         -5.959599e-41 -5.918057e-04
orbit71         -1.542217e-39 -4.805057e-02
orbit72         -2.600170e-39 -4.173080e-02
AP               1.968724e-39  1.147111e-01
bet              6.750785e-45 -4.559886e-06
ecc              6.020077e-40 -8.029786e-03
eccrad           3.612046e-39 -4.818479e-02
close           -1.409564e-38 -2.738288e-01
constraint      -5.478542e-39 -1.686244e-01
coreness         1.692387e-39  1.919644e-02
knn             -2.746952e-42 -3.624362e-05
hubscore        -1.080444e-37 -9.521005e-02
pagerank         1.030458e-38  5.052915e-02
trans            1.134894e-39  9.287586e-03
evcent          -1.096323e-37 -2.767499e-01
first            1.348086e-39  1.941842e-02
upto_second     -1.409637e-42 -1.813428e-05
upto_third      -1.033417e-43 -5.311908e-07
upto_fourth     -8.019873e-44 -6.298742e-06
upto_fifth      -4.722023e-45  4.057023e-06
upto_sixth       4.030457e-43  3.297645e-05
second          -1.415831e-42 -1.823132e-05
third           -3.699708e-44  7.074626e-07
fourth           1.059541e-43 -8.296540e-06
fifth            1.316499e-43  1.143762e-05
sixth            1.121569e-43  1.675961e-06
ratio1          -2.762217e-42 -3.473189e-05
ratio2           6.301135e-42  4.627470e-04
ratio3           1.217281e-41  6.804612e-04
ratio4          -5.227512e-42 -3.400006e-04
ratio5          -3.647415e-42 -1.483752e-04
ratio6           9.589668e-45  8.927879e-06
selfinter        9.971521e-39  4.040234e-01
walktrap_vertex  1.145282e-39 -3.521614e-02
bigcom1         -3.490931e-39 -2.123684e-01
bigcom2         -3.250526e-39 -1.582084e-01
bigcom3          1.590708e-38  6.015196e-01
bigcom4          1.829425e-39  1.386919e-01
bigcom6         -3.247913e-39 -1.172918e-01
bigcom8         -3.294524e-39 -1.100727e-01
bigcom9         -3.258390e-39 -2.659132e-01
bigcom11        -3.252096e-39 -2.962934e-01
bigcom13        -3.257340e-39 -2.815236e-01
bigcom15        -3.256290e-39 -1.458248e-01
bigcom16        -3.250526e-39 -1.753498e-01
bigcom21        -3.268935e-39 -3.722206e-01
bigcom22         9.501561e-39  1.815203e-01
bigcom24        -3.248958e-39 -1.088171e-01
bigcom26         3.431318e-38  1.011288e+00
bigcom28        -3.300984e-39 -2.318053e-01
bigcom30        -3.265237e-39 -4.326104e-01
bigcom31        -3.247391e-39 -2.806088e-01
bigcom32        -3.252096e-39 -2.177157e-01
bigcom33        -3.248435e-39 -1.185139e-01
bigcom34        -3.249480e-39 -1.843632e-01
bigcom36        -3.252096e-39 -3.386243e-01
bigcom37        -3.248435e-39 -1.171854e-01
bigcom38        -3.253143e-39 -1.813536e-01
bigcom39        -3.252620e-39 -2.536468e-01
bigcom40        -3.432799e-39 -2.071078e-01
bigcom43        -3.250003e-39 -1.187819e-01
bigcom44        -3.283813e-39 -1.499821e-01
bigcom46        -3.251049e-39 -1.785717e-01
bigcom47        -3.251049e-39 -2.009319e-01
bigcom49        -3.249480e-39 -3.801114e-01
bigcom50        -3.252096e-39 -2.433112e-01
bigcom51        -3.248435e-39 -1.217930e-01
bigcom52        -3.248435e-39 -2.080372e-01
bigcom54        -3.248958e-39 -1.581966e-01
bigcom56        -3.249480e-39 -1.236232e-01
bigcom62        -3.248435e-39 -2.284002e-01
bigcom66        -3.249480e-39 -2.973626e-01
bigcom68        -3.248958e-39 -1.237292e-01
bigcom69        -3.251049e-39 -2.965338e-01
bigcom71        -3.254716e-39 -1.085740e-01
bigcom72        -3.250003e-39 -1.084287e-01
bigcom73        -3.248958e-39 -2.301186e-01
bigcom74        -3.249480e-39 -1.683598e-01
bigcom75        -3.247913e-39 -2.248639e-01
bigcom76        -3.248435e-39 -1.874769e-01
bigcom77        -3.248958e-39 -2.416770e-01
bigcom79        -3.248958e-39 -4.137925e-01
bigcom80        -3.248958e-39 -2.115318e-01
bigcom82        -3.249480e-39 -3.757261e-01
bigcom83        -3.248435e-39 -1.415208e-01
bigcom84        -3.248435e-39 -4.338521e-01
bigcom85        -3.250526e-39 -4.138634e-01
bigcom87        -3.249480e-39 -2.385530e-01
bigcom89        -3.248435e-39 -2.799405e-01
bigcom91        -3.248435e-39 -2.494943e-01
bigcom92        -3.252620e-39 -2.195741e-01
bigcom93        -3.248435e-39 -1.470727e-01
bigcom96        -3.247913e-39 -2.629806e-01
bigcom97        -3.251049e-39 -2.114726e-01
bigcom98        -3.249480e-39 -3.185513e-01
bigcom99        -3.249480e-39 -1.211554e-01
bigcom101       -3.250526e-39 -2.385386e-01
bigcom104       -3.252096e-39 -4.237911e-01
bigcom106       -3.250003e-39 -2.467505e-01
bigcom109       -3.249480e-39 -2.104369e-01
bigcom113       -3.250003e-39 -2.965415e-01
bigcom116       -3.254716e-39 -1.950758e-01
bigcom120       -3.247913e-39 -3.539592e-01
bigcom123       -3.248958e-39 -3.038537e-01
bigcom126       -3.247913e-39 -3.012404e-01
bigcom127       -3.247913e-39 -1.204396e-01
bigcom137       -3.249480e-39 -2.184589e-01
bigcom139       -3.248435e-39 -2.777656e-01
bigcom140       -3.248435e-39 -2.380802e-01
bigcom143       -3.248958e-39 -3.057725e-01
bigcom145       -3.248958e-39 -1.069615e-01
bigcom146       -3.249480e-39 -1.057140e-01
bigcom147       -3.249480e-39 -2.154483e-01
bigcom149       -3.247391e-39 -1.740415e-01
bigcom153       -3.249480e-39 -3.078778e-01
bigcom154       -3.253143e-39 -1.808646e-01
bigcom156       -3.247913e-39 -2.211846e-01
bigcom157       -3.247913e-39 -1.614300e-01
bigcom158       -3.247391e-39 -1.426522e-01
bigcom160       -3.249480e-39 -2.520304e-01
bigcom161       -3.248435e-39 -1.464611e-01
bigcom162       -3.248435e-39 -2.395319e-01
bigcom164       -3.248435e-39 -2.605264e-01
bigcom166       -3.251049e-39 -1.763108e-01
bigcom167       -3.252620e-39 -2.217645e-01
bigcom171       -3.247391e-39 -2.045704e-01
bigcom173       -3.248435e-39 -1.060602e-01
bigcom175       -3.248435e-39 -8.613275e-02
bigcom176       -3.248958e-39 -2.912997e-01
bigcom177       -3.248958e-39 -1.447579e-01
bigcom178        2.494387e-37  2.420841e+00
bigcom180       -3.248435e-39 -2.991955e-01
bigcom181       -3.250003e-39 -2.008952e-01
bigcom184       -3.248435e-39 -1.418696e-01
bigcom186       -3.248435e-39 -5.220510e-01
bigcom187       -3.248435e-39 -3.231798e-01
bigcom189       -3.250003e-39 -1.428087e-01
bigcom194       -3.249480e-39 -1.738934e-01
bigcom195       -3.248958e-39 -2.312437e-01
bigcom196       -3.247913e-39 -4.039281e-01
bigcom204       -3.251049e-39 -2.351932e-01
bigcom205        2.494387e-37  2.504374e+00
bigcom212       -3.248435e-39 -2.120812e-01
bigcom214       -3.250003e-39 -1.345244e-01
bigcom222       -3.247913e-39 -1.699276e-01
bigcom223        0.000000e+00  0.000000e+00
bigcom226       -3.248435e-39 -1.714422e-01
bigcom227       -3.248435e-39 -1.064857e-01
bigcom229       -3.248958e-39 -1.352640e-01
bigcom233       -3.247913e-39 -1.616315e-01
bigcom236       -3.248958e-39 -1.782651e-01
bigcom237       -3.247391e-39 -2.002297e-01
bigcom246       -3.249480e-39 -2.447137e-01
bigcom248       -3.250003e-39 -2.426562e-01
bigcom249       -3.247913e-39 -2.221043e-01
bigcom250       -3.248435e-39 -2.220344e-01
bigcom254       -3.249480e-39 -1.716258e-01
bigcom266       -3.247913e-39 -3.308179e-01
bigcom269       -3.251049e-39 -1.729103e-01
bigcom272       -3.248958e-39 -2.575840e-01
bigcom274       -3.253667e-39 -1.896521e-01
bigcom281       -3.248435e-39 -1.662406e-01
bigcom291       -3.247391e-39 -2.345116e-01
bigcom292       -3.248435e-39 -1.919977e-01
bigcom295       -3.247391e-39 -2.356476e-01
bigcom299       -3.247391e-39 -2.367217e-01
bigcom301       -3.248958e-39 -2.010437e-01
bigcom306       -3.248958e-39 -2.417442e-01
bigcom309       -3.250526e-39 -2.409238e-01
bigcom314       -3.247391e-39 -1.754933e-01
bigcom321       -3.251573e-39 -1.876941e-01
bigcom341       -3.248435e-39 -1.784169e-01
bigcom350       -3.247913e-39 -3.890436e-02
bigcom353       -3.248435e-39 -9.840807e-02
bigcom359       -3.248435e-39 -3.752945e-01
bigcom363       -3.248958e-39 -1.148147e-01
bigcom365       -3.247913e-39 -3.960375e-01
bigcom385       -3.248435e-39 -2.338161e-01
bigcom386       -3.247913e-39 -8.882001e-02
bigcom408       -3.251049e-39 -2.929739e-01
bigcom412       -3.249480e-39 -9.496908e-02
bigcom480       -3.248958e-39 -1.214394e-01
spin_vertex     -3.409797e-39  5.366275e-02
membership_s1    1.192462e-39  8.724399e-02
membership_s3   -3.256290e-39 -2.419246e-01
membership_s4   -2.021727e-39 -4.357555e-02
membership_s5   -3.510342e-39 -1.849315e-01
membership_s6   -3.702716e-39 -1.251883e-01
membership_s7   -2.256073e-40  8.409826e-02
membership_s8   -3.252620e-39 -2.539720e-01
membership_s9   -3.255240e-39 -2.232155e-01
membership_s11  -3.252096e-39 -1.782960e-01
membership_s12  -3.250003e-39 -2.423946e-01
membership_s14  -3.248435e-39 -1.640201e-01
membership_s15   5.877692e-39  3.846645e-01
membership_s16  -3.252620e-39 -2.353956e-01
membership_s17  -3.251049e-39 -2.438230e-01
membership_s18  -3.269464e-39 -1.837052e-01
membership_s20  -3.249480e-39 -1.710143e-01
membership_s21  -3.316156e-39 -1.783593e-01
membership_s22  -3.256290e-39 -1.528217e-01
membership_s24  -3.256290e-39 -1.519966e-01
membership_s25  -3.252096e-39 -2.344229e-01
membership_s26  -3.255240e-39 -2.360586e-01
membership_s27  -8.774046e-40 -2.160589e-01
membership_s28  -3.255765e-39 -2.588395e-01
membership_s30   3.771006e-39  1.151378e-01
membership_s31   2.727130e-39  2.506887e-01
membership_s32   1.461343e-38  6.433977e-01
membership_s33  -3.248435e-39 -1.920319e-01
membership_s36  -3.736272e-39 -1.907158e-01
membership_s37  -3.285416e-39 -1.892111e-01
V1               4.953063e-39  8.347402e-02
V2              -1.077140e-40 -2.197458e-01
pdi              4.179486e-36 -5.508658e+01
adhesion        -1.752109e-43 -2.805201e-06
cohesion         3.495107e-43  5.440232e-06
inner            1.477758e-43  2.927501e-06
outer            1.664121e-43  3.237391e-06
ioratio          1.968230e-39 -2.219536e-02
comsize          9.474657e-43  2.811338e-05
[1] "Dataset: low_TnotC Model GBM, run: 9 of 10 2015-06-22 15:10:53"
Iter   TrainDeviance   ValidDeviance   StepSize   Improve
     1        0.0450            -nan     0.0100    0.0002
     2        0.0436            -nan     0.0100    0.0001
     3        0.0425            -nan     0.0100   -0.0000
     4        0.0417            -nan     0.0100    0.0001
     5        0.0405            -nan     0.0100    0.0001
     6        0.0394            -nan     0.0100    0.0001
     7        0.0387            -nan     0.0100    0.0000
     8        0.0379            -nan     0.0100    0.0000
     9        0.0372            -nan     0.0100   -0.0000
    10        0.0364            -nan     0.0100    0.0000
    20        0.0320            -nan     0.0100    0.0000
    40        0.0266            -nan     0.0100   -0.0000
    44        0.0257            -nan     0.0100   -0.0000

[1] "GBM variable coefficients"
                            var      rel.inf
pagerank               pagerank 2.068698e+01
ratio5                   ratio5 1.086905e+01
inner                     inner 7.836786e+00
ratio2                   ratio2 5.125166e+00
adhesion               adhesion 3.617248e+00
orbit44                 orbit44 3.365943e+00
V1                           V1 3.081205e+00
orbit36                 orbit36 2.865219e+00
orbit18                 orbit18 2.634419e+00
orbit28                 orbit28 2.479213e+00
bigcom26               bigcom26 2.326950e+00
comsize                 comsize 2.143842e+00
cohesion               cohesion 1.967480e+00
orbit38                 orbit38 1.960048e+00
V2                           V2 1.889028e+00
graph17                 graph17 1.562685e+00
bigcom3                 bigcom3 1.560217e+00
ioratio                 ioratio 1.473176e+00
graph10                 graph10 1.436001e+00
ratio3                   ratio3 1.238546e+00
orbit33                 orbit33 1.198494e+00
orbit64                 orbit64 1.103574e+00
orbit21                 orbit21 1.085067e+00
fourth                   fourth 1.078312e+00
ratio1                   ratio1 1.058741e+00
orbit37                 orbit37 8.373094e-01
orbit53                 orbit53 7.705887e-01
bet                         bet 7.327191e-01
knn                         knn 6.697842e-01
orbit5                   orbit5 5.863907e-01
orbit17                 orbit17 5.454312e-01
orbit16                 orbit16 5.256833e-01
graph20                 graph20 5.194317e-01
orbit60                 orbit60 5.103030e-01
ratio6                   ratio6 5.095006e-01
orbit56                 orbit56 4.947425e-01
sixth                     sixth 4.908270e-01
orbit20                 orbit20 4.663215e-01
membership_s32   membership_s32 4.488677e-01
orbit47                 orbit47 4.482310e-01
membership_s31   membership_s31 4.378525e-01
graph4                   graph4 4.147433e-01
graph1                   graph1 4.078597e-01
spin_vertex         spin_vertex 3.701644e-01
orbit51                 orbit51 3.277355e-01
graph16                 graph16 3.263234e-01
graph6                   graph6 3.061538e-01
orbit52                 orbit52 3.007587e-01
coreness               coreness 2.557064e-01
upto_sixth           upto_sixth 2.517258e-01
orbit30                 orbit30 2.507484e-01
ecc                         ecc 2.487117e-01
outer                     outer 2.388442e-01
graph9                   graph9 1.930387e-01
graph15                 graph15 1.739097e-01
graph23                 graph23 1.712988e-01
graph19                 graph19 1.703410e-01
trans                     trans 1.642789e-01
walktrap_vertex walktrap_vertex 1.577200e-01
orbit26                 orbit26 1.420043e-01
orbit32                 orbit32 1.358430e-01
fifth                     fifth 1.144317e-01
orbit27                 orbit27 1.142878e-01
constraint           constraint 8.983057e-02
membership_s15   membership_s15 3.585689e-02
orbit11                 orbit11 1.905357e-04
graph14                 graph14 8.055175e-05
orbit2                   orbit2 2.856277e-05
graph0                   graph0 0.000000e+00
graph2                   graph2 0.000000e+00
graph3                   graph3 0.000000e+00
graph5                   graph5 0.000000e+00
graph7                   graph7 0.000000e+00
graph8                   graph8 0.000000e+00
graph11                 graph11 0.000000e+00
graph12                 graph12 0.000000e+00
graph13                 graph13 0.000000e+00
graph18                 graph18 0.000000e+00
graph21                 graph21 0.000000e+00
graph22                 graph22 0.000000e+00
graph24                 graph24 0.000000e+00
graph25                 graph25 0.000000e+00
graph26                 graph26 0.000000e+00
graph27                 graph27 0.000000e+00
graph28                 graph28 0.000000e+00
graph29                 graph29 0.000000e+00
orbit0                   orbit0 0.000000e+00
orbit1                   orbit1 0.000000e+00
orbit3                   orbit3 0.000000e+00
orbit4                   orbit4 0.000000e+00
orbit6                   orbit6 0.000000e+00
orbit7                   orbit7 0.000000e+00
orbit8                   orbit8 0.000000e+00
orbit9                   orbit9 0.000000e+00
orbit10                 orbit10 0.000000e+00
orbit12                 orbit12 0.000000e+00
orbit13                 orbit13 0.000000e+00
orbit14                 orbit14 0.000000e+00
orbit15                 orbit15 0.000000e+00
orbit19                 orbit19 0.000000e+00
orbit22                 orbit22 0.000000e+00
orbit23                 orbit23 0.000000e+00
orbit24                 orbit24 0.000000e+00
orbit25                 orbit25 0.000000e+00
orbit29                 orbit29 0.000000e+00
orbit31                 orbit31 0.000000e+00
orbit34                 orbit34 0.000000e+00
orbit35                 orbit35 0.000000e+00
orbit39                 orbit39 0.000000e+00
orbit40                 orbit40 0.000000e+00
orbit41                 orbit41 0.000000e+00
orbit42                 orbit42 0.000000e+00
orbit43                 orbit43 0.000000e+00
orbit45                 orbit45 0.000000e+00
orbit46                 orbit46 0.000000e+00
orbit48                 orbit48 0.000000e+00
orbit49                 orbit49 0.000000e+00
orbit50                 orbit50 0.000000e+00
orbit54                 orbit54 0.000000e+00
orbit55                 orbit55 0.000000e+00
orbit57                 orbit57 0.000000e+00
orbit58                 orbit58 0.000000e+00
orbit59                 orbit59 0.000000e+00
orbit61                 orbit61 0.000000e+00
orbit62                 orbit62 0.000000e+00
orbit63                 orbit63 0.000000e+00
orbit65                 orbit65 0.000000e+00
orbit66                 orbit66 0.000000e+00
orbit67                 orbit67 0.000000e+00
orbit68                 orbit68 0.000000e+00
orbit69                 orbit69 0.000000e+00
orbit70                 orbit70 0.000000e+00
orbit71                 orbit71 0.000000e+00
orbit72                 orbit72 0.000000e+00
AP                           AP 0.000000e+00
eccrad                   eccrad 0.000000e+00
close                     close 0.000000e+00
hubscore               hubscore 0.000000e+00
evcent                   evcent 0.000000e+00
first                     first 0.000000e+00
upto_second         upto_second 0.000000e+00
upto_third           upto_third 0.000000e+00
upto_fourth         upto_fourth 0.000000e+00
upto_fifth           upto_fifth 0.000000e+00
second                   second 0.000000e+00
third                     third 0.000000e+00
ratio4                   ratio4 0.000000e+00
selfinter             selfinter 0.000000e+00
bigcom1                 bigcom1 0.000000e+00
bigcom2                 bigcom2 0.000000e+00
bigcom4                 bigcom4 0.000000e+00
bigcom6                 bigcom6 0.000000e+00
bigcom8                 bigcom8 0.000000e+00
bigcom9                 bigcom9 0.000000e+00
bigcom11               bigcom11 0.000000e+00
bigcom13               bigcom13 0.000000e+00
bigcom15               bigcom15 0.000000e+00
bigcom16               bigcom16 0.000000e+00
bigcom21               bigcom21 0.000000e+00
bigcom22               bigcom22 0.000000e+00
bigcom24               bigcom24 0.000000e+00
bigcom28               bigcom28 0.000000e+00
bigcom30               bigcom30 0.000000e+00
bigcom31               bigcom31 0.000000e+00
bigcom32               bigcom32 0.000000e+00
bigcom33               bigcom33 0.000000e+00
bigcom34               bigcom34 0.000000e+00
bigcom36               bigcom36 0.000000e+00
bigcom37               bigcom37 0.000000e+00
bigcom38               bigcom38 0.000000e+00
bigcom39               bigcom39 0.000000e+00
bigcom40               bigcom40 0.000000e+00
bigcom43               bigcom43 0.000000e+00
bigcom44               bigcom44 0.000000e+00
bigcom46               bigcom46 0.000000e+00
bigcom47               bigcom47 0.000000e+00
bigcom49               bigcom49 0.000000e+00
bigcom50               bigcom50 0.000000e+00
bigcom51               bigcom51 0.000000e+00
bigcom52               bigcom52 0.000000e+00
bigcom54               bigcom54 0.000000e+00
bigcom56               bigcom56 0.000000e+00
bigcom62               bigcom62 0.000000e+00
bigcom66               bigcom66 0.000000e+00
bigcom68               bigcom68 0.000000e+00
bigcom69               bigcom69 0.000000e+00
bigcom71               bigcom71 0.000000e+00
bigcom72               bigcom72 0.000000e+00
bigcom73               bigcom73 0.000000e+00
bigcom74               bigcom74 0.000000e+00
bigcom75               bigcom75 0.000000e+00
bigcom76               bigcom76 0.000000e+00
bigcom77               bigcom77 0.000000e+00
bigcom79               bigcom79 0.000000e+00
bigcom80               bigcom80 0.000000e+00
bigcom82               bigcom82 0.000000e+00
bigcom83               bigcom83 0.000000e+00
bigcom84               bigcom84 0.000000e+00
bigcom85               bigcom85 0.000000e+00
bigcom87               bigcom87 0.000000e+00
bigcom89               bigcom89 0.000000e+00
bigcom91               bigcom91 0.000000e+00
bigcom92               bigcom92 0.000000e+00
bigcom93               bigcom93 0.000000e+00
bigcom96               bigcom96 0.000000e+00
bigcom97               bigcom97 0.000000e+00
bigcom98               bigcom98 0.000000e+00
bigcom99               bigcom99 0.000000e+00
bigcom101             bigcom101 0.000000e+00
bigcom104             bigcom104 0.000000e+00
bigcom106             bigcom106 0.000000e+00
bigcom109             bigcom109 0.000000e+00
bigcom113             bigcom113 0.000000e+00
bigcom116             bigcom116 0.000000e+00
bigcom120             bigcom120 0.000000e+00
bigcom123             bigcom123 0.000000e+00
bigcom126             bigcom126 0.000000e+00
bigcom127             bigcom127 0.000000e+00
bigcom137             bigcom137 0.000000e+00
bigcom139             bigcom139 0.000000e+00
bigcom140             bigcom140 0.000000e+00
bigcom143             bigcom143 0.000000e+00
bigcom145             bigcom145 0.000000e+00
bigcom146             bigcom146 0.000000e+00
bigcom147             bigcom147 0.000000e+00
bigcom149             bigcom149 0.000000e+00
bigcom153             bigcom153 0.000000e+00
bigcom154             bigcom154 0.000000e+00
bigcom156             bigcom156 0.000000e+00
bigcom157             bigcom157 0.000000e+00
bigcom158             bigcom158 0.000000e+00
bigcom160             bigcom160 0.000000e+00
bigcom161             bigcom161 0.000000e+00
bigcom162             bigcom162 0.000000e+00
bigcom164             bigcom164 0.000000e+00
bigcom166             bigcom166 0.000000e+00
bigcom167             bigcom167 0.000000e+00
bigcom171             bigcom171 0.000000e+00
bigcom173             bigcom173 0.000000e+00
bigcom175             bigcom175 0.000000e+00
bigcom176             bigcom176 0.000000e+00
bigcom177             bigcom177 0.000000e+00
bigcom178             bigcom178 0.000000e+00
bigcom180             bigcom180 0.000000e+00
bigcom181             bigcom181 0.000000e+00
bigcom184             bigcom184 0.000000e+00
bigcom186             bigcom186 0.000000e+00
bigcom187             bigcom187 0.000000e+00
bigcom189             bigcom189 0.000000e+00
bigcom194             bigcom194 0.000000e+00
bigcom195             bigcom195 0.000000e+00
bigcom196             bigcom196 0.000000e+00
bigcom204             bigcom204 0.000000e+00
bigcom205             bigcom205 0.000000e+00
bigcom212             bigcom212 0.000000e+00
bigcom214             bigcom214 0.000000e+00
bigcom222             bigcom222 0.000000e+00
bigcom223             bigcom223 0.000000e+00
bigcom226             bigcom226 0.000000e+00
bigcom227             bigcom227 0.000000e+00
bigcom229             bigcom229 0.000000e+00
bigcom233             bigcom233 0.000000e+00
bigcom236             bigcom236 0.000000e+00
bigcom237             bigcom237 0.000000e+00
bigcom246             bigcom246 0.000000e+00
bigcom248             bigcom248 0.000000e+00
bigcom249             bigcom249 0.000000e+00
bigcom250             bigcom250 0.000000e+00
bigcom254             bigcom254 0.000000e+00
bigcom266             bigcom266 0.000000e+00
bigcom269             bigcom269 0.000000e+00
bigcom272             bigcom272 0.000000e+00
bigcom274             bigcom274 0.000000e+00
bigcom281             bigcom281 0.000000e+00
bigcom291             bigcom291 0.000000e+00
bigcom292             bigcom292 0.000000e+00
bigcom295             bigcom295 0.000000e+00
bigcom299             bigcom299 0.000000e+00
bigcom301             bigcom301 0.000000e+00
bigcom306             bigcom306 0.000000e+00
bigcom309             bigcom309 0.000000e+00
bigcom314             bigcom314 0.000000e+00
bigcom321             bigcom321 0.000000e+00
bigcom341             bigcom341 0.000000e+00
bigcom350             bigcom350 0.000000e+00
bigcom353             bigcom353 0.000000e+00
bigcom359             bigcom359 0.000000e+00
bigcom363             bigcom363 0.000000e+00
bigcom365             bigcom365 0.000000e+00
bigcom385             bigcom385 0.000000e+00
bigcom386             bigcom386 0.000000e+00
bigcom408             bigcom408 0.000000e+00
bigcom412             bigcom412 0.000000e+00
bigcom480             bigcom480 0.000000e+00
membership_s1     membership_s1 0.000000e+00
membership_s3     membership_s3 0.000000e+00
membership_s4     membership_s4 0.000000e+00
membership_s5     membership_s5 0.000000e+00
membership_s6     membership_s6 0.000000e+00
membership_s7     membership_s7 0.000000e+00
membership_s8     membership_s8 0.000000e+00
membership_s9     membership_s9 0.000000e+00
membership_s11   membership_s11 0.000000e+00
membership_s12   membership_s12 0.000000e+00
membership_s14   membership_s14 0.000000e+00
membership_s16   membership_s16 0.000000e+00
membership_s17   membership_s17 0.000000e+00
membership_s18   membership_s18 0.000000e+00
membership_s20   membership_s20 0.000000e+00
membership_s21   membership_s21 0.000000e+00
membership_s22   membership_s22 0.000000e+00
membership_s24   membership_s24 0.000000e+00
membership_s25   membership_s25 0.000000e+00
membership_s26   membership_s26 0.000000e+00
membership_s27   membership_s27 0.000000e+00
membership_s28   membership_s28 0.000000e+00
membership_s30   membership_s30 0.000000e+00
membership_s33   membership_s33 0.000000e+00
membership_s36   membership_s36 0.000000e+00
membership_s37   membership_s37 0.000000e+00
pdi                         pdi 0.000000e+00
[1] "Dataset: low_TnotC Model RF, run: 9 of 10 2015-06-22 15:11:17"
     |      Out-of-bag   |
Tree |      MSE  %Var(y) |
   1 | 0.006956   197.99 |
   2 | 0.006381   181.63 |
   3 | 0.006113   173.99 |
   4 | 0.005275   150.16 |
   5 | 0.005056   143.92 |
   6 | 0.005463   155.51 |
   7 | 0.005171   147.18 |
   8 | 0.005176   147.33 |
   9 | 0.005219   148.56 |
  10 | 0.005094   145.00 |
  11 |  0.00493   140.32 |
  12 | 0.004643   132.17 |
  13 | 0.004577   130.28 |
  14 | 0.004388   124.89 |
  15 |  0.00431   122.68 |
  16 | 0.004307   122.60 |
  17 | 0.004304   122.51 |
  18 | 0.004326   123.14 |
  19 | 0.004287   122.03 |
  20 | 0.004227   120.31 |
  21 | 0.004204   119.66 |
  22 | 0.004195   119.41 |
  23 | 0.004217   120.02 |
  24 | 0.004156   118.30 |
  25 | 0.004109   116.95 |
  26 | 0.004033   114.79 |
  27 | 0.004045   115.13 |
  28 | 0.004029   114.69 |
  29 | 0.004016   114.30 |
  30 | 0.004004   113.98 |
  31 | 0.003994   113.70 |
  32 | 0.004019   114.41 |
  33 | 0.004033   114.80 |
  34 | 0.004021   114.46 |
  35 | 0.004018   114.38 |
  36 | 0.003992   113.62 |
  37 | 0.003976   113.19 |
  38 | 0.003986   113.45 |
  39 | 0.003974   113.11 |
  40 | 0.003976   113.18 |
  41 | 0.003958   112.66 |
  42 | 0.003955   112.59 |
  43 | 0.003957   112.63 |
  44 | 0.003954   112.54 |
  45 | 0.003942   112.21 |
  46 | 0.003936   112.04 |
  47 | 0.003941   112.17 |
  48 | 0.003907   111.20 |
  49 | 0.003898   110.96 |
  50 | 0.003894   110.84 |
  51 | 0.003888   110.67 |
  52 | 0.003885   110.57 |
  53 | 0.003898   110.96 |
  54 | 0.003895   110.87 |
  55 | 0.003887   110.63 |
  56 | 0.003883   110.53 |
  57 | 0.003887   110.65 |
  58 | 0.003891   110.76 |
  59 | 0.003887   110.65 |
  60 | 0.003893   110.82 |
  61 | 0.003878   110.37 |
  62 | 0.003888   110.65 |
  63 | 0.003887   110.65 |
  64 | 0.003882   110.49 |
  65 | 0.003869   110.12 |
  66 | 0.003874   110.27 |
  67 | 0.003871   110.19 |
  68 | 0.003875   110.29 |
  69 | 0.003868   110.11 |
  70 | 0.003874   110.28 |
  71 | 0.003882   110.50 |
  72 | 0.003879   110.40 |
  73 | 0.003869   110.12 |
  74 | 0.003864   109.99 |
  75 |  0.00386   109.87 |
  76 | 0.003865   110.00 |
  77 | 0.003867   110.07 |
  78 | 0.003871   110.17 |
  79 | 0.003863   109.96 |
  80 | 0.003852   109.65 |
  81 | 0.003847   109.51 |
  82 | 0.003855   109.72 |
  83 | 0.003853   109.67 |
  84 | 0.003855   109.72 |
  85 | 0.003852   109.64 |
  86 | 0.003852   109.64 |
  87 | 0.003856   109.77 |
  88 | 0.003859   109.84 |
  89 | 0.003854   109.70 |
  90 | 0.003855   109.73 |
  91 | 0.003849   109.56 |
  92 | 0.003838   109.25 |
  93 | 0.003837   109.22 |
  94 | 0.003841   109.34 |
  95 | 0.003837   109.21 |
  96 |  0.00383   109.02 |
  97 | 0.003831   109.05 |
  98 | 0.003821   108.75 |
  99 | 0.003826   108.91 |
 100 |  0.00383   109.01 |
[1] "Random Forest variable coefficients"
                      %IncMSE IncNodePurity
graph0           0.000000e+00  2.095221e-19
graph1           1.441524e-03  4.284696e-02
graph2           8.133926e-07  2.411090e-02
graph3           1.579017e-04  1.177340e-01
graph4           1.778855e-03  1.863499e-01
graph5           2.309440e-04  9.502676e-02
graph6           5.263233e-05  4.420054e-02
graph7           0.000000e+00  1.333333e-02
graph8           0.000000e+00  9.540979e-20
graph9           2.423231e-04  1.165076e-01
graph10          2.609724e-04  1.901555e-01
graph11          1.527580e-03  1.470869e-01
graph12          2.390361e-04  1.628306e-01
graph13          9.975311e-06  1.241588e-01
graph14          1.839787e-04  7.115861e-02
graph15          3.410656e-05  7.041479e-02
graph16          2.582802e-04  2.628212e-02
graph17          2.567300e-04  1.678308e-01
graph18         -8.787346e-06  6.931475e-02
graph19          1.403955e-04  1.012383e-01
graph20          2.867250e-04  5.276003e-02
graph21          2.874240e-04  4.588567e-02
graph22          1.574784e-20  1.428571e-02
graph23          8.684325e-06  8.397214e-03
graph24          0.000000e+00  2.303930e-19
graph25         -4.345937e-06  1.500000e-02
graph26          0.000000e+00  6.258828e-17
graph27          0.000000e+00  1.696776e-19
graph28          0.000000e+00  5.204170e-20
graph29          0.000000e+00  0.000000e+00
orbit0           8.750821e-06  1.972611e-02
orbit1           1.699130e-03  5.781955e-02
orbit2           1.394812e-03  5.159535e-02
orbit3           2.835110e-07  5.124571e-02
orbit4           1.536187e-04  8.827786e-02
orbit5           1.939557e-03  1.178817e-01
orbit6           5.318421e-04  1.220822e-01
orbit7           0.000000e+00  8.333333e-03
orbit8           3.651794e-04  9.595550e-02
orbit9           8.511204e-04  1.402885e-01
orbit10          1.164300e-04  7.844297e-02
orbit11          9.774646e-05  1.209815e-01
orbit12          0.000000e+00  1.500000e-02
orbit13          1.767565e-05  9.298944e-04
orbit14          0.000000e+00  1.734723e-20
orbit15          1.581760e-04  4.995790e-02
orbit16          1.395794e-03  6.494046e-02
orbit17          3.638139e-04  1.412406e-01
orbit18          6.143763e-04  3.253307e-01
orbit19          2.068931e-03  1.732995e-01
orbit20          3.367239e-04  1.147291e-01
orbit21          6.027416e-04  7.194663e-02
orbit22          1.772266e-03  4.455928e-02
orbit23          4.391744e-06  3.312221e-04
orbit24          7.640749e-05  1.052516e-01
orbit25          4.340141e-04  3.846668e-02
orbit26          3.048603e-05  1.342392e-02
orbit27          1.244667e-03  1.052226e-01
orbit28          1.890136e-03  2.601408e-01
orbit29          5.156897e-05  8.450250e-02
orbit30          2.434579e-04  6.071842e-02
orbit31          1.826493e-04  9.724363e-02
orbit32          1.900029e-04  7.893735e-02
orbit33          1.412660e-05  1.101600e-01
orbit34          5.181289e-05  1.651372e-02
orbit35          7.659710e-05  8.330874e-02
orbit36          3.096030e-04  1.853848e-01
orbit37          5.498912e-05  3.966971e-02
orbit38          2.283934e-04  1.182970e-01
orbit39          1.785656e-05  5.865606e-02
orbit40          1.426719e-04  3.198537e-02
orbit41          2.085750e-08  9.232657e-03
orbit42         -4.407228e-06  8.333333e-03
orbit43          1.108493e-04  8.249268e-02
orbit44          1.271994e-04  2.576705e-02
orbit45          8.091708e-05  1.046441e-01
orbit46          1.147883e-04  5.709018e-02
orbit47          0.000000e+00  2.694242e-19
orbit48          7.005468e-05  1.719615e-02
orbit49          1.110891e-04  1.182096e-01
orbit50          7.524461e-06  7.830648e-02
orbit51          1.092681e-04  8.053368e-02
orbit52          9.141718e-05  3.061015e-02
orbit53          6.258572e-06  2.168808e-01
orbit54          3.243945e-06  1.440476e-02
orbit55          0.000000e+00  8.673617e-20
orbit56          1.309397e-05  2.862852e-02
orbit57          0.000000e+00  7.806256e-20
orbit58          0.000000e+00  4.336809e-20
orbit59          0.000000e+00  2.455556e-02
orbit60          2.544731e-04  7.689228e-02
orbit61         -4.370629e-06  2.118574e-02
orbit62          0.000000e+00  1.777778e-02
orbit63          1.749781e-05  2.590999e-02
orbit64         -5.471195e-07  1.853276e-01
orbit65          0.000000e+00  8.333333e-03
orbit66          0.000000e+00  6.938894e-20
orbit67          0.000000e+00  0.000000e+00
orbit68          4.345937e-06  1.708333e-02
orbit69          0.000000e+00  1.734723e-20
orbit70          0.000000e+00  2.602085e-20
orbit71          0.000000e+00  0.000000e+00
orbit72          0.000000e+00  0.000000e+00
AP               4.846695e-05  1.221757e-03
bet              3.418270e-04  2.169744e-01
ecc              3.052654e-05  7.499701e-02
eccrad          -1.108284e-06  2.660100e-02
close            9.657989e-05  2.975249e-02
constraint       3.863076e-04  9.155499e-02
coreness         2.543460e-04  3.937404e-01
knn              6.252767e-03  1.559241e-01
hubscore         4.031463e-04  5.021173e-02
pagerank         1.002504e-03  1.295448e+00
trans            9.761869e-06  7.445754e-02
evcent           3.056401e-05  2.763889e-02
first            0.000000e+00  2.500000e-02
upto_second      2.865464e-04  6.856301e-02
upto_third       3.265800e-05  4.767384e-02
upto_fourth      7.652776e-05  6.283418e-02
upto_fifth       1.091227e-04  4.098946e-02
upto_sixth       3.544776e-04  1.059418e-01
second           7.294837e-05  1.017752e-01
third            7.165169e-04  1.418959e-01
fourth           4.303895e-04  2.025625e-01
fifth            9.944945e-05  1.470326e-01
sixth            2.559116e-03  2.264122e-01
ratio1           3.479588e-03  2.951816e-01
ratio2           1.417706e-03  5.448498e-01
ratio3           1.831961e-04  4.239761e-01
ratio4           1.641951e-04  3.496873e-01
ratio5           4.209867e-04  1.429643e+00
ratio6           3.066939e-04  2.844922e-01
selfinter        4.009033e-04  6.841037e-02
walktrap_vertex  4.314064e-06  1.240153e-01
bigcom1          0.000000e+00  6.938894e-20
bigcom2          0.000000e+00  0.000000e+00
bigcom3          1.159347e-04  1.054764e-01
bigcom4          4.827674e-05  2.565165e-03
bigcom6          0.000000e+00  0.000000e+00
bigcom8          0.000000e+00  0.000000e+00
bigcom9          0.000000e+00  3.469447e-20
bigcom11         0.000000e+00  5.204170e-20
bigcom13         0.000000e+00  0.000000e+00
bigcom15         0.000000e+00  0.000000e+00
bigcom16         0.000000e+00  1.734723e-20
bigcom21         0.000000e+00  0.000000e+00
bigcom22        -2.158010e-05  9.251108e-02
bigcom24         0.000000e+00  1.734723e-20
bigcom26        -2.339001e-06  1.171183e-01
bigcom28         0.000000e+00  1.734723e-20
bigcom30         0.000000e+00  0.000000e+00
bigcom31         0.000000e+00  1.040834e-19
bigcom32         0.000000e+00  0.000000e+00
bigcom33         0.000000e+00  0.000000e+00
bigcom34         0.000000e+00  1.734723e-20
bigcom36         0.000000e+00  1.734723e-20
bigcom37         0.000000e+00  0.000000e+00
bigcom38         0.000000e+00  1.734723e-20
bigcom39         0.000000e+00  0.000000e+00
bigcom40         0.000000e+00  0.000000e+00
bigcom43         0.000000e+00  0.000000e+00
bigcom44         0.000000e+00  0.000000e+00
bigcom46         0.000000e+00  5.204170e-20
bigcom47         0.000000e+00  0.000000e+00
bigcom49         0.000000e+00  3.469447e-20
bigcom50         0.000000e+00  3.469447e-20
bigcom51         0.000000e+00  0.000000e+00
bigcom52         0.000000e+00  0.000000e+00
bigcom54         0.000000e+00  0.000000e+00
bigcom56         0.000000e+00  0.000000e+00
bigcom62         0.000000e+00  0.000000e+00
bigcom66         0.000000e+00  0.000000e+00
bigcom68         0.000000e+00  0.000000e+00
[truncated: 135,464 more chars]
