# Supplementary material for: Distinctive Behaviors of Druggable Proteins in Cellular Networks
Source: PLoS Comput Biol. 2015 Dec 23;11(12):e1004597. doi: 10.1371/journal.pcbi.1004597 (PMC4689399; doi:10.1371/journal.pcbi.1004597)
Supplement: S1 File — (ZIP) [file pcbi.1004597.s004.zip › S1_File/direct.atc.20150613_all_predict.ppi.optimised_Target_results_med_C.txt]

[[1]]
[1] "med_C"

[1] "Dataset: med_C Model GBM, run: 1 of 10 2015-06-22 14:48:11"
Iter   TrainDeviance   ValidDeviance   StepSize   Improve
     1        0.4117            -nan     0.0100    0.0002
     2        0.4096            -nan     0.0100    0.0005
     3        0.4074            -nan     0.0100    0.0003
     4        0.4052            -nan     0.0100    0.0004
     5        0.4037            -nan     0.0100    0.0000
     6        0.4019            -nan     0.0100    0.0003
     7        0.3997            -nan     0.0100    0.0003
     8        0.3979            -nan     0.0100    0.0002
     9        0.3965            -nan     0.0100    0.0000
    10        0.3950            -nan     0.0100    0.0001
    20        0.3791            -nan     0.0100    0.0002
    40        0.3557            -nan     0.0100   -0.0000
    60        0.3382            -nan     0.0100    0.0001
    80        0.3246            -nan     0.0100    0.0000
   100        0.3107            -nan     0.0100    0.0000
   120        0.2992            -nan     0.0100    0.0000
   140        0.2878            -nan     0.0100   -0.0000
   160        0.2783            -nan     0.0100   -0.0000
   180        0.2687            -nan     0.0100   -0.0000
   200        0.2592            -nan     0.0100   -0.0001
   220        0.2511            -nan     0.0100   -0.0000
   240        0.2434            -nan     0.0100   -0.0000
   260        0.2365            -nan     0.0100   -0.0000
   265        0.2344            -nan     0.0100   -0.0000

[1] "GBM variable coefficients"
                            var    rel.inf
membership_s4     membership_s4 2.77172226
comsize                 comsize 2.56503356
ratio4                   ratio4 2.29637549
third                     third 2.24005572
pagerank               pagerank 2.21983626
spin_vertex         spin_vertex 2.07612612
V1                           V1 2.04402242
V2                           V2 2.03597071
walktrap_vertex walktrap_vertex 1.99111686
outer                     outer 1.94628996
ratio5                   ratio5 1.82928196
orbit18                 orbit18 1.80117530
orbit56                 orbit56 1.68827616
orbit27                 orbit27 1.41046505
orbit16                 orbit16 1.29215079
orbit41                 orbit41 1.27674050
orbit62                 orbit62 1.24024374
trans                     trans 1.23561296
graph10                 graph10 1.21715964
orbit30                 orbit30 1.20602244
bet                         bet 1.17614533
graph22                 graph22 1.15446604
orbit21                 orbit21 1.13401580
orbit51                 orbit51 1.11756485
orbit38                 orbit38 1.11344388
orbit28                 orbit28 1.08977924
orbit45                 orbit45 1.08399587
orbit33                 orbit33 1.07288554
inner                     inner 1.06740834
orbit47                 orbit47 1.04741699
graph21                 graph21 1.01955344
graph20                 graph20 1.01366655
constraint           constraint 0.99376345
adhesion               adhesion 0.95928505
ratio1                   ratio1 0.94777925
orbit53                 orbit53 0.93020111
graph25                 graph25 0.87988145
graph26                 graph26 0.87915877
ioratio                 ioratio 0.87629546
orbit46                 orbit46 0.83169000
orbit50                 orbit50 0.82790258
orbit37                 orbit37 0.82156549
bigcom40               bigcom40 0.79369636
orbit55                 orbit55 0.77896333
orbit44                 orbit44 0.77351985
graph27                 graph27 0.76268340
orbit36                 orbit36 0.76237575
orbit48                 orbit48 0.74282372
knn                         knn 0.72726464
cohesion               cohesion 0.71247095
bigcom246             bigcom246 0.69868252
ratio3                   ratio3 0.69483588
orbit63                 orbit63 0.68340709
graph17                 graph17 0.68082790
orbit60                 orbit60 0.66086728
orbit17                 orbit17 0.64324317
orbit64                 orbit64 0.61223697
orbit29                 orbit29 0.61196990
orbit15                 orbit15 0.60925437
orbit24                 orbit24 0.60516399
graph1                   graph1 0.60511468
orbit35                 orbit35 0.60378562
orbit40                 orbit40 0.59841728
orbit2                   orbit2 0.59789770
orbit52                 orbit52 0.59286870
orbit5                   orbit5 0.58016832
graph16                 graph16 0.58004215
graph3                   graph3 0.57608996
graph18                 graph18 0.57471227
graph15                 graph15 0.56620415
orbit12                 orbit12 0.56302603
orbit9                   orbit9 0.56230584
orbit23                 orbit23 0.55898093
graph7                   graph7 0.54321479
upto_sixth           upto_sixth 0.53744429
graph23                 graph23 0.52667023
graph9                   graph9 0.52445779
graph12                 graph12 0.49552418
orbit61                 orbit61 0.48472657
graph0                   graph0 0.47928690
orbit49                 orbit49 0.45437430
orbit42                 orbit42 0.44767755
orbit39                 orbit39 0.44392336
graph24                 graph24 0.44039824
orbit69                 orbit69 0.43941766
orbit11                 orbit11 0.43249935
upto_fifth           upto_fifth 0.42755194
orbit20                 orbit20 0.42648130
graph5                   graph5 0.42121997
orbit66                 orbit66 0.42049606
graph19                 graph19 0.41696655
orbit70                 orbit70 0.41131514
graph14                 graph14 0.40012219
fourth                   fourth 0.39138974
ratio6                   ratio6 0.39126500
graph6                   graph6 0.39029289
graph11                 graph11 0.38116758
orbit65                 orbit65 0.37464319
orbit25                 orbit25 0.37441833
orbit57                 orbit57 0.36537520
orbit58                 orbit58 0.36126103
sixth                     sixth 0.35597994
graph13                 graph13 0.35033677
orbit32                 orbit32 0.34889581
fifth                     fifth 0.34580488
orbit31                 orbit31 0.34228688
orbit59                 orbit59 0.33701150
orbit19                 orbit19 0.33685879
orbit13                 orbit13 0.32941836
graph2                   graph2 0.32591481
graph4                   graph4 0.31921638
coreness               coreness 0.31457518
orbit54                 orbit54 0.31165498
orbit1                   orbit1 0.30965384
membership_s32   membership_s32 0.30684269
ratio2                   ratio2 0.29020255
orbit4                   orbit4 0.26979363
orbit7                   orbit7 0.26715030
bigcom248             bigcom248 0.25029638
orbit10                 orbit10 0.24917654
upto_fourth         upto_fourth 0.24340420
orbit26                 orbit26 0.23966144
upto_third           upto_third 0.23080521
graph28                 graph28 0.22609100
upto_second         upto_second 0.22110142
orbit68                 orbit68 0.20753107
orbit71                 orbit71 0.19992888
hubscore               hubscore 0.19924749
selfinter             selfinter 0.17741850
graph8                   graph8 0.15574608
orbit67                 orbit67 0.14675819
second                   second 0.10713745
graph29                 graph29 0.10523088
orbit43                 orbit43 0.10474041
bigcom28               bigcom28 0.10000211
bigcom1                 bigcom1 0.08001112
close                     close 0.07119923
ecc                         ecc 0.05934140
membership_s7     membership_s7 0.05072388
bigcom8                 bigcom8 0.05036205
bigcom4                 bigcom4 0.04457281
evcent                   evcent 0.04362583
membership_s37   membership_s37 0.04157679
orbit22                 orbit22 0.03989639
membership_s1     membership_s1 0.03790830
orbit6                   orbit6 0.02895871
membership_s30   membership_s30 0.02698457
pdi                         pdi 0.02514482
bigcom21               bigcom21 0.02327648
membership_s6     membership_s6 0.01151866
orbit0                   orbit0 0.00000000
orbit3                   orbit3 0.00000000
orbit8                   orbit8 0.00000000
orbit14                 orbit14 0.00000000
orbit34                 orbit34 0.00000000
orbit72                 orbit72 0.00000000
AP                           AP 0.00000000
eccrad                   eccrad 0.00000000
first                     first 0.00000000
bigcom2                 bigcom2 0.00000000
bigcom3                 bigcom3 0.00000000
bigcom6                 bigcom6 0.00000000
bigcom9                 bigcom9 0.00000000
bigcom11               bigcom11 0.00000000
bigcom13               bigcom13 0.00000000
bigcom15               bigcom15 0.00000000
bigcom16               bigcom16 0.00000000
bigcom22               bigcom22 0.00000000
bigcom24               bigcom24 0.00000000
bigcom26               bigcom26 0.00000000
bigcom30               bigcom30 0.00000000
bigcom31               bigcom31 0.00000000
bigcom32               bigcom32 0.00000000
bigcom33               bigcom33 0.00000000
bigcom34               bigcom34 0.00000000
bigcom36               bigcom36 0.00000000
bigcom37               bigcom37 0.00000000
bigcom38               bigcom38 0.00000000
bigcom39               bigcom39 0.00000000
bigcom43               bigcom43 0.00000000
bigcom44               bigcom44 0.00000000
bigcom46               bigcom46 0.00000000
bigcom47               bigcom47 0.00000000
bigcom49               bigcom49 0.00000000
bigcom50               bigcom50 0.00000000
bigcom51               bigcom51 0.00000000
bigcom52               bigcom52 0.00000000
bigcom54               bigcom54 0.00000000
bigcom56               bigcom56 0.00000000
bigcom62               bigcom62 0.00000000
bigcom66               bigcom66 0.00000000
bigcom68               bigcom68 0.00000000
bigcom69               bigcom69 0.00000000
bigcom71               bigcom71 0.00000000
bigcom72               bigcom72 0.00000000
bigcom73               bigcom73 0.00000000
bigcom74               bigcom74 0.00000000
bigcom75               bigcom75 0.00000000
bigcom76               bigcom76 0.00000000
bigcom77               bigcom77 0.00000000
bigcom79               bigcom79 0.00000000
bigcom80               bigcom80 0.00000000
bigcom82               bigcom82 0.00000000
bigcom83               bigcom83 0.00000000
bigcom84               bigcom84 0.00000000
bigcom85               bigcom85 0.00000000
bigcom87               bigcom87 0.00000000
bigcom89               bigcom89 0.00000000
bigcom91               bigcom91 0.00000000
bigcom92               bigcom92 0.00000000
bigcom93               bigcom93 0.00000000
bigcom96               bigcom96 0.00000000
bigcom97               bigcom97 0.00000000
bigcom98               bigcom98 0.00000000
bigcom99               bigcom99 0.00000000
bigcom101             bigcom101 0.00000000
bigcom104             bigcom104 0.00000000
bigcom106             bigcom106 0.00000000
bigcom109             bigcom109 0.00000000
bigcom113             bigcom113 0.00000000
bigcom116             bigcom116 0.00000000
bigcom120             bigcom120 0.00000000
bigcom123             bigcom123 0.00000000
bigcom126             bigcom126 0.00000000
bigcom127             bigcom127 0.00000000
bigcom137             bigcom137 0.00000000
bigcom139             bigcom139 0.00000000
bigcom140             bigcom140 0.00000000
bigcom143             bigcom143 0.00000000
bigcom145             bigcom145 0.00000000
bigcom146             bigcom146 0.00000000
bigcom147             bigcom147 0.00000000
bigcom149             bigcom149 0.00000000
bigcom153             bigcom153 0.00000000
bigcom154             bigcom154 0.00000000
bigcom156             bigcom156 0.00000000
bigcom157             bigcom157 0.00000000
bigcom158             bigcom158 0.00000000
bigcom160             bigcom160 0.00000000
bigcom161             bigcom161 0.00000000
bigcom162             bigcom162 0.00000000
bigcom164             bigcom164 0.00000000
bigcom166             bigcom166 0.00000000
bigcom167             bigcom167 0.00000000
bigcom171             bigcom171 0.00000000
bigcom173             bigcom173 0.00000000
bigcom175             bigcom175 0.00000000
bigcom176             bigcom176 0.00000000
bigcom177             bigcom177 0.00000000
bigcom178             bigcom178 0.00000000
bigcom180             bigcom180 0.00000000
bigcom181             bigcom181 0.00000000
bigcom184             bigcom184 0.00000000
bigcom186             bigcom186 0.00000000
bigcom187             bigcom187 0.00000000
bigcom189             bigcom189 0.00000000
bigcom194             bigcom194 0.00000000
bigcom195             bigcom195 0.00000000
bigcom196             bigcom196 0.00000000
bigcom204             bigcom204 0.00000000
bigcom205             bigcom205 0.00000000
bigcom212             bigcom212 0.00000000
bigcom214             bigcom214 0.00000000
bigcom222             bigcom222 0.00000000
bigcom223             bigcom223 0.00000000
bigcom226             bigcom226 0.00000000
bigcom227             bigcom227 0.00000000
bigcom229             bigcom229 0.00000000
bigcom233             bigcom233 0.00000000
bigcom236             bigcom236 0.00000000
bigcom237             bigcom237 0.00000000
bigcom249             bigcom249 0.00000000
bigcom250             bigcom250 0.00000000
bigcom254             bigcom254 0.00000000
bigcom266             bigcom266 0.00000000
bigcom269             bigcom269 0.00000000
bigcom272             bigcom272 0.00000000
bigcom274             bigcom274 0.00000000
bigcom281             bigcom281 0.00000000
bigcom291             bigcom291 0.00000000
bigcom292             bigcom292 0.00000000
bigcom295             bigcom295 0.00000000
bigcom299             bigcom299 0.00000000
bigcom301             bigcom301 0.00000000
bigcom306             bigcom306 0.00000000
bigcom309             bigcom309 0.00000000
bigcom314             bigcom314 0.00000000
bigcom321             bigcom321 0.00000000
bigcom341             bigcom341 0.00000000
bigcom350             bigcom350 0.00000000
bigcom353             bigcom353 0.00000000
bigcom359             bigcom359 0.00000000
bigcom363             bigcom363 0.00000000
bigcom365             bigcom365 0.00000000
bigcom385             bigcom385 0.00000000
bigcom386             bigcom386 0.00000000
bigcom408             bigcom408 0.00000000
bigcom412             bigcom412 0.00000000
bigcom480             bigcom480 0.00000000
membership_s3     membership_s3 0.00000000
membership_s5     membership_s5 0.00000000
membership_s8     membership_s8 0.00000000
membership_s9     membership_s9 0.00000000
membership_s11   membership_s11 0.00000000
membership_s12   membership_s12 0.00000000
membership_s14   membership_s14 0.00000000
membership_s15   membership_s15 0.00000000
membership_s16   membership_s16 0.00000000
membership_s17   membership_s17 0.00000000
membership_s18   membership_s18 0.00000000
membership_s20   membership_s20 0.00000000
membership_s21   membership_s21 0.00000000
membership_s22   membership_s22 0.00000000
membership_s24   membership_s24 0.00000000
membership_s25   membership_s25 0.00000000
membership_s26   membership_s26 0.00000000
membership_s27   membership_s27 0.00000000
membership_s28   membership_s28 0.00000000
membership_s31   membership_s31 0.00000000
membership_s33   membership_s33 0.00000000
membership_s36   membership_s36 0.00000000
[1] "Dataset: med_C Model RF, run: 1 of 10 2015-06-22 14:49:43"
     |      Out-of-bag   |
Tree |      MSE  %Var(y) |
   1 |   0.1118   222.89 |
   2 |    0.098   195.30 |
   3 |  0.09298   185.31 |
   4 |  0.08804   175.46 |
   5 |  0.08237   164.15 |
   6 |  0.08073   160.90 |
   7 |  0.07653   152.52 |
   8 |    0.075   149.47 |
   9 |  0.07057   140.65 |
  10 |  0.06839   136.29 |
  11 |  0.06611   131.76 |
  12 |   0.0638   127.15 |
  13 |  0.06266   124.87 |
  14 |  0.06189   123.34 |
  15 |  0.06059   120.75 |
  16 |  0.05951   118.61 |
  17 |  0.05893   117.45 |
  18 |    0.058   115.59 |
  19 |   0.0577   114.99 |
  20 |  0.05756   114.71 |
  21 |  0.05725   114.10 |
  22 |  0.05697   113.54 |
  23 |  0.05652   112.65 |
  24 |  0.05626   112.11 |
  25 |  0.05593   111.47 |
  26 |  0.05561   110.84 |
  27 |  0.05527   110.15 |
  28 |  0.05512   109.85 |
  29 |  0.05506   109.73 |
  30 |  0.05475   109.11 |
  31 |  0.05469   108.99 |
  32 |  0.05447   108.56 |
  33 |  0.05448   108.57 |
  34 |  0.05441   108.43 |
  35 |  0.05429   108.20 |
  36 |  0.05428   108.17 |
  37 |  0.05406   107.74 |
  38 |  0.05387   107.37 |
  39 |  0.05372   107.07 |
  40 |  0.05364   106.89 |
  41 |  0.05342   106.46 |
  42 |  0.05337   106.37 |
  43 |   0.0535   106.62 |
  44 |  0.05355   106.73 |
  45 |  0.05344   106.51 |
  46 |  0.05342   106.47 |
  47 |  0.05338   106.38 |
  48 |  0.05329   106.21 |
  49 |  0.05321   106.05 |
  50 |  0.05314   105.91 |
  51 |  0.05312   105.86 |
  52 |  0.05308   105.78 |
  53 |  0.05304   105.70 |
  54 |  0.05304   105.71 |
  55 |  0.05306   105.75 |
  56 |  0.05297   105.56 |
  57 |  0.05299   105.61 |
  58 |  0.05296   105.54 |
  59 |  0.05293   105.49 |
  60 |  0.05291   105.44 |
  61 |  0.05286   105.35 |
  62 |  0.05289   105.40 |
  63 |  0.05281   105.25 |
  64 |  0.05284   105.32 |
  65 |  0.05278   105.19 |
  66 |  0.05277   105.16 |
  67 |  0.05278   105.19 |
  68 |  0.05269   105.01 |
  69 |  0.05271   105.04 |
  70 |  0.05262   104.86 |
  71 |  0.05257   104.77 |
  72 |  0.05244   104.52 |
  73 |  0.05242   104.46 |
  74 |  0.05243   104.49 |
  75 |   0.0524   104.42 |
  76 |  0.05232   104.27 |
  77 |  0.05232   104.27 |
  78 |  0.05234   104.31 |
  79 |   0.0523   104.24 |
  80 |  0.05223   104.09 |
  81 |  0.05222   104.08 |
  82 |  0.05222   104.07 |
  83 |  0.05215   103.93 |
  84 |  0.05214   103.91 |
  85 |  0.05219   104.01 |
  86 |  0.05211   103.85 |
  87 |  0.05211   103.85 |
  88 |  0.05205   103.73 |
  89 |  0.05197   103.58 |
  90 |  0.05196   103.55 |
  91 |  0.05193   103.50 |
  92 |  0.05194   103.51 |
  93 |  0.05193   103.49 |
  94 |  0.05187   103.37 |
  95 |  0.05182   103.27 |
  96 |  0.05179   103.22 |
  97 |  0.05187   103.37 |
  98 |  0.05182   103.28 |
  99 |  0.05182   103.28 |
 100 |  0.05186   103.36 |
[1] "Random Forest variable coefficients"
                      %IncMSE IncNodePurity
graph0           4.902062e-04  3.756680e-01
graph1           3.951427e-03  9.997003e-01
graph2           1.476585e-03  6.102522e-01
graph3           4.929727e-03  9.598127e-01
graph4           6.490489e-03  8.506824e-01
graph5           3.130907e-03  1.425000e+00
graph6           3.042902e-03  9.304647e-01
graph7           1.828600e-03  8.636169e-01
graph8           4.500307e-04  3.682535e-01
graph9           6.646907e-03  1.047581e+00
graph10          6.725762e-03  1.757788e+00
graph11          7.483251e-03  1.243083e+00
graph12          3.950025e-03  1.064426e+00
graph13          8.358459e-03  1.453119e+00
graph14          5.554497e-03  1.138137e+00
graph15          7.022543e-03  1.458868e+00
graph16          4.661362e-03  9.449385e-01
graph17          6.893842e-03  1.565060e+00
graph18          2.848322e-03  1.189197e+00
graph19          9.423131e-03  1.422931e+00
graph20          7.146700e-03  2.088967e+00
graph21          7.236811e-03  1.190296e+00
graph22          4.261189e-03  1.206744e+00
graph23          5.023178e-03  1.525222e+00
graph24          4.506060e-03  9.735603e-01
graph25          3.514437e-03  1.385494e+00
graph26          2.263249e-03  1.163714e+00
graph27          2.856393e-03  1.112128e+00
graph28          6.144867e-04  6.548101e-01
graph29          5.034021e-04  1.873024e-01
orbit0           9.855825e-04  5.061751e-01
orbit1           5.358983e-03  7.341148e-01
orbit2           4.438446e-03  1.580786e+00
orbit3           9.090907e-04  4.916580e-01
orbit4           9.504519e-03  1.156735e+00
orbit5           3.805851e-03  9.582867e-01
orbit6           6.271585e-03  9.370600e-01
orbit7           3.173798e-03  1.442021e+00
orbit8           2.458673e-03  9.141249e-01
orbit9           6.374781e-03  1.104987e+00
orbit10          2.487612e-03  8.848636e-01
orbit11          4.205776e-03  1.139448e+00
orbit12          1.817055e-03  1.139059e+00
orbit13          2.492223e-03  7.973362e-01
orbit14          4.334952e-04  3.528113e-01
orbit15          8.921347e-03  1.637378e+00
orbit16          6.218540e-03  1.915169e+00
orbit17          4.105149e-03  1.269217e+00
orbit18          6.695980e-03  3.113073e+00
orbit19          2.541100e-03  8.764410e-01
orbit20          4.419996e-03  1.151177e+00
orbit21          3.936104e-03  1.639925e+00
orbit22          5.717911e-03  1.138775e+00
orbit23          2.783988e-03  1.384056e+00
orbit24          5.695564e-03  1.561292e+00
orbit25          5.869246e-03  1.260338e+00
orbit26          4.193376e-03  8.242843e-01
orbit27          3.117739e-02  3.135772e+00
orbit28          7.397458e-03  1.594656e+00
orbit29          3.469038e-03  1.149332e+00
orbit30          2.795498e-03  1.380442e+00
orbit31          3.742852e-03  1.257464e+00
orbit32          3.439134e-03  8.054675e-01
orbit33          7.131964e-03  1.220126e+00
orbit34          4.922322e-03  1.093879e+00
orbit35          8.103916e-03  1.519462e+00
orbit36          6.181215e-03  1.786944e+00
orbit37          3.879813e-03  1.340448e+00
orbit38          4.402509e-03  1.449408e+00
orbit39          4.366647e-03  1.438728e+00
orbit40          3.879820e-03  1.007853e+00
orbit41          2.722220e-03  1.173858e+00
orbit42          7.992834e-04  5.683505e-01
orbit43          3.189343e-03  1.118822e+00
orbit44          2.038933e-03  1.031131e+00
orbit45          1.733426e-02  2.802442e+00
orbit46          3.068587e-03  1.375813e+00
orbit47          4.519010e-03  1.585833e+00
orbit48          3.627292e-03  1.315527e+00
orbit49          5.122014e-03  1.966426e+00
orbit50          2.094078e-03  1.432930e+00
orbit51          1.240352e-02  2.458711e+00
orbit52          4.150581e-03  1.280989e+00
orbit53          2.003095e-03  1.003164e+00
orbit54          4.527277e-03  1.373575e+00
orbit55          2.395864e-03  1.114640e+00
orbit56          1.291516e-02  2.423900e+00
orbit57          3.214105e-03  7.229106e-01
orbit58          1.150066e-03  7.538160e-01
orbit59          5.391133e-03  8.950590e-01
orbit60          2.113023e-03  8.516564e-01
orbit61          1.157234e-03  6.069750e-01
orbit62          6.032097e-03  2.607096e+00
orbit63          3.014865e-03  1.442410e+00
orbit64          2.345363e-03  9.077672e-01
orbit65          3.853438e-03  1.897430e+00
orbit66          1.874661e-03  8.805174e-01
orbit67          1.316616e-03  6.066934e-01
orbit68          2.110531e-03  1.046579e+00
orbit69          1.814478e-03  7.409921e-01
orbit70          8.831040e-04  7.552999e-01
orbit71          1.774681e-03  4.428840e-01
orbit72          8.402641e-05  1.548102e-01
AP               2.487343e-05  9.339653e-02
bet              4.433830e-03  3.357197e+00
ecc              2.442506e-04  1.401506e-01
eccrad           6.190158e-05  1.343648e-01
close            2.324422e-03  8.720133e-01
constraint       4.131670e-03  2.103073e+00
coreness         3.405310e-03  8.790814e-01
knn              3.246651e-03  1.290533e+00
hubscore         3.253000e-03  7.874453e-01
pagerank         2.627637e-03  3.541092e+00
trans            4.021360e-03  1.694230e+00
evcent           1.832948e-03  9.436930e-01
first            5.974230e-04  5.461668e-01
upto_second      3.610447e-03  6.035737e-01
upto_third       4.537422e-03  8.672328e-01
upto_fourth      4.111433e-03  9.753334e-01
upto_fifth       5.158780e-03  1.453587e+00
upto_sixth       4.357626e-04  6.688107e-01
second           4.365175e-03  7.801309e-01
third            1.576367e-02  3.749722e+00
fourth           4.128581e-03  1.350306e+00
fifth            4.594237e-03  1.124427e+00
sixth            5.527245e-03  1.711870e+00
ratio1           2.264690e-03  1.230930e+00
ratio2           7.238677e-03  1.359809e+00
ratio3           6.664351e-03  1.515702e+00
ratio4           9.756599e-03  3.556926e+00
ratio5           1.853123e-03  4.380319e+00
ratio6           6.945175e-03  1.850140e+00
selfinter        2.222197e-04  4.935349e-01
walktrap_vertex  1.332718e-03  3.087042e+00
bigcom1          9.197286e-05  1.715143e-01
bigcom2          0.000000e+00  6.661338e-18
bigcom3          1.879259e-04  3.216784e-01
bigcom4          2.672485e-04  2.068615e-01
bigcom6          0.000000e+00  0.000000e+00
bigcom8          1.129255e-04  2.144719e-01
bigcom9          0.000000e+00  0.000000e+00
bigcom11         0.000000e+00  0.000000e+00
bigcom13         3.376968e-05  1.063731e-01
bigcom15         0.000000e+00  2.220446e-18
bigcom16         0.000000e+00  0.000000e+00
bigcom21         1.387076e-05  3.592596e-01
bigcom22        -7.672298e-06  4.179361e-02
bigcom24        -4.529860e-06  3.629988e-01
bigcom26         6.367641e-05  1.962037e-01
bigcom28         2.718602e-04  2.871127e-01
bigcom30        -1.838322e-07  1.635105e-01
bigcom31         0.000000e+00  0.000000e+00
bigcom32         0.000000e+00  4.440892e-18
bigcom33         0.000000e+00  0.000000e+00
bigcom34         0.000000e+00  0.000000e+00
bigcom36         0.000000e+00  4.475587e-18
bigcom37         0.000000e+00  0.000000e+00
bigcom38         0.000000e+00  0.000000e+00
bigcom39         3.428899e-06  9.623488e-02
bigcom40         3.130668e-03  9.414941e-01
bigcom43         0.000000e+00  0.000000e+00
bigcom44         0.000000e+00  1.640909e-02
bigcom46         0.000000e+00  0.000000e+00
bigcom47         0.000000e+00  0.000000e+00
bigcom49         0.000000e+00  6.661338e-18
bigcom50        -5.889041e-05  5.512782e-01
bigcom51         0.000000e+00  0.000000e+00
bigcom52         0.000000e+00  0.000000e+00
bigcom54         0.000000e+00  0.000000e+00
bigcom56        -2.120788e-05  2.785422e-01
bigcom62         0.000000e+00  4.440892e-18
bigcom66         0.000000e+00  0.000000e+00
bigcom68         0.000000e+00  0.000000e+00
bigcom69         0.000000e+00  0.000000e+00
bigcom71         0.000000e+00  0.000000e+00
bigcom72         0.000000e+00  0.000000e+00
bigcom73         0.000000e+00  0.000000e+00
bigcom74         0.000000e+00  0.000000e+00
bigcom75         0.000000e+00  2.220446e-18
bigcom76         0.000000e+00  0.000000e+00
bigcom77         0.000000e+00  0.000000e+00
bigcom79         0.000000e+00  0.000000e+00
bigcom80         0.000000e+00  0.000000e+00
bigcom82        -5.553929e-05  3.814552e-01
bigcom83         0.000000e+00  6.661338e-18
bigcom84         0.000000e+00  2.220446e-18
bigcom85         0.000000e+00  2.220446e-18
bigcom87         0.000000e+00  4.440892e-18
bigcom89         0.000000e+00  0.000000e+00
bigcom91         0.000000e+00  0.000000e+00
bigcom92         0.000000e+00  0.000000e+00
bigcom93         0.000000e+00  0.000000e+00
bigcom96         0.000000e+00  4.440892e-18
bigcom97         0.000000e+00  6.661338e-18
bigcom98         0.000000e+00  0.000000e+00
bigcom99         0.000000e+00  0.000000e+00
bigcom101        0.000000e+00  2.220446e-18
bigcom104        0.000000e+00  6.661338e-18
bigcom106        0.000000e+00  0.000000e+00
bigcom109        0.000000e+00  2.220446e-18
bigcom113        0.000000e+00  3.469447e-20
bigcom116       -6.073740e-06  7.197935e-02
bigcom120        0.000000e+00  0.000000e+00
bigcom123        0.000000e+00  0.000000e+00
bigcom126        0.000000e+00  0.000000e+00
bigcom127        1.385681e-05  1.480234e-01
bigcom137        0.000000e+00  0.000000e+00
bigcom139        0.000000e+00  0.000000e+00
bigcom140        0.000000e+00  0.000000e+00
bigcom143        0.000000e+00  0.000000e+00
bigcom145        0.000000e+00  0.000000e+00
bigcom146        0.000000e+00  0.000000e+00
bigcom147        0.000000e+00  5.551115e-19
bigcom149        0.000000e+00  0.000000e+00
bigcom153        0.000000e+00  0.000000e+00
bigcom154        0.000000e+00  0.000000e+00
bigcom156        0.000000e+00  0.000000e+00
bigcom157        0.000000e+00  0.000000e+00
bigcom158        0.000000e+00  4.440892e-18
bigcom160        0.000000e+00  0.000000e+00
bigcom161        0.000000e+00  0.000000e+00
bigcom162        0.000000e+00  8.881784e-18
bigcom164        0.000000e+00  0.000000e+00
bigcom166        0.000000e+00  0.000000e+00
bigcom167       -1.021639e-04  1.996612e-01
bigcom171        0.000000e+00  0.000000e+00
bigcom173        0.000000e+00  6.661338e-18
bigcom175        0.000000e+00  4.440892e-18
bigcom176        0.000000e+00  0.000000e+00
bigcom177        0.000000e+00  0.000000e+00
bigcom178        0.000000e+00  1.110223e-17
bigcom180        0.000000e+00  0.000000e+00
bigcom181        0.000000e+00  0.000000e+00
bigcom184        0.000000e+00  4.440892e-18
bigcom186        0.000000e+00  8.881784e-18
bigcom187        0.000000e+00  0.000000e+00
bigcom189        0.000000e+00  4.440892e-18
bigcom194        0.000000e+00  2.220446e-18
bigcom195        0.000000e+00  5.551115e-19
bigcom196        0.000000e+00  2.220446e-18
bigcom204        0.000000e+00  0.000000e+00
bigcom205        0.000000e+00  0.000000e+00
bigcom212        0.000000e+00  0.000000e+00
bigcom214        0.000000e+00  1.110223e-17
bigcom222        0.000000e+00  0.000000e+00
bigcom223        0.000000e+00  0.000000e+00
bigcom226        0.000000e+00  0.000000e+00
bigcom227        0.000000e+00  0.000000e+00
bigcom229        0.000000e+00  0.000000e+00
bigcom233        0.000000e+00  0.000000e+00
bigcom236        0.000000e+00  4.440892e-18
bigcom237        0.000000e+00  0.000000e+00
bigcom246        1.287997e-04  1.105313e+00
bigcom248       -6.817486e-05  6.800007e-01
bigcom249       -2.093493e-05  2.181416e-01
bigcom250        0.000000e+00  0.000000e+00
bigcom254        0.000000e+00  0.000000e+00
bigcom266        0.000000e+00  0.000000e+00
bigcom269        0.000000e+00  0.000000e+00
bigcom272        0.000000e+00  0.000000e+00
bigcom274        0.000000e+00  1.333333e-02
bigcom281        0.000000e+00  4.440892e-18
bigcom291        0.000000e+00  4.440892e-18
bigcom292        0.000000e+00  0.000000e+00
bigcom295        0.000000e+00  0.000000e+00
bigcom299        0.000000e+00  0.000000e+00
bigcom301        0.000000e+00  0.000000e+00
bigcom306        0.000000e+00  0.000000e+00
bigcom309        0.000000e+00  0.000000e+00
bigcom314        0.000000e+00  0.000000e+00
bigcom321        0.000000e+00  0.000000e+00
bigcom341        0.000000e+00  0.000000e+00
bigcom350        0.000000e+00  0.000000e+00
bigcom353        0.000000e+00  0.000000e+00
bigcom359        0.000000e+00  2.220446e-18
bigcom363        0.000000e+00  0.000000e+00
bigcom365        0.000000e+00  0.000000e+00
bigcom385        0.000000e+00  0.000000e+00
bigcom386        0.000000e+00  0.000000e+00
bigcom408        7.834002e-05  1.107721e+00
bigcom412        0.000000e+00  0.000000e+00
bigcom480        0.000000e+00  0.000000e+00
spin_vertex      1.544605e-03  3.609053e+00
membership_s1    1.639492e-04  1.537852e-01
membership_s3    0.000000e+00  0.000000e+00
membership_s4    7.515277e-03  3.036434e+00
membership_s5    1.078787e-05  2.948387e-02
membership_s6    1.009210e-04  2.977576e-01
membership_s7    5.563774e-05  1.774972e-01
membership_s8    0.000000e+00  4.440892e-18
membership_s9    0.000000e+00  0.000000e+00
membership_s11   0.000000e+00  0.000000e+00
membership_s12  -3.567973e-05  4.316498e-01
membership_s14   0.000000e+00  0.000000e+00
membership_s15   1.180005e-05  6.824450e-02
membership_s16  -3.027432e-05  3.773107e-01
membership_s17   0.000000e+00  0.000000e+00
membership_s18  -1.815288e-05  1.017921e-01
membership_s20   0.000000e+00  0.000000e+00
membership_s21   0.000000e+00  0.000000e+00
membership_s22   0.000000e+00  0.000000e+00
membership_s24   0.000000e+00  0.000000e+00
membership_s25   0.000000e+00  2.220446e-18
membership_s26   0.000000e+00  0.000000e+00
membership_s27  -1.232180e-05  1.376687e-01
membership_s28   0.000000e+00  2.220446e-18
membership_s30   3.310894e-04  2.680061e-01
membership_s31   1.717367e-05  3.158666e-02
membership_s32   1.236489e-04  3.246250e-01
membership_s33   0.000000e+00  0.000000e+00
membership_s36   1.119683e-04  9.687446e-02
membership_s37   6.262089e-05  2.601913e-01
V1               4.130476e-03  3.244862e+00
V2               2.044439e-03  3.449025e+00
pdi             -3.251535e-05  4.345152e-01
adhesion         5.263593e-03  2.548806e+00
cohesion         4.824177e-03  2.005005e+00
inner            2.216132e-03  2.995342e+00
outer            1.804031e-03  3.389249e+00
ioratio          2.287672e-03  2.313357e+00
comsize          2.892046e-03  4.475973e+00
[1] "Dataset: med_C Model GLM, run: 1 of 10 2015-06-22 14:51:14"
[1] "glmnet variable coefficients"
                         [,1]          [,2]
(Intercept)     -2.883317e+00 -8.298783e+01
graph0           3.465023e-39  9.037864e-04
graph1           1.524119e-41  6.174165e-06
graph2           1.164510e-39  8.364025e-04
graph3           6.237843e-43  1.500977e-07
graph4          -2.829741e-45 -6.073972e-09
graph5           3.599248e-41 -3.572204e-05
graph6           3.116748e-42  8.161618e-07
graph7           6.949840e-41  1.765316e-05
graph8           1.308990e-40 -5.691283e-04
graph9           1.102564e-44  4.525390e-09
graph10          3.263444e-46 -1.510415e-10
graph11         -9.106351e-48 -1.366230e-11
graph12          3.150958e-44 -6.820369e-10
graph13          1.327115e-43  1.596651e-08
graph14          1.053903e-46 -4.962967e-09
graph15          4.559178e-42  3.322640e-06
graph16          6.711556e-44 -1.665522e-08
graph17          1.034817e-43 -3.255858e-08
graph18          2.156157e-42 -8.129969e-07
graph19          7.740488e-43  2.742663e-07
graph20          6.279837e-43  1.369861e-08
graph21          3.395902e-42  1.857523e-06
graph22          3.178610e-42  2.683189e-06
graph23          3.023076e-42  3.530005e-06
graph24          4.798018e-42 -2.983037e-06
graph25          1.762350e-41  5.979420e-06
graph26          1.327641e-41  2.046614e-06
graph27          4.079670e-41 -1.963098e-04
graph28          2.239974e-41  1.924697e-05
graph29         -1.217337e-40 -1.167526e-03
orbit0           3.465023e-39  9.148895e-04
orbit1           1.455491e-41  6.318056e-06
orbit2           2.268870e-40  4.301060e-05
orbit3           1.164510e-39  8.416649e-04
orbit4           1.002224e-42  2.430773e-07
orbit5           1.248375e-42  3.232563e-07
orbit6          -2.853577e-45 -6.211041e-09
orbit7           2.720936e-41  1.288612e-05
orbit8           3.599248e-41 -3.547428e-05
orbit9           1.049375e-41  3.368456e-06
orbit10          3.510893e-42  7.448389e-07
orbit11          1.108736e-40  4.177369e-05
orbit12          8.206134e-41  1.383770e-05
orbit13          2.407289e-40  1.938385e-04
orbit14          1.308990e-40 -5.741304e-04
orbit15          2.221219e-44  1.633732e-08
orbit16          4.574729e-44 -1.324730e-08
orbit17          2.334103e-44  5.135010e-09
orbit18          4.888984e-45  4.596275e-10
orbit19          2.066265e-46 -2.772713e-10
orbit20          4.443368e-46 -2.716542e-10
orbit21          1.311638e-43  4.175526e-08
orbit22         -9.106602e-48 -1.388167e-11
orbit23          4.496114e-42  3.490506e-06
orbit24          6.474327e-44  1.249629e-08
orbit25          3.443785e-44 -1.808368e-08
orbit26          3.115732e-43 -2.569390e-07
orbit27          6.344721e-43  5.215346e-07
orbit28          7.792366e-43 -3.785367e-07
orbit29          1.846493e-43  1.060160e-08
orbit30          1.136928e-42 -1.664990e-06
orbit31          2.496371e-46 -3.086835e-09
orbit32          1.173211e-46 -1.297605e-08
orbit33          1.560149e-41  2.164810e-05
orbit34          4.559178e-42  3.471981e-06
orbit35          2.577409e-43 -8.023139e-08
orbit36          8.063563e-43 -3.161474e-07
orbit37          7.295856e-44 -1.379756e-09
orbit38          2.900825e-42 -1.101393e-06
orbit39          5.033198e-43 -5.612327e-08
orbit40          1.114973e-43 -4.314701e-08
orbit41          8.792594e-43  3.385362e-07
orbit42          3.221023e-41  1.338698e-05
orbit43          2.162430e-42 -7.126583e-07
orbit44          2.230811e-40 -1.194579e-04
orbit45          2.599560e-42  2.478598e-06
orbit46          1.613353e-42 -1.282555e-06
orbit47          9.400521e-42  8.316864e-06
orbit48          1.472618e-42  1.804054e-06
orbit49          6.576465e-43  2.979424e-07
orbit50          8.344932e-42 -6.904918e-05
orbit51          7.075526e-42  5.773034e-06
orbit52          7.819379e-42  4.213181e-07
orbit53          1.487701e-41  1.037012e-05
orbit54          3.178853e-42  2.664756e-06
orbit55          1.052612e-40  1.547185e-04
orbit56          1.314815e-41  1.518444e-05
orbit57          1.835728e-42  2.398253e-06
orbit58          4.162860e-41 -1.866900e-04
orbit59          6.713567e-42 -4.895515e-06
orbit60          1.417626e-41 -1.742730e-06
orbit61          1.351813e-40  2.928669e-06
orbit62          5.517030e-41  6.364403e-05
orbit63          4.259393e-41 -6.568045e-06
orbit64          2.687445e-41 -2.760887e-05
orbit65          4.218869e-41  5.450661e-06
orbit66          1.501154e-41  7.490657e-06
orbit67          4.349727e-41 -1.364878e-04
orbit68          4.427477e-41 -2.075255e-04
orbit69          1.422251e-40 -1.496497e-03
orbit70          3.703245e-41  1.145150e-05
orbit71          1.913415e-41  1.216289e-04
orbit72         -1.217337e-40 -1.165087e-03
AP              -1.311963e-38 -1.149815e-01
bet              4.707180e-43  4.379624e-07
ecc             -2.350201e-39  1.721450e-02
eccrad          -1.410121e-38  1.031015e-01
close            9.546540e-37  5.140108e-01
constraint      -4.785966e-37 -7.035329e-01
coreness         6.193995e-39  1.985680e-04
knn             -9.970691e-42 -2.651043e-04
hubscore         2.290150e-36  1.262375e+00
pagerank        -8.017440e-37 -1.096175e+01
trans            5.754252e-39 -1.421290e-01
evcent           2.281956e-36  1.340847e+00
first            3.465023e-39  9.219735e-04
upto_second      1.256434e-41  4.424233e-06
upto_third       1.120116e-41  6.831095e-06
upto_fourth      3.772476e-41  3.244863e-05
upto_fifth       4.459948e-40  5.847317e-04
upto_sixth       4.975914e-39  5.288553e-03
second           1.242165e-41  4.170547e-06
third            1.747885e-41  1.182086e-05
fourth          -1.385837e-41 -7.713516e-06
fifth           -4.084055e-41 -3.371162e-05
sixth           -4.774818e-40 -6.375394e-04
ratio1          -4.672432e-41 -3.223815e-04
ratio2          -1.356501e-39 -1.450782e-03
ratio3          -1.282975e-38 -1.848645e-02
ratio4          -2.486871e-37 -5.392903e-02
ratio5           9.335534e-37 -1.137927e+00
ratio6          -3.321147e-39 -3.535672e-03
selfinter        1.392377e-38  2.856379e-02
walktrap_vertex  3.855203e-39 -3.763010e-02
bigcom1         -1.829957e-38 -9.050293e-03
bigcom2         -5.356596e-38 -3.349375e-01
bigcom3         -1.504381e-38  4.234536e-02
bigcom4         -1.660204e-39  2.359855e-02
bigcom6         -5.357756e-38 -3.204614e-01
bigcom8         -1.210183e-38  3.804620e-02
bigcom9         -5.376379e-38 -2.847441e-01
bigcom11        -5.367052e-38 -3.004980e-01
bigcom13         3.839909e-38  4.742620e-01
bigcom15        -5.368216e-38 -4.178332e-01
bigcom16        -5.357756e-38 -3.014522e-01
bigcom21         1.172680e-38  1.167937e-01
bigcom22        -4.378658e-38 -3.363020e-01
bigcom24         1.991779e-37  7.860351e-01
bigcom26        -3.826644e-38 -1.774777e-01
bigcom28         1.317132e-38  9.754659e-02
bigcom30        -6.257753e-39  2.076641e-02
bigcom31        -5.355437e-38 -2.140906e-01
bigcom32        -5.358916e-38 -2.204779e-01
bigcom33        -5.354278e-38 -3.102704e-01
bigcom34        -5.353120e-38 -2.452741e-01
bigcom36        -5.357756e-38 -3.147041e-01
bigcom37        -5.354278e-38 -2.019094e-01
bigcom38        -5.355437e-38 -3.596839e-01
bigcom39         5.919845e-39  1.841254e-01
bigcom40         8.277435e-38  1.916713e-01
bigcom43        -5.356596e-38 -2.663415e-01
bigcom44        -4.210552e-38 -1.451305e-01
bigcom46        -5.363562e-38 -2.413843e-01
bigcom47        -5.361238e-38 -2.938226e-01
bigcom49        -5.358916e-38 -4.104562e-01
bigcom50         4.517263e-37  1.329278e+00
bigcom51        -5.354278e-38 -2.194327e-01
bigcom52        -5.356596e-38 -3.494394e-01
bigcom54         0.000000e+00  0.000000e+00
bigcom56         2.424863e-38  1.842486e-01
bigcom62        -5.355437e-38 -2.798989e-01
bigcom66        -5.353120e-38 -2.761360e-01
bigcom68        -5.354278e-38 -3.443444e-01
bigcom69        -5.361238e-38 -2.886591e-01
bigcom71         0.000000e+00  0.000000e+00
bigcom72        -5.353120e-38 -2.569449e-01
bigcom73        -5.370546e-38 -2.818768e-01
bigcom74        -5.363562e-38 -3.504834e-01
bigcom75        -5.355437e-38 -2.174421e-01
bigcom76        -5.357756e-38 -3.306750e-01
bigcom77        -5.358916e-38 -3.642525e-01
bigcom79        -5.354278e-38 -2.991150e-01
bigcom80        -5.358916e-38 -2.066388e-01
bigcom82         2.833646e-37  1.119165e+00
bigcom83        -5.354278e-38 -1.917345e-01
bigcom84        -5.358916e-38 -3.664695e-01
bigcom85        -5.354278e-38 -3.171723e-01
bigcom87        -5.358916e-38 -3.176007e-01
bigcom89        -5.353120e-38 -2.048602e-01
bigcom91        -5.362400e-38 -3.928381e-01
bigcom92        -5.372878e-38 -2.579065e-01
bigcom93        -5.353120e-38 -2.164856e-01
bigcom96        -5.355437e-38 -3.079252e-01
bigcom97        -5.356596e-38 -3.824080e-01
bigcom98         0.000000e+00  0.000000e+00
bigcom99         0.000000e+00  0.000000e+00
bigcom101       -5.363562e-38 -2.322487e-01
bigcom104       -5.354278e-38 -3.819969e-01
bigcom106       -5.354278e-38 -2.349462e-01
bigcom109       -5.354278e-38 -3.947101e-01
bigcom113       -5.354278e-38 -2.944998e-01
bigcom116       -2.210696e-38  1.195970e-01
bigcom120       -5.355437e-38 -5.253108e-02
bigcom123       -5.354278e-38 -3.035368e-01
bigcom126       -5.354278e-38 -1.865861e-01
bigcom127        1.486613e-37  3.835284e-01
bigcom137       -5.358916e-38 -3.667518e-01
bigcom139       -5.353120e-38 -2.372987e-01
bigcom140       -5.355437e-38 -2.224747e-01
bigcom143       -5.353120e-38 -7.684937e-02
bigcom145       -5.353120e-38 -3.447507e-01
bigcom146       -5.355437e-38 -2.849511e-01
bigcom147       -5.370546e-38 -3.119175e-01
bigcom149       -5.356596e-38 -2.744802e-01
bigcom153       -5.360077e-38 -2.453935e-01
bigcom154        0.000000e+00  0.000000e+00
bigcom156       -5.357756e-38 -2.253625e-01
bigcom157       -5.367052e-38 -1.695225e-01
bigcom158       -5.354278e-38 -1.706327e-01
bigcom160        0.000000e+00  0.000000e+00
bigcom161       -5.354278e-38 -3.225268e-01
bigcom162       -5.354278e-38 -2.861913e-01
bigcom164       -5.353120e-38 -5.624213e-01
bigcom166       -5.358916e-38 -4.410329e-01
bigcom167        3.073522e-38  3.763877e-01
bigcom171       -5.363562e-38 -4.124771e-01
bigcom173       -5.354278e-38 -2.864187e-01
bigcom175       -5.353120e-38 -2.909504e-01
bigcom176       -5.353120e-38 -3.716226e-01
bigcom177       -5.354278e-38 -3.174914e-01
bigcom178       -5.354278e-38 -3.948209e-01
bigcom180       -5.354278e-38 -2.695702e-01
bigcom181       -5.363562e-38 -3.529800e-01
bigcom184       -5.355437e-38 -3.672490e-01
bigcom186       -5.354278e-38 -3.212287e-01
bigcom187       -5.354278e-38 -3.256721e-01
bigcom189       -5.357756e-38 -2.481696e-01
bigcom194       -5.355437e-38 -3.903255e-01
bigcom195       -5.353120e-38 -2.646363e-01
bigcom196       -5.355437e-38 -2.968997e-01
bigcom204        0.000000e+00  0.000000e+00
bigcom205       -5.354278e-38 -3.202860e-01
bigcom212       -5.354278e-38 -3.093926e-01
bigcom214       -5.353120e-38 -3.024527e-01
bigcom222       -5.354278e-38 -2.320528e-01
bigcom223       -5.358916e-38 -2.960370e-01
bigcom226       -5.354278e-38 -3.921856e-01
bigcom227       -5.354278e-38 -3.296985e-01
bigcom229       -5.353120e-38 -2.230930e-01
bigcom233       -5.355437e-38 -1.750259e-01
bigcom236       -5.353120e-38 -2.824172e-01
bigcom237       -5.356596e-38 -3.157629e-01
bigcom246        2.837330e-37  1.185963e+00
bigcom248        1.304454e-37  5.821282e-01
bigcom249        2.833646e-37  1.159852e+00
bigcom250       -5.367052e-38 -2.872628e-01
bigcom254       -5.354278e-38 -4.666036e-01
bigcom266       -5.355437e-38 -2.785534e-01
bigcom269        0.000000e+00  0.000000e+00
bigcom272       -5.353120e-38 -1.864022e-01
bigcom274       -5.381056e-38 -3.902321e-01
bigcom281       -5.357756e-38 -2.386622e-01
bigcom291       -5.356596e-38 -2.130883e-01
bigcom292       -5.354278e-38 -2.737499e-01
bigcom295       -5.358916e-38 -2.420818e-01
bigcom299       -5.354278e-38 -3.192554e-01
bigcom301       -5.361238e-38 -2.886861e-01
bigcom306       -5.353120e-38 -1.927737e-01
bigcom309       -5.353120e-38 -2.383298e-01
bigcom314       -5.356596e-38 -2.260714e-01
bigcom321       -5.353120e-38 -3.661791e-01
bigcom341       -5.354278e-38 -2.337899e-01
bigcom350       -5.355437e-38 -2.983540e-01
bigcom353       -5.353120e-38 -2.558147e-01
bigcom359       -5.354278e-38 -3.627253e-01
bigcom363       -5.353120e-38 -2.095999e-01
bigcom365       -5.356596e-38 -2.734521e-01
bigcom385       -5.354278e-38 -3.294491e-01
bigcom386       -5.355437e-38 -2.048728e-01
bigcom408        6.202835e-37  1.888688e+00
bigcom412       -5.354278e-38 -5.699895e-01
bigcom480       -5.353120e-38 -3.888381e-01
spin_vertex     -2.845457e-39  1.018574e-01
membership_s1   -2.883704e-38 -1.069557e-01
membership_s3   -5.353120e-38 -6.133723e-03
membership_s4    9.358303e-38  2.312225e-01
membership_s5   -2.403503e-38 -1.364226e-01
membership_s6   -2.308871e-38 -1.687190e-02
membership_s7   -4.156835e-39  2.437950e-02
membership_s8   -5.354278e-38 -2.015763e-01
membership_s9   -5.355437e-38 -2.557316e-01
membership_s11  -5.354278e-38 -1.598842e-01
membership_s12   1.486613e-37  8.635582e-01
membership_s14  -5.355437e-38 -2.848025e-01
membership_s15  -1.629882e-38 -2.377574e-02
membership_s16   1.991779e-37  8.624532e-01
membership_s17  -5.353120e-38 -1.619934e-01
membership_s18  -2.851376e-38  5.003662e-03
membership_s20  -5.353120e-38 -4.281780e-01
membership_s21  -5.392782e-38 -3.288242e-01
membership_s22  -5.365888e-38 -2.139604e-01
membership_s24  -5.367052e-38 -2.540522e-01
membership_s25  -5.370546e-38 -2.091032e-01
membership_s26   0.000000e+00  0.000000e+00
membership_s27  -1.745007e-38 -6.175531e-02
membership_s28  -5.354278e-38 -2.125970e-01
membership_s30  -7.448898e-40  1.472239e-02
membership_s31  -2.670891e-38 -8.801987e-02
membership_s32  -7.310644e-39  5.490191e-02
membership_s33  -5.353120e-38 -2.026773e-01
membership_s36  -3.234989e-38 -6.830320e-02
membership_s37   3.081540e-38  4.199034e-01
V1               9.384066e-38  2.444202e-01
V2               9.084680e-39  7.690935e-02
pdi             -4.725342e-35 -6.299622e+01
adhesion        -1.478574e-41 -3.275684e-05
cohesion         2.975941e-41  7.010482e-05
inner            6.761520e-42  6.041293e-06
outer            2.972291e-41  4.053433e-06
ioratio         -2.537569e-37 -3.645493e-01
comsize         -4.859081e-41 -1.858344e-04
[1] "Dataset: med_C Model GBM, run: 2 of 10 2015-06-22 14:51:47"
Iter   TrainDeviance   ValidDeviance   StepSize   Improve
     1        0.4118            -nan     0.0100    0.0001
     2        0.4094            -nan     0.0100    0.0004
     3        0.4075            -nan     0.0100    0.0002
     4        0.4050            -nan     0.0100    0.0001
     5        0.4030            -nan     0.0100    0.0002
     6        0.4006            -nan     0.0100    0.0003
     7        0.3987            -nan     0.0100    0.0001
     8        0.3971            -nan     0.0100   -0.0000
     9        0.3954            -nan     0.0100    0.0001
    10        0.3935            -nan     0.0100    0.0001
    20        0.3778            -nan     0.0100    0.0002
    40        0.3543            -nan     0.0100    0.0000
    60        0.3372            -nan     0.0100   -0.0000
    80        0.3222            -nan     0.0100    0.0000
   100        0.3087            -nan     0.0100   -0.0000
   120        0.2961            -nan     0.0100    0.0000
   140        0.2867            -nan     0.0100   -0.0000
   160        0.2773            -nan     0.0100   -0.0000
   180        0.2680            -nan     0.0100   -0.0000
   200        0.2593            -nan     0.0100   -0.0000
   220        0.2505            -nan     0.0100   -0.0000
   240        0.2428            -nan     0.0100   -0.0000
   260        0.2360            -nan     0.0100   -0.0000
   265        0.2344            -nan     0.0100   -0.0000

[1] "GBM variable coefficients"
                            var    rel.inf
third                     third 2.76675199
ratio4                   ratio4 2.67620734
comsize                 comsize 2.53031883
orbit56                 orbit56 2.37922958
orbit27                 orbit27 2.35760288
V1                           V1 2.31131777
membership_s4     membership_s4 2.23669383
spin_vertex         spin_vertex 2.10087610
ratio5                   ratio5 2.02377891
pagerank               pagerank 2.02123535
V2                           V2 1.86039139
orbit45                 orbit45 1.82240148
walktrap_vertex walktrap_vertex 1.56525005
orbit18                 orbit18 1.52795381
orbit36                 orbit36 1.46584039
outer                     outer 1.41255394
graph10                 graph10 1.37310894
bet                         bet 1.26475512
graph25                 graph25 1.22988151
bigcom40               bigcom40 1.14629408
ioratio                 ioratio 1.09829175
graph23                 graph23 1.07282726
orbit62                 orbit62 1.05226667
orbit47                 orbit47 1.03906599
orbit52                 orbit52 1.00088044
inner                     inner 0.98657927
graph1                   graph1 0.97574679
graph3                   graph3 0.97298914
graph20                 graph20 0.95453298
graph22                 graph22 0.95203627
orbit33                 orbit33 0.93317749
trans                     trans 0.91218969
orbit24                 orbit24 0.87979762
orbit65                 orbit65 0.84671732
orbit16                 orbit16 0.82387949
orbit15                 orbit15 0.81747826
graph26                 graph26 0.80743343
orbit51                 orbit51 0.80527077
bigcom246             bigcom246 0.76810849
graph17                 graph17 0.76474737
orbit44                 orbit44 0.75459051
adhesion               adhesion 0.75445372
orbit46                 orbit46 0.74613834
cohesion               cohesion 0.74508650
orbit55                 orbit55 0.74486754
orbit37                 orbit37 0.74356304
graph27                 graph27 0.72934744
ratio3                   ratio3 0.69595673
graph9                   graph9 0.67309894
knn                         knn 0.66665210
constraint           constraint 0.65130456
upto_fifth           upto_fifth 0.64351673
orbit38                 orbit38 0.63747714
orbit39                 orbit39 0.63679713
orbit64                 orbit64 0.62577809
orbit50                 orbit50 0.62567965
orbit35                 orbit35 0.61816536
graph21                 graph21 0.61599659
orbit32                 orbit32 0.61383406
orbit11                 orbit11 0.61088740
orbit1                   orbit1 0.60481111
graph11                 graph11 0.60290852
orbit28                 orbit28 0.60211720
ratio6                   ratio6 0.60177511
ratio1                   ratio1 0.60003791
orbit5                   orbit5 0.59882681
orbit66                 orbit66 0.59632661
ratio2                   ratio2 0.59535229
orbit17                 orbit17 0.59424876
graph18                 graph18 0.57322914
orbit41                 orbit41 0.56958678
graph24                 graph24 0.56868640
orbit4                   orbit4 0.56728166
orbit30                 orbit30 0.55718033
graph16                 graph16 0.55315129
graph19                 graph19 0.53601478
graph6                   graph6 0.53450695
orbit42                 orbit42 0.52946081
orbit48                 orbit48 0.51041303
orbit57                 orbit57 0.49510690
graph5                   graph5 0.49090334
orbit53                 orbit53 0.48296842
orbit21                 orbit21 0.48167652
orbit26                 orbit26 0.47946447
orbit29                 orbit29 0.47237631
graph28                 graph28 0.46227869
close                     close 0.45759647
orbit40                 orbit40 0.45355242
orbit25                 orbit25 0.44906777
orbit58                 orbit58 0.43772870
orbit63                 orbit63 0.42899078
upto_sixth           upto_sixth 0.42080001
graph12                 graph12 0.41699941
graph15                 graph15 0.41206632
orbit69                 orbit69 0.41110947
graph14                 graph14 0.40999086
orbit12                 orbit12 0.40853058
graph7                   graph7 0.40718504
sixth                     sixth 0.39896492
orbit20                 orbit20 0.38702732
orbit10                 orbit10 0.38619299
orbit59                 orbit59 0.38546409
orbit61                 orbit61 0.38282376
orbit2                   orbit2 0.37505305
hubscore               hubscore 0.35888620
orbit9                   orbit9 0.35699249
selfinter             selfinter 0.34772342
orbit7                   orbit7 0.34268348
orbit13                 orbit13 0.33527990
fifth                     fifth 0.31732972
graph2                   graph2 0.31471499
graph0                   graph0 0.29232516
graph13                 graph13 0.29213572
orbit31                 orbit31 0.28656843
orbit23                 orbit23 0.27872573
fourth                   fourth 0.27579020
bigcom248             bigcom248 0.26609056
graph8                   graph8 0.26442969
orbit49                 orbit49 0.25964828
orbit19                 orbit19 0.25333978
orbit70                 orbit70 0.25248067
graph4                   graph4 0.24493938
membership_s32   membership_s32 0.24485418
second                   second 0.23412303
orbit67                 orbit67 0.22587594
upto_second         upto_second 0.19493551
coreness               coreness 0.19300225
orbit68                 orbit68 0.18973682
upto_third           upto_third 0.16644412
orbit54                 orbit54 0.16609938
graph29                 graph29 0.15947895
orbit60                 orbit60 0.15550302
upto_fourth         upto_fourth 0.15177898
orbit71                 orbit71 0.14031447
orbit43                 orbit43 0.11659240
membership_s7     membership_s7 0.10720442
orbit6                   orbit6 0.09554818
evcent                   evcent 0.07822525
membership_s37   membership_s37 0.07029051
bigcom39               bigcom39 0.06880060
bigcom28               bigcom28 0.05566715
bigcom4                 bigcom4 0.04500519
AP                           AP 0.02494438
bigcom30               bigcom30 0.01600602
orbit0                   orbit0 0.00000000
orbit3                   orbit3 0.00000000
orbit8                   orbit8 0.00000000
orbit14                 orbit14 0.00000000
orbit22                 orbit22 0.00000000
orbit34                 orbit34 0.00000000
orbit72                 orbit72 0.00000000
ecc                         ecc 0.00000000
eccrad                   eccrad 0.00000000
first                     first 0.00000000
bigcom1                 bigcom1 0.00000000
bigcom2                 bigcom2 0.00000000
bigcom3                 bigcom3 0.00000000
bigcom6                 bigcom6 0.00000000
bigcom8                 bigcom8 0.00000000
bigcom9                 bigcom9 0.00000000
bigcom11               bigcom11 0.00000000
bigcom13               bigcom13 0.00000000
bigcom15               bigcom15 0.00000000
bigcom16               bigcom16 0.00000000
bigcom21               bigcom21 0.00000000
bigcom22               bigcom22 0.00000000
bigcom24               bigcom24 0.00000000
bigcom26               bigcom26 0.00000000
bigcom31               bigcom31 0.00000000
bigcom32               bigcom32 0.00000000
bigcom33               bigcom33 0.00000000
bigcom34               bigcom34 0.00000000
bigcom36               bigcom36 0.00000000
bigcom37               bigcom37 0.00000000
bigcom38               bigcom38 0.00000000
bigcom43               bigcom43 0.00000000
bigcom44               bigcom44 0.00000000
bigcom46               bigcom46 0.00000000
bigcom47               bigcom47 0.00000000
bigcom49               bigcom49 0.00000000
bigcom50               bigcom50 0.00000000
bigcom51               bigcom51 0.00000000
bigcom52               bigcom52 0.00000000
bigcom54               bigcom54 0.00000000
bigcom56               bigcom56 0.00000000
bigcom62               bigcom62 0.00000000
bigcom66               bigcom66 0.00000000
bigcom68               bigcom68 0.00000000
bigcom69               bigcom69 0.00000000
bigcom71               bigcom71 0.00000000
bigcom72               bigcom72 0.00000000
bigcom73               bigcom73 0.00000000
bigcom74               bigcom74 0.00000000
bigcom75               bigcom75 0.00000000
bigcom76               bigcom76 0.00000000
bigcom77               bigcom77 0.00000000
bigcom79               bigcom79 0.00000000
bigcom80               bigcom80 0.00000000
bigcom82               bigcom82 0.00000000
bigcom83               bigcom83 0.00000000
bigcom84               bigcom84 0.00000000
bigcom85               bigcom85 0.00000000
bigcom87               bigcom87 0.00000000
bigcom89               bigcom89 0.00000000
bigcom91               bigcom91 0.00000000
bigcom92               bigcom92 0.00000000
bigcom93               bigcom93 0.00000000
bigcom96               bigcom96 0.00000000
bigcom97               bigcom97 0.00000000
bigcom98               bigcom98 0.00000000
bigcom99               bigcom99 0.00000000
bigcom101             bigcom101 0.00000000
bigcom104             bigcom104 0.00000000
bigcom106             bigcom106 0.00000000
bigcom109             bigcom109 0.00000000
bigcom113             bigcom113 0.00000000
bigcom116             bigcom116 0.00000000
bigcom120             bigcom120 0.00000000
bigcom123             bigcom123 0.00000000
bigcom126             bigcom126 0.00000000
bigcom127             bigcom127 0.00000000
bigcom137             bigcom137 0.00000000
bigcom139             bigcom139 0.00000000
bigcom140             bigcom140 0.00000000
bigcom143             bigcom143 0.00000000
bigcom145             bigcom145 0.00000000
bigcom146             bigcom146 0.00000000
bigcom147             bigcom147 0.00000000
bigcom149             bigcom149 0.00000000
bigcom153             bigcom153 0.00000000
bigcom154             bigcom154 0.00000000
bigcom156             bigcom156 0.00000000
bigcom157             bigcom157 0.00000000
bigcom158             bigcom158 0.00000000
bigcom160             bigcom160 0.00000000
bigcom161             bigcom161 0.00000000
bigcom162             bigcom162 0.00000000
bigcom164             bigcom164 0.00000000
bigcom166             bigcom166 0.00000000
bigcom167             bigcom167 0.00000000
bigcom171             bigcom171 0.00000000
bigcom173             bigcom173 0.00000000
bigcom175             bigcom175 0.00000000
bigcom176             bigcom176 0.00000000
bigcom177             bigcom177 0.00000000
bigcom178             bigcom178 0.00000000
bigcom180             bigcom180 0.00000000
bigcom181             bigcom181 0.00000000
bigcom184             bigcom184 0.00000000
bigcom186             bigcom186 0.00000000
bigcom187             bigcom187 0.00000000
bigcom189             bigcom189 0.00000000
bigcom194             bigcom194 0.00000000
bigcom195             bigcom195 0.00000000
bigcom196             bigcom196 0.00000000
bigcom204             bigcom204 0.00000000
bigcom205             bigcom205 0.00000000
bigcom212             bigcom212 0.00000000
bigcom214             bigcom214 0.00000000
bigcom222             bigcom222 0.00000000
bigcom223             bigcom223 0.00000000
bigcom226             bigcom226 0.00000000
bigcom227             bigcom227 0.00000000
bigcom229             bigcom229 0.00000000
bigcom233             bigcom233 0.00000000
bigcom236             bigcom236 0.00000000
bigcom237             bigcom237 0.00000000
bigcom249             bigcom249 0.00000000
bigcom250             bigcom250 0.00000000
bigcom254             bigcom254 0.00000000
bigcom266             bigcom266 0.00000000
bigcom269             bigcom269 0.00000000
bigcom272             bigcom272 0.00000000
bigcom274             bigcom274 0.00000000
bigcom281             bigcom281 0.00000000
bigcom291             bigcom291 0.00000000
bigcom292             bigcom292 0.00000000
bigcom295             bigcom295 0.00000000
bigcom299             bigcom299 0.00000000
bigcom301             bigcom301 0.00000000
bigcom306             bigcom306 0.00000000
bigcom309             bigcom309 0.00000000
bigcom314             bigcom314 0.00000000
bigcom321             bigcom321 0.00000000
bigcom341             bigcom341 0.00000000
bigcom350             bigcom350 0.00000000
bigcom353             bigcom353 0.00000000
bigcom359             bigcom359 0.00000000
bigcom363             bigcom363 0.00000000
bigcom365             bigcom365 0.00000000
bigcom385             bigcom385 0.00000000
bigcom386             bigcom386 0.00000000
bigcom408             bigcom408 0.00000000
bigcom412             bigcom412 0.00000000
bigcom480             bigcom480 0.00000000
membership_s1     membership_s1 0.00000000
membership_s3     membership_s3 0.00000000
membership_s5     membership_s5 0.00000000
membership_s6     membership_s6 0.00000000
membership_s8     membership_s8 0.00000000
membership_s9     membership_s9 0.00000000
membership_s11   membership_s11 0.00000000
membership_s12   membership_s12 0.00000000
membership_s14   membership_s14 0.00000000
membership_s15   membership_s15 0.00000000
membership_s16   membership_s16 0.00000000
membership_s17   membership_s17 0.00000000
membership_s18   membership_s18 0.00000000
membership_s20   membership_s20 0.00000000
membership_s21   membership_s21 0.00000000
membership_s22   membership_s22 0.00000000
membership_s24   membership_s24 0.00000000
membership_s25   membership_s25 0.00000000
membership_s26   membership_s26 0.00000000
membership_s27   membership_s27 0.00000000
membership_s28   membership_s28 0.00000000
membership_s30   membership_s30 0.00000000
membership_s31   membership_s31 0.00000000
membership_s33   membership_s33 0.00000000
membership_s36   membership_s36 0.00000000
pdi                         pdi 0.00000000
[1] "Dataset: med_C Model RF, run: 2 of 10 2015-06-22 14:53:15"
     |      Out-of-bag   |
Tree |      MSE  %Var(y) |
   1 |   0.1074   214.09 |
   2 |  0.09448   188.36 |
   3 |  0.08961   178.65 |
   4 |  0.08514   169.75 |
   5 |  0.07972   158.93 |
   6 |  0.07663   152.78 |
   7 |  0.07298   145.49 |
   8 |   0.0694   138.37 |
   9 |  0.06681   133.21 |
  10 |  0.06517   129.93 |
  11 |  0.06428   128.16 |
  12 |  0.06349   126.59 |
  13 |  0.06238   124.37 |
  14 |  0.06075   121.12 |
  15 |  0.05996   119.54 |
  16 |  0.05923   118.08 |
  17 |    0.059   117.63 |
  18 |  0.05821   116.05 |
  19 |  0.05784   115.31 |
  20 |  0.05714   113.93 |
  21 |  0.05669   113.02 |
  22 |  0.05653   112.70 |
  23 |  0.05664   112.92 |
  24 |  0.05639   112.42 |
  25 |  0.05596   111.57 |
  26 |  0.05573   111.11 |
  27 |  0.05544   110.54 |
  28 |  0.05545   110.56 |
  29 |   0.0551   109.86 |
  30 |  0.05507   109.80 |
  31 |  0.05498   109.61 |
  32 |  0.05494   109.53 |
  33 |  0.05467   108.99 |
  34 |  0.05449   108.64 |
  35 |  0.05449   108.63 |
  36 |  0.05444   108.53 |
  37 |  0.05427   108.19 |
  38 |  0.05407   107.81 |
  39 |  0.05389   107.44 |
  40 |  0.05384   107.34 |
  41 |  0.05381   107.29 |
  42 |  0.05376   107.18 |
  43 |  0.05374   107.14 |
  44 |   0.0536   106.86 |
  45 |  0.05361   106.89 |
  46 |  0.05351   106.69 |
  47 |  0.05344   106.54 |
  48 |  0.05342   106.51 |
  49 |   0.0533   106.26 |
  50 |  0.05328   106.23 |
  51 |  0.05323   106.13 |
  52 |  0.05311   105.89 |
  53 |  0.05308   105.82 |
  54 |  0.05303   105.73 |
  55 |  0.05307   105.81 |
  56 |  0.05299   105.64 |
  57 |  0.05298   105.63 |
  58 |  0.05291   105.48 |
  59 |  0.05285   105.37 |
  60 |  0.05271   105.09 |
  61 |  0.05268   105.03 |
  62 |  0.05261   104.88 |
  63 |  0.05252   104.71 |
  64 |  0.05247   104.62 |
  65 |  0.05249   104.64 |
  66 |   0.0524   104.48 |
  67 |  0.05238   104.44 |
  68 |   0.0523   104.27 |
  69 |  0.05222   104.11 |
  70 |  0.05224   104.16 |
  71 |  0.05225   104.17 |
  72 |  0.05227   104.21 |
  73 |  0.05223   104.12 |
  74 |  0.05224   104.15 |
  75 |  0.05223   104.13 |
  76 |  0.05221   104.10 |
  77 |  0.05218   104.03 |
  78 |  0.05213   103.93 |
  79 |   0.0521   103.88 |
  80 |  0.05216   103.99 |
  81 |  0.05211   103.90 |
  82 |   0.0521   103.86 |
  83 |  0.05215   103.96 |
  84 |  0.05218   104.03 |
  85 |  0.05218   104.03 |
  86 |  0.05211   103.90 |
  87 |  0.05204   103.76 |
  88 |  0.05205   103.78 |
  89 |    0.052   103.68 |
  90 |  0.05195   103.58 |
  91 |  0.05196   103.59 |
  92 |  0.05192   103.52 |
  93 |  0.05191   103.50 |
  94 |  0.05187   103.42 |
  95 |  0.05188   103.43 |
  96 |   0.0518   103.28 |
  97 |  0.05183   103.34 |
  98 |  0.05186   103.38 |
  99 |  0.05181   103.30 |
 100 |  0.05178   103.23 |
[1] "Random Forest variable coefficients"
                      %IncMSE IncNodePurity
graph0           2.174388e-04  4.090755e-01
graph1           5.660781e-03  1.185531e+00
graph2           1.266123e-03  6.682370e-01
graph3           2.388970e-03  1.008344e+00
graph4           5.953050e-03  1.123436e+00
graph5           2.596924e-03  8.856513e-01
graph6           2.409687e-03  7.825946e-01
graph7           2.918320e-03  8.431221e-01
graph8           2.817756e-04  2.355189e-01
graph9           5.506544e-03  1.140709e+00
graph10          3.727975e-03  1.295743e+00
graph11          8.513697e-03  1.341641e+00
graph12          7.022913e-03  1.194753e+00
graph13          7.847399e-03  1.242818e+00
graph14          4.390280e-03  1.216774e+00
graph15          7.977646e-03  1.321278e+00
graph16          4.462767e-03  1.169958e+00
graph17          4.637033e-03  1.122535e+00
graph18          3.483745e-03  1.170881e+00
graph19          7.995847e-03  1.229085e+00
graph20          7.765963e-03  2.035296e+00
graph21          9.448462e-03  1.351104e+00
graph22          7.512260e-03  1.569127e+00
graph23          8.576802e-03  1.394143e+00
graph24          6.751615e-03  1.388067e+00
graph25          6.438834e-03  1.520338e+00
graph26          7.161837e-03  1.563048e+00
graph27          1.403247e-03  9.054967e-01
graph28          7.725319e-04  4.894424e-01
graph29          3.235793e-04  1.560369e-01
orbit0           1.853478e-04  4.966775e-01
orbit1           4.565335e-03  1.443924e+00
orbit2           3.147657e-03  1.231751e+00
orbit3           2.005504e-03  6.170652e-01
orbit4           4.622150e-03  1.055664e+00
orbit5           5.921900e-03  1.413922e+00
orbit6           3.053411e-03  8.811460e-01
orbit7           1.970460e-03  1.097854e+00
orbit8           3.383153e-03  9.458533e-01
orbit9           5.689769e-03  1.172641e+00
orbit10          3.081380e-03  9.275704e-01
orbit11          4.853725e-03  1.019371e+00
orbit12          3.727353e-03  1.165604e+00
orbit13          1.667865e-03  7.650149e-01
orbit14          6.622255e-04  3.576906e-01
orbit15          7.406936e-03  1.336954e+00
orbit16          4.098719e-03  1.350019e+00
orbit17          3.023164e-03  1.088913e+00
orbit18          4.034209e-03  2.658079e+00
orbit19          6.113702e-03  1.211020e+00
orbit20          4.841477e-03  1.402892e+00
orbit21          3.935425e-03  1.429883e+00
orbit22          7.601979e-03  1.195937e+00
orbit23          3.138753e-03  1.217542e+00
orbit24          8.402595e-03  1.987534e+00
orbit25          5.498185e-03  9.310683e-01
orbit26          3.157047e-03  1.034610e+00
orbit27          2.969234e-02  3.275292e+00
orbit28          4.913185e-03  1.619681e+00
orbit29          3.149801e-03  1.177437e+00
orbit30          4.148027e-03  1.345677e+00
orbit31          5.465767e-03  8.439671e-01
orbit32          2.068618e-03  1.054813e+00
orbit33          3.634530e-03  1.591852e+00
orbit34          1.127882e-02  1.403453e+00
orbit35          3.587836e-03  1.401446e+00
orbit36          7.558615e-03  1.574257e+00
orbit37          2.373278e-03  1.261371e+00
orbit38          2.372546e-03  1.156846e+00
orbit39          7.570315e-03  1.608478e+00
orbit40          3.266700e-03  9.242356e-01
orbit41          1.866983e-03  1.035438e+00
orbit42          1.373709e-03  8.731414e-01
orbit43          4.983163e-03  1.114988e+00
orbit44          2.423121e-03  8.923910e-01
orbit45          2.144181e-02  2.792654e+00
orbit46          6.896740e-03  1.620147e+00
orbit47          8.547495e-03  1.674090e+00
orbit48          1.906100e-03  7.735152e-01
orbit49          6.120435e-03  2.199932e+00
orbit50          3.773633e-03  1.463512e+00
orbit51          7.501256e-03  1.733197e+00
orbit52          4.258472e-03  1.279459e+00
orbit53          1.294808e-03  9.603317e-01
orbit54          6.958091e-03  1.688440e+00
orbit55          1.428263e-03  1.073926e+00
orbit56          2.321581e-02  3.975323e+00
orbit57          1.838063e-03  6.803080e-01
orbit58          1.832793e-03  7.234598e-01
orbit59          3.685943e-03  9.318908e-01
orbit60          2.206868e-03  9.646824e-01
orbit61          1.139135e-03  4.811675e-01
orbit62          5.352115e-03  2.211510e+00
orbit63          1.577247e-03  9.656933e-01
orbit64          1.824552e-03  1.236995e+00
orbit65          1.044680e-02  1.731070e+00
orbit66          1.052722e-03  6.346437e-01
orbit67          1.889608e-03  5.895327e-01
orbit68          1.730360e-03  9.085776e-01
orbit69          2.964974e-04  5.680952e-01
orbit70          1.547198e-03  7.848422e-01
orbit71          1.101829e-03  6.584549e-01
orbit72          3.118400e-04  1.520643e-01
AP               7.688062e-05  1.433722e-01
bet              3.075047e-03  2.872513e+00
ecc              1.388206e-04  1.574099e-01
eccrad           1.751130e-04  7.606861e-02
close            2.846578e-03  8.204081e-01
constraint       5.634695e-03  1.636596e+00
coreness         5.663997e-04  5.821124e-01
knn              3.338938e-03  1.086684e+00
hubscore         6.592770e-03  9.824698e-01
pagerank         3.070203e-03  3.196576e+00
trans            4.078418e-03  1.881735e+00
evcent           3.266029e-03  8.618574e-01
first            2.346683e-04  3.885925e-01
upto_second      4.306676e-03  7.154727e-01
upto_third       3.891664e-03  7.802254e-01
upto_fourth      5.158593e-03  1.120408e+00
upto_fifth       4.390816e-03  1.342853e+00
upto_sixth       9.445623e-04  8.547022e-01
second           6.032443e-03  9.765953e-01
third            1.460026e-02  3.179537e+00
fourth           2.202490e-03  1.436234e+00
fifth            5.226217e-03  1.300848e+00
sixth            6.733652e-03  1.570983e+00
ratio1           5.514407e-03  1.513279e+00
ratio2           3.986799e-03  1.353029e+00
ratio3           5.785512e-03  1.975740e+00
ratio4           1.012073e-02  3.466554e+00
ratio5           2.178233e-03  4.321030e+00
ratio6           4.940018e-03  1.389204e+00
selfinter        1.035751e-04  1.993824e-01
walktrap_vertex  8.030360e-04  2.421020e+00
bigcom1          3.731716e-05  1.253782e-01
bigcom2          0.000000e+00  1.387779e-19
bigcom3          8.048176e-05  2.837712e-01
bigcom4          1.987753e-04  1.302947e-01
bigcom6          0.000000e+00  1.387779e-19
bigcom8          1.549211e-04  1.244117e-01
bigcom9          0.000000e+00  5.551115e-19
bigcom11         0.000000e+00  5.551115e-19
bigcom13         0.000000e+00  2.775558e-19
bigcom15         0.000000e+00  2.775558e-19
bigcom16         0.000000e+00  0.000000e+00
bigcom21        -4.389717e-06  9.280338e-02
bigcom22        -5.813870e-06  3.179670e-02
bigcom24         0.000000e+00  0.000000e+00
bigcom26         6.858859e-05  1.510320e-01
bigcom28        -2.772419e-05  2.777776e-01
bigcom30         3.718205e-05  2.878616e-01
bigcom31         0.000000e+00  2.220446e-18
bigcom32         0.000000e+00  0.000000e+00
bigcom33         0.000000e+00  0.000000e+00
bigcom34         0.000000e+00  0.000000e+00
bigcom36         0.000000e+00  0.000000e+00
bigcom37         0.000000e+00  0.000000e+00
bigcom38         0.000000e+00  0.000000e+00
bigcom39         7.286960e-05  2.923454e-01
bigcom40         4.362385e-03  8.869462e-01
bigcom43         0.000000e+00  2.602085e-18
bigcom44         0.000000e+00  1.006140e-18
bigcom46         0.000000e+00  1.387779e-19
bigcom47         0.000000e+00  0.000000e+00
bigcom49         0.000000e+00  8.571429e-03
bigcom50        -4.143851e-05  6.945063e-01
bigcom51         0.000000e+00  0.000000e+00
bigcom52         0.000000e+00  0.000000e+00
bigcom54         0.000000e+00  0.000000e+00
bigcom56         1.594203e-05  2.709582e-01
bigcom62         0.000000e+00  0.000000e+00
bigcom66         0.000000e+00  0.000000e+00
bigcom68         0.000000e+00  3.469447e-19
bigcom69         0.000000e+00  0.000000e+00
bigcom71         0.000000e+00  1.387779e-19
bigcom72         0.000000e+00  0.000000e+00
bigcom73         0.000000e+00  0.000000e+00
bigcom74         0.000000e+00  0.000000e+00
bigcom75         0.000000e+00  0.000000e+00
bigcom76         0.000000e+00  2.081668e-19
bigcom77         0.000000e+00  2.359224e-18
bigcom79         0.000000e+00  0.000000e+00
bigcom80         0.000000e+00  0.000000e+00
bigcom82        -4.183276e-05  4.552118e-01
bigcom83         0.000000e+00  0.000000e+00
bigcom84         0.000000e+00  0.000000e+00
bigcom85         0.000000e+00  0.000000e+00
bigcom87         0.000000e+00  0.000000e+00
bigcom89         0.000000e+00  0.000000e+00
bigcom91         0.000000e+00  2.775558e-19
bigcom92         0.000000e+00  2.775558e-19
bigcom93         0.000000e+00  0.000000e+00
bigcom96         0.000000e+00  0.000000e+00
bigcom97         0.000000e+00  0.000000e+00
bigcom98         0.000000e+00  0.000000e+00
bigcom99         0.000000e+00  0.000000e+00
bigcom101        0.000000e+00  1.333333e-02
bigcom104        0.000000e+00  0.000000e+00
bigcom106        0.000000e+00  0.000000e+00
bigcom109        0.000000e+00  0.000000e+00
bigcom113        0.000000e+00  0.000000e+00
bigcom116       -3.461301e-06  1.331648e-01
bigcom120        0.000000e+00  0.000000e+00
bigcom123        0.000000e+00  0.000000e+00
bigcom126        0.000000e+00  0.000000e+00
bigcom127       -2.482832e-06  9.368653e-02
bigcom137        0.000000e+00  2.498002e-18
bigcom139        0.000000e+00  1.387779e-19
bigcom140        0.000000e+00  0.000000e+00
bigcom143        0.000000e+00  0.000000e+00
bigcom145        0.000000e+00  0.000000e+00
bigcom146        0.000000e+00  2.775558e-19
bigcom147        0.000000e+00  6.938894e-19
bigcom149        0.000000e+00  2.775558e-19
bigcom153        0.000000e+00  1.387779e-19
bigcom154        0.000000e+00  0.000000e+00
bigcom156        0.000000e+00  0.000000e+00
bigcom157        0.000000e+00  0.000000e+00
bigcom158        0.000000e+00  0.000000e+00
bigcom160        0.000000e+00  2.775558e-19
bigcom161        0.000000e+00  0.000000e+00
bigcom162        0.000000e+00  0.000000e+00
bigcom164        0.000000e+00  1.387779e-19
bigcom166        0.000000e+00  2.220446e-18
bigcom167       -8.713303e-05  2.073030e-01
bigcom171        0.000000e+00  3.122502e-19
bigcom173        0.000000e+00  0.000000e+00
bigcom175        0.000000e+00  0.000000e+00
bigcom176        0.000000e+00  0.000000e+00
bigcom177        0.000000e+00  0.000000e+00
bigcom178        0.000000e+00  2.775558e-19
bigcom180        0.000000e+00  2.081668e-19
bigcom181        0.000000e+00  1.387779e-19
bigcom184        0.000000e+00  0.000000e+00
bigcom186        0.000000e+00  0.000000e+00
bigcom187        0.000000e+00  0.000000e+00
bigcom189        0.000000e+00  0.000000e+00
bigcom194        0.000000e+00  0.000000e+00
bigcom195        0.000000e+00  0.000000e+00
bigcom196        0.000000e+00  0.000000e+00
bigcom204        0.000000e+00  0.000000e+00
bigcom205        0.000000e+00  0.000000e+00
bigcom212        0.000000e+00  0.000000e+00
bigcom214        0.000000e+00  0.000000e+00
bigcom222        0.000000e+00  0.000000e+00
bigcom223        0.000000e+00  0.000000e+00
bigcom226        0.000000e+00  0.000000e+00
bigcom227        0.000000e+00  0.000000e+00
bigcom229        0.000000e+00  2.775558e-19
bigcom233        0.000000e+00  0.000000e+00
bigcom236        0.000000e+00  0.000000e+00
bigcom237        0.000000e+00  0.000000e+00
bigcom246        1.942809e-04  1.046447e+00
bigcom248        6.909586e-05  7.099093e-01
bigcom249       -9.651040e-06  3.694393e-01
bigcom250        0.000000e+00  0.000000e+00
bigcom254        0.000000e+00  0.000000e+00
bigcom266        0.000000e+00  0.000000e+00
bigcom269        0.000000e+00  0.000000e+00
bigcom272        0.000000e+00  0.000000e+00
bigcom274        0.000000e+00  2.775558e-18
bigcom281        0.000000e+00  2.775558e-19
bigcom291        0.000000e+00  2.775558e-19
bigcom292        0.000000e+00  0.000000e+00
bigcom295        0.000000e+00  2.775558e-19
bigcom299        0.000000e+00  0.000000e+00
bigcom301        0.000000e+00  0.000000e+00
bigcom306        0.000000e+00  0.000000e+00
bigcom309        0.000000e+00  0.000000e+00
bigcom314        0.000000e+00  8.326673e-19
bigcom321        0.000000e+00  0.000000e+00
bigcom341        0.000000e+00  0.000000e+00
bigcom350        0.000000e+00  0.000000e+00
bigcom353        0.000000e+00  0.000000e+00
bigcom359        0.000000e+00  0.000000e+00
bigcom363        0.000000e+00  0.000000e+00
bigcom365        0.000000e+00  0.000000e+00
bigcom385        0.000000e+00  0.000000e+00
bigcom386        0.000000e+00  0.000000e+00
bigcom408        1.155559e-04  1.088992e+00
bigcom412        0.000000e+00  1.387779e-19
bigcom480        0.000000e+00  2.775558e-19
spin_vertex      1.229829e-03  3.818540e+00
membership_s1    1.719089e-04  1.605685e-01
membership_s3    0.000000e+00  0.000000e+00
membership_s4    5.275422e-03  2.572873e+00
membership_s5    1.166173e-05  1.286882e-01
membership_s6    4.781737e-05  6.473982e-02
membership_s7    7.269609e-05  2.743529e-01
membership_s8    0.000000e+00  0.000000e+00
membership_s9    0.000000e+00  2.775558e-19
membership_s11   0.000000e+00  0.000000e+00
membership_s12  -2.935605e-05  3.557716e-01
membership_s14   0.000000e+00  2.220446e-18
membership_s15  -2.630076e-05  4.538438e-02
membership_s16  -2.333133e-05  3.436506e-01
membership_s17   0.000000e+00  0.000000e+00
membership_s18   1.181350e-05  5.630028e-02
membership_s20   0.000000e+00  0.000000e+00
membership_s21   4.558917e-06  1.437991e-01
membership_s22   0.000000e+00  0.000000e+00
membership_s24   0.000000e+00  0.000000e+00
membership_s25   0.000000e+00  2.775558e-18
membership_s26   0.000000e+00  0.000000e+00
membership_s27  -5.086348e-05  1.072127e-01
membership_s28   0.000000e+00  2.775558e-19
membership_s30   2.902246e-04  4.795864e-01
membership_s31  -1.067859e-05  4.825037e-02
membership_s32   6.217285e-05  3.757246e-01
membership_s33   0.000000e+00  0.000000e+00
membership_s36   1.608843e-04  1.335437e-01
membership_s37   7.452791e-05  3.379506e-01
V1               5.726248e-03  3.878509e+00
V2               1.921865e-03  3.100990e+00
pdi             -2.028855e-05  2.144912e-01
adhesion         8.684481e-03  2.571080e+00
cohesion         8.698708e-03  2.484054e+00
inner            2.457815e-03  2.803831e+00
outer            9.776327e-04  3.121824e+00
ioratio          3.644386e-03  2.645928e+00
comsize          2.168830e-03  3.977844e+00
[1] "Dataset: med_C Model GLM, run: 2 of 10 2015-06-22 14:54:52"
[1] "glmnet variable coefficients"
                         [,1]          [,2]
(Intercept)     -2.883747e+00 -5.325095e+01
graph0           3.381671e-39  6.134091e-04
graph1           1.604754e-41  9.248275e-06
graph2           1.169116e-39  9.740477e-04
graph3           6.514104e-43  2.781031e-07
graph4          -2.648826e-45 -1.185375e-08
graph5           3.666407e-41 -2.839875e-05
graph6           3.397183e-42  9.532875e-07
graph7           7.557211e-41  3.856137e-05
graph8           1.171300e-40 -5.785270e-04
graph9           1.132099e-44  4.856260e-09
graph10          3.611219e-46 -1.075804e-11
graph11         -9.329228e-48 -2.358747e-11
graph12          3.460555e-44  8.157280e-09
graph13          1.411658e-43  3.102155e-08
graph14          1.646676e-46 -5.100372e-09
graph15          4.639152e-42  2.202344e-06
graph16          6.847222e-44 -2.508770e-08
graph17          1.127224e-43 -7.038691e-08
graph18          2.399444e-42  1.244231e-07
graph19          8.498792e-43  3.266930e-07
graph20          6.415232e-43  3.347553e-07
graph21          3.646330e-42  1.187799e-06
graph22          3.266147e-42  1.513856e-06
graph23          3.367829e-42  3.302791e-06
graph24          5.552664e-42 -2.465917e-06
graph25          1.916051e-41  4.954982e-06
graph26          1.544534e-41  2.041584e-06
graph27          4.674125e-41 -1.831803e-04
graph28          2.634556e-41  4.029423e-05
graph29         -1.236689e-40 -1.127537e-03
orbit0           3.381671e-39  5.912843e-04
orbit1           1.555770e-41  9.902701e-06
orbit2           2.145334e-40  9.217215e-07
orbit3           1.169116e-39  9.615604e-04
orbit4           1.063374e-42  4.448204e-07
orbit5           1.248728e-42  5.481897e-07
orbit6          -2.670091e-45 -1.191688e-08
orbit7           2.469370e-41 -1.108758e-07
orbit8           3.666407e-41 -2.872391e-05
orbit9           1.162273e-41  4.729565e-06
orbit10          3.726393e-42  5.171630e-07
orbit11          1.095078e-40  3.798739e-05
orbit12          8.996583e-41  3.355415e-05
orbit13          2.376933e-40  3.161703e-04
orbit14          1.171300e-40 -5.912904e-04
orbit15          2.330016e-44  1.803218e-08
orbit16          4.532760e-44 -1.691981e-08
orbit17          2.316957e-44  4.351858e-09
orbit18          5.244363e-45  2.813519e-09
orbit19          2.434172e-46 -3.861065e-10
orbit20          4.969384e-46  8.477653e-10
orbit21          1.251182e-43  4.177816e-08
orbit22         -9.329439e-48 -2.367403e-11
orbit23          3.890731e-42 -9.384771e-07
orbit24          7.157940e-44  3.218266e-08
orbit25          3.582301e-44 -1.510799e-08
orbit26          3.212343e-43 -1.413806e-07
orbit27          6.697940e-43  6.916065e-07
orbit28          8.066290e-43 -3.756286e-07
orbit29          1.979650e-43  1.217818e-08
orbit30          1.159356e-42 -1.863202e-06
orbit31          5.346099e-46 -3.974697e-09
orbit32          4.889599e-47 -1.294071e-08
orbit33          1.455730e-41  1.458348e-05
orbit34          4.639152e-42  2.272695e-06
orbit35          2.801092e-43 -1.171079e-07
orbit36          8.256951e-43 -5.143750e-07
orbit37          7.160353e-44 -8.720052e-09
orbit38          2.760778e-42 -1.422713e-06
orbit39          5.719375e-43  7.196400e-08
orbit40          1.162594e-43 -1.377815e-07
orbit41          9.036351e-43  4.169152e-07
orbit42          3.204477e-41  2.528093e-05
orbit43          2.407736e-42  1.885193e-07
orbit44          2.373953e-40 -1.707648e-04
orbit45          2.829635e-42  2.549383e-06
orbit46          1.812752e-42 -6.700726e-07
orbit47          9.698750e-42  8.393383e-06
orbit48          1.451849e-42  7.845176e-07
orbit49          6.731839e-43  6.530722e-07
orbit50          8.100972e-42 -7.464843e-05
orbit51          7.508307e-42  4.392282e-06
orbit52          8.729499e-42 -9.829976e-07
orbit53          1.492007e-41  4.645787e-06
orbit54          3.267409e-42  1.482530e-06
orbit55          9.457706e-41  1.227786e-04
orbit56          1.463691e-41  1.499272e-05
orbit57          1.916774e-42  1.961272e-06
orbit58          3.906139e-41 -2.308696e-04
orbit59          7.901985e-42 -2.811953e-06
orbit60          1.497344e-41 -1.244188e-05
orbit61          1.291625e-40 -2.361978e-06
orbit62          6.062091e-41  7.800345e-05
orbit63          4.660095e-41  1.548034e-06
orbit64          2.703512e-41 -5.646921e-05
orbit65          4.929982e-41  1.502205e-05
orbit66          1.678640e-41  1.054986e-06
orbit67          3.973226e-41 -1.174187e-04
orbit68          5.117326e-41 -1.914296e-04
orbit69          9.386756e-41 -1.528212e-03
orbit70          4.600585e-41  4.566863e-05
orbit71          1.470305e-41  1.356008e-04
orbit72         -1.236689e-40 -1.124290e-03
AP              -1.487572e-38 -8.055843e-02
bet              4.184800e-43  4.566651e-07
ecc             -3.963601e-39 -7.821761e-04
eccrad          -2.378160e-38 -4.099013e-03
close            1.011047e-36  4.576881e-01
constraint      -4.949132e-37 -7.824859e-01
coreness         6.389239e-39  1.178686e-03
knn              2.396683e-42 -2.043004e-04
hubscore         2.458660e-36  1.462105e+00
pagerank        -8.072470e-37 -1.082622e+01
trans            1.954598e-39 -2.648893e-01
evcent           2.446252e-36  1.485572e+00
first            3.381671e-39  5.983264e-04
upto_second      1.370438e-41  7.889946e-06
upto_third       1.176556e-41  4.702384e-06
upto_fourth      3.930328e-41  3.296827e-05
upto_fifth       4.680949e-40  5.708730e-04
upto_sixth       5.086851e-39  3.076574e-03
second           1.357424e-41  7.777786e-06
third            1.817644e-41  6.419936e-06
fourth          -1.456535e-41 -4.657068e-06
fifth           -4.252619e-41 -3.477531e-05
sixth           -5.026229e-40 -6.508613e-04
ratio1          -3.548184e-41 -2.704010e-04
ratio2          -1.421253e-39 -1.937762e-03
ratio3          -1.327325e-38 -1.595637e-02
ratio4          -2.641982e-37 -1.449420e-01
ratio5           1.002606e-36 -9.779700e-01
ratio6          -3.428577e-39 -3.420972e-03
selfinter        1.728342e-38  4.943402e-02
walktrap_vertex  2.796597e-39 -4.175527e-02
bigcom1         -1.814379e-38  1.438178e-03
bigcom2         -5.355599e-38 -3.114931e-01
bigcom3         -1.143906e-38  5.713676e-02
bigcom4         -4.002937e-39  1.352638e-02
bigcom6         -5.355599e-38 -3.016725e-01
bigcom8         -1.325123e-38  3.585009e-02
bigcom9         -5.375456e-38 -2.799299e-01
bigcom11        -5.364925e-38 -2.929209e-01
bigcom13        -5.362590e-38 -2.571190e-01
bigcom15        -5.366093e-38 -3.897565e-01
bigcom16        -5.357927e-38 -2.896082e-01
bigcom21        -1.995779e-38 -7.482296e-02
bigcom22        -4.376774e-38 -3.187800e-01
bigcom24        -5.353272e-38 -3.153057e-01
bigcom26        -3.714663e-38 -1.797428e-01
bigcom28         3.252504e-38  1.530145e-01
bigcom30         9.769164e-39  9.710780e-02
bigcom31        -5.352110e-38 -2.160139e-01
bigcom32        -5.357927e-38 -2.268498e-01
bigcom33        -5.352110e-38 -3.103360e-01
bigcom34        -5.350948e-38 -2.254391e-01
bigcom36        -5.354435e-38 -2.987263e-01
bigcom37        -5.352110e-38 -1.984289e-01
bigcom38        -5.353272e-38 -4.288175e-01
bigcom39         4.771940e-38  4.529226e-01
bigcom40         8.345324e-38  2.137904e-01
bigcom43        -5.356763e-38 -2.771542e-01
bigcom44        -4.376774e-38 -1.488737e-01
bigcom46        -5.362590e-38 -2.328136e-01
bigcom47        -5.359092e-38 -2.622227e-01
bigcom49        -5.354435e-38 -4.104911e-01
bigcom50         4.517488e-37  1.379439e+00
bigcom51        -5.352110e-38 -2.232382e-01
bigcom52        -5.354435e-38 -3.574369e-01
bigcom54        -5.350948e-38 -2.009561e-01
bigcom56         1.870907e-38  1.566639e-01
bigcom62        -5.353272e-38 -2.641965e-01
bigcom66        -5.350948e-38 -2.139649e-01
bigcom68        -5.353272e-38 -2.885126e-01
bigcom69        -5.359092e-38 -2.694635e-01
bigcom71        -5.350948e-38 -1.936982e-01
bigcom72        -5.350948e-38 -2.417670e-01
bigcom73        -5.368431e-38 -2.796198e-01
bigcom74        -5.361424e-38 -3.437749e-01
bigcom75        -5.352110e-38 -2.531355e-01
bigcom76        -5.356763e-38 -3.048141e-01
bigcom77        -5.356763e-38 -3.933634e-01
bigcom79        -5.352110e-38 -2.905659e-01
bigcom80        -5.356763e-38 -1.482903e-01
bigcom82         2.833870e-37  1.141269e+00
bigcom83         0.000000e+00  0.000000e+00
bigcom84        -5.353272e-38 -3.781079e-01
bigcom85        -5.352110e-38 -2.963269e-01
bigcom87        -5.357927e-38 -3.052013e-01
bigcom89        -5.350948e-38 -1.405386e-01
bigcom91        -5.360258e-38 -3.670442e-01
bigcom92        -5.369600e-38 -2.679150e-01
bigcom93        -5.350948e-38 -2.107631e-01
bigcom96        -5.353272e-38 -2.924954e-01
bigcom97        -5.356763e-38 -3.735289e-01
bigcom98        -5.350948e-38 -3.331979e-01
bigcom99         0.000000e+00  0.000000e+00
bigcom101       -5.364925e-38 -2.141237e-01
bigcom104       -5.352110e-38 -3.875740e-01
bigcom106       -5.352110e-38 -2.246993e-01
bigcom109       -5.350948e-38 -4.063297e-01
bigcom113       -5.352110e-38 -2.540440e-01
bigcom116       -2.208561e-38  1.067751e-01
bigcom120       -5.353272e-38 -5.060432e-02
bigcom123       -5.352110e-38 -2.847365e-01
bigcom126       -5.352110e-38 -1.848984e-01
bigcom127        1.150021e-37  3.241779e-01
bigcom137       -5.357927e-38 -3.649676e-01
bigcom139       -5.353272e-38 -2.912008e-01
bigcom140       -5.353272e-38 -2.224126e-01
bigcom143       -5.350948e-38 -7.328950e-02
bigcom145       -5.352110e-38 -2.678767e-01
bigcom146       -5.353272e-38 -2.334858e-01
bigcom147       -5.366093e-38 -2.878797e-01
bigcom149       -5.353272e-38 -2.544204e-01
bigcom153       -5.359092e-38 -2.300668e-01
bigcom154       -5.350948e-38 -2.324365e-01
bigcom156       -5.355599e-38 -2.309598e-01
bigcom157       -5.364925e-38 -1.444924e-01
bigcom158       -5.352110e-38 -2.900053e-01
bigcom160       -5.350948e-38 -3.131143e-01
bigcom161       -5.352110e-38 -2.841767e-01
bigcom162       -5.352110e-38 -2.853691e-01
bigcom164       -5.350948e-38 -5.595395e-01
bigcom166       -5.356763e-38 -3.966897e-01
bigcom167        4.761559e-38  4.106167e-01
bigcom171       -5.361424e-38 -4.391956e-01
bigcom173       -5.352110e-38 -2.709494e-01
bigcom175       -5.352110e-38 -2.383869e-01
bigcom176        0.000000e+00  0.000000e+00
bigcom177       -5.350948e-38 -3.316149e-01
bigcom178       -5.352110e-38 -3.985988e-01
bigcom180       -5.352110e-38 -2.536639e-01
bigcom181       -5.359092e-38 -3.778836e-01
bigcom184       -5.353272e-38 -3.464439e-01
bigcom186       -5.350948e-38 -3.611549e-01
bigcom187       -5.352110e-38 -3.415413e-01
bigcom189       -5.356763e-38 -3.202167e-01
bigcom194       -5.353272e-38 -3.912761e-01
bigcom195       -5.350948e-38 -2.426865e-01
bigcom196       -5.353272e-38 -3.047031e-01
bigcom204        0.000000e+00  0.000000e+00
bigcom205       -5.352110e-38 -3.066225e-01
bigcom212       -5.350948e-38 -3.741906e-01
bigcom214       -5.350948e-38 -2.692361e-01
bigcom222        0.000000e+00  0.000000e+00
bigcom223       -5.355599e-38 -3.001190e-01
bigcom226       -5.353272e-38 -3.783065e-01
bigcom227       -5.352110e-38 -2.575167e-01
bigcom229       -5.350948e-38 -1.582838e-01
bigcom233       -5.353272e-38 -1.478575e-01
bigcom236       -5.350948e-38 -2.100063e-01
bigcom237       -5.354435e-38 -3.001029e-01
bigcom246        2.837568e-37  1.149238e+00
bigcom248        1.488454e-37  6.700324e-01
bigcom249        1.992003e-37  1.025364e+00
bigcom250       -5.364925e-38 -2.705648e-01
bigcom254       -5.350948e-38 -4.642402e-01
bigcom266       -5.353272e-38 -2.671956e-01
bigcom269        0.000000e+00  0.000000e+00
bigcom272       -5.350948e-38 -2.021493e-01
bigcom274       -5.380149e-38 -3.704846e-01
bigcom281       -5.355599e-38 -2.318165e-01
bigcom291       -5.355599e-38 -2.691332e-01
bigcom292       -5.350948e-38 -2.922882e-01
bigcom295       -5.356763e-38 -2.243277e-01
bigcom299       -5.352110e-38 -3.321658e-01
bigcom301       -5.359092e-38 -2.663226e-01
bigcom306       -5.350948e-38 -1.825097e-01
bigcom309       -5.350948e-38 -2.066592e-01
bigcom314       -5.354435e-38 -2.060614e-01
bigcom321       -5.350948e-38 -3.593871e-01
bigcom341       -5.352110e-38 -2.151647e-01
bigcom350       -5.352110e-38 -2.939944e-01
bigcom353       -5.352110e-38 -2.696562e-01
bigcom359       -5.350948e-38 -4.111980e-01
bigcom363       -5.350948e-38 -2.282484e-01
bigcom365       -5.353272e-38 -2.415772e-01
bigcom385       -5.352110e-38 -3.209365e-01
bigcom386       -5.353272e-38 -1.367821e-01
bigcom408        6.203067e-37  1.860426e+00
bigcom412       -5.352110e-38 -5.844941e-01
bigcom480       -5.350948e-38 -3.382957e-01
spin_vertex     -2.771077e-39  6.434072e-02
membership_s1   -2.668167e-38 -1.135344e-01
membership_s3   -5.350948e-38 -5.848056e-03
membership_s4    9.098748e-38  2.347669e-01
membership_s5   -2.437509e-38 -1.501770e-01
membership_s6   -3.865639e-38 -1.751161e-01
membership_s7   -5.166137e-39  2.794401e-02
membership_s8   -5.352110e-38 -1.980928e-01
membership_s9   -5.353272e-38 -2.166548e-01
membership_s11  -5.352110e-38 -1.425588e-01
membership_s12   1.150021e-37  7.693171e-01
membership_s14  -5.354435e-38 -2.469136e-01
membership_s15  -1.323749e-38 -1.417396e-02
membership_s16   1.486837e-37  6.990384e-01
membership_s17  -5.350948e-38 -1.638721e-01
membership_s18  -2.971877e-38 -5.240115e-03
membership_s20  -5.350948e-38 -3.750423e-01
membership_s21  -2.714012e-38 -2.001101e-02
membership_s22  -5.362590e-38 -2.002753e-01
membership_s24  -5.367261e-38 -2.358656e-01
membership_s25  -5.369600e-38 -2.109768e-01
membership_s26   0.000000e+00  0.000000e+00
membership_s27  -2.465476e-38 -9.008547e-02
membership_s28  -5.353272e-38 -2.120132e-01
membership_s30   6.592088e-39  2.061380e-02
membership_s31  -2.697327e-38 -6.273858e-02
membership_s32  -5.548565e-39  6.038623e-02
membership_s33  -5.350948e-38 -1.505949e-01
membership_s36  -3.090209e-38 -4.127588e-02
membership_s37   3.450929e-38  4.541449e-01
V1               9.749172e-38  3.145680e-01
V2              -2.432933e-38 -7.573733e-02
pdi             -7.443728e-35 -2.923611e+02
adhesion        -1.748611e-41 -4.012875e-05
cohesion         3.511629e-41  8.355239e-05
inner            6.460301e-42  5.939548e-06
outer            2.349985e-41 -1.934441e-05
ioratio         -2.649558e-37 -4.149623e-01
comsize         -3.132611e-41 -9.942720e-05
[1] "Dataset: med_C Model GBM, run: 3 of 10 2015-06-22 14:55:35"
Iter   TrainDeviance   ValidDeviance   StepSize   Improve
     1        0.4143            -nan     0.0100    0.0003
     2        0.4120            -nan     0.0100    0.0002
     3        0.4099            -nan     0.0100    0.0002
     4        0.4079            -nan     0.0100    0.0005
     5        0.4058            -nan     0.0100    0.0003
     6        0.4032            -nan     0.0100    0.0002
     7        0.4015            -nan     0.0100    0.0001
     8        0.3996            -nan     0.0100    0.0001
     9        0.3979            -nan     0.0100    0.0001
    10        0.3962            -nan     0.0100    0.0002
    20        0.3805            -nan     0.0100    0.0000
    40        0.3588            -nan     0.0100    0.0001
    60        0.3424            -nan     0.0100   -0.0000
    80        0.3279            -nan     0.0100   -0.0000
   100        0.3145            -nan     0.0100    0.0000
   120        0.3024            -nan     0.0100   -0.0000
   140        0.2916            -nan     0.0100    0.0001
   160        0.2810            -nan     0.0100    0.0000
   180        0.2723            -nan     0.0100    0.0000
   200        0.2632            -nan     0.0100   -0.0000
   220        0.2548            -nan     0.0100   -0.0001
   240        0.2464            -nan     0.0100   -0.0000
   260        0.2393            -nan     0.0100    0.0000
   265        0.2375            -nan     0.0100   -0.0000

[1] "GBM variable coefficients"
                            var    rel.inf
membership_s4     membership_s4 2.94806991
spin_vertex         spin_vertex 2.90899634
third                     third 2.79742086
orbit27                 orbit27 2.13847522
V1                           V1 2.05190823
outer                     outer 1.96532294
bet                         bet 1.93920621
comsize                 comsize 1.92792596
pagerank               pagerank 1.81793734
ratio4                   ratio4 1.80394583
V2                           V2 1.74309045
walktrap_vertex walktrap_vertex 1.63163740
trans                     trans 1.49097494
orbit56                 orbit56 1.46041557
ratio5                   ratio5 1.41353071
orbit36                 orbit36 1.38053649
inner                     inner 1.36485748
orbit28                 orbit28 1.34473817
orbit18                 orbit18 1.26701511
orbit41                 orbit41 1.20483130
ioratio                 ioratio 1.20123990
orbit33                 orbit33 1.12639651
cohesion               cohesion 1.12110761
orbit45                 orbit45 1.11693088
adhesion               adhesion 1.07153237
graph5                   graph5 1.06153109
graph23                 graph23 1.01569985
graph22                 graph22 0.99855744
graph25                 graph25 0.98297129
graph27                 graph27 0.96963016
orbit51                 orbit51 0.94001559
graph20                 graph20 0.93279540
orbit55                 orbit55 0.89460065
orbit16                 orbit16 0.88680871
orbit47                 orbit47 0.88085963
graph16                 graph16 0.87769914
constraint           constraint 0.86510457
bigcom40               bigcom40 0.86465281
upto_fifth           upto_fifth 0.85740601
graph15                 graph15 0.84403752
orbit50                 orbit50 0.82128595
orbit46                 orbit46 0.79748254
orbit37                 orbit37 0.79456336
orbit2                   orbit2 0.79345286
orbit24                 orbit24 0.78599538
orbit30                 orbit30 0.78117147
knn                         knn 0.77032702
upto_sixth           upto_sixth 0.72888349
orbit17                 orbit17 0.70823334
orbit62                 orbit62 0.69666898
ratio3                   ratio3 0.69133895
orbit21                 orbit21 0.67352369
graph10                 graph10 0.66943557
orbit39                 orbit39 0.66270345
orbit65                 orbit65 0.64501207
bigcom246             bigcom246 0.63570627
orbit63                 orbit63 0.62877883
orbit44                 orbit44 0.62540765
orbit11                 orbit11 0.62387112
ratio1                   ratio1 0.62265246
orbit57                 orbit57 0.61180993
graph1                   graph1 0.61084589
orbit12                 orbit12 0.59513937
orbit38                 orbit38 0.59282694
graph26                 graph26 0.58806796
orbit35                 orbit35 0.58072581
orbit10                 orbit10 0.56987354
orbit5                   orbit5 0.56729651
orbit64                 orbit64 0.56650215
graph17                 graph17 0.55660260
orbit53                 orbit53 0.54693109
orbit58                 orbit58 0.53373030
orbit9                   orbit9 0.52968798
graph21                 graph21 0.51819441
orbit15                 orbit15 0.51277472
orbit26                 orbit26 0.49969415
orbit61                 orbit61 0.49800218
orbit23                 orbit23 0.47765951
graph19                 graph19 0.47701586
graph12                 graph12 0.47657567
graph0                   graph0 0.47160554
graph7                   graph7 0.46115968
orbit60                 orbit60 0.45248919
graph9                   graph9 0.45052285
ratio2                   ratio2 0.44847793
graph28                 graph28 0.44305613
orbit4                   orbit4 0.44139887
sixth                     sixth 0.42811263
ratio6                   ratio6 0.42563162
orbit69                 orbit69 0.42295342
orbit20                 orbit20 0.42076501
coreness               coreness 0.42010213
fourth                   fourth 0.41394309
orbit40                 orbit40 0.40893065
graph24                 graph24 0.40262778
graph18                 graph18 0.39730219
membership_s32   membership_s32 0.39426446
graph2                   graph2 0.39357256
graph14                 graph14 0.38389367
orbit7                   orbit7 0.38334488
orbit48                 orbit48 0.38079681
graph6                   graph6 0.37721548
orbit25                 orbit25 0.37196782
graph3                   graph3 0.37081063
orbit32                 orbit32 0.37079483
orbit31                 orbit31 0.35804641
orbit66                 orbit66 0.35662654
orbit13                 orbit13 0.34872192
orbit42                 orbit42 0.33640182
orbit1                   orbit1 0.33628410
graph11                 graph11 0.32996960
upto_second         upto_second 0.32968972
close                     close 0.31406786
selfinter             selfinter 0.29961907
orbit54                 orbit54 0.29844210
orbit59                 orbit59 0.28846917
orbit29                 orbit29 0.28717501
upto_fourth         upto_fourth 0.28487435
orbit52                 orbit52 0.28141938
bigcom248             bigcom248 0.27500474
orbit71                 orbit71 0.27443616
hubscore               hubscore 0.27325708
fifth                     fifth 0.26341990
graph13                 graph13 0.25576250
graph4                   graph4 0.24430017
orbit43                 orbit43 0.21995033
orbit49                 orbit49 0.21378324
orbit70                 orbit70 0.21198853
orbit67                 orbit67 0.20628466
orbit19                 orbit19 0.18070641
evcent                   evcent 0.15318143
bigcom4                 bigcom4 0.14061872
graph29                 graph29 0.13861880
orbit6                   orbit6 0.12443771
orbit68                 orbit68 0.12382859
graph8                   graph8 0.09167792
upto_third           upto_third 0.08932916
membership_s7     membership_s7 0.07118251
bigcom28               bigcom28 0.06887094
bigcom30               bigcom30 0.05629960
orbit22                 orbit22 0.05477551
membership_s1     membership_s1 0.05017567
membership_s30   membership_s30 0.04887629
pdi                         pdi 0.04616503
second                   second 0.03996409
membership_s37   membership_s37 0.03741365
bigcom39               bigcom39 0.02779621
bigcom8                 bigcom8 0.02149819
bigcom21               bigcom21 0.01206692
bigcom3                 bigcom3 0.01101930
bigcom1                 bigcom1 0.01089857
orbit0                   orbit0 0.00000000
orbit3                   orbit3 0.00000000
orbit8                   orbit8 0.00000000
orbit14                 orbit14 0.00000000
orbit34                 orbit34 0.00000000
orbit72                 orbit72 0.00000000
AP                           AP 0.00000000
ecc                         ecc 0.00000000
eccrad                   eccrad 0.00000000
first                     first 0.00000000
bigcom2                 bigcom2 0.00000000
bigcom6                 bigcom6 0.00000000
bigcom9                 bigcom9 0.00000000
bigcom11               bigcom11 0.00000000
bigcom13               bigcom13 0.00000000
bigcom15               bigcom15 0.00000000
bigcom16               bigcom16 0.00000000
bigcom22               bigcom22 0.00000000
bigcom24               bigcom24 0.00000000
bigcom26               bigcom26 0.00000000
bigcom31               bigcom31 0.00000000
bigcom32               bigcom32 0.00000000
bigcom33               bigcom33 0.00000000
bigcom34               bigcom34 0.00000000
bigcom36               bigcom36 0.00000000
bigcom37               bigcom37 0.00000000
bigcom38               bigcom38 0.00000000
bigcom43               bigcom43 0.00000000
bigcom44               bigcom44 0.00000000
bigcom46               bigcom46 0.00000000
bigcom47               bigcom47 0.00000000
bigcom49               bigcom49 0.00000000
bigcom50               bigcom50 0.00000000
bigcom51               bigcom51 0.00000000
bigcom52               bigcom52 0.00000000
bigcom54               bigcom54 0.00000000
bigcom56               bigcom56 0.00000000
bigcom62               bigcom62 0.00000000
bigcom66               bigcom66 0.00000000
bigcom68               bigcom68 0.00000000
bigcom69               bigcom69 0.00000000
bigcom71               bigcom71 0.00000000
bigcom72               bigcom72 0.00000000
bigcom73               bigcom73 0.00000000
bigcom74               bigcom74 0.00000000
bigcom75               bigcom75 0.00000000
bigcom76               bigcom76 0.00000000
bigcom77               bigcom77 0.00000000
bigcom79               bigcom79 0.00000000
bigcom80               bigcom80 0.00000000
bigcom82               bigcom82 0.00000000
bigcom83               bigcom83 0.00000000
bigcom84               bigcom84 0.00000000
bigcom85               bigcom85 0.00000000
bigcom87               bigcom87 0.00000000
bigcom89               bigcom89 0.00000000
bigcom91               bigcom91 0.00000000
bigcom92               bigcom92 0.00000000
bigcom93               bigcom93 0.00000000
bigcom96               bigcom96 0.00000000
bigcom97               bigcom97 0.00000000
bigcom98               bigcom98 0.00000000
bigcom99               bigcom99 0.00000000
bigcom101             bigcom101 0.00000000
bigcom104             bigcom104 0.00000000
bigcom106             bigcom106 0.00000000
bigcom109             bigcom109 0.00000000
bigcom113             bigcom113 0.00000000
bigcom116             bigcom116 0.00000000
bigcom120             bigcom120 0.00000000
bigcom123             bigcom123 0.00000000
bigcom126             bigcom126 0.00000000
bigcom127             bigcom127 0.00000000
bigcom137             bigcom137 0.00000000
bigcom139             bigcom139 0.00000000
bigcom140             bigcom140 0.00000000
bigcom143             bigcom143 0.00000000
bigcom145             bigcom145 0.00000000
bigcom146             bigcom146 0.00000000
bigcom147             bigcom147 0.00000000
bigcom149             bigcom149 0.00000000
bigcom153             bigcom153 0.00000000
bigcom154             bigcom154 0.00000000
bigcom156             bigcom156 0.00000000
bigcom157             bigcom157 0.00000000
bigcom158             bigcom158 0.00000000
bigcom160             bigcom160 0.00000000
bigcom161             bigcom161 0.00000000
bigcom162             bigcom162 0.00000000
bigcom164             bigcom164 0.00000000
bigcom166             bigcom166 0.00000000
bigcom167             bigcom167 0.00000000
bigcom171             bigcom171 0.00000000
bigcom173             bigcom173 0.00000000
bigcom175             bigcom175 0.00000000
bigcom176             bigcom176 0.00000000
bigcom177             bigcom177 0.00000000
bigcom178             bigcom178 0.00000000
bigcom180             bigcom180 0.00000000
bigcom181             bigcom181 0.00000000
bigcom184             bigcom184 0.00000000
bigcom186             bigcom186 0.00000000
bigcom187             bigcom187 0.00000000
bigcom189             bigcom189 0.00000000
bigcom194             bigcom194 0.00000000
bigcom195             bigcom195 0.00000000
bigcom196             bigcom196 0.00000000
bigcom204             bigcom204 0.00000000
bigcom205             bigcom205 0.00000000
bigcom212             bigcom212 0.00000000
bigcom214             bigcom214 0.00000000
bigcom222             bigcom222 0.00000000
bigcom223             bigcom223 0.00000000
bigcom226             bigcom226 0.00000000
bigcom227             bigcom227 0.00000000
bigcom229             bigcom229 0.00000000
bigcom233             bigcom233 0.00000000
bigcom236             bigcom236 0.00000000
bigcom237             bigcom237 0.00000000
bigcom249             bigcom249 0.00000000
bigcom250             bigcom250 0.00000000
bigcom254             bigcom254 0.00000000
bigcom266             bigcom266 0.00000000
bigcom269             bigcom269 0.00000000
bigcom272             bigcom272 0.00000000
bigcom274             bigcom274 0.00000000
bigcom281             bigcom281 0.00000000
bigcom291             bigcom291 0.00000000
bigcom292             bigcom292 0.00000000
bigcom295             bigcom295 0.00000000
bigcom299             bigcom299 0.00000000
bigcom301             bigcom301 0.00000000
bigcom306             bigcom306 0.00000000
bigcom309             bigcom309 0.00000000
bigcom314             bigcom314 0.00000000
bigcom321             bigcom321 0.00000000
bigcom341             bigcom341 0.00000000
bigcom350             bigcom350 0.00000000
bigcom353             bigcom353 0.00000000
bigcom359             bigcom359 0.00000000
bigcom363             bigcom363 0.00000000
bigcom365             bigcom365 0.00000000
bigcom385             bigcom385 0.00000000
bigcom386             bigcom386 0.00000000
bigcom408             bigcom408 0.00000000
bigcom412             bigcom412 0.00000000
bigcom480             bigcom480 0.00000000
membership_s3     membership_s3 0.00000000
membership_s5     membership_s5 0.00000000
membership_s6     membership_s6 0.00000000
membership_s8     membership_s8 0.00000000
membership_s9     membership_s9 0.00000000
membership_s11   membership_s11 0.00000000
membership_s12   membership_s12 0.00000000
membership_s14   membership_s14 0.00000000
membership_s15   membership_s15 0.00000000
membership_s16   membership_s16 0.00000000
membership_s17   membership_s17 0.00000000
membership_s18   membership_s18 0.00000000
membership_s20   membership_s20 0.00000000
membership_s21   membership_s21 0.00000000
membership_s22   membership_s22 0.00000000
membership_s24   membership_s24 0.00000000
membership_s25   membership_s25 0.00000000
membership_s26   membership_s26 0.00000000
membership_s27   membership_s27 0.00000000
membership_s28   membership_s28 0.00000000
membership_s31   membership_s31 0.00000000
membership_s33   membership_s33 0.00000000
membership_s36   membership_s36 0.00000000
[1] "Dataset: med_C Model RF, run: 3 of 10 2015-06-22 14:57:06"
     |      Out-of-bag   |
Tree |      MSE  %Var(y) |
   1 |   0.1011   200.09 |
   2 |  0.09183   181.81 |
   3 |  0.08743   173.09 |
   4 |  0.08516   168.59 |
   5 |  0.07948   157.36 |
   6 |  0.07633   151.13 |
   7 |  0.07656   151.57 |
   8 |   0.0745   147.50 |
   9 |  0.07141   141.39 |
  10 |  0.06946   137.53 |
  11 |  0.06715   132.95 |
  12 |  0.06549   129.65 |
  13 |  0.06361   125.94 |
  14 |  0.06201   122.78 |
  15 |  0.06078   120.33 |
  16 |  0.05999   118.77 |
  17 |  0.05954   117.88 |
  18 |  0.05899   116.79 |
  19 |  0.05836   115.54 |
  20 |  0.05842   115.67 |
  21 |  0.05817   115.17 |
  22 |  0.05773   114.30 |
  23 |  0.05758   114.01 |
  24 |  0.05728   113.41 |
  25 |    0.057   112.86 |
  26 |  0.05662   112.10 |
  27 |  0.05636   111.59 |
  28 |   0.0561   111.08 |
  29 |  0.05605   110.97 |
  30 |  0.05612   111.11 |
  31 |  0.05593   110.72 |
  32 |  0.05584   110.55 |
  33 |  0.05565   110.18 |
  34 |  0.05553   109.94 |
  35 |  0.05554   109.97 |
  36 |   0.0555   109.89 |
  37 |  0.05535   109.59 |
  38 |  0.05522   109.33 |
  39 |  0.05518   109.25 |
  40 |  0.05514   109.17 |
  41 |  0.05494   108.77 |
  42 |  0.05497   108.84 |
  43 |    0.055   108.90 |
  44 |  0.05486   108.61 |
  45 |  0.05483   108.56 |
  46 |  0.05475   108.39 |
  47 |  0.05458   108.05 |
  48 |   0.0545   107.90 |
  49 |  0.05447   107.85 |
  50 |  0.05426   107.43 |
  51 |  0.05422   107.35 |
  52 |  0.05408   107.07 |
  53 |  0.05404   107.00 |
  54 |   0.0539   106.71 |
  55 |  0.05385   106.62 |
  56 |  0.05382   106.56 |
  57 |  0.05376   106.44 |
  58 |  0.05368   106.28 |
  59 |  0.05354   106.00 |
  60 |  0.05346   105.84 |
  61 |  0.05345   105.82 |
  62 |   0.0534   105.73 |
  63 |  0.05333   105.58 |
  64 |  0.05324   105.41 |
  65 |  0.05319   105.31 |
  66 |  0.05318   105.28 |
  67 |  0.05316   105.24 |
  68 |  0.05313   105.18 |
  69 |  0.05307   105.07 |
  70 |  0.05308   105.08 |
  71 |  0.05305   105.03 |
  72 |  0.05299   104.91 |
  73 |  0.05295   104.83 |
  74 |  0.05295   104.82 |
  75 |  0.05288   104.70 |
  76 |  0.05289   104.71 |
  77 |  0.05286   104.66 |
  78 |  0.05286   104.66 |
  79 |   0.0528   104.54 |
  80 |  0.05276   104.45 |
  81 |  0.05274   104.42 |
  82 |  0.05275   104.44 |
  83 |  0.05273   104.40 |
  84 |  0.05269   104.32 |
  85 |  0.05263   104.20 |
  86 |  0.05263   104.21 |
  87 |  0.05263   104.19 |
  88 |  0.05261   104.16 |
  89 |  0.05262   104.17 |
  90 |  0.05258   104.09 |
  91 |  0.05256   104.05 |
  92 |  0.05251   103.96 |
  93 |  0.05246   103.86 |
  94 |  0.05243   103.81 |
  95 |  0.05242   103.78 |
  96 |  0.05244   103.83 |
  97 |  0.05248   103.90 |
  98 |  0.05242   103.78 |
  99 |  0.05248   103.90 |
 100 |  0.05244   103.82 |
[1] "Random Forest variable coefficients"
                      %IncMSE IncNodePurity
graph0           6.358324e-04  5.720646e-01
graph1           7.776464e-03  8.889920e-01
graph2           1.257283e-03  4.780141e-01
graph3           4.482393e-03  1.417695e+00
graph4           6.376986e-03  1.047224e+00
graph5           4.654414e-03  1.346431e+00
graph6           2.551815e-03  9.810774e-01
graph7           4.319606e-03  9.346511e-01
graph8           9.405196e-04  3.959068e-01
graph9           6.429976e-03  1.099430e+00
graph10          7.190846e-03  1.520638e+00
graph11          5.706150e-03  1.169289e+00
graph12          6.913544e-03  1.101683e+00
graph13          5.456049e-03  1.072616e+00
graph14          4.533427e-03  1.011415e+00
graph15          6.194666e-03  1.375329e+00
graph16          6.551357e-03  1.667092e+00
graph17          5.738398e-03  1.923101e+00
graph18          3.965848e-03  1.222112e+00
graph19          7.435432e-03  1.359823e+00
graph20          7.078421e-03  1.877993e+00
graph21          7.425071e-03  1.399258e+00
graph22          3.199476e-03  1.214648e+00
graph23          7.520480e-03  1.604828e+00
graph24          3.207910e-03  1.061973e+00
graph25          5.183012e-03  1.501393e+00
graph26          4.214880e-03  1.190521e+00
graph27          1.354738e-03  1.035796e+00
graph28          6.866682e-04  5.378534e-01
graph29          5.049166e-04  1.617883e-01
orbit0           5.317624e-04  5.266198e-01
orbit1           3.818428e-03  9.271057e-01
orbit2           1.150170e-03  1.405655e+00
orbit3           8.651913e-04  5.155520e-01
orbit4           4.257228e-03  9.587973e-01
orbit5           4.712643e-03  1.075239e+00
orbit6           4.490339e-03  1.114682e+00
orbit7           4.350308e-03  1.852103e+00
orbit8           3.722520e-03  1.094031e+00
orbit9           4.995561e-03  9.510619e-01
orbit10          4.588654e-03  9.900101e-01
orbit11          3.051384e-03  8.020511e-01
orbit12          4.403100e-03  9.073206e-01
orbit13          1.669311e-03  8.065675e-01
orbit14          2.493928e-04  3.112380e-01
orbit15          6.186600e-03  1.249259e+00
orbit16          8.918633e-03  1.999779e+00
orbit17          5.304586e-03  1.235985e+00
orbit18          6.533970e-03  3.018606e+00
orbit19          4.336564e-03  1.267719e+00
orbit20          5.124682e-03  1.103676e+00
orbit21          5.948038e-03  1.597636e+00
orbit22          6.827815e-03  1.309237e+00
orbit23          3.667429e-03  1.708253e+00
orbit24          8.021683e-03  1.898448e+00
orbit25          9.475278e-03  1.498113e+00
orbit26          3.123539e-03  8.275499e-01
orbit27          2.733889e-02  3.122367e+00
orbit28          3.935249e-03  2.107870e+00
orbit29          5.331262e-03  1.219066e+00
orbit30          4.317241e-03  1.471022e+00
orbit31          5.094007e-03  1.222978e+00
orbit32          6.400023e-03  1.169885e+00
orbit33          5.507394e-03  1.608926e+00
orbit34          6.129299e-03  1.443628e+00
orbit35          3.838429e-03  1.223760e+00
orbit36          7.046138e-03  1.882511e+00
orbit37          3.571770e-03  1.582354e+00
orbit38          5.555460e-03  1.377031e+00
orbit39          6.023843e-03  1.586740e+00
orbit40          2.804139e-03  1.090448e+00
orbit41          9.333228e-04  9.490128e-01
orbit42          1.442215e-03  7.155410e-01
orbit43          8.778486e-03  1.408792e+00
orbit44          5.678118e-04  9.835423e-01
orbit45          1.585328e-02  2.523114e+00
orbit46          4.447235e-03  1.132253e+00
orbit47          7.344931e-03  1.921623e+00
orbit48          2.266127e-03  9.013888e-01
orbit49          6.813809e-03  2.014590e+00
orbit50          2.507363e-03  1.643540e+00
orbit51          1.005160e-02  2.114291e+00
orbit52          4.045581e-03  1.209159e+00
orbit53          3.676977e-03  1.463605e+00
orbit54          2.787704e-03  1.091537e+00
orbit55          1.182182e-03  1.253512e+00
orbit56          1.310911e-02  2.418535e+00
orbit57          2.412643e-03  9.259760e-01
orbit58          2.708316e-03  6.751097e-01
orbit59          3.730994e-03  1.450230e+00
orbit60          1.222936e-03  6.361401e-01
orbit61          3.075786e-04  3.823684e-01
orbit62          9.089523e-03  1.970361e+00
orbit63          2.195713e-03  1.006609e+00
orbit64          2.339067e-03  8.703498e-01
orbit65          3.593200e-03  1.027367e+00
orbit66          8.223246e-04  6.514614e-01
orbit67          6.397150e-04  3.595122e-01
orbit68          1.383915e-03  8.617306e-01
orbit69          9.861270e-04  4.601098e-01
orbit70          9.095132e-04  7.334534e-01
orbit71          1.090935e-03  3.458753e-01
orbit72          3.245731e-04  1.704261e-01
AP               4.543467e-07  9.144581e-02
bet              2.619776e-03  3.130844e+00
ecc              4.104761e-05  1.552030e-01
eccrad           1.727117e-05  3.583333e-02
close            2.577409e-03  6.927085e-01
constraint       3.749362e-03  1.963034e+00
coreness         2.005533e-03  6.519066e-01
knn              3.818028e-03  1.691110e+00
hubscore         5.587208e-03  1.063863e+00
pagerank         1.290278e-03  2.924191e+00
trans            3.612407e-03  1.684473e+00
evcent           2.994568e-03  1.039750e+00
first            1.258635e-03  4.301442e-01
upto_second      2.995120e-03  8.876972e-01
upto_third       3.425333e-03  1.142637e+00
upto_fourth      4.947599e-03  9.988313e-01
upto_fifth       7.129257e-03  1.364070e+00
upto_sixth       7.879419e-04  6.944021e-01
second           2.903259e-03  6.227009e-01
third            1.504150e-02  3.847971e+00
fourth           6.114938e-03  1.257993e+00
fifth            3.033283e-03  1.291312e+00
sixth            6.469171e-03  1.746790e+00
ratio1           4.761888e-03  1.534864e+00
ratio2           6.527966e-03  1.315071e+00
ratio3           7.662582e-03  1.292656e+00
ratio4           9.104061e-03  3.068296e+00
ratio5           2.258431e-03  3.636344e+00
ratio6           4.476873e-03  1.264030e+00
selfinter        1.252028e-04  4.198586e-01
walktrap_vertex  8.103381e-04  2.110462e+00
bigcom1          4.443551e-05  1.487439e-01
bigcom2          0.000000e+00  0.000000e+00
bigcom3          1.987748e-04  2.746807e-01
bigcom4          2.764602e-04  1.665939e-01
bigcom6          0.000000e+00  0.000000e+00
bigcom8          2.034030e-04  2.118008e-01
bigcom9          0.000000e+00  0.000000e+00
bigcom11         0.000000e+00  0.000000e+00
bigcom13         5.559825e-05  2.433259e-01
bigcom15         0.000000e+00  0.000000e+00
bigcom16         0.000000e+00  0.000000e+00
bigcom21         3.451261e-05  2.377361e-01
bigcom22         1.180638e-05  1.130913e-02
bigcom24        -3.577053e-05  5.012452e-01
bigcom26         7.008076e-06  1.841864e-01
bigcom28         1.769874e-05  1.851420e-01
bigcom30         1.846383e-05  1.406664e-01
bigcom31         0.000000e+00  0.000000e+00
bigcom32         0.000000e+00  0.000000e+00
bigcom33         0.000000e+00  0.000000e+00
bigcom34         0.000000e+00  0.000000e+00
bigcom36         0.000000e+00  0.000000e+00
bigcom37         0.000000e+00  0.000000e+00
bigcom38         0.000000e+00  0.000000e+00
bigcom39        -6.362136e-06  2.575977e-01
bigcom40         4.886115e-03  1.462925e+00
bigcom43         0.000000e+00  0.000000e+00
bigcom44         0.000000e+00  1.387779e-19
bigcom46         0.000000e+00  0.000000e+00
bigcom47         0.000000e+00  0.000000e+00
bigcom49         0.000000e+00  0.000000e+00
bigcom50         0.000000e+00  8.541701e-01
bigcom51         0.000000e+00  0.000000e+00
bigcom52         0.000000e+00  0.000000e+00
bigcom54         0.000000e+00  0.000000e+00
bigcom56         1.428283e-05  2.211126e-01
bigcom62         0.000000e+00  0.000000e+00
bigcom66         0.000000e+00  0.000000e+00
bigcom68         0.000000e+00  0.000000e+00
bigcom69         0.000000e+00  0.000000e+00
bigcom71         0.000000e+00  0.000000e+00
bigcom72         0.000000e+00  5.551115e-19
bigcom73         0.000000e+00  0.000000e+00
bigcom74         0.000000e+00  0.000000e+00
bigcom75         0.000000e+00  0.000000e+00
bigcom76         0.000000e+00  0.000000e+00
bigcom77         0.000000e+00  0.000000e+00
bigcom79         0.000000e+00  0.000000e+00
bigcom80         0.000000e+00  0.000000e+00
bigcom82        -2.299916e-05  5.726028e-01
bigcom83         0.000000e+00  0.000000e+00
bigcom84         0.000000e+00  0.000000e+00
bigcom85         0.000000e+00  0.000000e+00
bigcom87         0.000000e+00  0.000000e+00
bigcom89         0.000000e+00  0.000000e+00
bigcom91         0.000000e+00  0.000000e+00
bigcom92         0.000000e+00  0.000000e+00
bigcom93         0.000000e+00  0.000000e+00
bigcom96         0.000000e+00  0.000000e+00
bigcom97         0.000000e+00  0.000000e+00
bigcom98         0.000000e+00  0.000000e+00
bigcom99         0.000000e+00  0.000000e+00
bigcom101        0.000000e+00  0.000000e+00
bigcom104        0.000000e+00  0.000000e+00
bigcom106        0.000000e+00  0.000000e+00
bigcom109        0.000000e+00  0.000000e+00
bigcom113        0.000000e+00  0.000000e+00
bigcom116       -2.001157e-05  6.356894e-02
bigcom120        0.000000e+00  0.000000e+00
bigcom123        0.000000e+00  0.000000e+00
bigcom126        0.000000e+00  0.000000e+00
bigcom127       -6.686429e-06  1.779930e-01
bigcom137        0.000000e+00  0.000000e+00
bigcom139        0.000000e+00  0.000000e+00
bigcom140        0.000000e+00  0.000000e+00
bigcom143        0.000000e+00  0.000000e+00
bigcom145        0.000000e+00  0.000000e+00
bigcom146        0.000000e+00  0.000000e+00
bigcom147        0.000000e+00  1.387779e-19
bigcom149        0.000000e+00  0.000000e+00
bigcom153        0.000000e+00  0.000000e+00
bigcom154        0.000000e+00  0.000000e+00
bigcom156        0.000000e+00  0.000000e+00
bigcom157        0.000000e+00  0.000000e+00
bigcom158        0.000000e+00  0.000000e+00
bigcom160        0.000000e+00  0.000000e+00
bigcom161        0.000000e+00  0.000000e+00
bigcom162        0.000000e+00  0.000000e+00
bigcom164        0.000000e+00  0.000000e+00
bigcom166        0.000000e+00  0.000000e+00
bigcom167       -7.978639e-05  1.470997e-01
bigcom171        0.000000e+00  0.000000e+00
bigcom173        0.000000e+00  0.000000e+00
bigcom175        0.000000e+00  0.000000e+00
bigcom176        0.000000e+00  0.000000e+00
bigcom177        0.000000e+00  0.000000e+00
bigcom178        0.000000e+00  0.000000e+00
bigcom180        0.000000e+00  0.000000e+00
bigcom181        0.000000e+00  0.000000e+00
bigcom184        0.000000e+00  0.000000e+00
bigcom186        0.000000e+00  0.000000e+00
bigcom187        0.000000e+00  0.000000e+00
bigcom189        0.000000e+00  0.000000e+00
bigcom194        0.000000e+00  0.000000e+00
bigcom195        0.000000e+00  0.000000e+00
bigcom196        0.000000e+00  0.000000e+00
bigcom204        0.000000e+00  0.000000e+00
bigcom205        0.000000e+00  0.000000e+00
bigcom212        0.000000e+00  0.000000e+00
bigcom214        0.000000e+00  0.000000e+00
bigcom222        0.000000e+00  5.551115e-19
bigcom223        0.000000e+00  0.000000e+00
bigcom226        0.000000e+00  0.000000e+00
bigcom227        0.000000e+00  0.000000e+00
bigcom229        0.000000e+00  0.000000e+00
bigcom233        0.000000e+00  0.000000e+00
bigcom236        0.000000e+00  0.000000e+00
bigcom237        0.000000e+00  0.000000e+00
bigcom246        1.334051e-04  1.137336e+00
bigcom248        3.529084e-05  5.274083e-01
bigcom249        0.000000e+00  0.000000e+00
bigcom250        0.000000e+00  0.000000e+00
bigcom254        0.000000e+00  0.000000e+00
bigcom266        0.000000e+00  0.000000e+00
bigcom269        0.000000e+00  0.000000e+00
bigcom272        0.000000e+00  0.000000e+00
bigcom274        0.000000e+00  0.000000e+00
bigcom281        0.000000e+00  0.000000e+00
bigcom291        0.000000e+00  0.000000e+00
bigcom292        0.000000e+00  0.000000e+00
bigcom295        0.000000e+00  0.000000e+00
bigcom299        0.000000e+00  0.000000e+00
bigcom301        0.000000e+00  0.000000e+00
bigcom306        0.000000e+00  0.000000e+00
bigcom309        0.000000e+00  0.000000e+00
bigcom314        0.000000e+00  0.000000e+00
bigcom321        0.000000e+00  0.000000e+00
bigcom341        0.000000e+00  0.000000e+00
bigcom350        0.000000e+00  0.000000e+00
bigcom353        0.000000e+00  0.000000e+00
bigcom359        0.000000e+00  0.000000e+00
bigcom363        0.000000e+00  0.000000e+00
bigcom365        0.000000e+00  0.000000e+00
bigcom385        0.000000e+00  0.000000e+00
bigcom386        0.000000e+00  0.000000e+00
bigcom408        8.492870e-05  1.390060e+00
bigcom412        0.000000e+00  0.000000e+00
bigcom480        0.000000e+00  0.000000e+00
spin_vertex      1.177142e-03  3.913194e+00
membership_s1    9.904786e-05  1.369667e-01
membership_s3    0.000000e+00  0.000000e+00
membership_s4    6.760069e-03  2.747066e+00
membership_s5   -8.028868e-06  4.010929e-02
membership_s6    2.016155e-04  3.293313e-01
membership_s7    6.492325e-05  3.490088e-01
membership_s8    0.000000e+00  0.000000e+00
membership_s9    0.000000e+00  0.000000e+00
membership_s11   0.000000e+00  0.000000e+00
membership_s12   0.000000e+00  0.000000e+00
membership_s14   0.000000e+00  0.000000e+00
membership_s15  -2.475429e-05  7.116608e-03
membership_s16  -8.287274e-06  3.245521e-01
membership_s17   0.000000e+00  0.000000e+00
membership_s18   7.457946e-06  6.319818e-02
membership_s20   0.000000e+00  0.000000e+00
membership_s21  -1.421348e-05  4.852807e-02
membership_s22   0.000000e+00  0.000000e+00
membership_s24   0.000000e+00  0.000000e+00
membership_s25   0.000000e+00  0.000000e+00
membership_s26   0.000000e+00  0.000000e+00
membership_s27   4.622120e-05  1.577056e-01
membership_s28   0.000000e+00  0.000000e+00
membership_s30   3.380638e-05  2.014305e-01
membership_s31   3.358745e-05  9.872614e-02
membership_s32   1.063277e-04  5.960126e-01
membership_s33   0.000000e+00  0.000000e+00
membership_s36  -1.490531e-05  8.343557e-02
membership_s37   1.926272e-05  2.973245e-01
V1               2.454422e-03  3.298234e+00
V2               2.124072e-03  3.599981e+00
pdi             -6.749313e-05  3.576332e-01
adhesion         5.166383e-03  2.303195e+00
cohesion         5.545048e-03  2.395477e+00
inner            2.153899e-03  2.383927e+00
outer            2.236610e-03  3.567950e+00
ioratio          2.464669e-03  2.358836e+00
comsize          3.333660e-03  4.946653e+00
[1] "Dataset: med_C Model GLM, run: 3 of 10 2015-06-22 14:58:41"
[1] "glmnet variable coefficients"
                         [,1]          [,2]
(Intercept)     -2.875931e+00 -5.867821e+01
graph0           3.056110e-39  1.030068e-03
graph1           1.405273e-41  1.069799e-05
graph2           1.068164e-39  6.476850e-04
graph3           5.583362e-43  1.600485e-07
graph4          -1.534444e-45 -7.319578e-09
graph5           3.028712e-41 -2.553636e-05
graph6           3.018234e-42  1.111600e-06
graph7           6.500962e-41  1.909386e-05
graph8           1.421826e-40 -3.853115e-04
graph9           9.731743e-45  4.161935e-09
graph10          3.189942e-46 -1.161036e-10
graph11         -6.603992e-48 -1.557483e-11
graph12          3.022490e-44  1.576235e-08
graph13          1.226718e-43  1.478036e-08
graph14          2.993634e-46 -5.119197e-09
graph15          3.916901e-42  1.965873e-06
graph16          5.789010e-44 -3.372956e-08
graph17          1.006235e-43 -5.305947e-08
graph18          2.163113e-42 -3.004534e-07
graph19          7.338301e-43  3.431894e-07
graph20          4.686957e-43  3.862430e-08
graph21          3.073930e-42  1.294295e-06
graph22          2.707684e-42  1.160831e-06
graph23          3.029685e-42  3.111652e-06
graph24          4.709700e-42 -2.387925e-06
graph25          1.677973e-41  7.049091e-06
graph26          1.306280e-41 -4.265974e-07
graph27          4.494877e-41 -1.258189e-04
graph28          2.139689e-41 -1.571046e-05
graph29         -1.155217e-40 -1.327587e-03
orbit0           3.056110e-39  1.015662e-03
orbit1           1.351654e-41  1.078409e-05
orbit2           1.974020e-40  7.787412e-05
orbit3           1.068164e-39  6.397059e-04
orbit4           9.013775e-43  2.238336e-07
orbit5           1.100908e-42  4.191469e-07
orbit6          -1.554996e-45 -7.462015e-09
orbit7           2.358855e-41  2.016501e-05
orbit8           3.028712e-41 -2.597837e-05
orbit9           9.690271e-42  2.811590e-06
orbit10          3.554283e-42  1.591481e-06
orbit11          9.346613e-41 -1.567536e-05
orbit12          7.479727e-41  7.326414e-06
orbit13          2.549205e-40  3.417894e-04
orbit14          1.421826e-40 -3.937481e-04
orbit15          1.981041e-44  1.314606e-08
orbit16          3.959083e-44 -1.598712e-08
orbit17          2.025386e-44  1.244561e-08
orbit18          4.327175e-45  1.457497e-09
orbit19          2.244135e-46 -3.318296e-10
orbit20          4.823568e-46 -4.095835e-11
orbit21          1.120451e-43  1.119857e-08
orbit22         -6.604208e-48 -1.571694e-11
orbit23          3.919340e-42  5.147409e-06
orbit24          6.023015e-44  3.762699e-08
orbit25          3.661212e-44  1.465275e-08
orbit26          2.936221e-43 -1.755617e-07
orbit27          5.746876e-43  4.777244e-07
orbit28          6.882403e-43 -5.419858e-07
orbit29          1.766391e-43  2.415226e-08
orbit30          9.604528e-43 -1.950366e-06
orbit31          5.046443e-46 -4.016234e-09
orbit32          5.246889e-46 -1.289615e-08
orbit33          1.268669e-41  1.145754e-05
orbit34          3.916901e-42  2.063178e-06
orbit35          2.349057e-43 -1.453854e-07
orbit36          6.927040e-43 -7.108003e-07
orbit37          6.150891e-44 -1.495111e-08
orbit38          2.354381e-42 -1.287826e-06
orbit39          4.704327e-43  1.531787e-08
orbit40          1.097034e-43 -8.817861e-08
orbit41          9.794689e-43 -5.871471e-08
orbit42          2.934163e-41  2.490221e-06
orbit43          2.170960e-42 -1.824663e-07
orbit44          1.866267e-40 -1.815723e-04
orbit45          2.381916e-42  1.982126e-06
orbit46          1.516987e-42 -6.896767e-07
orbit47          8.204580e-42  7.298472e-06
orbit48          1.557271e-42  2.362573e-06
orbit49          4.888561e-43  3.521962e-07
orbit50          6.621482e-42 -7.980444e-05
orbit51          6.240389e-42  3.132665e-06
orbit52          7.449631e-42  1.913134e-06
orbit53          1.323829e-41  9.569344e-06
orbit54          2.694273e-42  1.098959e-06
orbit55          1.349126e-40  2.710427e-04
orbit56          1.205630e-41  1.245133e-05
orbit57          2.029211e-42  2.297976e-06
orbit58          3.164502e-41 -1.802352e-04
orbit59          6.469984e-42 -3.698955e-06
orbit60          1.480505e-41 -2.812399e-06
orbit61          1.398791e-40  5.092276e-07
orbit62          5.023511e-41  5.170616e-05
orbit63          3.921304e-41  2.388076e-05
orbit64          2.783577e-41 -2.419122e-05
orbit65          3.920993e-41  7.680603e-06
orbit66          1.508233e-41 -2.534984e-06
orbit67          5.357633e-41 -1.462963e-04
orbit68          4.829885e-41 -1.274067e-04
orbit69          1.861922e-40 -1.770687e-03
orbit70          2.981188e-41 -8.532261e-05
orbit71          4.058151e-41  3.078339e-04
orbit72         -1.155217e-40 -1.325014e-03
AP              -2.141020e-38 -1.539667e-01
bet              3.233190e-43  1.836797e-07
ecc             -5.348405e-39 -5.689687e-03
eccrad          -3.209043e-38 -3.356353e-02
close            8.944695e-37  5.380829e-01
constraint      -4.259228e-37 -4.864503e-01
coreness         5.605185e-39  1.909793e-03
knn             -1.865687e-42 -2.430268e-04
hubscore         2.103934e-36  9.315988e-01
pagerank        -7.927628e-37 -1.103991e+01
trans            1.279261e-38 -1.725702e-01
evcent           2.094778e-36  1.024016e+00
first            3.056110e-39  1.042452e-03
upto_second      1.224376e-41  1.206199e-05
upto_third       1.036394e-41  5.589787e-06
upto_fourth      3.498276e-41  2.686127e-05
upto_fifth       4.160581e-40  3.729389e-04
upto_sixth       4.691816e-39  3.735749e-03
second           1.212327e-41  1.180664e-05
third            1.589364e-41  6.626425e-06
fourth          -1.279606e-41 -6.308304e-06
fifth           -3.785561e-41 -2.874728e-05
sixth           -4.450345e-40 -4.036963e-04
ratio1          -3.348295e-41 -2.888794e-04
ratio2          -1.251756e-39 -1.416020e-03
ratio3          -1.207974e-38 -2.125425e-02
ratio4          -2.319788e-37  4.521419e-02
ratio5           8.353858e-37 -8.782037e-01
ratio6          -3.040796e-39 -1.640237e-03
selfinter        1.606104e-38  4.849862e-02
walktrap_vertex  1.581324e-38  6.798990e-03
bigcom1         -2.284995e-38 -3.683319e-02
bigcom2         -5.395327e-38 -3.385867e-01
bigcom3         -1.063863e-38  8.636075e-02
bigcom4         -8.338067e-40  3.304614e-02
bigcom6         -5.395327e-38 -3.271648e-01
bigcom8         -1.837362e-38 -2.650164e-03
bigcom9         -5.415155e-38 -2.990150e-01
bigcom11        -5.403474e-38 -2.996139e-01
bigcom13         3.035823e-38  4.152802e-01
bigcom15        -5.405806e-38 -4.199084e-01
bigcom16        -5.396490e-38 -2.883723e-01
bigcom21         3.853843e-39  6.554181e-02
bigcom22        -4.452690e-38 -3.532862e-01
bigcom24         2.829878e-37  9.775987e-01
bigcom26        -3.694066e-38 -1.715479e-01
bigcom28         1.441522e-38  1.053201e-01
bigcom30         2.414246e-38  1.458574e-01
bigcom31        -5.391844e-38 -2.632887e-01
bigcom32        -5.397652e-38 -2.542637e-01
bigcom33        -5.390683e-38 -2.269609e-01
bigcom34         0.000000e+00  0.000000e+00
bigcom36        -5.395327e-38 -3.381839e-01
bigcom37        -5.390683e-38 -2.233062e-01
bigcom38        -5.393004e-38 -4.619075e-01
bigcom39         5.264639e-38  4.740312e-01
bigcom40         8.462956e-38  2.184913e-01
bigcom43        -5.396490e-38 -3.114656e-01
bigcom44        -4.364981e-38 -1.300075e-01
bigcom46        -5.403474e-38 -2.511278e-01
bigcom47        -5.399980e-38 -2.954465e-01
bigcom49        -5.396490e-38 -4.340902e-01
bigcom50         9.564115e-37  2.541435e+00
bigcom51        -5.390683e-38 -2.770991e-01
bigcom52        -5.394166e-38 -3.506730e-01
bigcom54        -5.390683e-38 -1.978364e-01
bigcom56         1.830999e-38  1.688391e-01
bigcom62        -5.393004e-38 -2.538334e-01
bigcom66        -5.390683e-38 -2.530694e-01
bigcom68        -5.393004e-38 -3.385665e-01
bigcom69        -5.397652e-38 -3.093644e-01
bigcom71        -5.390683e-38 -2.320727e-01
bigcom72        -5.390683e-38 -2.516345e-01
bigcom73        -5.408140e-38 -2.937553e-01
bigcom74        -5.401144e-38 -3.614004e-01
bigcom75        -5.393004e-38 -2.399455e-01
bigcom76        -5.395327e-38 -3.433894e-01
bigcom77        -5.397652e-38 -3.977069e-01
bigcom79        -5.391844e-38 -3.320065e-01
bigcom80        -5.396490e-38 -2.335668e-01
bigcom82         2.829878e-37  1.088879e+00
bigcom83        -5.391844e-38 -2.137642e-01
bigcom84        -5.396490e-38 -3.938652e-01
bigcom85        -5.390683e-38 -3.705393e-01
bigcom87        -5.396490e-38 -3.490202e-01
bigcom89        -5.390683e-38 -2.127506e-01
bigcom91        -5.399980e-38 -4.237162e-01
bigcom92        -5.412814e-38 -2.938301e-01
bigcom93        -5.390683e-38 -2.056496e-01
bigcom96        -5.391844e-38 -3.476377e-01
bigcom97        -5.396490e-38 -3.864096e-01
bigcom98        -5.390683e-38 -3.841215e-01
bigcom99         0.000000e+00  0.000000e+00
bigcom101       -5.403474e-38 -2.400645e-01
bigcom104       -5.391844e-38 -4.064257e-01
bigcom106       -5.391844e-38 -2.436818e-01
bigcom109       -5.391844e-38 -3.932731e-01
bigcom113       -5.391844e-38 -2.714699e-01
bigcom116       -2.035659e-38  1.096124e-01
bigcom120       -5.393004e-38 -9.283088e-02
bigcom123       -5.391844e-38 -3.004644e-01
bigcom126       -5.390683e-38 -2.493382e-01
bigcom127        1.146029e-37  3.065194e-01
bigcom137       -5.396490e-38 -3.145707e-01
bigcom139       -5.393004e-38 -2.937123e-01
bigcom140       -5.393004e-38 -2.794778e-01
bigcom143       -5.390683e-38 -1.194926e-01
bigcom145       -5.393004e-38 -3.539764e-01
bigcom146       -5.393004e-38 -3.123919e-01
bigcom147       -5.406973e-38 -3.223695e-01
bigcom149       -5.394166e-38 -2.873942e-01
bigcom153       -5.398816e-38 -2.597146e-01
bigcom154       -5.390683e-38 -2.542919e-01
bigcom156       -5.395327e-38 -2.401945e-01
bigcom157       -5.403474e-38 -1.773642e-01
bigcom158       -5.390683e-38 -3.550651e-01
bigcom160       -5.390683e-38 -3.160372e-01
bigcom161       -5.393004e-38 -3.018792e-01
bigcom162       -5.391844e-38 -3.163293e-01
bigcom164       -5.390683e-38 -5.678136e-01
bigcom166       -5.396490e-38 -4.711406e-01
bigcom167        4.721645e-38  4.917572e-01
bigcom171       -5.401144e-38 -4.228669e-01
bigcom173       -5.391844e-38 -3.066865e-01
bigcom175       -5.391844e-38 -2.401537e-01
bigcom176       -5.390683e-38 -3.509908e-01
bigcom177       -5.391844e-38 -3.322845e-01
bigcom178       -5.391844e-38 -4.050738e-01
bigcom180       -5.391844e-38 -2.891214e-01
bigcom181       -5.399980e-38 -3.922914e-01
bigcom184       -5.393004e-38 -3.742260e-01
bigcom186       -5.391844e-38 -3.590784e-01
bigcom187       -5.391844e-38 -3.817472e-01
bigcom189       -5.395327e-38 -3.373939e-01
bigcom194       -5.393004e-38 -3.985950e-01
bigcom195       -5.390683e-38 -2.782603e-01
bigcom196       -5.391844e-38 -3.921908e-01
bigcom204        0.000000e+00  0.000000e+00
bigcom205       -5.391844e-38 -3.182739e-01
bigcom212       -5.390683e-38 -3.093617e-01
bigcom214       -5.390683e-38 -3.339254e-01
bigcom222       -5.391844e-38 -2.626453e-01
bigcom223       -5.394166e-38 -2.764159e-01
bigcom226       -5.393004e-38 -4.240793e-01
bigcom227       -5.393004e-38 -3.145746e-01
bigcom229       -5.390683e-38 -2.642193e-01
bigcom233       -5.393004e-38 -1.861316e-01
bigcom236       -5.390683e-38 -2.896753e-01
bigcom237       -5.393004e-38 -3.352419e-01
bigcom246        3.254528e-37  1.228539e+00
bigcom248        1.484443e-37  6.574481e-01
bigcom249       -5.393004e-38 -2.712445e-01
bigcom250       -5.404640e-38 -2.986646e-01
bigcom254       -5.391844e-38 -4.801740e-01
bigcom266       -5.393004e-38 -3.105625e-01
bigcom269        0.000000e+00  0.000000e+00
bigcom272       -5.390683e-38 -2.265577e-01
bigcom274       -5.419841e-38 -3.931167e-01
bigcom281       -5.395327e-38 -2.469034e-01
bigcom291       -5.394166e-38 -2.985407e-01
bigcom292       -5.390683e-38 -2.664620e-01
bigcom295       -5.395327e-38 -2.446192e-01
bigcom299       -5.391844e-38 -3.382112e-01
bigcom301       -5.398816e-38 -3.037488e-01
bigcom306        0.000000e+00  0.000000e+00
bigcom309       -5.390683e-38 -2.569513e-01
bigcom314       -5.393004e-38 -2.286329e-01
bigcom321       -5.390683e-38 -3.993405e-01
bigcom341       -5.391844e-38 -2.781173e-01
bigcom350       -5.393004e-38 -3.000676e-01
bigcom353       -5.391844e-38 -2.822936e-01
bigcom359       -5.391844e-38 -3.797919e-01
bigcom363       -5.390683e-38 -2.268012e-01
bigcom365       -5.394166e-38 -2.952618e-01
bigcom385       -5.391844e-38 -3.372695e-01
bigcom386       -5.393004e-38 -2.279461e-01
bigcom408        9.566174e-37  2.674623e+00
bigcom412       -5.391844e-38 -5.337170e-01
bigcom480       -5.390683e-38 -3.877836e-01
spin_vertex      2.569713e-39  1.105706e-01
membership_s1   -2.952380e-38 -1.455385e-01
membership_s3   -5.390683e-38 -1.370077e-02
membership_s4    9.080553e-38  2.450556e-01
membership_s5   -2.443523e-38 -1.292558e-01
membership_s6   -2.270131e-38 -2.696984e-02
membership_s7   -3.491004e-40  6.584054e-02
membership_s8   -5.390683e-38 -2.228845e-01
membership_s9   -5.393004e-38 -2.657888e-01
membership_s11  -5.391844e-38 -1.933792e-01
membership_s12  -5.394166e-38 -3.037656e-01
membership_s14  -5.394166e-38 -2.793813e-01
membership_s15  -1.444189e-38 -3.447300e-02
membership_s16   1.482845e-37  6.663922e-01
membership_s17  -5.390683e-38 -1.980844e-01
membership_s18  -3.011736e-38 -1.035017e-02
membership_s20  -5.390683e-38 -3.953361e-01
membership_s21  -2.248438e-38  2.341158e-03
membership_s22  -5.403474e-38 -2.162418e-01
membership_s24  -5.405806e-38 -2.571224e-01
membership_s25  -5.408140e-38 -2.388796e-01
membership_s26   0.000000e+00  0.000000e+00
membership_s27  -1.697947e-38 -4.985365e-02
membership_s28  -5.393004e-38 -2.298873e-01
membership_s30  -1.125710e-39 -3.091511e-03
membership_s31  -2.235501e-38 -6.198963e-02
membership_s32   3.251424e-39  1.190385e-01
membership_s33  -5.390683e-38 -2.085936e-01
membership_s36  -3.620689e-38 -1.043524e-01
membership_s37   3.043701e-38  4.365040e-01
V1               7.896451e-38  2.686305e-01
V2               1.987280e-38  1.865527e-01
pdi             -7.383320e-35 -4.792514e+01
adhesion        -1.535708e-41 -2.738659e-05
cohesion         3.089555e-41  5.863358e-05
inner            6.416994e-42  4.874980e-06
outer            2.589905e-41 -1.872437e-05
ioratio         -2.502730e-37 -3.320793e-01
comsize         -3.768433e-41 -1.274616e-04
[1] "Dataset: med_C Model GBM, run: 4 of 10 2015-06-22 14:59:13"
Iter   TrainDeviance   ValidDeviance   StepSize   Improve
     1        0.4186            -nan     0.0100    0.0002
     2        0.4157            -nan     0.0100    0.0006
     3        0.4134            -nan     0.0100    0.0002
     4        0.4112            -nan     0.0100    0.0004
     5        0.4091            -nan     0.0100    0.0003
     6        0.4068            -nan     0.0100    0.0004
     7        0.4047            -nan     0.0100    0.0005
     8        0.4028            -nan     0.0100    0.0003
     9        0.4012            -nan     0.0100    0.0001
    10        0.3997            -nan     0.0100    0.0001
    20        0.3843            -nan     0.0100    0.0002
    40        0.3595            -nan     0.0100    0.0001
    60        0.3416            -nan     0.0100    0.0001
    80        0.3259            -nan     0.0100    0.0001
   100        0.3130            -nan     0.0100   -0.0000
   120        0.3012            -nan     0.0100   -0.0000
   140        0.2900            -nan     0.0100   -0.0000
   160        0.2806            -nan     0.0100    0.0000
   180        0.2719            -nan     0.0100   -0.0000
   200        0.2635            -nan     0.0100   -0.0000
   220        0.2552            -nan     0.0100   -0.0000
   240        0.2471            -nan     0.0100   -0.0000
   260        0.2394            -nan     0.0100    0.0000
   265        0.2379            -nan     0.0100    0.0000

[1] "GBM variable coefficients"
                            var     rel.inf
membership_s4     membership_s4 2.632829519
V1                           V1 2.467349130
third                     third 2.367634446
comsize                 comsize 2.338198880
spin_vertex         spin_vertex 2.337991537
outer                     outer 2.332613634
orbit56                 orbit56 2.035738308
ratio4                   ratio4 2.016111536
ratio5                   ratio5 1.999230837
pagerank               pagerank 1.970638519
orbit18                 orbit18 1.898411990
V2                           V2 1.765117357
orbit27                 orbit27 1.711061136
bet                         bet 1.453390258
walktrap_vertex walktrap_vertex 1.434565367
cohesion               cohesion 1.302998450
trans                     trans 1.244760869
bigcom40               bigcom40 1.201563625
orbit62                 orbit62 1.193636150
orbit45                 orbit45 1.151540576
orbit47                 orbit47 1.145868785
orbit36                 orbit36 1.107598823
graph1                   graph1 1.105847400
graph25                 graph25 1.102866993
orbit16                 orbit16 1.072363287
graph23                 graph23 1.044465130
orbit63                 orbit63 1.007165681
orbit24                 orbit24 0.975245084
graph10                 graph10 0.965558634
orbit21                 orbit21 0.962756414
adhesion               adhesion 0.957777443
ioratio                 ioratio 0.951659489
orbit30                 orbit30 0.923678861
inner                     inner 0.917976643
graph20                 graph20 0.916202892
upto_fifth           upto_fifth 0.908447472
knn                         knn 0.904825788
orbit65                 orbit65 0.870645433
orbit53                 orbit53 0.852165810
ratio6                   ratio6 0.842517820
orbit17                 orbit17 0.825540830
graph27                 graph27 0.823267981
orbit55                 orbit55 0.820694703
bigcom246             bigcom246 0.816798292
ratio1                   ratio1 0.815698247
orbit50                 orbit50 0.776256306
orbit33                 orbit33 0.762621115
orbit46                 orbit46 0.717884024
orbit48                 orbit48 0.716742346
graph6                   graph6 0.708801739
constraint           constraint 0.702857136
graph22                 graph22 0.699645548
graph26                 graph26 0.690921290
orbit51                 orbit51 0.683054727
orbit40                 orbit40 0.669100109
orbit41                 orbit41 0.657213902
orbit37                 orbit37 0.655051781
graph21                 graph21 0.653685493
graph3                   graph3 0.651202464
orbit44                 orbit44 0.650244884
orbit64                 orbit64 0.636430981
orbit28                 orbit28 0.630297860
orbit23                 orbit23 0.616966451
graph9                   graph9 0.610527507
orbit58                 orbit58 0.606193120
graph17                 graph17 0.602301438
orbit35                 orbit35 0.596971850
graph18                 graph18 0.576806977
graph15                 graph15 0.545125107
upto_sixth           upto_sixth 0.539977973
orbit15                 orbit15 0.525141959
graph14                 graph14 0.523372058
orbit4                   orbit4 0.521404192
graph11                 graph11 0.519824498
orbit39                 orbit39 0.487936007
orbit38                 orbit38 0.487165438
graph19                 graph19 0.486465174
orbit52                 orbit52 0.477697259
orbit5                   orbit5 0.469681322
orbit61                 orbit61 0.468953680
orbit26                 orbit26 0.467657714
orbit69                 orbit69 0.467579765
graph4                   graph4 0.464937866
orbit11                 orbit11 0.464531385
graph5                   graph5 0.463228703
ratio3                   ratio3 0.460796226
membership_s32   membership_s32 0.449388462
orbit10                 orbit10 0.435070908
orbit20                 orbit20 0.431647960
orbit29                 orbit29 0.420355190
orbit9                   orbit9 0.419671052
graph28                 graph28 0.417780622
orbit12                 orbit12 0.417732583
orbit31                 orbit31 0.415753502
orbit1                   orbit1 0.414696797
orbit49                 orbit49 0.413141700
orbit60                 orbit60 0.404648634
graph7                   graph7 0.403747509
orbit25                 orbit25 0.394881020
graph16                 graph16 0.394211811
orbit59                 orbit59 0.390263414
orbit2                   orbit2 0.374246640
orbit7                   orbit7 0.371648436
orbit32                 orbit32 0.366297428
ratio2                   ratio2 0.352657905
orbit57                 orbit57 0.343840684
graph13                 graph13 0.340919250
graph2                   graph2 0.340836396
sixth                     sixth 0.327734656
hubscore               hubscore 0.326887086
upto_second         upto_second 0.304680259
orbit54                 orbit54 0.299004885
graph24                 graph24 0.296157043
graph12                 graph12 0.292944137
fourth                   fourth 0.285100748
orbit66                 orbit66 0.275510513
upto_fourth         upto_fourth 0.273468237
coreness               coreness 0.270681963
bigcom248             bigcom248 0.266218294
graph8                   graph8 0.265323840
orbit42                 orbit42 0.256094618
orbit71                 orbit71 0.245871235
orbit70                 orbit70 0.239948965
selfinter             selfinter 0.221559227
orbit68                 orbit68 0.211902295
orbit19                 orbit19 0.180949837
orbit13                 orbit13 0.168433353
graph29                 graph29 0.159907572
close                     close 0.137084823
upto_third           upto_third 0.132862054
graph0                   graph0 0.128534869
second                   second 0.125867274
bigcom4                 bigcom4 0.120928522
orbit67                 orbit67 0.111947734
orbit6                   orbit6 0.103028451
fifth                     fifth 0.098194311
bigcom30               bigcom30 0.078365696
membership_s7     membership_s7 0.058673338
evcent                   evcent 0.058554946
bigcom39               bigcom39 0.053504209
orbit43                 orbit43 0.051691734
ecc                         ecc 0.042275199
membership_s30   membership_s30 0.038330073
bigcom1                 bigcom1 0.037616518
membership_s37   membership_s37 0.032158802
membership_s31   membership_s31 0.027134399
AP                           AP 0.022946716
bigcom28               bigcom28 0.019219325
bigcom21               bigcom21 0.013045739
membership_s36   membership_s36 0.010587525
membership_s27   membership_s27 0.009359646
orbit0                   orbit0 0.000000000
orbit3                   orbit3 0.000000000
orbit8                   orbit8 0.000000000
orbit14                 orbit14 0.000000000
orbit22                 orbit22 0.000000000
orbit34                 orbit34 0.000000000
orbit72                 orbit72 0.000000000
eccrad                   eccrad 0.000000000
first                     first 0.000000000
bigcom2                 bigcom2 0.000000000
bigcom3                 bigcom3 0.000000000
bigcom6                 bigcom6 0.000000000
bigcom8                 bigcom8 0.000000000
bigcom9                 bigcom9 0.000000000
bigcom11               bigcom11 0.000000000
bigcom13               bigcom13 0.000000000
bigcom15               bigcom15 0.000000000
bigcom16               bigcom16 0.000000000
bigcom22               bigcom22 0.000000000
bigcom24               bigcom24 0.000000000
bigcom26               bigcom26 0.000000000
bigcom31               bigcom31 0.000000000
bigcom32               bigcom32 0.000000000
bigcom33               bigcom33 0.000000000
bigcom34               bigcom34 0.000000000
bigcom36               bigcom36 0.000000000
bigcom37               bigcom37 0.000000000
bigcom38               bigcom38 0.000000000
bigcom43               bigcom43 0.000000000
bigcom44               bigcom44 0.000000000
bigcom46               bigcom46 0.000000000
bigcom47               bigcom47 0.000000000
bigcom49               bigcom49 0.000000000
bigcom50               bigcom50 0.000000000
bigcom51               bigcom51 0.000000000
bigcom52               bigcom52 0.000000000
bigcom54               bigcom54 0.000000000
bigcom56               bigcom56 0.000000000
bigcom62               bigcom62 0.000000000
bigcom66               bigcom66 0.000000000
bigcom68               bigcom68 0.000000000
bigcom69               bigcom69 0.000000000
bigcom71               bigcom71 0.000000000
bigcom72               bigcom72 0.000000000
bigcom73               bigcom73 0.000000000
bigcom74               bigcom74 0.000000000
bigcom75               bigcom75 0.000000000
bigcom76               bigcom76 0.000000000
bigcom77               bigcom77 0.000000000
bigcom79               bigcom79 0.000000000
bigcom80               bigcom80 0.000000000
bigcom82               bigcom82 0.000000000
bigcom83               bigcom83 0.000000000
bigcom84               bigcom84 0.000000000
bigcom85               bigcom85 0.000000000
bigcom87               bigcom87 0.000000000
bigcom89               bigcom89 0.000000000
bigcom91               bigcom91 0.000000000
bigcom92               bigcom92 0.000000000
bigcom93               bigcom93 0.000000000
bigcom96               bigcom96 0.000000000
bigcom97               bigcom97 0.000000000
bigcom98               bigcom98 0.000000000
bigcom99               bigcom99 0.000000000
bigcom101             bigcom101 0.000000000
bigcom104             bigcom104 0.000000000
bigcom106             bigcom106 0.000000000
bigcom109             bigcom109 0.000000000
bigcom113             bigcom113 0.000000000
bigcom116             bigcom116 0.000000000
bigcom120             bigcom120 0.000000000
bigcom123             bigcom123 0.000000000
bigcom126             bigcom126 0.000000000
bigcom127             bigcom127 0.000000000
bigcom137             bigcom137 0.000000000
bigcom139             bigcom139 0.000000000
bigcom140             bigcom140 0.000000000
bigcom143             bigcom143 0.000000000
bigcom145             bigcom145 0.000000000
bigcom146             bigcom146 0.000000000
bigcom147             bigcom147 0.000000000
bigcom149             bigcom149 0.000000000
bigcom153             bigcom153 0.000000000
bigcom154             bigcom154 0.000000000
bigcom156             bigcom156 0.000000000
bigcom157             bigcom157 0.000000000
bigcom158             bigcom158 0.000000000
bigcom160             bigcom160 0.000000000
bigcom161             bigcom161 0.000000000
bigcom162             bigcom162 0.000000000
bigcom164             bigcom164 0.000000000
bigcom166             bigcom166 0.000000000
bigcom167             bigcom167 0.000000000
bigcom171             bigcom171 0.000000000
bigcom173             bigcom173 0.000000000
bigcom175             bigcom175 0.000000000
bigcom176             bigcom176 0.000000000
bigcom177             bigcom177 0.000000000
bigcom178             bigcom178 0.000000000
bigcom180             bigcom180 0.000000000
bigcom181             bigcom181 0.000000000
bigcom184             bigcom184 0.000000000
bigcom186             bigcom186 0.000000000
bigcom187             bigcom187 0.000000000
bigcom189             bigcom189 0.000000000
bigcom194             bigcom194 0.000000000
bigcom195             bigcom195 0.000000000
bigcom196             bigcom196 0.000000000
bigcom204             bigcom204 0.000000000
bigcom205             bigcom205 0.000000000
bigcom212             bigcom212 0.000000000
bigcom214             bigcom214 0.000000000
bigcom222             bigcom222 0.000000000
bigcom223             bigcom223 0.000000000
bigcom226             bigcom226 0.000000000
bigcom227             bigcom227 0.000000000
bigcom229             bigcom229 0.000000000
bigcom233             bigcom233 0.000000000
bigcom236             bigcom236 0.000000000
bigcom237             bigcom237 0.000000000
bigcom249             bigcom249 0.000000000
bigcom250             bigcom250 0.000000000
bigcom254             bigcom254 0.000000000
bigcom266             bigcom266 0.000000000
bigcom269             bigcom269 0.000000000
bigcom272             bigcom272 0.000000000
bigcom274             bigcom274 0.000000000
bigcom281             bigcom281 0.000000000
bigcom291             bigcom291 0.000000000
bigcom292             bigcom292 0.000000000
bigcom295             bigcom295 0.000000000
bigcom299             bigcom299 0.000000000
bigcom301             bigcom301 0.000000000
bigcom306             bigcom306 0.000000000
bigcom309             bigcom309 0.000000000
bigcom314             bigcom314 0.000000000
bigcom321             bigcom321 0.000000000
bigcom341             bigcom341 0.000000000
bigcom350             bigcom350 0.000000000
bigcom353             bigcom353 0.000000000
bigcom359             bigcom359 0.000000000
bigcom363             bigcom363 0.000000000
bigcom365             bigcom365 0.000000000
bigcom385             bigcom385 0.000000000
bigcom386             bigcom386 0.000000000
bigcom408             bigcom408 0.000000000
bigcom412             bigcom412 0.000000000
bigcom480             bigcom480 0.000000000
membership_s1     membership_s1 0.000000000
membership_s3     membership_s3 0.000000000
membership_s5     membership_s5 0.000000000
membership_s6     membership_s6 0.000000000
membership_s8     membership_s8 0.000000000
membership_s9     membership_s9 0.000000000
membership_s11   membership_s11 0.000000000
membership_s12   membership_s12 0.000000000
membership_s14   membership_s14 0.000000000
membership_s15   membership_s15 0.000000000
membership_s16   membership_s16 0.000000000
membership_s17   membership_s17 0.000000000
membership_s18   membership_s18 0.000000000
membership_s20   membership_s20 0.000000000
membership_s21   membership_s21 0.000000000
membership_s22   membership_s22 0.000000000
membership_s24   membership_s24 0.000000000
membership_s25   membership_s25 0.000000000
membership_s26   membership_s26 0.000000000
membership_s28   membership_s28 0.000000000
membership_s33   membership_s33 0.000000000
pdi                         pdi 0.000000000
[1] "Dataset: med_C Model RF, run: 4 of 10 2015-06-22 15:00:44"
     |      Out-of-bag   |
Tree |      MSE  %Var(y) |
   1 |   0.1082   211.59 |
   2 |  0.09904   193.63 |
   3 |   0.0932   182.22 |
   4 |  0.09029   176.53 |
   5 |  0.08289   162.07 |
   6 |  0.07922   154.88 |
   7 |   0.0763   149.18 |
   8 |  0.07365   143.99 |
   9 |  0.07066   138.14 |
  10 |   0.0686   134.12 |
  11 |  0.06655   130.11 |
  12 |  0.06554   128.13 |
  13 |  0.06467   126.44 |
  14 |  0.06314   123.45 |
  15 |  0.06194   121.09 |
  16 |  0.06188   120.98 |
  17 |  0.06127   119.80 |
  18 |   0.0602   117.70 |
  19 |  0.05985   117.01 |
  20 |  0.05928   115.89 |
  21 |  0.05866   114.69 |
  22 |  0.05787   113.14 |
  23 |  0.05767   112.75 |
  24 |  0.05716   111.75 |
  25 |  0.05697   111.39 |
  26 |  0.05694   111.33 |
  27 |  0.05694   111.32 |
  28 |  0.05678   111.00 |
  29 |  0.05648   110.42 |
  30 |  0.05623   109.93 |
  31 |  0.05604   109.57 |
  32 |  0.05609   109.67 |
  33 |  0.05608   109.64 |
  34 |  0.05595   109.38 |
  35 |  0.05578   109.06 |
  36 |  0.05568   108.86 |
  37 |  0.05552   108.54 |
  38 |  0.05543   108.36 |
  39 |  0.05532   108.15 |
  40 |  0.05513   107.79 |
  41 |  0.05491   107.36 |
  42 |  0.05474   107.03 |
  43 |  0.05468   106.91 |
  44 |  0.05468   106.90 |
  45 |  0.05453   106.62 |
  46 |  0.05428   106.13 |
  47 |  0.05438   106.32 |
  48 |  0.05431   106.18 |
  49 |  0.05427   106.11 |
  50 |  0.05426   106.09 |
  51 |  0.05429   106.15 |
  52 |  0.05421   105.98 |
  53 |  0.05419   105.94 |
  54 |  0.05417   105.91 |
  55 |  0.05411   105.79 |
  56 |  0.05402   105.62 |
  57 |  0.05406   105.69 |
  58 |   0.0541   105.78 |
  59 |  0.05403   105.63 |
  60 |  0.05406   105.70 |
  61 |  0.05404   105.65 |
  62 |  0.05405   105.67 |
  63 |   0.0539   105.38 |
  64 |  0.05392   105.42 |
  65 |   0.0539   105.38 |
  66 |  0.05378   105.14 |
  67 |  0.05372   105.04 |
  68 |  0.05365   104.88 |
  69 |  0.05361   104.81 |
  70 |  0.05348   104.57 |
  71 |  0.05335   104.30 |
  72 |  0.05331   104.23 |
  73 |  0.05335   104.30 |
  74 |  0.05336   104.32 |
  75 |  0.05333   104.28 |
  76 |   0.0533   104.21 |
  77 |  0.05329   104.19 |
  78 |  0.05326   104.12 |
  79 |  0.05328   104.17 |
  80 |  0.05326   104.12 |
  81 |  0.05326   104.12 |
  82 |  0.05319   103.98 |
  83 |  0.05322   104.06 |
  84 |  0.05317   103.95 |
  85 |  0.05318   103.98 |
  86 |  0.05319   103.99 |
  87 |   0.0532   104.01 |
  88 |  0.05312   103.85 |
  89 |  0.05307   103.77 |
  90 |    0.053   103.63 |
  91 |  0.05302   103.66 |
  92 |  0.05295   103.53 |
  93 |  0.05296   103.55 |
  94 |  0.05297   103.55 |
  95 |  0.05294   103.51 |
  96 |  0.05294   103.50 |
  97 |  0.05291   103.45 |
  98 |  0.05289   103.40 |
  99 |  0.05283   103.28 |
 100 |  0.05279   103.21 |
[1] "Random Forest variable coefficients"
                      %IncMSE IncNodePurity
graph0           1.269456e-03  3.924587e-01
graph1           6.283500e-03  1.231429e+00
graph2           2.435908e-03  8.678453e-01
graph3           4.680433e-03  1.088347e+00
graph4           3.527508e-03  8.723706e-01
graph5           4.120657e-03  1.158583e+00
graph6           2.009583e-03  6.373978e-01
graph7           5.078379e-03  1.109112e+00
graph8           3.540956e-04  6.283437e-01
graph9           4.589500e-03  9.398554e-01
graph10          5.377089e-03  1.890702e+00
graph11          3.410726e-03  1.419814e+00
graph12          4.727256e-03  9.241276e-01
graph13          4.412460e-03  9.384361e-01
graph14          1.261285e-03  9.541558e-01
graph15          1.033813e-02  1.169093e+00
graph16          4.099173e-03  1.440714e+00
graph17          7.429823e-03  1.574388e+00
graph18          2.610231e-03  1.051117e+00
graph19          6.866236e-03  1.127603e+00
graph20          4.954357e-03  1.767125e+00
graph21          4.069216e-03  1.349366e+00
graph22          4.659941e-03  1.409322e+00
graph23          5.292685e-03  1.657109e+00
graph24          4.118003e-03  1.250772e+00
graph25          5.388357e-03  1.563477e+00
graph26          7.559938e-03  1.533828e+00
graph27          2.308007e-03  9.123902e-01
graph28          1.788004e-03  6.921268e-01
graph29          2.310418e-04  3.588328e-01
orbit0           2.641343e-04  3.498984e-01
orbit1           3.089027e-03  1.100171e+00
orbit2           3.397394e-03  1.193773e+00
orbit3           1.103872e-03  6.093791e-01
orbit4           3.000931e-03  1.141342e+00
orbit5           5.898448e-03  1.088883e+00
orbit6           2.246189e-03  9.799956e-01
orbit7           2.838862e-03  1.419258e+00
orbit8           3.392929e-03  1.172942e+00
orbit9           4.539058e-03  1.207341e+00
orbit10          2.623516e-03  6.116637e-01
orbit11          4.776476e-03  9.091498e-01
orbit12          2.377234e-03  1.001533e+00
orbit13          1.594157e-03  7.411335e-01
orbit14          4.707759e-04  3.577915e-01
orbit15          5.510389e-03  1.218168e+00
orbit16          7.794958e-03  1.914293e+00
orbit17          6.128299e-03  1.313958e+00
orbit18          7.266961e-03  3.059180e+00
orbit19          2.180450e-03  8.675639e-01
orbit20          5.228151e-03  1.294834e+00
orbit21          5.359822e-03  1.302541e+00
orbit22          4.582130e-03  1.276180e+00
orbit23          1.888116e-03  1.448111e+00
orbit24          7.818531e-03  1.435496e+00
orbit25          1.120960e-02  1.536260e+00
orbit26          5.000950e-03  1.226999e+00
orbit27          2.561137e-02  3.453947e+00
orbit28          4.144575e-03  1.142573e+00
orbit29          4.352923e-03  1.205843e+00
orbit30          7.115159e-03  2.080063e+00
orbit31          2.227664e-03  9.668224e-01
orbit32          3.845967e-03  1.005572e+00
orbit33          4.006942e-03  1.025889e+00
orbit34          7.331932e-03  1.096726e+00
orbit35          2.602803e-03  9.732036e-01
orbit36          7.323442e-03  2.389955e+00
orbit37          3.850363e-03  1.549030e+00
orbit38          2.127839e-03  1.333169e+00
orbit39          6.312953e-03  1.390157e+00
orbit40          3.722749e-03  1.052837e+00
orbit41          3.470588e-03  9.905811e-01
orbit42          2.803793e-03  1.163915e+00
orbit43          3.440636e-03  9.996674e-01
orbit44          1.390911e-03  7.472244e-01
orbit45          1.196720e-02  2.258894e+00
orbit46          1.085440e-02  1.392659e+00
orbit47          1.077599e-02  1.924198e+00
orbit48          6.424562e-03  1.417561e+00
orbit49          6.512766e-03  2.004034e+00
orbit50          4.584698e-03  1.804412e+00
orbit51          8.523119e-03  1.717395e+00
orbit52          3.975068e-03  1.412507e+00
orbit53          4.643481e-03  1.334030e+00
orbit54          5.341597e-03  1.743374e+00
orbit55          2.902526e-03  1.589972e+00
orbit56          1.751268e-02  2.997670e+00
orbit57          2.340702e-03  7.340150e-01
orbit58          1.792124e-03  5.531945e-01
orbit59          5.395210e-03  1.166127e+00
orbit60          1.941424e-03  1.049902e+00
orbit61          1.593478e-03  8.503323e-01
orbit62          6.460411e-03  2.457699e+00
orbit63          2.064582e-03  1.386966e+00
orbit64          2.801595e-03  1.190642e+00
orbit65          6.157397e-03  1.642661e+00
orbit66          1.161485e-03  7.272901e-01
orbit67          1.797934e-03  6.425011e-01
orbit68          1.596055e-03  9.852332e-01
orbit69          1.812512e-03  7.451185e-01
orbit70          1.149433e-03  1.048089e+00
orbit71          1.874031e-03  8.058124e-01
orbit72          9.842718e-05  1.474884e-01
AP               1.299630e-06  6.876939e-02
bet              3.387003e-03  3.121239e+00
ecc              1.232553e-04  5.327914e-02
eccrad           1.004761e-04  1.047101e-01
close            1.142708e-03  7.252012e-01
constraint       3.483764e-03  2.246577e+00
coreness         1.843425e-03  6.393369e-01
knn              2.717413e-03  1.467150e+00
hubscore         5.422456e-03  9.701679e-01
pagerank         1.902156e-03  2.997869e+00
trans            3.735943e-03  1.725562e+00
evcent           3.621175e-03  9.116707e-01
first            8.194993e-04  4.750913e-01
upto_second      2.485786e-03  8.843077e-01
upto_third       3.642999e-03  9.417449e-01
upto_fourth      5.035972e-03  9.227640e-01
upto_fifth       6.088466e-03  1.290180e+00
upto_sixth       1.127303e-03  9.063653e-01
second           1.375118e-03  8.969324e-01
third            8.738800e-03  3.410122e+00
fourth           3.699384e-03  1.395346e+00
fifth            5.671456e-03  1.304193e+00
sixth            6.315009e-03  1.494334e+00
ratio1           5.143813e-03  1.826857e+00
ratio2           3.816188e-03  1.204106e+00
ratio3           3.721767e-03  1.455163e+00
ratio4           7.926585e-03  2.857886e+00
ratio5           2.419009e-03  3.672775e+00
ratio6           7.522611e-03  1.855693e+00
selfinter       -2.122269e-05  1.880227e-01
walktrap_vertex  8.513695e-04  2.953336e+00
bigcom1          7.165203e-05  1.970858e-01
bigcom2          0.000000e+00  0.000000e+00
bigcom3          1.467107e-04  3.006345e-01
bigcom4          1.030969e-04  2.217191e-01
bigcom6          0.000000e+00  1.387779e-19
bigcom8          3.105941e-05  1.281348e-01
bigcom9          0.000000e+00  0.000000e+00
bigcom11         0.000000e+00  0.000000e+00
bigcom13         4.096515e-05  1.667751e-01
bigcom15         0.000000e+00  0.000000e+00
bigcom16         0.000000e+00  5.551115e-19
bigcom21         2.160067e-06  3.012550e-01
bigcom22        -5.860021e-06  1.260113e-02
bigcom24         1.099956e-05  4.930616e-01
bigcom26         5.371771e-05  2.133525e-01
bigcom28        -4.491639e-05  2.009143e-01
bigcom30        -1.986871e-06  2.510087e-01
bigcom31         0.000000e+00  0.000000e+00
bigcom32         0.000000e+00  0.000000e+00
bigcom33         0.000000e+00  0.000000e+00
bigcom34         0.000000e+00  0.000000e+00
bigcom36         0.000000e+00  0.000000e+00
bigcom37         0.000000e+00  0.000000e+00
bigcom38         0.000000e+00  0.000000e+00
bigcom39         5.232783e-05  2.758817e-01
bigcom40         5.614430e-03  1.678763e+00
bigcom43         0.000000e+00  0.000000e+00
bigcom44         0.000000e+00  1.387779e-19
bigcom46         0.000000e+00  0.000000e+00
bigcom47         0.000000e+00  0.000000e+00
bigcom49         0.000000e+00  0.000000e+00
bigcom50        -3.263419e-05  7.285024e-01
bigcom51         0.000000e+00  0.000000e+00
bigcom52         0.000000e+00  0.000000e+00
bigcom54         0.000000e+00  0.000000e+00
bigcom56        -4.830155e-05  2.434587e-01
bigcom62         0.000000e+00  0.000000e+00
bigcom66         0.000000e+00  1.387779e-19
bigcom68         0.000000e+00  6.938894e-20
bigcom69         0.000000e+00  0.000000e+00
bigcom71         0.000000e+00  0.000000e+00
bigcom72         0.000000e+00  0.000000e+00
bigcom73         0.000000e+00  1.387779e-19
bigcom74         0.000000e+00  0.000000e+00
bigcom75         0.000000e+00  0.000000e+00
bigcom76         0.000000e+00  0.000000e+00
bigcom77         0.000000e+00  0.000000e+00
bigcom79         0.000000e+00  0.000000e+00
bigcom80         0.000000e+00  6.938894e-19
bigcom82        -1.003514e-04  5.920911e-01
bigcom83         0.000000e+00  0.000000e+00
bigcom84         0.000000e+00  1.110223e-18
bigcom85         0.000000e+00  1.387779e-19
bigcom87         0.000000e+00  0.000000e+00
bigcom89         0.000000e+00  0.000000e+00
bigcom91         0.000000e+00  1.387779e-19
bigcom92         0.000000e+00  0.000000e+00
bigcom93         0.000000e+00  5.551115e-19
bigcom96         0.000000e+00  0.000000e+00
bigcom97         0.000000e+00  0.000000e+00
bigcom98         0.000000e+00  0.000000e+00
bigcom99         0.000000e+00  0.000000e+00
bigcom101        0.000000e+00  0.000000e+00
bigcom104        0.000000e+00  0.000000e+00
bigcom106        0.000000e+00  0.000000e+00
bigcom109        0.000000e+00  0.000000e+00
bigcom113        0.000000e+00  0.000000e+00
bigcom116        8.101629e-06  1.080065e-01
bigcom120        0.000000e+00  1.387779e-19
bigcom123        0.000000e+00  0.000000e+00
bigcom126        0.000000e+00  0.000000e+00
bigcom127       -2.579190e-05  2.089808e-01
bigcom137        0.000000e+00  0.000000e+00
bigcom139        0.000000e+00  0.000000e+00
bigcom140        0.000000e+00  0.000000e+00
bigcom143        0.000000e+00  0.000000e+00
bigcom145        0.000000e+00  0.000000e+00
bigcom146        0.000000e+00  0.000000e+00
bigcom147        0.000000e+00  0.000000e+00
bigcom149        0.000000e+00  0.000000e+00
bigcom153        0.000000e+00  0.000000e+00
bigcom154        0.000000e+00  0.000000e+00
bigcom156        0.000000e+00  0.000000e+00
bigcom157        0.000000e+00  0.000000e+00
bigcom158        0.000000e+00  0.000000e+00
bigcom160        0.000000e+00  0.000000e+00
bigcom161        0.000000e+00  0.000000e+00
bigcom162        0.000000e+00  0.000000e+00
bigcom164        0.000000e+00  1.387779e-19
bigcom166        0.000000e+00  0.000000e+00
bigcom167       -9.340353e-05  1.759939e-01
bigcom171        0.000000e+00  0.000000e+00
bigcom173        0.000000e+00  0.000000e+00
bigcom175        0.000000e+00  0.000000e+00
bigcom176        0.000000e+00  0.000000e+00
bigcom177        0.000000e+00  5.551115e-19
bigcom178        0.000000e+00  0.000000e+00
bigcom180        0.000000e+00  0.000000e+00
bigcom181        0.000000e+00  0.000000e+00
bigcom184        0.000000e+00  0.000000e+00
bigcom186        0.000000e+00  0.000000e+00
bigcom187        0.000000e+00  0.000000e+00
bigcom189        0.000000e+00  0.000000e+00
bigcom194        0.000000e+00  0.000000e+00
bigcom195        0.000000e+00  0.000000e+00
bigcom196        0.000000e+00  0.000000e+00
bigcom204        0.000000e+00  0.000000e+00
bigcom205        0.000000e+00  0.000000e+00
bigcom212        0.000000e+00  0.000000e+00
bigcom214        0.000000e+00  0.000000e+00
bigcom222        0.000000e+00  1.110223e-18
bigcom223        0.000000e+00  5.551115e-19
bigcom226        0.000000e+00  0.000000e+00
bigcom227        0.000000e+00  0.000000e+00
bigcom229        0.000000e+00  0.000000e+00
bigcom233        0.000000e+00  0.000000e+00
bigcom236        0.000000e+00  0.000000e+00
bigcom237        0.000000e+00  0.000000e+00
bigcom246        1.187064e-04  1.358698e+00
bigcom248       -1.413313e-05  6.189565e-01
bigcom249       -1.852291e-05  2.114257e-01
bigcom250        0.000000e+00  0.000000e+00
bigcom254        0.000000e+00  0.000000e+00
bigcom266        0.000000e+00  0.000000e+00
bigcom269        0.000000e+00  0.000000e+00
bigcom272        0.000000e+00  0.000000e+00
bigcom274        0.000000e+00  1.387779e-19
bigcom281        0.000000e+00  0.000000e+00
bigcom291        0.000000e+00  0.000000e+00
bigcom292        0.000000e+00  0.000000e+00
bigcom295        0.000000e+00  0.000000e+00
bigcom299        0.000000e+00  0.000000e+00
bigcom301        0.000000e+00  0.000000e+00
bigcom306        0.000000e+00  0.000000e+00
bigcom309        0.000000e+00  0.000000e+00
bigcom314        0.000000e+00  0.000000e+00
bigcom321        0.000000e+00  0.000000e+00
bigcom341        0.000000e+00  0.000000e+00
bigcom350        0.000000e+00  2.775558e-19
bigcom353        0.000000e+00  0.000000e+00
bigcom359        0.000000e+00  0.000000e+00
bigcom363        0.000000e+00  0.000000e+00
bigcom365        0.000000e+00  0.000000e+00
bigcom385        0.000000e+00  0.000000e+00
bigcom386        0.000000e+00  0.000000e+00
bigcom408        3.791701e-05  1.108918e+00
bigcom412        0.000000e+00  0.000000e+00
bigcom480        0.000000e+00  0.000000e+00
spin_vertex      1.693596e-03  3.648828e+00
membership_s1    2.257338e-04  2.341386e-01
membership_s3    0.000000e+00  0.000000e+00
membership_s4    6.260453e-03  2.833778e+00
membership_s5    6.108198e-06  3.493080e-02
membership_s6    5.112945e-05  1.177448e-01
membership_s7    7.498149e-05  4.458346e-01
membership_s8    0.000000e+00  0.000000e+00
membership_s9    0.000000e+00  0.000000e+00
membership_s11   0.000000e+00  0.000000e+00
membership_s12  -3.465833e-05  3.276897e-01
membership_s14   0.000000e+00  1.387779e-19
membership_s15   3.274810e-06  6.112043e-02
membership_s16  -9.238480e-06  3.053610e-01
membership_s17   0.000000e+00  0.000000e+00
membership_s18   2.447790e-05  5.593486e-02
membership_s20   0.000000e+00  0.000000e+00
membership_s21  -3.699217e-05  2.175227e-01
membership_s22   0.000000e+00  0.000000e+00
membership_s24   0.000000e+00  0.000000e+00
membership_s25   0.000000e+00  0.000000e+00
membership_s26   0.000000e+00  0.000000e+00
membership_s27   1.163415e-05  9.355645e-02
membership_s28   0.000000e+00  0.000000e+00
membership_s30   2.720241e-04  1.851884e-01
membership_s31   2.076711e-05  8.454402e-02
membership_s32   2.877526e-04  7.691111e-01
membership_s33   0.000000e+00  0.000000e+00
membership_s36   1.074177e-04  1.631280e-01
membership_s37   1.948142e-06  3.414548e-01
V1               3.453798e-03  3.364158e+00
V2               2.414366e-03  3.108306e+00
pdi              5.703122e-05  2.124072e-01
adhesion         6.054525e-03  2.762582e+00
cohesion         7.100454e-03  2.956120e+00
inner            3.291044e-03  2.971982e+00
outer            1.473148e-03  3.602882e+00
ioratio          3.035083e-03  2.619473e+00
comsize          2.242220e-03  4.127345e+00
[1] "Dataset: med_C Model GLM, run: 4 of 10 2015-06-22 15:02:12"
[1] "glmnet variable coefficients"
                         [,1]          [,2]
(Intercept)     -2.861859e+00 -7.200333e+01
graph0           3.548858e-39  1.916260e-03
graph1           1.536895e-41  9.957739e-06
graph2           1.198038e-39  1.163063e-03
graph3           6.294509e-43  1.419552e-07
graph4          -3.826059e-45 -9.424982e-09
graph5           3.791040e-41 -2.830184e-05
graph6           3.284219e-42  1.127448e-06
graph7           7.272949e-41  2.927396e-05
graph8           1.445426e-40 -4.062639e-04
graph9           1.105670e-44  3.717691e-09
graph10          3.266460e-46 -6.343662e-11
graph11         -1.111486e-47 -2.111741e-11
graph12          3.327156e-44  1.446288e-08
graph13          1.360833e-43  1.744147e-08
graph14          6.007290e-47 -5.263178e-09
graph15          4.558929e-42  2.944414e-06
graph16          6.542744e-44 -4.019478e-08
graph17          1.085091e-43 -4.998290e-08
graph18          2.324355e-42  2.589577e-09
graph19          7.918450e-43  2.013247e-07
graph20          6.494809e-43  1.529736e-08
graph21          3.469725e-42  1.534521e-06
graph22          3.214710e-42  1.023045e-06
graph23          3.088078e-42  2.372107e-06
graph24          5.039194e-42 -2.665290e-06
graph25          1.892712e-41  1.133694e-05
graph26          1.373262e-41 -1.836662e-06
graph27          4.777009e-41 -1.558214e-04
graph28          2.545355e-41  2.796803e-05
graph29         -1.270199e-40 -1.286737e-03
orbit0           3.548858e-39  1.902995e-03
orbit1           1.468013e-41  9.802725e-06
orbit2           2.286956e-40  1.042164e-04
orbit3           1.198038e-39  1.154777e-03
orbit4           1.014279e-42  1.284224e-07
orbit5           1.244777e-42  6.173757e-07
orbit6          -3.850275e-45 -9.565131e-09
orbit7           2.701548e-41  1.523484e-05
orbit8           3.791040e-41 -2.858663e-05
orbit9           1.080011e-41  3.742009e-06
orbit10          3.772374e-42  1.287283e-06
orbit11          1.068046e-40  1.974497e-05
orbit12          8.561657e-41  2.472733e-05
orbit13          2.511519e-40  2.643246e-04
orbit14          1.445426e-40 -4.145130e-04
orbit15          2.245042e-44  1.373809e-08
orbit16          4.591230e-44 -1.176115e-08
orbit17          2.261465e-44  2.589477e-09
orbit18          5.119357e-45  2.020602e-09
orbit19          1.948870e-46 -3.602089e-10
orbit20          3.973825e-46  4.253655e-10
orbit21          1.279100e-43  3.595309e-08
orbit22         -1.111511e-47 -2.131778e-11
orbit23          4.402611e-42  2.288458e-06
orbit24          6.719200e-44  2.896643e-08
orbit25          3.811161e-44  2.781211e-08
orbit26          3.122641e-43 -3.079363e-07
orbit27          6.454111e-43  4.421198e-07
orbit28          7.820763e-43 -3.722777e-07
orbit29          1.930239e-43  3.642246e-08
orbit30          1.051133e-42 -2.336009e-06
orbit31          1.189187e-46 -3.855397e-09
orbit32          8.478873e-47 -1.356204e-08
orbit33          1.464422e-41  1.352121e-05
orbit34          4.558929e-42  3.085802e-06
orbit35          2.587630e-43 -1.658830e-07
orbit36          8.212321e-43 -5.275886e-07
orbit37          6.858554e-44 -3.232576e-08
orbit38          3.036862e-42 -1.227161e-07
orbit39          5.288477e-43  1.614880e-07
orbit40          1.158287e-43 -1.073819e-07
orbit41          9.351215e-43  1.643056e-07
orbit42          3.031771e-41 -4.586243e-06
orbit43          2.333709e-42  1.220192e-07
orbit44          1.977887e-40 -2.808168e-04
orbit45          2.648083e-42  1.911010e-06
orbit46          1.692842e-42 -8.114678e-07
orbit47          9.272802e-42  6.159248e-06
orbit48          1.435065e-42  1.037593e-06
orbit49          6.743526e-43  3.157311e-07
orbit50          1.040447e-41 -7.377644e-05
orbit51          7.165790e-42  3.972690e-06
orbit52          8.222270e-42  1.979853e-06
orbit53          1.493332e-41  1.101816e-05
orbit54          3.209938e-42  1.002729e-06
orbit55          1.198488e-40  2.232245e-04
orbit56          1.353163e-41  1.427879e-05
orbit57          1.851035e-42  7.037738e-07
orbit58          3.385802e-41 -1.830579e-04
orbit59          7.082297e-42 -3.704215e-06
orbit60          1.478374e-41 -7.016209e-06
orbit61          1.270630e-40 -9.266681e-06
orbit62          5.852556e-41  8.253791e-05
orbit63          4.954591e-41  1.943257e-05
orbit64          2.897898e-41 -2.743444e-05
orbit65          4.372559e-41  1.604671e-05
orbit66          1.541386e-41 -1.227977e-05
orbit67          4.146860e-41 -1.650738e-04
orbit68          5.173831e-41 -1.625666e-04
orbit69          1.567933e-40 -1.361554e-03
orbit70          3.876668e-41 -2.227784e-07
orbit71          3.153744e-41  2.667222e-04
orbit72         -1.270199e-40 -1.284035e-03
AP              -1.630458e-38 -8.942881e-02
bet              3.375461e-43 -3.698994e-07
ecc             -2.877967e-39 -4.717309e-04
eccrad          -1.726780e-38 -2.374517e-03
close            9.615237e-37  5.298510e-01
constraint      -4.769691e-37 -4.421301e-01
coreness         6.485303e-39  3.210452e-03
knn             -1.696301e-41 -3.165472e-04
hubscore         2.336731e-36  1.057318e+00
pagerank        -8.202809e-37 -1.124201e+01
trans            1.826830e-38 -7.399687e-02
evcent           2.327435e-36  1.125168e+00
first            3.548858e-39  1.937827e-03
upto_second      1.264833e-41  9.629180e-06
upto_third       1.123674e-41  5.727700e-06
upto_fourth      3.746281e-41  3.103312e-05
upto_fifth       4.450161e-40  4.855979e-04
upto_sixth       4.995498e-39  4.561174e-03
second           1.249942e-41  9.324517e-06
third            1.749011e-41  7.777259e-06
fourth          -1.392056e-41 -6.204756e-06
fifth           -4.054206e-41 -3.283096e-05
sixth           -4.762266e-40 -5.288826e-04
ratio1          -5.477306e-41 -3.596523e-04
ratio2          -1.311430e-39 -1.895802e-03
ratio3          -1.305386e-38 -1.786809e-02
ratio4          -2.490544e-37 -9.800903e-02
ratio5           9.867732e-37 -1.160658e+00
ratio6          -3.271403e-39 -1.212870e-03
selfinter        1.692617e-38  3.874275e-02
walktrap_vertex  4.568051e-39 -3.821451e-02
bigcom1         -2.403268e-38 -3.512808e-02
bigcom2         -5.467659e-38 -3.178341e-01
bigcom3         -1.618406e-38  5.547241e-02
bigcom4         -2.843081e-39  2.285842e-02
bigcom6         -5.465302e-38 -3.128688e-01
bigcom8         -1.965192e-38 -1.979265e-02
bigcom9         -5.484217e-38 -2.763166e-01
bigcom11        -5.475926e-38 -2.877943e-01
bigcom13         1.758541e-38  3.765749e-01
bigcom15        -5.475926e-38 -3.682145e-01
bigcom16        -5.470018e-38 -2.933409e-01
bigcom21         6.647804e-39  6.796555e-02
bigcom22        -4.526619e-38 -3.774254e-01
bigcom24         1.980782e-37  7.929329e-01
bigcom26        -3.937778e-38 -1.663098e-01
bigcom28         1.731047e-38  1.152706e-01
bigcom30         2.222104e-38  1.331444e-01
bigcom31        -5.464124e-38 -1.991605e-01
bigcom32        -5.470018e-38 -2.353839e-01
bigcom33        -5.464124e-38 -3.172205e-01
bigcom34        -5.462947e-38 -2.404828e-01
bigcom36        -5.467659e-38 -3.313779e-01
bigcom37        -5.464124e-38 -2.079974e-01
bigcom38        -5.464124e-38 -4.534926e-01
bigcom39         4.177137e-38  4.000644e-01
bigcom40         8.945629e-38  2.279209e-01
bigcom43        -5.468839e-38 -2.690145e-01
bigcom44        -4.353126e-38 -1.158549e-01
bigcom46        -5.475926e-38 -2.207158e-01
bigcom47        -5.471199e-38 -2.692391e-01
bigcom49        -5.470018e-38 -4.014993e-01
bigcom50         4.506270e-37  1.358662e+00
bigcom51        -5.464124e-38 -2.227217e-01
bigcom52        -5.465302e-38 -3.200283e-01
bigcom54        -5.462947e-38 -1.964560e-01
bigcom56         2.314720e-38  2.565562e-01
bigcom62        -5.464124e-38 -2.638625e-01
bigcom66        -5.462947e-38 -2.364810e-01
bigcom68        -5.465302e-38 -3.134199e-01
bigcom69        -5.472380e-38 -2.668429e-01
bigcom71        -5.462947e-38 -1.989469e-01
bigcom72         0.000000e+00  0.000000e+00
bigcom73        -5.479476e-38 -2.605455e-01
bigcom74        -5.473561e-38 -3.342732e-01
bigcom75        -5.465302e-38 -2.126210e-01
bigcom76        -5.468839e-38 -3.015328e-01
bigcom77        -5.468839e-38 -3.676975e-01
bigcom79        -5.464124e-38 -3.255873e-01
bigcom80        -5.468839e-38 -2.042206e-01
bigcom82         2.822651e-37  1.088681e+00
bigcom83        -5.464124e-38 -1.800991e-01
bigcom84        -5.468839e-38 -3.950219e-01
bigcom85        -5.464124e-38 -3.263742e-01
bigcom87        -5.468839e-38 -3.172781e-01
bigcom89        -5.462947e-38 -1.801366e-01
bigcom91        -5.471199e-38 -4.288586e-01
bigcom92        -5.485404e-38 -2.737337e-01
bigcom93        -5.462947e-38 -1.961571e-01
bigcom96        -5.464124e-38 -2.671484e-01
bigcom97        -5.467659e-38 -3.214091e-01
bigcom98        -5.462947e-38 -3.857245e-01
bigcom99         0.000000e+00  0.000000e+00
bigcom101       -5.478292e-38 -2.331699e-01
bigcom104       -5.464124e-38 -3.958870e-01
bigcom106       -5.464124e-38 -1.986634e-01
bigcom109       -5.464124e-38 -3.775482e-01
bigcom113       -5.464124e-38 -2.734667e-01
bigcom116       -2.321206e-38  1.298965e-01
bigcom120       -5.465302e-38 -6.115637e-02
bigcom123       -5.464124e-38 -2.805219e-01
bigcom126       -5.464124e-38 -1.950467e-01
bigcom127        1.138797e-37  3.145911e-01
bigcom137       -5.467659e-38 -3.715915e-01
bigcom139       -5.465302e-38 -2.871775e-01
bigcom140       -5.465302e-38 -2.336412e-01
bigcom143       -5.462947e-38 -8.038562e-02
bigcom145       -5.465302e-38 -3.193246e-01
bigcom146       -5.464124e-38 -2.635097e-01
bigcom147       -5.480660e-38 -3.173529e-01
bigcom149       -5.466480e-38 -2.630702e-01
bigcom153       -5.471199e-38 -2.465535e-01
bigcom154       -5.462947e-38 -2.374492e-01
bigcom156       -5.466480e-38 -2.314325e-01
bigcom157       -5.478292e-38 -1.733218e-01
bigcom158       -5.464124e-38 -2.851023e-01
bigcom160       -5.462947e-38 -2.805698e-01
bigcom161       -5.465302e-38 -3.001416e-01
bigcom162       -5.464124e-38 -2.828521e-01
bigcom164       -5.462947e-38 -5.422102e-01
bigcom166       -5.468839e-38 -4.355972e-01
bigcom167        3.729805e-38  4.058373e-01
bigcom171       -5.473561e-38 -4.004410e-01
bigcom173       -5.464124e-38 -2.633266e-01
bigcom175       -5.464124e-38 -2.216510e-01
bigcom176       -5.462947e-38 -3.488586e-01
bigcom177       -5.464124e-38 -3.009439e-01
bigcom178       -5.462947e-38 -3.558540e-01
bigcom180       -5.462947e-38 -2.899221e-01
bigcom181       -5.472380e-38 -3.772929e-01
bigcom184       -5.465302e-38 -3.472925e-01
bigcom186       -5.464124e-38 -3.265276e-01
bigcom187       -5.464124e-38 -3.603517e-01
bigcom189       -5.467659e-38 -3.245364e-01
bigcom194       -5.465302e-38 -3.965685e-01
bigcom195        0.000000e+00  0.000000e+00
bigcom196       -5.465302e-38 -3.209149e-01
bigcom204        0.000000e+00  0.000000e+00
bigcom205       -5.464124e-38 -2.993630e-01
bigcom212       -5.464124e-38 -3.105953e-01
bigcom214       -5.462947e-38 -2.874465e-01
bigcom222       -5.464124e-38 -2.365770e-01
bigcom223       -5.467659e-38 -3.215632e-01
bigcom226       -5.465302e-38 -4.050595e-01
bigcom227       -5.465302e-38 -2.730785e-01
bigcom229       -5.462947e-38 -1.942792e-01
bigcom233       -5.464124e-38 -1.652931e-01
bigcom236       -5.462947e-38 -2.377078e-01
bigcom237       -5.466480e-38 -3.150808e-01
bigcom246        2.826306e-37  1.148153e+00
bigcom248        1.477207e-37  6.259481e-01
bigcom249        1.980782e-37  1.032672e+00
bigcom250       -5.475926e-38 -2.736818e-01
bigcom254       -5.464124e-38 -4.548338e-01
bigcom266       -5.465302e-38 -2.999706e-01
bigcom269        0.000000e+00  0.000000e+00
bigcom272       -5.462947e-38 -1.967172e-01
bigcom274       -5.492534e-38 -3.751716e-01
bigcom281       -5.467659e-38 -2.382390e-01
bigcom291       -5.467659e-38 -2.610825e-01
bigcom292       -5.464124e-38 -2.658556e-01
bigcom295       -5.467659e-38 -2.037678e-01
bigcom299       -5.462947e-38 -3.531408e-01
bigcom301       -5.471199e-38 -2.803085e-01
bigcom306       -5.462947e-38 -2.145268e-01
bigcom309       -5.462947e-38 -1.911721e-01
bigcom314       -5.466480e-38 -2.306809e-01
bigcom321       -5.462947e-38 -4.060802e-01
bigcom341       -5.464124e-38 -2.277255e-01
bigcom350       -5.465302e-38 -2.962711e-01
bigcom353       -5.464124e-38 -3.047644e-01
bigcom359       -5.464124e-38 -3.553056e-01
bigcom363       -5.462947e-38 -2.148211e-01
bigcom365       -5.466480e-38 -2.736653e-01
bigcom385       -5.462947e-38 -3.107919e-01
bigcom386       -5.465302e-38 -1.819259e-01
bigcom408        6.191831e-37  1.887875e+00
bigcom412       -5.464124e-38 -5.260535e-01
bigcom480        0.000000e+00  0.000000e+00
spin_vertex     -1.377333e-38 -7.627731e-03
membership_s1   -2.946336e-38 -1.245041e-01
membership_s3   -5.462947e-38 -7.584421e-03
membership_s4    9.553939e-38  2.289754e-01
membership_s5   -2.558766e-38 -1.480343e-01
membership_s6   -3.079713e-38 -9.294874e-02
membership_s7   -3.195304e-39  2.227702e-02
membership_s8   -5.464124e-38 -2.076403e-01
membership_s9   -5.465302e-38 -2.164467e-01
membership_s11  -5.462947e-38 -2.107170e-01
membership_s12   1.138797e-37  7.327479e-01
membership_s14  -5.466480e-38 -2.685484e-01
membership_s15  -1.080736e-38 -9.078766e-03
membership_s16   1.475614e-37  6.629974e-01
membership_s17  -5.462947e-38 -1.566886e-01
membership_s18  -3.141801e-38 -3.021062e-02
membership_s20  -5.462947e-38 -3.614813e-01
membership_s21  -2.595335e-38 -1.570716e-02
membership_s22  -5.477109e-38 -2.023554e-01
membership_s24  -5.480660e-38 -2.506189e-01
membership_s25  -5.481845e-38 -2.141921e-01
membership_s26   0.000000e+00  0.000000e+00
membership_s27  -2.323039e-38 -1.046589e-01
membership_s28  -5.464124e-38 -2.214261e-01
membership_s30  -4.007169e-39 -2.454028e-03
membership_s31  -2.375447e-38 -5.268040e-02
membership_s32   5.098773e-39  1.274672e-01
membership_s33  -5.462947e-38 -1.598888e-01
membership_s36  -3.355669e-38 -4.602366e-02
membership_s37   3.738686e-38  4.258795e-01
V1               1.090278e-37  3.492864e-01
V2              -1.424424e-38  6.948457e-05
pdi             -7.352082e-35 -2.538907e+02
adhesion        -1.655504e-41 -3.202195e-05
cohesion         3.325918e-41  6.747354e-05
inner            7.478569e-42  8.953386e-06
outer            3.199557e-41  1.616531e-05
ioratio         -2.825052e-37 -4.333010e-01
comsize         -4.787217e-41 -1.534317e-04
[1] "Dataset: med_C Model GBM, run: 5 of 10 2015-06-22 15:02:50"
Iter   TrainDeviance   ValidDeviance   StepSize   Improve
     1        0.4059            -nan     0.0100    0.0001
     2        0.4035            -nan     0.0100    0.0002
     3        0.4012            -nan     0.0100    0.0003
     4        0.3991            -nan     0.0100    0.0001
     5        0.3971            -nan     0.0100    0.0002
     6        0.3949            -nan     0.0100    0.0001
     7        0.3928            -nan     0.0100    0.0002
     8        0.3910            -nan     0.0100    0.0000
     9        0.3892            -nan     0.0100    0.0002
    10        0.3873            -nan     0.0100    0.0001
    20        0.3724            -nan     0.0100    0.0001
    40        0.3484            -nan     0.0100    0.0000
    60        0.3299            -nan     0.0100    0.0001
    80        0.3147            -nan     0.0100    0.0001
   100        0.3023            -nan     0.0100    0.0001
   120        0.2911            -nan     0.0100    0.0000
   140        0.2810            -nan     0.0100   -0.0000
   160        0.2709            -nan     0.0100    0.0000
   180        0.2614            -nan     0.0100   -0.0000
   200        0.2520            -nan     0.0100    0.0000
   220        0.2437            -nan     0.0100   -0.0000
   240        0.2360            -nan     0.0100   -0.0000
   260        0.2292            -nan     0.0100   -0.0000
   265        0.2275            -nan     0.0100    0.0000

[1] "GBM variable coefficients"
                            var    rel.inf
outer                     outer 3.40216741
third                     third 2.63996406
V1                           V1 2.39429828
orbit18                 orbit18 2.34798369
ratio4                   ratio4 2.34643266
membership_s4     membership_s4 2.27119289
comsize                 comsize 2.02201745
ratio5                   ratio5 1.99681441
V2                           V2 1.99464067
pagerank               pagerank 1.96518686
walktrap_vertex walktrap_vertex 1.84177196
spin_vertex         spin_vertex 1.79090907
orbit27                 orbit27 1.78147187
inner                     inner 1.48876749
orbit45                 orbit45 1.47887447
orbit56                 orbit56 1.47615377
trans                     trans 1.42594253
graph25                 graph25 1.33800057
orbit62                 orbit62 1.27326968
bigcom40               bigcom40 1.21257200
orbit51                 orbit51 1.17813902
orbit16                 orbit16 1.10190208
ioratio                 ioratio 1.06813294
orbit55                 orbit55 1.05072161
adhesion               adhesion 1.02397620
bet                         bet 0.97359917
graph22                 graph22 0.95765727
graph10                 graph10 0.95759543
cohesion               cohesion 0.90942786
graph5                   graph5 0.90416959
orbit65                 orbit65 0.89716307
orbit39                 orbit39 0.87761516
ratio1                   ratio1 0.87491700
graph27                 graph27 0.87014689
orbit41                 orbit41 0.85938755
orbit40                 orbit40 0.85107989
upto_fifth           upto_fifth 0.84022159
orbit30                 orbit30 0.83700362
graph23                 graph23 0.82919479
orbit21                 orbit21 0.80017302
orbit36                 orbit36 0.79817615
graph20                 graph20 0.79477224
constraint           constraint 0.78224969
bigcom246             bigcom246 0.75540454
orbit50                 orbit50 0.75488159
graph26                 graph26 0.74453826
orbit20                 orbit20 0.73845940
graph16                 graph16 0.72103924
orbit57                 orbit57 0.72014121
orbit44                 orbit44 0.71006559
graph17                 graph17 0.70427586
knn                         knn 0.69666594
sixth                     sixth 0.68423641
ratio6                   ratio6 0.68252955
orbit33                 orbit33 0.63968031
graph1                   graph1 0.63729762
graph12                 graph12 0.63391269
orbit17                 orbit17 0.61736815
orbit52                 orbit52 0.60004772
orbit47                 orbit47 0.59637228
graph21                 graph21 0.59527688
orbit63                 orbit63 0.59340012
orbit64                 orbit64 0.58629870
graph3                   graph3 0.58390697
orbit60                 orbit60 0.58376481
upto_sixth           upto_sixth 0.57785070
orbit7                   orbit7 0.57423370
membership_s32   membership_s32 0.56630992
orbit23                 orbit23 0.56264846
orbit58                 orbit58 0.54659989
orbit35                 orbit35 0.54601086
orbit42                 orbit42 0.53939242
orbit48                 orbit48 0.52481517
graph19                 graph19 0.51208611
graph11                 graph11 0.50817192
graph6                   graph6 0.49901438
ratio3                   ratio3 0.48766908
orbit46                 orbit46 0.48548411
orbit37                 orbit37 0.48233116
orbit9                   orbit9 0.46488936
orbit66                 orbit66 0.46455130
orbit32                 orbit32 0.46262516
orbit25                 orbit25 0.45219578
orbit11                 orbit11 0.44687966
orbit31                 orbit31 0.44462157
orbit5                   orbit5 0.44276307
upto_third           upto_third 0.43580905
orbit4                   orbit4 0.43131061
orbit28                 orbit28 0.42795275
orbit1                   orbit1 0.42291390
orbit12                 orbit12 0.40947245
graph14                 graph14 0.40705849
ratio2                   ratio2 0.40500843
upto_second         upto_second 0.40408542
graph15                 graph15 0.39783996
graph7                   graph7 0.38617741
orbit2                   orbit2 0.36543798
graph18                 graph18 0.35115429
orbit67                 orbit67 0.35090911
graph24                 graph24 0.34955028
orbit70                 orbit70 0.34438694
orbit10                 orbit10 0.34290673
graph4                   graph4 0.34219747
orbit24                 orbit24 0.33789491
orbit13                 orbit13 0.33240608
graph9                   graph9 0.33151501
graph28                 graph28 0.33112137
orbit38                 orbit38 0.31628692
bigcom248             bigcom248 0.31435495
orbit29                 orbit29 0.30793828
coreness               coreness 0.30482357
orbit15                 orbit15 0.29724941
fifth                     fifth 0.29607382
orbit53                 orbit53 0.29061273
graph8                   graph8 0.29055197
hubscore               hubscore 0.28305506
orbit26                 orbit26 0.27981907
fourth                   fourth 0.27864651
orbit71                 orbit71 0.26846083
graph13                 graph13 0.25806797
orbit49                 orbit49 0.24415449
orbit61                 orbit61 0.23982007
close                     close 0.22182506
orbit19                 orbit19 0.21639368
graph2                   graph2 0.21529038
orbit59                 orbit59 0.19967571
orbit6                   orbit6 0.19148485
selfinter             selfinter 0.18367969
graph0                   graph0 0.18205912
orbit69                 orbit69 0.16840161
orbit68                 orbit68 0.16005823
graph29                 graph29 0.15391369
orbit54                 orbit54 0.14817235
second                   second 0.14001484
upto_fourth         upto_fourth 0.12580052
orbit43                 orbit43 0.12079704
bigcom39               bigcom39 0.09596656
bigcom4                 bigcom4 0.08821166
bigcom1                 bigcom1 0.06849182
pdi                         pdi 0.06584771
bigcom28               bigcom28 0.06224775
membership_s30   membership_s30 0.06114693
bigcom30               bigcom30 0.05920476
evcent                   evcent 0.05686779
membership_s7     membership_s7 0.05392526
membership_s31   membership_s31 0.03672802
bigcom21               bigcom21 0.02112083
membership_s5     membership_s5 0.01777300
membership_s15   membership_s15 0.01131561
orbit0                   orbit0 0.00000000
orbit3                   orbit3 0.00000000
orbit8                   orbit8 0.00000000
orbit14                 orbit14 0.00000000
orbit22                 orbit22 0.00000000
orbit34                 orbit34 0.00000000
orbit72                 orbit72 0.00000000
AP                           AP 0.00000000
ecc                         ecc 0.00000000
eccrad                   eccrad 0.00000000
first                     first 0.00000000
bigcom2                 bigcom2 0.00000000
bigcom3                 bigcom3 0.00000000
bigcom6                 bigcom6 0.00000000
bigcom8                 bigcom8 0.00000000
bigcom9                 bigcom9 0.00000000
bigcom11               bigcom11 0.00000000
bigcom13               bigcom13 0.00000000
bigcom15               bigcom15 0.00000000
bigcom16               bigcom16 0.00000000
bigcom22               bigcom22 0.00000000
bigcom24               bigcom24 0.00000000
bigcom26               bigcom26 0.00000000
bigcom31               bigcom31 0.00000000
bigcom32               bigcom32 0.00000000
bigcom33               bigcom33 0.00000000
bigcom34               bigcom34 0.00000000
bigcom36               bigcom36 0.00000000
bigcom37               bigcom37 0.00000000
bigcom38               bigcom38 0.00000000
bigcom43               bigcom43 0.00000000
bigcom44               bigcom44 0.00000000
bigcom46               bigcom46 0.00000000
bigcom47               bigcom47 0.00000000
bigcom49               bigcom49 0.00000000
bigcom50               bigcom50 0.00000000
bigcom51               bigcom51 0.00000000
bigcom52               bigcom52 0.00000000
bigcom54               bigcom54 0.00000000
bigcom56               bigcom56 0.00000000
bigcom62               bigcom62 0.00000000
bigcom66               bigcom66 0.00000000
bigcom68               bigcom68 0.00000000
bigcom69               bigcom69 0.00000000
bigcom71               bigcom71 0.00000000
bigcom72               bigcom72 0.00000000
bigcom73               bigcom73 0.00000000
bigcom74               bigcom74 0.00000000
bigcom75               bigcom75 0.00000000
bigcom76               bigcom76 0.00000000
bigcom77               bigcom77 0.00000000
bigcom79               bigcom79 0.00000000
bigcom80               bigcom80 0.00000000
bigcom82               bigcom82 0.00000000
bigcom83               bigcom83 0.00000000
bigcom84               bigcom84 0.00000000
bigcom85               bigcom85 0.00000000
bigcom87               bigcom87 0.00000000
bigcom89               bigcom89 0.00000000
bigcom91               bigcom91 0.00000000
bigcom92               bigcom92 0.00000000
bigcom93               bigcom93 0.00000000
bigcom96               bigcom96 0.00000000
bigcom97               bigcom97 0.00000000
bigcom98               bigcom98 0.00000000
bigcom99               bigcom99 0.00000000
bigcom101             bigcom101 0.00000000
bigcom104             bigcom104 0.00000000
bigcom106             bigcom106 0.00000000
bigcom109             bigcom109 0.00000000
bigcom113             bigcom113 0.00000000
bigcom116             bigcom116 0.00000000
bigcom120             bigcom120 0.00000000
bigcom123             bigcom123 0.00000000
bigcom126             bigcom126 0.00000000
bigcom127             bigcom127 0.00000000
bigcom137             bigcom137 0.00000000
bigcom139             bigcom139 0.00000000
bigcom140             bigcom140 0.00000000
bigcom143             bigcom143 0.00000000
bigcom145             bigcom145 0.00000000
bigcom146             bigcom146 0.00000000
bigcom147             bigcom147 0.00000000
bigcom149             bigcom149 0.00000000
bigcom153             bigcom153 0.00000000
bigcom154             bigcom154 0.00000000
bigcom156             bigcom156 0.00000000
bigcom157             bigcom157 0.00000000
bigcom158             bigcom158 0.00000000
bigcom160             bigcom160 0.00000000
bigcom161             bigcom161 0.00000000
bigcom162             bigcom162 0.00000000
bigcom164             bigcom164 0.00000000
bigcom166             bigcom166 0.00000000
bigcom167             bigcom167 0.00000000
bigcom171             bigcom171 0.00000000
bigcom173             bigcom173 0.00000000
bigcom175             bigcom175 0.00000000
bigcom176             bigcom176 0.00000000
bigcom177             bigcom177 0.00000000
bigcom178             bigcom178 0.00000000
bigcom180             bigcom180 0.00000000
bigcom181             bigcom181 0.00000000
bigcom184             bigcom184 0.00000000
bigcom186             bigcom186 0.00000000
bigcom187             bigcom187 0.00000000
bigcom189             bigcom189 0.00000000
bigcom194             bigcom194 0.00000000
bigcom195             bigcom195 0.00000000
bigcom196             bigcom196 0.00000000
bigcom204             bigcom204 0.00000000
bigcom205             bigcom205 0.00000000
bigcom212             bigcom212 0.00000000
bigcom214             bigcom214 0.00000000
bigcom222             bigcom222 0.00000000
bigcom223             bigcom223 0.00000000
bigcom226             bigcom226 0.00000000
bigcom227             bigcom227 0.00000000
bigcom229             bigcom229 0.00000000
bigcom233             bigcom233 0.00000000
bigcom236             bigcom236 0.00000000
bigcom237             bigcom237 0.00000000
bigcom249             bigcom249 0.00000000
bigcom250             bigcom250 0.00000000
bigcom254             bigcom254 0.00000000
bigcom266             bigcom266 0.00000000
bigcom269             bigcom269 0.00000000
bigcom272             bigcom272 0.00000000
bigcom274             bigcom274 0.00000000
bigcom281             bigcom281 0.00000000
bigcom291             bigcom291 0.00000000
bigcom292             bigcom292 0.00000000
bigcom295             bigcom295 0.00000000
bigcom299             bigcom299 0.00000000
bigcom301             bigcom301 0.00000000
bigcom306             bigcom306 0.00000000
bigcom309             bigcom309 0.00000000
bigcom314             bigcom314 0.00000000
bigcom321             bigcom321 0.00000000
bigcom341             bigcom341 0.00000000
bigcom350             bigcom350 0.00000000
bigcom353             bigcom353 0.00000000
bigcom359             bigcom359 0.00000000
bigcom363             bigcom363 0.00000000
bigcom365             bigcom365 0.00000000
bigcom385             bigcom385 0.00000000
bigcom386             bigcom386 0.00000000
bigcom408             bigcom408 0.00000000
bigcom412             bigcom412 0.00000000
bigcom480             bigcom480 0.00000000
membership_s1     membership_s1 0.00000000
membership_s3     membership_s3 0.00000000
membership_s6     membership_s6 0.00000000
membership_s8     membership_s8 0.00000000
membership_s9     membership_s9 0.00000000
membership_s11   membership_s11 0.00000000
membership_s12   membership_s12 0.00000000
membership_s14   membership_s14 0.00000000
membership_s16   membership_s16 0.00000000
membership_s17   membership_s17 0.00000000
membership_s18   membership_s18 0.00000000
membership_s20   membership_s20 0.00000000
membership_s21   membership_s21 0.00000000
membership_s22   membership_s22 0.00000000
membership_s24   membership_s24 0.00000000
membership_s25   membership_s25 0.00000000
membership_s26   membership_s26 0.00000000
membership_s27   membership_s27 0.00000000
membership_s28   membership_s28 0.00000000
membership_s33   membership_s33 0.00000000
membership_s36   membership_s36 0.00000000
membership_s37   membership_s37 0.00000000
[1] "Dataset: med_C Model RF, run: 5 of 10 2015-06-22 15:04:19"
     |      Out-of-bag   |
Tree |      MSE  %Var(y) |
   1 |    0.104   211.36 |
   2 |  0.09691   196.99 |
   3 |  0.08894   180.79 |
   4 |  0.08412   170.98 |
   5 |  0.08137   165.41 |
   6 |  0.07647   155.43 |
   7 |  0.07146   145.25 |
   8 |  0.06864   139.52 |
   9 |   0.0667   135.58 |
  10 |  0.06502   132.17 |
  11 |  0.06394   129.97 |
  12 |  0.06259   127.23 |
  13 |  0.06192   125.87 |
  14 |  0.06119   124.38 |
  15 |   0.0602   122.36 |
  16 |  0.05899   119.90 |
  17 |  0.05842   118.75 |
  18 |  0.05785   117.59 |
  19 |  0.05738   116.64 |
  20 |  0.05692   115.69 |
  21 |  0.05679   115.43 |
  22 |  0.05634   114.53 |
  23 |  0.05587   113.56 |
  24 |  0.05569   113.19 |
  25 |  0.05558   112.98 |
  26 |  0.05526   112.32 |
  27 |  0.05475   111.29 |
  28 |  0.05446   110.70 |
  29 |  0.05435   110.48 |
  30 |   0.0542   110.18 |
  31 |  0.05433   110.43 |
  32 |   0.0541   109.97 |
  33 |  0.05414   110.05 |
  34 |  0.05408   109.93 |
  35 |  0.05398   109.71 |
  36 |  0.05382   109.40 |
  37 |  0.05385   109.45 |
  38 |  0.05373   109.21 |
  39 |  0.05368   109.11 |
  40 |  0.05372   109.20 |
  41 |  0.05359   108.94 |
  42 |  0.05342   108.59 |
  43 |  0.05337   108.48 |
  44 |  0.05337   108.49 |
  45 |  0.05333   108.41 |
  46 |  0.05321   108.17 |
  47 |  0.05326   108.27 |
  48 |  0.05319   108.12 |
  49 |  0.05307   107.87 |
  50 |  0.05291   107.54 |
  51 |  0.05282   107.36 |
  52 |  0.05276   107.24 |
  53 |  0.05278   107.28 |
  54 |  0.05271   107.14 |
  55 |  0.05265   107.03 |
  56 |  0.05262   106.96 |
  57 |  0.05255   106.81 |
  58 |  0.05253   106.77 |
  59 |  0.05254   106.80 |
  60 |  0.05246   106.63 |
  61 |  0.05247   106.66 |
  62 |  0.05244   106.58 |
  63 |  0.05246   106.64 |
  64 |   0.0523   106.31 |
  65 |  0.05226   106.22 |
  66 |  0.05219   106.08 |
  67 |  0.05206   105.83 |
  68 |  0.05201   105.71 |
  69 |  0.05196   105.61 |
  70 |  0.05191   105.52 |
  71 |  0.05188   105.45 |
  72 |  0.05184   105.37 |
  73 |  0.05178   105.24 |
  74 |  0.05175   105.19 |
  75 |   0.0517   105.08 |
  76 |  0.05165   104.98 |
  77 |  0.05166   105.01 |
  78 |  0.05164   104.96 |
  79 |   0.0516   104.88 |
  80 |   0.0516   104.88 |
  81 |  0.05159   104.86 |
  82 |  0.05161   104.91 |
  83 |  0.05166   105.02 |
  84 |  0.05166   105.01 |
  85 |  0.05163   104.95 |
  86 |  0.05164   104.96 |
  87 |  0.05159   104.86 |
  88 |  0.05154   104.76 |
  89 |  0.05153   104.75 |
  90 |   0.0515   104.69 |
  91 |  0.05149   104.65 |
  92 |  0.05147   104.62 |
  93 |  0.05151   104.70 |
  94 |  0.05152   104.72 |
  95 |  0.05154   104.76 |
  96 |  0.05153   104.75 |
  97 |  0.05152   104.73 |
  98 |   0.0515   104.68 |
  99 |  0.05148   104.63 |
 100 |  0.05145   104.59 |
[1] "Random Forest variable coefficients"
                      %IncMSE IncNodePurity
graph0           2.530848e-04  3.452289e-01
graph1           6.910049e-03  8.228743e-01
graph2           1.147223e-03  4.404005e-01
graph3           3.107289e-03  8.164931e-01
graph4           4.276642e-03  9.166947e-01
graph5           3.077366e-03  7.961242e-01
graph6           2.310043e-03  6.547174e-01
graph7           4.924662e-03  1.037269e+00
graph8           5.341226e-04  2.626660e-01
graph9           4.616324e-03  7.719160e-01
graph10          6.003542e-03  1.268397e+00
graph11          4.246640e-03  1.191362e+00
graph12          7.017235e-03  1.106521e+00
graph13          4.379052e-03  1.194214e+00
graph14          1.753021e-03  9.304660e-01
graph15          6.655177e-03  1.210982e+00
graph16          7.305220e-03  1.601693e+00
graph17          6.620653e-03  1.300771e+00
graph18          6.764702e-03  1.121921e+00
graph19          9.575542e-03  1.591919e+00
graph20          4.971948e-03  1.325671e+00
graph21          5.917055e-03  1.571096e+00
graph22          5.932141e-03  1.420460e+00
graph23          6.641967e-03  1.714618e+00
graph24          2.285189e-03  1.109132e+00
graph25          4.435041e-03  1.966453e+00
graph26          3.044811e-03  1.225763e+00
graph27          2.165585e-03  8.827922e-01
graph28          1.317563e-03  6.394802e-01
graph29          4.647695e-05  2.651326e-01
orbit0           3.908045e-04  4.354702e-01
orbit1           5.327135e-03  9.685918e-01
orbit2           1.838159e-03  1.142895e+00
orbit3           1.286941e-03  6.654401e-01
orbit4           5.057316e-03  1.074820e+00
orbit5           3.435862e-03  8.384356e-01
orbit6           6.188597e-03  9.104360e-01
orbit7           2.974227e-03  1.510033e+00
orbit8           2.621034e-03  1.170438e+00
orbit9           2.669031e-03  1.100139e+00
orbit10          4.711304e-03  1.071715e+00
orbit11          1.916865e-03  8.931482e-01
orbit12          6.878834e-03  1.331082e+00
orbit13          1.418520e-03  7.820192e-01
orbit14          8.668807e-04  3.408475e-01
orbit15          5.962280e-03  1.354973e+00
orbit16          7.059324e-03  1.023088e+00
orbit17          2.501158e-03  1.379951e+00
orbit18          5.080459e-03  2.714735e+00
orbit19          2.076583e-03  5.897114e-01
orbit20          4.339081e-03  1.040457e+00
orbit21          5.548871e-03  1.233804e+00
orbit22          6.503232e-03  1.181714e+00
orbit23          3.733775e-03  1.661409e+00
orbit24          8.574954e-03  1.870235e+00
orbit25          7.845238e-03  1.387497e+00
orbit26          1.615527e-03  8.856542e-01
orbit27          2.261944e-02  2.664750e+00
orbit28          3.099370e-03  1.596393e+00
orbit29          5.931359e-03  9.056941e-01
orbit30          2.818324e-03  1.448464e+00
orbit31          3.545380e-03  1.127702e+00
orbit32          3.740464e-03  8.186253e-01
orbit33          3.725599e-03  1.119337e+00
orbit34          5.696798e-03  9.083111e-01
orbit35          3.027969e-03  1.281504e+00
orbit36          6.447619e-03  1.680804e+00
orbit37          3.623165e-03  1.273914e+00
orbit38          2.944971e-03  1.252134e+00
orbit39          6.599942e-03  1.821398e+00
orbit40          4.469029e-03  1.269619e+00
orbit41          2.118887e-03  1.491686e+00
orbit42          1.843099e-03  9.729859e-01
orbit43          7.330087e-03  8.773211e-01
orbit44          1.520450e-03  1.073192e+00
orbit45          2.307110e-02  3.220202e+00
orbit46          6.494594e-03  1.197442e+00
orbit47          6.350963e-03  1.179520e+00
orbit48          2.039730e-03  1.062491e+00
orbit49          3.797846e-03  1.994670e+00
orbit50          3.399862e-03  1.547600e+00
orbit51          1.423055e-02  1.597340e+00
orbit52          4.272441e-03  1.141359e+00
orbit53          2.275119e-03  1.417709e+00
orbit54          3.400139e-03  1.193795e+00
orbit55          1.885452e-03  1.321090e+00
orbit56          1.163518e-02  2.967731e+00
orbit57          2.962668e-03  4.170004e-01
orbit58          2.489851e-03  9.551890e-01
orbit59          4.083184e-03  1.080951e+00
orbit60          1.532677e-03  8.577344e-01
orbit61          7.975954e-04  6.648303e-01
orbit62          6.256635e-03  2.241911e+00
orbit63          3.732814e-03  1.339712e+00
orbit64          1.446337e-03  1.165812e+00
orbit65          2.041772e-03  1.167647e+00
orbit66          1.456363e-03  6.739925e-01
orbit67          1.021754e-03  4.011626e-01
orbit68          1.750440e-03  9.385171e-01
orbit69          7.754294e-04  2.028708e-01
orbit70          1.606942e-03  1.025195e+00
orbit71          7.676596e-04  4.357731e-01
orbit72          4.444979e-04  3.111495e-01
AP               4.400029e-06  4.113549e-02
bet              4.581898e-03  3.274984e+00
ecc              1.863524e-04  1.224455e-01
eccrad           4.715758e-05  6.725901e-02
close            1.895488e-03  4.863628e-01
constraint       6.413842e-03  2.131011e+00
coreness         2.302158e-03  6.813422e-01
knn              2.508107e-03  1.249387e+00
hubscore         9.190086e-03  1.049312e+00
pagerank         1.321212e-03  2.768641e+00
trans            5.652541e-03  1.769248e+00
evcent           4.388725e-03  9.697835e-01
first            7.155411e-04  3.702149e-01
upto_second      2.901582e-03  6.345222e-01
upto_third       3.053791e-03  6.721683e-01
upto_fourth      3.025879e-03  8.664498e-01
upto_fifth       3.149178e-03  1.444141e+00
upto_sixth       5.177424e-04  8.341932e-01
second           1.789026e-03  6.943184e-01
third            1.095623e-02  3.433927e+00
fourth           5.429022e-03  1.489484e+00
fifth            4.183753e-03  1.313820e+00
sixth            4.763419e-03  1.515489e+00
ratio1           3.308295e-03  1.289601e+00
ratio2           5.355404e-03  1.610983e+00
ratio3           5.408131e-03  1.541762e+00
ratio4           7.070110e-03  2.913199e+00
ratio5           3.170811e-03  4.457514e+00
ratio6           7.501098e-03  1.644524e+00
selfinter        1.417167e-04  2.766005e-01
walktrap_vertex  1.572235e-03  2.950910e+00
bigcom1          8.392655e-06  1.880758e-01
bigcom2          0.000000e+00  0.000000e+00
bigcom3          4.511353e-05  1.613578e-01
bigcom4          2.350886e-04  2.110075e-01
bigcom6          0.000000e+00  0.000000e+00
bigcom8          1.767570e-04  2.396010e-01
bigcom9          0.000000e+00  0.000000e+00
bigcom11         0.000000e+00  0.000000e+00
bigcom13         8.333909e-05  1.684097e-01
bigcom15         0.000000e+00  0.000000e+00
bigcom16         0.000000e+00  0.000000e+00
bigcom21        -8.095107e-05  2.532645e-01
bigcom22         1.758499e-05  1.480172e-02
bigcom24         7.722397e-06  5.710920e-01
bigcom26         8.128326e-05  2.222152e-01
bigcom28        -6.193362e-05  1.550729e-01
bigcom30         1.744711e-05  1.287232e-01
bigcom31         0.000000e+00  0.000000e+00
bigcom32         0.000000e+00  0.000000e+00
bigcom33         0.000000e+00  0.000000e+00
bigcom34         0.000000e+00  0.000000e+00
bigcom36         0.000000e+00  0.000000e+00
bigcom37         0.000000e+00  0.000000e+00
bigcom38         0.000000e+00  0.000000e+00
bigcom39         6.613970e-06  3.431822e-01
bigcom40         6.275190e-03  1.656712e+00
bigcom43         0.000000e+00  0.000000e+00
bigcom44         0.000000e+00  0.000000e+00
bigcom46         0.000000e+00  0.000000e+00
bigcom47         0.000000e+00  0.000000e+00
bigcom49         0.000000e+00  0.000000e+00
bigcom50        -5.053607e-05  6.631546e-01
bigcom51         0.000000e+00  0.000000e+00
bigcom52         0.000000e+00  0.000000e+00
bigcom54         0.000000e+00  0.000000e+00
bigcom56        -2.233597e-05  2.414892e-01
bigcom62         0.000000e+00  0.000000e+00
bigcom66         0.000000e+00  0.000000e+00
bigcom68         0.000000e+00  0.000000e+00
bigcom69         0.000000e+00  0.000000e+00
bigcom71         0.000000e+00  0.000000e+00
bigcom72         0.000000e+00  0.000000e+00
bigcom73         0.000000e+00  0.000000e+00
bigcom74         0.000000e+00  0.000000e+00
bigcom75         0.000000e+00  0.000000e+00
bigcom76         0.000000e+00  0.000000e+00
bigcom77         0.000000e+00  0.000000e+00
bigcom79         0.000000e+00  0.000000e+00
bigcom80         0.000000e+00  0.000000e+00
bigcom82        -2.343892e-05  6.937925e-01
bigcom83         0.000000e+00  0.000000e+00
bigcom84         0.000000e+00  0.000000e+00
bigcom85         0.000000e+00  0.000000e+00
bigcom87         0.000000e+00  0.000000e+00
bigcom89         0.000000e+00  0.000000e+00
bigcom91         0.000000e+00  0.000000e+00
bigcom92         0.000000e+00  0.000000e+00
bigcom93         0.000000e+00  0.000000e+00
bigcom96         0.000000e+00  0.000000e+00
bigcom97         0.000000e+00  0.000000e+00
bigcom98         0.000000e+00  0.000000e+00
bigcom99         0.000000e+00  0.000000e+00
bigcom101        0.000000e+00  0.000000e+00
bigcom104        0.000000e+00  0.000000e+00
bigcom106        0.000000e+00  0.000000e+00
bigcom109        0.000000e+00  0.000000e+00
bigcom113        0.000000e+00  0.000000e+00
bigcom116        0.000000e+00  0.000000e+00
bigcom120        0.000000e+00  0.000000e+00
bigcom123        0.000000e+00  0.000000e+00
bigcom126        0.000000e+00  0.000000e+00
bigcom127       -2.492399e-05  1.489537e-01
bigcom137        0.000000e+00  0.000000e+00
bigcom139        0.000000e+00  0.000000e+00
bigcom140        0.000000e+00  0.000000e+00
bigcom143        0.000000e+00  0.000000e+00
bigcom145        0.000000e+00  0.000000e+00
bigcom146        0.000000e+00  0.000000e+00
bigcom147        0.000000e+00  0.000000e+00
bigcom149        0.000000e+00  0.000000e+00
bigcom153        0.000000e+00  0.000000e+00
bigcom154        0.000000e+00  0.000000e+00
bigcom156        0.000000e+00  0.000000e+00
bigcom157        0.000000e+00  6.938894e-20
bigcom158        0.000000e+00  0.000000e+00
bigcom160        0.000000e+00  0.000000e+00
bigcom161        0.000000e+00  0.000000e+00
bigcom162        0.000000e+00  0.000000e+00
bigcom164        0.000000e+00  0.000000e+00
bigcom166        0.000000e+00  0.000000e+00
bigcom167       -7.026205e-05  2.196972e-01
bigcom171        0.000000e+00  0.000000e+00
bigcom173        0.000000e+00  0.000000e+00
bigcom175        0.000000e+00  0.000000e+00
bigcom176        0.000000e+00  0.000000e+00
bigcom177        0.000000e+00  0.000000e+00
bigcom178        0.000000e+00  0.000000e+00
bigcom180        0.000000e+00  0.000000e+00
bigcom181        0.000000e+00  0.000000e+00
bigcom184        0.000000e+00  0.000000e+00
bigcom186        0.000000e+00  0.000000e+00
bigcom187        0.000000e+00  0.000000e+00
bigcom189        0.000000e+00  0.000000e+00
bigcom194        0.000000e+00  0.000000e+00
bigcom195        0.000000e+00  0.000000e+00
bigcom196        0.000000e+00  0.000000e+00
bigcom204        0.000000e+00  0.000000e+00
bigcom205        0.000000e+00  0.000000e+00
bigcom212        0.000000e+00  0.000000e+00
bigcom214        0.000000e+00  0.000000e+00
bigcom222        0.000000e+00  0.000000e+00
bigcom223        0.000000e+00  0.000000e+00
bigcom226        0.000000e+00  0.000000e+00
bigcom227        0.000000e+00  0.000000e+00
bigcom229        0.000000e+00  0.000000e+00
bigcom233        0.000000e+00  0.000000e+00
bigcom236        0.000000e+00  0.000000e+00
bigcom237        0.000000e+00  0.000000e+00
bigcom246        1.186907e-04  1.226578e+00
bigcom248       -2.742246e-05  6.163091e-01
bigcom249        4.476306e-05  3.703008e-01
bigcom250        0.000000e+00  0.000000e+00
bigcom254        0.000000e+00  0.000000e+00
bigcom266        0.000000e+00  0.000000e+00
bigcom269        0.000000e+00  0.000000e+00
bigcom272        0.000000e+00  0.000000e+00
bigcom274        0.000000e+00  0.000000e+00
bigcom281        0.000000e+00  0.000000e+00
bigcom291        0.000000e+00  0.000000e+00
bigcom292        0.000000e+00  0.000000e+00
bigcom295        0.000000e+00  0.000000e+00
bigcom299        0.000000e+00  0.000000e+00
bigcom301        0.000000e+00  0.000000e+00
bigcom306        0.000000e+00  0.000000e+00
bigcom309        0.000000e+00  0.000000e+00
bigcom314        0.000000e+00  0.000000e+00
bigcom321        0.000000e+00  0.000000e+00
bigcom341        0.000000e+00  0.000000e+00
bigcom350        0.000000e+00  0.000000e+00
bigcom353        0.000000e+00  0.000000e+00
bigcom359        0.000000e+00  0.000000e+00
bigcom363        0.000000e+00  0.000000e+00
bigcom365        0.000000e+00  0.000000e+00
bigcom385        0.000000e+00  0.000000e+00
bigcom386        0.000000e+00  0.000000e+00
bigcom408        5.672432e-06  7.922321e-01
bigcom412        0.000000e+00  0.000000e+00
bigcom480        0.000000e+00  0.000000e+00
spin_vertex      1.398187e-03  3.593268e+00
membership_s1    6.715894e-06  8.466508e-02
membership_s3    0.000000e+00  0.000000e+00
membership_s4    6.586729e-03  2.346578e+00
membership_s5   -5.858231e-06  3.735348e-02
membership_s6    8.011841e-05  3.095909e-01
membership_s7    1.144559e-04  2.460707e-01
membership_s8    0.000000e+00  0.000000e+00
membership_s9    0.000000e+00  0.000000e+00
membership_s11   0.000000e+00  0.000000e+00
membership_s12  -5.061772e-05  3.809321e-01
membership_s14   0.000000e+00  0.000000e+00
membership_s15  -6.169572e-06  4.523075e-02
membership_s16   1.722964e-05  3.429232e-01
membership_s17   0.000000e+00  0.000000e+00
membership_s18   0.000000e+00  0.000000e+00
membership_s20   0.000000e+00  0.000000e+00
membership_s21  -2.558220e-06  7.852583e-02
membership_s22   0.000000e+00  0.000000e+00
membership_s24   0.000000e+00  0.000000e+00
membership_s25   0.000000e+00  0.000000e+00
membership_s26   0.000000e+00  0.000000e+00
membership_s27   3.682193e-05  1.861525e-01
membership_s28   0.000000e+00  0.000000e+00
membership_s30   3.041189e-04  3.527801e-01
membership_s31   6.509392e-05  1.394471e-01
membership_s32   1.693620e-04  5.138533e-01
membership_s33   0.000000e+00  0.000000e+00
membership_s36   4.780294e-05  1.601484e-01
membership_s37   1.693042e-05  1.015616e-01
V1               3.492583e-03  3.127905e+00
V2               1.405384e-03  3.039994e+00
pdi             -9.034444e-05  2.700449e-01
adhesion         5.785567e-03  2.365995e+00
cohesion         4.731442e-03  2.113037e+00
inner            2.975836e-03  2.509879e+00
outer            2.091339e-03  3.421296e+00
ioratio          3.166463e-03  2.419711e+00
comsize          1.365861e-03  4.771080e+00
[1] "Dataset: med_C Model GLM, run: 5 of 10 2015-06-22 15:06:11"
[1] "glmnet variable coefficients"
                         [,1]          [,2]
(Intercept)     -2.905368e+00 -3.440907e+01
graph0           3.044096e-39  1.391009e-03
graph1           1.481525e-41  1.095696e-05
graph2           1.020174e-39  4.395939e-04
graph3           5.909952e-43  1.522503e-07
graph4          -2.539011e-45 -7.839784e-09
graph5           3.399573e-41 -1.459519e-05
graph6           3.108520e-42  1.242017e-06
graph7           6.516566e-41  1.797354e-05
graph8           8.761106e-41 -5.653091e-04
graph9           1.032219e-44  2.681271e-09
graph10          3.249156e-46  3.538631e-12
graph11         -8.956960e-48 -1.986247e-11
graph12          3.241223e-44  1.742334e-08
graph13          1.268914e-43  4.676256e-09
graph14          1.368958e-46 -5.112370e-09
graph15          4.236009e-42  1.653534e-06
graph16          6.460843e-44 -1.184823e-08
graph17          1.019351e-43 -7.486064e-08
graph18          2.180152e-42 -2.249579e-07
graph19          7.673734e-43  3.724045e-07
graph20          6.435002e-43 -5.619357e-08
graph21          3.375012e-42  2.202919e-06
graph22          2.745554e-42 -1.532521e-08
graph23          2.974211e-42  1.683713e-06
graph24          4.859482e-42 -2.353438e-06
graph25          1.849235e-41  1.105841e-05
graph26          1.240243e-41 -2.901698e-06
graph27          4.334145e-41 -1.443453e-04
graph28          1.926009e-41  4.340025e-05
graph29         -1.205320e-40 -1.004351e-03
orbit0           3.044096e-39  1.396291e-03
orbit1           1.442415e-41  1.127080e-05
orbit2           1.903764e-40  6.651851e-05
orbit3           1.020174e-39  4.424304e-04
orbit4           9.767579e-43  2.227250e-07
orbit5           1.082378e-42  3.935587e-07
orbit6          -2.558331e-45 -8.047059e-09
orbit7           2.202032e-41  1.628751e-05
orbit8           3.399573e-41 -1.473754e-05
orbit9           1.075775e-41  4.896596e-06
orbit10          3.432840e-42  1.309546e-06
orbit11          8.956935e-41 -2.927001e-05
orbit12          7.702284e-41  1.249760e-05
orbit13          2.193291e-40  2.213452e-04
orbit14          8.761106e-41 -5.666234e-04
orbit15          2.133453e-44  1.343574e-08
orbit16          4.052252e-44 -2.356398e-08
orbit17          2.124062e-44 -3.677353e-10
orbit18          4.876000e-45  2.424943e-09
orbit19          2.386168e-46 -1.164189e-10
orbit20          2.771397e-46 -2.375318e-10
orbit21          1.041735e-43 -1.097858e-08
orbit22         -8.957156e-48 -2.006580e-11
orbit23          3.552195e-42  4.136908e-06
orbit24          6.752348e-44  5.174190e-08
orbit25          3.433797e-44  2.336336e-09
orbit26          2.685701e-43 -2.902267e-07
orbit27          6.145107e-43  4.640475e-07
orbit28          7.083061e-43 -5.093222e-07
orbit29          1.792964e-43  1.185691e-08
orbit30          9.397448e-43 -2.626613e-06
orbit31          4.684570e-46 -3.420841e-09
orbit32          2.635404e-47 -1.325298e-08
orbit33          1.189338e-41  9.332965e-06
orbit34          4.236009e-42  1.837697e-06
orbit35          2.667993e-43  5.404389e-09
orbit36          7.692263e-43 -5.434485e-07
orbit37          6.801318e-44  2.977073e-09
orbit38          2.457653e-42 -7.648985e-07
orbit39          5.291113e-43  5.577290e-08
orbit40          1.042622e-43 -1.378806e-07
orbit41          8.576001e-43  4.508630e-07
orbit42          2.605264e-41 -5.109146e-06
orbit43          2.188906e-42 -8.625368e-08
orbit44          1.865389e-40 -1.102558e-04
orbit45          2.622600e-42  2.580035e-06
orbit46          1.596823e-42 -1.059483e-06
orbit47          8.062946e-42  3.939727e-06
orbit48          1.405690e-42  2.644778e-06
orbit49          6.819893e-43  2.526887e-07
orbit50          6.418629e-42 -7.609836e-05
orbit51          6.987190e-42  4.818955e-06
orbit52          8.003536e-42  4.418076e-06
orbit53          1.399524e-41  1.420253e-05
orbit54          2.737338e-42 -1.243674e-07
orbit55          1.196950e-40  3.411314e-04
orbit56          1.324441e-41  1.216862e-05
orbit57          1.697213e-42  4.573473e-09
orbit58          2.476061e-41 -2.135483e-04
orbit59          6.842397e-42 -3.973648e-06
orbit60          1.395232e-41 -3.666549e-07
orbit61          1.163512e-40  7.126378e-05
orbit62          5.870300e-41  8.552663e-05
orbit63          4.328976e-41  1.460425e-05
orbit64          2.799424e-41 -3.057923e-05
orbit65          4.138051e-41  1.316490e-05
orbit66          1.280794e-41 -1.608921e-05
orbit67          3.741873e-41 -8.025370e-05
orbit68          4.738119e-41 -1.472819e-04
orbit69          1.077887e-40 -1.953589e-03
orbit70          3.168986e-41  2.114294e-05
orbit71          1.753650e-41  2.752928e-04
orbit72         -1.205320e-40 -1.002644e-03
AP              -1.600600e-38 -9.781246e-02
bet              1.984758e-43 -5.897936e-07
ecc             -4.793393e-39 -6.570438e-03
eccrad          -2.876036e-38 -3.892967e-02
close            9.627698e-37  6.836720e-01
constraint      -4.436033e-37 -6.807792e-01
coreness         5.688144e-39 -9.688098e-04
knn              8.211968e-42 -3.220354e-04
hubscore         2.270088e-36  1.232788e+00
pagerank        -7.965408e-37 -1.139826e+01
trans            1.867292e-38 -7.646232e-02
evcent           2.263659e-36  1.360755e+00
first            3.044096e-39  1.421734e-03
upto_second      1.278191e-41  9.275868e-06
upto_third       1.125758e-41  8.348331e-06
upto_fourth      3.709647e-41  3.751431e-05
upto_fifth       4.367107e-40  4.225368e-04
upto_sixth       4.861217e-39  1.796841e-03
second           1.266626e-41  9.044630e-06
third            1.744373e-41  1.303508e-05
fourth          -1.397648e-41 -9.599451e-06
fifth           -4.016584e-41 -4.071581e-05
sixth           -4.677438e-40 -4.848811e-04
ratio1          -2.881548e-41 -4.090692e-04
ratio2          -1.291595e-39 -1.582001e-03
ratio3          -1.280471e-38 -2.065599e-02
ratio4          -2.484197e-37 -1.009620e-01
ratio5           9.996755e-37 -5.976672e-01
ratio6          -3.202464e-39 -2.829571e-03
selfinter        1.264941e-38  2.950533e-02
walktrap_vertex  3.711859e-39 -4.994922e-02
bigcom1         -1.999475e-38 -1.837335e-02
bigcom2         -5.245853e-38 -3.238908e-01
bigcom3         -1.456714e-38  6.123249e-02
bigcom4         -4.574969e-39  8.550962e-03
bigcom6         -5.244713e-38 -3.016882e-01
bigcom8         -9.727736e-39  4.915988e-02
bigcom9         -5.264155e-38 -2.629558e-01
bigcom11        -5.251558e-38 -2.565909e-01
bigcom13         1.979728e-38  4.123674e-01
bigcom15        -5.254988e-38 -3.515398e-01
bigcom16        -5.248134e-38 -2.873058e-01
bigcom21         8.868814e-39  8.774575e-02
bigcom22        -4.302116e-38 -3.762564e-01
bigcom24         2.002862e-37  8.248231e-01
bigcom26        -3.688411e-38 -1.610061e-01
bigcom28         2.067996e-38  1.272473e-01
bigcom30         2.218671e-38  1.445561e-01
bigcom31        -5.244713e-38 -2.107075e-01
bigcom32        -5.248134e-38 -2.223133e-01
bigcom33        -5.243574e-38 -3.320685e-01
bigcom34        -5.242435e-38 -2.350058e-01
bigcom36        -5.246993e-38 -3.258955e-01
bigcom37        -5.243574e-38 -2.034391e-01
bigcom38        -5.244713e-38 -4.800243e-01
bigcom39         5.413677e-38  4.784508e-01
bigcom40         8.372031e-38  2.144596e-01
bigcom43        -5.244713e-38 -3.188605e-01
bigcom44        -4.266021e-38 -1.034548e-01
bigcom46        -5.251558e-38 -2.203984e-01
bigcom47        -5.251558e-38 -2.641047e-01
bigcom49        -5.249275e-38 -4.079612e-01
bigcom50         4.528342e-37  1.361581e+00
bigcom51        -5.243574e-38 -2.197198e-01
bigcom52        -5.245853e-38 -3.484920e-01
bigcom54        -5.242435e-38 -1.896926e-01
bigcom56         3.184508e-38  2.658539e-01
bigcom62        -5.244713e-38 -2.696017e-01
bigcom66        -5.242435e-38 -2.581932e-01
bigcom68        -5.244713e-38 -3.209576e-01
bigcom69        -5.250416e-38 -2.827358e-01
bigcom71        -5.242435e-38 -1.925274e-01
bigcom72        -5.242435e-38 -2.473482e-01
bigcom73        -5.260713e-38 -2.566220e-01
bigcom74        -5.249275e-38 -3.423247e-01
bigcom75        -5.243574e-38 -2.372474e-01
bigcom76        -5.246993e-38 -3.028936e-01
bigcom77        -5.246993e-38 -3.804406e-01
bigcom79        -5.243574e-38 -3.284535e-01
bigcom80        -5.249275e-38 -1.805790e-01
bigcom82         4.528342e-37  1.597965e+00
bigcom83        -5.243574e-38 -1.858963e-01
bigcom84        -5.248134e-38 -4.034165e-01
bigcom85        -5.243574e-38 -3.382220e-01
bigcom87        -5.246993e-38 -2.727187e-01
bigcom89        -5.242435e-38 -2.003800e-01
bigcom91        -5.250416e-38 -4.221927e-01
bigcom92        -5.264155e-38 -2.602072e-01
bigcom93        -5.242435e-38 -2.218757e-01
bigcom96        -5.243574e-38 -3.188787e-01
bigcom97        -5.248134e-38 -3.646584e-01
bigcom98        -5.242435e-38 -3.913822e-01
bigcom99         0.000000e+00  0.000000e+00
bigcom101       -5.256132e-38 -2.289487e-01
bigcom104       -5.243574e-38 -4.226937e-01
bigcom106       -5.242435e-38 -6.131178e-02
bigcom109       -5.243574e-38 -3.830191e-01
bigcom113       -5.242435e-38 -2.079707e-01
bigcom116       -5.279120e-38 -2.442651e-01
bigcom120       -5.243574e-38 -4.598457e-02
bigcom123       -5.242435e-38 -3.248023e-01
bigcom126       -5.243574e-38 -1.867544e-01
bigcom127        1.160884e-37  3.150315e-01
bigcom137       -5.249275e-38 -3.478173e-01
bigcom139       -5.244713e-38 -2.975220e-01
bigcom140       -5.244713e-38 -2.341973e-01
bigcom143       -5.242435e-38 -6.971389e-02
bigcom145       -5.244713e-38 -3.685386e-01
bigcom146       -5.244713e-38 -2.867427e-01
bigcom147       -5.256132e-38 -2.933592e-01
bigcom149       -5.245853e-38 -2.568281e-01
bigcom153       -5.248134e-38 -2.545586e-01
bigcom154       -5.242435e-38 -2.314498e-01
bigcom156       -5.245853e-38 -2.315704e-01
bigcom157       -5.257277e-38 -1.591431e-01
bigcom158       -5.243574e-38 -2.953446e-01
bigcom160       -5.242435e-38 -2.942944e-01
bigcom161       -5.244713e-38 -2.865868e-01
bigcom162       -5.243574e-38 -3.107550e-01
bigcom164       -5.242435e-38 -5.657172e-01
bigcom166       -5.244713e-38 -5.365866e-01
bigcom167        3.950875e-38  4.347935e-01
bigcom171       -5.250416e-38 -3.718423e-01
bigcom173       -5.243574e-38 -2.970517e-01
bigcom175       -5.243574e-38 -2.313397e-01
bigcom176       -5.242435e-38 -3.495196e-01
bigcom177       -5.242435e-38 -2.790155e-01
bigcom178       -5.242435e-38 -4.195436e-01
bigcom180       -5.243574e-38 -2.484429e-01
bigcom181       -5.252701e-38 -4.013833e-01
bigcom184       -5.244713e-38 -3.593928e-01
bigcom186       -5.243574e-38 -3.261152e-01
bigcom187       -5.242435e-38 -3.270695e-01
bigcom189       -5.246993e-38 -3.437668e-01
bigcom194       -5.244713e-38 -4.140293e-01
bigcom195       -5.242435e-38 -2.476299e-01
bigcom196       -5.243574e-38 -3.357878e-01
bigcom204        0.000000e+00  0.000000e+00
bigcom205        0.000000e+00  0.000000e+00
bigcom212       -5.243574e-38 -3.477070e-01
bigcom214       -5.242435e-38 -2.768773e-01
bigcom222       -5.243574e-38 -2.360422e-01
bigcom223       -5.246993e-38 -2.689513e-01
bigcom226       -5.243574e-38 -4.296419e-01
bigcom227       -5.244713e-38 -2.937118e-01
bigcom229        0.000000e+00  0.000000e+00
bigcom233       -5.244713e-38 -1.545754e-01
bigcom236       -5.242435e-38 -2.782725e-01
bigcom237       -5.245853e-38 -2.963467e-01
bigcom246        2.848439e-37  1.174807e+00
bigcom248        1.499327e-37  7.622084e-01
bigcom249        2.002862e-37  1.081605e+00
bigcom250       -5.256132e-38 -2.840392e-01
bigcom254       -5.243574e-38 -4.831708e-01
bigcom266       -5.243574e-38 -2.902896e-01
bigcom269        0.000000e+00  0.000000e+00
bigcom272       -5.242435e-38 -1.887661e-01
bigcom274       -5.268750e-38 -2.400688e-01
bigcom281       -5.245853e-38 -2.454720e-01
bigcom291       -5.245853e-38 -2.767760e-01
bigcom292       -5.243574e-38 -2.740132e-01
bigcom295       -5.246993e-38 -2.362589e-01
bigcom299       -5.243574e-38 -3.239347e-01
bigcom301       -5.246993e-38 -2.936496e-01
bigcom306       -5.242435e-38 -2.022386e-01
bigcom309       -5.242435e-38 -2.281305e-01
bigcom314       -5.244713e-38 -2.136233e-01
bigcom321       -5.242435e-38 -4.067615e-01
bigcom341       -5.243574e-38 -2.199028e-01
bigcom350       -5.243574e-38 -3.140523e-01
bigcom353       -5.243574e-38 -2.940876e-01
bigcom359       -5.243574e-38 -3.790462e-01
bigcom363       -5.242435e-38 -2.081452e-01
bigcom365       -5.245853e-38 -2.678561e-01
bigcom385       -5.243574e-38 -3.278322e-01
bigcom386       -5.244713e-38 -2.003812e-01
bigcom408        4.528342e-37  1.725454e+00
bigcom412       -5.242435e-38 -6.422943e-01
bigcom480       -5.242435e-38 -4.134005e-01
spin_vertex     -8.778824e-39  2.877054e-02
membership_s1   -3.204189e-38 -1.306791e-01
membership_s3   -5.242435e-38 -6.658502e-03
membership_s4    8.884749e-38  2.201992e-01
membership_s5   -2.689542e-38 -1.910364e-01
membership_s6   -2.065015e-38 -2.419421e-02
membership_s7    5.053293e-39  8.252622e-02
membership_s8   -5.243574e-38 -2.030986e-01
membership_s9   -5.244713e-38 -2.169545e-01
membership_s11  -5.243574e-38 -1.546435e-01
membership_s12   1.497698e-37  8.948598e-01
membership_s14  -5.245853e-38 -2.555501e-01
membership_s15  -1.214072e-38 -7.173993e-02
membership_s16   1.497698e-37  7.024498e-01
membership_s17  -5.242435e-38 -1.525190e-01
membership_s18  -5.287213e-38 -3.422785e-01
membership_s20  -5.242435e-38 -4.189424e-01
membership_s21  -2.454646e-38 -1.629717e-03
membership_s22  -5.253844e-38 -2.057352e-01
membership_s24  -5.257277e-38 -2.474330e-01
membership_s25  -5.261860e-38 -2.207844e-01
membership_s26   0.000000e+00  0.000000e+00
membership_s27  -2.130597e-38 -9.804161e-02
membership_s28  -5.244713e-38 -1.987376e-01
membership_s30   3.028187e-39  3.360236e-02
membership_s31  -2.555292e-38 -6.459595e-02
membership_s32   3.066977e-39  1.205373e-01
membership_s33  -5.242435e-38 -1.732873e-01
membership_s36  -3.335845e-38 -5.091408e-02
membership_s37  -8.538170e-39  1.900610e-01
V1               8.992709e-38  3.485275e-01
V2              -1.001166e-38  1.284490e-01
pdi             -6.340592e-35 -1.321857e+02
adhesion        -1.596606e-41 -3.169405e-05
cohesion         3.203023e-41  6.567503e-05
inner            7.078062e-42  9.470430e-06
outer            3.069173e-41  1.779314e-05
ioratio         -2.689277e-37 -4.679020e-01
comsize         -4.472090e-41 -1.511372e-04
[1] "Dataset: med_C Model GBM, run: 6 of 10 2015-06-22 15:06:48"
Iter   TrainDeviance   ValidDeviance   StepSize   Improve
     1        0.4079            -nan     0.0100    0.0005
     2        0.4056            -nan     0.0100    0.0003
     3        0.4034            -nan     0.0100    0.0002
     4        0.4007            -nan     0.0100    0.0004
     5        0.3986            -nan     0.0100    0.0002
     6        0.3965            -nan     0.0100    0.0002
     7        0.3948            -nan     0.0100    0.0002
     8        0.3929            -nan     0.0100   -0.0000
     9        0.3912            -nan     0.0100    0.0001
    10        0.3892            -nan     0.0100    0.0001
    20        0.3735            -nan     0.0100    0.0001
    40        0.3496            -nan     0.0100   -0.0000
    60        0.3324            -nan     0.0100    0.0000
    80        0.3179            -nan     0.0100    0.0000
   100        0.3054            -nan     0.0100    0.0000
   120        0.2941            -nan     0.0100   -0.0000
   140        0.2832            -nan     0.0100   -0.0000
   160        0.2728            -nan     0.0100   -0.0000
   180        0.2638            -nan     0.0100   -0.0000
   200        0.2555            -nan     0.0100   -0.0000
   220        0.2466            -nan     0.0100   -0.0000
   240        0.2394            -nan     0.0100   -0.0000
   260        0.2323            -nan     0.0100   -0.0000
   265        0.2307            -nan     0.0100    0.0000

[1] "GBM variable coefficients"
                            var     rel.inf
outer                     outer 2.564008362
orbit56                 orbit56 2.398084630
spin_vertex         spin_vertex 2.348701859
V1                           V1 2.233851718
comsize                 comsize 2.186214363
membership_s4     membership_s4 2.185986073
pagerank               pagerank 1.974752926
orbit18                 orbit18 1.925226360
third                     third 1.895170622
ratio4                   ratio4 1.737401194
walktrap_vertex walktrap_vertex 1.542922283
orbit45                 orbit45 1.509837197
V2                           V2 1.496311263
graph25                 graph25 1.451946669
bet                         bet 1.408917182
ratio5                   ratio5 1.390060859
orbit27                 orbit27 1.354571948
orbit62                 orbit62 1.317377713
orbit47                 orbit47 1.273113462
adhesion               adhesion 1.257839238
inner                     inner 1.240645702
graph20                 graph20 1.231458748
orbit55                 orbit55 1.190358482
ioratio                 ioratio 1.188315200
orbit65                 orbit65 1.185632739
bigcom40               bigcom40 1.159858736
graph22                 graph22 1.148928936
graph23                 graph23 1.140519926
cohesion               cohesion 1.094081449
graph10                 graph10 1.088354593
trans                     trans 1.060283797
graph5                   graph5 1.030815520
orbit41                 orbit41 0.987043198
graph27                 graph27 0.978128590
orbit33                 orbit33 0.945986980
graph26                 graph26 0.942953543
orbit50                 orbit50 0.938019318
orbit28                 orbit28 0.922951119
orbit46                 orbit46 0.907720644
upto_fifth           upto_fifth 0.891699183
ratio6                   ratio6 0.870737831
knn                         knn 0.849897664
orbit64                 orbit64 0.813449811
orbit24                 orbit24 0.743467908
orbit51                 orbit51 0.734406416
orbit38                 orbit38 0.720748716
orbit16                 orbit16 0.713540740
upto_sixth           upto_sixth 0.708733104
orbit2                   orbit2 0.701355048
orbit37                 orbit37 0.699742683
orbit36                 orbit36 0.696547530
graph7                   graph7 0.689982550
graph24                 graph24 0.685488610
orbit53                 orbit53 0.666476812
orbit12                 orbit12 0.665141151
orbit39                 orbit39 0.661585074
graph16                 graph16 0.659811480
orbit35                 orbit35 0.652840118
orbit44                 orbit44 0.635424436
orbit57                 orbit57 0.618006824
orbit21                 orbit21 0.614911162
orbit11                 orbit11 0.614904795
membership_s32   membership_s32 0.608594098
graph1                   graph1 0.608505251
graph19                 graph19 0.607267496
orbit26                 orbit26 0.582564415
graph15                 graph15 0.581564101
ratio2                   ratio2 0.570548085
orbit23                 orbit23 0.548943986
orbit30                 orbit30 0.546937048
fourth                   fourth 0.541053152
orbit9                   orbit9 0.524667435
graph18                 graph18 0.516947140
graph11                 graph11 0.500719339
orbit25                 orbit25 0.498015367
orbit48                 orbit48 0.492567986
ratio1                   ratio1 0.492254101
orbit66                 orbit66 0.489335298
orbit7                   orbit7 0.483717316
constraint           constraint 0.479523878
graph14                 graph14 0.476360741
orbit59                 orbit59 0.476126006
orbit4                   orbit4 0.470453368
orbit17                 orbit17 0.468482106
graph6                   graph6 0.461764665
orbit69                 orbit69 0.459052371
orbit60                 orbit60 0.438488441
graph9                   graph9 0.436749378
orbit19                 orbit19 0.427864561
orbit15                 orbit15 0.414314947
orbit63                 orbit63 0.410435344
orbit40                 orbit40 0.408605213
orbit49                 orbit49 0.407563391
graph4                   graph4 0.398877074
orbit20                 orbit20 0.398693754
orbit32                 orbit32 0.395693294
orbit10                 orbit10 0.389459772
graph17                 graph17 0.389163439
orbit54                 orbit54 0.383019163
ratio3                   ratio3 0.381456999
graph2                   graph2 0.367817657
orbit58                 orbit58 0.350754867
orbit31                 orbit31 0.350510033
graph28                 graph28 0.348078125
graph21                 graph21 0.346189155
evcent                   evcent 0.345963494
orbit70                 orbit70 0.334051729
hubscore               hubscore 0.333005091
graph12                 graph12 0.330649331
orbit67                 orbit67 0.325447786
orbit1                   orbit1 0.324684933
orbit5                   orbit5 0.311766099
upto_third           upto_third 0.307592911
coreness               coreness 0.292085983
orbit29                 orbit29 0.290486875
orbit71                 orbit71 0.289674635
graph3                   graph3 0.286217641
fifth                     fifth 0.278627846
graph0                   graph0 0.277753915
orbit42                 orbit42 0.264854911
graph29                 graph29 0.260053391
orbit52                 orbit52 0.255736241
orbit61                 orbit61 0.248448730
bigcom246             bigcom246 0.241955490
close                     close 0.231988212
upto_fourth         upto_fourth 0.221322712
orbit43                 orbit43 0.218213766
orbit13                 orbit13 0.213210966
graph13                 graph13 0.211208576
upto_second         upto_second 0.136380436
graph8                   graph8 0.125107851
orbit68                 orbit68 0.119315441
bigcom4                 bigcom4 0.115589841
sixth                     sixth 0.115261905
selfinter             selfinter 0.108071765
bigcom39               bigcom39 0.079749645
second                   second 0.069969735
bigcom1                 bigcom1 0.044879276
membership_s30   membership_s30 0.042577965
pdi                         pdi 0.040521806
membership_s27   membership_s27 0.040008146
bigcom30               bigcom30 0.035222019
orbit6                   orbit6 0.030893596
membership_s36   membership_s36 0.029796578
membership_s37   membership_s37 0.028569377
bigcom21               bigcom21 0.023407032
membership_s31   membership_s31 0.017971407
orbit22                 orbit22 0.011319281
bigcom28               bigcom28 0.009726708
membership_s6     membership_s6 0.007706786
orbit0                   orbit0 0.000000000
orbit3                   orbit3 0.000000000
orbit8                   orbit8 0.000000000
orbit14                 orbit14 0.000000000
orbit34                 orbit34 0.000000000
orbit72                 orbit72 0.000000000
AP                           AP 0.000000000
ecc                         ecc 0.000000000
eccrad                   eccrad 0.000000000
first                     first 0.000000000
bigcom2                 bigcom2 0.000000000
bigcom3                 bigcom3 0.000000000
bigcom6                 bigcom6 0.000000000
bigcom8                 bigcom8 0.000000000
bigcom9                 bigcom9 0.000000000
bigcom11               bigcom11 0.000000000
bigcom13               bigcom13 0.000000000
bigcom15               bigcom15 0.000000000
bigcom16               bigcom16 0.000000000
bigcom22               bigcom22 0.000000000
bigcom24               bigcom24 0.000000000
bigcom26               bigcom26 0.000000000
bigcom31               bigcom31 0.000000000
bigcom32               bigcom32 0.000000000
bigcom33               bigcom33 0.000000000
bigcom34               bigcom34 0.000000000
bigcom36               bigcom36 0.000000000
bigcom37               bigcom37 0.000000000
bigcom38               bigcom38 0.000000000
bigcom43               bigcom43 0.000000000
bigcom44               bigcom44 0.000000000
bigcom46               bigcom46 0.000000000
bigcom47               bigcom47 0.000000000
bigcom49               bigcom49 0.000000000
bigcom50               bigcom50 0.000000000
bigcom51               bigcom51 0.000000000
bigcom52               bigcom52 0.000000000
bigcom54               bigcom54 0.000000000
bigcom56               bigcom56 0.000000000
bigcom62               bigcom62 0.000000000
bigcom66               bigcom66 0.000000000
bigcom68               bigcom68 0.000000000
bigcom69               bigcom69 0.000000000
bigcom71               bigcom71 0.000000000
bigcom72               bigcom72 0.000000000
bigcom73               bigcom73 0.000000000
bigcom74               bigcom74 0.000000000
bigcom75               bigcom75 0.000000000
bigcom76               bigcom76 0.000000000
bigcom77               bigcom77 0.000000000
bigcom79               bigcom79 0.000000000
bigcom80               bigcom80 0.000000000
bigcom82               bigcom82 0.000000000
bigcom83               bigcom83 0.000000000
bigcom84               bigcom84 0.000000000
bigcom85               bigcom85 0.000000000
bigcom87               bigcom87 0.000000000
bigcom89               bigcom89 0.000000000
bigcom91               bigcom91 0.000000000
bigcom92               bigcom92 0.000000000
bigcom93               bigcom93 0.000000000
bigcom96               bigcom96 0.000000000
bigcom97               bigcom97 0.000000000
bigcom98               bigcom98 0.000000000
bigcom99               bigcom99 0.000000000
bigcom101             bigcom101 0.000000000
bigcom104             bigcom104 0.000000000
bigcom106             bigcom106 0.000000000
bigcom109             bigcom109 0.000000000
bigcom113             bigcom113 0.000000000
bigcom116             bigcom116 0.000000000
bigcom120             bigcom120 0.000000000
bigcom123             bigcom123 0.000000000
bigcom126             bigcom126 0.000000000
bigcom127             bigcom127 0.000000000
bigcom137             bigcom137 0.000000000
bigcom139             bigcom139 0.000000000
bigcom140             bigcom140 0.000000000
bigcom143             bigcom143 0.000000000
bigcom145             bigcom145 0.000000000
bigcom146             bigcom146 0.000000000
bigcom147             bigcom147 0.000000000
bigcom149             bigcom149 0.000000000
bigcom153             bigcom153 0.000000000
bigcom154             bigcom154 0.000000000
bigcom156             bigcom156 0.000000000
bigcom157             bigcom157 0.000000000
bigcom158             bigcom158 0.000000000
bigcom160             bigcom160 0.000000000
bigcom161             bigcom161 0.000000000
bigcom162             bigcom162 0.000000000
bigcom164             bigcom164 0.000000000
bigcom166             bigcom166 0.000000000
bigcom167             bigcom167 0.000000000
bigcom171             bigcom171 0.000000000
bigcom173             bigcom173 0.000000000
bigcom175             bigcom175 0.000000000
bigcom176             bigcom176 0.000000000
bigcom177             bigcom177 0.000000000
bigcom178             bigcom178 0.000000000
bigcom180             bigcom180 0.000000000
bigcom181             bigcom181 0.000000000
bigcom184             bigcom184 0.000000000
bigcom186             bigcom186 0.000000000
bigcom187             bigcom187 0.000000000
bigcom189             bigcom189 0.000000000
bigcom194             bigcom194 0.000000000
bigcom195             bigcom195 0.000000000
bigcom196             bigcom196 0.000000000
bigcom204             bigcom204 0.000000000
bigcom205             bigcom205 0.000000000
bigcom212             bigcom212 0.000000000
bigcom214             bigcom214 0.000000000
bigcom222             bigcom222 0.000000000
bigcom223             bigcom223 0.000000000
bigcom226             bigcom226 0.000000000
bigcom227             bigcom227 0.000000000
bigcom229             bigcom229 0.000000000
bigcom233             bigcom233 0.000000000
bigcom236             bigcom236 0.000000000
bigcom237             bigcom237 0.000000000
bigcom248             bigcom248 0.000000000
bigcom249             bigcom249 0.000000000
bigcom250             bigcom250 0.000000000
bigcom254             bigcom254 0.000000000
bigcom266             bigcom266 0.000000000
bigcom269             bigcom269 0.000000000
bigcom272             bigcom272 0.000000000
bigcom274             bigcom274 0.000000000
bigcom281             bigcom281 0.000000000
bigcom291             bigcom291 0.000000000
bigcom292             bigcom292 0.000000000
bigcom295             bigcom295 0.000000000
bigcom299             bigcom299 0.000000000
bigcom301             bigcom301 0.000000000
bigcom306             bigcom306 0.000000000
bigcom309             bigcom309 0.000000000
bigcom314             bigcom314 0.000000000
bigcom321             bigcom321 0.000000000
bigcom341             bigcom341 0.000000000
bigcom350             bigcom350 0.000000000
bigcom353             bigcom353 0.000000000
bigcom359             bigcom359 0.000000000
bigcom363             bigcom363 0.000000000
bigcom365             bigcom365 0.000000000
bigcom385             bigcom385 0.000000000
bigcom386             bigcom386 0.000000000
bigcom408             bigcom408 0.000000000
bigcom412             bigcom412 0.000000000
bigcom480             bigcom480 0.000000000
membership_s1     membership_s1 0.000000000
membership_s3     membership_s3 0.000000000
membership_s5     membership_s5 0.000000000
membership_s7     membership_s7 0.000000000
membership_s8     membership_s8 0.000000000
membership_s9     membership_s9 0.000000000
membership_s11   membership_s11 0.000000000
membership_s12   membership_s12 0.000000000
membership_s14   membership_s14 0.000000000
membership_s15   membership_s15 0.000000000
membership_s16   membership_s16 0.000000000
membership_s17   membership_s17 0.000000000
membership_s18   membership_s18 0.000000000
membership_s20   membership_s20 0.000000000
membership_s21   membership_s21 0.000000000
membership_s22   membership_s22 0.000000000
membership_s24   membership_s24 0.000000000
membership_s25   membership_s25 0.000000000
membership_s26   membership_s26 0.000000000
membership_s28   membership_s28 0.000000000
membership_s33   membership_s33 0.000000000
[1] "Dataset: med_C Model RF, run: 6 of 10 2015-06-22 15:08:16"
     |      Out-of-bag   |
Tree |      MSE  %Var(y) |
   1 |   0.1036   208.89 |
   2 |   0.0922   185.88 |
   3 |   0.0856   172.56 |
   4 |  0.08025   161.78 |
   5 |  0.07778   156.81 |
   6 |   0.0767   154.63 |
   7 |  0.07369   148.55 |
   8 |  0.07156   144.26 |
   9 |  0.06722   135.51 |
  10 |  0.06602   133.10 |
  11 |  0.06489   130.80 |
  12 |  0.06383   128.68 |
  13 |  0.06322   127.45 |
  14 |  0.06201   125.01 |
  15 |  0.06116   123.30 |
  16 |  0.05996   120.87 |
  17 |  0.05952   120.00 |
  18 |  0.05897   118.88 |
  19 |   0.0588   118.53 |
  20 |  0.05832   117.58 |
  21 |  0.05766   116.24 |
  22 |  0.05748   115.88 |
  23 |  0.05691   114.74 |
  24 |  0.05654   113.98 |
  25 |  0.05584   112.58 |
  26 |  0.05557   112.02 |
  27 |   0.0552   111.29 |
  28 |  0.05467   110.21 |
  29 |  0.05459   110.06 |
  30 |  0.05448   109.83 |
  31 |  0.05435   109.57 |
  32 |  0.05428   109.43 |
  33 |  0.05433   109.53 |
  34 |  0.05425   109.37 |
  35 |  0.05397   108.81 |
  36 |  0.05405   108.97 |
  37 |  0.05385   108.56 |
  38 |  0.05363   108.11 |
  39 |  0.05345   107.75 |
  40 |  0.05323   107.30 |
  41 |  0.05299   106.83 |
  42 |  0.05287   106.58 |
  43 |  0.05267   106.18 |
  44 |  0.05276   106.36 |
  45 |  0.05274   106.32 |
  46 |  0.05269   106.22 |
  47 |  0.05254   105.91 |
  48 |  0.05246   105.75 |
  49 |  0.05227   105.38 |
  50 |  0.05224   105.32 |
  51 |  0.05211   105.06 |
  52 |  0.05212   105.08 |
  53 |  0.05194   104.71 |
  54 |  0.05201   104.84 |
  55 |  0.05194   104.70 |
  56 |  0.05185   104.53 |
  57 |  0.05187   104.57 |
  58 |   0.0518   104.43 |
  59 |   0.0518   104.42 |
  60 |  0.05171   104.25 |
  61 |   0.0517   104.23 |
  62 |  0.05165   104.13 |
  63 |  0.05159   104.00 |
  64 |  0.05148   103.79 |
  65 |   0.0515   103.83 |
  66 |  0.05146   103.73 |
  67 |  0.05148   103.79 |
  68 |  0.05142   103.66 |
  69 |  0.05132   103.45 |
  70 |  0.05137   103.55 |
  71 |   0.0513   103.42 |
  72 |  0.05128   103.39 |
  73 |  0.05133   103.47 |
  74 |  0.05131   103.43 |
  75 |  0.05127   103.36 |
  76 |  0.05116   103.14 |
  77 |  0.05114   103.10 |
  78 |  0.05107   102.95 |
  79 |  0.05106   102.93 |
  80 |  0.05108   102.97 |
  81 |  0.05096   102.74 |
  82 |  0.05095   102.71 |
  83 |  0.05092   102.66 |
  84 |  0.05092   102.65 |
  85 |  0.05097   102.75 |
  86 |  0.05098   102.76 |
  87 |  0.05092   102.66 |
  88 |  0.05093   102.66 |
  89 |  0.05086   102.54 |
  90 |   0.0508   102.41 |
  91 |  0.05075   102.31 |
  92 |  0.05079   102.39 |
  93 |  0.05076   102.32 |
  94 |  0.05076   102.33 |
  95 |  0.05072   102.25 |
  96 |  0.05068   102.18 |
  97 |  0.05072   102.24 |
  98 |  0.05065   102.11 |
  99 |  0.05062   102.04 |
 100 |  0.05067   102.14 |
[1] "Random Forest variable coefficients"
                      %IncMSE IncNodePurity
graph0           1.538197e-04  3.773304e-01
graph1           4.007833e-03  8.045281e-01
graph2           4.910945e-04  5.803455e-01
graph3           3.750375e-03  1.094362e+00
graph4           3.408968e-03  1.112808e+00
graph5           2.147352e-03  1.273125e+00
graph6           2.147140e-03  9.210671e-01
graph7           3.048674e-03  8.240329e-01
graph8           1.812159e-04  5.454741e-01
graph9           4.346903e-03  1.129533e+00
graph10          5.394884e-03  1.387974e+00
graph11          6.000848e-03  1.145195e+00
graph12          3.543689e-03  1.300242e+00
graph13          3.398560e-03  1.084962e+00
graph14          4.259989e-03  1.138649e+00
graph15          6.727185e-03  1.221148e+00
graph16          7.929566e-03  1.324404e+00
graph17          6.042066e-03  1.029463e+00
graph18          2.083137e-03  1.036895e+00
graph19          5.486531e-03  1.195612e+00
graph20          4.295092e-03  2.061763e+00
graph21          5.306113e-03  1.355311e+00
graph22          7.884848e-03  1.590262e+00
graph23          7.765460e-03  2.004755e+00
graph24          5.387132e-03  1.234737e+00
graph25          5.489130e-03  1.512412e+00
graph26          1.190584e-02  1.352664e+00
graph27          1.431326e-03  7.147074e-01
graph28          8.666212e-04  5.030541e-01
graph29          2.656031e-04  1.604466e-01
orbit0           1.394238e-03  7.998877e-01
orbit1           3.839267e-03  9.197309e-01
orbit2           1.645567e-03  1.124643e+00
orbit3           1.906214e-03  4.161868e-01
orbit4           6.174140e-03  1.092136e+00
orbit5           3.824654e-03  9.476592e-01
orbit6           3.476266e-03  1.105838e+00
orbit7           2.986097e-03  1.242024e+00
orbit8           2.805876e-03  1.053230e+00
orbit9           5.057652e-03  1.354952e+00
orbit10          5.853953e-03  1.143249e+00
orbit11          3.773577e-03  8.958853e-01
orbit12          6.945631e-03  1.049263e+00
orbit13          9.690725e-04  7.839765e-01
orbit14          3.986052e-04  3.238459e-01
orbit15          5.773390e-03  1.276300e+00
orbit16          7.657793e-03  1.821256e+00
orbit17          3.523943e-03  1.257526e+00
orbit18          4.749271e-03  2.885250e+00
orbit19          3.976675e-03  9.766301e-01
orbit20          3.217612e-03  1.577205e+00
orbit21          3.595845e-03  1.071687e+00
orbit22          3.794460e-03  9.452250e-01
orbit23          4.548828e-03  1.455191e+00
orbit24          3.661398e-03  2.000644e+00
orbit25          1.100650e-02  1.019057e+00
orbit26          2.228116e-03  9.360591e-01
orbit27          1.137644e-02  1.800622e+00
orbit28          2.483333e-03  1.078180e+00
orbit29          2.657954e-03  7.950627e-01
orbit30          6.856670e-03  1.280024e+00
orbit31          4.233547e-03  1.096404e+00
orbit32          6.461091e-03  1.412089e+00
orbit33          3.980742e-03  1.264160e+00
orbit34          5.243091e-03  1.225355e+00
orbit35          3.816898e-03  1.009757e+00
orbit36          2.651808e-03  1.355272e+00
orbit37          3.631912e-03  1.353022e+00
orbit38          2.822332e-03  1.374826e+00
orbit39          3.126797e-03  1.517055e+00
orbit40          4.160780e-03  9.779366e-01
orbit41          2.015199e-03  1.146633e+00
orbit42          1.279340e-03  6.558709e-01
orbit43          2.332146e-03  1.025518e+00
orbit44          1.502073e-03  7.968293e-01
orbit45          1.766786e-02  3.125105e+00
orbit46          5.887665e-03  1.546722e+00
orbit47          7.416158e-03  1.399393e+00
orbit48          4.130495e-03  8.976108e-01
orbit49          3.902602e-03  1.682231e+00
orbit50          2.824406e-03  1.212720e+00
orbit51          3.766365e-03  1.590280e+00
orbit52          5.963652e-03  1.165559e+00
orbit53          2.947381e-03  1.098848e+00
orbit54          4.340498e-03  1.698078e+00
orbit55          1.665634e-03  1.477686e+00
orbit56          1.353758e-02  3.233513e+00
orbit57          5.530798e-03  9.472732e-01
orbit58          3.920251e-03  6.474144e-01
orbit59          5.649552e-03  1.385315e+00
orbit60          2.676909e-03  7.579161e-01
orbit61          6.209389e-04  8.901478e-01
orbit62          5.524143e-03  2.950773e+00
orbit63          8.246623e-04  1.152765e+00
orbit64          3.540587e-03  1.630075e+00
orbit65          1.290345e-02  1.531790e+00
orbit66          2.531539e-03  6.674730e-01
orbit67          6.181749e-04  3.837882e-01
orbit68          1.537078e-03  9.246105e-01
orbit69          1.117039e-03  5.060525e-01
orbit70          8.326028e-04  5.525187e-01
orbit71          1.548392e-03  6.483835e-01
orbit72          2.135325e-04  1.065875e-01
AP              -5.145589e-06  5.978161e-02
bet              5.174607e-03  2.699328e+00
ecc              3.331591e-06  1.717552e-01
eccrad           7.801405e-06  8.954255e-02
close            2.548843e-03  5.779177e-01
constraint       4.587491e-03  1.696922e+00
coreness         1.469579e-03  8.330541e-01
knn              2.824180e-03  1.559110e+00
hubscore         3.942395e-03  1.147894e+00
pagerank         3.185311e-03  3.274437e+00
trans            6.208798e-03  1.650947e+00
evcent           4.286771e-03  1.016245e+00
first            1.598878e-03  4.371024e-01
upto_second      3.100954e-03  7.931522e-01
upto_third       1.863592e-03  9.213431e-01
upto_fourth      3.050142e-03  1.139638e+00
upto_fifth       4.150179e-03  1.484158e+00
upto_sixth       7.827465e-04  7.691938e-01
second           2.913783e-03  8.352221e-01
third            1.009183e-02  3.141104e+00
fourth           3.244380e-03  1.199874e+00
fifth            3.190561e-03  1.247274e+00
sixth            4.665323e-03  1.500629e+00
ratio1           1.807712e-03  1.170123e+00
ratio2           3.606548e-03  1.411414e+00
ratio3           4.140659e-03  1.727617e+00
ratio4           8.018682e-03  4.092376e+00
ratio5           2.273726e-03  2.805201e+00
ratio6           5.774191e-03  1.429779e+00
selfinter       -2.234649e-05  3.361003e-01
walktrap_vertex  1.038024e-03  2.874475e+00
bigcom1         -7.416464e-06  1.467081e-01
bigcom2          0.000000e+00  0.000000e+00
bigcom3          7.505661e-05  3.263573e-01
bigcom4          2.070182e-04  1.460184e-01
bigcom6          0.000000e+00  0.000000e+00
bigcom8          2.920278e-05  8.797302e-02
bigcom9          0.000000e+00  3.122502e-19
bigcom11         0.000000e+00  1.387779e-19
bigcom13         3.814914e-05  2.458434e-01
bigcom15         0.000000e+00  4.163336e-19
bigcom16         0.000000e+00  6.938894e-20
bigcom21        -3.291903e-06  1.758987e-01
bigcom22        -5.927682e-06  9.992275e-03
bigcom24         3.586745e-05  6.263583e-01
bigcom26         4.601416e-05  1.763570e-01
bigcom28         3.674462e-05  3.043610e-01
bigcom30         1.282273e-05  2.120938e-01
bigcom31         0.000000e+00  1.387779e-19
bigcom32         0.000000e+00  1.387779e-19
bigcom33         0.000000e+00  0.000000e+00
bigcom34         0.000000e+00  0.000000e+00
bigcom36         0.000000e+00  0.000000e+00
bigcom37         0.000000e+00  0.000000e+00
bigcom38         0.000000e+00  3.469447e-20
bigcom39        -1.247974e-05  3.132403e-01
bigcom40         4.944492e-03  1.321875e+00
bigcom43         0.000000e+00  3.816392e-19
bigcom44         0.000000e+00  1.734723e-19
bigcom46         0.000000e+00  3.469447e-20
bigcom47         0.000000e+00  0.000000e+00
bigcom49         0.000000e+00  6.938894e-20
bigcom50         0.000000e+00  0.000000e+00
bigcom51         0.000000e+00  0.000000e+00
bigcom52         0.000000e+00  0.000000e+00
bigcom54         0.000000e+00  0.000000e+00
bigcom56        -6.874032e-06  2.139108e-01
bigcom62         0.000000e+00  0.000000e+00
bigcom66         0.000000e+00  0.000000e+00
bigcom68         0.000000e+00  0.000000e+00
bigcom69         0.000000e+00  1.734723e-19
bigcom71         0.000000e+00  0.000000e+00
bigcom72         0.000000e+00  4.163336e-19
bigcom73         0.000000e+00  4.510281e-19
bigcom74         0.000000e+00  1.040834e-19
bigcom75         0.000000e+00  3.469447e-20
bigcom76         0.000000e+00  0.000000e+00
bigcom77         0.000000e+00  2.081668e-19
bigcom79         0.000000e+00  0.000000e+00
bigcom80         0.000000e+00  0.000000e+00
bigcom82        -1.837450e-05  4.288742e-01
bigcom83         0.000000e+00  0.000000e+00
bigcom84         0.000000e+00  0.000000e+00
bigcom85         0.000000e+00  0.000000e+00
bigcom87         0.000000e+00  1.040834e-19
bigcom89         0.000000e+00  1.387779e-19
bigcom91         0.000000e+00  2.775558e-19
bigcom92         0.000000e+00  2.775558e-19
bigcom93         0.000000e+00  0.000000e+00
bigcom96         0.000000e+00  0.000000e+00
bigcom97         0.000000e+00  1.387779e-19
bigcom98         0.000000e+00  0.000000e+00
bigcom99         0.000000e+00  0.000000e+00
bigcom101        0.000000e+00  0.000000e+00
bigcom104        0.000000e+00  0.000000e+00
bigcom106        0.000000e+00  0.000000e+00
bigcom109        0.000000e+00  0.000000e+00
bigcom113        0.000000e+00  0.000000e+00
bigcom116        2.496291e-06  4.205118e-02
bigcom120        0.000000e+00  0.000000e+00
bigcom123        0.000000e+00  6.938894e-20
bigcom126        0.000000e+00  0.000000e+00
bigcom127        3.880702e-05  3.247165e-01
bigcom137        0.000000e+00  0.000000e+00
bigcom139        0.000000e+00  0.000000e+00
bigcom140        0.000000e+00  0.000000e+00
bigcom143        0.000000e+00  0.000000e+00
bigcom145        0.000000e+00  0.000000e+00
bigcom146        0.000000e+00  3.469447e-20
bigcom147        0.000000e+00  5.551115e-19
bigcom149        0.000000e+00  0.000000e+00
bigcom153        0.000000e+00  0.000000e+00
bigcom154        0.000000e+00  0.000000e+00
bigcom156        0.000000e+00  1.040834e-19
bigcom157        0.000000e+00  4.163336e-19
bigcom158        0.000000e+00  1.387779e-19
bigcom160        0.000000e+00  0.000000e+00
bigcom161        0.000000e+00  0.000000e+00
bigcom162        0.000000e+00  0.000000e+00
bigcom164        0.000000e+00  0.000000e+00
bigcom166        0.000000e+00  2.775558e-19
bigcom167        0.000000e+00  2.081668e-19
bigcom171        0.000000e+00  0.000000e+00
bigcom173        0.000000e+00  3.469447e-19
bigcom175        0.000000e+00  0.000000e+00
bigcom176        0.000000e+00  0.000000e+00
bigcom177        0.000000e+00  1.387779e-19
bigcom178        0.000000e+00  0.000000e+00
bigcom180        0.000000e+00  0.000000e+00
bigcom181        0.000000e+00  0.000000e+00
bigcom184        0.000000e+00  0.000000e+00
bigcom186        0.000000e+00  0.000000e+00
bigcom187        0.000000e+00  0.000000e+00
bigcom189        0.000000e+00  1.387779e-19
bigcom194        0.000000e+00  0.000000e+00
bigcom195        0.000000e+00  0.000000e+00
bigcom196        0.000000e+00  0.000000e+00
bigcom204        0.000000e+00  0.000000e+00
bigcom205        0.000000e+00  0.000000e+00
bigcom212        0.000000e+00  0.000000e+00
bigcom214        0.000000e+00  6.938894e-20
bigcom222        0.000000e+00  1.040834e-19
bigcom223        0.000000e+00  0.000000e+00
bigcom226        0.000000e+00  1.387779e-19
bigcom227        0.000000e+00  0.000000e+00
bigcom229        0.000000e+00  0.000000e+00
bigcom233        0.000000e+00  0.000000e+00
bigcom236        0.000000e+00  0.000000e+00
bigcom237        0.000000e+00  0.000000e+00
bigcom246       -1.604036e-05  7.571523e-01
bigcom248        1.655093e-05  3.711022e-01
bigcom249        4.443524e-06  2.314654e-01
bigcom250        0.000000e+00  0.000000e+00
bigcom254        0.000000e+00  0.000000e+00
bigcom266        0.000000e+00  0.000000e+00
bigcom269        0.000000e+00  0.000000e+00
bigcom272        0.000000e+00  0.000000e+00
bigcom274        0.000000e+00  6.938894e-20
bigcom281        0.000000e+00  1.040834e-19
bigcom291        0.000000e+00  0.000000e+00
bigcom292        0.000000e+00  0.000000e+00
bigcom295        0.000000e+00  0.000000e+00
bigcom299        0.000000e+00  0.000000e+00
bigcom301        0.000000e+00  1.387779e-19
bigcom306        0.000000e+00  0.000000e+00
bigcom309        0.000000e+00  0.000000e+00
bigcom314        0.000000e+00  0.000000e+00
bigcom321        0.000000e+00  0.000000e+00
bigcom341        0.000000e+00  0.000000e+00
bigcom350        0.000000e+00  0.000000e+00
bigcom353        0.000000e+00  3.469447e-20
bigcom359        0.000000e+00  0.000000e+00
bigcom363        0.000000e+00  0.000000e+00
bigcom365        0.000000e+00  0.000000e+00
bigcom385        0.000000e+00  0.000000e+00
bigcom386        0.000000e+00  0.000000e+00
bigcom408        6.978106e-05  1.072091e+00
bigcom412        0.000000e+00  1.040834e-19
bigcom480        0.000000e+00  0.000000e+00
spin_vertex      1.552911e-03  3.171524e+00
membership_s1    9.445702e-05  9.221251e-02
membership_s3    0.000000e+00  6.938894e-20
membership_s4    7.066353e-03  2.721950e+00
membership_s5   -5.894759e-06  7.185502e-02
membership_s6    2.836420e-05  2.962491e-01
membership_s7    8.438384e-05  2.864968e-01
membership_s8    0.000000e+00  0.000000e+00
membership_s9    0.000000e+00  1.734723e-19
membership_s11   0.000000e+00  0.000000e+00
membership_s12  -4.852991e-05  3.515329e-01
membership_s14   0.000000e+00  6.938894e-20
membership_s15   6.934735e-07  3.991851e-02
membership_s16  -6.249670e-05  4.133868e-01
membership_s17   0.000000e+00  0.000000e+00
membership_s18  -1.439049e-05  1.469713e-01
membership_s20   0.000000e+00  0.000000e+00
membership_s21  -4.400885e-05  8.876314e-02
membership_s22   0.000000e+00  3.469447e-20
membership_s24   0.000000e+00  0.000000e+00
membership_s25   0.000000e+00  6.938894e-20
membership_s26   0.000000e+00  0.000000e+00
membership_s27   2.845006e-05  1.454338e-01
membership_s28   0.000000e+00  0.000000e+00
membership_s30   2.918122e-04  2.780064e-01
membership_s31   1.184484e-05  4.974995e-02
membership_s32   1.984303e-04  4.872901e-01
membership_s33   0.000000e+00  1.387779e-19
membership_s36   1.766920e-04  1.178672e-01
membership_s37   5.974787e-05  3.270530e-01
V1               3.439945e-03  3.201608e+00
V2               1.349792e-03  2.599455e+00
pdi              4.533397e-05  3.422825e-01
adhesion         8.216873e-03  2.712125e+00
cohesion         8.597375e-03  2.760799e+00
inner            3.395869e-03  3.279365e+00
outer            1.898198e-03  4.027174e+00
ioratio          4.154338e-03  2.422670e+00
comsize          2.344928e-03  4.530850e+00
[1] "Dataset: med_C Model GLM, run: 6 of 10 2015-06-22 15:09:48"
[1] "glmnet variable coefficients"
                         [,1]          [,2]
(Intercept)     -2.896142e+00 -5.035383e+00
graph0           3.192370e-39  7.067297e-04
graph1           1.605133e-41  8.631645e-06
graph2           1.234852e-39  1.050718e-03
graph3           6.176419e-43  9.046522e-08
graph4          -1.853700e-45 -8.221723e-09
graph5           3.721409e-41 -3.222156e-05
graph6           3.577560e-42  1.535622e-06
graph7           8.300399e-41  2.621152e-05
graph8           1.673538e-40 -5.306829e-04
graph9           1.084257e-44  3.416680e-09
graph10          3.492867e-46 -1.906850e-10
graph11         -8.132914e-48 -1.979816e-11
graph12          3.547864e-44  1.615680e-08
graph13          1.413362e-43  1.368974e-08
graph14          3.560419e-46 -4.939775e-09
graph15          4.538051e-42  3.064854e-06
graph16          6.925864e-44 -3.136422e-08
graph17          1.288392e-43 -3.205316e-08
graph18          2.600856e-42  1.609282e-07
graph19          8.646077e-43  2.250937e-07
graph20          7.552124e-43 -2.192083e-07
graph21          3.773093e-42  2.061586e-06
graph22          3.901931e-42  3.478567e-06
graph23          3.545988e-42  3.022985e-06
graph24          6.047401e-42 -3.392349e-06
graph25          2.153468e-41  9.016342e-06
graph26          1.691604e-41 -1.349899e-07
graph27          6.055672e-41 -1.261786e-04
graph28          3.167645e-41  3.264316e-05
graph29         -1.061998e-40 -1.190733e-03
orbit0           3.192370e-39  6.971900e-04
orbit1           1.562708e-41  8.986518e-06
orbit2           2.061534e-40  3.053009e-05
orbit3           1.234852e-39  1.045356e-03
orbit4           1.006963e-42  1.879413e-07
orbit5           1.184244e-42  3.864021e-08
orbit6          -1.875679e-45 -8.347575e-09
orbit7           2.491896e-41  1.805999e-05
orbit8           3.721409e-41 -3.232783e-05
orbit9           1.138512e-41  4.002045e-06
orbit10          4.217061e-42  2.175161e-06
orbit11          1.063947e-40 -5.925089e-06
orbit12          9.832102e-41  1.692278e-05
orbit13          2.678179e-40  3.218018e-04
orbit14          1.673538e-40 -5.390107e-04
orbit15          2.207821e-44  1.305664e-08
orbit16          4.282914e-44 -2.595303e-08
orbit17          2.348115e-44  1.143702e-08
orbit18          4.786633e-45  2.217871e-09
orbit19          2.677538e-46 -2.698322e-10
orbit20          3.607279e-46 -1.388127e-09
orbit21          1.198143e-43  2.189417e-08
orbit22         -8.133148e-48 -1.988143e-11
orbit23          4.180808e-42  5.811879e-06
orbit24          6.901353e-44  4.493221e-08
orbit25          4.444683e-44  3.115246e-09
orbit26          3.375769e-43 -2.036177e-07
orbit27          6.198255e-43  3.731870e-07
orbit28          7.676726e-43 -5.240328e-07
orbit29          2.124950e-43  4.982381e-08
orbit30          1.102795e-42 -2.388293e-06
orbit31          6.829500e-46 -3.784630e-09
orbit32          5.435979e-46 -1.231796e-08
orbit33          1.454542e-41  1.650717e-05
orbit34          4.538051e-42  3.198732e-06
orbit35          2.762377e-43 -9.972556e-08
orbit36          7.997859e-43 -4.408849e-07
orbit37          7.474573e-44 -2.617151e-08
orbit38          2.789782e-42 -1.302471e-06
orbit39          5.594941e-43  5.803536e-08
orbit40          1.463879e-43 -5.738080e-08
orbit41          1.111616e-42  1.701795e-07
orbit42          3.323180e-41  8.430004e-06
orbit43          2.611049e-42  2.742689e-07
orbit44          2.180564e-40 -7.833522e-05
orbit45          2.699869e-42  2.327336e-06
orbit46          1.907604e-42 -1.234076e-06
orbit47          1.013196e-41  6.666832e-06
orbit48          1.670356e-42  1.220548e-06
orbit49          7.955873e-43  1.027062e-07
orbit50          8.562815e-42 -8.030584e-05
orbit51          7.515092e-42  6.104130e-06
orbit52          9.338250e-42  4.300438e-07
orbit53          1.638935e-41  1.438579e-05
orbit54          3.898410e-42  3.449684e-06
orbit55          1.231440e-40  2.281491e-04
orbit56          1.398318e-41  1.346764e-05
orbit57          2.351369e-42  1.918608e-06
orbit58          3.751395e-41 -2.556174e-04
orbit59          8.351811e-42 -5.946320e-06
orbit60          1.843994e-41  3.299321e-06
orbit61          1.407908e-40 -3.864988e-05
orbit62          6.307984e-41  9.669594e-05
orbit63          5.065213e-41  8.693805e-06
orbit64          3.595261e-41 -6.032163e-05
orbit65          5.215259e-41  1.835783e-05
orbit66          1.922733e-41 -6.737364e-06
orbit67          4.773708e-41 -1.710115e-04
orbit68          6.600137e-41 -1.254085e-04
orbit69          1.710303e-40 -2.007364e-03
orbit70          4.922678e-41 -2.185278e-05
orbit71          4.165567e-41  3.763318e-04
orbit72         -1.061998e-40 -1.187480e-03
AP              -1.274441e-38 -9.976787e-02
bet              4.789336e-43  1.746902e-06
ecc             -3.407890e-39  1.103014e-02
eccrad          -2.044734e-38  6.664809e-02
close            9.462213e-37  3.762482e-01
constraint      -4.372411e-37 -6.043241e-01
coreness         5.953301e-39  9.434056e-04
knn              1.491535e-41 -1.989582e-04
hubscore         2.395240e-36  1.111555e+00
pagerank        -8.001946e-37 -1.153113e+01
trans            4.539599e-38  5.438690e-02
evcent           2.386233e-36  1.172364e+00
first            3.192370e-39  7.019160e-04
upto_second      1.362921e-41  8.895476e-06
upto_third       1.074891e-41  3.537797e-06
upto_fourth      3.767019e-41  3.496195e-05
upto_fifth       4.925890e-40  5.797374e-04
upto_sixth       4.689948e-39 -5.381064e-04
second           1.350822e-41  8.771425e-06
third            1.615861e-41  3.828142e-06
fourth          -1.329595e-41 -2.894236e-06
fifth           -4.051689e-41 -3.712363e-05
sixth           -5.371120e-40 -7.118334e-04
ratio1          -2.389719e-41 -2.493962e-04
ratio2          -1.293808e-39 -1.163398e-03
ratio3          -1.603970e-38 -2.509452e-02
ratio4          -2.736212e-37 -1.414661e-01
ratio5           8.387522e-37 -1.706136e+00
ratio6          -3.670622e-39 -4.349048e-03
selfinter        1.487949e-38  4.157375e-02
walktrap_vertex  7.684770e-39 -5.379389e-03
bigcom1         -1.743593e-38  3.234934e-03
bigcom2         -5.291950e-38 -3.732217e-01
bigcom3         -1.526940e-38  5.870122e-02
bigcom4         -4.626449e-39  7.358138e-03
bigcom6         -5.293106e-38 -3.345768e-01
bigcom8         -9.885128e-39  6.657547e-02
bigcom9         -5.311662e-38 -2.764543e-01
bigcom11        -5.302368e-38 -2.909175e-01
bigcom13         3.138389e-38  4.548599e-01
bigcom15        -5.303528e-38 -4.186755e-01
bigcom16        -5.294262e-38 -3.176955e-01
bigcom21         6.593263e-39  3.332242e-02
bigcom22        -4.349586e-38 -3.791275e-01
bigcom24         2.840128e-37  9.330354e-01
bigcom26        -3.761557e-38 -1.801737e-01
bigcom28         2.091951e-38  1.068512e-01
bigcom30         2.284111e-38  1.304110e-01
bigcom31        -5.290795e-38 -2.195241e-01
bigcom32        -5.294262e-38 -2.575393e-01
bigcom33        -5.289641e-38 -3.620995e-01
bigcom34        -5.288487e-38 -2.461223e-01
bigcom36        -5.291950e-38 -3.598506e-01
bigcom37        -5.288487e-38 -2.347952e-01
bigcom38        -5.289641e-38 -4.886417e-01
bigcom39         5.367552e-38  4.790886e-01
bigcom40         8.588022e-38  2.179241e-01
bigcom43        -5.294262e-38 -2.878975e-01
bigcom44        -4.220496e-38 -1.596140e-01
bigcom46        -5.300049e-38 -2.261607e-01
bigcom47        -5.297733e-38 -2.820334e-01
bigcom49        -5.295418e-38 -4.126833e-01
bigcom50        -5.288487e-38 -4.741864e-01
bigcom51        -5.289641e-38 -2.251927e-01
bigcom52        -5.290795e-38 -3.478241e-01
bigcom54        -5.288487e-38 -2.279677e-01
bigcom56         3.138389e-38  2.453092e-01
bigcom62        -5.290795e-38 -2.541055e-01
bigcom66         0.000000e+00  0.000000e+00
bigcom68        -5.290795e-38 -3.381050e-01
bigcom69        -5.296575e-38 -2.810870e-01
bigcom71        -5.288487e-38 -2.023255e-01
bigcom72        -5.288487e-38 -2.684048e-01
bigcom73        -5.304688e-38 -2.662594e-01
bigcom74        -5.297733e-38 -3.527752e-01
bigcom75        -5.290795e-38 -2.088361e-01
bigcom76        -5.294262e-38 -3.204173e-01
bigcom77        -5.295418e-38 -3.804402e-01
bigcom79        -5.289641e-38 -3.247880e-01
bigcom80        -5.295418e-38 -2.214073e-01
bigcom82         2.840128e-37  1.065068e+00
bigcom83        -5.289641e-38 -1.985525e-01
bigcom84        -5.291950e-38 -3.701291e-01
bigcom85        -5.288487e-38 -3.148120e-01
bigcom87        -5.295418e-38 -3.062911e-01
bigcom89        -5.288487e-38 -2.247999e-01
bigcom91        -5.296575e-38 -4.436684e-01
bigcom92        -5.310498e-38 -2.612052e-01
bigcom93        -5.288487e-38 -2.287183e-01
bigcom96        -5.290795e-38 -3.234376e-01
bigcom97        -5.293106e-38 -3.951136e-01
bigcom98        -5.288487e-38 -4.130096e-01
bigcom99         0.000000e+00  0.000000e+00
bigcom101       -5.303528e-38 -2.358972e-01
bigcom104       -5.289641e-38 -3.987855e-01
bigcom106       -5.289641e-38 -2.357105e-01
bigcom109       -5.289641e-38 -3.883905e-01
bigcom113       -5.288487e-38 -3.092331e-01
bigcom116       -2.242562e-38  1.275567e-01
bigcom120       -5.290795e-38 -4.836065e-02
bigcom123       -5.289641e-38 -2.894861e-01
bigcom126       -5.289641e-38 -1.934396e-01
bigcom127        1.493097e-37  3.381170e-01
bigcom137       -5.295418e-38 -3.552785e-01
bigcom139       -5.290795e-38 -2.794260e-01
bigcom140       -5.288487e-38 -2.757190e-01
bigcom143       -5.288487e-38 -7.948145e-02
bigcom145       -5.290795e-38 -3.550449e-01
bigcom146       -5.290795e-38 -2.994925e-01
bigcom147       -5.305849e-38 -3.052206e-01
bigcom149       -5.289641e-38 -2.697517e-01
bigcom153       -5.294262e-38 -2.430741e-01
bigcom154       -5.288487e-38 -2.363249e-01
bigcom156       -5.291950e-38 -2.034086e-01
bigcom157       -5.301208e-38 -1.775762e-01
bigcom158       -5.288487e-38 -2.736695e-01
bigcom160       -5.288487e-38 -2.824143e-01
bigcom161       -5.289641e-38 -2.705489e-01
bigcom162       -5.289641e-38 -3.086505e-01
bigcom164       -5.288487e-38 -5.493914e-01
bigcom166       -5.293106e-38 -4.902440e-01
bigcom167       -5.300049e-38 -3.036972e-01
bigcom171       -5.298891e-38 -4.079596e-01
bigcom173       -5.289641e-38 -3.066283e-01
bigcom175       -5.289641e-38 -2.438757e-01
bigcom176       -5.288487e-38 -3.882509e-01
bigcom177       -5.289641e-38 -3.268538e-01
bigcom178       -5.289641e-38 -3.921131e-01
bigcom180       -5.289641e-38 -2.634820e-01
bigcom181       -5.296575e-38 -3.700690e-01
bigcom184       -5.289641e-38 -3.677109e-01
bigcom186       -5.289641e-38 -3.538433e-01
bigcom187       -5.289641e-38 -3.934775e-01
bigcom189       -5.293106e-38 -3.352810e-01
bigcom194       -5.289641e-38 -4.327998e-01
bigcom195       -5.288487e-38 -2.457498e-01
bigcom196       -5.290795e-38 -3.473716e-01
bigcom204        0.000000e+00  0.000000e+00
bigcom205       -5.289641e-38 -3.070355e-01
bigcom212       -5.289641e-38 -3.282748e-01
bigcom214       -5.288487e-38 -3.154805e-01
bigcom222       -5.289641e-38 -2.369743e-01
bigcom223       -5.293106e-38 -2.842793e-01
bigcom226       -5.290795e-38 -4.141125e-01
bigcom227       -5.290795e-38 -3.131197e-01
bigcom229       -5.288487e-38 -2.261551e-01
bigcom233       -5.290795e-38 -1.781975e-01
bigcom236       -5.288487e-38 -2.932806e-01
bigcom237       -5.291950e-38 -3.167955e-01
bigcom246        2.360874e-37  1.055972e+00
bigcom248        5.947686e-38  3.905046e-01
bigcom249        1.998262e-37  1.055820e+00
bigcom250       -5.303528e-38 -2.900501e-01
bigcom254       -5.289641e-38 -4.657573e-01
bigcom266       -5.289641e-38 -3.360050e-01
bigcom269        0.000000e+00  0.000000e+00
bigcom272       -5.288487e-38 -2.140650e-01
bigcom274       -5.316321e-38 -3.912561e-01
bigcom281       -5.291950e-38 -2.660708e-01
bigcom291       -5.291950e-38 -2.589094e-01
bigcom292       -5.289641e-38 -2.612713e-01
bigcom295       -5.294262e-38 -2.301170e-01
bigcom299       -5.288487e-38 -2.275582e-01
bigcom301       -5.295418e-38 -2.485766e-01
bigcom306       -5.288487e-38 -1.970262e-01
bigcom309       -5.288487e-38 -2.847353e-01
bigcom314       -5.291950e-38 -2.413285e-01
bigcom321       -5.288487e-38 -4.078207e-01
bigcom341       -5.288487e-38 -2.556154e-01
bigcom350       -5.290795e-38 -3.123570e-01
bigcom353       -5.289641e-38 -3.255274e-01
bigcom359       -5.289641e-38 -3.596157e-01
bigcom363       -5.288487e-38 -2.366769e-01
bigcom365       -5.291950e-38 -2.678760e-01
bigcom385       -5.289641e-38 -3.233031e-01
bigcom386       -5.290795e-38 -2.324993e-01
bigcom408        6.209336e-37  1.925878e+00
bigcom412       -5.289641e-38 -5.554010e-01
bigcom480       -5.288487e-38 -4.110156e-01
spin_vertex     -3.503785e-39  3.732261e-02
membership_s1   -3.250746e-38 -1.650275e-01
membership_s3   -5.288487e-38 -5.880999e-03
membership_s4    9.253743e-38  2.294652e-01
membership_s5   -2.559847e-38 -1.674059e-01
membership_s6   -1.971940e-38 -8.136948e-03
membership_s7    9.637482e-41  5.156687e-02
membership_s8   -5.288487e-38 -2.344058e-01
membership_s9   -5.290795e-38 -3.230207e-01
membership_s11  -5.288487e-38 -1.242050e-01
membership_s12   1.156281e-37  7.448482e-01
membership_s14  -5.290795e-38 -2.629998e-01
membership_s15  -3.383202e-38 -1.490005e-01
membership_s16   1.998262e-37  7.911132e-01
membership_s17  -5.288487e-38 -1.967511e-01
membership_s18  -2.849150e-38  5.428832e-03
membership_s20   0.000000e+00  0.000000e+00
membership_s21  -2.333754e-38  2.016994e-03
membership_s22  -5.301208e-38 -2.233319e-01
membership_s24  -5.305849e-38 -2.586733e-01
membership_s25  -5.304688e-38 -2.460354e-01
membership_s26   0.000000e+00  0.000000e+00
membership_s27  -1.812667e-38 -4.245632e-02
membership_s28  -5.290795e-38 -2.146410e-01
membership_s30  -1.275499e-39  1.987145e-03
membership_s31  -3.177055e-38 -1.071785e-01
membership_s32   6.957093e-39  1.384438e-01
membership_s33  -5.288487e-38 -2.472585e-01
membership_s36  -3.147929e-38 -4.362826e-02
membership_s37   3.146646e-38  4.167017e-01
V1               8.310820e-38  2.264342e-01
V2              -1.197336e-38  5.621010e-02
pdi             -4.119503e-35 -7.869348e+00
adhesion        -1.638608e-41 -3.551449e-05
cohesion         3.295615e-41  7.604200e-05
inner            6.945568e-42  7.878635e-06
outer            2.773225e-41 -1.210151e-05
ioratio         -2.700669e-37 -4.664827e-01
comsize         -4.128630e-41 -1.469435e-04
[1] "Dataset: med_C Model GBM, run: 7 of 10 2015-06-22 15:10:28"
Iter   TrainDeviance   ValidDeviance   StepSize   Improve
     1        0.4135            -nan     0.0100    0.0005
     2        0.4112            -nan     0.0100    0.0003
     3        0.4086            -nan     0.0100    0.0004
     4        0.4067            -nan     0.0100    0.0002
     5        0.4045            -nan     0.0100    0.0003
     6        0.4027            -nan     0.0100    0.0002
     7        0.4009            -nan     0.0100    0.0001
     8        0.3991            -nan     0.0100    0.0001
     9        0.3973            -nan     0.0100    0.0002
    10        0.3959            -nan     0.0100   -0.0000
    20        0.3812            -nan     0.0100    0.0001
    40        0.3589            -nan     0.0100    0.0001
    60        0.3416            -nan     0.0100    0.0001
    80        0.3278            -nan     0.0100    0.0001
   100        0.3142            -nan     0.0100   -0.0000
   120        0.3033            -nan     0.0100   -0.0000
   140        0.2926            -nan     0.0100    0.0000
   160        0.2827            -nan     0.0100    0.0000
   180        0.2724            -nan     0.0100   -0.0000
   200        0.2652            -nan     0.0100   -0.0000
   220        0.2552            -nan     0.0100   -0.0000
   240        0.2459            -nan     0.0100    0.0000
   260        0.2382            -nan     0.0100   -0.0000
   265        0.2365            -nan     0.0100   -0.0000

[1] "GBM variable coefficients"
                            var     rel.inf
third                     third 3.111674171
V1                           V1 3.110465057
orbit56                 orbit56 2.619611993
membership_s4     membership_s4 2.577587748
ratio4                   ratio4 2.567562443
comsize                 comsize 2.097538460
pagerank               pagerank 2.096440979
bet                         bet 2.040974951
ratio5                   ratio5 1.980914986
walktrap_vertex walktrap_vertex 1.887762783
V2                           V2 1.786417910
outer                     outer 1.778598798
orbit18                 orbit18 1.768721143
spin_vertex         spin_vertex 1.736865752
orbit45                 orbit45 1.564860587
trans                     trans 1.361091175
orbit62                 orbit62 1.328760177
orbit27                 orbit27 1.271328328
orbit51                 orbit51 1.251410685
graph25                 graph25 1.131004712
orbit20                 orbit20 1.093827162
knn                         knn 1.055315548
inner                     inner 1.034577806
ioratio                 ioratio 1.020249146
graph5                   graph5 1.011903060
graph22                 graph22 0.995152516
orbit17                 orbit17 0.966041985
orbit28                 orbit28 0.945766246
orbit36                 orbit36 0.945017789
upto_fifth           upto_fifth 0.926397868
orbit55                 orbit55 0.905947368
orbit16                 orbit16 0.902269354
bigcom40               bigcom40 0.898395121
orbit30                 orbit30 0.882853458
orbit41                 orbit41 0.873382521
graph27                 graph27 0.832754089
cohesion               cohesion 0.827010480
sixth                     sixth 0.811853853
orbit37                 orbit37 0.799967039
graph10                 graph10 0.797024612
orbit24                 orbit24 0.769255330
orbit46                 orbit46 0.757785056
orbit21                 orbit21 0.756655790
orbit50                 orbit50 0.742281104
graph20                 graph20 0.740274763
orbit33                 orbit33 0.721419477
orbit39                 orbit39 0.720359259
orbit64                 orbit64 0.719938991
adhesion               adhesion 0.719797402
graph11                 graph11 0.689428328
graph1                   graph1 0.656328515
orbit19                 orbit19 0.649039288
ratio1                   ratio1 0.647790400
graph23                 graph23 0.644801899
graph18                 graph18 0.637951486
orbit65                 orbit65 0.610354674
graph12                 graph12 0.603095593
orbit1                   orbit1 0.590257648
orbit32                 orbit32 0.587109118
orbit9                   orbit9 0.582229418
graph14                 graph14 0.577012983
graph21                 graph21 0.575516351
ratio6                   ratio6 0.558330616
graph17                 graph17 0.554792012
ratio3                   ratio3 0.553957202
graph2                   graph2 0.553101360
orbit47                 orbit47 0.552070053
orbit66                 orbit66 0.550153311
graph9                   graph9 0.546747576
graph24                 graph24 0.545427233
orbit38                 orbit38 0.541442038
orbit4                   orbit4 0.535048821
graph6                   graph6 0.531312367
orbit25                 orbit25 0.521138678
graph15                 graph15 0.521025290
orbit63                 orbit63 0.516272205
orbit70                 orbit70 0.512391327
graph7                   graph7 0.511735069
orbit60                 orbit60 0.508625012
orbit52                 orbit52 0.507485077
orbit57                 orbit57 0.497893763
orbit53                 orbit53 0.495395159
orbit2                   orbit2 0.485620241
graph3                   graph3 0.472405496
orbit12                 orbit12 0.461009146
orbit26                 orbit26 0.458599469
orbit44                 orbit44 0.454457482
orbit58                 orbit58 0.435907627
graph19                 graph19 0.434556196
graph13                 graph13 0.430486535
upto_second         upto_second 0.416485815
graph26                 graph26 0.414593219
fourth                   fourth 0.411369504
constraint           constraint 0.402078478
orbit31                 orbit31 0.397434736
orbit67                 orbit67 0.394033678
graph4                   graph4 0.390914368
orbit5                   orbit5 0.382022367
graph16                 graph16 0.377491374
orbit48                 orbit48 0.373640140
orbit7                   orbit7 0.371488338
upto_third           upto_third 0.370835444
fifth                     fifth 0.361749522
orbit13                 orbit13 0.356761068
orbit11                 orbit11 0.349322145
orbit40                 orbit40 0.346488660
coreness               coreness 0.336274416
orbit69                 orbit69 0.329964840
upto_sixth           upto_sixth 0.326983283
graph28                 graph28 0.326811376
orbit10                 orbit10 0.323197919
orbit49                 orbit49 0.305762127
orbit23                 orbit23 0.296834723
orbit42                 orbit42 0.290122090
bigcom246             bigcom246 0.286688609
hubscore               hubscore 0.281887991
orbit29                 orbit29 0.280537369
graph0                   graph0 0.270376636
orbit35                 orbit35 0.267941291
upto_fourth         upto_fourth 0.262484784
graph8                   graph8 0.242101781
ratio2                   ratio2 0.240714815
orbit59                 orbit59 0.237986384
orbit54                 orbit54 0.229318955
orbit15                 orbit15 0.184094803
orbit61                 orbit61 0.178777377
orbit43                 orbit43 0.168409115
close                     close 0.163843584
graph29                 graph29 0.152642256
evcent                   evcent 0.150107447
orbit71                 orbit71 0.146860301
membership_s32   membership_s32 0.141195978
orbit68                 orbit68 0.127668519
membership_s30   membership_s30 0.099211903
bigcom1                 bigcom1 0.096767745
selfinter             selfinter 0.089085124
orbit22                 orbit22 0.085914453
membership_s37   membership_s37 0.073804180
membership_s7     membership_s7 0.062559287
bigcom39               bigcom39 0.047435954
bigcom28               bigcom28 0.044736678
membership_s31   membership_s31 0.037721822
bigcom4                 bigcom4 0.034248649
ecc                         ecc 0.030416045
second                   second 0.026018860
bigcom30               bigcom30 0.020220077
membership_s1     membership_s1 0.012568316
orbit6                   orbit6 0.012514334
pdi                         pdi 0.010576730
AP                           AP 0.008533132
orbit0                   orbit0 0.000000000
orbit3                   orbit3 0.000000000
orbit8                   orbit8 0.000000000
orbit14                 orbit14 0.000000000
orbit34                 orbit34 0.000000000
orbit72                 orbit72 0.000000000
eccrad                   eccrad 0.000000000
first                     first 0.000000000
bigcom2                 bigcom2 0.000000000
bigcom3                 bigcom3 0.000000000
bigcom6                 bigcom6 0.000000000
bigcom8                 bigcom8 0.000000000
bigcom9                 bigcom9 0.000000000
bigcom11               bigcom11 0.000000000
bigcom13               bigcom13 0.000000000
bigcom15               bigcom15 0.000000000
bigcom16               bigcom16 0.000000000
bigcom21               bigcom21 0.000000000
bigcom22               bigcom22 0.000000000
bigcom24               bigcom24 0.000000000
bigcom26               bigcom26 0.000000000
bigcom31               bigcom31 0.000000000
bigcom32               bigcom32 0.000000000
bigcom33               bigcom33 0.000000000
bigcom34               bigcom34 0.000000000
bigcom36               bigcom36 0.000000000
bigcom37               bigcom37 0.000000000
bigcom38               bigcom38 0.000000000
bigcom43               bigcom43 0.000000000
bigcom44               bigcom44 0.000000000
bigcom46               bigcom46 0.000000000
bigcom47               bigcom47 0.000000000
bigcom49               bigcom49 0.000000000
bigcom50               bigcom50 0.000000000
bigcom51               bigcom51 0.000000000
bigcom52               bigcom52 0.000000000
bigcom54               bigcom54 0.000000000
bigcom56               bigcom56 0.000000000
bigcom62               bigcom62 0.000000000
bigcom66               bigcom66 0.000000000
bigcom68               bigcom68 0.000000000
bigcom69               bigcom69 0.000000000
bigcom71               bigcom71 0.000000000
bigcom72               bigcom72 0.000000000
bigcom73               bigcom73 0.000000000
bigcom74               bigcom74 0.000000000
bigcom75               bigcom75 0.000000000
bigcom76               bigcom76 0.000000000
bigcom77               bigcom77 0.000000000
bigcom79               bigcom79 0.000000000
bigcom80               bigcom80 0.000000000
bigcom82               bigcom82 0.000000000
bigcom83               bigcom83 0.000000000
bigcom84               bigcom84 0.000000000
bigcom85               bigcom85 0.000000000
bigcom87               bigcom87 0.000000000
bigcom89               bigcom89 0.000000000
bigcom91               bigcom91 0.000000000
bigcom92               bigcom92 0.000000000
bigcom93               bigcom93 0.000000000
bigcom96               bigcom96 0.000000000
bigcom97               bigcom97 0.000000000
bigcom98               bigcom98 0.000000000
bigcom99               bigcom99 0.000000000
bigcom101             bigcom101 0.000000000
bigcom104             bigcom104 0.000000000
bigcom106             bigcom106 0.000000000
bigcom109             bigcom109 0.000000000
bigcom113             bigcom113 0.000000000
bigcom116             bigcom116 0.000000000
bigcom120             bigcom120 0.000000000
bigcom123             bigcom123 0.000000000
bigcom126             bigcom126 0.000000000
bigcom127             bigcom127 0.000000000
bigcom137             bigcom137 0.000000000
bigcom139             bigcom139 0.000000000
bigcom140             bigcom140 0.000000000
bigcom143             bigcom143 0.000000000
bigcom145             bigcom145 0.000000000
bigcom146             bigcom146 0.000000000
bigcom147             bigcom147 0.000000000
bigcom149             bigcom149 0.000000000
bigcom153             bigcom153 0.000000000
bigcom154             bigcom154 0.000000000
bigcom156             bigcom156 0.000000000
bigcom157             bigcom157 0.000000000
bigcom158             bigcom158 0.000000000
bigcom160             bigcom160 0.000000000
bigcom161             bigcom161 0.000000000
bigcom162             bigcom162 0.000000000
bigcom164             bigcom164 0.000000000
bigcom166             bigcom166 0.000000000
bigcom167             bigcom167 0.000000000
bigcom171             bigcom171 0.000000000
bigcom173             bigcom173 0.000000000
bigcom175             bigcom175 0.000000000
bigcom176             bigcom176 0.000000000
bigcom177             bigcom177 0.000000000
bigcom178             bigcom178 0.000000000
bigcom180             bigcom180 0.000000000
bigcom181             bigcom181 0.000000000
bigcom184             bigcom184 0.000000000
bigcom186             bigcom186 0.000000000
bigcom187             bigcom187 0.000000000
bigcom189             bigcom189 0.000000000
bigcom194             bigcom194 0.000000000
bigcom195             bigcom195 0.000000000
bigcom196             bigcom196 0.000000000
bigcom204             bigcom204 0.000000000
bigcom205             bigcom205 0.000000000
bigcom212             bigcom212 0.000000000
bigcom214             bigcom214 0.000000000
bigcom222             bigcom222 0.000000000
bigcom223             bigcom223 0.000000000
bigcom226             bigcom226 0.000000000
bigcom227             bigcom227 0.000000000
bigcom229             bigcom229 0.000000000
bigcom233             bigcom233 0.000000000
bigcom236             bigcom236 0.000000000
bigcom237             bigcom237 0.000000000
bigcom248             bigcom248 0.000000000
bigcom249             bigcom249 0.000000000
bigcom250             bigcom250 0.000000000
bigcom254             bigcom254 0.000000000
bigcom266             bigcom266 0.000000000
bigcom269             bigcom269 0.000000000
bigcom272             bigcom272 0.000000000
bigcom274             bigcom274 0.000000000
bigcom281             bigcom281 0.000000000
bigcom291             bigcom291 0.000000000
bigcom292             bigcom292 0.000000000
bigcom295             bigcom295 0.000000000
bigcom299             bigcom299 0.000000000
bigcom301             bigcom301 0.000000000
bigcom306             bigcom306 0.000000000
bigcom309             bigcom309 0.000000000
bigcom314             bigcom314 0.000000000
bigcom321             bigcom321 0.000000000
bigcom341             bigcom341 0.000000000
bigcom350             bigcom350 0.000000000
bigcom353             bigcom353 0.000000000
bigcom359             bigcom359 0.000000000
bigcom363             bigcom363 0.000000000
bigcom365             bigcom365 0.000000000
bigcom385             bigcom385 0.000000000
bigcom386             bigcom386 0.000000000
bigcom408             bigcom408 0.000000000
bigcom412             bigcom412 0.000000000
bigcom480             bigcom480 0.000000000
membership_s3     membership_s3 0.000000000
membership_s5     membership_s5 0.000000000
membership_s6     membership_s6 0.000000000
membership_s8     membership_s8 0.000000000
membership_s9     membership_s9 0.000000000
membership_s11   membership_s11 0.000000000
membership_s12   membership_s12 0.000000000
membership_s14   membership_s14 0.000000000
membership_s15   membership_s15 0.000000000
membership_s16   membership_s16 0.000000000
membership_s17   membership_s17 0.000000000
membership_s18   membership_s18 0.000000000
membership_s20   membership_s20 0.000000000
membership_s21   membership_s21 0.000000000
membership_s22   membership_s22 0.000000000
membership_s24   membership_s24 0.000000000
membership_s25   membership_s25 0.000000000
membership_s26   membership_s26 0.000000000
membership_s27   membership_s27 0.000000000
membership_s28   membership_s28 0.000000000
membership_s33   membership_s33 0.000000000
membership_s36   membership_s36 0.000000000
[1] "Dataset: med_C Model RF, run: 7 of 10 2015-06-22 15:11:56"
     |      Out-of-bag   |
Tree |      MSE  %Var(y) |
   1 |   0.1069   212.19 |
   2 |  0.09924   196.97 |
   3 |  0.09222   183.03 |
   4 |  0.08895   176.54 |
   5 |  0.08242   163.58 |
   6 |  0.08009   158.97 |
   7 |  0.07673   152.28 |
   8 |  0.07359   146.07 |
   9 |  0.07154   142.00 |
  10 |  0.06889   136.74 |
  11 |  0.06693   132.83 |
  12 |  0.06578   130.56 |
  13 |  0.06425   127.52 |
  14 |  0.06264   124.34 |
  15 |  0.06157   122.21 |
  16 |  0.06079   120.66 |
  17 |  0.05986   118.81 |
  18 |  0.05935   117.79 |
  19 |   0.0591   117.31 |
  20 |  0.05831   115.73 |
  21 |  0.05773   114.58 |
  22 |  0.05745   114.03 |
  23 |  0.05717   113.47 |
  24 |  0.05727   113.66 |
  25 |  0.05685   112.84 |
  26 |  0.05665   112.44 |
  27 |  0.05633   111.80 |
  28 |  0.05607   111.29 |
  29 |  0.05597   111.09 |
  30 |   0.0556   110.35 |
  31 |  0.05554   110.23 |
  32 |  0.05542   110.01 |
  33 |  0.05522   109.61 |
  34 |  0.05496   109.08 |
  35 |  0.05475   108.68 |
  36 |  0.05471   108.58 |
  37 |  0.05454   108.25 |
  38 |  0.05446   108.10 |
  39 |  0.05436   107.89 |
  40 |  0.05431   107.80 |
  41 |  0.05433   107.83 |
  42 |  0.05412   107.41 |
  43 |  0.05395   107.07 |
  44 |  0.05388   106.93 |
  45 |  0.05376   106.70 |
  46 |   0.0537   106.59 |
  47 |   0.0537   106.59 |
  48 |  0.05353   106.24 |
  49 |  0.05346   106.11 |
  50 |  0.05354   106.26 |
  51 |   0.0535   106.18 |
  52 |  0.05338   105.94 |
  53 |  0.05335   105.89 |
  54 |   0.0533   105.79 |
  55 |  0.05328   105.75 |
  56 |  0.05333   105.84 |
  57 |  0.05327   105.72 |
  58 |  0.05326   105.71 |
  59 |  0.05325   105.69 |
  60 |  0.05317   105.54 |
  61 |  0.05316   105.52 |
  62 |  0.05319   105.57 |
  63 |  0.05303   105.26 |
  64 |  0.05294   105.08 |
  65 |  0.05284   104.88 |
  66 |  0.05283   104.85 |
  67 |  0.05281   104.82 |
  68 |  0.05278   104.75 |
  69 |  0.05269   104.58 |
  70 |  0.05267   104.54 |
  71 |  0.05259   104.39 |
  72 |  0.05256   104.32 |
  73 |  0.05255   104.30 |
  74 |  0.05256   104.31 |
  75 |  0.05255   104.29 |
  76 |  0.05251   104.23 |
  77 |  0.05252   104.25 |
  78 |  0.05248   104.16 |
  79 |  0.05246   104.12 |
  80 |  0.05245   104.11 |
  81 |  0.05242   104.04 |
  82 |  0.05244   104.09 |
  83 |  0.05241   104.02 |
  84 |  0.05236   103.92 |
  85 |  0.05236   103.92 |
  86 |  0.05237   103.94 |
  87 |  0.05235   103.91 |
  88 |  0.05232   103.84 |
  89 |  0.05229   103.78 |
  90 |   0.0523   103.80 |
  91 |  0.05232   103.84 |
  92 |  0.05232   103.85 |
  93 |   0.0523   103.81 |
  94 |  0.05229   103.78 |
  95 |  0.05227   103.76 |
  96 |  0.05224   103.69 |
  97 |  0.05227   103.74 |
  98 |  0.05225   103.70 |
  99 |  0.05225   103.71 |
 100 |  0.05226   103.73 |
[1] "Random Forest variable coefficients"
                      %IncMSE IncNodePurity
graph0           5.032376e-04  2.799556e-01
graph1           6.210817e-03  1.055939e+00
graph2           9.814631e-04  6.303055e-01
graph3           3.549082e-03  1.066980e+00
graph4           3.999435e-03  1.130061e+00
graph5           1.927920e-03  1.076096e+00
graph6           2.818818e-03  9.044381e-01
graph7           2.436090e-03  7.500412e-01
graph8           8.577910e-04  4.395638e-01
graph9           3.281627e-03  8.696743e-01
graph10          3.133018e-03  1.491354e+00
graph11          6.150094e-03  1.391592e+00
graph12          7.441936e-03  1.197860e+00
graph13          5.675840e-03  1.115644e+00
graph14          5.247636e-03  1.072575e+00
graph15          8.607813e-03  1.216050e+00
graph16          5.547153e-03  1.008028e+00
graph17          7.075330e-03  1.417356e+00
graph18          3.676292e-03  8.754607e-01
graph19          6.865002e-03  1.574661e+00
graph20          6.938895e-03  2.163039e+00
graph21          1.021763e-02  1.517374e+00
graph22          3.122407e-03  1.823848e+00
graph23          1.427518e-02  2.384405e+00
graph24          4.970659e-03  1.194253e+00
graph25          5.278180e-03  1.582117e+00
graph26          5.606897e-03  1.062440e+00
graph27          1.644624e-03  9.432638e-01
graph28          5.025196e-04  5.363413e-01
graph29          2.133322e-04  2.878000e-01
orbit0           1.875613e-04  4.155973e-01
orbit1           6.004289e-03  9.657141e-01
orbit2           1.890553e-03  1.317372e+00
orbit3           2.067245e-03  5.846769e-01
orbit4           9.576879e-03  1.300995e+00
orbit5           3.518692e-03  9.081572e-01
orbit6           6.797733e-03  1.011441e+00
orbit7           4.626057e-03  1.574434e+00
orbit8           2.741772e-03  9.057802e-01
orbit9           4.205758e-03  1.204734e+00
orbit10          3.553630e-03  9.500752e-01
orbit11          2.142374e-03  1.186444e+00
orbit12          4.397052e-03  9.653739e-01
orbit13          1.656437e-03  7.588289e-01
orbit14          2.906144e-04  3.234462e-01
orbit15          8.695253e-03  1.345080e+00
orbit16          4.954506e-03  1.669652e+00
orbit17          4.005699e-03  1.098646e+00
orbit18          3.855962e-03  2.849887e+00
orbit19          8.775008e-03  1.228643e+00
orbit20          8.637155e-03  1.578642e+00
orbit21          4.319342e-03  1.411686e+00
orbit22          5.961973e-03  1.299484e+00
orbit23          2.723581e-03  1.440193e+00
orbit24          4.871412e-03  1.757049e+00
orbit25          5.926795e-03  1.059219e+00
orbit26          3.022131e-03  1.200082e+00
orbit27          1.853799e-02  2.469620e+00
orbit28          5.428163e-03  1.466693e+00
orbit29          3.543823e-03  1.082808e+00
orbit30          3.648492e-03  1.259900e+00
orbit31          6.586494e-03  1.431632e+00
orbit32          3.837117e-03  1.394569e+00
orbit33          4.104109e-03  1.090501e+00
orbit34          4.397320e-03  9.455831e-01
orbit35          9.501942e-03  1.380482e+00
orbit36          6.233643e-03  1.918386e+00
orbit37          2.239933e-03  1.186970e+00
orbit38          3.744746e-03  1.470372e+00
orbit39          7.238609e-03  1.522501e+00
orbit40          3.853718e-03  1.407544e+00
orbit41          1.652275e-03  1.103343e+00
orbit42          9.257327e-04  8.802220e-01
orbit43          3.340762e-03  1.044622e+00
orbit44          1.413624e-03  7.069313e-01
orbit45          1.763298e-02  2.940768e+00
orbit46          4.108672e-03  1.089863e+00
orbit47          4.997091e-03  1.364606e+00
orbit48          1.903817e-03  1.020522e+00
orbit49          6.731392e-03  1.954062e+00
orbit50          4.602440e-03  1.700945e+00
orbit51          8.134357e-03  2.244672e+00
orbit52          5.230324e-03  9.822301e-01
orbit53          3.011409e-03  1.319601e+00
orbit54          3.954767e-03  1.138261e+00
orbit55          1.519018e-03  1.189619e+00
orbit56          2.256231e-02  3.573485e+00
orbit57          2.769394e-03  7.189068e-01
orbit58          1.040343e-03  7.649518e-01
orbit59          4.150503e-03  1.357595e+00
orbit60          1.668635e-03  7.431092e-01
orbit61          7.219691e-04  6.442668e-01
orbit62          7.289294e-03  2.109284e+00
orbit63          2.075327e-03  8.251891e-01
orbit64          8.232978e-04  1.115808e+00
orbit65          7.181402e-03  1.287757e+00
orbit66          1.625334e-03  7.310134e-01
orbit67          1.139939e-03  4.755090e-01
orbit68          1.105492e-03  1.029553e+00
orbit69          5.365033e-04  7.470606e-01
orbit70          8.756389e-04  5.221046e-01
orbit71          1.750814e-03  6.022989e-01
orbit72          1.348818e-04  1.789881e-01
AP               2.489661e-05  6.229706e-02
bet              4.026351e-03  3.219354e+00
ecc              2.762940e-04  1.978309e-01
eccrad           7.765546e-05  7.159898e-02
close            2.466626e-03  8.208777e-01
constraint       4.286399e-03  1.600951e+00
coreness         2.531545e-03  7.311991e-01
knn              5.314100e-03  1.510195e+00
hubscore         3.715939e-03  8.344154e-01
pagerank         2.152206e-03  3.411506e+00
trans            3.417919e-03  1.774912e+00
evcent           3.669597e-03  7.303648e-01
first            3.066697e-04  2.991374e-01
upto_second      3.150094e-03  6.599769e-01
upto_third       3.494943e-03  6.229556e-01
upto_fourth      1.949804e-03  8.880546e-01
upto_fifth       5.727536e-03  1.387220e+00
upto_sixth       7.219676e-04  7.435684e-01
second           2.557523e-03  5.694807e-01
third            1.210325e-02  4.071804e+00
fourth           2.988395e-03  1.283500e+00
fifth            3.489410e-03  1.342215e+00
sixth            6.026981e-03  1.550792e+00
ratio1           5.122610e-03  1.450320e+00
ratio2           3.730368e-03  1.332778e+00
ratio3           5.979274e-03  1.559951e+00
ratio4           8.308205e-03  2.981661e+00
ratio5           2.677028e-03  4.257003e+00
ratio6           4.463768e-03  1.817193e+00
selfinter        2.309908e-04  2.063816e-01
walktrap_vertex  1.138838e-03  2.857831e+00
bigcom1          1.605543e-04  3.535175e-01
bigcom2          0.000000e+00  0.000000e+00
bigcom3          1.550187e-04  2.586571e-01
bigcom4          2.327568e-04  2.854393e-01
bigcom6          0.000000e+00  0.000000e+00
bigcom8          1.049089e-04  2.204095e-01
bigcom9          0.000000e+00  3.469447e-20
bigcom11         0.000000e+00  6.938894e-20
bigcom13        -8.129028e-06  1.137605e-01
bigcom15         0.000000e+00  0.000000e+00
bigcom16         0.000000e+00  0.000000e+00
bigcom21        -1.432341e-05  2.523672e-01
bigcom22        -3.260722e-05  3.304775e-02
bigcom24        -1.948491e-05  3.571891e-01
bigcom26         0.000000e+00  3.920475e-18
bigcom28        -9.731330e-05  2.806651e-01
bigcom30         2.907895e-05  1.929615e-01
bigcom31         0.000000e+00  0.000000e+00
bigcom32         0.000000e+00  0.000000e+00
bigcom33         0.000000e+00  0.000000e+00
bigcom34         0.000000e+00  0.000000e+00
bigcom36         0.000000e+00  0.000000e+00
bigcom37         0.000000e+00  0.000000e+00
bigcom38         0.000000e+00  0.000000e+00
bigcom39        -1.686857e-05  2.866899e-01
bigcom40         4.071966e-03  1.343509e+00
bigcom43         0.000000e+00  0.000000e+00
bigcom44         0.000000e+00  3.122502e-19
bigcom46         0.000000e+00  1.040834e-19
bigcom47         0.000000e+00  0.000000e+00
bigcom49         0.000000e+00  2.220446e-18
bigcom50        -1.624622e-05  6.612662e-01
bigcom51         0.000000e+00  0.000000e+00
bigcom52         0.000000e+00  0.000000e+00
bigcom54         0.000000e+00  1.040834e-19
bigcom56        -1.347678e-05  2.311079e-01
bigcom62         0.000000e+00  0.000000e+00
bigcom66         0.000000e+00  0.000000e+00
bigcom68         0.000000e+00  0.000000e+00
bigcom69         0.000000e+00  0.000000e+00
bigcom71         0.000000e+00  0.000000e+00
bigcom72         0.000000e+00  0.000000e+00
bigcom73         0.000000e+00  0.000000e+00
bigcom74         0.000000e+00  0.000000e+00
bigcom75         0.000000e+00  0.000000e+00
bigcom76         0.000000e+00  0.000000e+00
bigcom77         0.000000e+00  0.000000e+00
bigcom79         0.000000e+00  0.000000e+00
bigcom80         0.000000e+00  0.000000e+00
bigcom82         0.000000e+00  0.000000e+00
bigcom83         0.000000e+00  0.000000e+00
bigcom84         0.000000e+00  0.000000e+00
bigcom85         0.000000e+00  0.000000e+00
bigcom87         0.000000e+00  1.387779e-19
bigcom89         0.000000e+00  0.000000e+00
bigcom91         0.000000e+00  1.734723e-19
bigcom92         0.000000e+00  0.000000e+00
bigcom93         0.000000e+00  0.000000e+00
bigcom96         0.000000e+00  0.000000e+00
bigcom97         0.000000e+00  0.000000e+00
bigcom98         0.000000e+00  0.000000e+00
bigcom99         0.000000e+00  0.000000e+00
bigcom101        0.000000e+00  0.000000e+00
bigcom104        0.000000e+00  0.000000e+00
bigcom106        0.000000e+00  0.000000e+00
bigcom109        0.000000e+00  0.000000e+00
bigcom113        0.000000e+00  0.000000e+00
bigcom116        3.256618e-05  1.121397e-01
bigcom120        0.000000e+00  0.000000e+00
bigcom123        0.000000e+00  0.000000e+00
bigcom126        0.000000e+00  0.000000e+00
bigcom127       -2.374769e-05  3.826011e-01
bigcom137        0.000000e+00  0.000000e+00
bigcom139        0.000000e+00  0.000000e+00
bigcom140        0.000000e+00  0.000000e+00
bigcom143        0.000000e+00  0.000000e+00
bigcom145        0.000000e+00  6.938894e-20
bigcom146        0.000000e+00  0.000000e+00
bigcom147        0.000000e+00  1.387779e-19
bigcom149        0.000000e+00  0.000000e+00
bigcom153        0.000000e+00  0.000000e+00
bigcom154        0.000000e+00  0.000000e+00
bigcom156        0.000000e+00  0.000000e+00
bigcom157        0.000000e+00  0.000000e+00
bigcom158        0.000000e+00  0.000000e+00
bigcom160        0.000000e+00  0.000000e+00
bigcom161        0.000000e+00  0.000000e+00
bigcom162        0.000000e+00  0.000000e+00
bigcom164        0.000000e+00  0.000000e+00
bigcom166        0.000000e+00  0.000000e+00
bigcom167       -4.407785e-05  2.886080e-01
bigcom171        0.000000e+00  3.469447e-20
bigcom173        0.000000e+00  0.000000e+00
bigcom175        0.000000e+00  0.000000e+00
bigcom176        0.000000e+00  0.000000e+00
bigcom177        0.000000e+00  0.000000e+00
bigcom178        0.000000e+00  0.000000e+00
bigcom180        0.000000e+00  0.000000e+00
bigcom181        0.000000e+00  0.000000e+00
bigcom184        0.000000e+00  0.000000e+00
bigcom186        0.000000e+00  0.000000e+00
bigcom187        0.000000e+00  0.000000e+00
bigcom189        0.000000e+00  0.000000e+00
bigcom194        0.000000e+00  0.000000e+00
bigcom195        0.000000e+00  0.000000e+00
bigcom196        0.000000e+00  0.000000e+00
bigcom204        0.000000e+00  0.000000e+00
bigcom205        0.000000e+00  0.000000e+00
bigcom212        0.000000e+00  0.000000e+00
bigcom214        0.000000e+00  0.000000e+00
bigcom222        0.000000e+00  0.000000e+00
bigcom223        0.000000e+00  0.000000e+00
bigcom226        0.000000e+00  0.000000e+00
bigcom227        0.000000e+00  0.000000e+00
bigcom229        0.000000e+00  0.000000e+00
bigcom233        0.000000e+00  0.000000e+00
bigcom236        0.000000e+00  0.000000e+00
bigcom237        0.000000e+00  0.000000e+00
bigcom246        5.457041e-05  7.731789e-01
bigcom248       -2.313823e-05  3.420258e-01
bigcom249       -1.109223e-05  2.806336e-01
bigcom250        0.000000e+00  0.000000e+00
bigcom254        0.000000e+00  0.000000e+00
bigcom266        0.000000e+00  0.000000e+00
bigcom269        0.000000e+00  0.000000e+00
bigcom272        0.000000e+00  0.000000e+00
bigcom274        0.000000e+00  3.469447e-20
bigcom281        0.000000e+00  0.000000e+00
bigcom291        0.000000e+00  0.000000e+00
bigcom292        0.000000e+00  0.000000e+00
bigcom295        0.000000e+00  0.000000e+00
bigcom299        0.000000e+00  0.000000e+00
bigcom301        0.000000e+00  0.000000e+00
bigcom306        0.000000e+00  0.000000e+00
bigcom309        0.000000e+00  0.000000e+00
bigcom314        0.000000e+00  0.000000e+00
bigcom321        0.000000e+00  0.000000e+00
bigcom341        0.000000e+00  0.000000e+00
bigcom350        0.000000e+00  0.000000e+00
bigcom353        0.000000e+00  0.000000e+00
bigcom359        0.000000e+00  0.000000e+00
bigcom363        0.000000e+00  0.000000e+00
bigcom365        0.000000e+00  0.000000e+00
bigcom385        0.000000e+00  0.000000e+00
bigcom386        0.000000e+00  0.000000e+00
bigcom408        0.000000e+00  2.937555e-01
bigcom412        0.000000e+00  0.000000e+00
bigcom480        0.000000e+00  0.000000e+00
spin_vertex      1.472971e-03  3.665092e+00
membership_s1    2.810652e-04  2.173531e-01
membership_s3    0.000000e+00  0.000000e+00
membership_s4    5.565461e-03  2.995663e+00
membership_s5    1.368938e-05  1.051286e-01
membership_s6    8.576758e-05  1.920993e-01
membership_s7    2.620675e-04  4.203842e-01
membership_s8    0.000000e+00  0.000000e+00
membership_s9    0.000000e+00  0.000000e+00
membership_s11   0.000000e+00  1.387779e-19
membership_s12  -5.337420e-05  4.332894e-01
membership_s14   0.000000e+00  0.000000e+00
membership_s15   1.148466e-05  1.573650e-02
membership_s16  -7.082600e-05  3.200853e-01
membership_s17   0.000000e+00  0.000000e+00
membership_s18   2.072027e-05  9.989673e-02
membership_s20   0.000000e+00  0.000000e+00
membership_s21  -2.729263e-05  1.693498e-01
membership_s22   0.000000e+00  0.000000e+00
membership_s24   0.000000e+00  0.000000e+00
membership_s25   0.000000e+00  2.810252e-18
membership_s26   0.000000e+00  0.000000e+00
membership_s27   6.259314e-06  7.129947e-02
membership_s28   0.000000e+00  0.000000e+00
membership_s30   2.723504e-04  2.671052e-01
membership_s31   8.825711e-06  6.945747e-02
membership_s32   2.176446e-04  5.733258e-01
membership_s33   0.000000e+00  0.000000e+00
membership_s36   1.544353e-04  1.469154e-01
membership_s37   8.194061e-05  2.955970e-01
V1               4.497899e-03  3.892089e+00
V2               2.320015e-03  2.790038e+00
pdi              1.179882e-05  3.679549e-01
adhesion         6.719902e-03  2.538214e+00
cohesion         5.737584e-03  2.583823e+00
inner            2.310757e-03  2.751209e+00
outer            1.720611e-03  3.456366e+00
ioratio          2.316269e-03  3.002015e+00
comsize          3.155497e-03  4.567938e+00
[1] "Dataset: med_C Model GLM, run: 7 of 10 2015-06-22 15:13:28"
[1] "glmnet variable coefficients"
                         [,1]          [,2]
(Intercept)     -2.878740e+00 -4.852824e+01
graph0           2.870064e-39  9.575543e-05
graph1           1.470134e-41  6.174382e-06
graph2           1.102691e-39  8.704634e-04
graph3           5.832259e-43  1.226579e-07
graph4          -1.605741e-45 -8.960155e-09
graph5           2.857807e-41 -4.539975e-05
graph6           3.304722e-42  1.379123e-06
graph7           6.836713e-41  5.711793e-06
graph8           1.410834e-40 -2.991516e-04
graph9           1.013459e-44  2.964204e-09
graph10          3.465151e-46 -2.856512e-12
graph11         -7.415366e-48 -1.984457e-11
graph12          3.306791e-44  8.615071e-09
graph13          1.304642e-43  2.320992e-08
graph14          4.203857e-46 -4.807017e-09
graph15          4.155940e-42  1.739798e-06
graph16          6.227710e-44 -4.030552e-08
graph17          1.150068e-43 -2.177925e-09
graph18          2.395028e-42  5.245412e-07
graph19          7.830305e-43  2.788774e-07
graph20          3.633431e-43 -4.269127e-07
graph21          3.353918e-42  2.140435e-06
graph22          3.022132e-42  6.247194e-07
graph23          3.117700e-42  2.233516e-06
graph24          5.201948e-42 -9.107852e-07
graph25          1.691703e-41  8.687037e-06
graph26          1.387099e-41  1.173603e-06
graph27          4.158895e-41 -1.947472e-04
graph28          2.389488e-41  5.022405e-05
graph29         -1.092305e-40 -1.195053e-03
orbit0           2.870064e-39  1.156208e-04
orbit1           1.437045e-41  6.795074e-06
orbit2           1.818326e-40  2.752238e-06
orbit3           1.102691e-39  8.767450e-04
orbit4           9.576611e-43  1.978688e-07
orbit5           1.103678e-42  2.850423e-07
orbit6          -1.624516e-45 -8.969927e-09
orbit7           2.122668e-41  8.177204e-06
orbit8           2.857807e-41 -4.507514e-05
orbit9           1.097559e-41  4.842500e-06
orbit10          3.803425e-42  1.612130e-06
orbit11          9.680152e-41  1.728062e-05
orbit12          8.098854e-41 -3.754650e-06
orbit13          2.276387e-40  2.208219e-04
orbit14          1.410834e-40 -3.038840e-04
orbit15          2.091228e-44  1.256587e-08
orbit16          3.980597e-44 -1.649849e-08
orbit17          2.132265e-44  2.827759e-09
orbit18          4.499886e-45  9.470285e-10
orbit19          2.626411e-46 -2.631380e-10
orbit20          5.125974e-46  9.994786e-10
orbit21          1.090187e-43  2.021284e-08
orbit22         -7.415559e-48 -2.007016e-11
orbit23          3.412764e-42  1.876789e-06
orbit24          6.689390e-44  2.940152e-08
orbit25          3.907149e-44 -4.075277e-09
orbit26          3.056834e-43 -1.351163e-07
orbit27          6.004903e-43  4.687792e-07
orbit28          7.383637e-43 -1.438347e-07
orbit29          1.895144e-43  2.939388e-08
orbit30          1.007276e-42 -2.092394e-06
orbit31          7.836329e-46 -2.993618e-09
orbit32          6.635537e-46 -1.258689e-08
orbit33          1.323499e-41  2.240320e-05
orbit34          4.155940e-42  1.871878e-06
orbit35          2.631394e-43 -1.300261e-07
orbit36          7.216089e-43 -3.054881e-07
orbit37          6.535618e-44 -4.603986e-08
orbit38          2.217482e-42 -2.343950e-06
orbit39          5.550578e-43  2.456881e-07
orbit40          1.245780e-43 -3.350384e-08
orbit41          9.910287e-43  6.290660e-07
orbit42          2.781395e-41 -1.300728e-05
orbit43          2.404893e-42  6.336836e-07
orbit44          1.994678e-40 -8.344758e-05
orbit45          2.630518e-42  2.206515e-06
orbit46          1.676783e-42 -4.866649e-07
orbit47          8.629248e-42  6.833422e-06
orbit48          1.440117e-42  7.716657e-07
orbit49          3.905495e-43 -1.353289e-07
orbit50          2.096045e-42 -8.371558e-05
orbit51          6.900431e-42  6.660002e-06
orbit52          8.155118e-42  3.350204e-07
orbit53          1.374036e-41  1.309154e-05
orbit54          3.025019e-42  6.073389e-07
orbit55          9.120819e-41  8.289622e-05
orbit56          1.374338e-41  1.434770e-05
orbit57          1.897852e-42  4.621179e-07
orbit58          3.378631e-41 -1.566326e-04
orbit59          7.371899e-42 -8.102982e-07
orbit60          1.448871e-41 -6.535687e-06
orbit61          1.293879e-40  3.029642e-05
orbit62          5.433897e-41  8.124136e-05
orbit63          3.865189e-41 -1.878126e-05
orbit64          2.583823e-41 -2.306940e-05
orbit65          4.570380e-41  3.381511e-05
orbit66          1.470286e-41 -1.331120e-05
orbit67          3.897001e-41 -1.667464e-04
orbit68          4.486289e-41 -2.065021e-04
orbit69          1.649500e-40 -1.286414e-03
orbit70          3.792551e-41  2.765285e-05
orbit71          2.689418e-41  3.012040e-04
orbit72         -1.092305e-40 -1.192976e-03
AP              -1.715016e-38 -1.314341e-01
bet              3.801729e-43  1.234716e-06
ecc             -3.092516e-39  1.339991e-02
eccrad          -1.855509e-38  8.055065e-02
close            9.375445e-37  5.635149e-01
constraint      -4.055223e-37 -4.429996e-01
coreness         5.549172e-39  9.277970e-04
knn              6.367382e-42 -2.531553e-04
hubscore         2.262025e-36  9.579507e-01
pagerank        -7.840672e-37 -9.520720e+00
trans            2.977525e-38 -9.922137e-02
evcent           2.254544e-36  1.098763e+00
first            2.870064e-39  1.193003e-04
upto_second      1.308425e-41  9.054236e-06
upto_third       1.080614e-41  6.359489e-06
upto_fourth      3.884542e-41  3.882722e-05
upto_fifth       4.595636e-40  5.084339e-04
upto_sixth       4.921214e-39  2.783605e-03
second           1.298063e-41  8.819074e-06
third            1.652233e-41  9.214165e-06
fourth          -1.329010e-41 -6.705677e-06
fifth           -4.202289e-41 -4.155245e-05
sixth           -4.933305e-40 -5.745091e-04
ratio1          -2.720362e-41 -2.883374e-04
ratio2          -1.266832e-39 -1.412981e-03
ratio3          -1.303329e-38 -2.030785e-02
ratio4          -2.681648e-37 -1.266925e-01
ratio5           8.858987e-37 -1.055304e+00
ratio6          -3.214912e-39 -1.986839e-03
selfinter        1.387571e-38  4.010944e-02
walktrap_vertex  8.132143e-39 -2.472154e-02
bigcom1         -1.981979e-38 -1.148019e-02
bigcom2         -5.379886e-38 -2.954737e-01
bigcom3         -1.846309e-38  2.017817e-02
bigcom4          4.413889e-40  3.538471e-02
bigcom6         -5.381056e-38 -3.344351e-01
bigcom8         -1.293655e-38  4.540816e-02
bigcom9         -5.401020e-38 -2.878808e-01
bigcom11        -5.391607e-38 -3.016515e-01
bigcom13         2.401577e-38  3.929688e-01
bigcom15        -5.389258e-38 -4.270262e-01
bigcom16        -5.383397e-38 -3.058001e-01
bigcom21        -2.422214e-38 -1.227031e-01
bigcom22        -4.377506e-38 -3.358585e-01
bigcom24         1.989460e-37  7.875119e-01
bigcom26        -5.441397e-38 -3.626187e-01
bigcom28         2.184927e-38  1.228196e-01
bigcom30         5.750523e-39  7.983734e-02
bigcom31        -5.378717e-38 -2.335845e-01
bigcom32        -5.382226e-38 -2.583400e-01
bigcom33        -5.377548e-38 -3.457719e-01
bigcom34        -5.376379e-38 -2.518212e-01
bigcom36        -5.378717e-38 -2.571631e-01
bigcom37        -5.377548e-38 -2.296506e-01
bigcom38        -5.378717e-38 -4.460180e-01
bigcom39         5.279217e-38  4.452377e-01
bigcom40         8.395236e-38  2.053923e-01
bigcom43        -5.382226e-38 -2.950414e-01
bigcom44        -4.309745e-38 -1.154039e-01
bigcom46        -5.386912e-38 -2.272471e-01
bigcom47        -5.382226e-38 -3.017679e-01
bigcom49        -5.382226e-38 -4.375003e-01
bigcom50         4.514945e-37  1.383300e+00
bigcom51        -5.377548e-38 -2.424976e-01
bigcom52        -5.378717e-38 -3.476836e-01
bigcom54        -5.376379e-38 -2.180866e-01
bigcom56         2.401577e-38  1.830681e-01
bigcom62        -5.377548e-38 -2.921002e-01
bigcom66        -5.376379e-38 -2.659566e-01
bigcom68        -5.377548e-38 -3.016959e-01
bigcom69        -5.382226e-38 -2.554613e-01
bigcom71        -5.376379e-38 -2.162782e-01
bigcom72        -5.376379e-38 -2.479534e-01
bigcom73        -5.393957e-38 -2.873201e-01
bigcom74        -5.385740e-38 -3.481003e-01
bigcom75        -5.378717e-38 -2.329233e-01
bigcom76        -5.381056e-38 -3.269396e-01
bigcom77        -5.383397e-38 -3.834006e-01
bigcom79        -5.377548e-38 -3.173997e-01
bigcom80        -5.381056e-38 -2.234757e-01
bigcom82        -5.377548e-38 -4.067996e-01
bigcom83        -5.377548e-38 -2.060956e-01
bigcom84        -5.382226e-38 -3.869211e-01
bigcom85        -5.377548e-38 -3.428005e-01
bigcom87        -5.382226e-38 -3.161050e-01
bigcom89         0.000000e+00  0.000000e+00
bigcom91        -5.384568e-38 -4.042034e-01
bigcom92        -5.396309e-38 -2.722986e-01
bigcom93        -5.376379e-38 -2.212967e-01
bigcom96        -5.378717e-38 -3.101963e-01
bigcom97        -5.382226e-38 -3.859440e-01
bigcom98        -5.376379e-38 -4.042361e-01
bigcom99         0.000000e+00  0.000000e+00
bigcom101       -5.389258e-38 -2.442953e-01
bigcom104       -5.377548e-38 -4.049362e-01
bigcom106       -5.377548e-38 -2.478408e-01
bigcom109       -5.377548e-38 -4.015007e-01
bigcom113       -5.377548e-38 -2.349135e-01
bigcom116       -2.234175e-38  1.185606e-01
bigcom120       -5.377548e-38 -7.767736e-02
bigcom123       -5.376379e-38 -2.811682e-01
bigcom126       -5.377548e-38 -1.921654e-01
bigcom127        2.831327e-37  6.508567e-01
bigcom137       -5.382226e-38 -3.810160e-01
bigcom139       -5.378717e-38 -3.046781e-01
bigcom140       -5.378717e-38 -2.654200e-01
bigcom143        0.000000e+00  0.000000e+00
bigcom145       -5.378717e-38 -3.530432e-01
bigcom146       -5.378717e-38 -2.775109e-01
bigcom147       -5.390432e-38 -3.266941e-01
bigcom149       -5.379886e-38 -2.880388e-01
bigcom153       -5.383397e-38 -2.491326e-01
bigcom154       -5.376379e-38 -2.474345e-01
bigcom156       -5.381056e-38 -2.431638e-01
bigcom157       -5.388085e-38 -1.664641e-01
bigcom158       -5.377548e-38 -3.047595e-01
bigcom160       -5.376379e-38 -3.087393e-01
bigcom161       -5.378717e-38 -3.115653e-01
bigcom162       -5.376379e-38 -3.587492e-01
bigcom164       -5.376379e-38 -5.797233e-01
bigcom166       -5.381056e-38 -4.724775e-01
bigcom167        3.816644e-38  4.086723e-01
bigcom171       -5.385740e-38 -4.234459e-01
bigcom173       -5.376379e-38 -2.447986e-01
bigcom175       -5.377548e-38 -2.437627e-01
bigcom176       -5.376379e-38 -3.654528e-01
bigcom177       -5.377548e-38 -3.369318e-01
bigcom178       -5.377548e-38 -3.986221e-01
bigcom180       -5.377548e-38 -2.816472e-01
bigcom181       -5.386912e-38 -3.540034e-01
bigcom184       -5.376379e-38 -3.800493e-01
bigcom186       -5.377548e-38 -3.470247e-01
bigcom187       -5.377548e-38 -3.595271e-01
bigcom189       -5.382226e-38 -3.365742e-01
bigcom194       -5.377548e-38 -3.649546e-01
bigcom195       -5.376379e-38 -2.785913e-01
bigcom196       -5.378717e-38 -3.395629e-01
bigcom204        0.000000e+00  0.000000e+00
bigcom205       -5.377548e-38 -3.263496e-01
bigcom212       -5.377548e-38 -3.442048e-01
bigcom214       -5.376379e-38 -2.923721e-01
bigcom222       -5.377548e-38 -2.425220e-01
bigcom223       -5.382226e-38 -2.661304e-01
bigcom226       -5.377548e-38 -4.254414e-01
bigcom227       -5.378717e-38 -3.002698e-01
bigcom229       -5.376379e-38 -2.272659e-01
bigcom233       -5.378717e-38 -1.849876e-01
bigcom236        0.000000e+00  0.000000e+00
bigcom237       -5.379886e-38 -3.256488e-01
bigcom246        2.352058e-37  1.050886e+00
bigcom248        7.263672e-38  4.853714e-01
bigcom249        1.989460e-37  1.013154e+00
bigcom250       -5.390432e-38 -2.837401e-01
bigcom254       -5.377548e-38 -4.816627e-01
bigcom266       -5.378717e-38 -3.061476e-01
bigcom269        0.000000e+00  0.000000e+00
bigcom272       -5.376379e-38 -1.954395e-01
bigcom274       -5.404559e-38 -3.783503e-01
bigcom281       -5.381056e-38 -2.461725e-01
bigcom291       -5.381056e-38 -2.724691e-01
bigcom292       -5.377548e-38 -2.807575e-01
bigcom295       -5.381056e-38 -2.579005e-01
bigcom299       -5.377548e-38 -3.307690e-01
bigcom301       -5.382226e-38 -2.888658e-01
bigcom306       -5.376379e-38 -2.054235e-01
bigcom309        0.000000e+00  0.000000e+00
bigcom314       -5.379886e-38 -2.445157e-01
bigcom321        0.000000e+00  0.000000e+00
bigcom341       -5.377548e-38 -2.476799e-01
bigcom350       -5.378717e-38 -3.055620e-01
bigcom353       -5.376379e-38 -3.229458e-01
bigcom359       -5.377548e-38 -3.652258e-01
bigcom363       -5.376379e-38 -2.052704e-01
bigcom365       -5.378717e-38 -2.990358e-01
bigcom385       -5.377548e-38 -3.254913e-01
bigcom386       -5.377548e-38 -1.954903e-01
bigcom408        4.514945e-37  1.524320e+00
bigcom412       -5.376379e-38 -4.163693e-01
bigcom480       -5.376379e-38 -3.969723e-01
spin_vertex     -4.874040e-39  6.926340e-02
membership_s1   -2.918245e-38 -1.111432e-01
membership_s3   -5.376379e-38 -6.925047e-03
membership_s4    9.251699e-38  2.263761e-01
membership_s5   -2.172096e-38 -1.290629e-01
membership_s6   -2.786036e-38 -6.617575e-02
membership_s7    6.957414e-39  9.382851e-02
membership_s8   -5.377548e-38 -2.292597e-01
membership_s9   -5.376379e-38 -3.359037e-01
membership_s11  -5.377548e-38 -1.875128e-01
membership_s12   1.484293e-37  8.302397e-01
membership_s14  -5.379886e-38 -2.803571e-01
membership_s15  -3.471924e-38 -1.677430e-01
membership_s16   2.831327e-37  6.489359e-01
membership_s17  -5.376379e-38 -1.758913e-01
membership_s18  -2.937712e-38 -6.509838e-03
membership_s20  -5.376379e-38 -4.509474e-01
membership_s21  -2.589625e-38 -1.224553e-02
membership_s22  -5.389258e-38 -2.244840e-01
membership_s24  -5.391607e-38 -2.640123e-01
membership_s25  -5.391607e-38 -2.346129e-01
membership_s26   0.000000e+00  0.000000e+00
membership_s27  -2.069320e-38 -7.235912e-02
membership_s28  -5.378717e-38 -2.172706e-01
membership_s30  -1.984802e-39 -1.136782e-02
membership_s31  -2.724104e-38 -7.667859e-02
membership_s32  -5.436442e-39  9.133943e-02
membership_s33  -5.376379e-38 -2.236493e-01
membership_s36  -3.426581e-38 -6.794723e-02
membership_s37   3.058239e-38  3.847664e-01
V1               8.835740e-38  3.227145e-01
V2              -1.312484e-38  1.527509e-01
pdi             -5.917805e-35 -6.789463e+01
adhesion        -1.587738e-41 -3.132883e-05
cohesion         3.196366e-41  6.838014e-05
inner            6.942237e-42  5.751520e-06
outer            2.978070e-41 -1.257895e-06
ioratio         -2.654515e-37 -3.654369e-01
comsize         -4.729962e-41 -1.622813e-04
[1] "Dataset: med_C Model GBM, run: 8 of 10 2015-06-22 15:14:00"
Iter   TrainDeviance   ValidDeviance   StepSize   Improve
     1        0.4101            -nan     0.0100    0.0001
     2        0.4079            -nan     0.0100    0.0002
     3        0.4055            -nan     0.0100    0.0002
     4        0.4032            -nan     0.0100    0.0002
     5        0.4010            -nan     0.0100    0.0002
     6        0.3991            -nan     0.0100    0.0002
     7        0.3973            -nan     0.0100    0.0002
     8        0.3953            -nan     0.0100    0.0005
     9        0.3935            -nan     0.0100    0.0001
    10        0.3915            -nan     0.0100    0.0002
    20        0.3770            -nan     0.0100    0.0002
    40        0.3551            -nan     0.0100   -0.0001
    60        0.3368            -nan     0.0100    0.0000
    80        0.3213            -nan     0.0100   -0.0000
   100        0.3092            -nan     0.0100   -0.0001
   120        0.2981            -nan     0.0100   -0.0001
   140        0.2859            -nan     0.0100   -0.0000
   160        0.2756            -nan     0.0100   -0.0000
   180        0.2671            -nan     0.0100   -0.0000
   200        0.2575            -nan     0.0100   -0.0000
   220        0.2486            -nan     0.0100   -0.0000
   240        0.2416            -nan     0.0100    0.0000
   260        0.2340            -nan     0.0100   -0.0001
   265        0.2322            -nan     0.0100    0.0000

[1] "GBM variable coefficients"
                            var    rel.inf
third                     third 2.82775048
membership_s4     membership_s4 2.53565929
pagerank               pagerank 2.46577473
comsize                 comsize 2.43694343
V1                           V1 2.39026616
spin_vertex         spin_vertex 2.34984334
outer                     outer 2.27478156
ratio4                   ratio4 2.21408246
ratio5                   ratio5 2.00831990
V2                           V2 1.99160155
orbit18                 orbit18 1.92271292
walktrap_vertex walktrap_vertex 1.81076064
orbit56                 orbit56 1.67397452
orbit27                 orbit27 1.51746993
graph25                 graph25 1.46482497
orbit62                 orbit62 1.41537483
bet                         bet 1.41043999
trans                     trans 1.37149310
orbit45                 orbit45 1.36376150
ioratio                 ioratio 1.27225298
orbit50                 orbit50 1.21676885
inner                     inner 1.21105947
orbit64                 orbit64 1.19484224
orbit46                 orbit46 1.17616265
bigcom40               bigcom40 1.12078553
graph10                 graph10 1.10865884
cohesion               cohesion 1.07202856
orbit36                 orbit36 1.06931951
graph22                 graph22 0.98227713
upto_fifth           upto_fifth 0.96434593
orbit16                 orbit16 0.93568653
graph1                   graph1 0.92284517
adhesion               adhesion 0.92160994
knn                         knn 0.90408494
graph23                 graph23 0.88215886
graph20                 graph20 0.84397670
graph16                 graph16 0.84075244
graph26                 graph26 0.83798648
graph27                 graph27 0.83037526
orbit28                 orbit28 0.81906825
orbit38                 orbit38 0.81644313
graph17                 graph17 0.81480041
ratio6                   ratio6 0.81280441
orbit20                 orbit20 0.81123115
orbit65                 orbit65 0.81109280
upto_sixth           upto_sixth 0.79521725
orbit39                 orbit39 0.76378130
graph5                   graph5 0.74105278
orbit47                 orbit47 0.74074849
orbit17                 orbit17 0.71125406
ratio1                   ratio1 0.69740026
orbit35                 orbit35 0.69262941
orbit55                 orbit55 0.69148578
orbit11                 orbit11 0.68944287
orbit41                 orbit41 0.68464965
orbit51                 orbit51 0.65436968
orbit48                 orbit48 0.65238622
orbit32                 orbit32 0.64594260
orbit9                   orbit9 0.64123634
orbit54                 orbit54 0.63894210
orbit21                 orbit21 0.63775692
constraint           constraint 0.60636840
orbit33                 orbit33 0.57771051
graph14                 graph14 0.57088309
graph7                   graph7 0.56409841
graph21                 graph21 0.55253982
orbit63                 orbit63 0.53871754
orbit44                 orbit44 0.51543908
sixth                     sixth 0.51151961
orbit40                 orbit40 0.50870426
graph3                   graph3 0.50820174
ratio3                   ratio3 0.50582299
graph6                   graph6 0.50084367
orbit37                 orbit37 0.48162255
graph19                 graph19 0.46241885
orbit23                 orbit23 0.45350980
orbit1                   orbit1 0.45064781
graph15                 graph15 0.44880400
orbit10                 orbit10 0.44269964
orbit66                 orbit66 0.43568787
orbit25                 orbit25 0.42824451
orbit24                 orbit24 0.42622895
orbit30                 orbit30 0.42488561
orbit2                   orbit2 0.42037361
orbit29                 orbit29 0.42016983
graph12                 graph12 0.41605171
graph18                 graph18 0.41338537
orbit26                 orbit26 0.41265588
orbit12                 orbit12 0.41174892
orbit7                   orbit7 0.40698695
graph13                 graph13 0.40680230
hubscore               hubscore 0.40364927
graph11                 graph11 0.39484720
orbit53                 orbit53 0.37101552
orbit5                   orbit5 0.36574538
orbit31                 orbit31 0.36211325
orbit52                 orbit52 0.36207581
upto_second         upto_second 0.34885355
orbit57                 orbit57 0.34738346
coreness               coreness 0.34591813
orbit61                 orbit61 0.33855359
bigcom246             bigcom246 0.32596412
orbit4                   orbit4 0.30791880
graph28                 graph28 0.30403443
orbit58                 orbit58 0.29451492
orbit13                 orbit13 0.29443279
graph24                 graph24 0.28550003
graph0                   graph0 0.28370624
orbit42                 orbit42 0.27850666
membership_s32   membership_s32 0.27674382
fourth                   fourth 0.27583787
orbit15                 orbit15 0.27065133
orbit49                 orbit49 0.26241206
close                     close 0.26210276
graph4                   graph4 0.25836818
orbit68                 orbit68 0.25721702
graph29                 graph29 0.25609215
fifth                     fifth 0.25574736
selfinter             selfinter 0.25001528
orbit69                 orbit69 0.24338079
orbit67                 orbit67 0.21570434
orbit60                 orbit60 0.20655147
orbit70                 orbit70 0.19998948
orbit59                 orbit59 0.19817916
graph9                   graph9 0.19658091
evcent                   evcent 0.18973278
graph8                   graph8 0.18269830
bigcom248             bigcom248 0.18000985
ratio2                   ratio2 0.17805058
orbit71                 orbit71 0.16556129
bigcom4                 bigcom4 0.16263934
orbit19                 orbit19 0.16153228
upto_fourth         upto_fourth 0.15338028
second                   second 0.11924347
graph2                   graph2 0.11560630
upto_third           upto_third 0.09462096
orbit43                 orbit43 0.07805397
bigcom28               bigcom28 0.07071486
bigcom30               bigcom30 0.06015000
membership_s7     membership_s7 0.04008004
pdi                         pdi 0.03851707
bigcom1                 bigcom1 0.03689144
membership_s30   membership_s30 0.03460057
membership_s37   membership_s37 0.02958748
orbit22                 orbit22 0.02577621
membership_s31   membership_s31 0.01891570
membership_s15   membership_s15 0.01164193
membership_s6     membership_s6 0.01036573
orbit0                   orbit0 0.00000000
orbit3                   orbit3 0.00000000
orbit6                   orbit6 0.00000000
orbit8                   orbit8 0.00000000
orbit14                 orbit14 0.00000000
orbit34                 orbit34 0.00000000
orbit72                 orbit72 0.00000000
AP                           AP 0.00000000
ecc                         ecc 0.00000000
eccrad                   eccrad 0.00000000
first                     first 0.00000000
bigcom2                 bigcom2 0.00000000
bigcom3                 bigcom3 0.00000000
bigcom6                 bigcom6 0.00000000
bigcom8                 bigcom8 0.00000000
bigcom9                 bigcom9 0.00000000
bigcom11               bigcom11 0.00000000
bigcom13               bigcom13 0.00000000
bigcom15               bigcom15 0.00000000
bigcom16               bigcom16 0.00000000
bigcom21               bigcom21 0.00000000
bigcom22               bigcom22 0.00000000
bigcom24               bigcom24 0.00000000
bigcom26               bigcom26 0.00000000
bigcom31               bigcom31 0.00000000
bigcom32               bigcom32 0.00000000
bigcom33               bigcom33 0.00000000
bigcom34               bigcom34 0.00000000
bigcom36               bigcom36 0.00000000
bigcom37               bigcom37 0.00000000
bigcom38               bigcom38 0.00000000
bigcom39               bigcom39 0.00000000
bigcom43               bigcom43 0.00000000
bigcom44               bigcom44 0.00000000
bigcom46               bigcom46 0.00000000
bigcom47               bigcom47 0.00000000
bigcom49               bigcom49 0.00000000
bigcom50               bigcom50 0.00000000
bigcom51               bigcom51 0.00000000
bigcom52               bigcom52 0.00000000
bigcom54               bigcom54 0.00000000
bigcom56               bigcom56 0.00000000
bigcom62               bigcom62 0.00000000
bigcom66               bigcom66 0.00000000
bigcom68               bigcom68 0.00000000
bigcom69               bigcom69 0.00000000
bigcom71               bigcom71 0.00000000
bigcom72               bigcom72 0.00000000
bigcom73               bigcom73 0.00000000
bigcom74               bigcom74 0.00000000
bigcom75               bigcom75 0.00000000
bigcom76               bigcom76 0.00000000
bigcom77               bigcom77 0.00000000
bigcom79               bigcom79 0.00000000
bigcom80               bigcom80 0.00000000
bigcom82               bigcom82 0.00000000
bigcom83               bigcom83 0.00000000
bigcom84               bigcom84 0.00000000
bigcom85               bigcom85 0.00000000
bigcom87               bigcom87 0.00000000
bigcom89               bigcom89 0.00000000
bigcom91               bigcom91 0.00000000
bigcom92               bigcom92 0.00000000
bigcom93               bigcom93 0.00000000
bigcom96               bigcom96 0.00000000
bigcom97               bigcom97 0.00000000
bigcom98               bigcom98 0.00000000
bigcom99               bigcom99 0.00000000
bigcom101             bigcom101 0.00000000
bigcom104             bigcom104 0.00000000
bigcom106             bigcom106 0.00000000
bigcom109             bigcom109 0.00000000
bigcom113             bigcom113 0.00000000
bigcom116             bigcom116 0.00000000
bigcom120             bigcom120 0.00000000
bigcom123             bigcom123 0.00000000
bigcom126             bigcom126 0.00000000
bigcom127             bigcom127 0.00000000
bigcom137             bigcom137 0.00000000
bigcom139             bigcom139 0.00000000
bigcom140             bigcom140 0.00000000
bigcom143             bigcom143 0.00000000
bigcom145             bigcom145 0.00000000
bigcom146             bigcom146 0.00000000
bigcom147             bigcom147 0.00000000
bigcom149             bigcom149 0.00000000
bigcom153             bigcom153 0.00000000
bigcom154             bigcom154 0.00000000
bigcom156             bigcom156 0.00000000
bigcom157             bigcom157 0.00000000
bigcom158             bigcom158 0.00000000
bigcom160             bigcom160 0.00000000
bigcom161             bigcom161 0.00000000
bigcom162             bigcom162 0.00000000
bigcom164             bigcom164 0.00000000
bigcom166             bigcom166 0.00000000
bigcom167             bigcom167 0.00000000
bigcom171             bigcom171 0.00000000
bigcom173             bigcom173 0.00000000
bigcom175             bigcom175 0.00000000
bigcom176             bigcom176 0.00000000
bigcom177             bigcom177 0.00000000
bigcom178             bigcom178 0.00000000
bigcom180             bigcom180 0.00000000
bigcom181             bigcom181 0.00000000
bigcom184             bigcom184 0.00000000
bigcom186             bigcom186 0.00000000
bigcom187             bigcom187 0.00000000
bigcom189             bigcom189 0.00000000
bigcom194             bigcom194 0.00000000
bigcom195             bigcom195 0.00000000
bigcom196             bigcom196 0.00000000
bigcom204             bigcom204 0.00000000
bigcom205             bigcom205 0.00000000
bigcom212             bigcom212 0.00000000
bigcom214             bigcom214 0.00000000
bigcom222             bigcom222 0.00000000
bigcom223             bigcom223 0.00000000
bigcom226             bigcom226 0.00000000
bigcom227             bigcom227 0.00000000
bigcom229             bigcom229 0.00000000
bigcom233             bigcom233 0.00000000
bigcom236             bigcom236 0.00000000
bigcom237             bigcom237 0.00000000
bigcom249             bigcom249 0.00000000
bigcom250             bigcom250 0.00000000
bigcom254             bigcom254 0.00000000
bigcom266             bigcom266 0.00000000
bigcom269             bigcom269 0.00000000
bigcom272             bigcom272 0.00000000
bigcom274             bigcom274 0.00000000
bigcom281             bigcom281 0.00000000
bigcom291             bigcom291 0.00000000
bigcom292             bigcom292 0.00000000
bigcom295             bigcom295 0.00000000
bigcom299             bigcom299 0.00000000
bigcom301             bigcom301 0.00000000
bigcom306             bigcom306 0.00000000
bigcom309             bigcom309 0.00000000
bigcom314             bigcom314 0.00000000
bigcom321             bigcom321 0.00000000
bigcom341             bigcom341 0.00000000
bigcom350             bigcom350 0.00000000
bigcom353             bigcom353 0.00000000
bigcom359             bigcom359 0.00000000
bigcom363             bigcom363 0.00000000
bigcom365             bigcom365 0.00000000
bigcom385             bigcom385 0.00000000
bigcom386             bigcom386 0.00000000
bigcom408             bigcom408 0.00000000
bigcom412             bigcom412 0.00000000
bigcom480             bigcom480 0.00000000
membership_s1     membership_s1 0.00000000
membership_s3     membership_s3 0.00000000
membership_s5     membership_s5 0.00000000
membership_s8     membership_s8 0.00000000
membership_s9     membership_s9 0.00000000
membership_s11   membership_s11 0.00000000
membership_s12   membership_s12 0.00000000
membership_s14   membership_s14 0.00000000
membership_s16   membership_s16 0.00000000
membership_s17   membership_s17 0.00000000
membership_s18   membership_s18 0.00000000
membership_s20   membership_s20 0.00000000
membership_s21   membership_s21 0.00000000
membership_s22   membership_s22 0.00000000
membership_s24   membership_s24 0.00000000
membership_s25   membership_s25 0.00000000
membership_s26   membership_s26 0.00000000
membership_s27   membership_s27 0.00000000
membership_s28   membership_s28 0.00000000
membership_s33   membership_s33 0.00000000
membership_s36   membership_s36 0.00000000
[1] "Dataset: med_C Model RF, run: 8 of 10 2015-06-22 15:15:29"
     |      Out-of-bag   |
Tree |      MSE  %Var(y) |
   1 |   0.0965   193.39 |
   2 |  0.09142   183.20 |
   3 |  0.08826   176.86 |
   4 |  0.08295   166.23 |
   5 |  0.08027   160.85 |
   6 |   0.0758   151.90 |
   7 |  0.07177   143.83 |
   8 |  0.07013   140.54 |
   9 |  0.06741   135.09 |
  10 |  0.06578   131.82 |
  11 |  0.06341   127.07 |
  12 |  0.06186   123.96 |
  13 |  0.06124   122.72 |
  14 |   0.0604   121.03 |
  15 |  0.05936   118.96 |
  16 |  0.05881   117.85 |
  17 |  0.05852   117.27 |
  18 |  0.05792   116.08 |
  19 |  0.05767   115.57 |
  20 |  0.05724   114.71 |
  21 |  0.05644   113.09 |
  22 |  0.05601   112.25 |
  23 |  0.05585   111.92 |
  24 |   0.0556   111.41 |
  25 |  0.05531   110.84 |
  26 |   0.0551   110.41 |
  27 |  0.05496   110.13 |
  28 |  0.05478   109.78 |
  29 |  0.05471   109.64 |
  30 |   0.0545   109.21 |
  31 |  0.05448   109.18 |
  32 |  0.05436   108.93 |
  33 |  0.05431   108.84 |
  34 |  0.05429   108.79 |
  35 |  0.05406   108.34 |
  36 |  0.05386   107.93 |
  37 |  0.05376   107.73 |
  38 |  0.05385   107.90 |
  39 |   0.0538   107.82 |
  40 |  0.05376   107.73 |
  41 |  0.05371   107.63 |
  42 |  0.05362   107.46 |
  43 |  0.05354   107.29 |
  44 |  0.05342   107.04 |
  45 |  0.05337   106.94 |
  46 |  0.05335   106.91 |
  47 |  0.05335   106.91 |
  48 |  0.05331   106.83 |
  49 |  0.05313   106.47 |
  50 |  0.05298   106.16 |
  51 |  0.05289   105.99 |
  52 |  0.05294   106.09 |
  53 |  0.05291   106.04 |
  54 |  0.05285   105.90 |
  55 |  0.05282   105.85 |
  56 |  0.05275   105.71 |
  57 |  0.05269   105.60 |
  58 |  0.05271   105.63 |
  59 |  0.05268   105.57 |
  60 |   0.0527   105.60 |
  61 |  0.05261   105.43 |
  62 |  0.05263   105.47 |
  63 |  0.05268   105.56 |
  64 |  0.05262   105.45 |
  65 |  0.05259   105.39 |
  66 |  0.05264   105.49 |
  67 |  0.05266   105.53 |
  68 |  0.05263   105.46 |
  69 |  0.05255   105.30 |
  70 |  0.05249   105.18 |
  71 |  0.05238   104.98 |
  72 |  0.05234   104.88 |
  73 |  0.05223   104.67 |
  74 |   0.0522   104.61 |
  75 |  0.05219   104.58 |
  76 |  0.05216   104.53 |
  77 |  0.05209   104.39 |
  78 |  0.05205   104.30 |
  79 |  0.05203   104.26 |
  80 |  0.05197   104.15 |
  81 |  0.05191   104.02 |
  82 |  0.05185   103.91 |
  83 |  0.05181   103.83 |
  84 |  0.05179   103.79 |
  85 |  0.05185   103.90 |
  86 |  0.05186   103.92 |
  87 |  0.05188   103.97 |
  88 |  0.05178   103.76 |
  89 |  0.05177   103.74 |
  90 |  0.05171   103.62 |
  91 |  0.05172   103.64 |
  92 |  0.05172   103.65 |
  93 |  0.05168   103.56 |
  94 |  0.05163   103.46 |
  95 |  0.05158   103.36 |
  96 |  0.05155   103.30 |
  97 |  0.05155   103.29 |
  98 |  0.05154   103.29 |
  99 |  0.05151   103.23 |
 100 |  0.05149   103.18 |
[1] "Random Forest variable coefficients"
                      %IncMSE IncNodePurity
graph0           1.353061e-04  3.370582e-01
graph1           7.325152e-03  1.263807e+00
graph2           8.397606e-04  4.770256e-01
graph3           4.389932e-03  1.055124e+00
graph4           1.735925e-03  6.393117e-01
graph5           5.344133e-03  1.173558e+00
graph6           3.726759e-03  9.362749e-01
graph7           5.023664e-03  1.187104e+00
graph8           4.024346e-04  3.740993e-01
graph9           5.275681e-03  8.187727e-01
graph10          6.115467e-03  1.267519e+00
graph11          5.980380e-03  1.211977e+00
graph12          3.989930e-03  1.103948e+00
graph13          4.684549e-03  1.167944e+00
graph14          4.313131e-03  1.082391e+00
graph15          9.019767e-03  1.437906e+00
graph16          6.504522e-03  1.152935e+00
graph17          7.742000e-03  1.389550e+00
graph18          1.942295e-03  1.091434e+00
graph19          8.386650e-03  1.172863e+00
graph20          5.364890e-03  1.979799e+00
graph21          3.978628e-03  1.131352e+00
graph22          1.330392e-02  1.783763e+00
graph23          8.763590e-03  1.867468e+00
graph24          1.047010e-02  1.185156e+00
graph25          7.382576e-03  1.463175e+00
graph26          1.254603e-02  1.440972e+00
graph27          8.508837e-04  1.366757e+00
graph28          7.727445e-04  5.720639e-01
graph29          2.211919e-04  1.623633e-01
orbit0           4.978606e-04  4.446245e-01
orbit1           4.871150e-03  1.165018e+00
orbit2           2.913730e-03  1.399475e+00
orbit3           6.933491e-04  5.097341e-01
orbit4           4.862205e-03  8.672605e-01
orbit5           3.992088e-03  7.631794e-01
orbit6           1.915223e-03  8.889311e-01
orbit7           1.200137e-03  1.024863e+00
orbit8           1.432186e-03  1.119549e+00
orbit9           5.354255e-03  1.427261e+00
orbit10          3.185592e-03  9.803990e-01
orbit11          2.184112e-03  7.674614e-01
orbit12          5.048768e-03  9.416504e-01
orbit13          1.544187e-03  5.290482e-01
orbit14          3.239464e-04  5.187658e-01
orbit15          5.318903e-03  1.127889e+00
orbit16          5.067060e-03  1.536478e+00
orbit17          7.548423e-03  1.717669e+00
orbit18          4.919440e-03  2.779819e+00
orbit19          2.722584e-03  9.691635e-01
orbit20          3.778052e-03  1.265305e+00
orbit21          3.470930e-03  1.519386e+00
orbit22          5.616408e-03  1.326992e+00
orbit23          2.180702e-03  1.623910e+00
orbit24          8.698956e-03  1.554479e+00
orbit25          5.225855e-03  1.104685e+00
orbit26          2.893616e-03  8.398352e-01
orbit27          1.542547e-02  2.430317e+00
orbit28          5.368413e-03  1.134319e+00
orbit29          3.882494e-03  1.194753e+00
orbit30          2.760475e-03  1.357259e+00
orbit31          4.864605e-03  1.138712e+00
orbit32          2.243928e-03  1.024017e+00
orbit33          2.321701e-03  1.276812e+00
orbit34          6.822774e-03  1.250482e+00
orbit35          8.229585e-03  1.596091e+00
orbit36          5.411693e-03  1.749661e+00
orbit37          3.786436e-03  1.548865e+00
orbit38          2.518045e-03  1.096414e+00
orbit39          8.108619e-03  1.583089e+00
orbit40          3.780917e-03  1.116435e+00
orbit41          3.786378e-03  1.276902e+00
orbit42          1.329758e-03  9.316009e-01
orbit43          5.198284e-03  1.081911e+00
orbit44          9.093856e-04  6.754672e-01
orbit45          2.245966e-02  2.639534e+00
orbit46          7.814268e-03  1.660051e+00
orbit47          4.224008e-03  1.501878e+00
orbit48          1.877364e-03  9.674993e-01
orbit49          3.252854e-03  1.511226e+00
orbit50          3.433997e-03  1.643804e+00
orbit51          1.035662e-02  1.839124e+00
orbit52          3.696341e-03  1.003224e+00
orbit53          2.960536e-03  1.156479e+00
orbit54          1.241069e-02  1.713054e+00
orbit55          1.555740e-03  1.394898e+00
orbit56          2.054024e-02  3.774631e+00
orbit57          2.273934e-03  1.263058e+00
orbit58          1.695057e-03  6.859489e-01
orbit59          8.354687e-03  1.534988e+00
orbit60          1.835989e-03  9.192825e-01
orbit61          8.544676e-04  4.224793e-01
orbit62          4.806811e-03  2.683994e+00
orbit63          1.642060e-03  1.039808e+00
orbit64          1.304613e-03  1.132090e+00
orbit65          1.262606e-02  1.949728e+00
orbit66          2.126517e-03  7.918968e-01
orbit67          1.480883e-03  6.130036e-01
orbit68          1.453095e-03  1.214987e+00
orbit69          1.280542e-03  7.023268e-01
orbit70          2.017274e-03  6.786865e-01
orbit71          8.254700e-04  5.663636e-01
orbit72          9.027685e-05  1.552963e-01
AP               1.334068e-05  9.304731e-02
bet              2.959715e-03  2.938135e+00
ecc              1.221596e-05  8.884365e-02
eccrad           4.193992e-05  1.094248e-01
close            2.263368e-03  8.409460e-01
constraint       3.920234e-03  2.178190e+00
coreness         1.410647e-03  7.681268e-01
knn              3.377178e-03  1.481979e+00
hubscore         2.665619e-03  7.900474e-01
pagerank         1.452090e-03  2.842874e+00
trans            3.315024e-03  1.645185e+00
evcent           2.708583e-03  7.926256e-01
first            4.800481e-04  4.730899e-01
upto_second      6.107275e-03  1.010560e+00
upto_third       1.958623e-03  9.395437e-01
upto_fourth      2.693862e-03  9.611966e-01
upto_fifth       5.196266e-03  1.402173e+00
upto_sixth       5.220521e-04  9.342102e-01
second           4.742397e-03  8.151271e-01
third            8.538032e-03  3.884728e+00
fourth           4.591348e-03  1.186277e+00
fifth            3.758141e-03  1.090255e+00
sixth            4.637517e-03  1.458438e+00
ratio1           4.152729e-03  1.454174e+00
ratio2           3.948853e-03  1.469024e+00
ratio3           4.550926e-03  1.575896e+00
ratio4           8.869381e-03  3.495369e+00
ratio5           2.974856e-03  3.542689e+00
ratio6           4.522599e-03  1.673525e+00
selfinter        3.394177e-05  1.259252e-01
walktrap_vertex  7.656324e-04  2.539470e+00
bigcom1          1.024742e-04  2.111208e-01
bigcom2          0.000000e+00  0.000000e+00
bigcom3          8.531078e-05  2.956913e-01
bigcom4          4.928496e-05  1.952285e-01
bigcom6          0.000000e+00  0.000000e+00
bigcom8          3.824022e-05  8.178698e-02
bigcom9          0.000000e+00  3.469447e-20
bigcom11         0.000000e+00  0.000000e+00
bigcom13        -7.781355e-06  2.279362e-01
bigcom15         0.000000e+00  1.387779e-19
bigcom16         0.000000e+00  3.469447e-19
bigcom21        -6.110479e-05  2.562393e-01
bigcom22         0.000000e+00  1.075529e-18
bigcom24         2.503537e-05  5.035104e-01
bigcom26         5.753333e-05  1.221055e-01
bigcom28         1.627106e-04  2.429980e-01
bigcom30        -7.103170e-05  2.183805e-01
bigcom31         0.000000e+00  0.000000e+00
bigcom32         0.000000e+00  0.000000e+00
bigcom33         0.000000e+00  0.000000e+00
bigcom34         0.000000e+00  0.000000e+00
bigcom36         0.000000e+00  3.469447e-20
bigcom37         0.000000e+00  0.000000e+00
bigcom38         0.000000e+00  0.000000e+00
bigcom39        -2.535932e-05  2.033647e-01
bigcom40         3.689635e-03  1.498602e+00
bigcom43         0.000000e+00  0.000000e+00
bigcom44         0.000000e+00  6.245005e-19
bigcom46         0.000000e+00  0.000000e+00
bigcom47         0.000000e+00  0.000000e+00
bigcom49         0.000000e+00  0.000000e+00
bigcom50        -3.512141e-05  5.798670e-01
bigcom51         0.000000e+00  0.000000e+00
bigcom52         0.000000e+00  0.000000e+00
bigcom54         0.000000e+00  0.000000e+00
bigcom56         1.069063e-05  3.202799e-01
bigcom62         0.000000e+00  2.775558e-19
bigcom66         0.000000e+00  0.000000e+00
bigcom68         0.000000e+00  3.469447e-20
bigcom69         0.000000e+00  0.000000e+00
bigcom71         0.000000e+00  0.000000e+00
bigcom72         0.000000e+00  0.000000e+00
bigcom73         0.000000e+00  2.775558e-19
bigcom74         0.000000e+00  0.000000e+00
bigcom75         0.000000e+00  0.000000e+00
bigcom76         0.000000e+00  6.938894e-20
bigcom77         0.000000e+00  6.938894e-20
bigcom79         0.000000e+00  0.000000e+00
bigcom80         0.000000e+00  5.551115e-19
bigcom82        -2.926386e-05  5.749991e-01
bigcom83         0.000000e+00  3.469447e-20
bigcom84         0.000000e+00  0.000000e+00
bigcom85         0.000000e+00  3.469447e-20
bigcom87         0.000000e+00  0.000000e+00
bigcom89         0.000000e+00  0.000000e+00
bigcom91         0.000000e+00  0.000000e+00
bigcom92         0.000000e+00  3.469447e-20
bigcom93         0.000000e+00  0.000000e+00
bigcom96         0.000000e+00  0.000000e+00
bigcom97         0.000000e+00  1.387779e-19
bigcom98         0.000000e+00  0.000000e+00
bigcom99         0.000000e+00  0.000000e+00
bigcom101        0.000000e+00  0.000000e+00
bigcom104        0.000000e+00  6.938894e-20
bigcom106        0.000000e+00  0.000000e+00
bigcom109        0.000000e+00  0.000000e+00
bigcom113        0.000000e+00  0.000000e+00
bigcom116        3.816450e-05  1.134499e-01
bigcom120        0.000000e+00  0.000000e+00
bigcom123        0.000000e+00  0.000000e+00
bigcom126        0.000000e+00  2.775558e-19
bigcom127        6.587274e-06  2.298197e-01
bigcom137        0.000000e+00  0.000000e+00
bigcom139        0.000000e+00  0.000000e+00
bigcom140        0.000000e+00  1.387779e-19
bigcom143        0.000000e+00  0.000000e+00
bigcom145        0.000000e+00  0.000000e+00
bigcom146        0.000000e+00  0.000000e+00
bigcom147        0.000000e+00  0.000000e+00
bigcom149        0.000000e+00  0.000000e+00
bigcom153        0.000000e+00  0.000000e+00
bigcom154        0.000000e+00  0.000000e+00
bigcom156        0.000000e+00  0.000000e+00
bigcom157        0.000000e+00  6.938894e-20
bigcom158        0.000000e+00  0.000000e+00
bigcom160        0.000000e+00  0.000000e+00
bigcom161        0.000000e+00  0.000000e+00
bigcom162        0.000000e+00  0.000000e+00
bigcom164        0.000000e+00  0.000000e+00
bigcom166        0.000000e+00  3.469447e-20
bigcom167       -1.141934e-04  1.934454e-01
bigcom171        0.000000e+00  0.000000e+00
bigcom173        0.000000e+00  0.000000e+00
bigcom175        0.000000e+00  6.938894e-20
bigcom176        0.000000e+00  0.000000e+00
bigcom177        0.000000e+00  0.000000e+00
bigcom178        0.000000e+00  0.000000e+00
bigcom180        0.000000e+00  0.000000e+00
bigcom181        0.000000e+00  0.000000e+00
bigcom184        0.000000e+00  0.000000e+00
bigcom186        0.000000e+00  0.000000e+00
bigcom187        0.000000e+00  0.000000e+00
bigcom189        0.000000e+00  2.775558e-19
bigcom194        0.000000e+00  0.000000e+00
bigcom195        0.000000e+00  0.000000e+00
bigcom196        0.000000e+00  0.000000e+00
bigcom204        0.000000e+00  0.000000e+00
bigcom205        0.000000e+00  0.000000e+00
bigcom212        0.000000e+00  3.469447e-20
bigcom214        0.000000e+00  0.000000e+00
bigcom222        0.000000e+00  3.469447e-20
bigcom223        0.000000e+00  5.551115e-19
bigcom226        0.000000e+00  0.000000e+00
bigcom227        0.000000e+00  0.000000e+00
bigcom229        0.000000e+00  0.000000e+00
bigcom233        0.000000e+00  0.000000e+00
bigcom236        0.000000e+00  0.000000e+00
bigcom237        0.000000e+00  0.000000e+00
bigcom246        4.224834e-05  7.562419e-01
bigcom248        2.634138e-06  6.610834e-01
bigcom249        6.484407e-06  3.437735e-01
bigcom250        0.000000e+00  3.469447e-19
bigcom254        0.000000e+00  0.000000e+00
bigcom266        0.000000e+00  0.000000e+00
bigcom269        0.000000e+00  0.000000e+00
bigcom272        0.000000e+00  0.000000e+00
bigcom274        0.000000e+00  8.326673e-19
bigcom281        0.000000e+00  0.000000e+00
bigcom291        0.000000e+00  0.000000e+00
bigcom292        0.000000e+00  5.551115e-19
bigcom295        0.000000e+00  0.000000e+00
bigcom299        0.000000e+00  0.000000e+00
bigcom301        0.000000e+00  0.000000e+00
bigcom306        0.000000e+00  0.000000e+00
bigcom309        0.000000e+00  0.000000e+00
bigcom314        0.000000e+00  0.000000e+00
bigcom321        0.000000e+00  0.000000e+00
bigcom341        0.000000e+00  0.000000e+00
bigcom350        0.000000e+00  0.000000e+00
bigcom353        0.000000e+00  3.469447e-20
bigcom359        0.000000e+00  1.387779e-19
bigcom363        0.000000e+00  0.000000e+00
bigcom365        0.000000e+00  0.000000e+00
bigcom385        0.000000e+00  0.000000e+00
bigcom386        0.000000e+00  0.000000e+00
bigcom408        9.729497e-05  1.049944e+00
bigcom412        0.000000e+00  0.000000e+00
bigcom480        0.000000e+00  0.000000e+00
spin_vertex      1.832617e-03  3.631055e+00
membership_s1    5.474574e-05  1.618777e-02
membership_s3    0.000000e+00  0.000000e+00
membership_s4    6.800751e-03  3.064129e+00
membership_s5    5.830904e-06  4.055874e-02
membership_s6    1.244764e-04  3.087879e-01
membership_s7    6.842232e-05  4.870736e-01
membership_s8    0.000000e+00  0.000000e+00
membership_s9    0.000000e+00  5.551115e-19
membership_s11   0.000000e+00  0.000000e+00
membership_s12  -2.757003e-05  4.625847e-01
membership_s14   0.000000e+00  0.000000e+00
membership_s15   7.167431e-07  2.254454e-02
membership_s16   4.899832e-06  4.104964e-01
membership_s17   0.000000e+00  0.000000e+00
membership_s18   1.111603e-05  8.159648e-02
membership_s20   0.000000e+00  0.000000e+00
membership_s21  -2.427206e-05  9.454361e-02
membership_s22   0.000000e+00  0.000000e+00
membership_s24   0.000000e+00  6.938894e-19
membership_s25   0.000000e+00  9.367507e-19
membership_s26   0.000000e+00  0.000000e+00
membership_s27   9.146173e-05  1.562700e-01
membership_s28   0.000000e+00  0.000000e+00
membership_s30   2.156638e-04  2.658249e-01
membership_s31   1.136438e-06  8.419729e-02
membership_s32   2.177472e-04  3.892796e-01
membership_s33   0.000000e+00  0.000000e+00
membership_s36   1.738112e-04  7.588744e-02
membership_s37   3.438976e-05  2.016754e-01
V1               5.313701e-03  2.810097e+00
V2               2.235131e-03  3.497491e+00
pdi              3.548027e-05  3.595612e-01
adhesion         7.286866e-03  2.380172e+00
cohesion         6.460906e-03  2.508236e+00
inner            1.407743e-03  2.750975e+00
outer            2.185386e-03  3.556453e+00
ioratio          2.869485e-03  2.695969e+00
comsize          1.636147e-03  4.313040e+00
[1] "Dataset: med_C Model GLM, run: 8 of 10 2015-06-22 15:17:05"
[1] "glmnet variable coefficients"
                         [,1]          [,2]
(Intercept)     -2.889464e+00 -7.227104e+01
graph0           3.074598e-39  4.758094e-04
graph1           1.475153e-41  7.573042e-06
graph2           1.122288e-39  2.998619e-04
graph3           5.934469e-43  1.585784e-07
graph4          -2.596006e-45 -1.027779e-08
graph5           3.306819e-41 -2.316301e-05
graph6           3.214147e-42  8.774855e-07
graph7           7.523404e-41  4.699177e-05
graph8           1.388451e-40 -6.142890e-04
graph9           1.046872e-44  4.883946e-09
graph10          3.100917e-46 -3.640533e-10
graph11         -8.626011e-48 -1.814305e-11
graph12          3.298165e-44  1.483320e-08
graph13          1.324914e-43  3.654434e-08
graph14          1.792433e-46 -5.249542e-09
graph15          4.277212e-42  2.267727e-06
graph16          6.267764e-44 -6.729400e-08
graph17          1.125237e-43 -6.309263e-08
graph18          2.309516e-42  4.015914e-07
graph19          8.106184e-43  4.845607e-07
graph20          5.630216e-43  2.706480e-07
graph21          3.372442e-42  7.635736e-07
graph22          3.547147e-42  3.125716e-06
graph23          3.122128e-42  2.211906e-06
graph24          5.293232e-42 -2.480026e-06
graph25          1.847571e-41  1.083219e-05
graph26          1.479494e-41 -1.185709e-06
graph27          5.140270e-41 -1.307342e-04
graph28          2.700236e-41 -1.715499e-06
graph29         -1.225003e-40 -1.186251e-03
orbit0           3.074598e-39  4.638962e-04
orbit1           1.427175e-41  7.635481e-06
orbit2           1.999105e-40  5.821072e-05
orbit3           1.122288e-39  2.927438e-04
orbit4           9.680614e-43  1.986017e-07
orbit5           1.144534e-42  5.009647e-07
orbit6          -2.617295e-45 -1.034975e-08
orbit7           2.392328e-41  1.793207e-05
orbit8           3.306819e-41 -2.356353e-05
orbit9           1.075212e-41  3.061379e-06
orbit10          3.663672e-42  1.020740e-06
orbit11          1.002057e-40 -2.050317e-05
orbit12          8.979341e-41  5.004990e-05
orbit13          2.400091e-40  2.554314e-04
orbit14          1.388451e-40 -6.194186e-04
orbit15          2.150121e-44  1.672676e-08
orbit16          4.216756e-44 -3.790357e-09
orbit17          2.170647e-44  1.328422e-09
orbit18          4.475295e-45 -1.938113e-09
orbit19          2.165921e-46 -4.681148e-10
orbit20          3.823733e-46 -6.288352e-10
orbit21          1.177395e-43  6.614816e-08
orbit22         -8.626234e-48 -1.820593e-11
orbit23          3.943880e-42  4.267189e-06
orbit24          6.632405e-44  4.430354e-08
orbit25          3.851637e-44 -1.827783e-09
orbit26          3.039317e-43 -1.882049e-07
orbit27          6.143342e-43  5.364206e-07
orbit28          7.432029e-43 -2.955037e-07
orbit29          1.914813e-43  5.185612e-08
orbit30          1.056628e-42 -1.528451e-06
orbit31          3.085335e-46 -5.728542e-09
orbit32          3.035188e-46 -1.166285e-08
orbit33          1.361967e-41  1.047134e-05
orbit34          4.277212e-42  2.355604e-06
orbit35          2.603406e-43 -1.042563e-07
orbit36          7.140515e-43 -1.076272e-06
orbit37          6.598065e-44 -8.500080e-08
orbit38          2.573526e-42 -4.876646e-07
orbit39          5.219362e-43 -8.335498e-08
orbit40          1.248614e-43 -8.915974e-08
orbit41          9.028913e-43 -3.252132e-07
orbit42          3.059506e-41  1.092711e-05
orbit43          2.318085e-42  5.345681e-07
orbit44          2.088526e-40 -7.192436e-05
orbit45          2.655368e-42  2.830342e-06
orbit46          1.762368e-42 -4.046843e-07
orbit47          9.445762e-42  8.769157e-06
orbit48          1.504409e-42  1.950999e-06
orbit49          5.933754e-43  5.933492e-07
orbit50          6.564795e-42 -7.057968e-05
orbit51          6.870644e-42  3.530158e-06
orbit52          8.201801e-42 -2.254110e-06
orbit53          1.417572e-41  6.063246e-06
orbit54          3.550851e-42  3.137489e-06
orbit55          1.098442e-40  2.172325e-04
orbit56          1.360795e-41  1.397422e-05
orbit57          1.905695e-42  5.397248e-07
orbit58          3.853730e-41 -1.786378e-04
orbit59          7.413836e-42 -3.902891e-06
orbit60          1.549206e-41 -2.622908e-06
orbit61          1.380240e-40  1.470473e-04
orbit62          5.703397e-41  8.343255e-05
orbit63          4.529094e-41 -4.673126e-06
orbit64          2.879072e-41 -2.026661e-05
orbit65          4.724349e-41  1.560485e-05
orbit66          1.647060e-41 -9.596366e-06
orbit67          4.311113e-41 -1.557127e-04
orbit68          5.589690e-41 -1.336698e-04
orbit69          1.600561e-40 -1.583449e-03
orbit70          4.510887e-41 -2.650794e-05
orbit71          2.115595e-41  1.150129e-04
orbit72         -1.225003e-40 -1.183463e-03
AP              -1.572266e-38 -1.136090e-01
bet              2.971172e-43 -1.292195e-07
ecc             -4.823604e-39 -1.435280e-02
eccrad          -2.894162e-38 -8.524418e-02
close            9.260800e-37  4.638651e-01
constraint      -4.211602e-37 -3.935604e-01
coreness         5.783079e-39  1.230358e-03
knn              2.437194e-42 -2.479266e-04
hubscore         2.295928e-36  1.439388e+00
pagerank        -8.010343e-37 -1.109391e+01
trans            2.447699e-38 -1.134802e-01
evcent           2.284669e-36  1.460526e+00
first            3.074598e-39  4.758770e-04
upto_second      1.225639e-41  4.675130e-06
upto_third       1.081605e-41  5.824251e-06
upto_fourth      3.624304e-41  3.304387e-05
upto_fifth       4.397125e-40  5.391198e-04
upto_sixth       4.907847e-39  4.534432e-03
second           1.213615e-41  4.514559e-06
third            1.681432e-41  9.760611e-06
fourth          -1.338081e-41 -6.243758e-06
fifth           -3.916394e-41 -3.493139e-05
sixth           -4.708003e-40 -5.944585e-04
ratio1          -3.523420e-41 -3.122882e-04
ratio2          -1.283713e-39 -2.200669e-03
ratio3          -1.248198e-38 -1.809869e-02
ratio4          -2.414001e-37 -9.626019e-02
ratio5           8.336052e-37 -1.668103e+00
ratio6          -3.090604e-39 -1.597456e-03
selfinter        1.545710e-38  4.553238e-02
walktrap_vertex  1.291827e-38  2.519741e-02
bigcom1         -1.740869e-38  1.031914e-02
bigcom2         -5.326620e-38 -3.229347e-01
bigcom3         -2.239781e-38  5.764804e-03
bigcom4         -3.488680e-39  6.872521e-03
bigcom6         -5.325473e-38 -3.462412e-01
bigcom8         -2.553499e-38 -6.781014e-02
bigcom9         -5.342719e-38 -2.660275e-01
bigcom11        -5.336958e-38 -2.732894e-01
bigcom13         3.104625e-38  4.333617e-01
bigcom15        -5.338109e-38 -3.956743e-01
bigcom16        -5.328914e-38 -2.980649e-01
bigcom21         4.545330e-39  5.950350e-02
bigcom22        -4.394121e-38 -3.506965e-01
bigcom24         1.994879e-37  7.978557e-01
bigcom26        -3.768606e-38 -1.776049e-01
bigcom28         2.563770e-38  1.282631e-01
bigcom30         8.124602e-39  9.391956e-02
bigcom31        -5.324328e-38 -2.350408e-01
bigcom32        -5.326620e-38 -2.383543e-01
bigcom33        -5.323182e-38 -3.241307e-01
bigcom34        -5.322038e-38 -2.370514e-01
bigcom36        -5.326620e-38 -3.216513e-01
bigcom37        -5.323182e-38 -2.264145e-01
bigcom38        -5.323182e-38 -4.168489e-01
bigcom39        -4.590951e-41  2.127799e-01
bigcom40         8.801535e-38  2.179089e-01
bigcom43        -5.327766e-38 -2.891999e-01
bigcom44        -4.239154e-38 -1.295201e-01
bigcom46        -5.334657e-38 -2.232798e-01
bigcom47        -5.331210e-38 -2.552365e-01
bigcom49        -5.327766e-38 -3.811357e-01
bigcom50         4.520360e-37  1.349053e+00
bigcom51        -5.323182e-38 -2.059700e-01
bigcom52        -5.325473e-38 -3.479426e-01
bigcom54        -5.322038e-38 -1.912946e-01
bigcom56         3.104625e-38  2.244755e-01
bigcom62        -5.324328e-38 -2.510122e-01
bigcom66        -5.322038e-38 -2.454341e-01
bigcom68        -5.324328e-38 -3.264045e-01
bigcom69        -5.331210e-38 -2.822043e-01
bigcom71        -5.322038e-38 -1.945062e-01
bigcom72        -5.322038e-38 -2.294761e-01
bigcom73        -5.338109e-38 -2.672797e-01
bigcom74        -5.328914e-38 -3.538152e-01
bigcom75        -5.324328e-38 -2.167044e-01
bigcom76        -5.327766e-38 -3.205219e-01
bigcom77        -5.327766e-38 -3.969701e-01
bigcom79        -5.323182e-38 -3.084524e-01
bigcom80        -5.327766e-38 -1.905392e-01
bigcom82         4.520360e-37  1.414012e+00
bigcom83        -5.323182e-38 -2.020593e-01
bigcom84        -5.327766e-38 -3.695581e-01
bigcom85        -5.323182e-38 -3.327346e-01
bigcom87        -5.328914e-38 -3.036396e-01
bigcom89        -5.322038e-38 -2.080149e-01
bigcom91        -5.328914e-38 -3.751082e-01
bigcom92        -5.342719e-38 -2.567017e-01
bigcom93        -5.322038e-38 -2.206057e-01
bigcom96        -5.324328e-38 -3.091000e-01
bigcom97        -5.327766e-38 -3.800134e-01
bigcom98        -5.322038e-38 -3.601718e-01
bigcom99         0.000000e+00  0.000000e+00
bigcom101       -5.335807e-38 -2.264991e-01
bigcom104       -5.323182e-38 -4.027354e-01
bigcom106       -5.323182e-38 -1.936739e-01
bigcom109       -5.323182e-38 -3.976699e-01
bigcom113       -5.323182e-38 -2.640329e-01
bigcom116       -2.179322e-38  1.373887e-01
bigcom120       -5.324328e-38 -5.509909e-02
bigcom123       -5.323182e-38 -2.933140e-01
bigcom126       -5.322038e-38 -1.358748e-01
bigcom127        1.152900e-37  3.009817e-01
bigcom137       -5.327766e-38 -3.474202e-01
bigcom139       -5.324328e-38 -2.744264e-01
bigcom140       -5.324328e-38 -2.606997e-01
bigcom143       -5.322038e-38 -7.811873e-02
bigcom145       -5.324328e-38 -3.577858e-01
bigcom146       -5.323182e-38 -2.366464e-01
bigcom147       -5.334657e-38 -2.988737e-01
bigcom149       -5.325473e-38 -2.732357e-01
bigcom153       -5.330061e-38 -2.331153e-01
bigcom154       -5.322038e-38 -2.334312e-01
bigcom156       -5.326620e-38 -2.232247e-01
bigcom157       -5.335807e-38 -1.536961e-01
bigcom158       -5.323182e-38 -2.928790e-01
bigcom160       -5.322038e-38 -2.837684e-01
bigcom161       -5.324328e-38 -2.975871e-01
bigcom162       -5.323182e-38 -3.207331e-01
bigcom164       -5.322038e-38 -5.560840e-01
bigcom166       -5.327766e-38 -4.480699e-01
bigcom167        3.870998e-38  4.448595e-01
bigcom171       -5.332358e-38 -4.145668e-01
bigcom173       -5.323182e-38 -3.046773e-01
bigcom175       -5.323182e-38 -2.406844e-01
bigcom176       -5.322038e-38 -3.321770e-01
bigcom177       -5.323182e-38 -3.025059e-01
bigcom178       -5.323182e-38 -3.907138e-01
bigcom180       -5.322038e-38 -2.371438e-01
bigcom181       -5.332358e-38 -3.746924e-01
bigcom184       -5.324328e-38 -3.673919e-01
bigcom186       -5.323182e-38 -3.436917e-01
bigcom187       -5.323182e-38 -3.500653e-01
bigcom189       -5.327766e-38 -3.171002e-01
bigcom194       -5.324328e-38 -4.017119e-01
bigcom195       -5.322038e-38 -2.667827e-01
bigcom196       -5.324328e-38 -3.171164e-01
bigcom204        0.000000e+00  0.000000e+00
bigcom205       -5.323182e-38 -2.947215e-01
bigcom212       -5.323182e-38 -3.208863e-01
bigcom214       -5.322038e-38 -2.971350e-01
bigcom222       -5.323182e-38 -2.484808e-01
bigcom223       -5.327766e-38 -2.938826e-01
bigcom226       -5.324328e-38 -4.117141e-01
bigcom227       -5.324328e-38 -3.064749e-01
bigcom229       -5.322038e-38 -2.148693e-01
bigcom233       -5.323182e-38 -1.514264e-01
bigcom236       -5.322038e-38 -2.964514e-01
bigcom237       -5.324328e-38 -3.269748e-01
bigcom246        2.357462e-37  9.968461e-01
bigcom248        1.491319e-37  6.291415e-01
bigcom249        1.994879e-37  1.041550e+00
bigcom250       -5.336958e-38 -2.779572e-01
bigcom254       -5.323182e-38 -4.741103e-01
bigcom266       -5.324328e-38 -2.980614e-01
bigcom269        0.000000e+00  0.000000e+00
bigcom272       -5.322038e-38 -2.023983e-01
bigcom274       -5.348492e-38 -3.912090e-01
bigcom281       -5.326620e-38 -2.337923e-01
bigcom291       -5.326620e-38 -2.692526e-01
bigcom292       -5.323182e-38 -2.687993e-01
bigcom295       -5.326620e-38 -2.239848e-01
bigcom299       -5.323182e-38 -3.337052e-01
bigcom301       -5.328914e-38 -2.832603e-01
bigcom306       -5.322038e-38 -2.152737e-01
bigcom309       -5.322038e-38 -2.313067e-01
bigcom314       -5.325473e-38 -2.234133e-01
bigcom321       -5.322038e-38 -3.876773e-01
bigcom341       -5.323182e-38 -2.470028e-01
bigcom350       -5.324328e-38 -2.889525e-01
bigcom353       -5.323182e-38 -3.138331e-01
bigcom359       -5.322038e-38 -3.655093e-01
bigcom363       -5.322038e-38 -2.116058e-01
bigcom365       -5.324328e-38 -2.206606e-01
bigcom385       -5.323182e-38 -3.288223e-01
bigcom386       -5.323182e-38 -2.127301e-01
bigcom408        6.205920e-37  1.885848e+00
bigcom412       -5.323182e-38 -5.623561e-01
bigcom480       -5.322038e-38 -4.064687e-01
spin_vertex     -8.648864e-39 -1.613418e-02
membership_s1   -3.400857e-38 -1.528846e-01
membership_s3   -5.322038e-38 -6.656386e-03
membership_s4    9.353315e-38  2.281489e-01
membership_s5   -2.871181e-38 -1.739396e-01
membership_s6   -2.199533e-38 -3.123557e-02
membership_s7    4.434904e-39  7.819841e-02
membership_s8   -5.323182e-38 -2.260638e-01
membership_s9   -5.324328e-38 -2.433165e-01
membership_s11  -5.323182e-38 -1.621403e-01
membership_s12   1.152900e-37  7.621231e-01
membership_s14  -5.324328e-38 -2.215533e-01
membership_s15  -1.374788e-38 -2.564872e-02
membership_s16   1.489714e-37  6.639069e-01
membership_s17  -5.322038e-38 -1.619351e-01
membership_s18  -2.819893e-38 -1.881581e-02
membership_s20  -5.322038e-38 -4.158063e-01
membership_s21  -2.684667e-38 -3.421277e-02
membership_s22  -5.335807e-38 -2.100761e-01
membership_s24  -5.338109e-38 -2.564082e-01
membership_s25  -5.340413e-38 -2.280480e-01
membership_s26   0.000000e+00  0.000000e+00
membership_s27  -1.720628e-38 -5.181320e-02
membership_s28  -5.324328e-38 -2.131659e-01
membership_s30   3.212707e-39  2.006587e-02
membership_s31  -2.720757e-38 -5.775465e-02
membership_s32  -4.663357e-39  5.608929e-02
membership_s33  -5.322038e-38 -1.844237e-01
membership_s36  -3.408346e-38 -5.654266e-02
membership_s37   2.774830e-38  4.022817e-01
V1               8.759130e-38  2.368434e-01
V2               1.892215e-38  1.663999e-01
pdi             -5.637059e-35 -3.378194e+01
adhesion        -1.745016e-41 -3.782729e-05
cohesion         3.510445e-41  8.092127e-05
inner            7.325259e-42  1.022746e-05
outer            2.924664e-41  1.357940e-06
ioratio         -2.853328e-37 -5.247910e-01
comsize         -4.052514e-41 -1.175520e-04
[1] "Dataset: med_C Model GBM, run: 9 of 10 2015-06-22 15:17:38"
Iter   TrainDeviance   ValidDeviance   StepSize   Improve
     1        0.4195            -nan     0.0100    0.0002
     2        0.4172            -nan     0.0100    0.0002
     3        0.4153            -nan     0.0100    0.0004
     4        0.4130            -nan     0.0100    0.0004
     5        0.4108            -nan     0.0100    0.0002
     6        0.4085            -nan     0.0100    0.0004
     7        0.4064            -nan     0.0100    0.0003
     8        0.4045            -nan     0.0100    0.0002
     9        0.4028            -nan     0.0100    0.0002
    10        0.4010            -nan     0.0100    0.0003
    20        0.3861            -nan     0.0100   -0.0000
    40        0.3623            -nan     0.0100    0.0001
    60        0.3450            -nan     0.0100    0.0000
    80        0.3301            -nan     0.0100    0.0000
   100        0.3168            -nan     0.0100    0.0000
   120        0.3041            -nan     0.0100    0.0001
   140        0.2943            -nan     0.0100    0.0001
   160        0.2833            -nan     0.0100    0.0000
   180        0.2740            -nan     0.0100   -0.0000
   200        0.2642            -nan     0.0100    0.0000
   220        0.2558            -nan     0.0100    0.0000
   240        0.2473            -nan     0.0100   -0.0000
   260        0.2397            -nan     0.0100    0.0000
   265        0.2377            -nan     0.0100   -0.0000

[1] "GBM variable coefficients"
                            var     rel.inf
third                     third 2.607956027
ratio5                   ratio5 2.286589230
V1                           V1 2.223438628
orbit56                 orbit56 2.142631207
membership_s4     membership_s4 2.139655159
orbit18                 orbit18 2.072287508
comsize                 comsize 2.069204128
ratio4                   ratio4 2.046928380
pagerank               pagerank 1.910291561
bet                         bet 1.832986956
spin_vertex         spin_vertex 1.797680616
walktrap_vertex walktrap_vertex 1.788697031
outer                     outer 1.598087848
orbit45                 orbit45 1.565382051
V2                           V2 1.550235813
orbit20                 orbit20 1.374717516
trans                     trans 1.362901199
bigcom40               bigcom40 1.313197739
orbit27                 orbit27 1.297323574
graph23                 graph23 1.255728738
graph10                 graph10 1.223861537
orbit62                 orbit62 1.140324486
orbit55                 orbit55 1.128857963
graph25                 graph25 1.114639038
upto_fifth           upto_fifth 1.028924714
orbit28                 orbit28 1.026683890
orbit51                 orbit51 1.004535911
graph20                 graph20 0.993102798
inner                     inner 0.983078441
orbit50                 orbit50 0.974710393
adhesion               adhesion 0.962511937
ioratio                 ioratio 0.961866814
orbit36                 orbit36 0.954291488
orbit16                 orbit16 0.943658495
graph22                 graph22 0.904006070
orbit44                 orbit44 0.904001360
orbit33                 orbit33 0.899605930
graph5                   graph5 0.879033405
orbit52                 orbit52 0.876837808
orbit47                 orbit47 0.866863563
orbit37                 orbit37 0.838086822
constraint           constraint 0.837317355
cohesion               cohesion 0.831017905
knn                         knn 0.802953995
graph26                 graph26 0.775784697
bigcom246             bigcom246 0.766498895
graph9                   graph9 0.757877076
orbit39                 orbit39 0.748119281
orbit24                 orbit24 0.744020325
orbit21                 orbit21 0.740698670
orbit9                   orbit9 0.711589484
orbit7                   orbit7 0.702177239
orbit65                 orbit65 0.694039412
orbit25                 orbit25 0.683209919
orbit40                 orbit40 0.677110186
graph15                 graph15 0.670809334
orbit35                 orbit35 0.656831760
orbit63                 orbit63 0.651807821
ratio1                   ratio1 0.647561829
orbit48                 orbit48 0.627015611
orbit53                 orbit53 0.616063659
orbit17                 orbit17 0.613554864
graph27                 graph27 0.611360628
ratio6                   ratio6 0.609190887
graph19                 graph19 0.609004393
graph17                 graph17 0.594198975
graph16                 graph16 0.585342659
orbit41                 orbit41 0.581724171
orbit32                 orbit32 0.574818918
orbit19                 orbit19 0.565831318
graph12                 graph12 0.565108873
orbit30                 orbit30 0.557737035
graph18                 graph18 0.557457303
upto_sixth           upto_sixth 0.553998198
graph14                 graph14 0.551323179
orbit4                   orbit4 0.542520457
fifth                     fifth 0.526481716
orbit46                 orbit46 0.521491492
orbit31                 orbit31 0.519119187
orbit49                 orbit49 0.507458668
orbit11                 orbit11 0.489402645
orbit64                 orbit64 0.485112568
graph24                 graph24 0.483819918
graph3                   graph3 0.478631215
orbit38                 orbit38 0.472644840
orbit2                   orbit2 0.452798257
graph1                   graph1 0.452249961
ratio3                   ratio3 0.450930071
membership_s32   membership_s32 0.449788813
orbit59                 orbit59 0.447367820
graph2                   graph2 0.447240980
orbit15                 orbit15 0.439987217
orbit26                 orbit26 0.431654706
graph21                 graph21 0.428327758
orbit1                   orbit1 0.418167853
upto_second         upto_second 0.409626695
orbit60                 orbit60 0.384518090
graph4                   graph4 0.379209878
orbit66                 orbit66 0.378917884
graph28                 graph28 0.378779984
orbit69                 orbit69 0.378322450
orbit5                   orbit5 0.363342923
orbit12                 orbit12 0.353887614
graph7                   graph7 0.351529556
graph6                   graph6 0.349750087
graph11                 graph11 0.344241375
orbit54                 orbit54 0.336393077
graph13                 graph13 0.332323241
coreness               coreness 0.312882834
ratio2                   ratio2 0.305321135
orbit23                 orbit23 0.303099141
sixth                     sixth 0.290754235
close                     close 0.290388740
upto_fourth         upto_fourth 0.290012084
orbit57                 orbit57 0.283235032
graph29                 graph29 0.268760530
orbit70                 orbit70 0.259575517
orbit68                 orbit68 0.255668174
selfinter             selfinter 0.240971528
orbit10                 orbit10 0.240909931
graph8                   graph8 0.232674216
orbit61                 orbit61 0.228101008
orbit42                 orbit42 0.227403420
bigcom248             bigcom248 0.214650060
fourth                   fourth 0.202317210
orbit29                 orbit29 0.197172201
orbit6                   orbit6 0.172476547
orbit13                 orbit13 0.167166632
orbit71                 orbit71 0.166212571
orbit43                 orbit43 0.165390465
upto_third           upto_third 0.141834559
orbit58                 orbit58 0.125225466
second                   second 0.118174749
graph0                   graph0 0.105533267
hubscore               hubscore 0.092248557
orbit67                 orbit67 0.061851804
bigcom4                 bigcom4 0.057957519
membership_s37   membership_s37 0.054909317
bigcom39               bigcom39 0.054027408
bigcom28               bigcom28 0.052313606
evcent                   evcent 0.050495911
bigcom30               bigcom30 0.039297025
bigcom1                 bigcom1 0.037441833
pdi                         pdi 0.034273080
membership_s5     membership_s5 0.033352716
membership_s7     membership_s7 0.030450332
AP                           AP 0.027017373
ecc                         ecc 0.022208004
orbit22                 orbit22 0.022036337
bigcom3                 bigcom3 0.011113329
membership_s1     membership_s1 0.008495973
orbit0                   orbit0 0.000000000
orbit3                   orbit3 0.000000000
orbit8                   orbit8 0.000000000
orbit14                 orbit14 0.000000000
orbit34                 orbit34 0.000000000
orbit72                 orbit72 0.000000000
eccrad                   eccrad 0.000000000
first                     first 0.000000000
bigcom2                 bigcom2 0.000000000
bigcom6                 bigcom6 0.000000000
bigcom8                 bigcom8 0.000000000
bigcom9                 bigcom9 0.000000000
bigcom11               bigcom11 0.000000000
bigcom13               bigcom13 0.000000000
bigcom15               bigcom15 0.000000000
bigcom16               bigcom16 0.000000000
bigcom21               bigcom21 0.000000000
bigcom22               bigcom22 0.000000000
bigcom24               bigcom24 0.000000000
bigcom26               bigcom26 0.000000000
bigcom31               bigcom31 0.000000000
bigcom32               bigcom32 0.000000000
bigcom33               bigcom33 0.000000000
bigcom34               bigcom34 0.000000000
bigcom36               bigcom36 0.000000000
bigcom37               bigcom37 0.000000000
bigcom38               bigcom38 0.000000000
bigcom43               bigcom43 0.000000000
bigcom44               bigcom44 0.000000000
bigcom46               bigcom46 0.000000000
bigcom47               bigcom47 0.000000000
bigcom49               bigcom49 0.000000000
bigcom50               bigcom50 0.000000000
bigcom51               bigcom51 0.000000000
bigcom52               bigcom52 0.000000000
bigcom54               bigcom54 0.000000000
bigcom56               bigcom56 0.000000000
bigcom62               bigcom62 0.000000000
bigcom66               bigcom66 0.000000000
bigcom68               bigcom68 0.000000000
bigcom69               bigcom69 0.000000000
bigcom71               bigcom71 0.000000000
bigcom72               bigcom72 0.000000000
bigcom73               bigcom73 0.000000000
bigcom74               bigcom74 0.000000000
bigcom75               bigcom75 0.000000000
bigcom76               bigcom76 0.000000000
bigcom77               bigcom77 0.000000000
bigcom79               bigcom79 0.000000000
bigcom80               bigcom80 0.000000000
bigcom82               bigcom82 0.000000000
bigcom83               bigcom83 0.000000000
bigcom84               bigcom84 0.000000000
bigcom85               bigcom85 0.000000000
bigcom87               bigcom87 0.000000000
bigcom89               bigcom89 0.000000000
bigcom91               bigcom91 0.000000000
bigcom92               bigcom92 0.000000000
bigcom93               bigcom93 0.000000000
bigcom96               bigcom96 0.000000000
bigcom97               bigcom97 0.000000000
bigcom98               bigcom98 0.000000000
bigcom99               bigcom99 0.000000000
bigcom101             bigcom101 0.000000000
bigcom104             bigcom104 0.000000000
bigcom106             bigcom106 0.000000000
bigcom109             bigcom109 0.000000000
bigcom113             bigcom113 0.000000000
bigcom116             bigcom116 0.000000000
bigcom120             bigcom120 0.000000000
bigcom123             bigcom123 0.000000000
bigcom126             bigcom126 0.000000000
bigcom127             bigcom127 0.000000000
bigcom137             bigcom137 0.000000000
bigcom139             bigcom139 0.000000000
bigcom140             bigcom140 0.000000000
bigcom143             bigcom143 0.000000000
bigcom145             bigcom145 0.000000000
bigcom146             bigcom146 0.000000000
bigcom147             bigcom147 0.000000000
bigcom149             bigcom149 0.000000000
bigcom153             bigcom153 0.000000000
bigcom154             bigcom154 0.000000000
bigcom156             bigcom156 0.000000000
bigcom157             bigcom157 0.000000000
bigcom158             bigcom158 0.000000000
bigcom160             bigcom160 0.000000000
bigcom161             bigcom161 0.000000000
bigcom162             bigcom162 0.000000000
bigcom164             bigcom164 0.000000000
bigcom166             bigcom166 0.000000000
bigcom167             bigcom167 0.000000000
bigcom171             bigcom171 0.000000000
bigcom173             bigcom173 0.000000000
bigcom175             bigcom175 0.000000000
bigcom176             bigcom176 0.000000000
bigcom177             bigcom177 0.000000000
bigcom178             bigcom178 0.000000000
bigcom180             bigcom180 0.000000000
bigcom181             bigcom181 0.000000000
bigcom184             bigcom184 0.000000000
bigcom186             bigcom186 0.000000000
bigcom187             bigcom187 0.000000000
bigcom189             bigcom189 0.000000000
bigcom194             bigcom194 0.000000000
bigcom195             bigcom195 0.000000000
bigcom196             bigcom196 0.000000000
bigcom204             bigcom204 0.000000000
bigcom205             bigcom205 0.000000000
bigcom212             bigcom212 0.000000000
bigcom214             bigcom214 0.000000000
bigcom222             bigcom222 0.000000000
bigcom223             bigcom223 0.000000000
bigcom226             bigcom226 0.000000000
bigcom227             bigcom227 0.000000000
bigcom229             bigcom229 0.000000000
bigcom233             bigcom233 0.000000000
bigcom236             bigcom236 0.000000000
bigcom237             bigcom237 0.000000000
bigcom249             bigcom249 0.000000000
bigcom250             bigcom250 0.000000000
bigcom254             bigcom254 0.000000000
bigcom266             bigcom266 0.000000000
bigcom269             bigcom269 0.000000000
bigcom272             bigcom272 0.000000000
bigcom274             bigcom274 0.000000000
bigcom281             bigcom281 0.000000000
bigcom291             bigcom291 0.000000000
bigcom292             bigcom292 0.000000000
bigcom295             bigcom295 0.000000000
bigcom299             bigcom299 0.000000000
bigcom301             bigcom301 0.000000000
bigcom306             bigcom306 0.000000000
bigcom309             bigcom309 0.000000000
bigcom314             bigcom314 0.000000000
bigcom321             bigcom321 0.000000000
bigcom341             bigcom341 0.000000000
bigcom350             bigcom350 0.000000000
bigcom353             bigcom353 0.000000000
bigcom359             bigcom359 0.000000000
bigcom363             bigcom363 0.000000000
bigcom365             bigcom365 0.000000000
bigcom385             bigcom385 0.000000000
bigcom386             bigcom386 0.000000000
bigcom408             bigcom408 0.000000000
bigcom412             bigcom412 0.000000000
bigcom480             bigcom480 0.000000000
membership_s3     membership_s3 0.000000000
membership_s6     membership_s6 0.000000000
membership_s8     membership_s8 0.000000000
membership_s9     membership_s9 0.000000000
membership_s11   membership_s11 0.000000000
membership_s12   membership_s12 0.000000000
membership_s14   membership_s14 0.000000000
membership_s15   membership_s15 0.000000000
membership_s16   membership_s16 0.000000000
membership_s17   membership_s17 0.000000000
membership_s18   membership_s18 0.000000000
membership_s20   membership_s20 0.000000000
membership_s21   membership_s21 0.000000000
membership_s22   membership_s22 0.000000000
membership_s24   membership_s24 0.000000000
membership_s25   membership_s25 0.000000000
membership_s26   membership_s26 0.000000000
membership_s27   membership_s27 0.000000000
membership_s28   membership_s28 0.000000000
membership_s30   membership_s30 0.000000000
membership_s31   membership_s31 0.000000000
membership_s33   membership_s33 0.000000000
membership_s36   membership_s36 0.000000000
[1] "Dataset: med_C Model RF, run: 9 of 10 2015-06-22 15:19:07"
     |      Out-of-bag   |
Tree |      MSE  %Var(y) |
   1 |   0.1018   198.47 |
   2 |  0.09623   187.54 |
   3 |  0.08947   174.37 |
   4 |  0.08575   167.12 |
   5 |  0.08285   161.47 |
   6 |  0.07983   155.58 |
   7 |  0.07606   148.23 |
   8 |  0.07362   143.49 |
   9 |  0.07061   137.61 |
  10 |   0.0692   134.87 |
  11 |  0.06675   130.10 |
  12 |  0.06564   127.92 |
  13 |  0.06479   126.27 |
  14 |  0.06386   124.45 |
  15 |  0.06316   123.10 |
  16 |  0.06232   121.46 |
  17 |  0.06137   119.60 |
  18 |  0.06031   117.54 |
  19 |  0.05972   116.39 |
  20 |  0.05908   115.14 |
  21 |  0.05865   114.30 |
  22 |  0.05799   113.02 |
  23 |  0.05739   111.86 |
  24 |  0.05723   111.54 |
  25 |  0.05686   110.82 |
  26 |  0.05658   110.26 |
  27 |  0.05648   110.07 |
  28 |  0.05637   109.87 |
  29 |   0.0561   109.34 |
  30 |  0.05608   109.29 |
  31 |  0.05595   109.04 |
  32 |  0.05592   108.99 |
  33 |  0.05566   108.48 |
  34 |  0.05541   107.99 |
  35 |  0.05531   107.80 |
  36 |  0.05509   107.38 |
  37 |  0.05494   107.07 |
  38 |  0.05479   106.78 |
  39 |  0.05477   106.75 |
  40 |  0.05463   106.46 |
  41 |  0.05448   106.17 |
  42 |  0.05438   105.99 |
  43 |  0.05426   105.74 |
  44 |  0.05434   105.91 |
  45 |  0.05423   105.70 |
  46 |  0.05411   105.46 |
  47 |  0.05396   105.17 |
  48 |  0.05394   105.12 |
  49 |    0.054   105.24 |
  50 |  0.05385   104.95 |
  51 |  0.05379   104.84 |
  52 |  0.05373   104.72 |
  53 |  0.05366   104.57 |
  54 |  0.05352   104.31 |
  55 |  0.05354   104.34 |
  56 |  0.05352   104.31 |
  57 |  0.05351   104.30 |
  58 |  0.05351   104.28 |
  59 |  0.05347   104.20 |
  60 |  0.05343   104.14 |
  61 |   0.0534   104.08 |
  62 |  0.05335   103.97 |
  63 |  0.05343   104.12 |
  64 |  0.05337   104.02 |
  65 |  0.05334   103.96 |
  66 |  0.05331   103.89 |
  67 |  0.05331   103.90 |
  68 |  0.05333   103.94 |
  69 |  0.05327   103.82 |
  70 |   0.0532   103.68 |
  71 |  0.05317   103.62 |
  72 |   0.0531   103.49 |
  73 |  0.05311   103.50 |
  74 |  0.05296   103.22 |
  75 |   0.0529   103.10 |
  76 |  0.05286   103.03 |
  77 |  0.05286   103.03 |
  78 |  0.05289   103.09 |
  79 |   0.0529   103.09 |
  80 |   0.0529   103.09 |
  81 |  0.05283   102.96 |
  82 |  0.05286   103.03 |
  83 |  0.05277   102.84 |
  84 |  0.05275   102.81 |
  85 |  0.05271   102.74 |
  86 |  0.05266   102.64 |
  87 |   0.0527   102.70 |
  88 |  0.05269   102.69 |
  89 |  0.05269   102.70 |
  90 |  0.05266   102.63 |
  91 |   0.0526   102.51 |
  92 |  0.05263   102.57 |
  93 |  0.05265   102.61 |
  94 |  0.05263   102.57 |
  95 |  0.05263   102.57 |
  96 |  0.05258   102.48 |
  97 |  0.05257   102.45 |
  98 |  0.05255   102.41 |
  99 |  0.05251   102.34 |
 100 |  0.05252   102.37 |
[1] "Random Forest variable coefficients"
                      %IncMSE IncNodePurity
graph0           4.386128e-04  4.541160e-01
graph1           6.069278e-03  9.315768e-01
graph2           1.026755e-03  4.531992e-01
graph3           6.429611e-03  1.116509e+00
graph4           4.724986e-03  9.890233e-01
graph5           2.154182e-03  9.534902e-01
graph6           2.786852e-03  8.098613e-01
graph7           4.136798e-03  1.274500e+00
graph8           1.476187e-04  4.681402e-01
graph9           4.121787e-03  1.034685e+00
graph10          5.609666e-03  1.875378e+00
graph11          6.305750e-03  1.365476e+00
graph12          3.954040e-03  9.000955e-01
graph13          5.248958e-03  1.166475e+00
graph14          4.338515e-03  1.218221e+00
graph15          5.598788e-03  1.351355e+00
graph16          8.894614e-03  1.284871e+00
graph17          7.985156e-03  1.852175e+00
graph18          4.116134e-03  1.199744e+00
graph19          8.768994e-03  1.895527e+00
graph20          7.350220e-03  2.167014e+00
graph21          7.846662e-03  1.365310e+00
graph22          7.997108e-03  1.464708e+00
graph23          1.087979e-02  2.149344e+00
graph24          3.551049e-03  7.577215e-01
graph25          3.412609e-03  1.602929e+00
graph26          3.956136e-03  1.446182e+00
graph27          2.132595e-03  1.224169e+00
graph28          3.842395e-04  4.322358e-01
graph29          1.064279e-04  3.019163e-01
orbit0           4.801951e-04  4.386645e-01
orbit1           7.586271e-03  9.800411e-01
orbit2           2.140597e-03  1.292124e+00
orbit3           1.219756e-03  4.604462e-01
orbit4           4.989859e-03  1.010726e+00
orbit5           4.649110e-03  1.181152e+00
orbit6           3.676688e-03  8.532899e-01
orbit7           1.661149e-03  1.195189e+00
orbit8           2.596257e-03  9.587592e-01
orbit9           4.518716e-03  1.132077e+00
orbit10          3.731792e-03  1.068372e+00
orbit11          4.012244e-03  1.137166e+00
orbit12          4.310942e-03  1.050444e+00
orbit13          2.182528e-03  9.967316e-01
orbit14          2.011361e-04  3.148485e-01
orbit15          3.905653e-03  1.209298e+00
orbit16          6.387907e-03  1.987123e+00
orbit17          3.377311e-03  1.059982e+00
orbit18          7.913386e-03  2.864005e+00
orbit19          4.584403e-03  1.017701e+00
orbit20          5.787595e-03  1.557849e+00
orbit21          2.997440e-03  1.672941e+00
orbit22          6.703675e-03  1.373489e+00
orbit23          2.396671e-03  1.792169e+00
orbit24          4.383991e-03  1.530786e+00
orbit25          6.445416e-03  1.377169e+00
orbit26          2.590601e-03  1.063890e+00
orbit27          2.769765e-02  2.807623e+00
orbit28          4.195245e-03  2.123635e+00
orbit29          3.246024e-03  7.893482e-01
orbit30          5.582215e-03  1.302695e+00
orbit31          4.940921e-03  1.270845e+00
orbit32          2.947316e-03  1.308504e+00
orbit33          5.461119e-03  1.278713e+00
orbit34          6.194024e-03  1.173517e+00
orbit35          3.886172e-03  1.109858e+00
orbit36          4.692057e-03  1.831994e+00
orbit37          3.818774e-03  1.207633e+00
orbit38          2.628065e-03  1.453977e+00
orbit39          1.027032e-02  1.906378e+00
orbit40          3.443257e-03  1.444266e+00
orbit41          1.455783e-03  9.533781e-01
orbit42          2.196988e-03  9.524851e-01
orbit43          6.053868e-03  1.249713e+00
orbit44          2.533838e-03  1.427528e+00
orbit45          1.387168e-02  2.755033e+00
orbit46          8.995104e-03  1.593997e+00
orbit47          7.097693e-03  1.565961e+00
orbit48          2.528588e-03  1.080719e+00
orbit49          5.866755e-03  1.825989e+00
orbit50          3.386439e-03  1.541435e+00
orbit51          5.877027e-03  1.788204e+00
orbit52          5.062698e-03  1.364759e+00
orbit53          2.828210e-03  1.266838e+00
orbit54          5.328519e-03  1.250137e+00
orbit55          1.742394e-03  1.465128e+00
orbit56          1.423537e-02  3.002726e+00
orbit57          3.142301e-03  8.955333e-01
orbit58          2.816327e-03  8.800038e-01
orbit59          5.808675e-03  1.337377e+00
orbit60          1.155461e-03  8.770397e-01
orbit61          2.453466e-04  7.452359e-01
orbit62          5.043540e-03  2.205692e+00
orbit63          2.588433e-03  1.143548e+00
orbit64          2.213113e-03  1.294420e+00
orbit65          3.361176e-03  1.258688e+00
orbit66          8.031936e-04  7.442612e-01
orbit67          1.330136e-03  5.243196e-01
orbit68          2.255700e-03  1.079387e+00
orbit69          7.139537e-04  5.453654e-01
orbit70          4.551380e-04  5.731203e-01
orbit71          1.717432e-03  8.141629e-01
orbit72          1.607101e-04  2.103758e-01
AP               5.656407e-05  1.412971e-01
bet              4.531929e-03  2.596033e+00
ecc              4.453486e-05  1.040052e-01
eccrad           2.592638e-04  1.434303e-01
close            2.356022e-03  6.784483e-01
constraint       3.221169e-03  2.304073e+00
coreness         1.850788e-03  8.466910e-01
knn              4.330619e-03  1.714341e+00
hubscore         4.701453e-03  7.843457e-01
pagerank         2.207145e-03  3.445910e+00
trans            4.262061e-03  1.914683e+00
evcent           5.271056e-03  7.147275e-01
first            4.470875e-04  4.385560e-01
upto_second      3.181391e-03  8.304678e-01
upto_third       3.247025e-03  6.671891e-01
upto_fourth      2.308309e-03  8.402978e-01
upto_fifth       4.520968e-03  1.592666e+00
upto_sixth       7.551168e-04  9.251990e-01
second           4.327939e-03  7.373149e-01
third            1.082027e-02  3.796771e+00
fourth           4.688146e-03  1.465888e+00
fifth            3.386537e-03  1.257477e+00
sixth            5.768399e-03  1.735102e+00
ratio1           3.925278e-03  1.522200e+00
ratio2           3.112259e-03  1.330827e+00
ratio3           5.283014e-03  1.458635e+00
ratio4           5.464125e-03  3.571115e+00
ratio5           3.171123e-03  3.981302e+00
ratio6           4.796906e-03  1.550330e+00
selfinter        1.988716e-04  2.459851e-01
walktrap_vertex  7.902651e-04  3.045775e+00
bigcom1          6.037823e-05  1.225386e-01
bigcom2          0.000000e+00  1.387779e-19
bigcom3          1.692323e-04  2.559631e-01
bigcom4          1.219829e-04  1.061088e-01
bigcom6          0.000000e+00  0.000000e+00
bigcom8          1.431266e-05  1.435159e-01
bigcom9          0.000000e+00  0.000000e+00
bigcom11         0.000000e+00  0.000000e+00
bigcom13         2.133273e-05  9.263796e-02
bigcom15         0.000000e+00  0.000000e+00
bigcom16         0.000000e+00  0.000000e+00
bigcom21         6.650929e-06  3.401958e-01
bigcom22        -3.384394e-06  3.079054e-03
bigcom24        -6.424840e-06  5.115897e-01
[truncated: 136,513 more chars]
