# Supplementary material for: Distinctive Behaviors of Druggable Proteins in Cellular Networks
Source: PLoS Comput Biol. 2015 Dec 23;11(12):e1004597. doi: 10.1371/journal.pcbi.1004597 (PMC4689399; doi:10.1371/journal.pcbi.1004597)
Supplement: S1 File — (ZIP) [file pcbi.1004597.s004.zip › S1_File/direct.atc.20150613_all_predict.ppi.optimised_Target_results_med_CT.txt]

[[1]]
[1] "med_CT"

[1] "Dataset: med_CT Model GBM, run: 1 of 10 2015-06-22 14:48:14"
Iter   TrainDeviance   ValidDeviance   StepSize   Improve
     1        0.0243            -nan     0.0100   -0.0000
     2        0.0241            -nan     0.0100   -0.0000
     3        0.0230            -nan     0.0100   -0.0000
     4        0.0222            -nan     0.0100   -0.0000
     5        0.0210            -nan     0.0100   -0.0000
     6        0.0205            -nan     0.0100   -0.0000
     7        0.0202            -nan     0.0100   -0.0000
     8        0.0196            -nan     0.0100   -0.0000
     9        0.0190            -nan     0.0100   -0.0000
    10        0.0188            -nan     0.0100   -0.0000
    20        0.0151            -nan     0.0100   -0.0000
    40        0.0122            -nan     0.0100   -0.0000
    60        0.0104            -nan     0.0100   -0.0000
    80        0.0092            -nan     0.0100   -0.0000
    98        0.0083            -nan     0.0100   -0.0000

[1] "GBM variable coefficients"
                            var      rel.inf
spin_vertex         spin_vertex 8.583304e+00
orbit65                 orbit65 6.465040e+00
orbit40                 orbit40 6.133323e+00
bigcom21               bigcom21 5.828432e+00
orbit20                 orbit20 4.174677e+00
outer                     outer 3.853221e+00
third                     third 3.306683e+00
comsize                 comsize 2.876450e+00
orbit25                 orbit25 2.786818e+00
V1                           V1 2.745254e+00
orbit56                 orbit56 2.572888e+00
adhesion               adhesion 2.531680e+00
trans                     trans 2.526274e+00
walktrap_vertex walktrap_vertex 2.431325e+00
ratio1                   ratio1 2.345506e+00
orbit62                 orbit62 2.295321e+00
ratio3                   ratio3 2.126265e+00
orbit18                 orbit18 2.081299e+00
ioratio                 ioratio 1.919742e+00
pagerank               pagerank 1.719153e+00
orbit35                 orbit35 1.686117e+00
graph10                 graph10 1.671199e+00
orbit24                 orbit24 1.669690e+00
graph17                 graph17 1.560043e+00
orbit28                 orbit28 1.353463e+00
orbit39                 orbit39 1.225632e+00
graph5                   graph5 1.201041e+00
knn                         knn 9.382237e-01
ratio5                   ratio5 8.924015e-01
orbit9                   orbit9 8.646472e-01
orbit5                   orbit5 8.034072e-01
orbit41                 orbit41 7.961470e-01
ratio6                   ratio6 7.787621e-01
orbit53                 orbit53 7.556891e-01
orbit30                 orbit30 6.225102e-01
cohesion               cohesion 6.172876e-01
orbit32                 orbit32 5.902125e-01
orbit55                 orbit55 5.796067e-01
orbit57                 orbit57 5.688168e-01
graph7                   graph7 5.557263e-01
graph24                 graph24 5.551056e-01
orbit23                 orbit23 4.940268e-01
V2                           V2 4.909004e-01
graph12                 graph12 4.726757e-01
graph20                 graph20 4.701609e-01
bet                         bet 4.468889e-01
graph27                 graph27 4.183291e-01
orbit46                 orbit46 4.116303e-01
orbit50                 orbit50 3.931168e-01
orbit45                 orbit45 3.784758e-01
upto_sixth           upto_sixth 3.707113e-01
orbit37                 orbit37 3.610023e-01
ratio4                   ratio4 3.492560e-01
orbit11                 orbit11 3.187854e-01
orbit38                 orbit38 2.996886e-01
orbit69                 orbit69 2.554328e-01
fourth                   fourth 2.404476e-01
orbit63                 orbit63 2.258318e-01
fifth                     fifth 2.202828e-01
graph26                 graph26 2.145189e-01
orbit7                   orbit7 2.116384e-01
graph3                   graph3 2.101150e-01
orbit71                 orbit71 1.980025e-01
graph11                 graph11 1.946936e-01
graph25                 graph25 1.893018e-01
graph0                   graph0 1.869262e-01
orbit36                 orbit36 1.835930e-01
graph23                 graph23 1.826646e-01
ratio2                   ratio2 1.765731e-01
inner                     inner 1.745578e-01
orbit58                 orbit58 1.673888e-01
orbit10                 orbit10 1.658277e-01
selfinter             selfinter 1.607549e-01
graph15                 graph15 1.510443e-01
graph22                 graph22 1.466737e-01
graph1                   graph1 1.404820e-01
graph2                   graph2 1.386627e-01
sixth                     sixth 1.280674e-01
bigcom4                 bigcom4 1.248278e-01
graph8                   graph8 1.237961e-01
orbit70                 orbit70 1.034712e-01
orbit51                 orbit51 6.989700e-02
graph21                 graph21 5.945008e-03
graph13                 graph13 5.805098e-03
graph16                 graph16 3.718713e-03
orbit59                 orbit59 3.646619e-03
orbit54                 orbit54 3.396262e-03
orbit1                   orbit1 2.826567e-03
bigcom28               bigcom28 2.104762e-03
orbit19                 orbit19 1.891111e-03
orbit26                 orbit26 1.864848e-03
graph28                 graph28 1.702961e-03
orbit21                 orbit21 1.662004e-03
graph14                 graph14 1.612952e-03
orbit66                 orbit66 1.479395e-03
orbit27                 orbit27 1.455943e-03
evcent                   evcent 1.140160e-03
upto_second         upto_second 1.087277e-03
orbit17                 orbit17 9.490325e-04
graph19                 graph19 9.475243e-04
orbit60                 orbit60 7.757818e-04
orbit42                 orbit42 6.706372e-04
constraint           constraint 6.374905e-04
upto_fourth         upto_fourth 5.819545e-04
orbit12                 orbit12 5.517425e-04
orbit15                 orbit15 4.690392e-04
orbit44                 orbit44 4.261131e-04
orbit47                 orbit47 3.606275e-04
hubscore               hubscore 3.165164e-04
orbit64                 orbit64 3.062107e-04
graph4                   graph4 2.703308e-04
orbit48                 orbit48 2.157802e-04
orbit67                 orbit67 2.137799e-04
graph18                 graph18 2.137495e-04
orbit68                 orbit68 2.008238e-04
orbit13                 orbit13 1.875785e-04
orbit52                 orbit52 1.789248e-04
graph9                   graph9 1.687590e-04
orbit16                 orbit16 1.439339e-04
upto_third           upto_third 7.281943e-05
upto_fifth           upto_fifth 7.048335e-05
graph6                   graph6 7.032550e-05
orbit29                 orbit29 6.383739e-05
orbit49                 orbit49 5.579093e-05
orbit6                   orbit6 3.440158e-05
membership_s21   membership_s21 2.739847e-07
graph29                 graph29 0.000000e+00
orbit0                   orbit0 0.000000e+00
orbit2                   orbit2 0.000000e+00
orbit3                   orbit3 0.000000e+00
orbit4                   orbit4 0.000000e+00
orbit8                   orbit8 0.000000e+00
orbit14                 orbit14 0.000000e+00
orbit22                 orbit22 0.000000e+00
orbit31                 orbit31 0.000000e+00
orbit33                 orbit33 0.000000e+00
orbit34                 orbit34 0.000000e+00
orbit43                 orbit43 0.000000e+00
orbit61                 orbit61 0.000000e+00
orbit72                 orbit72 0.000000e+00
AP                           AP 0.000000e+00
ecc                         ecc 0.000000e+00
eccrad                   eccrad 0.000000e+00
close                     close 0.000000e+00
coreness               coreness 0.000000e+00
first                     first 0.000000e+00
second                   second 0.000000e+00
bigcom1                 bigcom1 0.000000e+00
bigcom2                 bigcom2 0.000000e+00
bigcom3                 bigcom3 0.000000e+00
bigcom6                 bigcom6 0.000000e+00
bigcom8                 bigcom8 0.000000e+00
bigcom9                 bigcom9 0.000000e+00
bigcom11               bigcom11 0.000000e+00
bigcom13               bigcom13 0.000000e+00
bigcom15               bigcom15 0.000000e+00
bigcom16               bigcom16 0.000000e+00
bigcom22               bigcom22 0.000000e+00
bigcom24               bigcom24 0.000000e+00
bigcom26               bigcom26 0.000000e+00
bigcom30               bigcom30 0.000000e+00
bigcom31               bigcom31 0.000000e+00
bigcom32               bigcom32 0.000000e+00
bigcom33               bigcom33 0.000000e+00
bigcom34               bigcom34 0.000000e+00
bigcom36               bigcom36 0.000000e+00
bigcom37               bigcom37 0.000000e+00
bigcom38               bigcom38 0.000000e+00
bigcom39               bigcom39 0.000000e+00
bigcom40               bigcom40 0.000000e+00
bigcom43               bigcom43 0.000000e+00
bigcom44               bigcom44 0.000000e+00
bigcom46               bigcom46 0.000000e+00
bigcom47               bigcom47 0.000000e+00
bigcom49               bigcom49 0.000000e+00
bigcom50               bigcom50 0.000000e+00
bigcom51               bigcom51 0.000000e+00
bigcom52               bigcom52 0.000000e+00
bigcom54               bigcom54 0.000000e+00
bigcom56               bigcom56 0.000000e+00
bigcom62               bigcom62 0.000000e+00
bigcom66               bigcom66 0.000000e+00
bigcom68               bigcom68 0.000000e+00
bigcom69               bigcom69 0.000000e+00
bigcom71               bigcom71 0.000000e+00
bigcom72               bigcom72 0.000000e+00
bigcom73               bigcom73 0.000000e+00
bigcom74               bigcom74 0.000000e+00
bigcom75               bigcom75 0.000000e+00
bigcom76               bigcom76 0.000000e+00
bigcom77               bigcom77 0.000000e+00
bigcom79               bigcom79 0.000000e+00
bigcom80               bigcom80 0.000000e+00
bigcom82               bigcom82 0.000000e+00
bigcom83               bigcom83 0.000000e+00
bigcom84               bigcom84 0.000000e+00
bigcom85               bigcom85 0.000000e+00
bigcom87               bigcom87 0.000000e+00
bigcom89               bigcom89 0.000000e+00
bigcom91               bigcom91 0.000000e+00
bigcom92               bigcom92 0.000000e+00
bigcom93               bigcom93 0.000000e+00
bigcom96               bigcom96 0.000000e+00
bigcom97               bigcom97 0.000000e+00
bigcom98               bigcom98 0.000000e+00
bigcom99               bigcom99 0.000000e+00
bigcom101             bigcom101 0.000000e+00
bigcom104             bigcom104 0.000000e+00
bigcom106             bigcom106 0.000000e+00
bigcom109             bigcom109 0.000000e+00
bigcom113             bigcom113 0.000000e+00
bigcom116             bigcom116 0.000000e+00
bigcom120             bigcom120 0.000000e+00
bigcom123             bigcom123 0.000000e+00
bigcom126             bigcom126 0.000000e+00
bigcom127             bigcom127 0.000000e+00
bigcom137             bigcom137 0.000000e+00
bigcom139             bigcom139 0.000000e+00
bigcom140             bigcom140 0.000000e+00
bigcom143             bigcom143 0.000000e+00
bigcom145             bigcom145 0.000000e+00
bigcom146             bigcom146 0.000000e+00
bigcom147             bigcom147 0.000000e+00
bigcom149             bigcom149 0.000000e+00
bigcom153             bigcom153 0.000000e+00
bigcom154             bigcom154 0.000000e+00
bigcom156             bigcom156 0.000000e+00
bigcom157             bigcom157 0.000000e+00
bigcom158             bigcom158 0.000000e+00
bigcom160             bigcom160 0.000000e+00
bigcom161             bigcom161 0.000000e+00
bigcom162             bigcom162 0.000000e+00
bigcom164             bigcom164 0.000000e+00
bigcom166             bigcom166 0.000000e+00
bigcom167             bigcom167 0.000000e+00
bigcom171             bigcom171 0.000000e+00
bigcom173             bigcom173 0.000000e+00
bigcom175             bigcom175 0.000000e+00
bigcom176             bigcom176 0.000000e+00
bigcom177             bigcom177 0.000000e+00
bigcom178             bigcom178 0.000000e+00
bigcom180             bigcom180 0.000000e+00
bigcom181             bigcom181 0.000000e+00
bigcom184             bigcom184 0.000000e+00
bigcom186             bigcom186 0.000000e+00
bigcom187             bigcom187 0.000000e+00
bigcom189             bigcom189 0.000000e+00
bigcom194             bigcom194 0.000000e+00
bigcom195             bigcom195 0.000000e+00
bigcom196             bigcom196 0.000000e+00
bigcom204             bigcom204 0.000000e+00
bigcom205             bigcom205 0.000000e+00
bigcom212             bigcom212 0.000000e+00
bigcom214             bigcom214 0.000000e+00
bigcom222             bigcom222 0.000000e+00
bigcom223             bigcom223 0.000000e+00
bigcom226             bigcom226 0.000000e+00
bigcom227             bigcom227 0.000000e+00
bigcom229             bigcom229 0.000000e+00
bigcom233             bigcom233 0.000000e+00
bigcom236             bigcom236 0.000000e+00
bigcom237             bigcom237 0.000000e+00
bigcom246             bigcom246 0.000000e+00
bigcom248             bigcom248 0.000000e+00
bigcom249             bigcom249 0.000000e+00
bigcom250             bigcom250 0.000000e+00
bigcom254             bigcom254 0.000000e+00
bigcom266             bigcom266 0.000000e+00
bigcom269             bigcom269 0.000000e+00
bigcom272             bigcom272 0.000000e+00
bigcom274             bigcom274 0.000000e+00
bigcom281             bigcom281 0.000000e+00
bigcom291             bigcom291 0.000000e+00
bigcom292             bigcom292 0.000000e+00
bigcom295             bigcom295 0.000000e+00
bigcom299             bigcom299 0.000000e+00
bigcom301             bigcom301 0.000000e+00
bigcom306             bigcom306 0.000000e+00
bigcom309             bigcom309 0.000000e+00
bigcom314             bigcom314 0.000000e+00
bigcom321             bigcom321 0.000000e+00
bigcom341             bigcom341 0.000000e+00
bigcom350             bigcom350 0.000000e+00
bigcom353             bigcom353 0.000000e+00
bigcom359             bigcom359 0.000000e+00
bigcom363             bigcom363 0.000000e+00
bigcom365             bigcom365 0.000000e+00
bigcom385             bigcom385 0.000000e+00
bigcom386             bigcom386 0.000000e+00
bigcom408             bigcom408 0.000000e+00
bigcom412             bigcom412 0.000000e+00
bigcom480             bigcom480 0.000000e+00
membership_s1     membership_s1 0.000000e+00
membership_s3     membership_s3 0.000000e+00
membership_s4     membership_s4 0.000000e+00
membership_s5     membership_s5 0.000000e+00
membership_s6     membership_s6 0.000000e+00
membership_s7     membership_s7 0.000000e+00
membership_s8     membership_s8 0.000000e+00
membership_s9     membership_s9 0.000000e+00
membership_s11   membership_s11 0.000000e+00
membership_s12   membership_s12 0.000000e+00
membership_s14   membership_s14 0.000000e+00
membership_s15   membership_s15 0.000000e+00
membership_s16   membership_s16 0.000000e+00
membership_s17   membership_s17 0.000000e+00
membership_s18   membership_s18 0.000000e+00
membership_s20   membership_s20 0.000000e+00
membership_s22   membership_s22 0.000000e+00
membership_s24   membership_s24 0.000000e+00
membership_s25   membership_s25 0.000000e+00
membership_s26   membership_s26 0.000000e+00
membership_s27   membership_s27 0.000000e+00
membership_s28   membership_s28 0.000000e+00
membership_s30   membership_s30 0.000000e+00
membership_s31   membership_s31 0.000000e+00
membership_s32   membership_s32 0.000000e+00
membership_s33   membership_s33 0.000000e+00
membership_s36   membership_s36 0.000000e+00
membership_s37   membership_s37 0.000000e+00
pdi                         pdi 0.000000e+00
[1] "Dataset: med_CT Model RF, run: 1 of 10 2015-06-22 14:48:55"
     |      Out-of-bag   |
Tree |      MSE  %Var(y) |
   1 | 0.002521   145.98 |
   2 |  0.00274   158.67 |
   3 | 0.002124   122.99 |
   4 | 0.002543   147.24 |
   5 | 0.002297   132.98 |
   6 | 0.002453   142.04 |
   7 |  0.00221   127.97 |
   8 |  0.00214   123.91 |
   9 | 0.002091   121.08 |
  10 | 0.002234   129.32 |
  11 | 0.002171   125.69 |
  12 | 0.002213   128.14 |
  13 |  0.00217   125.62 |
  14 | 0.002147   124.31 |
  15 | 0.002172   125.78 |
  16 | 0.002136   123.65 |
  17 | 0.002094   121.24 |
  18 | 0.002091   121.08 |
  19 | 0.002116   122.50 |
  20 | 0.002109   122.13 |
  21 | 0.002069   119.82 |
  22 |  0.00206   119.26 |
  23 | 0.002087   120.82 |
  24 | 0.002087   120.82 |
  25 | 0.002114   122.39 |
  26 | 0.002087   120.83 |
  27 | 0.002072   119.97 |
  28 | 0.002052   118.79 |
  29 | 0.002047   118.53 |
  30 | 0.002043   118.27 |
  31 |  0.00204   118.10 |
  32 | 0.002049   118.62 |
  33 | 0.002031   117.61 |
  34 | 0.002022   117.05 |
  35 | 0.002007   116.23 |
  36 |    0.002   115.82 |
  37 | 0.001994   115.43 |
  38 |    0.002   115.80 |
  39 | 0.001994   115.47 |
  40 | 0.001983   114.80 |
  41 | 0.001974   114.31 |
  42 | 0.001971   114.13 |
  43 | 0.001969   114.00 |
  44 | 0.001962   113.62 |
  45 | 0.001955   113.20 |
  46 | 0.001967   113.90 |
  47 | 0.001965   113.78 |
  48 |  0.00196   113.51 |
  49 | 0.001965   113.79 |
  50 | 0.001961   113.54 |
  51 | 0.001957   113.32 |
  52 | 0.001955   113.20 |
  53 | 0.001958   113.35 |
  54 | 0.001952   113.01 |
  55 | 0.001946   112.70 |
  56 | 0.001946   112.67 |
  57 | 0.001948   112.78 |
  58 | 0.001941   112.41 |
  59 | 0.001934   111.99 |
  60 | 0.001936   112.07 |
  61 |  0.00194   112.32 |
  62 | 0.001946   112.66 |
  63 | 0.001947   112.73 |
  64 | 0.001945   112.61 |
  65 | 0.001944   112.57 |
  66 | 0.001939   112.25 |
  67 | 0.001941   112.40 |
  68 | 0.001934   111.96 |
  69 | 0.001934   111.96 |
  70 | 0.001935   112.03 |
  71 | 0.001938   112.19 |
  72 | 0.001937   112.15 |
  73 | 0.001941   112.39 |
  74 | 0.001945   112.60 |
  75 | 0.001941   112.37 |
  76 |  0.00194   112.34 |
  77 | 0.001938   112.20 |
  78 | 0.001934   111.98 |
  79 | 0.001932   111.84 |
  80 | 0.001925   111.45 |
  81 | 0.001921   111.24 |
  82 | 0.001922   111.27 |
  83 | 0.001919   111.11 |
  84 | 0.001915   110.88 |
  85 |  0.00191   110.56 |
  86 | 0.001909   110.55 |
  87 | 0.001905   110.32 |
  88 | 0.001905   110.31 |
  89 | 0.001902   110.12 |
  90 | 0.001905   110.33 |
  91 | 0.001902   110.15 |
  92 | 0.001904   110.22 |
  93 | 0.001902   110.14 |
  94 | 0.001904   110.25 |
  95 | 0.001903   110.18 |
  96 | 0.001902   110.14 |
  97 | 0.001905   110.28 |
  98 | 0.001904   110.23 |
  99 | 0.001903   110.16 |
 100 | 0.001904   110.27 |
[1] "Random Forest variable coefficients"
                      %IncMSE IncNodePurity
graph0           9.442514e-05  4.110621e-02
graph1           3.161022e-05  2.188788e-02
graph2           7.135634e-04  9.203442e-02
graph3           9.566766e-04  1.238313e-01
graph4           1.395289e-04  2.859990e-02
graph5           4.658107e-05  1.959129e-02
graph6           1.293583e-03  6.388288e-02
graph7           1.448039e-03  9.734527e-02
graph8           1.200494e-05  1.773810e-02
graph9           9.569378e-05  1.372306e-02
graph10          1.980348e-03  1.440619e-01
graph11          5.944305e-04  9.430508e-03
graph12          2.172273e-03  1.062971e-01
graph13          2.962929e-04  1.917146e-02
graph14          4.362704e-04  4.913550e-02
graph15          2.362670e-05  6.929912e-02
graph16          1.475410e-05  4.553028e-02
graph17          1.185113e-03  1.543323e-02
graph18          1.070745e-03  4.894965e-02
graph19          0.000000e+00  7.250602e-21
graph20          2.615227e-04  8.334714e-02
graph21          0.000000e+00  3.989624e-02
graph22          3.372482e-04  2.656647e-02
graph23          3.278681e-03  9.644901e-02
graph24          1.030303e-04  1.932203e-02
graph25          4.285362e-03  1.451505e-01
graph26          5.825310e-04  1.905178e-02
graph27          1.021448e-03  1.099182e-01
graph28          1.205012e-04  3.396470e-02
graph29          1.316482e-06  8.730984e-05
orbit0           0.000000e+00  6.708501e-21
orbit1           5.727377e-05  4.468085e-02
orbit2           7.309942e-07  2.100000e-03
orbit3           1.143299e-03  9.862921e-02
orbit4           2.346455e-04  7.820871e-02
orbit5           7.128532e-04  1.248333e-01
orbit6           2.795955e-04  1.467257e-04
orbit7          -2.326934e-05  8.333333e-03
orbit8           0.000000e+00  5.692061e-21
orbit9           1.105569e-03  4.154922e-02
orbit10          5.896226e-06  3.433739e-02
orbit11          2.299456e-04  4.871151e-02
orbit12          5.180556e-04  8.288554e-02
orbit13          4.452255e-06  1.827586e-03
orbit14          4.796611e-05  3.622680e-02
orbit15          0.000000e+00  2.991138e-02
orbit16          1.875011e-04  4.693173e-02
orbit17          0.000000e+00  2.938392e-02
orbit18          4.901471e-04  2.836921e-02
orbit19          7.530328e-04  5.274846e-02
orbit20          1.468060e-03  1.407674e-01
orbit21          3.505477e-04  8.718599e-02
orbit22          1.729780e-04  5.335803e-02
orbit23          0.000000e+00  4.600000e-03
orbit24          2.535388e-03  9.024854e-02
orbit25          4.195151e-04  1.273524e-02
orbit26          7.766948e-04  2.093966e-02
orbit27          7.000295e-04  5.334360e-02
orbit28          1.231421e-04  5.940284e-02
orbit29          5.845790e-04  3.742106e-02
orbit30          5.138374e-05  2.583303e-02
orbit31          2.489818e-04  3.004574e-02
orbit32          3.239876e-04  2.247778e-02
orbit33          1.836181e-05  1.435646e-02
orbit34          0.000000e+00  5.975795e-02
orbit35          2.238779e-04  6.585530e-02
orbit36          2.948534e-05  2.334225e-02
orbit37          0.000000e+00  2.744387e-20
orbit38          3.992388e-05  1.889362e-02
orbit39          2.747073e-04  3.249783e-02
orbit40          4.523585e-04  3.853755e-02
orbit41          1.293671e-04  4.516244e-04
orbit42          0.000000e+00  4.607859e-21
orbit43          5.523557e-04  1.989772e-02
orbit44          0.000000e+00  2.588533e-20
orbit45          2.918690e-03  1.179346e-01
orbit46          3.838895e-04  2.089242e-02
orbit47          1.511343e-03  2.797252e-02
orbit48          1.462214e-04  2.823307e-04
orbit49          6.174631e-04  1.179262e-01
orbit50          3.797717e-04  4.319030e-02
orbit51          2.315614e-03  1.224017e-01
orbit52          2.542143e-04  7.448236e-02
orbit53          6.445007e-04  9.705919e-02
orbit54          0.000000e+00  3.797441e-02
orbit55          6.470588e-05  9.722222e-03
orbit56          5.390276e-03  1.925057e-01
orbit57          1.774394e-03  3.279706e-02
orbit58          4.962738e-05  1.857955e-02
orbit59          8.130698e-04  1.089432e-02
orbit60          5.773672e-06  9.000000e-03
orbit61          5.924171e-06  8.888889e-03
orbit62          6.588547e-03  1.312095e-01
orbit63          4.385632e-04  1.143668e-02
orbit64          0.000000e+00  9.971903e-03
orbit65          1.334008e-03  1.445513e-01
orbit66          5.513134e-04  3.349476e-03
orbit67          3.525264e-05  1.810606e-02
orbit68          2.850104e-04  7.422094e-02
orbit69          7.502931e-06  2.915955e-02
orbit70          1.269500e-04  4.325317e-02
orbit71          5.854801e-06  1.692308e-02
orbit72          0.000000e+00  5.827587e-21
AP               0.000000e+00  1.626303e-21
bet              0.000000e+00  4.675622e-21
ecc              0.000000e+00  5.421011e-22
eccrad           0.000000e+00  6.776264e-23
close            7.253553e-05  4.748781e-02
constraint       5.906675e-06  8.333333e-03
coreness         0.000000e+00  4.607859e-21
knn              8.735987e-04  9.417984e-02
hubscore         0.000000e+00  7.976659e-02
pagerank         7.042030e-05  5.184441e-02
trans            1.038038e-04  3.552592e-02
evcent           6.562067e-04  4.008856e-02
first            8.488433e-06  1.168333e-02
upto_second      1.991309e-03  5.532919e-02
upto_third       3.911765e-04  6.968583e-04
upto_fourth      1.171188e-03  8.437279e-02
upto_fifth       5.773672e-06  8.888889e-03
upto_sixth       1.731763e-04  3.688505e-02
second           6.780660e-04  3.247347e-02
third            3.882353e-04  6.585366e-03
fourth           5.060599e-05  1.164882e-03
fifth            6.745624e-04  4.123774e-02
sixth            1.127466e-04  1.848825e-02
ratio1           1.109309e-04  1.772506e-01
ratio2           2.848101e-03  6.696909e-02
ratio3           5.535432e-04  1.070539e-01
ratio4           0.000000e+00  2.480790e-19
ratio5           0.000000e+00  7.047314e-21
ratio6           1.518143e-04  1.066824e-02
selfinter        0.000000e+00  2.642743e-21
walktrap_vertex -1.170960e-05  2.857143e-02
bigcom1          0.000000e+00  1.084202e-21
bigcom2          0.000000e+00  0.000000e+00
bigcom3          0.000000e+00  0.000000e+00
bigcom4          0.000000e+00  9.230769e-03
bigcom6          0.000000e+00  0.000000e+00
bigcom8          0.000000e+00  1.084202e-21
bigcom9          0.000000e+00  0.000000e+00
bigcom11         0.000000e+00  0.000000e+00
bigcom13         0.000000e+00  0.000000e+00
bigcom15         0.000000e+00  0.000000e+00
bigcom16         0.000000e+00  0.000000e+00
bigcom21         1.929668e-05  5.285726e-02
bigcom22         0.000000e+00  0.000000e+00
bigcom24         0.000000e+00  0.000000e+00
bigcom26         0.000000e+00  0.000000e+00
bigcom28        -4.686585e-07  1.570055e-04
bigcom30         0.000000e+00  0.000000e+00
bigcom31         0.000000e+00  0.000000e+00
bigcom32         0.000000e+00  0.000000e+00
bigcom33         0.000000e+00  0.000000e+00
bigcom34         0.000000e+00  0.000000e+00
bigcom36         0.000000e+00  0.000000e+00
bigcom37         0.000000e+00  0.000000e+00
bigcom38         0.000000e+00  0.000000e+00
bigcom39         0.000000e+00  0.000000e+00
bigcom40         0.000000e+00  1.490778e-21
bigcom43         0.000000e+00  0.000000e+00
bigcom44         0.000000e+00  0.000000e+00
bigcom46         0.000000e+00  5.421011e-22
bigcom47         0.000000e+00  0.000000e+00
bigcom49         0.000000e+00  0.000000e+00
bigcom50         0.000000e+00  0.000000e+00
bigcom51         0.000000e+00  0.000000e+00
bigcom52         0.000000e+00  0.000000e+00
bigcom54         0.000000e+00  0.000000e+00
bigcom56         0.000000e+00  0.000000e+00
bigcom62         0.000000e+00  0.000000e+00
bigcom66         0.000000e+00  0.000000e+00
bigcom68         0.000000e+00  0.000000e+00
bigcom69         0.000000e+00  0.000000e+00
bigcom71         0.000000e+00  0.000000e+00
bigcom72         0.000000e+00  2.168404e-21
bigcom73         0.000000e+00  0.000000e+00
bigcom74         0.000000e+00  0.000000e+00
bigcom75         0.000000e+00  0.000000e+00
bigcom76         0.000000e+00  0.000000e+00
bigcom77         0.000000e+00  0.000000e+00
bigcom79         0.000000e+00  0.000000e+00
bigcom80         0.000000e+00  0.000000e+00
bigcom82         0.000000e+00  0.000000e+00
bigcom83         0.000000e+00  0.000000e+00
bigcom84         0.000000e+00  0.000000e+00
bigcom85         0.000000e+00  0.000000e+00
bigcom87         0.000000e+00  0.000000e+00
bigcom89         0.000000e+00  0.000000e+00
bigcom91         0.000000e+00  0.000000e+00
bigcom92         0.000000e+00  0.000000e+00
bigcom93         0.000000e+00  0.000000e+00
bigcom96         0.000000e+00  0.000000e+00
bigcom97         0.000000e+00  0.000000e+00
bigcom98         0.000000e+00  0.000000e+00
bigcom99         0.000000e+00  0.000000e+00
bigcom101        0.000000e+00  0.000000e+00
bigcom104        0.000000e+00  0.000000e+00
bigcom106        0.000000e+00  0.000000e+00
bigcom109        0.000000e+00  0.000000e+00
bigcom113        0.000000e+00  0.000000e+00
bigcom116        0.000000e+00  0.000000e+00
bigcom120        0.000000e+00  0.000000e+00
bigcom123        0.000000e+00  1.734723e-20
bigcom126        0.000000e+00  1.734723e-20
bigcom127        0.000000e+00  0.000000e+00
bigcom137        0.000000e+00  5.421011e-22
bigcom139        0.000000e+00  0.000000e+00
bigcom140        0.000000e+00  1.734723e-20
bigcom143        0.000000e+00  0.000000e+00
bigcom145        0.000000e+00  0.000000e+00
bigcom146        0.000000e+00  1.734723e-20
bigcom147        0.000000e+00  0.000000e+00
bigcom149        0.000000e+00  0.000000e+00
bigcom153        0.000000e+00  0.000000e+00
bigcom154        0.000000e+00  0.000000e+00
bigcom156        0.000000e+00  0.000000e+00
bigcom157        0.000000e+00  0.000000e+00
bigcom158        0.000000e+00  0.000000e+00
bigcom160        0.000000e+00  0.000000e+00
bigcom161        0.000000e+00  1.734723e-20
bigcom162        0.000000e+00  0.000000e+00
bigcom164        0.000000e+00  0.000000e+00
bigcom166        0.000000e+00  0.000000e+00
bigcom167        0.000000e+00  0.000000e+00
bigcom171        0.000000e+00  0.000000e+00
bigcom173        0.000000e+00  3.469447e-20
bigcom175        0.000000e+00  0.000000e+00
bigcom176        0.000000e+00  0.000000e+00
bigcom177        0.000000e+00  0.000000e+00
bigcom178        0.000000e+00  0.000000e+00
bigcom180        0.000000e+00  0.000000e+00
bigcom181        0.000000e+00  0.000000e+00
bigcom184        0.000000e+00  0.000000e+00
bigcom186        0.000000e+00  0.000000e+00
bigcom187        0.000000e+00  1.734723e-20
bigcom189        0.000000e+00  0.000000e+00
bigcom194        0.000000e+00  0.000000e+00
bigcom195        0.000000e+00  0.000000e+00
bigcom196        0.000000e+00  0.000000e+00
bigcom204        0.000000e+00  0.000000e+00
bigcom205        0.000000e+00  0.000000e+00
bigcom212        0.000000e+00  0.000000e+00
bigcom214        0.000000e+00  0.000000e+00
bigcom222        0.000000e+00  0.000000e+00
bigcom223        0.000000e+00  0.000000e+00
bigcom226        0.000000e+00  0.000000e+00
bigcom227        0.000000e+00  0.000000e+00
bigcom229        0.000000e+00  0.000000e+00
bigcom233        0.000000e+00  0.000000e+00
bigcom236        0.000000e+00  0.000000e+00
bigcom237        0.000000e+00  0.000000e+00
bigcom246        0.000000e+00  0.000000e+00
bigcom248        0.000000e+00  0.000000e+00
bigcom249        0.000000e+00  0.000000e+00
bigcom250        0.000000e+00  0.000000e+00
bigcom254        0.000000e+00  0.000000e+00
bigcom266        0.000000e+00  0.000000e+00
bigcom269        0.000000e+00  0.000000e+00
bigcom272        0.000000e+00  0.000000e+00
bigcom274        0.000000e+00  0.000000e+00
bigcom281        0.000000e+00  0.000000e+00
bigcom291        0.000000e+00  0.000000e+00
bigcom292        0.000000e+00  0.000000e+00
bigcom295        0.000000e+00  0.000000e+00
bigcom299        0.000000e+00  0.000000e+00
bigcom301        0.000000e+00  0.000000e+00
bigcom306        0.000000e+00  0.000000e+00
bigcom309        0.000000e+00  0.000000e+00
bigcom314        0.000000e+00  1.734723e-20
bigcom321        0.000000e+00  0.000000e+00
bigcom341        0.000000e+00  0.000000e+00
bigcom350        0.000000e+00  0.000000e+00
bigcom353        0.000000e+00  0.000000e+00
bigcom359        0.000000e+00  0.000000e+00
bigcom363        0.000000e+00  0.000000e+00
bigcom365        0.000000e+00  0.000000e+00
bigcom385        0.000000e+00  0.000000e+00
bigcom386        0.000000e+00  3.469447e-20
bigcom408        0.000000e+00  0.000000e+00
bigcom412        0.000000e+00  0.000000e+00
bigcom480        0.000000e+00  0.000000e+00
spin_vertex      6.812531e-05  5.788871e-01
membership_s1    6.436033e-05  3.485769e-02
membership_s3    0.000000e+00  1.734723e-20
membership_s4    0.000000e+00  1.829591e-21
membership_s5    0.000000e+00  5.421011e-22
membership_s6    0.000000e+00  5.421011e-22
membership_s7    2.922955e-05  1.958170e-02
membership_s8    0.000000e+00  0.000000e+00
membership_s9    0.000000e+00  8.673617e-21
membership_s11   0.000000e+00  0.000000e+00
membership_s12   0.000000e+00  0.000000e+00
membership_s14   0.000000e+00  1.734723e-20
membership_s15   0.000000e+00  0.000000e+00
membership_s16   0.000000e+00  0.000000e+00
membership_s17   0.000000e+00  0.000000e+00
membership_s18   0.000000e+00  0.000000e+00
membership_s20   0.000000e+00  0.000000e+00
membership_s21   0.000000e+00  0.000000e+00
membership_s22   0.000000e+00  0.000000e+00
membership_s24   0.000000e+00  0.000000e+00
membership_s25   0.000000e+00  0.000000e+00
membership_s26   0.000000e+00  0.000000e+00
membership_s27   0.000000e+00  5.421011e-22
membership_s28   0.000000e+00  0.000000e+00
membership_s30   9.010666e-06  3.608641e-04
membership_s31   0.000000e+00  0.000000e+00
membership_s32   5.727377e-06  1.090239e-02
membership_s33   0.000000e+00  0.000000e+00
membership_s36   0.000000e+00  5.421011e-22
membership_s37   0.000000e+00  0.000000e+00
V1               1.364491e-05  4.610808e-02
V2               7.311817e-06  7.181890e-02
pdi              0.000000e+00  1.734723e-20
adhesion         3.502970e-03  2.582376e-02
cohesion         3.726971e-03  1.700828e-01
inner            0.000000e+00  7.688172e-04
outer            5.173574e-05  9.159059e-02
ioratio          2.611868e-05  4.169326e-02
comsize          6.524094e-04  1.100291e-01
[1] "Dataset: med_CT Model GLM, run: 1 of 10 2015-06-22 14:49:17"
[1] "glmnet variable coefficients"
                     [,1]          [,2]
(Intercept)     -6.357842  6.200314e+03
graph0           0.000000  8.787108e-02
graph1           0.000000  0.000000e+00
graph2           0.000000  0.000000e+00
graph3           0.000000  0.000000e+00
graph4           0.000000  0.000000e+00
graph5           0.000000  2.692287e-03
graph6           0.000000  0.000000e+00
graph7           0.000000  4.701101e-04
graph8           0.000000 -4.556205e-04
graph9           0.000000  0.000000e+00
graph10          0.000000  0.000000e+00
graph11          0.000000  0.000000e+00
graph12          0.000000  0.000000e+00
graph13          0.000000  0.000000e+00
graph14          0.000000  0.000000e+00
graph15          0.000000  4.994173e-06
graph16          0.000000 -5.071527e-06
graph17          0.000000  6.843458e-07
graph18          0.000000  0.000000e+00
graph19          0.000000  0.000000e+00
graph20          0.000000  0.000000e+00
graph21          0.000000  7.026492e-06
graph22          0.000000 -3.345081e-05
graph23          0.000000  8.223596e-05
graph24          0.000000  0.000000e+00
graph25          0.000000  0.000000e+00
graph26          0.000000  3.370387e-04
graph27          0.000000 -4.592749e-04
graph28          0.000000  0.000000e+00
graph29          0.000000 -3.422173e-04
orbit0           0.000000  8.363828e-02
orbit1           0.000000  0.000000e+00
orbit2           0.000000  0.000000e+00
orbit3           0.000000  0.000000e+00
orbit4           0.000000 -6.684773e-06
orbit5           0.000000  2.376174e-05
orbit6           0.000000  0.000000e+00
orbit7           0.000000  0.000000e+00
orbit8           0.000000  2.885809e-03
orbit9           0.000000  0.000000e+00
orbit10          0.000000  0.000000e+00
orbit11          0.000000  0.000000e+00
orbit12          0.000000  2.027874e-03
orbit13          0.000000  0.000000e+00
orbit14          0.000000 -4.075734e-04
orbit15          0.000000  1.198137e-06
orbit16          0.000000 -1.450300e-06
orbit17          0.000000 -1.246283e-08
orbit18          0.000000 -1.195792e-14
orbit19          0.000000  0.000000e+00
orbit20          0.000000  1.414474e-07
orbit21          0.000000  3.877101e-06
orbit22          0.000000  0.000000e+00
orbit23          0.000000 -2.334467e-04
orbit24          0.000000  1.159843e-06
orbit25          0.000000 -5.121348e-08
orbit26          0.000000  1.080617e-13
orbit27          0.000000  4.522963e-06
orbit28          0.000000 -4.114549e-05
orbit29          0.000000 -3.544852e-06
orbit30          0.000000  2.223176e-06
orbit31          0.000000  0.000000e+00
orbit32          0.000000 -1.324425e-08
orbit33          0.000000  1.537608e-04
orbit34          0.000000  5.187881e-06
orbit35          0.000000 -2.973215e-05
orbit36          0.000000 -9.532697e-06
orbit37          0.000000 -4.995289e-06
orbit38          0.000000  1.184440e-06
orbit39          0.000000  1.144686e-07
orbit40          0.000000  1.707520e-06
orbit41          0.000000  1.118357e-05
orbit42          0.000000  0.000000e+00
orbit43          0.000000  7.866463e-10
orbit44          0.000000 -6.165110e-03
orbit45          0.000000  0.000000e+00
orbit46          0.000000 -1.530334e-05
orbit47          0.000000  1.550919e-09
orbit48          0.000000  3.453619e-05
orbit49          0.000000  0.000000e+00
orbit50          0.000000 -1.816869e-03
orbit51          0.000000  2.458326e-04
orbit52          0.000000 -1.293279e-04
orbit53          0.000000  2.566824e-04
orbit54          0.000000 -4.409798e-05
orbit55          0.000000  2.335050e-06
orbit56          0.000000  5.606330e-04
orbit57          0.000000  1.136872e-05
orbit58          0.000000 -1.192635e-02
orbit59          0.000000 -1.519000e-05
orbit60          0.000000  5.673131e-05
orbit61          0.000000  0.000000e+00
orbit62          0.000000 -8.955930e-04
orbit63          0.000000  0.000000e+00
orbit64          0.000000  2.059336e-04
orbit65          0.000000  6.071876e-05
orbit66          0.000000  7.499180e-04
orbit67          0.000000  3.967896e-03
orbit68          0.000000 -1.039140e-03
orbit69          0.000000  3.163364e-02
orbit70          0.000000  4.347472e-03
orbit71          0.000000 -3.581841e-02
orbit72          0.000000 -3.302208e-04
AP               0.000000 -1.254728e+00
bet              0.000000 -8.760658e-06
ecc              0.000000 -6.394199e-01
eccrad           0.000000 -3.773204e+00
close            0.000000  0.000000e+00
constraint       0.000000 -5.721662e+00
coreness         0.000000 -4.033340e-01
knn              0.000000  0.000000e+00
hubscore         0.000000  2.807829e+00
pagerank         0.000000  0.000000e+00
trans            0.000000 -9.454662e+00
evcent           0.000000  2.659143e+00
first            0.000000  9.107933e-02
upto_second      0.000000  0.000000e+00
upto_third       0.000000  0.000000e+00
upto_fourth      0.000000  5.049533e-04
upto_fifth       0.000000  4.723446e-04
upto_sixth       0.000000 -4.678156e-01
second           0.000000  0.000000e+00
third            0.000000  2.036777e-04
fourth           0.000000  0.000000e+00
fifth            0.000000 -5.882676e-04
sixth            0.000000 -1.054023e-02
ratio1           0.000000 -4.928842e-04
ratio2           0.000000  6.761779e-02
ratio3           0.000000  0.000000e+00
ratio4           0.000000 -8.900713e-01
ratio5           0.000000 -5.854174e+01
ratio6           0.000000 -2.789622e-01
selfinter        0.000000  3.761088e-01
walktrap_vertex  0.000000 -3.228634e-01
bigcom1          0.000000  1.318174e+00
bigcom2          0.000000  0.000000e+00
bigcom3          0.000000 -1.281617e+00
bigcom4          0.000000  4.307730e-01
bigcom6          0.000000  0.000000e+00
bigcom8          0.000000  0.000000e+00
bigcom9          0.000000  0.000000e+00
bigcom11         0.000000  0.000000e+00
bigcom13         0.000000  0.000000e+00
bigcom15         0.000000  0.000000e+00
bigcom16         0.000000  0.000000e+00
bigcom21         0.000000  5.145891e+00
bigcom22         0.000000 -3.009629e-01
bigcom24         0.000000  0.000000e+00
bigcom26         0.000000 -5.679853e-01
bigcom28         0.000000 -6.340191e-02
bigcom30         0.000000 -4.378896e-01
bigcom31         0.000000  0.000000e+00
bigcom32         0.000000  0.000000e+00
bigcom33         0.000000  0.000000e+00
bigcom34         0.000000  0.000000e+00
bigcom36         0.000000  0.000000e+00
bigcom37         0.000000  0.000000e+00
bigcom38         0.000000 -7.734006e-01
bigcom39         0.000000  0.000000e+00
bigcom40         0.000000  1.707745e+00
bigcom43         0.000000  0.000000e+00
bigcom44         0.000000  0.000000e+00
bigcom46         0.000000  0.000000e+00
bigcom47         0.000000  0.000000e+00
bigcom49         0.000000  0.000000e+00
bigcom50         0.000000  0.000000e+00
bigcom51         0.000000  0.000000e+00
bigcom52         0.000000  0.000000e+00
bigcom54         0.000000  0.000000e+00
bigcom56         0.000000  0.000000e+00
bigcom62         0.000000  0.000000e+00
bigcom66         0.000000  0.000000e+00
bigcom68         0.000000  0.000000e+00
bigcom69         0.000000  0.000000e+00
bigcom71         0.000000  0.000000e+00
bigcom72         0.000000  0.000000e+00
bigcom73         0.000000  0.000000e+00
bigcom74         0.000000  0.000000e+00
bigcom75         0.000000  0.000000e+00
bigcom76         0.000000  0.000000e+00
bigcom77         0.000000  0.000000e+00
bigcom79         0.000000  0.000000e+00
bigcom80         0.000000  0.000000e+00
bigcom82         0.000000  0.000000e+00
bigcom83         0.000000  0.000000e+00
bigcom84         0.000000  0.000000e+00
bigcom85         0.000000 -9.289499e-01
bigcom87         0.000000  0.000000e+00
bigcom89         0.000000  0.000000e+00
bigcom91         0.000000  0.000000e+00
bigcom92         0.000000  0.000000e+00
bigcom93         0.000000  0.000000e+00
bigcom96         0.000000  0.000000e+00
bigcom97         0.000000 -2.053938e-01
bigcom98         0.000000  0.000000e+00
bigcom99         0.000000  0.000000e+00
bigcom101        0.000000  0.000000e+00
bigcom104        0.000000  0.000000e+00
bigcom106        0.000000  0.000000e+00
bigcom109        0.000000  0.000000e+00
bigcom113        0.000000  0.000000e+00
bigcom116        0.000000  0.000000e+00
bigcom120        0.000000  0.000000e+00
bigcom123        0.000000  0.000000e+00
bigcom126        0.000000  0.000000e+00
bigcom127        0.000000  0.000000e+00
bigcom137        0.000000 -3.392751e-01
bigcom139        0.000000  0.000000e+00
bigcom140        0.000000  0.000000e+00
bigcom143        0.000000  0.000000e+00
bigcom145        0.000000  0.000000e+00
bigcom146        0.000000  0.000000e+00
bigcom147        0.000000  0.000000e+00
bigcom149        0.000000  0.000000e+00
bigcom153        0.000000  0.000000e+00
bigcom154        0.000000  0.000000e+00
bigcom156        0.000000  0.000000e+00
bigcom157        0.000000  0.000000e+00
bigcom158        0.000000  0.000000e+00
bigcom160        0.000000  0.000000e+00
bigcom161        0.000000  0.000000e+00
bigcom162        0.000000  0.000000e+00
bigcom164        0.000000  0.000000e+00
bigcom166        0.000000  0.000000e+00
bigcom167        0.000000  0.000000e+00
bigcom171        0.000000 -7.703324e-01
bigcom173        0.000000  0.000000e+00
bigcom175        0.000000  0.000000e+00
bigcom176        0.000000  0.000000e+00
bigcom177        0.000000  0.000000e+00
bigcom178        0.000000  0.000000e+00
bigcom180        0.000000  0.000000e+00
bigcom181        0.000000  0.000000e+00
bigcom184        0.000000  0.000000e+00
bigcom186        0.000000  0.000000e+00
bigcom187        0.000000  0.000000e+00
bigcom189        0.000000  0.000000e+00
bigcom194        0.000000  0.000000e+00
bigcom195        0.000000  0.000000e+00
bigcom196        0.000000  0.000000e+00
bigcom204        0.000000  0.000000e+00
bigcom205        0.000000  0.000000e+00
bigcom212        0.000000  0.000000e+00
bigcom214        0.000000  0.000000e+00
bigcom222        0.000000 -3.830561e-02
bigcom223        0.000000  0.000000e+00
bigcom226        0.000000  0.000000e+00
bigcom227        0.000000  0.000000e+00
bigcom229        0.000000  0.000000e+00
bigcom233        0.000000  0.000000e+00
bigcom236        0.000000  0.000000e+00
bigcom237        0.000000  0.000000e+00
bigcom246        0.000000  0.000000e+00
bigcom248        0.000000 -1.003894e-02
bigcom249        0.000000  0.000000e+00
bigcom250        0.000000  0.000000e+00
bigcom254        0.000000  0.000000e+00
bigcom266        0.000000  0.000000e+00
bigcom269        0.000000  0.000000e+00
bigcom272        0.000000  0.000000e+00
bigcom274        0.000000  0.000000e+00
bigcom281        0.000000  0.000000e+00
bigcom291        0.000000  0.000000e+00
bigcom292        0.000000  0.000000e+00
bigcom295        0.000000  0.000000e+00
bigcom299        0.000000  0.000000e+00
bigcom301        0.000000  0.000000e+00
bigcom306        0.000000  0.000000e+00
bigcom309        0.000000 -2.268919e+00
bigcom314        0.000000  0.000000e+00
bigcom321        0.000000  0.000000e+00
bigcom341        0.000000  0.000000e+00
bigcom350        0.000000  0.000000e+00
bigcom353        0.000000  0.000000e+00
bigcom359        0.000000  0.000000e+00
bigcom363        0.000000  0.000000e+00
bigcom365        0.000000 -3.396441e-01
bigcom385        0.000000 -1.147281e+00
bigcom386        0.000000  0.000000e+00
bigcom408        0.000000 -6.457373e-01
bigcom412        0.000000  0.000000e+00
bigcom480        0.000000  0.000000e+00
spin_vertex      0.000000 -8.486206e+00
membership_s1    0.000000  9.800850e-01
membership_s3    0.000000  0.000000e+00
membership_s4    0.000000  9.329604e-01
membership_s5    0.000000 -1.102368e+00
membership_s6    0.000000 -1.155292e+00
membership_s7    0.000000  7.470610e-01
membership_s8    0.000000  0.000000e+00
membership_s9    0.000000  0.000000e+00
membership_s11   0.000000  0.000000e+00
membership_s12   0.000000  0.000000e+00
membership_s14   0.000000  0.000000e+00
membership_s15   0.000000 -4.544900e-01
membership_s16   0.000000  0.000000e+00
membership_s17   0.000000  0.000000e+00
membership_s18   0.000000 -6.895813e-01
membership_s20   0.000000  0.000000e+00
membership_s21   0.000000 -3.078592e-01
membership_s22   0.000000  0.000000e+00
membership_s24   0.000000 -4.325980e-01
membership_s25   0.000000 -4.237061e-01
membership_s26   0.000000  0.000000e+00
membership_s27   0.000000 -1.310558e+00
membership_s28   0.000000  0.000000e+00
membership_s30   0.000000  2.259353e+00
membership_s31   0.000000 -3.353174e-01
membership_s32   0.000000  7.168819e-07
membership_s33   0.000000  0.000000e+00
membership_s36   0.000000 -3.722442e-02
membership_s37   0.000000  0.000000e+00
V1               0.000000  1.261174e+00
V2               0.000000  1.934082e+00
pdi              0.000000 -2.625094e+03
adhesion         0.000000 -8.028652e-04
cohesion         0.000000  1.639797e-03
inner            0.000000 -2.896520e-06
outer            0.000000  5.028395e-05
ioratio          0.000000  0.000000e+00
comsize          0.000000 -3.134863e-04
[1] "Dataset: med_CT Model GBM, run: 2 of 10 2015-06-22 14:49:50"
Iter   TrainDeviance   ValidDeviance   StepSize   Improve
     1        0.0247            -nan     0.0100   -0.0000
     2        0.0243            -nan     0.0100   -0.0000
     3        0.0234            -nan     0.0100    0.0002
     4        0.0220            -nan     0.0100   -0.0000
     5        0.0207            -nan     0.0100    0.0001
     6        0.0207            -nan     0.0100   -0.0000
     7        0.0197            -nan     0.0100   -0.0000
     8        0.0195            -nan     0.0100   -0.0000
     9        0.0191            -nan     0.0100    0.0001
    10        0.0189            -nan     0.0100   -0.0000
    20        0.0152            -nan     0.0100   -0.0000
    40        0.0124            -nan     0.0100   -0.0000
    60        0.0103            -nan     0.0100   -0.0000
    80        0.0092            -nan     0.0100   -0.0000
    98        0.0083            -nan     0.0100   -0.0000

[1] "GBM variable coefficients"
                            var      rel.inf
spin_vertex         spin_vertex 9.761675e+00
orbit65                 orbit65 8.828264e+00
bigcom21               bigcom21 6.483521e+00
graph12                 graph12 4.687362e+00
ioratio                 ioratio 3.998906e+00
comsize                 comsize 3.805299e+00
orbit20                 orbit20 3.703090e+00
ratio2                   ratio2 3.509765e+00
outer                     outer 3.446606e+00
orbit56                 orbit56 2.778438e+00
pagerank               pagerank 2.536816e+00
adhesion               adhesion 2.344246e+00
graph1                   graph1 2.290991e+00
orbit24                 orbit24 2.134570e+00
orbit58                 orbit58 2.086283e+00
orbit62                 orbit62 2.067691e+00
ratio4                   ratio4 1.951010e+00
cohesion               cohesion 1.907954e+00
trans                     trans 1.500214e+00
graph22                 graph22 1.419502e+00
orbit50                 orbit50 1.296175e+00
coreness               coreness 1.255403e+00
graph23                 graph23 1.219208e+00
graph11                 graph11 1.182133e+00
orbit36                 orbit36 1.042245e+00
V2                           V2 1.041966e+00
orbit59                 orbit59 1.031134e+00
graph24                 graph24 9.231939e-01
orbit28                 orbit28 8.739014e-01
orbit45                 orbit45 8.345819e-01
ratio5                   ratio5 8.211483e-01
orbit41                 orbit41 8.095495e-01
walktrap_vertex walktrap_vertex 7.816928e-01
orbit4                   orbit4 7.558760e-01
V1                           V1 7.534744e-01
graph27                 graph27 7.518730e-01
orbit29                 orbit29 7.121619e-01
graph5                   graph5 6.959485e-01
constraint           constraint 6.539850e-01
bet                         bet 6.394735e-01
orbit39                 orbit39 6.350119e-01
orbit25                 orbit25 6.303921e-01
orbit30                 orbit30 5.810550e-01
graph20                 graph20 5.519291e-01
orbit37                 orbit37 4.481274e-01
bigcom3                 bigcom3 4.103226e-01
graph18                 graph18 3.974207e-01
orbit21                 orbit21 3.895040e-01
ratio6                   ratio6 3.369743e-01
orbit5                   orbit5 3.297927e-01
ratio1                   ratio1 3.253682e-01
orbit31                 orbit31 3.161109e-01
orbit55                 orbit55 3.103111e-01
orbit47                 orbit47 2.989088e-01
selfinter             selfinter 2.881654e-01
orbit32                 orbit32 2.759396e-01
close                     close 2.594291e-01
orbit49                 orbit49 2.507047e-01
orbit40                 orbit40 2.429817e-01
fourth                   fourth 2.158669e-01
bigcom4                 bigcom4 2.112363e-01
graph26                 graph26 2.034912e-01
graph17                 graph17 2.007577e-01
graph10                 graph10 1.909041e-01
graph16                 graph16 1.875311e-01
orbit38                 orbit38 1.800248e-01
orbit54                 orbit54 1.793116e-01
orbit42                 orbit42 1.682268e-01
orbit51                 orbit51 1.628513e-01
orbit44                 orbit44 1.566475e-01
orbit53                 orbit53 1.539574e-01
orbit70                 orbit70 1.483862e-01
upto_fifth           upto_fifth 1.423540e-01
graph0                   graph0 1.385719e-01
graph7                   graph7 1.372455e-01
third                     third 1.252696e-01
graph4                   graph4 1.194164e-01
knn                         knn 1.193915e-01
graph28                 graph28 1.163750e-01
membership_s32   membership_s32 1.130745e-01
orbit46                 orbit46 4.899002e-03
orbit69                 orbit69 2.989159e-03
orbit52                 orbit52 2.878104e-03
orbit12                 orbit12 2.014590e-03
orbit11                 orbit11 1.586151e-03
orbit71                 orbit71 1.514444e-03
orbit10                 orbit10 1.417367e-03
graph13                 graph13 1.375025e-03
orbit68                 orbit68 1.282176e-03
graph8                   graph8 1.198821e-03
orbit66                 orbit66 1.108180e-03
orbit48                 orbit48 9.258556e-04
graph3                   graph3 8.824103e-04
orbit63                 orbit63 7.234476e-04
graph9                   graph9 7.025350e-04
orbit1                   orbit1 5.845604e-04
orbit13                 orbit13 5.542786e-04
orbit17                 orbit17 5.333245e-04
orbit18                 orbit18 5.216730e-04
graph19                 graph19 4.523816e-04
graph25                 graph25 4.364219e-04
orbit33                 orbit33 3.546999e-04
orbit16                 orbit16 3.529769e-04
orbit60                 orbit60 3.494642e-04
orbit9                   orbit9 3.464920e-04
inner                     inner 3.427906e-04
orbit2                   orbit2 3.279360e-04
upto_third           upto_third 2.918790e-04
graph21                 graph21 2.645349e-04
orbit64                 orbit64 2.258243e-04
hubscore               hubscore 2.243327e-04
orbit26                 orbit26 2.106653e-04
upto_second         upto_second 1.781757e-04
graph6                   graph6 1.649881e-04
orbit35                 orbit35 1.512854e-04
sixth                     sixth 1.512068e-04
graph15                 graph15 1.193239e-04
orbit22                 orbit22 1.099772e-04
fifth                     fifth 1.053170e-04
upto_fourth         upto_fourth 9.703399e-05
orbit19                 orbit19 8.031582e-05
graph2                   graph2 7.549746e-05
second                   second 7.287905e-05
membership_s1     membership_s1 6.801993e-05
orbit7                   orbit7 5.243651e-05
graph14                 graph14 3.354887e-05
graph29                 graph29 0.000000e+00
orbit0                   orbit0 0.000000e+00
orbit3                   orbit3 0.000000e+00
orbit6                   orbit6 0.000000e+00
orbit8                   orbit8 0.000000e+00
orbit14                 orbit14 0.000000e+00
orbit15                 orbit15 0.000000e+00
orbit23                 orbit23 0.000000e+00
orbit27                 orbit27 0.000000e+00
orbit34                 orbit34 0.000000e+00
orbit43                 orbit43 0.000000e+00
orbit57                 orbit57 0.000000e+00
orbit61                 orbit61 0.000000e+00
orbit67                 orbit67 0.000000e+00
orbit72                 orbit72 0.000000e+00
AP                           AP 0.000000e+00
ecc                         ecc 0.000000e+00
eccrad                   eccrad 0.000000e+00
evcent                   evcent 0.000000e+00
first                     first 0.000000e+00
upto_sixth           upto_sixth 0.000000e+00
ratio3                   ratio3 0.000000e+00
bigcom1                 bigcom1 0.000000e+00
bigcom2                 bigcom2 0.000000e+00
bigcom6                 bigcom6 0.000000e+00
bigcom8                 bigcom8 0.000000e+00
bigcom9                 bigcom9 0.000000e+00
bigcom11               bigcom11 0.000000e+00
bigcom13               bigcom13 0.000000e+00
bigcom15               bigcom15 0.000000e+00
bigcom16               bigcom16 0.000000e+00
bigcom22               bigcom22 0.000000e+00
bigcom24               bigcom24 0.000000e+00
bigcom26               bigcom26 0.000000e+00
bigcom28               bigcom28 0.000000e+00
bigcom30               bigcom30 0.000000e+00
bigcom31               bigcom31 0.000000e+00
bigcom32               bigcom32 0.000000e+00
bigcom33               bigcom33 0.000000e+00
bigcom34               bigcom34 0.000000e+00
bigcom36               bigcom36 0.000000e+00
bigcom37               bigcom37 0.000000e+00
bigcom38               bigcom38 0.000000e+00
bigcom39               bigcom39 0.000000e+00
bigcom40               bigcom40 0.000000e+00
bigcom43               bigcom43 0.000000e+00
bigcom44               bigcom44 0.000000e+00
bigcom46               bigcom46 0.000000e+00
bigcom47               bigcom47 0.000000e+00
bigcom49               bigcom49 0.000000e+00
bigcom50               bigcom50 0.000000e+00
bigcom51               bigcom51 0.000000e+00
bigcom52               bigcom52 0.000000e+00
bigcom54               bigcom54 0.000000e+00
bigcom56               bigcom56 0.000000e+00
bigcom62               bigcom62 0.000000e+00
bigcom66               bigcom66 0.000000e+00
bigcom68               bigcom68 0.000000e+00
bigcom69               bigcom69 0.000000e+00
bigcom71               bigcom71 0.000000e+00
bigcom72               bigcom72 0.000000e+00
bigcom73               bigcom73 0.000000e+00
bigcom74               bigcom74 0.000000e+00
bigcom75               bigcom75 0.000000e+00
bigcom76               bigcom76 0.000000e+00
bigcom77               bigcom77 0.000000e+00
bigcom79               bigcom79 0.000000e+00
bigcom80               bigcom80 0.000000e+00
bigcom82               bigcom82 0.000000e+00
bigcom83               bigcom83 0.000000e+00
bigcom84               bigcom84 0.000000e+00
bigcom85               bigcom85 0.000000e+00
bigcom87               bigcom87 0.000000e+00
bigcom89               bigcom89 0.000000e+00
bigcom91               bigcom91 0.000000e+00
bigcom92               bigcom92 0.000000e+00
bigcom93               bigcom93 0.000000e+00
bigcom96               bigcom96 0.000000e+00
bigcom97               bigcom97 0.000000e+00
bigcom98               bigcom98 0.000000e+00
bigcom99               bigcom99 0.000000e+00
bigcom101             bigcom101 0.000000e+00
bigcom104             bigcom104 0.000000e+00
bigcom106             bigcom106 0.000000e+00
bigcom109             bigcom109 0.000000e+00
bigcom113             bigcom113 0.000000e+00
bigcom116             bigcom116 0.000000e+00
bigcom120             bigcom120 0.000000e+00
bigcom123             bigcom123 0.000000e+00
bigcom126             bigcom126 0.000000e+00
bigcom127             bigcom127 0.000000e+00
bigcom137             bigcom137 0.000000e+00
bigcom139             bigcom139 0.000000e+00
bigcom140             bigcom140 0.000000e+00
bigcom143             bigcom143 0.000000e+00
bigcom145             bigcom145 0.000000e+00
bigcom146             bigcom146 0.000000e+00
bigcom147             bigcom147 0.000000e+00
bigcom149             bigcom149 0.000000e+00
bigcom153             bigcom153 0.000000e+00
bigcom154             bigcom154 0.000000e+00
bigcom156             bigcom156 0.000000e+00
bigcom157             bigcom157 0.000000e+00
bigcom158             bigcom158 0.000000e+00
bigcom160             bigcom160 0.000000e+00
bigcom161             bigcom161 0.000000e+00
bigcom162             bigcom162 0.000000e+00
bigcom164             bigcom164 0.000000e+00
bigcom166             bigcom166 0.000000e+00
bigcom167             bigcom167 0.000000e+00
bigcom171             bigcom171 0.000000e+00
bigcom173             bigcom173 0.000000e+00
bigcom175             bigcom175 0.000000e+00
bigcom176             bigcom176 0.000000e+00
bigcom177             bigcom177 0.000000e+00
bigcom178             bigcom178 0.000000e+00
bigcom180             bigcom180 0.000000e+00
bigcom181             bigcom181 0.000000e+00
bigcom184             bigcom184 0.000000e+00
bigcom186             bigcom186 0.000000e+00
bigcom187             bigcom187 0.000000e+00
bigcom189             bigcom189 0.000000e+00
bigcom194             bigcom194 0.000000e+00
bigcom195             bigcom195 0.000000e+00
bigcom196             bigcom196 0.000000e+00
bigcom204             bigcom204 0.000000e+00
bigcom205             bigcom205 0.000000e+00
bigcom212             bigcom212 0.000000e+00
bigcom214             bigcom214 0.000000e+00
bigcom222             bigcom222 0.000000e+00
bigcom223             bigcom223 0.000000e+00
bigcom226             bigcom226 0.000000e+00
bigcom227             bigcom227 0.000000e+00
bigcom229             bigcom229 0.000000e+00
bigcom233             bigcom233 0.000000e+00
bigcom236             bigcom236 0.000000e+00
bigcom237             bigcom237 0.000000e+00
bigcom246             bigcom246 0.000000e+00
bigcom248             bigcom248 0.000000e+00
bigcom249             bigcom249 0.000000e+00
bigcom250             bigcom250 0.000000e+00
bigcom254             bigcom254 0.000000e+00
bigcom266             bigcom266 0.000000e+00
bigcom269             bigcom269 0.000000e+00
bigcom272             bigcom272 0.000000e+00
bigcom274             bigcom274 0.000000e+00
bigcom281             bigcom281 0.000000e+00
bigcom291             bigcom291 0.000000e+00
bigcom292             bigcom292 0.000000e+00
bigcom295             bigcom295 0.000000e+00
bigcom299             bigcom299 0.000000e+00
bigcom301             bigcom301 0.000000e+00
bigcom306             bigcom306 0.000000e+00
bigcom309             bigcom309 0.000000e+00
bigcom314             bigcom314 0.000000e+00
bigcom321             bigcom321 0.000000e+00
bigcom341             bigcom341 0.000000e+00
bigcom350             bigcom350 0.000000e+00
bigcom353             bigcom353 0.000000e+00
bigcom359             bigcom359 0.000000e+00
bigcom363             bigcom363 0.000000e+00
bigcom365             bigcom365 0.000000e+00
bigcom385             bigcom385 0.000000e+00
bigcom386             bigcom386 0.000000e+00
bigcom408             bigcom408 0.000000e+00
bigcom412             bigcom412 0.000000e+00
bigcom480             bigcom480 0.000000e+00
membership_s3     membership_s3 0.000000e+00
membership_s4     membership_s4 0.000000e+00
membership_s5     membership_s5 0.000000e+00
membership_s6     membership_s6 0.000000e+00
membership_s7     membership_s7 0.000000e+00
membership_s8     membership_s8 0.000000e+00
membership_s9     membership_s9 0.000000e+00
membership_s11   membership_s11 0.000000e+00
membership_s12   membership_s12 0.000000e+00
membership_s14   membership_s14 0.000000e+00
membership_s15   membership_s15 0.000000e+00
membership_s16   membership_s16 0.000000e+00
membership_s17   membership_s17 0.000000e+00
membership_s18   membership_s18 0.000000e+00
membership_s20   membership_s20 0.000000e+00
membership_s21   membership_s21 0.000000e+00
membership_s22   membership_s22 0.000000e+00
membership_s24   membership_s24 0.000000e+00
membership_s25   membership_s25 0.000000e+00
membership_s26   membership_s26 0.000000e+00
membership_s27   membership_s27 0.000000e+00
membership_s28   membership_s28 0.000000e+00
membership_s30   membership_s30 0.000000e+00
membership_s31   membership_s31 0.000000e+00
membership_s33   membership_s33 0.000000e+00
membership_s36   membership_s36 0.000000e+00
membership_s37   membership_s37 0.000000e+00
pdi                         pdi 0.000000e+00
[1] "Dataset: med_CT Model RF, run: 2 of 10 2015-06-22 14:50:27"
     |      Out-of-bag   |
Tree |      MSE  %Var(y) |
   1 | 0.004578   264.08 |
   2 | 0.003972   229.15 |
   3 | 0.004702   271.28 |
   4 | 0.004037   232.87 |
   5 | 0.003605   207.97 |
   6 | 0.002927   168.86 |
   7 | 0.003041   175.43 |
   8 | 0.002952   170.27 |
   9 | 0.002451   141.39 |
  10 |  0.00223   128.67 |
  11 | 0.002463   142.09 |
  12 | 0.002397   138.27 |
  13 | 0.002294   132.35 |
  14 | 0.002261   130.46 |
  15 | 0.002231   128.72 |
  16 | 0.002185   126.05 |
  17 | 0.002158   124.49 |
  18 | 0.002177   125.56 |
  19 | 0.002188   126.22 |
  20 |  0.00217   125.20 |
  21 | 0.002085   120.28 |
  22 | 0.002076   119.75 |
  23 | 0.002083   120.19 |
  24 | 0.002058   118.72 |
  25 | 0.002066   119.20 |
  26 | 0.002049   118.19 |
  27 | 0.002041   117.71 |
  28 |  0.00203   117.12 |
  29 | 0.002047   118.12 |
  30 | 0.002043   117.87 |
  31 | 0.002033   117.26 |
  32 | 0.002007   115.79 |
  33 | 0.001993   114.95 |
  34 | 0.001982   114.36 |
  35 | 0.001974   113.89 |
  36 | 0.001972   113.79 |
  37 |  0.00197   113.67 |
  38 | 0.001964   113.30 |
  39 | 0.001961   113.13 |
  40 | 0.001951   112.55 |
  41 | 0.001956   112.86 |
  42 | 0.001967   113.49 |
  43 | 0.001957   112.87 |
  44 | 0.001965   113.34 |
  45 | 0.001958   112.94 |
  46 | 0.001953   112.68 |
  47 | 0.001951   112.56 |
  48 | 0.001956   112.81 |
  49 | 0.001952   112.62 |
  50 |  0.00195   112.47 |
  51 |  0.00195   112.47 |
  52 | 0.001946   112.26 |
  53 | 0.001942   112.02 |
  54 | 0.001935   111.61 |
  55 | 0.001933   111.50 |
  56 | 0.001936   111.69 |
  57 | 0.001942   112.01 |
  58 | 0.001935   111.62 |
  59 | 0.001935   111.62 |
  60 | 0.001932   111.45 |
  61 | 0.001926   111.12 |
  62 | 0.001921   110.79 |
  63 | 0.001922   110.89 |
  64 | 0.001924   110.99 |
  65 | 0.001928   111.22 |
  66 | 0.001929   111.30 |
  67 | 0.001928   111.21 |
  68 |  0.00193   111.31 |
  69 | 0.001934   111.57 |
  70 | 0.001936   111.70 |
  71 | 0.001935   111.64 |
  72 | 0.001933   111.50 |
  73 | 0.001929   111.30 |
  74 | 0.001934   111.57 |
  75 | 0.001919   110.71 |
  76 | 0.001914   110.39 |
  77 | 0.001909   110.13 |
  78 |  0.00191   110.20 |
  79 | 0.001907   109.99 |
  80 | 0.001905   109.87 |
  81 | 0.001905   109.89 |
  82 | 0.001905   109.89 |
  83 | 0.001902   109.73 |
  84 | 0.001905   109.88 |
  85 | 0.001902   109.74 |
  86 | 0.001899   109.57 |
  87 | 0.001897   109.44 |
  88 | 0.001896   109.40 |
  89 | 0.001897   109.46 |
  90 | 0.001895   109.32 |
  91 | 0.001897   109.42 |
  92 | 0.001895   109.34 |
  93 | 0.001895   109.34 |
  94 | 0.001893   109.23 |
  95 | 0.001894   109.24 |
  96 | 0.001892   109.15 |
  97 | 0.001892   109.13 |
  98 | 0.001891   109.07 |
  99 | 0.001889   108.99 |
 100 | 0.001889   108.95 |
[1] "Random Forest variable coefficients"
                      %IncMSE IncNodePurity
graph0           5.988024e-06  1.600000e-02
graph1           5.394150e-05  3.468528e-02
graph2           9.909372e-04  7.956578e-02
graph3           2.630215e-04  1.616450e-02
graph4           1.106772e-04  2.778252e-02
graph5           0.000000e+00  2.202123e-17
graph6           1.940128e-03  7.869204e-02
graph7           7.038146e-04  1.095750e-01
graph8           1.299817e-04  3.087389e-02
graph9           1.867448e-04  4.540174e-02
graph10          8.829002e-04  5.706404e-02
graph11          1.467880e-03  2.188946e-02
graph12          1.143690e-03  1.151337e-01
graph13          0.000000e+00  4.777266e-21
graph14          7.555794e-04  5.947049e-02
graph15          5.281070e-05  1.779542e-02
graph16          0.000000e+00  4.325462e-17
graph17          1.034378e-03  1.497380e-02
graph18          4.529738e-04  2.307146e-02
graph19          6.975646e-05  2.869666e-02
graph20          6.109004e-04  3.472790e-02
graph21          0.000000e+00  3.394996e-17
graph22          2.817994e-05  4.035640e-02
graph23          1.683080e-04  2.924554e-02
graph24          4.521264e-04  6.862267e-02
graph25          8.131882e-04  7.645097e-02
graph26          2.185738e-03  1.108215e-01
graph27          6.716510e-04  7.104553e-02
graph28          2.842280e-04  3.644418e-02
graph29          1.545952e-04  1.006749e-02
orbit0          -5.963029e-06  2.750000e-02
orbit1           2.197484e-03  3.495145e-02
orbit2          -2.318841e-05  1.833333e-02
orbit3           6.657196e-04  9.097153e-02
orbit4           5.920663e-06  2.307692e-02
orbit5           1.207726e-03  2.247933e-01
orbit6           9.088035e-04  8.012687e-02
orbit7          -5.984440e-06  1.800000e-02
orbit8           0.000000e+00  9.230769e-03
orbit9           2.615683e-03  4.258719e-02
orbit10          2.972804e-04  1.237513e-02
orbit11          3.601240e-04  6.726130e-02
orbit12          1.069304e-03  1.081998e-01
orbit13          3.353894e-04  5.704036e-02
orbit14          3.003003e-05  1.933333e-02
orbit15          9.362012e-05  5.068031e-02
orbit16          2.277395e-04  5.036125e-02
orbit17          1.773050e-05  8.571429e-03
orbit18          5.827506e-06  2.769231e-02
orbit19          1.478150e-03  3.510051e-02
orbit20          7.620715e-04  1.431735e-01
orbit21          2.482823e-04  6.193120e-02
orbit22          1.029241e-03  6.880538e-02
orbit23         -5.757052e-06  3.714286e-02
orbit24          5.304895e-03  8.569382e-02
orbit25          0.000000e+00  2.405004e-17
orbit26          5.952720e-04  3.800119e-04
orbit27          1.186944e-05  2.933333e-02
orbit28          1.394607e-03  5.891544e-02
orbit29          3.608162e-04  2.941172e-02
orbit30          1.916427e-04  1.801096e-03
orbit31          1.384753e-03  1.386636e-02
orbit32          4.164458e-04  1.068501e-02
orbit33          1.164822e-05  1.750000e-02
orbit34          0.000000e+00  6.393405e-20
orbit35          4.629630e-06  2.976190e-03
orbit36          0.000000e+00  4.814815e-03
orbit37          2.994012e-05  9.500000e-03
orbit38          0.000000e+00  1.733880e-17
orbit39          1.075956e-03  3.540587e-02
orbit40          1.932017e-04  1.985794e-02
orbit41          5.353956e-05  1.587511e-04
orbit42          2.419919e-04  3.066177e-02
orbit43          4.510978e-04  2.170819e-02
orbit44          0.000000e+00  5.217723e-21
orbit45          1.734141e-03  1.311668e-01
orbit46          2.400170e-04  6.871313e-02
orbit47          8.158683e-04  2.003426e-04
orbit48          0.000000e+00  3.012049e-20
orbit49          1.284903e-04  2.499213e-02
orbit50          1.764706e-05  3.930556e-02
orbit51          4.191617e-04  9.882608e-03
orbit52          4.145729e-04  7.350325e-02
orbit53          1.611013e-05  2.459514e-03
orbit54          1.037736e-05  2.696610e-02
orbit55          0.000000e+00  4.363914e-20
orbit56          2.270940e-03  1.083860e-01
orbit57          3.046169e-04  8.719751e-02
orbit58          6.373117e-05  9.811321e-03
orbit59          2.202240e-03  2.808322e-02
orbit60          2.126748e-04  4.683909e-02
orbit61          0.000000e+00  1.420779e-17
orbit62          1.457626e-03  1.149357e-01
orbit63          1.397787e-04  3.532674e-04
orbit64          3.317577e-04  1.922377e-02
orbit65          2.006359e-03  1.008228e-01
orbit66          0.000000e+00  1.881260e-18
orbit67          1.412968e-04  5.681414e-02
orbit68          4.989080e-04  4.976560e-02
orbit69          1.757469e-05  9.864058e-03
orbit70          5.153807e-04  3.689036e-02
orbit71          1.055100e-04  6.212121e-03
orbit72          0.000000e+00  3.828589e-21
AP               0.000000e+00  1.050321e-21
bet              0.000000e+00  2.000000e-02
ecc              0.000000e+00  1.050321e-21
eccrad           0.000000e+00  1.118083e-21
close            3.046275e-04  8.760019e-02
constraint       6.586826e-05  3.828767e-04
coreness         0.000000e+00  2.236313e-17
knn              7.208879e-05  9.338146e-02
hubscore         0.000000e+00  1.733333e-02
pagerank         1.166673e-04  6.691796e-02
trans            8.721250e-05  1.241046e-03
evcent           0.000000e+00  3.609106e-17
first            0.000000e+00  4.423907e-17
upto_second      1.928292e-03  8.330503e-02
upto_third       1.408172e-04  3.210181e-02
upto_fourth      2.730499e-03  1.150005e-01
upto_fifth       3.033981e-05  9.444444e-03
upto_sixth       0.000000e+00  2.832478e-20
second           2.148211e-03  3.959595e-02
third            5.934718e-06  9.000000e-03
fourth           1.122835e-04  4.992142e-02
fifth            1.311240e-03  5.747197e-02
sixth            7.160761e-04  4.933700e-02
ratio1           2.899520e-04  1.005135e-01
ratio2           7.296582e-03  6.781982e-02
ratio3           3.529822e-05  2.000641e-02
ratio4           1.044723e-04  3.645721e-02
ratio5           0.000000e+00  5.190039e-17
ratio6           2.871697e-04  6.234323e-02
selfinter        0.000000e+00  4.404571e-22
walktrap_vertex -8.717526e-08  1.883854e-02
bigcom1          0.000000e+00  8.571429e-03
bigcom2          0.000000e+00  0.000000e+00
bigcom3          1.513769e-04  9.701565e-02
bigcom4          0.000000e+00  2.032879e-22
bigcom6          0.000000e+00  4.743385e-22
bigcom8          0.000000e+00  6.776264e-22
bigcom9          0.000000e+00  2.710505e-22
bigcom11         0.000000e+00  1.355253e-22
bigcom13         0.000000e+00  0.000000e+00
bigcom15         0.000000e+00  0.000000e+00
bigcom16         0.000000e+00  0.000000e+00
bigcom21         9.426171e-05  5.111875e-02
bigcom22         0.000000e+00  2.303930e-21
bigcom24         0.000000e+00  0.000000e+00
bigcom26         0.000000e+00  3.388132e-22
bigcom28         0.000000e+00  6.098637e-22
bigcom30         0.000000e+00  8.131516e-22
bigcom31         0.000000e+00  0.000000e+00
bigcom32         0.000000e+00  0.000000e+00
bigcom33         0.000000e+00  8.944668e-21
bigcom34         0.000000e+00  0.000000e+00
bigcom36         0.000000e+00  0.000000e+00
bigcom37         0.000000e+00  0.000000e+00
bigcom38         0.000000e+00  8.741380e-21
bigcom39         0.000000e+00  2.710505e-22
bigcom40         0.000000e+00  1.321371e-21
bigcom43         0.000000e+00  0.000000e+00
bigcom44         0.000000e+00  0.000000e+00
bigcom46         0.000000e+00  2.710505e-22
bigcom47         0.000000e+00  0.000000e+00
bigcom49         0.000000e+00  8.944668e-21
bigcom50         0.000000e+00  0.000000e+00
bigcom51         0.000000e+00  0.000000e+00
bigcom52         0.000000e+00  0.000000e+00
bigcom54         0.000000e+00  0.000000e+00
bigcom56         0.000000e+00  9.486769e-22
bigcom62         0.000000e+00  0.000000e+00
bigcom66         0.000000e+00  0.000000e+00
bigcom68         0.000000e+00  0.000000e+00
bigcom69         0.000000e+00  0.000000e+00
bigcom71         0.000000e+00  8.673617e-21
bigcom72         0.000000e+00  0.000000e+00
bigcom73         0.000000e+00  5.421011e-22
bigcom74         0.000000e+00  0.000000e+00
bigcom75         0.000000e+00  0.000000e+00
bigcom76         0.000000e+00  2.710505e-22
bigcom77         0.000000e+00  2.710505e-22
bigcom79         0.000000e+00  2.710505e-22
bigcom80         0.000000e+00  2.710505e-22
bigcom82         0.000000e+00  0.000000e+00
bigcom83         0.000000e+00  0.000000e+00
bigcom84         0.000000e+00  2.710505e-22
bigcom85         0.000000e+00  0.000000e+00
bigcom87         0.000000e+00  0.000000e+00
bigcom89         0.000000e+00  0.000000e+00
bigcom91         0.000000e+00  5.421011e-22
bigcom92         0.000000e+00  0.000000e+00
bigcom93         0.000000e+00  0.000000e+00
bigcom96         0.000000e+00  0.000000e+00
bigcom97         0.000000e+00  2.710505e-22
bigcom98         0.000000e+00  2.710505e-22
bigcom99         0.000000e+00  0.000000e+00
bigcom101        0.000000e+00  0.000000e+00
bigcom104        0.000000e+00  2.710505e-22
bigcom106        0.000000e+00  0.000000e+00
bigcom109        0.000000e+00  0.000000e+00
bigcom113        0.000000e+00  2.710505e-22
bigcom116        0.000000e+00  0.000000e+00
bigcom120        0.000000e+00  8.673617e-21
bigcom123        0.000000e+00  0.000000e+00
bigcom126        0.000000e+00  0.000000e+00
bigcom127        0.000000e+00  0.000000e+00
bigcom137        0.000000e+00  8.673617e-21
bigcom139        0.000000e+00  8.673617e-21
bigcom140        0.000000e+00  0.000000e+00
bigcom143        0.000000e+00  2.710505e-22
bigcom145        0.000000e+00  0.000000e+00
bigcom146        0.000000e+00  0.000000e+00
bigcom147        0.000000e+00  2.710505e-22
bigcom149        0.000000e+00  2.710505e-22
bigcom153        0.000000e+00  0.000000e+00
bigcom154        0.000000e+00  0.000000e+00
bigcom156        0.000000e+00  5.421011e-22
bigcom157        0.000000e+00  0.000000e+00
bigcom158        0.000000e+00  0.000000e+00
bigcom160        0.000000e+00  0.000000e+00
bigcom161        0.000000e+00  0.000000e+00
bigcom162        0.000000e+00  0.000000e+00
bigcom164        0.000000e+00  0.000000e+00
bigcom166        0.000000e+00  0.000000e+00
bigcom167        0.000000e+00  0.000000e+00
bigcom171        0.000000e+00  2.710505e-22
bigcom173        0.000000e+00  0.000000e+00
bigcom175        0.000000e+00  0.000000e+00
bigcom176        0.000000e+00  0.000000e+00
bigcom177        0.000000e+00  0.000000e+00
bigcom178        0.000000e+00  0.000000e+00
bigcom180        0.000000e+00  0.000000e+00
bigcom181        0.000000e+00  0.000000e+00
bigcom184        0.000000e+00  2.710505e-22
bigcom186        0.000000e+00  0.000000e+00
bigcom187        0.000000e+00  0.000000e+00
bigcom189        0.000000e+00  0.000000e+00
bigcom194        0.000000e+00  0.000000e+00
bigcom195        0.000000e+00  2.710505e-22
bigcom196        0.000000e+00  0.000000e+00
bigcom204        0.000000e+00  0.000000e+00
bigcom205        0.000000e+00  0.000000e+00
bigcom212        0.000000e+00  0.000000e+00
bigcom214        0.000000e+00  0.000000e+00
bigcom222        0.000000e+00  0.000000e+00
bigcom223        0.000000e+00  0.000000e+00
bigcom226        0.000000e+00  0.000000e+00
bigcom227        0.000000e+00  0.000000e+00
bigcom229        0.000000e+00  2.710505e-22
bigcom233        0.000000e+00  0.000000e+00
bigcom236        0.000000e+00  0.000000e+00
bigcom237        0.000000e+00  0.000000e+00
bigcom246        0.000000e+00  0.000000e+00
bigcom248        0.000000e+00  0.000000e+00
bigcom249        0.000000e+00  0.000000e+00
bigcom250        0.000000e+00  0.000000e+00
bigcom254        0.000000e+00  0.000000e+00
bigcom266        0.000000e+00  0.000000e+00
bigcom269        0.000000e+00  0.000000e+00
bigcom272        0.000000e+00  2.710505e-22
bigcom274        0.000000e+00  2.710505e-22
bigcom281        0.000000e+00  0.000000e+00
bigcom291        0.000000e+00  5.421011e-22
bigcom292        0.000000e+00  0.000000e+00
bigcom295        0.000000e+00  0.000000e+00
bigcom299        0.000000e+00  0.000000e+00
bigcom301        0.000000e+00  2.710505e-22
bigcom306        0.000000e+00  0.000000e+00
bigcom309        0.000000e+00  2.710505e-22
bigcom314        0.000000e+00  0.000000e+00
bigcom321        0.000000e+00  0.000000e+00
bigcom341        0.000000e+00  0.000000e+00
bigcom350        0.000000e+00  0.000000e+00
bigcom353        0.000000e+00  0.000000e+00
bigcom359        0.000000e+00  0.000000e+00
bigcom363        0.000000e+00  2.439455e-21
bigcom365        0.000000e+00  0.000000e+00
bigcom385        0.000000e+00  3.726945e-22
bigcom386        0.000000e+00  0.000000e+00
bigcom408        0.000000e+00  2.710505e-22
bigcom412        0.000000e+00  0.000000e+00
bigcom480        0.000000e+00  0.000000e+00
spin_vertex      2.619574e-05  5.185869e-01
membership_s1   -5.910165e-06  9.827586e-03
membership_s3    0.000000e+00  0.000000e+00
membership_s4    0.000000e+00  4.743385e-22
membership_s5    0.000000e+00  2.710505e-22
membership_s6    0.000000e+00  1.761829e-21
membership_s7    8.676488e-08  3.261464e-02
membership_s8    0.000000e+00  0.000000e+00
membership_s9    0.000000e+00  0.000000e+00
membership_s11   0.000000e+00  0.000000e+00
membership_s12   0.000000e+00  0.000000e+00
membership_s14   0.000000e+00  2.710505e-22
membership_s15   0.000000e+00  5.421011e-22
membership_s16   0.000000e+00  0.000000e+00
membership_s17   0.000000e+00  2.710505e-22
membership_s18   0.000000e+00  5.421011e-22
membership_s20   0.000000e+00  0.000000e+00
membership_s21   0.000000e+00  2.371692e-22
membership_s22   0.000000e+00  5.421011e-22
membership_s24   0.000000e+00  3.388132e-23
membership_s25   0.000000e+00  0.000000e+00
membership_s26   0.000000e+00  0.000000e+00
membership_s27   0.000000e+00  4.065758e-22
membership_s28   0.000000e+00  2.710505e-22
membership_s30   6.426322e-07  4.287158e-05
membership_s31   0.000000e+00  1.084202e-21
membership_s32   6.902762e-05  2.899480e-02
membership_s33   0.000000e+00  0.000000e+00
membership_s36   0.000000e+00  8.470329e-22
membership_s37   0.000000e+00  0.000000e+00
V1               5.847953e-06  5.000356e-02
V2               8.108469e-05  1.372611e-01
pdi              0.000000e+00  2.642743e-21
adhesion         1.582501e-03  1.821592e-01
cohesion         1.489997e-03  1.549223e-01
inner           -1.160766e-05  9.090909e-03
outer            4.370578e-05  4.396200e-02
ioratio          2.466553e-05  4.292406e-02
comsize          3.314344e-04  2.894896e-01
[1] "Dataset: med_CT Model GLM, run: 2 of 10 2015-06-22 14:50:53"
[1] "glmnet variable coefficients"
                     [,1]          [,2]
(Intercept)     -6.354153  4.725006e+03
graph0           0.000000  0.000000e+00
graph1           0.000000  0.000000e+00
graph2           0.000000  0.000000e+00
graph3           0.000000  0.000000e+00
graph4           0.000000  0.000000e+00
graph5           0.000000  2.097850e-03
graph6           0.000000  0.000000e+00
graph7           0.000000  2.399844e-03
graph8           0.000000 -4.164865e-03
graph9           0.000000  1.572578e-08
graph10          0.000000  2.512681e-09
graph11          0.000000  0.000000e+00
graph12          0.000000  3.670925e-07
graph13          0.000000  0.000000e+00
graph14          0.000000  0.000000e+00
graph15          0.000000  0.000000e+00
graph16          0.000000 -3.655935e-06
graph17          0.000000  5.776032e-09
graph18          0.000000  0.000000e+00
graph19          0.000000  0.000000e+00
graph20          0.000000  0.000000e+00
graph21          0.000000  0.000000e+00
graph22          0.000000 -1.205743e-04
graph23          0.000000  0.000000e+00
graph24          0.000000  0.000000e+00
graph25          0.000000  0.000000e+00
graph26          0.000000  8.430787e-07
graph27          0.000000 -5.532249e-04
graph28          0.000000  1.184869e-04
graph29          0.000000 -3.862334e-03
orbit0           0.000000  0.000000e+00
orbit1           0.000000  0.000000e+00
orbit2           0.000000  0.000000e+00
orbit3           0.000000  0.000000e+00
orbit4           0.000000  0.000000e+00
orbit5           0.000000  0.000000e+00
orbit6           0.000000  0.000000e+00
orbit7           0.000000  0.000000e+00
orbit8           0.000000  2.066512e-03
orbit9           0.000000  0.000000e+00
orbit10          0.000000  0.000000e+00
orbit11          0.000000  0.000000e+00
orbit12          0.000000  3.521889e-03
orbit13          0.000000  1.580235e-04
orbit14          0.000000 -4.010170e-03
orbit15          0.000000  5.018828e-07
orbit16          0.000000 -2.384636e-07
orbit17          0.000000  1.002955e-07
orbit18          0.000000  7.013949e-08
orbit19          0.000000  0.000000e+00
orbit20          0.000000  2.011324e-07
orbit21          0.000000  3.330914e-06
orbit22          0.000000  0.000000e+00
orbit23          0.000000  0.000000e+00
orbit24          0.000000  2.295950e-06
orbit25          0.000000  0.000000e+00
orbit26          0.000000  0.000000e+00
orbit27          0.000000  3.578579e-06
orbit28          0.000000 -4.245772e-05
orbit29          0.000000 -1.252619e-07
orbit30          0.000000  4.309705e-05
orbit31          0.000000  0.000000e+00
orbit32          0.000000  5.369413e-09
orbit33          0.000000  1.339166e-04
orbit34          0.000000  0.000000e+00
orbit35          0.000000 -1.418353e-05
orbit36          0.000000 -4.288842e-05
orbit37          0.000000 -2.742897e-06
orbit38          0.000000  0.000000e+00
orbit39          0.000000  0.000000e+00
orbit40          0.000000  4.620213e-06
orbit41          0.000000  0.000000e+00
orbit42          0.000000  0.000000e+00
orbit43          0.000000  0.000000e+00
orbit44          0.000000 -1.656278e-02
orbit45          0.000000 -1.131304e-05
orbit46          0.000000  0.000000e+00
orbit47          0.000000  3.029811e-04
orbit48          0.000000  2.042584e-05
orbit49          0.000000  0.000000e+00
orbit50          0.000000 -2.297330e-03
orbit51          0.000000  2.316393e-04
orbit52          0.000000 -9.920513e-05
orbit53          0.000000  0.000000e+00
orbit54          0.000000 -1.121975e-04
orbit55          0.000000 -2.157492e-08
orbit56          0.000000  7.523426e-05
orbit57          0.000000 -1.166626e-04
orbit58          0.000000 -1.248136e-02
orbit59          0.000000  0.000000e+00
orbit60          0.000000  0.000000e+00
orbit61          0.000000  0.000000e+00
orbit62          0.000000  8.751537e-04
orbit63          0.000000 -2.344747e-03
orbit64          0.000000 -2.165787e-03
orbit65          0.000000  1.765515e-03
orbit66          0.000000  0.000000e+00
orbit67          0.000000  0.000000e+00
orbit68          0.000000 -1.758892e-03
orbit69          0.000000  6.313237e-02
orbit70          0.000000  9.351533e-03
orbit71          0.000000 -1.307347e-02
orbit72          0.000000 -3.780716e-03
AP               0.000000 -1.737177e+00
bet              0.000000 -2.968975e-05
ecc              0.000000 -7.960485e-01
eccrad           0.000000 -4.693809e+00
close            0.000000  0.000000e+00
constraint       0.000000 -5.993613e+00
coreness         0.000000 -2.884789e-01
knn              0.000000  0.000000e+00
hubscore         0.000000  2.112744e+01
pagerank         0.000000  0.000000e+00
trans            0.000000 -9.262058e+00
evcent           0.000000  5.788917e+00
first            0.000000  0.000000e+00
upto_second      0.000000 -6.273348e-04
upto_third       0.000000  0.000000e+00
upto_fourth      0.000000  6.745644e-04
upto_fifth       0.000000  0.000000e+00
upto_sixth       0.000000 -3.582572e-01
second           0.000000 -6.026148e-04
third            0.000000  0.000000e+00
fourth           0.000000  3.527108e-05
fifth            0.000000 -1.114040e-03
sixth            0.000000  0.000000e+00
ratio1           0.000000 -1.306692e-02
ratio2           0.000000  1.117815e-02
ratio3           0.000000  0.000000e+00
ratio4           0.000000 -4.193134e+00
ratio5           0.000000 -3.863746e+01
ratio6           0.000000 -1.175049e-02
selfinter        0.000000  5.329163e-01
walktrap_vertex  0.000000 -1.526084e+00
bigcom1          0.000000  1.624945e+00
bigcom2          0.000000  0.000000e+00
bigcom3          0.000000  2.637606e+00
bigcom4          0.000000  1.278147e+00
bigcom6          0.000000  0.000000e+00
bigcom8          0.000000  0.000000e+00
bigcom9          0.000000  0.000000e+00
bigcom11         0.000000  0.000000e+00
bigcom13         0.000000  0.000000e+00
bigcom15         0.000000  0.000000e+00
bigcom16         0.000000  0.000000e+00
bigcom21         0.000000  4.856884e+00
bigcom22         0.000000  0.000000e+00
bigcom24         0.000000  0.000000e+00
bigcom26         0.000000 -1.555440e+00
bigcom28         0.000000  1.756310e+00
bigcom30         0.000000 -3.550033e+00
bigcom31         0.000000  0.000000e+00
bigcom32         0.000000  0.000000e+00
bigcom33         0.000000  0.000000e+00
bigcom34         0.000000  0.000000e+00
bigcom36         0.000000  0.000000e+00
bigcom37         0.000000  0.000000e+00
bigcom38         0.000000  0.000000e+00
bigcom39         0.000000  0.000000e+00
bigcom40         0.000000 -7.370231e-01
bigcom43         0.000000  0.000000e+00
bigcom44         0.000000  0.000000e+00
bigcom46         0.000000  0.000000e+00
bigcom47         0.000000  0.000000e+00
bigcom49         0.000000  0.000000e+00
bigcom50         0.000000  0.000000e+00
bigcom51         0.000000  0.000000e+00
bigcom52         0.000000  0.000000e+00
bigcom54         0.000000  0.000000e+00
bigcom56         0.000000  0.000000e+00
bigcom62         0.000000  0.000000e+00
bigcom66         0.000000  0.000000e+00
bigcom68         0.000000  0.000000e+00
bigcom69         0.000000  0.000000e+00
bigcom71         0.000000  0.000000e+00
bigcom72         0.000000  0.000000e+00
bigcom73         0.000000  0.000000e+00
bigcom74         0.000000  0.000000e+00
bigcom75         0.000000  0.000000e+00
bigcom76         0.000000  0.000000e+00
bigcom77         0.000000  0.000000e+00
bigcom79         0.000000  0.000000e+00
bigcom80         0.000000  0.000000e+00
bigcom82         0.000000  0.000000e+00
bigcom83         0.000000  0.000000e+00
bigcom84         0.000000  0.000000e+00
bigcom85         0.000000  0.000000e+00
bigcom87         0.000000  0.000000e+00
bigcom89         0.000000  0.000000e+00
bigcom91         0.000000  0.000000e+00
bigcom92         0.000000  0.000000e+00
bigcom93         0.000000  0.000000e+00
bigcom96         0.000000  0.000000e+00
bigcom97         0.000000  0.000000e+00
bigcom98         0.000000  0.000000e+00
bigcom99         0.000000  0.000000e+00
bigcom101        0.000000  0.000000e+00
bigcom104        0.000000 -1.814232e-02
bigcom106        0.000000  0.000000e+00
bigcom109        0.000000  0.000000e+00
bigcom113        0.000000  0.000000e+00
bigcom116        0.000000  0.000000e+00
bigcom120        0.000000  0.000000e+00
bigcom123        0.000000  0.000000e+00
bigcom126        0.000000  0.000000e+00
bigcom127        0.000000  0.000000e+00
bigcom137        0.000000 -3.647380e-03
bigcom139        0.000000  0.000000e+00
bigcom140        0.000000  0.000000e+00
bigcom143        0.000000  0.000000e+00
bigcom145        0.000000  0.000000e+00
bigcom146        0.000000  0.000000e+00
bigcom147        0.000000  0.000000e+00
bigcom149        0.000000  0.000000e+00
bigcom153        0.000000  0.000000e+00
bigcom154        0.000000  0.000000e+00
bigcom156        0.000000  0.000000e+00
bigcom157        0.000000  0.000000e+00
bigcom158        0.000000  0.000000e+00
bigcom160        0.000000  0.000000e+00
bigcom161        0.000000  0.000000e+00
bigcom162        0.000000 -3.071158e-01
bigcom164        0.000000  0.000000e+00
bigcom166        0.000000  0.000000e+00
bigcom167        0.000000  0.000000e+00
bigcom171        0.000000 -2.692758e-02
bigcom173        0.000000  0.000000e+00
bigcom175        0.000000  0.000000e+00
bigcom176        0.000000  0.000000e+00
bigcom177        0.000000  0.000000e+00
bigcom178        0.000000  0.000000e+00
bigcom180        0.000000  0.000000e+00
bigcom181        0.000000  0.000000e+00
bigcom184        0.000000  0.000000e+00
bigcom186        0.000000  0.000000e+00
bigcom187        0.000000  0.000000e+00
bigcom189        0.000000  0.000000e+00
bigcom194        0.000000  0.000000e+00
bigcom195        0.000000  0.000000e+00
bigcom196        0.000000  0.000000e+00
bigcom204        0.000000  0.000000e+00
bigcom205        0.000000  0.000000e+00
bigcom212        0.000000  0.000000e+00
bigcom214        0.000000  0.000000e+00
bigcom222        0.000000  0.000000e+00
bigcom223        0.000000  0.000000e+00
bigcom226        0.000000  0.000000e+00
bigcom227        0.000000  0.000000e+00
bigcom229        0.000000  0.000000e+00
bigcom233        0.000000  0.000000e+00
bigcom236        0.000000  0.000000e+00
bigcom237        0.000000  0.000000e+00
bigcom246        0.000000  0.000000e+00
bigcom248        0.000000  0.000000e+00
bigcom249        0.000000  0.000000e+00
bigcom250        0.000000  0.000000e+00
bigcom254        0.000000  0.000000e+00
bigcom266        0.000000  0.000000e+00
bigcom269        0.000000  0.000000e+00
bigcom272        0.000000  0.000000e+00
bigcom274        0.000000  0.000000e+00
bigcom281        0.000000  0.000000e+00
bigcom291        0.000000  0.000000e+00
bigcom292        0.000000  0.000000e+00
bigcom295        0.000000  0.000000e+00
bigcom299        0.000000  0.000000e+00
bigcom301        0.000000  0.000000e+00
bigcom306        0.000000  0.000000e+00
bigcom309        0.000000  0.000000e+00
bigcom314        0.000000  0.000000e+00
bigcom321        0.000000 -7.835688e-02
bigcom341        0.000000  0.000000e+00
bigcom350        0.000000  0.000000e+00
bigcom353        0.000000  0.000000e+00
bigcom359        0.000000  0.000000e+00
bigcom363        0.000000  0.000000e+00
bigcom365        0.000000  0.000000e+00
bigcom385        0.000000 -6.337666e-01
bigcom386        0.000000  0.000000e+00
bigcom408        0.000000 -9.563345e-02
bigcom412        0.000000  0.000000e+00
bigcom480        0.000000  0.000000e+00
spin_vertex      0.000000 -1.028915e+01
membership_s1    0.000000  1.057592e+00
membership_s3    0.000000  0.000000e+00
membership_s4    0.000000  0.000000e+00
membership_s5    0.000000 -6.434542e-01
membership_s6    0.000000 -2.616785e-01
membership_s7    0.000000  2.021547e+00
membership_s8    0.000000  0.000000e+00
membership_s9    0.000000  0.000000e+00
membership_s11   0.000000  0.000000e+00
membership_s12   0.000000  0.000000e+00
membership_s14   0.000000  0.000000e+00
membership_s15   0.000000  0.000000e+00
membership_s16   0.000000  0.000000e+00
membership_s17   0.000000  0.000000e+00
membership_s18   0.000000 -4.846211e-01
membership_s20   0.000000  0.000000e+00
membership_s21   0.000000 -3.562563e-01
membership_s22   0.000000  0.000000e+00
membership_s24   0.000000 -5.591988e-03
membership_s25   0.000000 -5.489370e-01
membership_s26   0.000000  0.000000e+00
membership_s27   0.000000 -5.841743e-01
membership_s28   0.000000  0.000000e+00
membership_s30   0.000000  2.805969e+00
membership_s31   0.000000 -6.889049e-01
membership_s32   0.000000  2.087716e+00
membership_s33   0.000000  0.000000e+00
membership_s36   0.000000  0.000000e+00
membership_s37   0.000000  0.000000e+00
V1               0.000000  5.986314e+00
V2               0.000000 -5.055019e+00
pdi              0.000000 -2.051731e+03
adhesion         0.000000 -9.351071e-04
cohesion         0.000000  1.854599e-03
inner            0.000000 -6.071967e-06
outer            0.000000  3.160686e-04
ioratio          0.000000  0.000000e+00
comsize          0.000000  2.148562e-03
[1] "Dataset: med_CT Model GBM, run: 3 of 10 2015-06-22 14:51:22"
Iter   TrainDeviance   ValidDeviance   StepSize   Improve
     1        0.0271            -nan     0.0100    0.0002
     2        0.0260            -nan     0.0100   -0.0000
     3        0.0245            -nan     0.0100   -0.0000
     4        0.0240            -nan     0.0100   -0.0000
     5        0.0234            -nan     0.0100    0.0001
     6        0.0228            -nan     0.0100    0.0001
     7        0.0224            -nan     0.0100    0.0000
     8        0.0211            -nan     0.0100   -0.0000
     9        0.0206            -nan     0.0100   -0.0000
    10        0.0200            -nan     0.0100    0.0001
    20        0.0173            -nan     0.0100   -0.0000
    40        0.0138            -nan     0.0100   -0.0000
    60        0.0116            -nan     0.0100   -0.0000
    80        0.0102            -nan     0.0100   -0.0000
    98        0.0091            -nan     0.0100   -0.0000

[1] "GBM variable coefficients"
                            var      rel.inf
spin_vertex         spin_vertex 1.230031e+01
orbit65                 orbit65 1.074634e+01
graph12                 graph12 7.551038e+00
orbit56                 orbit56 5.593009e+00
pagerank               pagerank 4.449654e+00
bigcom21               bigcom21 4.270752e+00
outer                     outer 3.065329e+00
orbit20                 orbit20 2.579569e+00
orbit24                 orbit24 2.428028e+00
adhesion               adhesion 2.083714e+00
comsize                 comsize 1.906326e+00
ratio2                   ratio2 1.869685e+00
orbit28                 orbit28 1.585771e+00
ratio3                   ratio3 1.456265e+00
graph10                 graph10 1.443026e+00
walktrap_vertex walktrap_vertex 1.331212e+00
graph16                 graph16 1.330363e+00
orbit9                   orbit9 1.313972e+00
orbit39                 orbit39 1.280386e+00
ioratio                 ioratio 1.262536e+00
graph22                 graph22 1.155147e+00
orbit41                 orbit41 1.121062e+00
knn                         knn 1.112733e+00
orbit5                   orbit5 1.071355e+00
ratio4                   ratio4 1.034713e+00
graph29                 graph29 9.876270e-01
graph23                 graph23 9.114214e-01
orbit40                 orbit40 9.070882e-01
graph5                   graph5 8.999086e-01
cohesion               cohesion 8.053409e-01
ratio1                   ratio1 7.540769e-01
orbit45                 orbit45 7.302277e-01
orbit26                 orbit26 6.867275e-01
orbit13                 orbit13 6.421331e-01
orbit50                 orbit50 6.346355e-01
graph6                   graph6 6.325616e-01
V1                           V1 6.318445e-01
orbit51                 orbit51 6.238771e-01
orbit55                 orbit55 6.210832e-01
orbit35                 orbit35 6.089355e-01
orbit36                 orbit36 5.923512e-01
graph8                   graph8 5.832401e-01
graph26                 graph26 5.661041e-01
orbit30                 orbit30 5.192683e-01
orbit31                 orbit31 5.168680e-01
orbit62                 orbit62 4.822255e-01
orbit49                 orbit49 4.546767e-01
third                     third 4.405949e-01
orbit63                 orbit63 4.348977e-01
graph7                   graph7 4.346370e-01
orbit11                 orbit11 4.316713e-01
trans                     trans 4.200480e-01
V2                           V2 4.137991e-01
graph11                 graph11 4.092146e-01
orbit19                 orbit19 4.053641e-01
graph20                 graph20 3.893021e-01
orbit37                 orbit37 3.627564e-01
bet                         bet 3.376385e-01
bigcom3                 bigcom3 3.370114e-01
orbit38                 orbit38 3.276889e-01
graph25                 graph25 3.268903e-01
fourth                   fourth 3.006301e-01
orbit21                 orbit21 2.747612e-01
orbit57                 orbit57 2.203479e-01
graph27                 graph27 2.136657e-01
graph1                   graph1 2.002693e-01
orbit25                 orbit25 1.878211e-01
ratio5                   ratio5 1.763914e-01
graph24                 graph24 1.729468e-01
orbit17                 orbit17 1.585492e-01
orbit58                 orbit58 1.403518e-01
close                     close 1.389050e-01
bigcom4                 bigcom4 1.383841e-01
graph4                   graph4 1.379396e-01
graph17                 graph17 1.369577e-01
orbit54                 orbit54 1.352717e-01
orbit18                 orbit18 1.335766e-01
membership_s32   membership_s32 1.311551e-01
graph3                   graph3 1.271372e-01
graph28                 graph28 1.268208e-01
orbit47                 orbit47 1.257524e-01
orbit23                 orbit23 1.228574e-01
inner                     inner 1.201488e-01
orbit59                 orbit59 1.199964e-01
orbit70                 orbit70 1.154648e-01
orbit33                 orbit33 1.150145e-01
orbit32                 orbit32 1.129641e-01
upto_fourth         upto_fourth 1.004583e-01
orbit44                 orbit44 9.871429e-02
orbit71                 orbit71 9.067912e-02
orbit1                   orbit1 3.437773e-03
graph0                   graph0 2.643059e-03
graph14                 graph14 2.096896e-03
graph19                 graph19 1.165257e-03
orbit60                 orbit60 1.154073e-03
upto_second         upto_second 9.387267e-04
ratio6                   ratio6 8.821895e-04
graph21                 graph21 8.662384e-04
orbit4                   orbit4 8.492338e-04
orbit66                 orbit66 7.871899e-04
orbit16                 orbit16 6.479155e-04
sixth                     sixth 5.789194e-04
graph9                   graph9 4.889392e-04
constraint           constraint 4.772562e-04
hubscore               hubscore 4.406045e-04
orbit46                 orbit46 3.488209e-04
orbit29                 orbit29 2.274225e-04
orbit15                 orbit15 2.173176e-04
orbit69                 orbit69 2.020466e-04
orbit2                   orbit2 1.984143e-04
orbit52                 orbit52 1.889840e-04
graph18                 graph18 1.872047e-04
fifth                     fifth 1.846130e-04
orbit48                 orbit48 1.520542e-04
graph15                 graph15 1.447117e-04
upto_fifth           upto_fifth 1.326775e-04
graph13                 graph13 1.119947e-04
orbit53                 orbit53 1.035748e-04
orbit64                 orbit64 6.054730e-05
orbit42                 orbit42 5.337409e-05
selfinter             selfinter 5.266824e-05
orbit10                 orbit10 8.066035e-06
graph2                   graph2 0.000000e+00
orbit0                   orbit0 0.000000e+00
orbit3                   orbit3 0.000000e+00
orbit6                   orbit6 0.000000e+00
orbit7                   orbit7 0.000000e+00
orbit8                   orbit8 0.000000e+00
orbit12                 orbit12 0.000000e+00
orbit14                 orbit14 0.000000e+00
orbit22                 orbit22 0.000000e+00
orbit27                 orbit27 0.000000e+00
orbit34                 orbit34 0.000000e+00
orbit43                 orbit43 0.000000e+00
orbit61                 orbit61 0.000000e+00
orbit67                 orbit67 0.000000e+00
orbit68                 orbit68 0.000000e+00
orbit72                 orbit72 0.000000e+00
AP                           AP 0.000000e+00
ecc                         ecc 0.000000e+00
eccrad                   eccrad 0.000000e+00
coreness               coreness 0.000000e+00
evcent                   evcent 0.000000e+00
first                     first 0.000000e+00
upto_third           upto_third 0.000000e+00
upto_sixth           upto_sixth 0.000000e+00
second                   second 0.000000e+00
bigcom1                 bigcom1 0.000000e+00
bigcom2                 bigcom2 0.000000e+00
bigcom6                 bigcom6 0.000000e+00
bigcom8                 bigcom8 0.000000e+00
bigcom9                 bigcom9 0.000000e+00
bigcom11               bigcom11 0.000000e+00
bigcom13               bigcom13 0.000000e+00
bigcom15               bigcom15 0.000000e+00
bigcom16               bigcom16 0.000000e+00
bigcom22               bigcom22 0.000000e+00
bigcom24               bigcom24 0.000000e+00
bigcom26               bigcom26 0.000000e+00
bigcom28               bigcom28 0.000000e+00
bigcom30               bigcom30 0.000000e+00
bigcom31               bigcom31 0.000000e+00
bigcom32               bigcom32 0.000000e+00
bigcom33               bigcom33 0.000000e+00
bigcom34               bigcom34 0.000000e+00
bigcom36               bigcom36 0.000000e+00
bigcom37               bigcom37 0.000000e+00
bigcom38               bigcom38 0.000000e+00
bigcom39               bigcom39 0.000000e+00
bigcom40               bigcom40 0.000000e+00
bigcom43               bigcom43 0.000000e+00
bigcom44               bigcom44 0.000000e+00
bigcom46               bigcom46 0.000000e+00
bigcom47               bigcom47 0.000000e+00
bigcom49               bigcom49 0.000000e+00
bigcom50               bigcom50 0.000000e+00
bigcom51               bigcom51 0.000000e+00
bigcom52               bigcom52 0.000000e+00
bigcom54               bigcom54 0.000000e+00
bigcom56               bigcom56 0.000000e+00
bigcom62               bigcom62 0.000000e+00
bigcom66               bigcom66 0.000000e+00
bigcom68               bigcom68 0.000000e+00
bigcom69               bigcom69 0.000000e+00
bigcom71               bigcom71 0.000000e+00
bigcom72               bigcom72 0.000000e+00
bigcom73               bigcom73 0.000000e+00
bigcom74               bigcom74 0.000000e+00
bigcom75               bigcom75 0.000000e+00
bigcom76               bigcom76 0.000000e+00
bigcom77               bigcom77 0.000000e+00
bigcom79               bigcom79 0.000000e+00
bigcom80               bigcom80 0.000000e+00
bigcom82               bigcom82 0.000000e+00
bigcom83               bigcom83 0.000000e+00
bigcom84               bigcom84 0.000000e+00
bigcom85               bigcom85 0.000000e+00
bigcom87               bigcom87 0.000000e+00
bigcom89               bigcom89 0.000000e+00
bigcom91               bigcom91 0.000000e+00
bigcom92               bigcom92 0.000000e+00
bigcom93               bigcom93 0.000000e+00
bigcom96               bigcom96 0.000000e+00
bigcom97               bigcom97 0.000000e+00
bigcom98               bigcom98 0.000000e+00
bigcom99               bigcom99 0.000000e+00
bigcom101             bigcom101 0.000000e+00
bigcom104             bigcom104 0.000000e+00
bigcom106             bigcom106 0.000000e+00
bigcom109             bigcom109 0.000000e+00
bigcom113             bigcom113 0.000000e+00
bigcom116             bigcom116 0.000000e+00
bigcom120             bigcom120 0.000000e+00
bigcom123             bigcom123 0.000000e+00
bigcom126             bigcom126 0.000000e+00
bigcom127             bigcom127 0.000000e+00
bigcom137             bigcom137 0.000000e+00
bigcom139             bigcom139 0.000000e+00
bigcom140             bigcom140 0.000000e+00
bigcom143             bigcom143 0.000000e+00
bigcom145             bigcom145 0.000000e+00
bigcom146             bigcom146 0.000000e+00
bigcom147             bigcom147 0.000000e+00
bigcom149             bigcom149 0.000000e+00
bigcom153             bigcom153 0.000000e+00
bigcom154             bigcom154 0.000000e+00
bigcom156             bigcom156 0.000000e+00
bigcom157             bigcom157 0.000000e+00
bigcom158             bigcom158 0.000000e+00
bigcom160             bigcom160 0.000000e+00
bigcom161             bigcom161 0.000000e+00
bigcom162             bigcom162 0.000000e+00
bigcom164             bigcom164 0.000000e+00
bigcom166             bigcom166 0.000000e+00
bigcom167             bigcom167 0.000000e+00
bigcom171             bigcom171 0.000000e+00
bigcom173             bigcom173 0.000000e+00
bigcom175             bigcom175 0.000000e+00
bigcom176             bigcom176 0.000000e+00
bigcom177             bigcom177 0.000000e+00
bigcom178             bigcom178 0.000000e+00
bigcom180             bigcom180 0.000000e+00
bigcom181             bigcom181 0.000000e+00
bigcom184             bigcom184 0.000000e+00
bigcom186             bigcom186 0.000000e+00
bigcom187             bigcom187 0.000000e+00
bigcom189             bigcom189 0.000000e+00
bigcom194             bigcom194 0.000000e+00
bigcom195             bigcom195 0.000000e+00
bigcom196             bigcom196 0.000000e+00
bigcom204             bigcom204 0.000000e+00
bigcom205             bigcom205 0.000000e+00
bigcom212             bigcom212 0.000000e+00
bigcom214             bigcom214 0.000000e+00
bigcom222             bigcom222 0.000000e+00
bigcom223             bigcom223 0.000000e+00
bigcom226             bigcom226 0.000000e+00
bigcom227             bigcom227 0.000000e+00
bigcom229             bigcom229 0.000000e+00
bigcom233             bigcom233 0.000000e+00
bigcom236             bigcom236 0.000000e+00
bigcom237             bigcom237 0.000000e+00
bigcom246             bigcom246 0.000000e+00
bigcom248             bigcom248 0.000000e+00
bigcom249             bigcom249 0.000000e+00
bigcom250             bigcom250 0.000000e+00
bigcom254             bigcom254 0.000000e+00
bigcom266             bigcom266 0.000000e+00
bigcom269             bigcom269 0.000000e+00
bigcom272             bigcom272 0.000000e+00
bigcom274             bigcom274 0.000000e+00
bigcom281             bigcom281 0.000000e+00
bigcom291             bigcom291 0.000000e+00
bigcom292             bigcom292 0.000000e+00
bigcom295             bigcom295 0.000000e+00
bigcom299             bigcom299 0.000000e+00
bigcom301             bigcom301 0.000000e+00
bigcom306             bigcom306 0.000000e+00
bigcom309             bigcom309 0.000000e+00
bigcom314             bigcom314 0.000000e+00
bigcom321             bigcom321 0.000000e+00
bigcom341             bigcom341 0.000000e+00
bigcom350             bigcom350 0.000000e+00
bigcom353             bigcom353 0.000000e+00
bigcom359             bigcom359 0.000000e+00
bigcom363             bigcom363 0.000000e+00
bigcom365             bigcom365 0.000000e+00
bigcom385             bigcom385 0.000000e+00
bigcom386             bigcom386 0.000000e+00
bigcom408             bigcom408 0.000000e+00
bigcom412             bigcom412 0.000000e+00
bigcom480             bigcom480 0.000000e+00
membership_s1     membership_s1 0.000000e+00
membership_s3     membership_s3 0.000000e+00
membership_s4     membership_s4 0.000000e+00
membership_s5     membership_s5 0.000000e+00
membership_s6     membership_s6 0.000000e+00
membership_s7     membership_s7 0.000000e+00
membership_s8     membership_s8 0.000000e+00
membership_s9     membership_s9 0.000000e+00
membership_s11   membership_s11 0.000000e+00
membership_s12   membership_s12 0.000000e+00
membership_s14   membership_s14 0.000000e+00
membership_s15   membership_s15 0.000000e+00
membership_s16   membership_s16 0.000000e+00
membership_s17   membership_s17 0.000000e+00
membership_s18   membership_s18 0.000000e+00
membership_s20   membership_s20 0.000000e+00
membership_s21   membership_s21 0.000000e+00
membership_s22   membership_s22 0.000000e+00
membership_s24   membership_s24 0.000000e+00
membership_s25   membership_s25 0.000000e+00
membership_s26   membership_s26 0.000000e+00
membership_s27   membership_s27 0.000000e+00
membership_s28   membership_s28 0.000000e+00
membership_s30   membership_s30 0.000000e+00
membership_s31   membership_s31 0.000000e+00
membership_s33   membership_s33 0.000000e+00
membership_s36   membership_s36 0.000000e+00
membership_s37   membership_s37 0.000000e+00
pdi                         pdi 0.000000e+00
[1] "Dataset: med_CT Model RF, run: 3 of 10 2015-06-22 14:52:01"
     |      Out-of-bag   |
Tree |      MSE  %Var(y) |
   1 | 0.004728   244.66 |
   2 |  0.00381   197.14 |
   3 | 0.003061   158.41 |
   4 | 0.003379   174.86 |
   5 | 0.002957   153.01 |
   6 | 0.002955   152.89 |
   7 | 0.002749   142.26 |
   8 | 0.002666   137.97 |
   9 | 0.002532   131.01 |
  10 | 0.002427   125.57 |
  11 | 0.002379   123.08 |
  12 | 0.002325   120.31 |
  13 | 0.002387   123.50 |
  14 | 0.002358   122.01 |
  15 |  0.00243   125.73 |
  16 | 0.002404   124.39 |
  17 | 0.002374   122.86 |
  18 | 0.002349   121.57 |
  19 | 0.002373   122.78 |
  20 | 0.002365   122.39 |
  21 | 0.002373   122.78 |
  22 | 0.002372   122.73 |
  23 | 0.002364   122.35 |
  24 | 0.002363   122.29 |
  25 | 0.002332   120.66 |
  26 | 0.002302   119.09 |
  27 | 0.002323   120.21 |
  28 |  0.00231   119.54 |
  29 | 0.002317   119.91 |
  30 | 0.002327   120.43 |
  31 | 0.002314   119.74 |
  32 | 0.002301   119.09 |
  33 | 0.002301   119.06 |
  34 | 0.002294   118.69 |
  35 |  0.00229   118.48 |
  36 | 0.002295   118.75 |
  37 | 0.002296   118.83 |
  38 | 0.002309   119.48 |
  39 | 0.002295   118.77 |
  40 | 0.002286   118.28 |
  41 |  0.00228   117.96 |
  42 |  0.00232   120.04 |
  43 | 0.002317   119.91 |
  44 | 0.002312   119.64 |
  45 | 0.002299   118.97 |
  46 | 0.002291   118.54 |
  47 | 0.002283   118.13 |
  48 |  0.00227   117.44 |
  49 | 0.002263   117.12 |
  50 |  0.00225   116.44 |
  51 | 0.002239   115.86 |
  52 | 0.002231   115.44 |
  53 | 0.002229   115.35 |
  54 | 0.002233   115.53 |
  55 | 0.002225   115.16 |
  56 | 0.002226   115.17 |
  57 | 0.002216   114.68 |
  58 | 0.002211   114.40 |
  59 | 0.002204   114.02 |
  60 | 0.002207   114.19 |
  61 | 0.002206   114.13 |
  62 | 0.002199   113.79 |
  63 | 0.002191   113.36 |
  64 | 0.002202   113.95 |
  65 | 0.002209   114.31 |
  66 | 0.002204   114.06 |
  67 | 0.002196   113.63 |
  68 | 0.002203   113.97 |
  69 | 0.002219   114.82 |
  70 | 0.002218   114.78 |
  71 | 0.002215   114.61 |
  72 | 0.002211   114.40 |
  73 | 0.002204   114.02 |
  74 | 0.002207   114.22 |
  75 | 0.002216   114.68 |
  76 | 0.002211   114.38 |
  77 | 0.002211   114.39 |
  78 | 0.002209   114.32 |
  79 | 0.002205   114.09 |
  80 | 0.002204   114.06 |
  81 | 0.002201   113.90 |
  82 | 0.002205   114.07 |
  83 | 0.002202   113.94 |
  84 | 0.002197   113.67 |
  85 | 0.002194   113.50 |
  86 | 0.002189   113.29 |
  87 | 0.002187   113.16 |
  88 | 0.002187   113.17 |
  89 | 0.002188   113.21 |
  90 |  0.00219   113.33 |
  91 |  0.00219   113.31 |
  92 | 0.002192   113.42 |
  93 | 0.002193   113.50 |
  94 |  0.00219   113.32 |
  95 | 0.002188   113.23 |
  96 | 0.002186   113.09 |
  97 | 0.002177   112.64 |
  98 | 0.002176   112.61 |
  99 | 0.002178   112.69 |
 100 | 0.002178   112.70 |
[1] "Random Forest variable coefficients"
                      %IncMSE IncNodePurity
graph0           0.000000e+00  1.355253e-21
graph1           1.294154e-04  4.111096e-03
graph2           6.896552e-05  9.519560e-03
graph3           7.170809e-04  6.809513e-02
graph4           3.932955e-03  7.992929e-02
graph5           4.614097e-05  3.640458e-02
graph6           9.648769e-04  6.707316e-02
graph7           8.647600e-04  1.210718e-01
graph8           1.628145e-04  5.750113e-02
graph9           1.634347e-03  1.906021e-01
graph10          2.106802e-03  1.386801e-01
graph11          1.922685e-03  5.517288e-02
graph12          2.835668e-03  1.097374e-01
graph13          1.748252e-05  8.830483e-02
graph14          1.035295e-03  6.325258e-02
graph15          9.629409e-04  1.010014e-01
graph16          0.000000e+00  1.150677e-18
graph17          5.820388e-04  4.845756e-02
graph18          5.358183e-06  1.054094e-02
graph19          4.185748e-04  4.002780e-02
graph20          4.960432e-04  9.470453e-02
graph21          7.429054e-04  3.399793e-02
graph22          2.026525e-04  3.147074e-03
graph23          1.714056e-03  1.619608e-01
graph24          2.445790e-04  3.788743e-02
graph25          4.464023e-04  3.508504e-02
graph26          2.228521e-03  8.711693e-02
graph27          4.002814e-04  8.596992e-02
graph28          9.840010e-05  6.118092e-02
graph29         -1.745552e-05  1.722222e-02
orbit0           2.851962e-05  4.455293e-02
orbit1           2.424274e-04  1.967612e-02
orbit2           0.000000e+00  8.333333e-03
orbit3           9.287364e-06  1.986301e-02
orbit4           1.158661e-03  1.772378e-02
orbit5           1.120719e-03  1.033406e-01
orbit6           1.017133e-03  3.164901e-02
orbit7           5.790388e-06  8.333333e-03
orbit8          -5.844535e-06  9.968454e-03
orbit9           2.269933e-04  3.477479e-02
orbit10          0.000000e+00  4.973777e-20
orbit11          0.000000e+00  2.574980e-21
orbit12          1.252797e-03  1.513878e-01
orbit13          0.000000e+00  3.117081e-21
orbit14          0.000000e+00  2.874491e-19
orbit15          1.869200e-04  6.886166e-02
orbit16          1.769891e-04  1.564990e-01
orbit17          5.844535e-05  2.201426e-03
orbit18          0.000000e+00  2.303930e-21
orbit19          2.543229e-03  1.621872e-01
orbit20          2.636182e-03  1.741722e-01
orbit21          4.360337e-04  2.099879e-02
orbit22          1.551071e-03  3.168245e-02
orbit23          0.000000e+00  1.500000e-02
orbit24          1.214813e-03  1.267437e-01
orbit25          4.558738e-04  1.974941e-02
orbit26          5.426307e-04  8.449707e-03
orbit27          8.204134e-05  9.382985e-02
orbit28          1.144523e-03  1.517124e-03
orbit29          4.555594e-04  5.937319e-02
orbit30          4.926014e-05  1.844128e-02
orbit31          1.636716e-03  9.799921e-03
orbit32          6.641367e-04  6.913281e-02
orbit33          0.000000e+00  3.815036e-20
orbit34          1.452081e-03  7.439374e-02
orbit35          6.475244e-04  5.291116e-02
orbit36          1.800698e-04  4.337939e-02
orbit37          1.165501e-05  2.664286e-02
orbit38          5.717553e-06  8.888889e-03
orbit39          5.132169e-04  4.736065e-02
orbit40          2.322380e-04  2.597565e-02
orbit41          6.504872e-04  3.435473e-03
orbit42          0.000000e+00  4.933120e-20
orbit43          4.556126e-04  4.774079e-02
orbit44          3.554502e-05  6.023068e-04
orbit45          2.263584e-03  5.862920e-02
orbit46          5.790388e-06  1.160272e-02
orbit47          2.597425e-03  9.850941e-02
orbit48          0.000000e+00  6.541127e-19
orbit49          2.139840e-04  3.080450e-02
orbit50          3.935860e-05  4.886364e-03
orbit51          2.994990e-03  1.512884e-01
orbit52          8.600454e-04  9.846458e-02
orbit53          1.675259e-04  3.157051e-02
orbit54          2.267107e-04  1.022748e-02
orbit55          1.101044e-06  1.164571e-02
orbit56          6.738570e-03  1.754923e-01
orbit57          4.249043e-04  3.418768e-02
orbit58          1.280719e-04  5.648227e-02
orbit59          1.799553e-03  2.063427e-02
orbit60          0.000000e+00  2.989036e-02
orbit61          0.000000e+00  3.591420e-21
orbit62          6.482271e-04  6.756866e-02
orbit63          1.084590e-04  1.125000e-01
orbit64         -5.841121e-06  4.873407e-02
orbit65          1.251096e-03  1.534903e-01
orbit66          3.318928e-04  1.966294e-02
orbit67          5.214368e-05  2.727273e-02
orbit68          3.629440e-04  7.067738e-02
orbit69         -2.332362e-05  2.056645e-03
orbit70          2.698066e-04  1.070376e-01
orbit71          2.515075e-04  2.286632e-02
orbit72          0.000000e+00  1.490778e-21
AP               0.000000e+00  0.000000e+00
bet              5.793743e-06  1.500000e-02
ecc              0.000000e+00  4.743385e-22
eccrad           0.000000e+00  0.000000e+00
close            2.353002e-04  1.571746e-02
constraint       1.366598e-05  4.382873e-02
coreness         0.000000e+00  8.307699e-20
knn              1.780435e-04  4.999157e-02
hubscore         1.473088e-04  2.978373e-02
pagerank         4.131920e-05  4.359171e-02
trans            0.000000e+00  3.970890e-20
evcent           1.740139e-05  5.415551e-02
first            1.097775e-06  2.236842e-03
upto_second      6.856867e-04  2.392898e-02
upto_third       2.176822e-04  1.771153e-02
upto_fourth      1.282825e-03  9.008823e-02
upto_fifth       0.000000e+00  1.172294e-20
upto_sixth       1.133144e-05  1.811594e-02
second           6.396982e-04  1.159518e-02
third            1.021084e-03  1.016806e-02
fourth           3.074451e-04  3.179571e-02
fifth            4.441141e-03  2.205420e-01
sixth           -1.750292e-05  4.199365e-02
ratio1           8.014140e-05  6.651906e-02
ratio2           8.491796e-03  1.402237e-01
ratio3           1.008802e-04  5.955416e-02
ratio4           5.278944e-05  6.017579e-02
ratio5           8.302167e-05  6.074780e-03
ratio6           7.492950e-04  1.430236e-01
selfinter        0.000000e+00  8.571429e-03
walktrap_vertex  1.542645e-05  3.005384e-02
bigcom1          0.000000e+00  0.000000e+00
bigcom2          0.000000e+00  0.000000e+00
bigcom3          1.115212e-04  4.704761e-02
bigcom4          0.000000e+00  1.355253e-22
bigcom6          0.000000e+00  0.000000e+00
bigcom8          0.000000e+00  8.131516e-22
bigcom9          0.000000e+00  0.000000e+00
bigcom11         0.000000e+00  0.000000e+00
bigcom13         0.000000e+00  0.000000e+00
bigcom15         0.000000e+00  0.000000e+00
bigcom16         0.000000e+00  0.000000e+00
bigcom21         1.200994e-04  3.191960e-02
bigcom22         0.000000e+00  0.000000e+00
bigcom24         0.000000e+00  0.000000e+00
bigcom26         0.000000e+00  0.000000e+00
bigcom28         0.000000e+00  0.000000e+00
bigcom30         0.000000e+00  0.000000e+00
bigcom31         0.000000e+00  0.000000e+00
bigcom32         0.000000e+00  0.000000e+00
bigcom33         0.000000e+00  0.000000e+00
bigcom34         0.000000e+00  0.000000e+00
bigcom36         0.000000e+00  0.000000e+00
bigcom37         0.000000e+00  0.000000e+00
bigcom38         0.000000e+00  0.000000e+00
bigcom39         0.000000e+00  0.000000e+00
bigcom40         0.000000e+00  4.065758e-22
bigcom43         0.000000e+00  0.000000e+00
bigcom44         0.000000e+00  0.000000e+00
bigcom46         0.000000e+00  0.000000e+00
bigcom47         0.000000e+00  0.000000e+00
bigcom49         0.000000e+00  0.000000e+00
bigcom50         0.000000e+00  0.000000e+00
bigcom51         0.000000e+00  0.000000e+00
bigcom52         0.000000e+00  0.000000e+00
bigcom54         0.000000e+00  0.000000e+00
bigcom56         0.000000e+00  0.000000e+00
bigcom62         0.000000e+00  0.000000e+00
bigcom66         0.000000e+00  0.000000e+00
bigcom68         0.000000e+00  0.000000e+00
bigcom69         0.000000e+00  0.000000e+00
bigcom71         0.000000e+00  0.000000e+00
bigcom72         0.000000e+00  0.000000e+00
bigcom73         0.000000e+00  0.000000e+00
bigcom74         0.000000e+00  0.000000e+00
bigcom75         0.000000e+00  0.000000e+00
bigcom76         0.000000e+00  0.000000e+00
bigcom77         0.000000e+00  0.000000e+00
bigcom79         0.000000e+00  0.000000e+00
bigcom80         0.000000e+00  0.000000e+00
bigcom82         0.000000e+00  0.000000e+00
bigcom83         0.000000e+00  0.000000e+00
bigcom84         0.000000e+00  0.000000e+00
bigcom85         0.000000e+00  0.000000e+00
bigcom87         0.000000e+00  0.000000e+00
bigcom89         0.000000e+00  0.000000e+00
bigcom91         0.000000e+00  0.000000e+00
bigcom92         0.000000e+00  0.000000e+00
bigcom93         0.000000e+00  0.000000e+00
bigcom96         0.000000e+00  0.000000e+00
bigcom97         0.000000e+00  0.000000e+00
bigcom98         0.000000e+00  0.000000e+00
bigcom99         0.000000e+00  0.000000e+00
bigcom101        0.000000e+00  0.000000e+00
bigcom104        0.000000e+00  0.000000e+00
bigcom106        0.000000e+00  0.000000e+00
bigcom109        0.000000e+00  0.000000e+00
bigcom113        0.000000e+00  0.000000e+00
bigcom116        0.000000e+00  0.000000e+00
bigcom120        0.000000e+00  0.000000e+00
bigcom123        0.000000e+00  0.000000e+00
bigcom126        0.000000e+00  0.000000e+00
bigcom127        0.000000e+00  0.000000e+00
bigcom137        0.000000e+00  0.000000e+00
bigcom139        0.000000e+00  0.000000e+00
bigcom140        0.000000e+00  0.000000e+00
bigcom143        0.000000e+00  0.000000e+00
bigcom145        0.000000e+00  0.000000e+00
bigcom146        0.000000e+00  1.734723e-20
bigcom147        0.000000e+00  0.000000e+00
bigcom149        0.000000e+00  0.000000e+00
bigcom153        0.000000e+00  0.000000e+00
bigcom154        0.000000e+00  0.000000e+00
bigcom156        0.000000e+00  0.000000e+00
bigcom157        0.000000e+00  0.000000e+00
bigcom158        0.000000e+00  0.000000e+00
bigcom160        0.000000e+00  0.000000e+00
bigcom161        0.000000e+00  0.000000e+00
bigcom162        0.000000e+00  0.000000e+00
bigcom164        0.000000e+00  0.000000e+00
bigcom166        0.000000e+00  0.000000e+00
bigcom167        0.000000e+00  0.000000e+00
bigcom171        0.000000e+00  0.000000e+00
bigcom173        0.000000e+00  0.000000e+00
bigcom175        0.000000e+00  0.000000e+00
bigcom176        0.000000e+00  0.000000e+00
bigcom177        0.000000e+00  1.734723e-20
bigcom178        0.000000e+00  0.000000e+00
bigcom180        0.000000e+00  0.000000e+00
bigcom181        0.000000e+00  0.000000e+00
bigcom184        0.000000e+00  0.000000e+00
bigcom186        0.000000e+00  0.000000e+00
bigcom187        0.000000e+00  0.000000e+00
bigcom189        0.000000e+00  0.000000e+00
bigcom194        0.000000e+00  0.000000e+00
bigcom195        0.000000e+00  0.000000e+00
bigcom196        0.000000e+00  0.000000e+00
bigcom204        0.000000e+00  0.000000e+00
bigcom205        0.000000e+00  0.000000e+00
bigcom212        0.000000e+00  0.000000e+00
bigcom214        0.000000e+00  0.000000e+00
bigcom222        0.000000e+00  0.000000e+00
bigcom223        0.000000e+00  0.000000e+00
bigcom226        0.000000e+00  0.000000e+00
bigcom227        0.000000e+00  0.000000e+00
bigcom229        0.000000e+00  0.000000e+00
bigcom233        0.000000e+00  0.000000e+00
bigcom236        0.000000e+00  1.734723e-20
bigcom237        0.000000e+00  0.000000e+00
bigcom246        0.000000e+00  0.000000e+00
bigcom248        0.000000e+00  0.000000e+00
bigcom249        0.000000e+00  0.000000e+00
bigcom250        0.000000e+00  0.000000e+00
bigcom254        0.000000e+00  0.000000e+00
bigcom266        0.000000e+00  0.000000e+00
bigcom269        0.000000e+00  0.000000e+00
bigcom272        0.000000e+00  0.000000e+00
bigcom274        0.000000e+00  0.000000e+00
bigcom281        0.000000e+00  0.000000e+00
bigcom291        0.000000e+00  0.000000e+00
bigcom292        0.000000e+00  0.000000e+00
bigcom295        0.000000e+00  0.000000e+00
bigcom299        0.000000e+00  0.000000e+00
bigcom301        0.000000e+00  0.000000e+00
bigcom306        0.000000e+00  0.000000e+00
bigcom309        0.000000e+00  0.000000e+00
bigcom314        0.000000e+00  0.000000e+00
bigcom321        0.000000e+00  0.000000e+00
bigcom341        0.000000e+00  0.000000e+00
bigcom350        0.000000e+00  0.000000e+00
bigcom353        0.000000e+00  0.000000e+00
bigcom359        0.000000e+00  0.000000e+00
bigcom363        0.000000e+00  0.000000e+00
bigcom365        0.000000e+00  0.000000e+00
bigcom385        0.000000e+00  0.000000e+00
bigcom386        0.000000e+00  0.000000e+00
bigcom408        0.000000e+00  0.000000e+00
bigcom412        0.000000e+00  0.000000e+00
bigcom480        0.000000e+00  0.000000e+00
spin_vertex     -2.016628e-05  5.630018e-01
membership_s1    5.800464e-06  1.746032e-02
membership_s3    0.000000e+00  0.000000e+00
membership_s4    0.000000e+00  5.421011e-22
membership_s5    0.000000e+00  0.000000e+00
membership_s6    0.000000e+00  0.000000e+00
membership_s7   -1.112756e-05  1.195932e-02
membership_s8    0.000000e+00  0.000000e+00
membership_s9    0.000000e+00  0.000000e+00
membership_s11   0.000000e+00  0.000000e+00
membership_s12   0.000000e+00  0.000000e+00
membership_s14   0.000000e+00  0.000000e+00
membership_s15   0.000000e+00  0.000000e+00
membership_s16   0.000000e+00  0.000000e+00
membership_s17   0.000000e+00  0.000000e+00
membership_s18   0.000000e+00  0.000000e+00
membership_s20   0.000000e+00  1.734723e-20
membership_s21   0.000000e+00  0.000000e+00
membership_s22   0.000000e+00  0.000000e+00
membership_s24   0.000000e+00  0.000000e+00
membership_s25   0.000000e+00  0.000000e+00
membership_s26   0.000000e+00  0.000000e+00
membership_s27   0.000000e+00  0.000000e+00
membership_s28   0.000000e+00  0.000000e+00
membership_s30   5.871991e-06  2.633484e-02
membership_s31   0.000000e+00  0.000000e+00
membership_s32   1.251460e-04  6.341940e-02
membership_s33   0.000000e+00  0.000000e+00
membership_s36   0.000000e+00  0.000000e+00
membership_s37   0.000000e+00  0.000000e+00
V1               1.337482e-04  4.687933e-02
V2               3.029090e-05  1.320774e-01
pdi              0.000000e+00  1.355253e-22
adhesion         2.835201e-04  1.733650e-01
cohesion         2.437584e-04  6.451892e-02
inner            5.973716e-06  1.310606e-02
outer            7.907411e-05  2.469884e-02
ioratio          4.555962e-05  7.387602e-02
comsize          3.157013e-04  2.345807e-01
[1] "Dataset: med_CT Model GLM, run: 3 of 10 2015-06-22 14:52:21"
[1] "glmnet variable coefficients"
                    [,1]          [,2]
(Intercept)     -6.24503  5.097410e+03
graph0           0.00000  1.571224e-01
graph1           0.00000  1.857453e-04
graph2           0.00000  0.000000e+00
graph3           0.00000  0.000000e+00
graph4           0.00000  3.409221e-13
graph5           0.00000  4.664079e-03
graph6           0.00000  0.000000e+00
graph7           0.00000  1.906259e-03
graph8           0.00000 -4.041743e-02
graph9           0.00000  3.042413e-07
graph10          0.00000  0.000000e+00
graph11          0.00000  0.000000e+00
graph12          0.00000  0.000000e+00
graph13          0.00000  0.000000e+00
graph14          0.00000  0.000000e+00
graph15          0.00000 -3.562361e-07
graph16          0.00000 -9.070975e-06
graph17          0.00000  3.809468e-06
graph18          0.00000  6.754737e-05
graph19          0.00000  0.000000e+00
graph20          0.00000 -8.312162e-05
graph21          0.00000  3.374000e-05
graph22          0.00000 -1.564582e-04
graph23          0.00000  8.142814e-05
graph24          0.00000 -2.522485e-04
graph25          0.00000  0.000000e+00
graph26          0.00000  1.119089e-03
graph27          0.00000  2.846127e-04
graph28          0.00000  0.000000e+00
graph29          0.00000 -2.763952e-02
orbit0           0.00000  1.488128e-01
orbit1           0.00000  1.648678e-04
orbit2           0.00000  3.132127e-04
orbit3           0.00000  0.000000e+00
orbit4           0.00000 -2.334296e-05
orbit5           0.00000  1.404881e-04
orbit6           0.00000  0.000000e+00
orbit7           0.00000  0.000000e+00
orbit8           0.00000  4.572950e-03
orbit9           0.00000  0.000000e+00
orbit10          0.00000  3.201924e-07
orbit11          0.00000  0.000000e+00
orbit12          0.00000  6.682003e-03
orbit13          0.00000 -3.165349e-02
orbit14          0.00000 -3.839952e-02
orbit15          0.00000  2.301989e-06
orbit16          0.00000 -2.725249e-06
orbit17          0.00000  1.365069e-07
orbit18          0.00000  0.000000e+00
orbit19          0.00000  0.000000e+00
orbit20          0.00000  2.066676e-07
orbit21          0.00000  3.508588e-06
orbit22          0.00000  0.000000e+00
orbit23          0.00000 -5.823558e-04
orbit24          0.00000  1.384941e-07
orbit25          0.00000 -7.857806e-07
orbit26          0.00000  1.073794e-07
orbit27          0.00000  5.783751e-06
orbit28          0.00000 -5.271942e-05
orbit29          0.00000  0.000000e+00
orbit30          0.00000  1.850142e-10
orbit31          0.00000  2.385475e-07
orbit32          0.00000 -1.733577e-07
orbit33          0.00000  2.792300e-04
orbit34          0.00000  1.299521e-07
orbit35          0.00000 -5.313247e-05
orbit36          0.00000 -1.065758e-05
orbit37          0.00000 -9.249828e-06
orbit38          0.00000  8.338086e-05
orbit39          0.00000  5.729826e-06
orbit40          0.00000  2.477916e-06
orbit41          0.00000  2.694941e-05
orbit42          0.00000 -1.589533e-03
orbit43          0.00000  5.352797e-05
orbit44          0.00000 -2.773084e-02
orbit45          0.00000 -4.805316e-05
orbit46          0.00000 -3.847757e-05
orbit47          0.00000  3.577016e-04
orbit48          0.00000  1.818240e-04
orbit49          0.00000 -7.894695e-05
orbit50          0.00000 -4.870663e-03
orbit51          0.00000  7.136330e-04
orbit52          0.00000 -3.260469e-04
orbit53          0.00000  2.499950e-05
orbit54          0.00000 -1.748478e-04
orbit55          0.00000  1.450055e-04
orbit56          0.00000  5.162168e-04
orbit57          0.00000 -8.846726e-08
orbit58          0.00000 -2.505561e-02
orbit59          0.00000 -4.413253e-04
orbit60          0.00000 -4.657727e-05
orbit61          0.00000 -5.721793e-03
orbit62          0.00000 -4.240119e-03
orbit63          0.00000  2.423392e-03
orbit64          0.00000  3.001461e-03
orbit65          0.00000  2.237669e-03
orbit66          0.00000  1.353772e-03
orbit67          0.00000  1.061782e-02
orbit68          0.00000  2.066040e-04
orbit69          0.00000  5.971785e-02
orbit70          0.00000  1.221264e-02
orbit71          0.00000 -7.508133e-02
orbit72          0.00000 -2.703282e-02
AP               0.00000 -4.408978e+00
bet              0.00000 -5.239117e-05
ecc              0.00000 -9.281995e-01
eccrad           0.00000 -5.375101e+00
close            0.00000  0.000000e+00
constraint       0.00000 -8.029885e+00
coreness         0.00000 -1.033312e+00
knn              0.00000 -2.267481e-02
hubscore         0.00000  6.066713e+01
pagerank         0.00000  0.000000e+00
trans            0.00000 -9.667126e+00
evcent           0.00000  4.652819e+01
first            0.00000  1.320246e-01
upto_second      0.00000  0.000000e+00
upto_third       0.00000  0.000000e+00
upto_fourth      0.00000  4.210225e-03
upto_fifth       0.00000 -3.677315e-04
upto_sixth       0.00000 -3.958375e-01
second           0.00000  0.000000e+00
third            0.00000  2.635047e-07
fourth           0.00000  0.000000e+00
fifth            0.00000 -5.474111e-03
sixth            0.00000  0.000000e+00
ratio1           0.00000 -3.477019e-02
ratio2           0.00000  1.820057e-01
ratio3           0.00000 -6.506609e-01
ratio4           0.00000 -1.252467e+01
ratio5           0.00000 -5.478831e+01
ratio6           0.00000  2.238412e-01
selfinter        0.00000  1.114257e+00
walktrap_vertex  0.00000 -2.438326e-01
bigcom1          0.00000  2.495395e+00
bigcom2          0.00000  0.000000e+00
bigcom3          0.00000  3.262724e+00
bigcom4          0.00000  1.070870e+00
bigcom6          0.00000  0.000000e+00
bigcom8          0.00000 -1.597753e-01
bigcom9          0.00000  0.000000e+00
bigcom11         0.00000  0.000000e+00
bigcom13         0.00000  0.000000e+00
bigcom15         0.00000  0.000000e+00
bigcom16         0.00000  0.000000e+00
bigcom21         0.00000  5.335344e+00
bigcom22         0.00000 -3.154428e+00
bigcom24         0.00000  0.000000e+00
bigcom26         0.00000 -7.935840e-02
bigcom28         0.00000  2.365637e+00
bigcom30         0.00000 -3.280543e+00
bigcom31         0.00000  0.000000e+00
bigcom32         0.00000  0.000000e+00
bigcom33         0.00000 -4.676166e+00
bigcom34         0.00000  0.000000e+00
bigcom36         0.00000  0.000000e+00
bigcom37         0.00000  0.000000e+00
bigcom38         0.00000 -1.411240e-02
bigcom39         0.00000  0.000000e+00
bigcom40         0.00000  2.722366e+00
bigcom43         0.00000  0.000000e+00
bigcom44         0.00000  0.000000e+00
bigcom46         0.00000  0.000000e+00
bigcom47         0.00000  0.000000e+00
bigcom49         0.00000  0.000000e+00
bigcom50         0.00000  0.000000e+00
bigcom51         0.00000  0.000000e+00
bigcom52         0.00000  0.000000e+00
bigcom54         0.00000  0.000000e+00
bigcom56         0.00000  0.000000e+00
bigcom62         0.00000  0.000000e+00
bigcom66         0.00000  0.000000e+00
bigcom68         0.00000  0.000000e+00
bigcom69         0.00000  0.000000e+00
bigcom71         0.00000  0.000000e+00
bigcom72         0.00000  0.000000e+00
bigcom73         0.00000  0.000000e+00
bigcom74         0.00000  0.000000e+00
bigcom75         0.00000  0.000000e+00
bigcom76         0.00000  0.000000e+00
bigcom77         0.00000  0.000000e+00
bigcom79         0.00000 -3.000639e-01
bigcom80         0.00000  0.000000e+00
bigcom82         0.00000  0.000000e+00
bigcom83         0.00000  0.000000e+00
bigcom84         0.00000 -5.353303e-01
bigcom85         0.00000 -3.195445e+00
bigcom87         0.00000  0.000000e+00
bigcom89         0.00000  0.000000e+00
bigcom91         0.00000  0.000000e+00
bigcom92         0.00000  0.000000e+00
bigcom93         0.00000  0.000000e+00
bigcom96         0.00000  0.000000e+00
bigcom97         0.00000 -2.511506e-02
bigcom98         0.00000 -6.927086e-02
bigcom99         0.00000  0.000000e+00
bigcom101        0.00000  0.000000e+00
bigcom104        0.00000  0.000000e+00
bigcom106        0.00000  0.000000e+00
bigcom109        0.00000  0.000000e+00
bigcom113        0.00000  0.000000e+00
bigcom116        0.00000  0.000000e+00
bigcom120        0.00000  0.000000e+00
bigcom123        0.00000  0.000000e+00
bigcom126        0.00000  0.000000e+00
bigcom127        0.00000  0.000000e+00
bigcom137        0.00000 -1.127770e-01
bigcom139        0.00000  0.000000e+00
bigcom140        0.00000  0.000000e+00
bigcom143        0.00000  0.000000e+00
bigcom145        0.00000  0.000000e+00
bigcom146        0.00000 -2.143486e+00
bigcom147        0.00000  0.000000e+00
bigcom149        0.00000  0.000000e+00
bigcom153        0.00000  0.000000e+00
bigcom154        0.00000  0.000000e+00
bigcom156        0.00000  0.000000e+00
bigcom157        0.00000  0.000000e+00
bigcom158        0.00000  0.000000e+00
bigcom160        0.00000  0.000000e+00
bigcom161        0.00000  0.000000e+00
bigcom162        0.00000 -1.146259e+00
bigcom164        0.00000  0.000000e+00
bigcom166        0.00000  0.000000e+00
bigcom167        0.00000  0.000000e+00
bigcom171        0.00000 -6.949302e-01
bigcom173        0.00000  0.000000e+00
bigcom175        0.00000  0.000000e+00
bigcom176        0.00000  0.000000e+00
bigcom177        0.00000  0.000000e+00
bigcom178        0.00000 -5.870560e-01
bigcom180        0.00000  0.000000e+00
bigcom181        0.00000  0.000000e+00
bigcom184        0.00000  0.000000e+00
bigcom186        0.00000  0.000000e+00
bigcom187        0.00000 -4.164206e-01
bigcom189        0.00000  0.000000e+00
bigcom194        0.00000  0.000000e+00
bigcom195        0.00000  0.000000e+00
bigcom196        0.00000  0.000000e+00
bigcom204        0.00000  0.000000e+00
bigcom205        0.00000  0.000000e+00
bigcom212        0.00000 -1.332187e+00
bigcom214        0.00000  0.000000e+00
bigcom222        0.00000 -3.578558e+00
bigcom223        0.00000  0.000000e+00
bigcom226        0.00000  0.000000e+00
bigcom227        0.00000  0.000000e+00
bigcom229        0.00000  0.000000e+00
bigcom233        0.00000  0.000000e+00
bigcom236        0.00000  0.000000e+00
bigcom237        0.00000  0.000000e+00
bigcom246        0.00000  0.000000e+00
bigcom248        0.00000 -2.366931e-02
bigcom249        0.00000  0.000000e+00
bigcom250        0.00000  0.000000e+00
bigcom254        0.00000  0.000000e+00
bigcom266        0.00000  0.000000e+00
bigcom269        0.00000  0.000000e+00
bigcom272        0.00000  0.000000e+00
bigcom274        0.00000  0.000000e+00
bigcom281        0.00000  0.000000e+00
bigcom291        0.00000  0.000000e+00
bigcom292        0.00000 -3.303595e+00
bigcom295        0.00000  0.000000e+00
bigcom299        0.00000  0.000000e+00
bigcom301        0.00000  0.000000e+00
bigcom306        0.00000  0.000000e+00
bigcom309        0.00000 -5.739194e-01
bigcom314        0.00000  0.000000e+00
bigcom321        0.00000 -5.015035e-01
bigcom341        0.00000  0.000000e+00
bigcom350        0.00000  0.000000e+00
bigcom353        0.00000  0.000000e+00
bigcom359        0.00000 -8.842389e-02
bigcom363        0.00000  0.000000e+00
bigcom365        0.00000  0.000000e+00
bigcom385        0.00000 -4.017171e+00
bigcom386        0.00000  0.000000e+00
bigcom408        0.00000 -1.022784e-01
bigcom412        0.00000  0.000000e+00
bigcom480        0.00000  0.000000e+00
spin_vertex      0.00000 -7.773493e+00
membership_s1    0.00000  4.315408e-02
membership_s3    0.00000  0.000000e+00
membership_s4    0.00000  1.929826e+00
membership_s5    0.00000 -2.105995e+00
membership_s6    0.00000 -6.004435e-01
membership_s7    0.00000  2.593533e+00
membership_s8    0.00000  0.000000e+00
membership_s9    0.00000  0.000000e+00
membership_s11   0.00000  0.000000e+00
membership_s12   0.00000  0.000000e+00
membership_s14   0.00000  0.000000e+00
membership_s15   0.00000  0.000000e+00
membership_s16   0.00000  0.000000e+00
membership_s17   0.00000  0.000000e+00
membership_s18   0.00000 -1.720181e-01
membership_s20   0.00000  0.000000e+00
membership_s21   0.00000 -1.225893e-01
membership_s22   0.00000  0.000000e+00
membership_s24   0.00000 -2.572751e+00
membership_s25   0.00000 -3.636345e-02
membership_s26   0.00000  0.000000e+00
membership_s27   0.00000 -2.434208e+00
membership_s28   0.00000  0.000000e+00
membership_s30   0.00000  2.086280e+00
membership_s31   0.00000 -6.099860e-01
membership_s32   0.00000  3.152083e+00
membership_s33   0.00000  0.000000e+00
membership_s36   0.00000 -6.071971e-01
membership_s37   0.00000  0.000000e+00
V1               0.00000 -1.237761e+00
V2               0.00000 -4.405929e+00
pdi              0.00000 -7.285124e+03
adhesion         0.00000 -2.171122e-03
cohesion         0.00000  4.263390e-03
inner            0.00000 -2.863311e-04
outer            0.00000  2.163108e-03
ioratio          0.00000  6.532394e+00
comsize          0.00000  2.638347e-03
[1] "Dataset: med_CT Model GBM, run: 4 of 10 2015-06-22 14:54:00"
Iter   TrainDeviance   ValidDeviance   StepSize   Improve
     1        0.0267            -nan     0.0100   -0.0000
     2        0.0257            -nan     0.0100   -0.0000
     3        0.0253            -nan     0.0100   -0.0000
     4        0.0248            -nan     0.0100    0.0001
     5        0.0245            -nan     0.0100   -0.0000
     6        0.0233            -nan     0.0100   -0.0000
     7        0.0229            -nan     0.0100   -0.0000
     8        0.0224            -nan     0.0100   -0.0000
     9        0.0217            -nan     0.0100   -0.0000
    10        0.0212            -nan     0.0100   -0.0000
    20        0.0179            -nan     0.0100   -0.0000
    40        0.0145            -nan     0.0100   -0.0000
    60        0.0123            -nan     0.0100   -0.0000
    80        0.0109            -nan     0.0100   -0.0000
    98        0.0100            -nan     0.0100    0.0000

[1] "GBM variable coefficients"
                            var      rel.inf
spin_vertex         spin_vertex 1.334356e+01
orbit65                 orbit65 1.195230e+01
orbit56                 orbit56 8.614360e+00
bigcom21               bigcom21 5.053978e+00
orbit40                 orbit40 3.817211e+00
walktrap_vertex walktrap_vertex 2.946473e+00
orbit20                 orbit20 2.766470e+00
adhesion               adhesion 2.494952e+00
cohesion               cohesion 2.212840e+00
ratio3                   ratio3 1.797060e+00
orbit62                 orbit62 1.687642e+00
pagerank               pagerank 1.663289e+00
orbit9                   orbit9 1.645812e+00
trans                     trans 1.601202e+00
orbit4                   orbit4 1.568640e+00
orbit25                 orbit25 1.335118e+00
orbit70                 orbit70 1.283685e+00
orbit31                 orbit31 1.252024e+00
bigcom3                 bigcom3 1.139595e+00
ratio5                   ratio5 1.109891e+00
third                     third 1.041777e+00
ioratio                 ioratio 1.029328e+00
bet                         bet 9.632431e-01
outer                     outer 9.534449e-01
orbit50                 orbit50 9.471926e-01
orbit35                 orbit35 8.925236e-01
orbit38                 orbit38 8.806438e-01
graph22                 graph22 8.714081e-01
orbit32                 orbit32 8.628994e-01
orbit30                 orbit30 8.380670e-01
ratio1                   ratio1 8.249966e-01
orbit15                 orbit15 8.152409e-01
graph11                 graph11 7.939455e-01
graph9                   graph9 7.767122e-01
orbit39                 orbit39 7.353851e-01
graph5                   graph5 7.302941e-01
orbit16                 orbit16 6.573065e-01
orbit11                 orbit11 6.494429e-01
V1                           V1 6.333626e-01
graph16                 graph16 6.238206e-01
orbit54                 orbit54 6.234159e-01
orbit18                 orbit18 6.127549e-01
knn                         knn 6.123120e-01
comsize                 comsize 5.791405e-01
orbit36                 orbit36 5.692654e-01
orbit47                 orbit47 5.672292e-01
orbit41                 orbit41 5.579040e-01
graph29                 graph29 4.467983e-01
orbit42                 orbit42 4.329452e-01
V2                           V2 4.101482e-01
graph27                 graph27 3.764205e-01
orbit51                 orbit51 3.548294e-01
ratio6                   ratio6 3.061987e-01
selfinter             selfinter 3.025996e-01
graph14                 graph14 3.023660e-01
membership_s32   membership_s32 2.972714e-01
orbit55                 orbit55 2.879155e-01
orbit44                 orbit44 2.871039e-01
orbit17                 orbit17 2.839211e-01
graph26                 graph26 2.438400e-01
graph1                   graph1 2.350129e-01
graph3                   graph3 2.332346e-01
graph12                 graph12 2.330423e-01
orbit10                 orbit10 2.233237e-01
orbit63                 orbit63 2.204863e-01
orbit64                 orbit64 2.188021e-01
ratio2                   ratio2 2.106047e-01
orbit71                 orbit71 2.086618e-01
orbit45                 orbit45 2.049352e-01
fourth                   fourth 2.022432e-01
graph13                 graph13 1.917698e-01
graph7                   graph7 1.815321e-01
graph0                   graph0 1.765818e-01
sixth                     sixth 1.742291e-01
graph23                 graph23 1.738325e-01
inner                     inner 1.727373e-01
graph18                 graph18 1.603343e-01
orbit67                 orbit67 1.602339e-01
graph24                 graph24 1.575868e-01
upto_fifth           upto_fifth 1.545790e-01
graph4                   graph4 1.510253e-01
graph20                 graph20 1.463181e-01
orbit29                 orbit29 1.460642e-01
graph2                   graph2 1.413369e-01
orbit37                 orbit37 1.349309e-01
graph25                 graph25 1.313775e-01
fifth                     fifth 1.312048e-01
bigcom4                 bigcom4 1.255587e-01
orbit58                 orbit58 1.223407e-01
orbit66                 orbit66 1.172262e-01
graph17                 graph17 1.145985e-01
orbit2                   orbit2 1.075163e-01
graph28                 graph28 1.048622e-01
orbit68                 orbit68 7.562391e-02
orbit24                 orbit24 4.460714e-02
orbit59                 orbit59 7.569983e-03
orbit60                 orbit60 5.634011e-03
orbit5                   orbit5 5.278282e-03
orbit46                 orbit46 5.122126e-03
orbit52                 orbit52 4.881597e-03
membership_s1     membership_s1 2.926170e-03
orbit12                 orbit12 2.785375e-03
orbit28                 orbit28 2.708692e-03
hubscore               hubscore 1.966815e-03
orbit21                 orbit21 1.665793e-03
graph21                 graph21 1.619275e-03
graph6                   graph6 1.419746e-03
orbit57                 orbit57 1.355264e-03
orbit26                 orbit26 1.052948e-03
orbit33                 orbit33 8.378473e-04
orbit53                 orbit53 7.528358e-04
orbit49                 orbit49 5.336125e-04
orbit1                   orbit1 4.678953e-04
orbit7                   orbit7 3.443088e-04
orbit61                 orbit61 2.583722e-04
upto_third           upto_third 2.374341e-04
orbit19                 orbit19 1.599427e-04
graph10                 graph10 1.550889e-04
graph15                 graph15 1.106289e-04
bigcom28               bigcom28 7.316244e-05
orbit48                 orbit48 7.260592e-05
second                   second 6.149293e-05
graph19                 graph19 4.835610e-05
bigcom40               bigcom40 2.561491e-05
evcent                   evcent 2.919280e-06
constraint           constraint 2.008252e-07
graph8                   graph8 0.000000e+00
orbit0                   orbit0 0.000000e+00
orbit3                   orbit3 0.000000e+00
orbit6                   orbit6 0.000000e+00
orbit8                   orbit8 0.000000e+00
orbit13                 orbit13 0.000000e+00
orbit14                 orbit14 0.000000e+00
orbit22                 orbit22 0.000000e+00
orbit23                 orbit23 0.000000e+00
orbit27                 orbit27 0.000000e+00
orbit34                 orbit34 0.000000e+00
orbit43                 orbit43 0.000000e+00
orbit69                 orbit69 0.000000e+00
orbit72                 orbit72 0.000000e+00
AP                           AP 0.000000e+00
ecc                         ecc 0.000000e+00
eccrad                   eccrad 0.000000e+00
close                     close 0.000000e+00
coreness               coreness 0.000000e+00
first                     first 0.000000e+00
upto_second         upto_second 0.000000e+00
upto_fourth         upto_fourth 0.000000e+00
upto_sixth           upto_sixth 0.000000e+00
ratio4                   ratio4 0.000000e+00
bigcom1                 bigcom1 0.000000e+00
bigcom2                 bigcom2 0.000000e+00
bigcom6                 bigcom6 0.000000e+00
bigcom8                 bigcom8 0.000000e+00
bigcom9                 bigcom9 0.000000e+00
bigcom11               bigcom11 0.000000e+00
bigcom13               bigcom13 0.000000e+00
bigcom15               bigcom15 0.000000e+00
bigcom16               bigcom16 0.000000e+00
bigcom22               bigcom22 0.000000e+00
bigcom24               bigcom24 0.000000e+00
bigcom26               bigcom26 0.000000e+00
bigcom30               bigcom30 0.000000e+00
bigcom31               bigcom31 0.000000e+00
bigcom32               bigcom32 0.000000e+00
bigcom33               bigcom33 0.000000e+00
bigcom34               bigcom34 0.000000e+00
bigcom36               bigcom36 0.000000e+00
bigcom37               bigcom37 0.000000e+00
bigcom38               bigcom38 0.000000e+00
bigcom39               bigcom39 0.000000e+00
bigcom43               bigcom43 0.000000e+00
bigcom44               bigcom44 0.000000e+00
bigcom46               bigcom46 0.000000e+00
bigcom47               bigcom47 0.000000e+00
bigcom49               bigcom49 0.000000e+00
bigcom50               bigcom50 0.000000e+00
bigcom51               bigcom51 0.000000e+00
bigcom52               bigcom52 0.000000e+00
bigcom54               bigcom54 0.000000e+00
bigcom56               bigcom56 0.000000e+00
bigcom62               bigcom62 0.000000e+00
bigcom66               bigcom66 0.000000e+00
bigcom68               bigcom68 0.000000e+00
bigcom69               bigcom69 0.000000e+00
bigcom71               bigcom71 0.000000e+00
bigcom72               bigcom72 0.000000e+00
bigcom73               bigcom73 0.000000e+00
bigcom74               bigcom74 0.000000e+00
bigcom75               bigcom75 0.000000e+00
bigcom76               bigcom76 0.000000e+00
bigcom77               bigcom77 0.000000e+00
bigcom79               bigcom79 0.000000e+00
bigcom80               bigcom80 0.000000e+00
bigcom82               bigcom82 0.000000e+00
bigcom83               bigcom83 0.000000e+00
bigcom84               bigcom84 0.000000e+00
bigcom85               bigcom85 0.000000e+00
bigcom87               bigcom87 0.000000e+00
bigcom89               bigcom89 0.000000e+00
bigcom91               bigcom91 0.000000e+00
bigcom92               bigcom92 0.000000e+00
bigcom93               bigcom93 0.000000e+00
bigcom96               bigcom96 0.000000e+00
bigcom97               bigcom97 0.000000e+00
bigcom98               bigcom98 0.000000e+00
bigcom99               bigcom99 0.000000e+00
bigcom101             bigcom101 0.000000e+00
bigcom104             bigcom104 0.000000e+00
bigcom106             bigcom106 0.000000e+00
bigcom109             bigcom109 0.000000e+00
bigcom113             bigcom113 0.000000e+00
bigcom116             bigcom116 0.000000e+00
bigcom120             bigcom120 0.000000e+00
bigcom123             bigcom123 0.000000e+00
bigcom126             bigcom126 0.000000e+00
bigcom127             bigcom127 0.000000e+00
bigcom137             bigcom137 0.000000e+00
bigcom139             bigcom139 0.000000e+00
bigcom140             bigcom140 0.000000e+00
bigcom143             bigcom143 0.000000e+00
bigcom145             bigcom145 0.000000e+00
bigcom146             bigcom146 0.000000e+00
bigcom147             bigcom147 0.000000e+00
bigcom149             bigcom149 0.000000e+00
bigcom153             bigcom153 0.000000e+00
bigcom154             bigcom154 0.000000e+00
bigcom156             bigcom156 0.000000e+00
bigcom157             bigcom157 0.000000e+00
bigcom158             bigcom158 0.000000e+00
bigcom160             bigcom160 0.000000e+00
bigcom161             bigcom161 0.000000e+00
bigcom162             bigcom162 0.000000e+00
bigcom164             bigcom164 0.000000e+00
bigcom166             bigcom166 0.000000e+00
bigcom167             bigcom167 0.000000e+00
bigcom171             bigcom171 0.000000e+00
bigcom173             bigcom173 0.000000e+00
bigcom175             bigcom175 0.000000e+00
bigcom176             bigcom176 0.000000e+00
bigcom177             bigcom177 0.000000e+00
bigcom178             bigcom178 0.000000e+00
bigcom180             bigcom180 0.000000e+00
bigcom181             bigcom181 0.000000e+00
bigcom184             bigcom184 0.000000e+00
bigcom186             bigcom186 0.000000e+00
bigcom187             bigcom187 0.000000e+00
bigcom189             bigcom189 0.000000e+00
bigcom194             bigcom194 0.000000e+00
bigcom195             bigcom195 0.000000e+00
bigcom196             bigcom196 0.000000e+00
bigcom204             bigcom204 0.000000e+00
bigcom205             bigcom205 0.000000e+00
bigcom212             bigcom212 0.000000e+00
bigcom214             bigcom214 0.000000e+00
bigcom222             bigcom222 0.000000e+00
bigcom223             bigcom223 0.000000e+00
bigcom226             bigcom226 0.000000e+00
bigcom227             bigcom227 0.000000e+00
bigcom229             bigcom229 0.000000e+00
bigcom233             bigcom233 0.000000e+00
bigcom236             bigcom236 0.000000e+00
bigcom237             bigcom237 0.000000e+00
bigcom246             bigcom246 0.000000e+00
bigcom248             bigcom248 0.000000e+00
bigcom249             bigcom249 0.000000e+00
bigcom250             bigcom250 0.000000e+00
bigcom254             bigcom254 0.000000e+00
bigcom266             bigcom266 0.000000e+00
bigcom269             bigcom269 0.000000e+00
bigcom272             bigcom272 0.000000e+00
bigcom274             bigcom274 0.000000e+00
bigcom281             bigcom281 0.000000e+00
bigcom291             bigcom291 0.000000e+00
bigcom292             bigcom292 0.000000e+00
bigcom295             bigcom295 0.000000e+00
bigcom299             bigcom299 0.000000e+00
bigcom301             bigcom301 0.000000e+00
bigcom306             bigcom306 0.000000e+00
bigcom309             bigcom309 0.000000e+00
bigcom314             bigcom314 0.000000e+00
bigcom321             bigcom321 0.000000e+00
bigcom341             bigcom341 0.000000e+00
bigcom350             bigcom350 0.000000e+00
bigcom353             bigcom353 0.000000e+00
bigcom359             bigcom359 0.000000e+00
bigcom363             bigcom363 0.000000e+00
bigcom365             bigcom365 0.000000e+00
bigcom385             bigcom385 0.000000e+00
bigcom386             bigcom386 0.000000e+00
bigcom408             bigcom408 0.000000e+00
bigcom412             bigcom412 0.000000e+00
bigcom480             bigcom480 0.000000e+00
membership_s3     membership_s3 0.000000e+00
membership_s4     membership_s4 0.000000e+00
membership_s5     membership_s5 0.000000e+00
membership_s6     membership_s6 0.000000e+00
membership_s7     membership_s7 0.000000e+00
membership_s8     membership_s8 0.000000e+00
membership_s9     membership_s9 0.000000e+00
membership_s11   membership_s11 0.000000e+00
membership_s12   membership_s12 0.000000e+00
membership_s14   membership_s14 0.000000e+00
membership_s15   membership_s15 0.000000e+00
membership_s16   membership_s16 0.000000e+00
membership_s17   membership_s17 0.000000e+00
membership_s18   membership_s18 0.000000e+00
membership_s20   membership_s20 0.000000e+00
membership_s21   membership_s21 0.000000e+00
membership_s22   membership_s22 0.000000e+00
membership_s24   membership_s24 0.000000e+00
membership_s25   membership_s25 0.000000e+00
membership_s26   membership_s26 0.000000e+00
membership_s27   membership_s27 0.000000e+00
membership_s28   membership_s28 0.000000e+00
membership_s30   membership_s30 0.000000e+00
membership_s31   membership_s31 0.000000e+00
membership_s33   membership_s33 0.000000e+00
membership_s36   membership_s36 0.000000e+00
membership_s37   membership_s37 0.000000e+00
pdi                         pdi 0.000000e+00
[1] "Dataset: med_CT Model RF, run: 4 of 10 2015-06-22 14:54:39"
     |      Out-of-bag   |
Tree |      MSE  %Var(y) |
   1 | 0.005851   302.39 |
   2 | 0.004224   218.27 |
   3 | 0.004388   226.76 |
   4 |  0.00365   188.62 |
   5 |  0.00336   173.64 |
   6 | 0.003501   180.94 |
   7 | 0.003344   172.83 |
   8 | 0.003144   162.48 |
   9 | 0.003109   160.68 |
  10 | 0.003078   159.09 |
  11 | 0.002832   146.36 |
  12 | 0.002902   149.95 |
  13 |  0.00279   144.18 |
  14 | 0.002703   139.71 |
  15 | 0.002686   138.79 |
  16 | 0.002622   135.52 |
  17 | 0.002562   132.41 |
  18 | 0.002522   130.34 |
  19 |  0.00249   128.67 |
  20 | 0.002434   125.79 |
  21 | 0.002411   124.57 |
  22 | 0.002422   125.15 |
  23 | 0.002412   124.67 |
  24 | 0.002388   123.42 |
  25 | 0.002394   123.71 |
  26 | 0.002374   122.70 |
  27 | 0.002365   122.22 |
  28 | 0.002345   121.19 |
  29 | 0.002324   120.12 |
  30 | 0.002334   120.60 |
  31 | 0.002321   119.96 |
  32 | 0.002306   119.17 |
  33 | 0.002302   118.96 |
  34 | 0.002309   119.31 |
  35 | 0.002297   118.70 |
  36 | 0.002279   117.79 |
  37 | 0.002262   116.91 |
  38 | 0.002274   117.54 |
  39 | 0.002281   117.90 |
  40 | 0.002271   117.34 |
  41 | 0.002268   117.21 |
  42 |  0.00226   116.82 |
  43 |  0.00227   117.31 |
  44 | 0.002269   117.25 |
  45 | 0.002239   115.71 |
  46 | 0.002236   115.54 |
  47 | 0.002237   115.60 |
  48 | 0.002234   115.45 |
  49 | 0.002243   115.90 |
  50 | 0.002237   115.62 |
  51 | 0.002238   115.64 |
  52 | 0.002235   115.49 |
  53 | 0.002235   115.50 |
  54 | 0.002226   115.04 |
  55 | 0.002217   114.59 |
  56 | 0.002217   114.59 |
  57 | 0.002227   115.07 |
  58 | 0.002229   115.17 |
  59 | 0.002233   115.40 |
  60 | 0.002239   115.69 |
  61 | 0.002227   115.11 |
  62 | 0.002224   114.93 |
  63 | 0.002224   114.94 |
  64 | 0.002222   114.84 |
  65 |  0.00222   114.72 |
  66 | 0.002213   114.37 |
  67 | 0.002218   114.63 |
  68 |  0.00222   114.74 |
  69 | 0.002214   114.40 |
  70 |  0.00222   114.75 |
  71 | 0.002219   114.65 |
  72 | 0.002216   114.54 |
  73 | 0.002211   114.27 |
  74 | 0.002214   114.39 |
  75 | 0.002211   114.27 |
  76 | 0.002211   114.27 |
  77 | 0.002204   113.91 |
  78 |  0.00222   114.70 |
  79 | 0.002217   114.58 |
  80 |  0.00221   114.19 |
  81 | 0.002206   114.02 |
  82 | 0.002205   113.97 |
  83 | 0.002205   113.97 |
  84 | 0.002201   113.74 |
  85 | 0.002197   113.53 |
  86 | 0.002191   113.22 |
  87 | 0.002186   112.99 |
  88 | 0.002183   112.81 |
  89 | 0.002184   112.87 |
  90 | 0.002184   112.85 |
  91 | 0.002179   112.61 |
  92 | 0.002175   112.39 |
  93 | 0.002173   112.32 |
  94 | 0.002169   112.09 |
  95 | 0.002169   112.11 |
  96 | 0.002165   111.88 |
  97 | 0.002164   111.81 |
  98 | 0.002164   111.82 |
  99 | 0.002159   111.58 |
 100 | 0.002155   111.35 |
[1] "Random Forest variable coefficients"
                      %IncMSE IncNodePurity
graph0           9.698557e-05  3.977190e-02
graph1           1.566858e-04  5.926773e-02
graph2           1.223123e-03  1.269255e-01
graph3           1.529412e-04  3.879615e-02
graph4           3.599280e-04  4.020749e-02
graph5           3.530927e-05  2.207843e-02
graph6           4.575148e-04  1.933368e-02
graph7           9.017209e-04  8.853660e-02
graph8           1.135718e-05  9.090909e-03
graph9           1.044163e-04  3.769290e-02
graph10          4.075872e-04  1.184533e-01
graph11          0.000000e+00  1.409463e-19
graph12          3.776338e-04  8.667476e-02
graph13          0.000000e+00  2.984722e-02
graph14          5.988220e-04  1.174093e-01
graph15          0.000000e+00  7.967715e-02
graph16          6.815785e-08  1.798077e-02
graph17          5.021159e-04  3.199736e-02
graph18          2.118584e-04  7.229549e-02
graph19          1.112243e-04  4.233227e-02
graph20          3.936135e-04  5.834184e-02
graph21          0.000000e+00  1.636808e-01
graph22          1.318601e-04  1.376567e-02
graph23          2.339094e-03  1.158912e-01
graph24          0.000000e+00  4.069852e-02
graph25          2.497820e-03  1.577603e-01
graph26          1.333653e-03  1.047701e-01
graph27          5.660106e-04  6.760927e-02
graph28          6.454999e-04  7.581095e-02
graph29          1.876443e-05  4.750000e-03
orbit0          -1.021482e-20  1.222222e-02
orbit1           1.550324e-04  2.492481e-02
orbit2           0.000000e+00  4.359170e-19
orbit3           1.073338e-03  1.308482e-01
orbit4           2.347418e-05  3.927618e-02
orbit5           1.028009e-03  1.013960e-01
orbit6           7.105416e-04  1.335621e-02
orbit7           0.000000e+00  5.204170e-20
orbit8           3.080986e-05  4.824561e-03
orbit9           1.455739e-03  3.010307e-02
orbit10          0.000000e+00  2.175181e-20
orbit11          5.110217e-04  5.485106e-02
orbit12          7.183222e-04  8.665923e-02
orbit13          1.046512e-04  2.780488e-02
orbit14          4.600345e-05  1.909091e-02
orbit15          1.435686e-04  1.370368e-01
orbit16          8.155652e-05  6.895734e-02
orbit17          0.000000e+00  1.474515e-19
orbit18          5.549702e-05  5.354031e-02
orbit19          1.433122e-03  7.203908e-02
orbit20          1.158839e-03  1.414147e-01
orbit21          7.034110e-05  5.550104e-02
orbit22          1.636679e-04  2.041710e-02
orbit23          0.000000e+00  1.333333e-02
orbit24          4.322946e-03  1.205177e-01
orbit25          4.784896e-05  2.233546e-02
orbit26          1.663205e-04  1.589445e-02
orbit27          0.000000e+00  8.979973e-02
orbit28          9.207508e-04  7.153681e-02
orbit29          2.117593e-04  3.189478e-02
orbit30          8.192060e-04  3.374019e-02
orbit31          7.589025e-05  1.514228e-02
orbit32          1.237554e-03  1.006547e-01
orbit33          0.000000e+00  3.794708e-20
orbit34          1.934504e-04  4.858059e-02
orbit35          2.046989e-04  4.794590e-02
orbit36         -1.182766e-05  1.666667e-02
orbit37          7.990735e-04  3.367327e-02
orbit38          7.002929e-05  2.464650e-02
orbit39          1.869772e-04  3.968922e-02
orbit40          7.135161e-04  3.121664e-02
orbit41          1.180639e-05  1.357026e-02
orbit42          1.053557e-04  7.252747e-02
orbit43          6.040751e-04  3.975478e-02
orbit44          0.000000e+00  1.517883e-19
orbit45          4.715458e-03  6.757357e-02
orbit46          4.953314e-04  2.582854e-02
orbit47          1.522755e-03  4.908778e-02
orbit48          2.702703e-04  2.934899e-02
orbit49          1.653958e-03  4.921962e-02
orbit50          1.442482e-04  4.094131e-02
orbit51          2.728411e-03  1.757248e-01
orbit52          6.991774e-04  9.299239e-02
orbit53          1.619809e-03  1.066461e-01
orbit54          6.162282e-04  1.932895e-02
orbit55          6.876791e-05  1.916667e-02
orbit56          6.667433e-03  1.855873e-01
orbit57          9.777016e-04  2.939141e-02
orbit58          3.984232e-05  3.615008e-02
orbit59          7.704776e-04  1.140489e-02
orbit60          5.875441e-06  1.636364e-02
orbit61          1.109118e-04  3.699132e-02
orbit62          6.173139e-03  2.006385e-01
orbit63          1.586429e-03  3.961348e-02
orbit64          1.562561e-04  6.125874e-02
orbit65          1.580074e-03  5.242323e-02
orbit66          1.174197e-04  2.863507e-02
orbit67          9.259360e-05  7.249082e-02
orbit68          2.472947e-04  1.357356e-01
orbit69          5.235602e-05  9.761905e-03
orbit70          4.676967e-04  1.564088e-02
orbit71          1.055073e-04  4.024510e-02
orbit72          5.098882e-05  1.247253e-02
AP               0.000000e+00  3.455894e-21
bet              7.327081e-06  8.260870e-03
ecc              0.000000e+00  3.252607e-21
eccrad           0.000000e+00  0.000000e+00
close            1.758499e-05  2.837813e-02
constraint       3.477885e-04  4.177010e-02
coreness         0.000000e+00  1.377614e-19
knn              6.955389e-04  6.422966e-02
hubscore         1.762632e-05  7.640841e-02
pagerank         7.888819e-05  6.315747e-02
trans            9.356396e-05  2.528604e-02
evcent          -5.875441e-06  4.022466e-02
first            0.000000e+00  1.301043e-20
upto_second     -6.020400e-06  2.673797e-02
upto_third       7.617528e-06  1.215350e-02
upto_fourth      8.033077e-06  2.188636e-02
upto_fifth       0.000000e+00  7.589415e-21
upto_sixth       7.194245e-05  3.659647e-03
second           3.903016e-04  1.391397e-03
third           -6.050821e-06  2.703297e-02
fourth           6.288637e-04  3.355503e-02
fifth            3.798825e-04  2.216456e-02
sixth            1.145118e-05  3.939286e-02
ratio1           6.595551e-05  8.579433e-02
ratio2           2.293993e-04  9.277897e-02
ratio3           4.651476e-04  5.499745e-02
ratio4           0.000000e+00  3.686287e-20
ratio5           1.356847e-04  3.530365e-02
ratio6           4.854799e-04  7.450820e-02
selfinter        0.000000e+00  0.000000e+00
walktrap_vertex  2.995447e-05  1.151932e-02
bigcom1          3.277614e-06  2.664417e-02
bigcom2          0.000000e+00  0.000000e+00
bigcom3          9.735032e-05  4.880177e-02
bigcom4          0.000000e+00  0.000000e+00
bigcom6          0.000000e+00  0.000000e+00
bigcom8          0.000000e+00  0.000000e+00
bigcom9          0.000000e+00  0.000000e+00
bigcom11         0.000000e+00  0.000000e+00
bigcom13         0.000000e+00  0.000000e+00
bigcom15         0.000000e+00  0.000000e+00
bigcom16         0.000000e+00  0.000000e+00
bigcom21        -1.164175e-05  7.726991e-02
bigcom22         0.000000e+00  0.000000e+00
bigcom24         0.000000e+00  0.000000e+00
bigcom26         0.000000e+00  0.000000e+00
bigcom28         0.000000e+00  3.388132e-22
bigcom30         0.000000e+00  0.000000e+00
bigcom31         0.000000e+00  0.000000e+00
bigcom32         0.000000e+00  0.000000e+00
bigcom33         0.000000e+00  0.000000e+00
bigcom34         0.000000e+00  0.000000e+00
bigcom36         0.000000e+00  0.000000e+00
bigcom37         0.000000e+00  3.469447e-20
bigcom38         0.000000e+00  0.000000e+00
bigcom39         0.000000e+00  0.000000e+00
bigcom40         0.000000e+00  1.734723e-20
bigcom43         0.000000e+00  0.000000e+00
bigcom44         0.000000e+00  0.000000e+00
bigcom46         0.000000e+00  0.000000e+00
bigcom47         0.000000e+00  0.000000e+00
bigcom49         0.000000e+00  0.000000e+00
bigcom50         0.000000e+00  0.000000e+00
bigcom51         0.000000e+00  3.469447e-20
bigcom52         0.000000e+00  0.000000e+00
bigcom54         0.000000e+00  0.000000e+00
bigcom56         0.000000e+00  0.000000e+00
bigcom62         0.000000e+00  0.000000e+00
bigcom66         0.000000e+00  0.000000e+00
bigcom68         0.000000e+00  0.000000e+00
bigcom69         0.000000e+00  0.000000e+00
bigcom71         0.000000e+00  0.000000e+00
bigcom72         0.000000e+00  0.000000e+00
bigcom73         0.000000e+00  0.000000e+00
bigcom74         0.000000e+00  0.000000e+00
bigcom75         0.000000e+00  0.000000e+00
bigcom76         0.000000e+00  0.000000e+00
bigcom77         0.000000e+00  0.000000e+00
bigcom79         0.000000e+00  0.000000e+00
bigcom80         0.000000e+00  0.000000e+00
bigcom82         0.000000e+00  0.000000e+00
bigcom83         0.000000e+00  0.000000e+00
bigcom84         0.000000e+00  2.168404e-21
bigcom85         0.000000e+00  0.000000e+00
bigcom87         0.000000e+00  0.000000e+00
bigcom89         0.000000e+00  0.000000e+00
bigcom91         0.000000e+00  0.000000e+00
bigcom92         0.000000e+00  0.000000e+00
bigcom93         0.000000e+00  0.000000e+00
bigcom96         0.000000e+00  0.000000e+00
bigcom97         0.000000e+00  0.000000e+00
bigcom98         0.000000e+00  0.000000e+00
bigcom99         0.000000e+00  0.000000e+00
bigcom101        0.000000e+00  0.000000e+00
bigcom104        0.000000e+00  0.000000e+00
bigcom106        0.000000e+00  0.000000e+00
bigcom109        0.000000e+00  0.000000e+00
bigcom113        0.000000e+00  0.000000e+00
bigcom116        0.000000e+00  0.000000e+00
bigcom120        0.000000e+00  0.000000e+00
bigcom123        0.000000e+00  3.469447e-20
bigcom126        0.000000e+00  1.734723e-20
bigcom127        0.000000e+00  0.000000e+00
bigcom137        0.000000e+00  0.000000e+00
bigcom139        0.000000e+00  0.000000e+00
bigcom140        0.000000e+00  0.000000e+00
bigcom143        0.000000e+00  0.000000e+00
bigcom145        0.000000e+00  0.000000e+00
bigcom146        0.000000e+00  0.000000e+00
bigcom147        0.000000e+00  0.000000e+00
bigcom149        0.000000e+00  0.000000e+00
bigcom153        0.000000e+00  0.000000e+00
bigcom154        0.000000e+00  0.000000e+00
bigcom156        0.000000e+00  0.000000e+00
bigcom157        0.000000e+00  0.000000e+00
bigcom158        0.000000e+00  0.000000e+00
bigcom160        0.000000e+00  0.000000e+00
bigcom161        0.000000e+00  0.000000e+00
bigcom162        0.000000e+00  0.000000e+00
bigcom164        0.000000e+00  0.000000e+00
bigcom166        0.000000e+00  0.000000e+00
bigcom167        0.000000e+00  0.000000e+00
bigcom171        0.000000e+00  0.000000e+00
bigcom173        0.000000e+00  0.000000e+00
bigcom175        0.000000e+00  0.000000e+00
bigcom176        0.000000e+00  3.469447e-20
bigcom177        0.000000e+00  0.000000e+00
bigcom178        0.000000e+00  0.000000e+00
bigcom180        0.000000e+00  0.000000e+00
bigcom181        0.000000e+00  0.000000e+00
bigcom184        0.000000e+00  0.000000e+00
bigcom186        0.000000e+00  0.000000e+00
bigcom187        0.000000e+00  0.000000e+00
bigcom189        0.000000e+00  0.000000e+00
bigcom194        0.000000e+00  0.000000e+00
bigcom195        0.000000e+00  0.000000e+00
bigcom196        0.000000e+00  0.000000e+00
bigcom204        0.000000e+00  0.000000e+00
bigcom205        0.000000e+00  0.000000e+00
bigcom212        0.000000e+00  0.000000e+00
bigcom214        0.000000e+00  0.000000e+00
bigcom222        0.000000e+00  0.000000e+00
bigcom223        0.000000e+00  0.000000e+00
bigcom226        0.000000e+00  0.000000e+00
bigcom227        0.000000e+00  0.000000e+00
bigcom229        0.000000e+00  1.734723e-20
bigcom233        0.000000e+00  0.000000e+00
bigcom236        0.000000e+00  0.000000e+00
bigcom237        0.000000e+00  0.000000e+00
bigcom246        0.000000e+00  0.000000e+00
bigcom248        0.000000e+00  0.000000e+00
bigcom249        0.000000e+00  0.000000e+00
bigcom250        0.000000e+00  0.000000e+00
bigcom254        0.000000e+00  0.000000e+00
bigcom266        0.000000e+00  0.000000e+00
bigcom269        0.000000e+00  0.000000e+00
bigcom272        0.000000e+00  0.000000e+00
bigcom274        0.000000e+00  0.000000e+00
bigcom281        0.000000e+00  0.000000e+00
bigcom291        0.000000e+00  0.000000e+00
bigcom292        0.000000e+00  0.000000e+00
bigcom295        0.000000e+00  0.000000e+00
bigcom299        0.000000e+00  0.000000e+00
bigcom301        0.000000e+00  0.000000e+00
bigcom306        0.000000e+00  0.000000e+00
bigcom309        0.000000e+00  0.000000e+00
bigcom314        0.000000e+00  0.000000e+00
bigcom321        0.000000e+00  0.000000e+00
bigcom341        0.000000e+00  0.000000e+00
bigcom350        0.000000e+00  0.000000e+00
bigcom353        0.000000e+00  3.469447e-20
bigcom359        0.000000e+00  0.000000e+00
bigcom363        0.000000e+00  0.000000e+00
bigcom365        0.000000e+00  0.000000e+00
bigcom385        0.000000e+00  0.000000e+00
bigcom386        0.000000e+00  0.000000e+00
bigcom408        0.000000e+00  0.000000e+00
bigcom412        0.000000e+00  1.734723e-20
bigcom480        0.000000e+00  0.000000e+00
spin_vertex      4.978570e-06  5.692750e-01
membership_s1    3.831103e-06  5.894306e-03
membership_s3    0.000000e+00  3.469447e-20
membership_s4    0.000000e+00  0.000000e+00
membership_s5    0.000000e+00  0.000000e+00
membership_s6    0.000000e+00  0.000000e+00
membership_s7   -1.452644e-06  2.229881e-02
membership_s8    0.000000e+00  0.000000e+00
membership_s9    0.000000e+00  0.000000e+00
membership_s11   0.000000e+00  0.000000e+00
membership_s12   0.000000e+00  0.000000e+00
membership_s14   0.000000e+00  0.000000e+00
membership_s15   0.000000e+00  0.000000e+00
membership_s16   0.000000e+00  0.000000e+00
membership_s17   0.000000e+00  0.000000e+00
membership_s18   0.000000e+00  0.000000e+00
membership_s20   0.000000e+00  3.469447e-20
membership_s21   0.000000e+00  0.000000e+00
membership_s22   0.000000e+00  0.000000e+00
membership_s24   0.000000e+00  0.000000e+00
membership_s25   0.000000e+00  0.000000e+00
membership_s26   0.000000e+00  0.000000e+00
membership_s27   0.000000e+00  0.000000e+00
membership_s28   0.000000e+00  1.734723e-20
membership_s30   0.000000e+00  0.000000e+00
membership_s31   0.000000e+00  0.000000e+00
membership_s32   4.897508e-05  9.101283e-02
membership_s33   0.000000e+00  0.000000e+00
membership_s36   0.000000e+00  0.000000e+00
membership_s37   0.000000e+00  0.000000e+00
V1               2.118498e-04  6.429166e-02
V2              -2.896734e-05  1.312650e-01
pdi              0.000000e+00  0.000000e+00
adhesion         6.963845e-05  8.761088e-02
cohesion         1.453977e-05  1.126695e-01
inner            0.000000e+00  3.482999e-20
outer            1.312702e-05  2.051627e-02
ioratio          2.354010e-05  8.391742e-02
comsize          7.895358e-05  2.682171e-01
[1] "Dataset: med_CT Model GLM, run: 4 of 10 2015-06-22 14:55:00"
[1] "glmnet variable coefficients"
                     [,1]          [,2]
(Intercept)     -6.243735  2.495852e+03
graph0           0.000000  1.093487e-01
graph1           0.000000  1.690757e-04
graph2           0.000000  0.000000e+00
graph3           0.000000  0.000000e+00
graph4           0.000000  0.000000e+00
graph5           0.000000  5.086528e-03
graph6           0.000000  0.000000e+00
graph7           0.000000  2.241340e-03
graph8           0.000000 -3.591469e-03
graph9           0.000000  0.000000e+00
graph10          0.000000  5.614825e-10
graph11          0.000000  0.000000e+00
graph12          0.000000  1.260785e-07
graph13          0.000000 -2.660553e-06
graph14          0.000000  0.000000e+00
graph15          0.000000  0.000000e+00
graph16          0.000000 -5.924687e-06
graph17          0.000000  2.177705e-06
graph18          0.000000  4.388659e-09
graph19          0.000000  0.000000e+00
graph20          0.000000 -4.081154e-05
graph21          0.000000  9.996630e-06
graph22          0.000000 -1.529713e-04
graph23          0.000000  1.165187e-04
graph24          0.000000 -4.957166e-05
graph25          0.000000  0.000000e+00
graph26          0.000000  1.646924e-04
graph27          0.000000  5.637441e-04
graph28          0.000000  0.000000e+00
graph29          0.000000 -2.883173e-02
orbit0           0.000000  1.088749e-01
orbit1           0.000000  7.995421e-05
orbit2           0.000000  8.873849e-03
orbit3           0.000000  0.000000e+00
orbit4           0.000000  0.000000e+00
orbit5           0.000000  7.745390e-05
orbit6           0.000000  0.000000e+00
orbit7           0.000000  0.000000e+00
orbit8           0.000000  4.882348e-03
orbit9           0.000000  0.000000e+00
orbit10          0.000000  0.000000e+00
orbit11          0.000000  0.000000e+00
orbit12          0.000000  5.903162e-03
orbit13          0.000000 -7.087443e-03
orbit14          0.000000 -1.648246e-03
orbit15          0.000000  1.545907e-06
orbit16          0.000000 -1.390950e-06
orbit17          0.000000 -3.020182e-08
orbit18          0.000000 -1.173277e-09
orbit19          0.000000  0.000000e+00
orbit20          0.000000  1.660445e-07
orbit21          0.000000  1.359914e-06
orbit22          0.000000  0.000000e+00
orbit23          0.000000 -2.652769e-04
orbit24          0.000000  2.713113e-06
orbit25          0.000000 -1.346967e-08
orbit26          0.000000  8.322371e-06
orbit27          0.000000  7.369119e-12
orbit28          0.000000 -7.746146e-05
orbit29          0.000000 -4.443288e-06
orbit30          0.000000  1.028732e-07
orbit31          0.000000  7.774515e-08
orbit32          0.000000 -1.596667e-07
orbit33          0.000000  8.562942e-05
orbit34          0.000000  0.000000e+00
orbit35          0.000000 -3.323335e-05
orbit36          0.000000 -2.357955e-05
orbit37          0.000000 -5.453818e-06
orbit38          0.000000  3.117683e-05
orbit39          0.000000  1.201931e-06
orbit40          0.000000  2.941386e-06
orbit41          0.000000  2.436754e-05
orbit42          0.000000  0.000000e+00
orbit43          0.000000  1.605403e-06
orbit44          0.000000 -1.108307e-02
orbit45          0.000000  1.365845e-06
orbit46          0.000000 -3.518490e-05
orbit47          0.000000  5.904608e-05
orbit48          0.000000  9.328864e-05
orbit49          0.000000 -3.435055e-05
orbit50          0.000000 -3.619885e-03
orbit51          0.000000  3.586382e-04
orbit52          0.000000 -1.456867e-04
orbit53          0.000000  0.000000e+00
orbit54          0.000000 -1.457861e-04
orbit55          0.000000 -1.068223e-03
orbit56          0.000000  7.117859e-04
orbit57          0.000000  2.603781e-05
orbit58          0.000000 -1.307432e-02
orbit59          0.000000 -3.452484e-04
orbit60          0.000000  5.925531e-05
orbit61          0.000000 -8.577277e-03
orbit62          0.000000 -1.249056e-03
orbit63          0.000000 -1.561915e-03
orbit64          0.000000  4.518823e-04
orbit65          0.000000  2.349368e-03
orbit66          0.000000  0.000000e+00
orbit67          0.000000  8.965071e-03
orbit68          0.000000  1.685900e-04
orbit69          0.000000  7.629260e-02
orbit70          0.000000  8.732508e-03
orbit71          0.000000 -4.972098e-02
orbit72          0.000000 -2.859139e-02
AP               0.000000 -1.345751e+00
bet              0.000000 -8.224695e-05
ecc              0.000000 -7.436331e-01
eccrad           0.000000 -4.353147e+00
close            0.000000  0.000000e+00
constraint       0.000000  1.023209e+01
coreness         0.000000 -5.843039e-01
knn              0.000000  0.000000e+00
hubscore         0.000000  9.896924e-01
pagerank         0.000000  0.000000e+00
trans            0.000000 -1.369339e+01
evcent           0.000000  2.209725e+00
first            0.000000  1.093734e-01
upto_second      0.000000  0.000000e+00
upto_third       0.000000  0.000000e+00
upto_fourth      0.000000  3.297711e-04
upto_fifth       0.000000 -1.223510e-03
upto_sixth       0.000000 -1.894683e-01
second           0.000000  0.000000e+00
third            0.000000  5.062291e-05
fourth           0.000000  0.000000e+00
fifth            0.000000 -7.674843e-04
sixth            0.000000  3.109364e-05
ratio1           0.000000 -1.373631e-02
ratio2           0.000000  1.643693e-02
ratio3           0.000000 -1.224035e-01
ratio4           0.000000 -9.414291e+00
ratio5           0.000000 -4.863449e+01
ratio6           0.000000  1.455600e-01
selfinter        0.000000  7.712532e-01
walktrap_vertex  0.000000 -7.331507e-01
bigcom1          0.000000  1.147283e+00
bigcom2          0.000000  0.000000e+00
bigcom3          0.000000  2.488551e+00
bigcom4          0.000000  3.154337e-01
bigcom6          0.000000 -2.322761e-01
bigcom8          0.000000 -1.555329e+00
bigcom9          0.000000  0.000000e+00
bigcom11         0.000000  0.000000e+00
bigcom13         0.000000  0.000000e+00
bigcom15         0.000000  0.000000e+00
bigcom16         0.000000  0.000000e+00
bigcom21         0.000000  2.737500e+00
bigcom22         0.000000 -3.846538e+00
bigcom24         0.000000  0.000000e+00
bigcom26         0.000000 -7.721371e-01
bigcom28         0.000000  1.919025e-01
bigcom30         0.000000 -5.231277e+00
bigcom31         0.000000  0.000000e+00
bigcom32         0.000000  0.000000e+00
bigcom33         0.000000  0.000000e+00
bigcom34         0.000000  0.000000e+00
bigcom36         0.000000  0.000000e+00
bigcom37         0.000000  0.000000e+00
bigcom38         0.000000  0.000000e+00
bigcom39         0.000000  0.000000e+00
bigcom40         0.000000  1.582676e+00
bigcom43         0.000000  0.000000e+00
bigcom44         0.000000  0.000000e+00
bigcom46         0.000000  0.000000e+00
bigcom47         0.000000  0.000000e+00
bigcom49         0.000000  0.000000e+00
bigcom50         0.000000  0.000000e+00
bigcom51         0.000000  0.000000e+00
bigcom52         0.000000  0.000000e+00
bigcom54         0.000000  0.000000e+00
bigcom56         0.000000 -9.608304e-03
bigcom62         0.000000  0.000000e+00
bigcom66         0.000000  0.000000e+00
bigcom68         0.000000  0.000000e+00
bigcom69         0.000000  0.000000e+00
bigcom71         0.000000  0.000000e+00
bigcom72         0.000000  0.000000e+00
bigcom73         0.000000  0.000000e+00
bigcom74         0.000000  0.000000e+00
bigcom75         0.000000  0.000000e+00
bigcom76         0.000000  0.000000e+00
bigcom77         0.000000  0.000000e+00
bigcom79         0.000000 -7.876389e-01
bigcom80         0.000000  0.000000e+00
bigcom82         0.000000  0.000000e+00
bigcom83         0.000000  0.000000e+00
bigcom84         0.000000 -1.065880e-01
bigcom85         0.000000 -2.554028e-01
bigcom87         0.000000  0.000000e+00
bigcom89         0.000000  0.000000e+00
bigcom91         0.000000  0.000000e+00
bigcom92         0.000000  0.000000e+00
bigcom93         0.000000  0.000000e+00
bigcom96         0.000000  0.000000e+00
bigcom97         0.000000  0.000000e+00
bigcom98         0.000000  0.000000e+00
bigcom99         0.000000  0.000000e+00
bigcom101        0.000000  0.000000e+00
bigcom104        0.000000  0.000000e+00
bigcom106        0.000000  0.000000e+00
bigcom109        0.000000  0.000000e+00
bigcom113        0.000000  0.000000e+00
bigcom116        0.000000  0.000000e+00
bigcom120        0.000000  0.000000e+00
bigcom123        0.000000  0.000000e+00
bigcom126        0.000000  0.000000e+00
bigcom127        0.000000  0.000000e+00
bigcom137        0.000000  0.000000e+00
bigcom139        0.000000  0.000000e+00
bigcom140        0.000000  0.000000e+00
bigcom143        0.000000  0.000000e+00
bigcom145        0.000000  0.000000e+00
bigcom146        0.000000  0.000000e+00
bigcom147        0.000000  0.000000e+00
bigcom149        0.000000  0.000000e+00
bigcom153        0.000000  0.000000e+00
bigcom154        0.000000  0.000000e+00
bigcom156        0.000000  0.000000e+00
bigcom157        0.000000  0.000000e+00
bigcom158        0.000000  0.000000e+00
bigcom160        0.000000  0.000000e+00
bigcom161        0.000000  0.000000e+00
bigcom162        0.000000 -3.918020e-01
bigcom164        0.000000  0.000000e+00
bigcom166        0.000000  0.000000e+00
bigcom167        0.000000  0.000000e+00
bigcom171        0.000000 -1.001311e+00
bigcom173        0.000000  0.000000e+00
bigcom175        0.000000  0.000000e+00
bigcom176        0.000000  0.000000e+00
bigcom177        0.000000  0.000000e+00
bigcom178        0.000000  0.000000e+00
bigcom180        0.000000  0.000000e+00
bigcom181        0.000000  0.000000e+00
bigcom184        0.000000  0.000000e+00
bigcom186        0.000000 -5.003117e-01
bigcom187        0.000000 -2.548248e-01
bigcom189        0.000000  0.000000e+00
bigcom194        0.000000  0.000000e+00
bigcom195        0.000000  0.000000e+00
bigcom196        0.000000 -3.066601e-01
bigcom204        0.000000  0.000000e+00
bigcom205        0.000000  0.000000e+00
bigcom212        0.000000  0.000000e+00
bigcom214        0.000000  0.000000e+00
bigcom222        0.000000  0.000000e+00
bigcom223        0.000000  0.000000e+00
bigcom226        0.000000  0.000000e+00
bigcom227        0.000000  0.000000e+00
bigcom229        0.000000  0.000000e+00
bigcom233        0.000000  0.000000e+00
bigcom236        0.000000  0.000000e+00
bigcom237        0.000000  0.000000e+00
bigcom246        0.000000  0.000000e+00
bigcom248        0.000000 -6.340914e-02
bigcom249        0.000000  0.000000e+00
bigcom250        0.000000  0.000000e+00
bigcom254        0.000000  0.000000e+00
bigcom266        0.000000  0.000000e+00
bigcom269        0.000000  0.000000e+00
bigcom272        0.000000  0.000000e+00
bigcom274        0.000000  0.000000e+00
bigcom281        0.000000  0.000000e+00
bigcom291        0.000000  0.000000e+00
bigcom292        0.000000  0.000000e+00
bigcom295        0.000000  0.000000e+00
bigcom299        0.000000  0.000000e+00
bigcom301        0.000000  0.000000e+00
bigcom306        0.000000  0.000000e+00
bigcom309        0.000000  0.000000e+00
bigcom314        0.000000  0.000000e+00
bigcom321        0.000000 -1.045229e+00
bigcom341        0.000000  0.000000e+00
bigcom350        0.000000  0.000000e+00
bigcom353        0.000000  0.000000e+00
bigcom359        0.000000  0.000000e+00
bigcom363        0.000000  0.000000e+00
bigcom365        0.000000  0.000000e+00
bigcom385        0.000000 -1.067852e-02
bigcom386        0.000000  0.000000e+00
bigcom408        0.000000 -6.697673e-02
bigcom412        0.000000  0.000000e+00
bigcom480        0.000000  0.000000e+00
spin_vertex      0.000000 -7.891608e+00
membership_s1    0.000000  1.871879e-01
membership_s3    0.000000  0.000000e+00
membership_s4    0.000000  7.111648e-01
membership_s5    0.000000 -2.219878e+00
membership_s6    0.000000 -1.443911e+00
membership_s7    0.000000  1.190451e+00
membership_s8    0.000000  0.000000e+00
membership_s9    0.000000  0.000000e+00
membership_s11   0.000000  0.000000e+00
membership_s12   0.000000  0.000000e+00
membership_s14   0.000000  0.000000e+00
membership_s15   0.000000  0.000000e+00
membership_s16   0.000000  0.000000e+00
membership_s17   0.000000  0.000000e+00
membership_s18   0.000000 -3.696227e-01
membership_s20   0.000000  0.000000e+00
membership_s21   0.000000 -4.264320e-01
membership_s22   0.000000  0.000000e+00
membership_s24   0.000000 -3.940714e-01
membership_s25   0.000000  0.000000e+00
membership_s26   0.000000  0.000000e+00
membership_s27   0.000000 -1.840580e+00
membership_s28   0.000000  0.000000e+00
membership_s30   0.000000  9.213427e-01
membership_s31   0.000000 -1.090699e+00
membership_s32   0.000000  2.944161e+00
membership_s33   0.000000  0.000000e+00
membership_s36   0.000000 -2.166414e-01
membership_s37   0.000000  0.000000e+00
V1               0.000000  1.480344e+00
V2               0.000000  7.402975e-01
pdi              0.000000 -2.764279e+02
adhesion         0.000000 -1.338776e-03
cohesion         0.000000  2.544269e-03
inner            0.000000 -2.212326e-04
outer            0.000000  4.245929e-05
ioratio          0.000000  1.210686e-01
comsize          0.000000 -5.725087e-04
[1] "Dataset: med_CT Model GBM, run: 5 of 10 2015-06-22 14:56:04"
Iter   TrainDeviance   ValidDeviance   StepSize   Improve
     1        0.0270            -nan     0.0100    0.0002
     2        0.0249            -nan     0.0100   -0.0000
     3        0.0237            -nan     0.0100    0.0001
     4        0.0229            -nan     0.0100   -0.0000
     5        0.0224            -nan     0.0100   -0.0000
     6        0.0216            -nan     0.0100   -0.0000
     7        0.0214            -nan     0.0100   -0.0000
     8        0.0208            -nan     0.0100   -0.0000
     9        0.0202            -nan     0.0100   -0.0000
    10        0.0201            -nan     0.0100   -0.0000
    20        0.0168            -nan     0.0100   -0.0000
    40        0.0136            -nan     0.0100    0.0000
    60        0.0117            -nan     0.0100   -0.0000
    80        0.0102            -nan     0.0100    0.0000
    98        0.0093            -nan     0.0100    0.0000

[1] "GBM variable coefficients"
                            var      rel.inf
spin_vertex         spin_vertex 9.479285e+00
orbit65                 orbit65 9.291872e+00
orbit56                 orbit56 6.071990e+00
bigcom21               bigcom21 5.048476e+00
orbit40                 orbit40 4.703334e+00
graph12                 graph12 4.254344e+00
ratio2                   ratio2 3.908902e+00
graph22                 graph22 3.459153e+00
walktrap_vertex walktrap_vertex 3.255269e+00
outer                     outer 3.085559e+00
trans                     trans 2.367013e+00
graph17                 graph17 2.237645e+00
orbit62                 orbit62 2.199236e+00
pagerank               pagerank 2.176717e+00
ratio3                   ratio3 1.911148e+00
comsize                 comsize 1.838399e+00
orbit24                 orbit24 1.769076e+00
orbit9                   orbit9 1.768555e+00
ioratio                 ioratio 1.460873e+00
orbit41                 orbit41 1.336638e+00
orbit50                 orbit50 1.324529e+00
V1                           V1 1.217755e+00
ratio1                   ratio1 1.198896e+00
orbit38                 orbit38 1.197604e+00
graph5                   graph5 1.135776e+00
bet                         bet 1.135326e+00
orbit25                 orbit25 1.101981e+00
graph6                   graph6 1.098772e+00
orbit63                 orbit63 9.863031e-01
orbit39                 orbit39 9.098288e-01
adhesion               adhesion 8.769369e-01
graph20                 graph20 7.516489e-01
orbit32                 orbit32 7.223197e-01
orbit46                 orbit46 6.468011e-01
graph16                 graph16 6.325376e-01
orbit35                 orbit35 6.282609e-01
orbit37                 orbit37 6.173508e-01
close                     close 6.155868e-01
fourth                   fourth 5.815575e-01
orbit54                 orbit54 5.764168e-01
orbit30                 orbit30 5.652061e-01
upto_sixth           upto_sixth 5.501014e-01
graph28                 graph28 5.452450e-01
graph10                 graph10 5.100479e-01
knn                         knn 5.009121e-01
orbit26                 orbit26 4.935477e-01
V2                           V2 4.661628e-01
orbit70                 orbit70 4.655791e-01
ratio6                   ratio6 4.559128e-01
graph19                 graph19 4.542416e-01
orbit10                 orbit10 4.410844e-01
orbit7                   orbit7 3.840421e-01
cohesion               cohesion 3.669013e-01
graph18                 graph18 3.615159e-01
graph26                 graph26 3.403129e-01
bigcom3                 bigcom3 3.255132e-01
sixth                     sixth 2.727317e-01
ratio5                   ratio5 2.704226e-01
ratio4                   ratio4 2.633813e-01
orbit21                 orbit21 2.505049e-01
orbit11                 orbit11 2.314006e-01
selfinter             selfinter 2.212535e-01
orbit5                   orbit5 1.993767e-01
orbit47                 orbit47 1.441948e-01
graph2                   graph2 1.299503e-01
membership_s32   membership_s32 1.280924e-01
graph4                   graph4 1.190752e-01
graph1                   graph1 1.154402e-01
orbit64                 orbit64 1.148733e-01
orbit20                 orbit20 1.144156e-01
graph7                   graph7 1.135519e-01
orbit36                 orbit36 1.132092e-01
orbit55                 orbit55 1.055999e-01
orbit66                 orbit66 1.043268e-01
orbit13                 orbit13 7.201981e-02
orbit51                 orbit51 2.961395e-02
orbit52                 orbit52 1.346963e-02
orbit57                 orbit57 1.165282e-02
orbit45                 orbit45 1.058498e-02
orbit12                 orbit12 8.592958e-03
orbit59                 orbit59 8.325433e-03
graph24                 graph24 4.365759e-03
bigcom28               bigcom28 3.665930e-03
evcent                   evcent 3.367510e-03
graph27                 graph27 2.928107e-03
orbit53                 orbit53 2.036832e-03
graph3                   graph3 1.227843e-03
upto_second         upto_second 8.889665e-04
orbit31                 orbit31 8.625180e-04
graph23                 graph23 7.663584e-04
upto_fourth         upto_fourth 7.306769e-04
graph21                 graph21 5.342074e-04
orbit67                 orbit67 5.159485e-04
third                     third 5.142555e-04
orbit19                 orbit19 5.058126e-04
orbit69                 orbit69 4.900881e-04
bigcom8                 bigcom8 3.769747e-04
orbit60                 orbit60 3.581381e-04
graph9                   graph9 3.543855e-04
fifth                     fifth 3.440092e-04
orbit42                 orbit42 3.221782e-04
graph15                 graph15 2.833802e-04
upto_third           upto_third 2.733581e-04
orbit49                 orbit49 2.411751e-04
orbit27                 orbit27 2.397702e-04
orbit1                   orbit1 2.111097e-04
graph8                   graph8 1.924232e-04
constraint           constraint 1.715783e-04
inner                     inner 1.574759e-04
graph14                 graph14 1.552931e-04
orbit48                 orbit48 1.493395e-04
orbit17                 orbit17 1.386515e-04
orbit71                 orbit71 1.256739e-04
orbit29                 orbit29 1.020465e-04
orbit23                 orbit23 7.563860e-05
orbit16                 orbit16 7.089326e-05
graph13                 graph13 6.829463e-05
orbit44                 orbit44 6.638704e-05
graph25                 graph25 6.320850e-05
graph0                   graph0 5.095382e-32
graph11                 graph11 0.000000e+00
graph29                 graph29 0.000000e+00
orbit0                   orbit0 0.000000e+00
orbit2                   orbit2 0.000000e+00
orbit3                   orbit3 0.000000e+00
orbit4                   orbit4 0.000000e+00
orbit6                   orbit6 0.000000e+00
orbit8                   orbit8 0.000000e+00
orbit14                 orbit14 0.000000e+00
orbit15                 orbit15 0.000000e+00
orbit18                 orbit18 0.000000e+00
orbit22                 orbit22 0.000000e+00
orbit28                 orbit28 0.000000e+00
orbit33                 orbit33 0.000000e+00
orbit34                 orbit34 0.000000e+00
orbit43                 orbit43 0.000000e+00
orbit58                 orbit58 0.000000e+00
orbit61                 orbit61 0.000000e+00
orbit68                 orbit68 0.000000e+00
orbit72                 orbit72 0.000000e+00
AP                           AP 0.000000e+00
ecc                         ecc 0.000000e+00
eccrad                   eccrad 0.000000e+00
coreness               coreness 0.000000e+00
hubscore               hubscore 0.000000e+00
first                     first 0.000000e+00
upto_fifth           upto_fifth 0.000000e+00
second                   second 0.000000e+00
bigcom1                 bigcom1 0.000000e+00
bigcom2                 bigcom2 0.000000e+00
bigcom4                 bigcom4 0.000000e+00
bigcom6                 bigcom6 0.000000e+00
bigcom9                 bigcom9 0.000000e+00
bigcom11               bigcom11 0.000000e+00
bigcom13               bigcom13 0.000000e+00
bigcom15               bigcom15 0.000000e+00
bigcom16               bigcom16 0.000000e+00
bigcom22               bigcom22 0.000000e+00
bigcom24               bigcom24 0.000000e+00
bigcom26               bigcom26 0.000000e+00
bigcom30               bigcom30 0.000000e+00
bigcom31               bigcom31 0.000000e+00
bigcom32               bigcom32 0.000000e+00
bigcom33               bigcom33 0.000000e+00
bigcom34               bigcom34 0.000000e+00
bigcom36               bigcom36 0.000000e+00
bigcom37               bigcom37 0.000000e+00
bigcom38               bigcom38 0.000000e+00
bigcom39               bigcom39 0.000000e+00
bigcom40               bigcom40 0.000000e+00
bigcom43               bigcom43 0.000000e+00
bigcom44               bigcom44 0.000000e+00
bigcom46               bigcom46 0.000000e+00
bigcom47               bigcom47 0.000000e+00
bigcom49               bigcom49 0.000000e+00
bigcom50               bigcom50 0.000000e+00
bigcom51               bigcom51 0.000000e+00
bigcom52               bigcom52 0.000000e+00
bigcom54               bigcom54 0.000000e+00
bigcom56               bigcom56 0.000000e+00
bigcom62               bigcom62 0.000000e+00
bigcom66               bigcom66 0.000000e+00
bigcom68               bigcom68 0.000000e+00
bigcom69               bigcom69 0.000000e+00
bigcom71               bigcom71 0.000000e+00
bigcom72               bigcom72 0.000000e+00
bigcom73               bigcom73 0.000000e+00
bigcom74               bigcom74 0.000000e+00
bigcom75               bigcom75 0.000000e+00
bigcom76               bigcom76 0.000000e+00
bigcom77               bigcom77 0.000000e+00
bigcom79               bigcom79 0.000000e+00
bigcom80               bigcom80 0.000000e+00
bigcom82               bigcom82 0.000000e+00
bigcom83               bigcom83 0.000000e+00
bigcom84               bigcom84 0.000000e+00
bigcom85               bigcom85 0.000000e+00
bigcom87               bigcom87 0.000000e+00
bigcom89               bigcom89 0.000000e+00
bigcom91               bigcom91 0.000000e+00
bigcom92               bigcom92 0.000000e+00
bigcom93               bigcom93 0.000000e+00
bigcom96               bigcom96 0.000000e+00
bigcom97               bigcom97 0.000000e+00
bigcom98               bigcom98 0.000000e+00
bigcom99               bigcom99 0.000000e+00
bigcom101             bigcom101 0.000000e+00
bigcom104             bigcom104 0.000000e+00
bigcom106             bigcom106 0.000000e+00
bigcom109             bigcom109 0.000000e+00
bigcom113             bigcom113 0.000000e+00
bigcom116             bigcom116 0.000000e+00
bigcom120             bigcom120 0.000000e+00
bigcom123             bigcom123 0.000000e+00
bigcom126             bigcom126 0.000000e+00
bigcom127             bigcom127 0.000000e+00
bigcom137             bigcom137 0.000000e+00
bigcom139             bigcom139 0.000000e+00
bigcom140             bigcom140 0.000000e+00
bigcom143             bigcom143 0.000000e+00
bigcom145             bigcom145 0.000000e+00
bigcom146             bigcom146 0.000000e+00
bigcom147             bigcom147 0.000000e+00
bigcom149             bigcom149 0.000000e+00
bigcom153             bigcom153 0.000000e+00
bigcom154             bigcom154 0.000000e+00
bigcom156             bigcom156 0.000000e+00
bigcom157             bigcom157 0.000000e+00
bigcom158             bigcom158 0.000000e+00
bigcom160             bigcom160 0.000000e+00
bigcom161             bigcom161 0.000000e+00
bigcom162             bigcom162 0.000000e+00
bigcom164             bigcom164 0.000000e+00
bigcom166             bigcom166 0.000000e+00
bigcom167             bigcom167 0.000000e+00
bigcom171             bigcom171 0.000000e+00
bigcom173             bigcom173 0.000000e+00
bigcom175             bigcom175 0.000000e+00
bigcom176             bigcom176 0.000000e+00
bigcom177             bigcom177 0.000000e+00
bigcom178             bigcom178 0.000000e+00
bigcom180             bigcom180 0.000000e+00
bigcom181             bigcom181 0.000000e+00
bigcom184             bigcom184 0.000000e+00
bigcom186             bigcom186 0.000000e+00
bigcom187             bigcom187 0.000000e+00
bigcom189             bigcom189 0.000000e+00
bigcom194             bigcom194 0.000000e+00
bigcom195             bigcom195 0.000000e+00
bigcom196             bigcom196 0.000000e+00
bigcom204             bigcom204 0.000000e+00
bigcom205             bigcom205 0.000000e+00
bigcom212             bigcom212 0.000000e+00
bigcom214             bigcom214 0.000000e+00
bigcom222             bigcom222 0.000000e+00
bigcom223             bigcom223 0.000000e+00
bigcom226             bigcom226 0.000000e+00
bigcom227             bigcom227 0.000000e+00
bigcom229             bigcom229 0.000000e+00
bigcom233             bigcom233 0.000000e+00
bigcom236             bigcom236 0.000000e+00
bigcom237             bigcom237 0.000000e+00
bigcom246             bigcom246 0.000000e+00
bigcom248             bigcom248 0.000000e+00
bigcom249             bigcom249 0.000000e+00
bigcom250             bigcom250 0.000000e+00
bigcom254             bigcom254 0.000000e+00
bigcom266             bigcom266 0.000000e+00
bigcom269             bigcom269 0.000000e+00
bigcom272             bigcom272 0.000000e+00
bigcom274             bigcom274 0.000000e+00
bigcom281             bigcom281 0.000000e+00
bigcom291             bigcom291 0.000000e+00
bigcom292             bigcom292 0.000000e+00
bigcom295             bigcom295 0.000000e+00
bigcom299             bigcom299 0.000000e+00
bigcom301             bigcom301 0.000000e+00
bigcom306             bigcom306 0.000000e+00
bigcom309             bigcom309 0.000000e+00
bigcom314             bigcom314 0.000000e+00
bigcom321             bigcom321 0.000000e+00
bigcom341             bigcom341 0.000000e+00
bigcom350             bigcom350 0.000000e+00
bigcom353             bigcom353 0.000000e+00
bigcom359             bigcom359 0.000000e+00
bigcom363             bigcom363 0.000000e+00
bigcom365             bigcom365 0.000000e+00
bigcom385             bigcom385 0.000000e+00
bigcom386             bigcom386 0.000000e+00
bigcom408             bigcom408 0.000000e+00
bigcom412             bigcom412 0.000000e+00
bigcom480             bigcom480 0.000000e+00
membership_s1     membership_s1 0.000000e+00
membership_s3     membership_s3 0.000000e+00
membership_s4     membership_s4 0.000000e+00
membership_s5     membership_s5 0.000000e+00
membership_s6     membership_s6 0.000000e+00
membership_s7     membership_s7 0.000000e+00
membership_s8     membership_s8 0.000000e+00
membership_s9     membership_s9 0.000000e+00
membership_s11   membership_s11 0.000000e+00
membership_s12   membership_s12 0.000000e+00
membership_s14   membership_s14 0.000000e+00
membership_s15   membership_s15 0.000000e+00
membership_s16   membership_s16 0.000000e+00
membership_s17   membership_s17 0.000000e+00
membership_s18   membership_s18 0.000000e+00
membership_s20   membership_s20 0.000000e+00
membership_s21   membership_s21 0.000000e+00
membership_s22   membership_s22 0.000000e+00
membership_s24   membership_s24 0.000000e+00
membership_s25   membership_s25 0.000000e+00
membership_s26   membership_s26 0.000000e+00
membership_s27   membership_s27 0.000000e+00
membership_s28   membership_s28 0.000000e+00
membership_s30   membership_s30 0.000000e+00
membership_s31   membership_s31 0.000000e+00
membership_s33   membership_s33 0.000000e+00
membership_s36   membership_s36 0.000000e+00
membership_s37   membership_s37 0.000000e+00
pdi                         pdi 0.000000e+00
[1] "Dataset: med_CT Model RF, run: 5 of 10 2015-06-22 14:56:43"
     |      Out-of-bag   |
Tree |      MSE  %Var(y) |
   1 | 0.005367   275.19 |
   2 | 0.003859   197.90 |
   3 | 0.004132   211.86 |
   4 |  0.00338   173.34 |
   5 | 0.003157   161.88 |
   6 | 0.003597   184.44 |
   7 | 0.003821   195.92 |
   8 | 0.003769   193.25 |
   9 | 0.003517   180.32 |
  10 | 0.002998   153.76 |
  11 | 0.002859   146.59 |
  12 | 0.002779   142.49 |
  13 | 0.002902   148.79 |
  14 | 0.002732   140.07 |
  15 | 0.002661   136.45 |
  16 | 0.002617   134.18 |
  17 | 0.002556   131.05 |
  18 | 0.002519   129.17 |
  19 | 0.002461   126.21 |
  20 | 0.002459   126.08 |
  21 | 0.002424   124.30 |
  22 | 0.002445   125.37 |
  23 | 0.002408   123.47 |
  24 | 0.002386   122.36 |
  25 | 0.002361   121.08 |
  26 | 0.002362   121.13 |
  27 | 0.002348   120.39 |
  28 | 0.002344   120.18 |
  29 | 0.002347   120.37 |
  30 |  0.00234   120.01 |
  31 | 0.002333   119.65 |
  32 | 0.002314   118.65 |
  33 | 0.002298   117.82 |
  34 | 0.002291   117.50 |
  35 | 0.002281   116.98 |
  36 | 0.002263   116.03 |
  37 | 0.002264   116.09 |
  38 | 0.002265   116.14 |
  39 | 0.002254   115.58 |
  40 | 0.002243   115.03 |
  41 | 0.002235   114.58 |
  42 | 0.002238   114.78 |
  43 | 0.002232   114.44 |
  44 |  0.00223   114.36 |
  45 | 0.002226   114.13 |
  46 | 0.002219   113.78 |
  47 | 0.002216   113.62 |
  48 | 0.002207   113.19 |
  49 | 0.002201   112.84 |
  50 | 0.002197   112.67 |
  51 | 0.002192   112.40 |
  52 | 0.002181   111.84 |
  53 | 0.002187   112.13 |
  54 | 0.002182   111.87 |
  55 | 0.002193   112.43 |
  56 | 0.002189   112.24 |
  57 | 0.002191   112.34 |
  58 | 0.002192   112.42 |
  59 | 0.002186   112.12 |
  60 | 0.002187   112.17 |
  61 | 0.002185   112.04 |
  62 | 0.002176   111.57 |
  63 | 0.002171   111.34 |
  64 | 0.002188   112.18 |
  65 | 0.002181   111.85 |
  66 | 0.002184   111.98 |
  67 | 0.002182   111.88 |
  68 |  0.00218   111.79 |
  69 | 0.002176   111.57 |
  70 | 0.002183   111.92 |
  71 | 0.002178   111.69 |
  72 | 0.002179   111.73 |
  73 | 0.002176   111.56 |
  74 | 0.002175   111.54 |
  75 | 0.002178   111.70 |
  76 | 0.002187   112.13 |
  77 | 0.002185   112.05 |
  78 |  0.00218   111.79 |
  79 | 0.002181   111.82 |
  80 | 0.002185   112.03 |
  81 | 0.002185   112.03 |
  82 | 0.002184   111.98 |
  83 | 0.002182   111.90 |
  84 | 0.002183   111.96 |
  85 | 0.002181   111.85 |
  86 | 0.002183   111.94 |
  87 |  0.00218   111.78 |
  88 | 0.002183   111.93 |
  89 | 0.002178   111.69 |
  90 | 0.002176   111.61 |
  91 | 0.002173   111.44 |
  92 | 0.002171   111.34 |
  93 | 0.002174   111.46 |
  94 |  0.00217   111.27 |
  95 | 0.002168   111.17 |
  96 | 0.002168   111.17 |
  97 | 0.002166   111.09 |
  98 | 0.002171   111.32 |
  99 | 0.002167   111.09 |
 100 | 0.002165   111.03 |
[1] "Random Forest variable coefficients"
                      %IncMSE IncNodePurity
graph0          -5.917160e-06  1.636364e-02
graph1           8.901157e-04  1.906837e-03
graph2           9.197994e-04  6.320886e-02
graph3           1.299899e-03  1.014231e-01
graph4           1.942571e-03  1.139397e-01
graph5           2.359503e-05  2.400000e-02
graph6           6.436513e-05  1.885714e-02
graph7           2.099793e-04  3.019558e-02
graph8           9.449009e-05  2.907983e-02
graph9           5.867983e-04  1.015165e-01
graph10          8.122859e-04  4.952757e-02
graph11          1.173307e-03  9.030416e-02
graph12          4.018735e-03  1.785653e-01
graph13          4.979496e-04  4.969261e-02
graph14          9.723259e-04  9.788269e-02
graph15          9.128631e-04  5.253546e-02
graph16          0.000000e+00  1.267839e-18
graph17          1.023057e-03  1.747518e-02
graph18          1.023132e-04  1.480957e-02
graph19          6.997297e-04  9.621173e-02
graph20          8.184546e-04  9.555369e-02
graph21          0.000000e+00  5.928496e-02
graph22          4.403244e-04  9.840156e-03
graph23          2.848008e-03  1.084655e-01
graph24          1.422837e-03  8.516152e-02
graph25          3.325812e-03  1.537281e-01
graph26          1.198777e-03  1.327295e-01
graph27          8.370922e-04  6.073037e-02
graph28          1.255027e-04  1.565539e-02
graph29          0.000000e+00  1.184669e-03
orbit0           0.000000e+00  6.999203e-19
orbit1           1.041594e-03  9.995491e-03
orbit2           1.468860e-06  2.250000e-03
orbit3           9.920218e-04  8.343675e-02
orbit4           8.994113e-04  1.801309e-01
orbit5           6.537973e-06  1.450746e-02
orbit6           6.854664e-04  5.363886e-02
orbit7           0.000000e+00  1.480071e-18
orbit8           0.000000e+00  1.343259e-18
orbit9           0.000000e+00  9.411765e-03
orbit10          4.975148e-04  8.370810e-02
orbit11          3.772797e-04  2.433170e-02
orbit12          1.159756e-03  1.525584e-01
orbit13          2.300282e-04  5.048148e-02
orbit14          8.345192e-05  2.865741e-02
orbit15          5.246517e-05  1.321547e-01
orbit16          2.379536e-05  4.914254e-02
orbit17          1.734022e-05  4.120854e-02
orbit18          1.767826e-05  3.350000e-02
orbit19          1.129341e-03  3.091147e-02
orbit20          5.823529e-04  1.099124e-04
orbit21          0.000000e+00  9.393257e-19
orbit22          1.210261e-03  5.451158e-02
orbit23          1.146171e-05  2.825000e-02
orbit24          2.351942e-03  1.622717e-01
orbit25          1.693221e-03  3.899344e-02
orbit26          4.727657e-04  3.835766e-02
orbit27          4.106305e-05  9.638658e-02
orbit28          0.000000e+00  4.333333e-03
orbit29          3.596651e-04  4.301518e-02
orbit30          0.000000e+00  1.875000e-02
orbit31          5.837712e-06  1.714286e-02
orbit32          3.108939e-04  1.331254e-02
orbit33          0.000000e+00  4.583333e-03
orbit34          1.871706e-03  3.841442e-02
orbit35          3.973005e-04  2.991971e-03
orbit36          1.774098e-05  3.708211e-02
orbit37          6.539834e-05  2.048039e-02
orbit38          0.000000e+00  1.719816e-18
orbit39          2.096782e-04  7.316908e-02
orbit40          7.698319e-04  5.297521e-02
orbit41          2.489001e-04  1.767044e-03
orbit42          2.374243e-05  2.190476e-02
orbit43          4.074505e-05  4.929467e-03
orbit44          0.000000e+00  7.279062e-19
orbit45          5.308170e-03  9.724056e-02
orbit46          1.865941e-04  4.717003e-02
orbit47          1.001054e-03  3.222669e-02
orbit48          2.344039e-05  5.159740e-02
orbit49          1.489077e-03  7.962686e-02
orbit50          4.043905e-05  2.035352e-02
orbit51          2.407292e-03  9.239630e-02
orbit52          6.625163e-04  6.988222e-02
orbit53          9.204824e-04  3.541648e-02
orbit54          4.444551e-04  1.349080e-02
orbit55          0.000000e+00  9.473684e-03
orbit56          8.951012e-03  2.011608e-01
orbit57          4.248015e-04  7.597627e-02
orbit58          1.485469e-04  6.622517e-02
orbit59          6.657195e-04  3.876435e-02
orbit60          1.008902e-04  2.905403e-02
orbit61          0.000000e+00  4.952093e-19
orbit62          6.491827e-03  9.930980e-02
orbit63         -5.882353e-06  1.031416e-02
orbit64          4.805619e-04  1.018357e-01
orbit65          1.860055e-03  7.577646e-02
orbit66          2.746502e-04  2.314382e-02
orbit67          1.233435e-04  1.947861e-02
orbit68          1.004695e-03  1.028185e-01
orbit69          0.000000e+00  2.429290e-19
orbit70          4.771432e-05  4.627196e-02
orbit71          3.014379e-04  5.571504e-02
orbit72          1.007779e-04  5.975873e-04
AP               0.000000e+00  1.366095e-19
bet              1.204431e-05  2.532753e-02
ecc              0.000000e+00  2.379824e-19
eccrad           0.000000e+00  8.333333e-03
close            5.253940e-05  2.927374e-02
constraint       7.290635e-06  1.832744e-02
coreness         2.343791e-04  3.102825e-02
knn              8.760937e-04  6.739902e-02
hubscore         6.860910e-04  8.761511e-02
pagerank         1.772352e-05  1.211250e-02
trans            4.705083e-05  1.283839e-04
evcent           0.000000e+00  5.974838e-02
first            3.332334e-05  2.643941e-02
upto_second      7.927421e-04  1.369692e-03
upto_third       2.956830e-05  1.856002e-02
upto_fourth      5.924171e-04  9.971429e-03
upto_fifth       1.794217e-04  1.926138e-02
upto_sixth       1.161230e-04  2.219608e-02
second           6.460593e-04  1.449633e-02
third            9.212597e-04  3.689110e-02
fourth           1.173555e-05  4.239286e-02
fifth            5.289674e-04  8.953036e-02
sixth            3.159289e-05  6.804598e-03
ratio1           2.405785e-04  6.616110e-02
ratio2           2.734317e-03  1.461285e-01
ratio3           5.948840e-06  2.864590e-02
ratio4           7.238221e-04  2.974656e-02
ratio5           1.305081e-04  5.558104e-02
ratio6           2.380952e-05  6.513926e-04
selfinter        0.000000e+00  1.988156e-19
walktrap_vertex  1.770987e-05  9.976883e-02
bigcom1          0.000000e+00  7.318365e-20
bigcom2          0.000000e+00  0.000000e+00
bigcom3          1.757888e-05  2.453824e-02
bigcom4          0.000000e+00  2.255141e-19
bigcom6          0.000000e+00  0.000000e+00
bigcom8          0.000000e+00  1.897354e-21
bigcom9          0.000000e+00  1.626303e-21
bigcom11         0.000000e+00  1.626303e-21
bigcom13         0.000000e+00  0.000000e+00
bigcom15         0.000000e+00  5.421011e-22
bigcom16         0.000000e+00  0.000000e+00
bigcom21         1.440256e-04  8.297830e-02
bigcom22         0.000000e+00  4.336809e-21
bigcom24         0.000000e+00  5.421011e-22
bigcom26         0.000000e+00  1.626303e-21
bigcom28         0.000000e+00  5.421011e-22
bigcom30         0.000000e+00  2.439455e-21
bigcom31         0.000000e+00  5.421011e-22
bigcom32         0.000000e+00  5.421011e-22
bigcom33         0.000000e+00  0.000000e+00
bigcom34         0.000000e+00  0.000000e+00
bigcom36         0.000000e+00  5.421011e-22
bigcom37         0.000000e+00  0.000000e+00
bigcom38         0.000000e+00  0.000000e+00
bigcom39         0.000000e+00  0.000000e+00
bigcom40         0.000000e+00  1.824170e-19
bigcom43         0.000000e+00  0.000000e+00
bigcom44         0.000000e+00  8.131516e-21
bigcom46         0.000000e+00  2.981556e-21
bigcom47         0.000000e+00  5.421011e-22
bigcom49         0.000000e+00  0.000000e+00
bigcom50         0.000000e+00  5.421011e-22
bigcom51         0.000000e+00  0.000000e+00
bigcom52         0.000000e+00  0.000000e+00
bigcom54         0.000000e+00  0.000000e+00
bigcom56         0.000000e+00  2.710505e-21
bigcom62         0.000000e+00  0.000000e+00
bigcom66         0.000000e+00  0.000000e+00
bigcom68         0.000000e+00  0.000000e+00
bigcom69         0.000000e+00  0.000000e+00
bigcom71         0.000000e+00  0.000000e+00
bigcom72         0.000000e+00  0.000000e+00
bigcom73         0.000000e+00  1.084202e-21
bigcom74         0.000000e+00  8.131516e-22
bigcom75         0.000000e+00  1.626303e-21
bigcom76         0.000000e+00  0.000000e+00
bigcom77         0.000000e+00  0.000000e+00
bigcom79         0.000000e+00  0.000000e+00
bigcom80         0.000000e+00  0.000000e+00
bigcom82         0.000000e+00  0.000000e+00
bigcom83         0.000000e+00  2.710505e-22
bigcom84         0.000000e+00  5.421011e-22
bigcom85         0.000000e+00  0.000000e+00
bigcom87         0.000000e+00  0.000000e+00
bigcom89         0.000000e+00  0.000000e+00
bigcom91         0.000000e+00  1.084202e-21
bigcom92         0.000000e+00  3.252607e-21
bigcom93         0.000000e+00  0.000000e+00
bigcom96         0.000000e+00  0.000000e+00
bigcom97         0.000000e+00  0.000000e+00
bigcom98         0.000000e+00  0.000000e+00
bigcom99         0.000000e+00  0.000000e+00
bigcom101        0.000000e+00  5.421011e-22
bigcom104        0.000000e+00  5.421011e-22
bigcom106        0.000000e+00  0.000000e+00
bigcom109        0.000000e+00  0.000000e+00
bigcom113        0.000000e+00  0.000000e+00
bigcom116        0.000000e+00  3.252607e-21
bigcom120        0.000000e+00  0.000000e+00
bigcom123        0.000000e+00  0.000000e+00
bigcom126        0.000000e+00  0.000000e+00
bigcom127        0.000000e+00  5.421011e-22
bigcom137        0.000000e+00  0.000000e+00
bigcom139        0.000000e+00  0.000000e+00
bigcom140        0.000000e+00  0.000000e+00
bigcom143        0.000000e+00  0.000000e+00
bigcom145        0.000000e+00  0.000000e+00
bigcom146        0.000000e+00  0.000000e+00
bigcom147        0.000000e+00  0.000000e+00
bigcom149        0.000000e+00  0.000000e+00
bigcom153        0.000000e+00  0.000000e+00
bigcom154        0.000000e+00  0.000000e+00
bigcom156        0.000000e+00  1.084202e-21
bigcom157        0.000000e+00  0.000000e+00
bigcom158        0.000000e+00  5.421011e-22
bigcom160        0.000000e+00  0.000000e+00
bigcom161        0.000000e+00  5.421011e-22
bigcom162        0.000000e+00  0.000000e+00
bigcom164        0.000000e+00  0.000000e+00
bigcom166        0.000000e+00  1.084202e-21
bigcom167        0.000000e+00  0.000000e+00
bigcom171        0.000000e+00  0.000000e+00
bigcom173        0.000000e+00  0.000000e+00
bigcom175        0.000000e+00  0.000000e+00
bigcom176        0.000000e+00  0.000000e+00
bigcom177        0.000000e+00  0.000000e+00
bigcom178        0.000000e+00  0.000000e+00
bigcom180        0.000000e+00  5.421011e-22
bigcom181        0.000000e+00  1.626303e-21
bigcom184        0.000000e+00  1.626303e-21
bigcom186        0.000000e+00  0.000000e+00
bigcom187        0.000000e+00  0.000000e+00
bigcom189        0.000000e+00  0.000000e+00
bigcom194        0.000000e+00  0.000000e+00
bigcom195        0.000000e+00  0.000000e+00
bigcom196        0.000000e+00  0.000000e+00
bigcom204        0.000000e+00  0.000000e+00
bigcom205        0.000000e+00  0.000000e+00
bigcom212        0.000000e+00  0.000000e+00
bigcom214        0.000000e+00  0.000000e+00
bigcom222        0.000000e+00  0.000000e+00
bigcom223        0.000000e+00  0.000000e+00
bigcom226        0.000000e+00  0.000000e+00
bigcom227        0.000000e+00  0.000000e+00
bigcom229        0.000000e+00  0.000000e+00
bigcom233        0.000000e+00  0.000000e+00
bigcom236        0.000000e+00  0.000000e+00
bigcom237        0.000000e+00  0.000000e+00
bigcom246        0.000000e+00  0.000000e+00
bigcom248        0.000000e+00  1.084202e-21
bigcom249        0.000000e+00  1.626303e-21
bigcom250        0.000000e+00  1.626303e-21
bigcom254        0.000000e+00  0.000000e+00
bigcom266        0.000000e+00  0.000000e+00
bigcom269        0.000000e+00  0.000000e+00
bigcom272        0.000000e+00  0.000000e+00
bigcom274        0.000000e+00  0.000000e+00
bigcom281        0.000000e+00  0.000000e+00
bigcom291        0.000000e+00  0.000000e+00
bigcom292        0.000000e+00  0.000000e+00
bigcom295        0.000000e+00  0.000000e+00
bigcom299        0.000000e+00  0.000000e+00
bigcom301        0.000000e+00  0.000000e+00
bigcom306        0.000000e+00  0.000000e+00
bigcom309        0.000000e+00  0.000000e+00
bigcom314        0.000000e+00  0.000000e+00
bigcom321        0.000000e+00  0.000000e+00
bigcom341        0.000000e+00  0.000000e+00
bigcom350        0.000000e+00  0.000000e+00
bigcom353        0.000000e+00  0.000000e+00
bigcom359        0.000000e+00  0.000000e+00
bigcom363        0.000000e+00  0.000000e+00
bigcom365        0.000000e+00  5.421011e-22
bigcom385        0.000000e+00  5.421011e-22
bigcom386        0.000000e+00  5.421011e-22
bigcom408        0.000000e+00  0.000000e+00
bigcom412        0.000000e+00  0.000000e+00
bigcom480        0.000000e+00  0.000000e+00
spin_vertex      6.832212e-05  5.745026e-01
membership_s1    0.000000e+00  5.692061e-20
membership_s3    0.000000e+00  5.421011e-22
membership_s4    0.000000e+00  9.812030e-20
membership_s5    0.000000e+00  1.897354e-21
membership_s6    0.000000e+00  5.149960e-21
membership_s7    0.000000e+00  1.507041e-19
membership_s8    0.000000e+00  5.421011e-22
membership_s9    0.000000e+00  0.000000e+00
membership_s11   0.000000e+00  0.000000e+00
membership_s12   0.000000e+00  5.421011e-22
membership_s14   0.000000e+00  5.421011e-22
membership_s15   0.000000e+00  1.897354e-21
membership_s16   0.000000e+00  0.000000e+00
membership_s17   0.000000e+00  0.000000e+00
membership_s18   0.000000e+00  2.168404e-21
membership_s20   0.000000e+00  0.000000e+00
membership_s21   0.000000e+00  1.897354e-21
membership_s22   0.000000e+00  0.000000e+00
membership_s24   0.000000e+00  5.421011e-22
membership_s25   0.000000e+00  0.000000e+00
membership_s26   0.000000e+00  0.000000e+00
membership_s27   0.000000e+00  6.776264e-20
membership_s28   0.000000e+00  0.000000e+00
membership_s30  -1.164822e-05  8.017882e-05
membership_s31   0.000000e+00  2.981556e-21
membership_s32   5.510849e-05  6.345671e-02
membership_s33   0.000000e+00  0.000000e+00
membership_s36   0.000000e+00  1.707618e-19
membership_s37   0.000000e+00  5.421011e-22
V1               0.000000e+00  2.512455e-05
V2               2.268905e-05  2.960508e-02
pdi              0.000000e+00  8.239937e-20
adhesion         3.673254e-04  1.840395e-01
cohesion         2.936385e-05  1.185593e-01
inner            2.038174e-04  1.534463e-02
outer            8.761253e-04  4.684697e-02
ioratio          1.948222e-04  3.917157e-02
comsize          1.543483e-03  4.347289e-01
[1] "Dataset: med_CT Model GLM, run: 5 of 10 2015-06-22 14:57:38"
[1] "glmnet variable coefficients"
                     [,1]          [,2]
(Intercept)     -6.235935  3.604533e+03
graph0           0.000000  1.977049e-02
graph1           0.000000  0.000000e+00
graph2           0.000000  0.000000e+00
graph3           0.000000  0.000000e+00
graph4           0.000000  0.000000e+00
graph5           0.000000  2.202230e-03
graph6           0.000000  0.000000e+00
graph7           0.000000  3.587988e-04
graph8           0.000000  0.000000e+00
graph9           0.000000  1.841913e-08
graph10          0.000000  0.000000e+00
graph11          0.000000 -1.513053e-10
graph12          0.000000  0.000000e+00
graph13          0.000000  0.000000e+00
graph14          0.000000  0.000000e+00
graph15          0.000000  0.000000e+00
graph16          0.000000 -2.780713e-06
graph17          0.000000  8.252499e-07
graph18          0.000000  2.726981e-06
graph19          0.000000  0.000000e+00
graph20          0.000000 -2.306957e-06
graph21          0.000000  5.000166e-06
graph22          0.000000 -5.556509e-05
graph23          0.000000  1.671803e-07
graph24          0.000000 -7.137771e-05
graph25          0.000000 -2.167780e-04
graph26          0.000000  3.735709e-04
graph27          0.000000  1.046516e-05
graph28          0.000000  0.000000e+00
graph29          0.000000 -2.106980e-02
orbit0           0.000000  1.859648e-02
orbit1           0.000000  0.000000e+00
orbit2           0.000000  0.000000e+00
orbit3           0.000000  0.000000e+00
orbit4           0.000000  0.000000e+00
orbit5           0.000000  0.000000e+00
orbit6           0.000000  0.000000e+00
orbit7           0.000000  0.000000e+00
orbit8           0.000000  2.338982e-03
orbit9           0.000000 -3.908904e-05
orbit10          0.000000  0.000000e+00
orbit11          0.000000 -3.723345e-04
orbit12          0.000000  7.287410e-04
orbit13          0.000000  0.000000e+00
orbit14          0.000000  0.000000e+00
orbit15          0.000000  8.594404e-07
orbit16          0.000000 -6.602485e-07
orbit17          0.000000  0.000000e+00
orbit18          0.000000  0.000000e+00
orbit19          0.000000  0.000000e+00
orbit20          0.000000  1.201986e-09
orbit21          0.000000  1.789869e-06
orbit22          0.000000 -1.484163e-10
orbit23          0.000000 -8.397552e-05
orbit24          0.000000  1.416980e-06
orbit25          0.000000 -4.488676e-07
orbit26          0.000000  7.838136e-11
orbit27          0.000000  2.915939e-06
orbit28          0.000000 -1.290088e-05
orbit29          0.000000 -3.710551e-07
orbit30          0.000000  1.865843e-06
orbit31          0.000000 -1.621353e-08
orbit32          0.000000 -3.756655e-09
orbit33          0.000000 -4.348853e-04
orbit34          0.000000  0.000000e+00
orbit35          0.000000 -3.254536e-05
orbit36          0.000000 -1.864452e-05
orbit37          0.000000 -2.770693e-07
orbit38          0.000000  2.951355e-05
orbit39          0.000000 -7.552859e-07
orbit40          0.000000  9.222416e-06
orbit41          0.000000  7.721720e-06
orbit42          0.000000  0.000000e+00
orbit43          0.000000  1.726970e-06
orbit44          0.000000 -9.286889e-03
orbit45          0.000000  0.000000e+00
orbit46          0.000000  0.000000e+00
orbit47          0.000000  4.603582e-05
orbit48          0.000000  3.129875e-05
orbit49          0.000000 -1.716077e-06
orbit50          0.000000 -1.035787e-03
orbit51          0.000000  2.439991e-04
orbit52          0.000000 -2.900392e-05
orbit53          0.000000  0.000000e+00
orbit54          0.000000 -6.826450e-05
orbit55          0.000000  2.236800e-03
orbit56          0.000000  5.140946e-04
orbit57          0.000000 -2.536480e-05
orbit58          0.000000 -7.042930e-03
orbit59          0.000000 -2.156460e-04
orbit60          0.000000 -4.378246e-05
orbit61          0.000000  2.914898e-04
orbit62          0.000000 -3.067584e-04
orbit63          0.000000 -2.983036e-04
orbit64          0.000000  1.098398e-04
orbit65          0.000000  1.059647e-03
orbit66          0.000000  4.039142e-04
orbit67          0.000000  3.579949e-03
orbit68          0.000000  0.000000e+00
orbit69          0.000000  4.674266e-02
orbit70          0.000000  4.467501e-03
orbit71          0.000000 -2.038701e-02
orbit72          0.000000 -2.089839e-02
AP               0.000000 -1.125446e+00
bet              0.000000  2.671556e-05
ecc              0.000000 -8.194732e-01
eccrad           0.000000 -4.859810e+00
close            0.000000  0.000000e+00
constraint       0.000000 -5.748460e+00
coreness         0.000000 -2.795706e-01
knn              0.000000  0.000000e+00
hubscore         0.000000  9.720326e+00
pagerank         0.000000  0.000000e+00
trans            0.000000 -1.105132e+01
evcent           0.000000  2.905042e+00
first            0.000000  2.038673e-02
upto_second      0.000000 -2.028292e-05
upto_third       0.000000  0.000000e+00
upto_fourth      0.000000  7.217426e-04
upto_fifth       0.000000 -6.087728e-04
upto_sixth       0.000000 -2.721352e-01
second           0.000000 -1.083971e-05
third            0.000000  1.059429e-04
fourth           0.000000  0.000000e+00
fifth            0.000000 -1.188735e-03
sixth            0.000000  1.012360e-04
ratio1           0.000000 -1.003435e-02
ratio2           0.000000  1.993205e-02
ratio3           0.000000 -9.614407e-02
ratio4           0.000000 -1.817337e+00
ratio5           0.000000 -4.858491e+01
ratio6           0.000000  0.000000e+00
selfinter        0.000000 -2.909777e-02
walktrap_vertex  0.000000  4.574091e-01
bigcom1          0.000000  1.288726e+00
bigcom2          0.000000  0.000000e+00
bigcom3          0.000000  2.169898e+00
bigcom4          0.000000 -4.782691e-04
bigcom6          0.000000  0.000000e+00
bigcom8          0.000000  0.000000e+00
bigcom9          0.000000  0.000000e+00
bigcom11         0.000000  0.000000e+00
bigcom13         0.000000  0.000000e+00
bigcom15         0.000000  0.000000e+00
bigcom16         0.000000  0.000000e+00
bigcom21         0.000000  3.537597e+00
bigcom22         0.000000 -9.976256e-01
bigcom24         0.000000  0.000000e+00
bigcom26         0.000000 -4.653516e-01
bigcom28         0.000000  3.554743e-01
bigcom30         0.000000 -2.037429e+00
bigcom31         0.000000  0.000000e+00
bigcom32         0.000000  0.000000e+00
bigcom33         0.000000 -1.014246e+00
bigcom34         0.000000  0.000000e+00
bigcom36         0.000000  0.000000e+00
bigcom37         0.000000  0.000000e+00
bigcom38         0.000000 -4.576920e-01
bigcom39         0.000000  0.000000e+00
bigcom40         0.000000  9.054531e-01
bigcom43         0.000000  0.000000e+00
bigcom44         0.000000  0.000000e+00
bigcom46         0.000000  0.000000e+00
bigcom47         0.000000  0.000000e+00
bigcom49         0.000000  0.000000e+00
bigcom50         0.000000  0.000000e+00
bigcom51         0.000000  0.000000e+00
bigcom52         0.000000  0.000000e+00
bigcom54         0.000000  0.000000e+00
bigcom56         0.000000  0.000000e+00
bigcom62         0.000000  0.000000e+00
bigcom66         0.000000  0.000000e+00
bigcom68         0.000000  0.000000e+00
bigcom69         0.000000  0.000000e+00
bigcom71         0.000000  0.000000e+00
bigcom72         0.000000  0.000000e+00
bigcom73         0.000000  0.000000e+00
bigcom74         0.000000  0.000000e+00
bigcom75         0.000000  0.000000e+00
bigcom76         0.000000  0.000000e+00
bigcom77         0.000000  0.000000e+00
bigcom79         0.000000 -6.301122e-01
bigcom80         0.000000  0.000000e+00
bigcom82         0.000000  0.000000e+00
bigcom83         0.000000  0.000000e+00
bigcom84         0.000000  0.000000e+00
bigcom85         0.000000 -1.134784e+00
bigcom87         0.000000  0.000000e+00
bigcom89         0.000000  0.000000e+00
bigcom91         0.000000  0.000000e+00
bigcom92         0.000000  0.000000e+00
bigcom93         0.000000  0.000000e+00
bigcom96         0.000000  0.000000e+00
bigcom97         0.000000 -1.274535e-02
bigcom98         0.000000  0.000000e+00
bigcom99         0.000000  0.000000e+00
bigcom101        0.000000  0.000000e+00
bigcom104        0.000000  0.000000e+00
bigcom106        0.000000  0.000000e+00
bigcom109        0.000000  0.000000e+00
bigcom113        0.000000  0.000000e+00
bigcom116        0.000000  0.000000e+00
bigcom120        0.000000  0.000000e+00
bigcom123        0.000000  0.000000e+00
bigcom126        0.000000  0.000000e+00
bigcom127        0.000000  0.000000e+00
bigcom137        0.000000  0.000000e+00
bigcom139        0.000000  0.000000e+00
bigcom140        0.000000  0.000000e+00
bigcom143        0.000000  0.000000e+00
bigcom145        0.000000  0.000000e+00
bigcom146        0.000000  0.000000e+00
bigcom147        0.000000  0.000000e+00
bigcom149        0.000000  0.000000e+00
bigcom153        0.000000  0.000000e+00
bigcom154        0.000000  0.000000e+00
bigcom156        0.000000  0.000000e+00
bigcom157        0.000000  0.000000e+00
bigcom158        0.000000  0.000000e+00
bigcom160        0.000000  0.000000e+00
bigcom161        0.000000  0.000000e+00
bigcom162        0.000000 -5.983875e-01
bigcom164        0.000000  0.000000e+00
bigcom166        0.000000  0.000000e+00
bigcom167        0.000000  0.000000e+00
bigcom171        0.000000 -3.435124e-01
bigcom173        0.000000  0.000000e+00
bigcom175        0.000000 -6.253685e-04
bigcom176        0.000000  0.000000e+00
bigcom177        0.000000  0.000000e+00
bigcom178        0.000000  0.000000e+00
bigcom180        0.000000  0.000000e+00
bigcom181        0.000000  0.000000e+00
bigcom184        0.000000  0.000000e+00
bigcom186        0.000000 -1.724102e-01
bigcom187        0.000000  0.000000e+00
bigcom189        0.000000  0.000000e+00
bigcom194        0.000000  0.000000e+00
bigcom195        0.000000  0.000000e+00
bigcom196        0.000000 -3.057211e-01
bigcom204        0.000000  0.000000e+00
bigcom205        0.000000  0.000000e+00
bigcom212        0.000000  0.000000e+00
bigcom214        0.000000  0.000000e+00
bigcom222        0.000000  0.000000e+00
bigcom223        0.000000  0.000000e+00
bigcom226        0.000000  0.000000e+00
bigcom227        0.000000  0.000000e+00
bigcom229        0.000000  0.000000e+00
bigcom233        0.000000  0.000000e+00
bigcom236        0.000000  0.000000e+00
bigcom237        0.000000  0.000000e+00
bigcom246        0.000000  0.000000e+00
bigcom248        0.000000  0.000000e+00
bigcom249        0.000000  0.000000e+00
bigcom250        0.000000  0.000000e+00
bigcom254        0.000000  0.000000e+00
bigcom266        0.000000  0.000000e+00
bigcom269        0.000000  0.000000e+00
bigcom272        0.000000  0.000000e+00
bigcom274        0.000000  0.000000e+00
bigcom281        0.000000  0.000000e+00
bigcom291        0.000000  0.000000e+00
bigcom292        0.000000  0.000000e+00
bigcom295        0.000000  0.000000e+00
bigcom299        0.000000  0.000000e+00
bigcom301        0.000000  0.000000e+00
bigcom306        0.000000  0.000000e+00
bigcom309        0.000000 -3.019375e-04
bigcom314        0.000000  0.000000e+00
bigcom321        0.000000 -1.054555e+00
bigcom341        0.000000  0.000000e+00
bigcom350        0.000000  0.000000e+00
bigcom353        0.000000  0.000000e+00
bigcom359        0.000000  0.000000e+00
bigcom363        0.000000  0.000000e+00
bigcom365        0.000000  0.000000e+00
bigcom385        0.000000 -9.604245e-01
bigcom386        0.000000  0.000000e+00
bigcom408        0.000000  0.000000e+00
bigcom412        0.000000  0.000000e+00
bigcom480        0.000000  0.000000e+00
spin_vertex      0.000000 -6.624762e+00
membership_s1    0.000000 -1.809828e+00
membership_s3    0.000000  0.000000e+00
membership_s4    0.000000  1.854230e+00
membership_s5    0.000000 -5.501188e-01
membership_s6    0.000000 -6.266509e-01
membership_s7    0.000000  1.910042e+00
membership_s8    0.000000  0.000000e+00
membership_s9    0.000000  0.000000e+00
membership_s11   0.000000  0.000000e+00
membership_s12   0.000000  0.000000e+00
membership_s14   0.000000  0.000000e+00
membership_s15   0.000000  0.000000e+00
membership_s16   0.000000  0.000000e+00
membership_s17   0.000000  0.000000e+00
membership_s18   0.000000 -1.304748e-01
membership_s20   0.000000  0.000000e+00
membership_s21   0.000000  0.000000e+00
membership_s22   0.000000  0.000000e+00
membership_s24   0.000000 -9.006154e-02
membership_s25   0.000000  0.000000e+00
membership_s26   0.000000  0.000000e+00
membership_s27   0.000000 -4.651964e-01
membership_s28   0.000000  0.000000e+00
membership_s30   0.000000  1.785942e+00
membership_s31   0.000000  0.000000e+00
membership_s32   0.000000  2.670611e+00
membership_s33   0.000000  0.000000e+00
membership_s36   0.000000  0.000000e+00
membership_s37   0.000000  0.000000e+00
V1               0.000000  1.036951e-01
V2               0.000000 -1.443297e+00
pdi              0.000000 -5.773311e+03
adhesion         0.000000 -4.436578e-04
cohesion         0.000000  7.986419e-04
inner            0.000000 -9.422275e-05
outer            0.000000  5.062921e-04
ioratio          0.000000  0.000000e+00
comsize          0.000000  2.313027e-03
[1] "Dataset: med_CT Model GBM, run: 6 of 10 2015-06-22 14:58:13"
Iter   TrainDeviance   ValidDeviance   StepSize   Improve
     1        0.0259            -nan     0.0100   -0.0000
     2        0.0251            -nan     0.0100   -0.0000
     3        0.0244            -nan     0.0100   -0.0000
     4        0.0241            -nan     0.0100   -0.0000
     5        0.0237            -nan     0.0100   -0.0000
     6        0.0227            -nan     0.0100   -0.0000
     7        0.0224            -nan     0.0100    0.0000
     8        0.0219            -nan     0.0100   -0.0000
     9        0.0214            -nan     0.0100   -0.0000
    10        0.0211            -nan     0.0100    0.0000
    20        0.0178            -nan     0.0100   -0.0000
    40        0.0147            -nan     0.0100   -0.0000
    60        0.0126            -nan     0.0100   -0.0000
    80        0.0110            -nan     0.0100   -0.0000
    98        0.0101            -nan     0.0100   -0.0000

[1] "GBM variable coefficients"
                            var      rel.inf
spin_vertex         spin_vertex 1.040611e+01
orbit65                 orbit65 8.821022e+00
orbit56                 orbit56 7.766158e+00
graph12                 graph12 7.636118e+00
orbit40                 orbit40 4.770802e+00
bigcom21               bigcom21 4.651036e+00
walktrap_vertex walktrap_vertex 3.389417e+00
ratio2                   ratio2 2.743193e+00
orbit20                 orbit20 2.558639e+00
comsize                 comsize 2.289862e+00
ratio4                   ratio4 2.271938e+00
trans                     trans 2.128053e+00
orbit62                 orbit62 2.107495e+00
cohesion               cohesion 1.617560e+00
adhesion               adhesion 1.558647e+00
orbit37                 orbit37 1.442032e+00
orbit18                 orbit18 1.436691e+00
orbit41                 orbit41 1.379916e+00
graph5                   graph5 1.356352e+00
pagerank               pagerank 1.342110e+00
orbit32                 orbit32 1.331318e+00
V1                           V1 1.251396e+00
bet                         bet 1.247037e+00
ioratio                 ioratio 1.118103e+00
graph17                 graph17 1.114652e+00
graph7                   graph7 1.084083e+00
V2                           V2 1.063800e+00
outer                     outer 1.007013e+00
graph11                 graph11 9.432390e-01
fourth                   fourth 8.771801e-01
orbit54                 orbit54 7.939978e-01
orbit25                 orbit25 7.741783e-01
graph19                 graph19 7.663899e-01
upto_sixth           upto_sixth 7.565694e-01
graph22                 graph22 6.502809e-01
graph1                   graph1 6.197450e-01
orbit30                 orbit30 6.189966e-01
bigcom3                 bigcom3 6.060865e-01
knn                         knn 5.951105e-01
ratio1                   ratio1 5.769890e-01
orbit38                 orbit38 5.619853e-01
orbit27                 orbit27 5.339121e-01
third                     third 4.720625e-01
orbit1                   orbit1 4.227382e-01
orbit50                 orbit50 4.167430e-01
graph2                   graph2 3.987254e-01
orbit66                 orbit66 3.904792e-01
orbit59                 orbit59 3.866367e-01
orbit36                 orbit36 3.686698e-01
close                     close 3.552615e-01
orbit29                 orbit29 3.426607e-01
orbit46                 orbit46 3.419705e-01
ratio3                   ratio3 3.415890e-01
orbit58                 orbit58 3.361639e-01
orbit23                 orbit23 3.041613e-01
orbit11                 orbit11 2.531906e-01
orbit2                   orbit2 2.354070e-01
orbit31                 orbit31 2.256629e-01
orbit21                 orbit21 2.219335e-01
graph16                 graph16 2.164321e-01
graph20                 graph20 2.118238e-01
orbit17                 orbit17 2.071370e-01
constraint           constraint 1.970714e-01
orbit39                 orbit39 1.957686e-01
bigcom4                 bigcom4 1.860094e-01
orbit9                   orbit9 1.821690e-01
graph9                   graph9 1.819746e-01
graph21                 graph21 1.816908e-01
orbit57                 orbit57 1.815781e-01
coreness               coreness 1.777527e-01
orbit69                 orbit69 1.685240e-01
orbit33                 orbit33 1.666376e-01
fifth                     fifth 1.660454e-01
orbit64                 orbit64 1.628473e-01
selfinter             selfinter 1.562000e-01
graph28                 graph28 1.498940e-01
inner                     inner 1.442399e-01
ratio5                   ratio5 1.389102e-01
orbit49                 orbit49 1.351935e-01
orbit52                 orbit52 2.520031e-02
graph24                 graph24 2.346531e-02
membership_s32   membership_s32 2.044713e-02
graph23                 graph23 4.501203e-03
orbit5                   orbit5 4.257206e-03
orbit12                 orbit12 3.960781e-03
graph27                 graph27 3.488648e-03
graph29                 graph29 2.043426e-03
graph13                 graph13 1.724940e-03
orbit16                 orbit16 1.706868e-03
orbit45                 orbit45 1.673225e-03
orbit19                 orbit19 1.635066e-03
graph26                 graph26 1.554188e-03
graph15                 graph15 1.330569e-03
orbit63                 orbit63 1.134176e-03
orbit28                 orbit28 1.133861e-03
orbit15                 orbit15 1.117425e-03
graph3                   graph3 1.084465e-03
graph25                 graph25 1.065810e-03
orbit51                 orbit51 1.059966e-03
graph6                   graph6 9.281341e-04
ratio6                   ratio6 8.440203e-04
orbit7                   orbit7 8.397460e-04
graph8                   graph8 8.291672e-04
orbit35                 orbit35 7.618686e-04
graph18                 graph18 6.428821e-04
sixth                     sixth 4.765839e-04
upto_second         upto_second 4.616532e-04
orbit53                 orbit53 4.528565e-04
graph10                 graph10 3.892862e-04
orbit48                 orbit48 3.548966e-04
orbit55                 orbit55 3.535830e-04
bigcom28               bigcom28 2.651827e-04
upto_third           upto_third 2.526527e-04
upto_fifth           upto_fifth 2.402657e-04
upto_fourth         upto_fourth 2.115733e-04
orbit71                 orbit71 1.676989e-04
orbit61                 orbit61 1.663772e-04
orbit70                 orbit70 1.409827e-04
graph4                   graph4 1.397833e-04
orbit10                 orbit10 7.455752e-05
orbit24                 orbit24 6.433363e-05
orbit47                 orbit47 5.295286e-05
orbit42                 orbit42 4.732180e-05
orbit44                 orbit44 4.516597e-05
hubscore               hubscore 2.852164e-05
orbit67                 orbit67 1.461014e-05
graph0                   graph0 0.000000e+00
graph14                 graph14 0.000000e+00
orbit0                   orbit0 0.000000e+00
orbit3                   orbit3 0.000000e+00
orbit4                   orbit4 0.000000e+00
orbit6                   orbit6 0.000000e+00
orbit8                   orbit8 0.000000e+00
orbit13                 orbit13 0.000000e+00
orbit14                 orbit14 0.000000e+00
orbit22                 orbit22 0.000000e+00
orbit26                 orbit26 0.000000e+00
orbit34                 orbit34 0.000000e+00
orbit43                 orbit43 0.000000e+00
orbit60                 orbit60 0.000000e+00
orbit68                 orbit68 0.000000e+00
orbit72                 orbit72 0.000000e+00
AP                           AP 0.000000e+00
ecc                         ecc 0.000000e+00
eccrad                   eccrad 0.000000e+00
evcent                   evcent 0.000000e+00
first                     first 0.000000e+00
second                   second 0.000000e+00
bigcom1                 bigcom1 0.000000e+00
bigcom2                 bigcom2 0.000000e+00
bigcom6                 bigcom6 0.000000e+00
bigcom8                 bigcom8 0.000000e+00
bigcom9                 bigcom9 0.000000e+00
bigcom11               bigcom11 0.000000e+00
bigcom13               bigcom13 0.000000e+00
bigcom15               bigcom15 0.000000e+00
bigcom16               bigcom16 0.000000e+00
bigcom22               bigcom22 0.000000e+00
bigcom24               bigcom24 0.000000e+00
bigcom26               bigcom26 0.000000e+00
bigcom30               bigcom30 0.000000e+00
bigcom31               bigcom31 0.000000e+00
bigcom32               bigcom32 0.000000e+00
bigcom33               bigcom33 0.000000e+00
bigcom34               bigcom34 0.000000e+00
bigcom36               bigcom36 0.000000e+00
bigcom37               bigcom37 0.000000e+00
bigcom38               bigcom38 0.000000e+00
bigcom39               bigcom39 0.000000e+00
bigcom40               bigcom40 0.000000e+00
bigcom43               bigcom43 0.000000e+00
bigcom44               bigcom44 0.000000e+00
bigcom46               bigcom46 0.000000e+00
bigcom47               bigcom47 0.000000e+00
bigcom49               bigcom49 0.000000e+00
bigcom50               bigcom50 0.000000e+00
bigcom51               bigcom51 0.000000e+00
bigcom52               bigcom52 0.000000e+00
bigcom54               bigcom54 0.000000e+00
bigcom56               bigcom56 0.000000e+00
bigcom62               bigcom62 0.000000e+00
bigcom66               bigcom66 0.000000e+00
bigcom68               bigcom68 0.000000e+00
bigcom69               bigcom69 0.000000e+00
bigcom71               bigcom71 0.000000e+00
bigcom72               bigcom72 0.000000e+00
bigcom73               bigcom73 0.000000e+00
bigcom74               bigcom74 0.000000e+00
bigcom75               bigcom75 0.000000e+00
bigcom76               bigcom76 0.000000e+00
bigcom77               bigcom77 0.000000e+00
bigcom79               bigcom79 0.000000e+00
bigcom80               bigcom80 0.000000e+00
bigcom82               bigcom82 0.000000e+00
bigcom83               bigcom83 0.000000e+00
bigcom84               bigcom84 0.000000e+00
bigcom85               bigcom85 0.000000e+00
bigcom87               bigcom87 0.000000e+00
bigcom89               bigcom89 0.000000e+00
bigcom91               bigcom91 0.000000e+00
bigcom92               bigcom92 0.000000e+00
bigcom93               bigcom93 0.000000e+00
bigcom96               bigcom96 0.000000e+00
bigcom97               bigcom97 0.000000e+00
bigcom98               bigcom98 0.000000e+00
bigcom99               bigcom99 0.000000e+00
bigcom101             bigcom101 0.000000e+00
bigcom104             bigcom104 0.000000e+00
bigcom106             bigcom106 0.000000e+00
bigcom109             bigcom109 0.000000e+00
bigcom113             bigcom113 0.000000e+00
bigcom116             bigcom116 0.000000e+00
bigcom120             bigcom120 0.000000e+00
bigcom123             bigcom123 0.000000e+00
bigcom126             bigcom126 0.000000e+00
bigcom127             bigcom127 0.000000e+00
bigcom137             bigcom137 0.000000e+00
bigcom139             bigcom139 0.000000e+00
bigcom140             bigcom140 0.000000e+00
bigcom143             bigcom143 0.000000e+00
bigcom145             bigcom145 0.000000e+00
bigcom146             bigcom146 0.000000e+00
bigcom147             bigcom147 0.000000e+00
bigcom149             bigcom149 0.000000e+00
bigcom153             bigcom153 0.000000e+00
bigcom154             bigcom154 0.000000e+00
bigcom156             bigcom156 0.000000e+00
bigcom157             bigcom157 0.000000e+00
bigcom158             bigcom158 0.000000e+00
bigcom160             bigcom160 0.000000e+00
bigcom161             bigcom161 0.000000e+00
bigcom162             bigcom162 0.000000e+00
bigcom164             bigcom164 0.000000e+00
bigcom166             bigcom166 0.000000e+00
bigcom167             bigcom167 0.000000e+00
bigcom171             bigcom171 0.000000e+00
bigcom173             bigcom173 0.000000e+00
bigcom175             bigcom175 0.000000e+00
bigcom176             bigcom176 0.000000e+00
bigcom177             bigcom177 0.000000e+00
bigcom178             bigcom178 0.000000e+00
bigcom180             bigcom180 0.000000e+00
bigcom181             bigcom181 0.000000e+00
bigcom184             bigcom184 0.000000e+00
bigcom186             bigcom186 0.000000e+00
bigcom187             bigcom187 0.000000e+00
bigcom189             bigcom189 0.000000e+00
bigcom194             bigcom194 0.000000e+00
bigcom195             bigcom195 0.000000e+00
bigcom196             bigcom196 0.000000e+00
bigcom204             bigcom204 0.000000e+00
bigcom205             bigcom205 0.000000e+00
bigcom212             bigcom212 0.000000e+00
bigcom214             bigcom214 0.000000e+00
bigcom222             bigcom222 0.000000e+00
bigcom223             bigcom223 0.000000e+00
bigcom226             bigcom226 0.000000e+00
bigcom227             bigcom227 0.000000e+00
bigcom229             bigcom229 0.000000e+00
bigcom233             bigcom233 0.000000e+00
bigcom236             bigcom236 0.000000e+00
bigcom237             bigcom237 0.000000e+00
bigcom246             bigcom246 0.000000e+00
bigcom248             bigcom248 0.000000e+00
bigcom249             bigcom249 0.000000e+00
bigcom250             bigcom250 0.000000e+00
bigcom254             bigcom254 0.000000e+00
bigcom266             bigcom266 0.000000e+00
bigcom269             bigcom269 0.000000e+00
bigcom272             bigcom272 0.000000e+00
bigcom274             bigcom274 0.000000e+00
bigcom281             bigcom281 0.000000e+00
bigcom291             bigcom291 0.000000e+00
bigcom292             bigcom292 0.000000e+00
bigcom295             bigcom295 0.000000e+00
bigcom299             bigcom299 0.000000e+00
bigcom301             bigcom301 0.000000e+00
bigcom306             bigcom306 0.000000e+00
bigcom309             bigcom309 0.000000e+00
bigcom314             bigcom314 0.000000e+00
bigcom321             bigcom321 0.000000e+00
bigcom341             bigcom341 0.000000e+00
bigcom350             bigcom350 0.000000e+00
bigcom353             bigcom353 0.000000e+00
bigcom359             bigcom359 0.000000e+00
bigcom363             bigcom363 0.000000e+00
bigcom365             bigcom365 0.000000e+00
bigcom385             bigcom385 0.000000e+00
bigcom386             bigcom386 0.000000e+00
bigcom408             bigcom408 0.000000e+00
bigcom412             bigcom412 0.000000e+00
bigcom480             bigcom480 0.000000e+00
membership_s1     membership_s1 0.000000e+00
membership_s3     membership_s3 0.000000e+00
membership_s4     membership_s4 0.000000e+00
membership_s5     membership_s5 0.000000e+00
membership_s6     membership_s6 0.000000e+00
membership_s7     membership_s7 0.000000e+00
membership_s8     membership_s8 0.000000e+00
membership_s9     membership_s9 0.000000e+00
membership_s11   membership_s11 0.000000e+00
membership_s12   membership_s12 0.000000e+00
membership_s14   membership_s14 0.000000e+00
membership_s15   membership_s15 0.000000e+00
membership_s16   membership_s16 0.000000e+00
membership_s17   membership_s17 0.000000e+00
membership_s18   membership_s18 0.000000e+00
membership_s20   membership_s20 0.000000e+00
membership_s21   membership_s21 0.000000e+00
membership_s22   membership_s22 0.000000e+00
membership_s24   membership_s24 0.000000e+00
membership_s25   membership_s25 0.000000e+00
membership_s26   membership_s26 0.000000e+00
membership_s27   membership_s27 0.000000e+00
membership_s28   membership_s28 0.000000e+00
membership_s30   membership_s30 0.000000e+00
membership_s31   membership_s31 0.000000e+00
membership_s33   membership_s33 0.000000e+00
membership_s36   membership_s36 0.000000e+00
membership_s37   membership_s37 0.000000e+00
pdi                         pdi 0.000000e+00
[1] "Dataset: med_CT Model RF, run: 6 of 10 2015-06-22 14:58:52"
     |      Out-of-bag   |
Tree |      MSE  %Var(y) |
   1 | 0.003753   191.56 |
   2 | 0.003412   174.16 |
   3 | 0.003043   155.31 |
   4 |  0.00338   172.52 |
   5 | 0.003451   176.16 |
   6 | 0.003895   198.84 |
   7 | 0.003575   182.49 |
   8 |    0.003   153.12 |
   9 |   0.0029   148.05 |
  10 | 0.002856   145.78 |
  11 | 0.002775   141.66 |
  12 | 0.002761   140.93 |
  13 |  0.00272   138.82 |
  14 | 0.002741   139.92 |
  15 | 0.002578   131.60 |
  16 | 0.002544   129.86 |
  17 | 0.002491   127.14 |
  18 | 0.002507   127.98 |
  19 | 0.002496   127.41 |
  20 |  0.00247   126.08 |
  21 | 0.002446   124.87 |
  22 | 0.002425   123.79 |
  23 | 0.002422   123.65 |
  24 | 0.002432   124.14 |
  25 | 0.002388   121.90 |
  26 | 0.002397   122.33 |
  27 | 0.002389   121.96 |
  28 | 0.002349   119.91 |
  29 | 0.002342   119.54 |
  30 |  0.00236   120.46 |
  31 | 0.002324   118.60 |
  32 | 0.002312   118.03 |
  33 | 0.002329   118.89 |
  34 | 0.002318   118.31 |
  35 | 0.002312   118.03 |
  36 | 0.002315   118.19 |
  37 | 0.002319   118.36 |
  38 |  0.00231   117.93 |
  39 | 0.002307   117.77 |
  40 | 0.002295   117.13 |
  41 | 0.002301   117.47 |
  42 | 0.002288   116.79 |
  43 |  0.00229   116.90 |
  44 | 0.002276   116.18 |
  45 | 0.002273   116.01 |
  46 | 0.002295   117.13 |
  47 | 0.002297   117.23 |
  48 | 0.002294   117.07 |
  49 | 0.002293   117.06 |
  50 | 0.002294   117.10 |
  51 | 0.002282   116.50 |
  52 | 0.002277   116.23 |
  53 | 0.002272   115.96 |
  54 | 0.002266   115.65 |
  55 | 0.002259   115.31 |
  56 | 0.002254   115.05 |
  57 | 0.002246   114.62 |
  58 | 0.002246   114.67 |
  59 | 0.002238   114.26 |
  60 | 0.002231   113.87 |
  61 | 0.002233   113.96 |
  62 | 0.002232   113.93 |
  63 | 0.002226   113.64 |
  64 | 0.002242   114.42 |
  65 | 0.002245   114.58 |
  66 |  0.00226   115.38 |
  67 | 0.002264   115.57 |
  68 | 0.002264   115.55 |
  69 | 0.002261   115.41 |
  70 | 0.002262   115.47 |
  71 | 0.002253   115.00 |
  72 | 0.002241   114.39 |
  73 | 0.002237   114.21 |
  74 | 0.002238   114.24 |
  75 | 0.002239   114.28 |
  76 | 0.002237   114.17 |
  77 | 0.002235   114.09 |
  78 | 0.002238   114.23 |
  79 | 0.002236   114.12 |
  80 | 0.002239   114.27 |
  81 | 0.002238   114.26 |
  82 | 0.002242   114.44 |
  83 | 0.002248   114.73 |
  84 | 0.002243   114.47 |
  85 |  0.00224   114.34 |
  86 | 0.002233   114.00 |
  87 | 0.002235   114.10 |
  88 |  0.00223   113.81 |
  89 |  0.00223   113.85 |
  90 | 0.002226   113.62 |
  91 | 0.002225   113.58 |
  92 | 0.002219   113.24 |
  93 | 0.002222   113.45 |
  94 |  0.00222   113.34 |
  95 | 0.002218   113.23 |
  96 |  0.00222   113.29 |
  97 | 0.002225   113.58 |
  98 | 0.002224   113.53 |
  99 | 0.002218   113.24 |
 100 | 0.002215   113.07 |
[1] "Random Forest variable coefficients"
                      %IncMSE IncNodePurity
graph0           2.270846e-05  7.823789e-03
graph1           3.256365e-04  1.436327e-02
graph2           5.504149e-04  6.189273e-02
graph3           3.224360e-04  1.319729e-02
graph4           8.922156e-04  1.219062e-02
graph5           1.180638e-05  4.565217e-03
graph6           7.836046e-04  4.456368e-03
graph7           1.166954e-03  4.926738e-02
graph8           4.790419e-05  1.789474e-02
graph9           6.703696e-04  6.574780e-02
graph10          1.838687e-03  1.173968e-01
graph11          2.394204e-03  3.105264e-02
graph12          1.337538e-03  9.213072e-02
graph13          0.000000e+00  5.820255e-02
graph14          9.459485e-05  6.059824e-02
graph15          4.776119e-05  1.981977e-02
graph16          0.000000e+00  2.548126e-17
graph17          5.098014e-04  2.541675e-02
graph18          4.551654e-04  8.712238e-02
graph19          2.551087e-04  3.833940e-02
graph20          1.240409e-03  8.591047e-02
graph21          2.991351e-04  4.791891e-02
graph22          5.429233e-04  1.132705e-02
graph23          2.204376e-03  5.552339e-02
graph24          3.158148e-04  1.198527e-02
graph25          4.263879e-03  2.665459e-01
graph26          9.082356e-04  5.943680e-02
graph27          1.479102e-04  2.480673e-02
graph28         -2.960332e-05  1.897698e-02
graph29          2.974420e-05  1.878788e-02
orbit0           2.344666e-05  7.286058e-03
orbit1           2.746269e-04  9.937107e-03
orbit2           1.774098e-05  9.090909e-03
orbit3           3.966119e-04  6.073570e-02
orbit4           6.548688e-05  3.411726e-02
orbit5           4.853051e-04  9.031859e-02
orbit6           5.729121e-04  1.655131e-02
orbit7           5.867387e-06  3.945370e-02
orbit8           1.803969e-05  9.333333e-03
orbit9           1.447565e-03  5.821265e-02
orbit10          4.825637e-04  5.347326e-02
orbit11          2.545994e-04  3.203511e-02
orbit12          3.009248e-05  9.906681e-03
orbit13          0.000000e+00  2.608861e-21
orbit14          5.913661e-06  1.600000e-02
orbit15          9.045227e-05  3.726878e-02
orbit16          3.539823e-05  6.945104e-02
orbit17          0.000000e+00  9.837142e-17
orbit18         -2.981515e-06  3.391445e-02
orbit19          3.307703e-03  1.218329e-01
orbit20          1.930355e-03  8.081730e-02
orbit21          1.875639e-04  2.451244e-02
orbit22          1.098908e-03  6.179852e-02
orbit23          0.000000e+00  6.569588e-20
orbit24          2.040272e-03  1.890686e-01
orbit25          1.019306e-03  2.719619e-02
orbit26          0.000000e+00  3.784543e-20
orbit27          9.469344e-05  2.855586e-02
orbit28          6.823954e-04  4.613682e-02
orbit29          3.488372e-05  2.929849e-02
orbit30          1.137449e-03  3.030589e-02
orbit31          3.172600e-04  3.707215e-02
orbit32          2.445041e-04  2.408321e-02
orbit33          1.041047e-05  2.468354e-03
orbit34          5.440636e-04  5.481548e-02
orbit35          3.378314e-04  7.818242e-02
orbit36          7.388707e-05  1.140464e-01
orbit37          4.461017e-06  3.150794e-02
orbit38          1.552336e-05  2.409910e-03
orbit39          1.102695e-03  1.179561e-01
orbit40          1.018455e-03  2.477522e-02
orbit41          1.786382e-04  1.493006e-02
orbit42          0.000000e+00  9.208942e-20
orbit43          4.264443e-04  2.248048e-02
orbit44          0.000000e+00  2.073333e-18
orbit45          2.004411e-03  1.260168e-01
orbit46          1.915891e-04  4.006986e-02
orbit47          2.681654e-03  5.187229e-02
orbit48          0.000000e+00  1.482037e-18
orbit49          3.495600e-04  1.123858e-01
orbit50          1.309602e-04  4.670028e-02
orbit51          2.496104e-03  6.198193e-02
orbit52          1.389387e-03  2.167976e-01
orbit53          1.743358e-03  1.739985e-01
orbit54          4.890338e-05  9.125344e-03
orbit55          7.250755e-05  1.900000e-02
orbit56          4.009578e-03  2.312412e-01
orbit57          1.537381e-04  5.541935e-02
orbit58          1.732991e-04  7.967367e-02
orbit59          0.000000e+00  1.600000e-02
orbit60          1.596688e-04  4.960734e-02
orbit61          0.000000e+00  8.571429e-03
orbit62          6.441867e-03  2.349177e-01
orbit63          6.637797e-04  7.137529e-02
orbit64          0.000000e+00  4.703606e-02
orbit65          4.866598e-04  1.184374e-01
orbit66          2.321668e-04  6.409091e-02
orbit67          0.000000e+00  7.931617e-20
orbit68          7.876587e-05  1.817266e-02
orbit69          0.000000e+00  1.839078e-19
orbit70          6.215404e-04  1.332017e-02
orbit71         -5.810575e-06  8.571429e-03
orbit72          4.730928e-05  1.857143e-02
AP               0.000000e+00  3.930233e-21
bet             -6.025310e-06  5.449960e-02
ecc              0.000000e+00  2.846031e-21
eccrad           0.000000e+00  1.118083e-21
close            6.488686e-04  4.869354e-02
constraint       1.028815e-05  4.742160e-02
coreness         0.000000e+00  5.376344e-03
knn              5.508711e-04  1.168855e-01
hubscore         2.932747e-04  3.303330e-02
pagerank         6.095034e-05  1.698924e-02
trans            2.521152e-04  1.014916e-01
evcent           5.948840e-06  2.856971e-02
first            2.194992e-05  3.550000e-02
upto_second      6.694561e-04  9.970149e-03
upto_third       7.050529e-05  1.529680e-03
upto_fourth      9.420820e-04  1.059632e-01
upto_fifth       1.131233e-04  1.394054e-02
upto_sixth       2.248737e-04  2.160020e-02
second           1.822071e-03  6.150435e-02
third            1.349204e-04  1.145171e-02
fourth           5.425965e-04  2.877295e-02
fifth            3.445827e-03  1.337582e-01
sixth            5.013190e-04  1.176357e-01
ratio1           2.941724e-04  7.771618e-02
ratio2           7.373715e-03  1.082374e-01
ratio3           3.385732e-04  1.987785e-02
ratio4           1.267435e-04  3.999315e-02
ratio5           6.013229e-06  1.500000e-02
ratio6           9.571862e-04  1.069833e-01
selfinter        0.000000e+00  8.131516e-22
walktrap_vertex  5.300231e-05  2.259662e-02
bigcom1          0.000000e+00  3.930233e-21
bigcom2          0.000000e+00  0.000000e+00
bigcom3          3.697004e-05  4.439403e-02
bigcom4          1.188354e-05  1.756410e-02
bigcom6          0.000000e+00  0.000000e+00
bigcom8          0.000000e+00  2.710505e-21
bigcom9          0.000000e+00  3.252607e-21
bigcom11         0.000000e+00  0.000000e+00
bigcom13         0.000000e+00  5.421011e-22
bigcom15         0.000000e+00  0.000000e+00
bigcom16         0.000000e+00  4.336809e-21
bigcom21         4.331977e-05  6.177704e-02
bigcom22         0.000000e+00  1.490778e-21
bigcom24         0.000000e+00  0.000000e+00
bigcom26         0.000000e+00  5.421011e-22
bigcom28         0.000000e+00  3.184844e-21
bigcom30         0.000000e+00  1.626303e-21
bigcom31         0.000000e+00  5.421011e-22
bigcom32         0.000000e+00  0.000000e+00
bigcom33         0.000000e+00  1.626303e-21
bigcom34         0.000000e+00  0.000000e+00
bigcom36         0.000000e+00  0.000000e+00
bigcom37         0.000000e+00  0.000000e+00
bigcom38         0.000000e+00  0.000000e+00
bigcom39         0.000000e+00  0.000000e+00
bigcom40        -5.903188e-06  8.123444e-04
bigcom43         0.000000e+00  0.000000e+00
bigcom44         0.000000e+00  3.726945e-21
bigcom46         0.000000e+00  0.000000e+00
bigcom47         0.000000e+00  0.000000e+00
bigcom49         0.000000e+00  0.000000e+00
bigcom50         0.000000e+00  0.000000e+00
bigcom51         0.000000e+00  5.421011e-22
bigcom52         0.000000e+00  0.000000e+00
bigcom54         0.000000e+00  0.000000e+00
bigcom56         0.000000e+00  1.084202e-21
bigcom62         0.000000e+00  0.000000e+00
bigcom66         0.000000e+00  0.000000e+00
bigcom68         0.000000e+00  0.000000e+00
bigcom69         0.000000e+00  0.000000e+00
bigcom71         0.000000e+00  0.000000e+00
bigcom72         0.000000e+00  0.000000e+00
bigcom73         0.000000e+00  5.421011e-22
bigcom74         0.000000e+00  2.168404e-21
bigcom75         0.000000e+00  0.000000e+00
bigcom76         0.000000e+00  0.000000e+00
bigcom77         0.000000e+00  1.084202e-21
bigcom79         0.000000e+00  0.000000e+00
bigcom80         0.000000e+00  0.000000e+00
bigcom82         0.000000e+00  0.000000e+00
bigcom83         0.000000e+00  0.000000e+00
bigcom84         0.000000e+00  4.878910e-21
bigcom85         0.000000e+00  0.000000e+00
bigcom87         0.000000e+00  5.421011e-22
bigcom89         0.000000e+00  0.000000e+00
bigcom91         0.000000e+00  0.000000e+00
bigcom92         0.000000e+00  2.168404e-21
bigcom93         0.000000e+00  0.000000e+00
bigcom96         0.000000e+00  0.000000e+00
bigcom97         0.000000e+00  6.098637e-21
bigcom98         0.000000e+00  0.000000e+00
bigcom99         0.000000e+00  0.000000e+00
bigcom101        0.000000e+00  5.421011e-22
bigcom104        0.000000e+00  0.000000e+00
bigcom106        0.000000e+00  2.168404e-21
bigcom109        0.000000e+00  0.000000e+00
bigcom113        0.000000e+00  0.000000e+00
bigcom116        0.000000e+00  5.421011e-22
bigcom120        0.000000e+00  0.000000e+00
bigcom123        0.000000e+00  0.000000e+00
bigcom126        0.000000e+00  0.000000e+00
bigcom127        0.000000e+00  0.000000e+00
bigcom137        0.000000e+00  2.981556e-21
bigcom139        0.000000e+00  0.000000e+00
bigcom140        0.000000e+00  0.000000e+00
bigcom143        0.000000e+00  0.000000e+00
bigcom145        0.000000e+00  0.000000e+00
bigcom146        0.000000e+00  0.000000e+00
bigcom147        0.000000e+00  0.000000e+00
bigcom149        0.000000e+00  0.000000e+00
bigcom153        0.000000e+00  2.236167e-21
bigcom154        0.000000e+00  0.000000e+00
bigcom156        0.000000e+00  4.336809e-21
bigcom157        0.000000e+00  0.000000e+00
bigcom158        0.000000e+00  0.000000e+00
bigcom160        0.000000e+00  0.000000e+00
bigcom161        0.000000e+00  2.168404e-21
bigcom162        0.000000e+00  0.000000e+00
bigcom164        0.000000e+00  0.000000e+00
bigcom166        0.000000e+00  0.000000e+00
bigcom167        0.000000e+00  0.000000e+00
bigcom171        0.000000e+00  5.421011e-22
bigcom173        0.000000e+00  2.846031e-21
bigcom175        0.000000e+00  0.000000e+00
bigcom176        0.000000e+00  0.000000e+00
bigcom177        0.000000e+00  0.000000e+00
bigcom178        0.000000e+00  0.000000e+00
bigcom180        0.000000e+00  0.000000e+00
bigcom181        0.000000e+00  2.168404e-21
bigcom184        0.000000e+00  1.084202e-21
bigcom186        0.000000e+00  0.000000e+00
bigcom187        0.000000e+00  1.626303e-21
bigcom189        0.000000e+00  0.000000e+00
bigcom194        0.000000e+00  5.421011e-22
bigcom195        0.000000e+00  0.000000e+00
bigcom196        0.000000e+00  0.000000e+00
bigcom204        0.000000e+00  0.000000e+00
bigcom205        0.000000e+00  0.000000e+00
bigcom212        0.000000e+00  4.336809e-21
bigcom214        0.000000e+00  2.168404e-21
bigcom222        0.000000e+00  0.000000e+00
bigcom223        0.000000e+00  1.355253e-22
bigcom226        0.000000e+00  0.000000e+00
bigcom227        0.000000e+00  0.000000e+00
bigcom229        0.000000e+00  0.000000e+00
bigcom233        0.000000e+00  0.000000e+00
bigcom236        0.000000e+00  0.000000e+00
bigcom237        0.000000e+00  1.734723e-20
bigcom246        0.000000e+00  0.000000e+00
bigcom248        0.000000e+00  7.453890e-22
bigcom249        0.000000e+00  0.000000e+00
bigcom250        0.000000e+00  0.000000e+00
bigcom254        0.000000e+00  0.000000e+00
bigcom266        0.000000e+00  4.878910e-21
bigcom269        0.000000e+00  0.000000e+00
bigcom272        0.000000e+00  0.000000e+00
bigcom274        0.000000e+00  5.421011e-22
bigcom281        0.000000e+00  0.000000e+00
bigcom291        0.000000e+00  0.000000e+00
bigcom292        0.000000e+00  0.000000e+00
bigcom295        0.000000e+00  0.000000e+00
bigcom299        0.000000e+00  0.000000e+00
bigcom301        0.000000e+00  5.421011e-22
bigcom306        0.000000e+00  0.000000e+00
bigcom309        0.000000e+00  3.252607e-21
bigcom314        0.000000e+00  0.000000e+00
bigcom321        0.000000e+00  0.000000e+00
bigcom341        0.000000e+00  0.000000e+00
bigcom350        0.000000e+00  0.000000e+00
bigcom353        0.000000e+00  0.000000e+00
bigcom359        0.000000e+00  0.000000e+00
bigcom363        0.000000e+00  1.626303e-21
bigcom365        0.000000e+00  5.421011e-22
bigcom385        0.000000e+00  1.084202e-21
bigcom386        0.000000e+00  2.168404e-21
bigcom408        0.000000e+00  5.692061e-21
bigcom412        0.000000e+00  5.421011e-22
bigcom480        0.000000e+00  0.000000e+00
spin_vertex     -1.413951e-05  4.470352e-01
membership_s1   -6.626513e-06  2.489922e-02
membership_s3    0.000000e+00  0.000000e+00
membership_s4   -6.031363e-06  9.500000e-03
membership_s5    0.000000e+00  2.032879e-21
membership_s6    0.000000e+00  1.829591e-21
membership_s7    0.000000e+00  9.750000e-03
membership_s8    0.000000e+00  0.000000e+00
membership_s9    0.000000e+00  0.000000e+00
membership_s11   0.000000e+00  0.000000e+00
membership_s12   0.000000e+00  0.000000e+00
membership_s14   0.000000e+00  0.000000e+00
membership_s15   0.000000e+00  5.421011e-22
membership_s16   0.000000e+00  0.000000e+00
membership_s17   0.000000e+00  2.168404e-21
membership_s18   0.000000e+00  1.355253e-22
membership_s20   0.000000e+00  0.000000e+00
membership_s21   0.000000e+00  2.913793e-21
membership_s22   0.000000e+00  6.098637e-22
membership_s24   0.000000e+00  1.084202e-21
membership_s25   0.000000e+00  0.000000e+00
membership_s26   0.000000e+00  0.000000e+00
membership_s27   0.000000e+00  2.710505e-22
membership_s28   0.000000e+00  5.421011e-22
membership_s30   8.912977e-08  2.813614e-02
membership_s31   0.000000e+00  5.421011e-22
membership_s32   2.621107e-05  8.507303e-02
membership_s33   0.000000e+00  2.168404e-21
membership_s36   0.000000e+00  2.846031e-21
membership_s37   0.000000e+00  1.219727e-21
V1              -5.931198e-06  6.865701e-02
V2              -1.463546e-05  8.830936e-02
pdi              0.000000e+00  5.014435e-21
adhesion         8.021267e-05  7.744174e-02
cohesion         1.612883e-04  1.556546e-01
inner            1.883471e-05  5.395090e-02
outer            1.119076e-04  3.772297e-02
ioratio          6.920795e-05  6.874209e-02
comsize          4.111357e-04  2.753243e-01
[1] "Dataset: med_CT Model GLM, run: 6 of 10 2015-06-22 14:59:21"
[1] "glmnet variable coefficients"
                     [,1]          [,2]
(Intercept)     -6.231356  7.060665e+03
graph0           0.000000  2.153303e-02
graph1           0.000000  0.000000e+00
graph2           0.000000  0.000000e+00
graph3           0.000000  0.000000e+00
graph4           0.000000  1.925114e-08
graph5           0.000000  3.613752e-03
graph6           0.000000  0.000000e+00
graph7           0.000000  0.000000e+00
graph8           0.000000 -1.330162e-02
graph9           0.000000  0.000000e+00
graph10          0.000000  1.067513e-08
graph11          0.000000  1.749147e-10
graph12          0.000000  0.000000e+00
graph13          0.000000  0.000000e+00
graph14          0.000000  5.304874e-08
graph15          0.000000  4.402124e-07
graph16          0.000000 -5.489203e-06
graph17          0.000000  5.393783e-07
graph18          0.000000 -1.501193e-05
graph19          0.000000  0.000000e+00
graph20          0.000000 -8.309525e-05
graph21          0.000000  2.871106e-06
graph22          0.000000 -7.615942e-05
graph23          0.000000  0.000000e+00
graph24          0.000000 -1.550869e-04
graph25          0.000000  6.214442e-07
graph26          0.000000 -1.449953e-04
graph27          0.000000  1.218313e-02
graph28          0.000000  0.000000e+00
graph29          0.000000 -2.289454e-02
orbit0           0.000000  1.448110e-02
orbit1           0.000000  0.000000e+00
orbit2           0.000000  0.000000e+00
orbit3           0.000000  0.000000e+00
orbit4           0.000000  0.000000e+00
orbit5           0.000000  2.175924e-06
orbit6           0.000000  3.119679e-08
orbit7           0.000000  0.000000e+00
orbit8           0.000000  3.375677e-03
orbit9           0.000000  0.000000e+00
orbit10          0.000000  0.000000e+00
orbit11          0.000000  0.000000e+00
orbit12          0.000000  1.615690e-03
orbit13          0.000000 -6.690585e-07
orbit14          0.000000 -1.377242e-02
orbit15          0.000000  2.037783e-08
orbit16          0.000000 -2.025379e-07
orbit17          0.000000  2.631624e-07
orbit18          0.000000  6.640711e-09
orbit19          0.000000  0.000000e+00
orbit20          0.000000  2.185427e-07
orbit21          0.000000  3.624130e-06
orbit22          0.000000  1.947894e-10
orbit23          0.000000 -9.226213e-05
orbit24          0.000000  1.056523e-06
orbit25          0.000000 -2.339468e-09
orbit26          0.000000 -3.726736e-06
orbit27          0.000000  4.520806e-06
orbit28          0.000000 -2.158731e-05
orbit29          0.000000 -4.835633e-06
orbit30          0.000000  0.000000e+00
orbit31          0.000000  2.643183e-08
orbit32          0.000000  9.998482e-08
orbit33          0.000000  0.000000e+00
orbit34          0.000000  0.000000e+00
orbit35          0.000000 -2.343943e-05
orbit36          0.000000 -1.346603e-05
orbit37          0.000000 -7.020446e-06
orbit38          0.000000  0.000000e+00
orbit39          0.000000  0.000000e+00
orbit40          0.000000  5.513299e-06
orbit41          0.000000  7.141637e-09
orbit42          0.000000 -4.069694e-04
orbit43          0.000000 -1.570196e-05
orbit44          0.000000 -1.352363e-02
orbit45          0.000000  7.465152e-05
orbit46          0.000000 -5.637777e-06
orbit47          0.000000  3.847441e-04
orbit48          0.000000  1.056719e-04
orbit49          0.000000 -6.927561e-05
orbit50          0.000000 -3.171920e-03
orbit51          0.000000  3.343766e-04
orbit52          0.000000 -5.325881e-05
orbit53          0.000000  0.000000e+00
orbit54          0.000000 -7.834866e-05
orbit55          0.000000 -2.388731e-03
orbit56          0.000000  4.679588e-04
orbit57          0.000000 -1.979411e-04
orbit58          0.000000 -4.160279e-03
orbit59          0.000000 -6.557736e-04
orbit60          0.000000  1.146142e-03
orbit61          0.000000 -2.089924e-04
orbit62          0.000000  2.634254e-03
orbit63          0.000000 -7.770419e-03
orbit64          0.000000  2.025298e-04
orbit65          0.000000 -1.171569e-03
orbit66          0.000000 -1.178819e-04
orbit67          0.000000 -1.198013e-03
orbit68          0.000000  1.341148e-02
orbit69          0.000000  1.245910e-02
orbit70          0.000000  2.182608e-03
orbit71          0.000000 -9.104809e-03
orbit72          0.000000 -2.287609e-02
AP               0.000000 -3.174501e+00
bet              0.000000 -9.257836e-05
ecc              0.000000 -9.066666e-01
eccrad           0.000000 -5.357820e+00
close            0.000000  0.000000e+00
constraint       0.000000 -2.584732e+01
coreness         0.000000 -5.487228e-01
knn              0.000000 -2.361592e-04
hubscore         0.000000  7.783851e+00
pagerank         0.000000  0.000000e+00
trans            0.000000 -1.150940e+01
evcent           0.000000  1.032209e+01
first            0.000000  1.959445e-02
upto_second      0.000000 -4.467035e-04
upto_third       0.000000  0.000000e+00
upto_fourth      0.000000  8.902762e-04
upto_fifth       0.000000 -9.202642e-04
upto_sixth       0.000000 -5.336641e-01
second           0.000000 -4.086144e-04
third            0.000000  2.792774e-04
fourth           0.000000  0.000000e+00
fifth            0.000000 -1.419841e-03
sixth            0.000000  0.000000e+00
ratio1           0.000000 -2.002353e-02
ratio2           0.000000  2.196263e-02
ratio3           0.000000 -7.369517e-01
ratio4           0.000000  0.000000e+00
ratio5           0.000000 -3.266978e+01
ratio6           0.000000  5.765800e-04
selfinter        0.000000 -3.152196e-01
walktrap_vertex  0.000000  0.000000e+00
bigcom1          0.000000  1.264088e+00
bigcom2          0.000000  0.000000e+00
bigcom3          0.000000  2.660462e+00
bigcom4          0.000000  7.427392e-03
bigcom6          0.000000 -2.307307e-01
bigcom8          0.000000  0.000000e+00
bigcom9          0.000000  0.000000e+00
bigcom11         0.000000  0.000000e+00
bigcom13         0.000000  0.000000e+00
bigcom15         0.000000  0.000000e+00
bigcom16         0.000000  0.000000e+00
bigcom21         0.000000  3.871772e+00
bigcom22         0.000000 -7.170619e-01
bigcom24         0.000000  0.000000e+00
bigcom26         0.000000 -4.288730e+00
bigcom28         0.000000 -3.839255e+00
bigcom30         0.000000 -2.386483e+00
bigcom31         0.000000  0.000000e+00
bigcom32         0.000000  0.000000e+00
bigcom33         0.000000  0.000000e+00
bigcom34         0.000000  0.000000e+00
bigcom36         0.000000  0.000000e+00
bigcom37         0.000000  0.000000e+00
bigcom38         0.000000  0.000000e+00
bigcom39         0.000000  0.000000e+00
bigcom40         0.000000  1.106013e+00
bigcom43         0.000000  0.000000e+00
bigcom44         0.000000  0.000000e+00
bigcom46         0.000000  0.000000e+00
bigcom47         0.000000  0.000000e+00
bigcom49         0.000000  0.000000e+00
bigcom50         0.000000  0.000000e+00
bigcom51         0.000000  0.000000e+00
bigcom52         0.000000  0.000000e+00
bigcom54         0.000000  0.000000e+00
bigcom56         0.000000  0.000000e+00
bigcom62         0.000000  0.000000e+00
bigcom66         0.000000  0.000000e+00
bigcom68         0.000000  0.000000e+00
bigcom69         0.000000 -5.746315e-02
bigcom71         0.000000  0.000000e+00
bigcom72         0.000000  0.000000e+00
bigcom73         0.000000  0.000000e+00
bigcom74         0.000000  0.000000e+00
bigcom75         0.000000  0.000000e+00
bigcom76         0.000000  0.000000e+00
bigcom77         0.000000  0.000000e+00
bigcom79         0.000000 -1.067754e+00
bigcom80         0.000000  0.000000e+00
bigcom82         0.000000  0.000000e+00
bigcom83         0.000000  0.000000e+00
bigcom84         0.000000 -3.458866e-02
bigcom85         0.000000  0.000000e+00
bigcom87         0.000000  0.000000e+00
bigcom89         0.000000  0.000000e+00
bigcom91         0.000000  0.000000e+00
bigcom92         0.000000  0.000000e+00
bigcom93         0.000000  0.000000e+00
bigcom96         0.000000  0.000000e+00
bigcom97         0.000000 -4.429826e-01
bigcom98         0.000000  0.000000e+00
bigcom99         0.000000  0.000000e+00
bigcom101        0.000000  0.000000e+00
bigcom104        0.000000 -2.164396e-01
bigcom106        0.000000  0.000000e+00
bigcom109        0.000000  0.000000e+00
bigcom113        0.000000  0.000000e+00
bigcom116        0.000000  0.000000e+00
bigcom120        0.000000  0.000000e+00
bigcom123        0.000000  0.000000e+00
bigcom126        0.000000  0.000000e+00
bigcom127        0.000000  0.000000e+00
bigcom137        0.000000  0.000000e+00
bigcom139        0.000000  0.000000e+00
bigcom140        0.000000  0.000000e+00
bigcom143        0.000000  0.000000e+00
bigcom145        0.000000  0.000000e+00
bigcom146        0.000000  0.000000e+00
bigcom147        0.000000  0.000000e+00
bigcom149        0.000000  0.000000e+00
bigcom153        0.000000  0.000000e+00
bigcom154        0.000000  0.000000e+00
bigcom156        0.000000  0.000000e+00
bigcom157        0.000000  0.000000e+00
bigcom158        0.000000  0.000000e+00
bigcom160        0.000000  0.000000e+00
bigcom161        0.000000  0.000000e+00
bigcom162        0.000000  0.000000e+00
bigcom164        0.000000  0.000000e+00
bigcom166        0.000000  0.000000e+00
bigcom167        0.000000  0.000000e+00
bigcom171        0.000000  0.000000e+00
bigcom173        0.000000 -2.297719e-01
bigcom175        0.000000  0.000000e+00
bigcom176        0.000000  0.000000e+00
bigcom177        0.000000  0.000000e+00
bigcom178        0.000000  0.000000e+00
bigcom180        0.000000  0.000000e+00
bigcom181        0.000000  0.000000e+00
bigcom184        0.000000  0.000000e+00
bigcom186        0.000000  0.000000e+00
bigcom187        0.000000  0.000000e+00
bigcom189        0.000000  0.000000e+00
bigcom194        0.000000  0.000000e+00
bigcom195        0.000000  0.000000e+00
bigcom196        0.000000  0.000000e+00
bigcom204        0.000000  0.000000e+00
bigcom205        0.000000  0.000000e+00
bigcom212        0.000000  0.000000e+00
bigcom214        0.000000  0.000000e+00
bigcom222        0.000000 -3.490599e-03
bigcom223        0.000000  0.000000e+00
bigcom226        0.000000  0.000000e+00
bigcom227        0.000000  0.000000e+00
bigcom229        0.000000  0.000000e+00
bigcom233        0.000000  0.000000e+00
bigcom236        0.000000  0.000000e+00
bigcom237        0.000000  0.000000e+00
bigcom246        0.000000  0.000000e+00
bigcom248        0.000000 -1.066465e+00
bigcom249        0.000000  0.000000e+00
bigcom250        0.000000  0.000000e+00
bigcom254        0.000000  0.000000e+00
bigcom266        0.000000  0.000000e+00
bigcom269        0.000000  0.000000e+00
bigcom272        0.000000  0.000000e+00
bigcom274        0.000000  0.000000e+00
bigcom281        0.000000  0.000000e+00
bigcom291        0.000000  0.000000e+00
bigcom292        0.000000  0.000000e+00
bigcom295        0.000000  0.000000e+00
bigcom299        0.000000  0.000000e+00
bigcom301        0.000000  0.000000e+00
bigcom306        0.000000  0.000000e+00
bigcom309        0.000000  0.000000e+00
bigcom314        0.000000  0.000000e+00
bigcom321        0.000000 -1.168997e+00
bigcom341        0.000000  0.000000e+00
bigcom350        0.000000  0.000000e+00
bigcom353        0.000000  0.000000e+00
bigcom359        0.000000  0.000000e+00
bigcom363        0.000000  0.000000e+00
bigcom365        0.000000  0.000000e+00
bigcom385        0.000000 -2.330614e+00
bigcom386        0.000000  0.000000e+00
bigcom408        0.000000  0.000000e+00
bigcom412        0.000000  0.000000e+00
bigcom480        0.000000  0.000000e+00
spin_vertex      0.000000 -9.467376e+00
membership_s1    0.000000  2.771871e-01
membership_s3    0.000000  0.000000e+00
membership_s4    0.000000  1.110164e+00
membership_s5    0.000000 -1.444013e+00
membership_s6    0.000000 -1.184519e+00
membership_s7    0.000000  4.573256e-02
membership_s8    0.000000  0.000000e+00
membership_s9    0.000000  0.000000e+00
membership_s11   0.000000  0.000000e+00
membership_s12   0.000000  0.000000e+00
membership_s14   0.000000  0.000000e+00
membership_s15   0.000000  0.000000e+00
membership_s16   0.000000  0.000000e+00
membership_s17   0.000000  0.000000e+00
membership_s18   0.000000 -8.166420e-02
membership_s20   0.000000  0.000000e+00
membership_s21   0.000000 -3.106226e-01
membership_s22   0.000000  0.000000e+00
membership_s24   0.000000 -6.272940e-01
membership_s25   0.000000 -1.216296e+00
membership_s26   0.000000  0.000000e+00
membership_s27   0.000000 -1.305987e+00
membership_s28   0.000000  0.000000e+00
membership_s30   0.000000  2.557236e+00
membership_s31   0.000000 -5.906471e-01
membership_s32   0.000000  2.527094e+00
membership_s33   0.000000  0.000000e+00
membership_s36   0.000000 -4.107993e-03
membership_s37   0.000000  0.000000e+00
V1               0.000000  2.977613e-01
V2               0.000000  4.971132e-02
pdi              0.000000 -3.672709e+03
adhesion         0.000000 -7.314745e-04
cohesion         0.000000  1.443212e-03
inner            0.000000 -4.082743e-05
outer            0.000000  1.591310e-03
ioratio          0.000000  0.000000e+00
comsize          0.000000  3.129663e-03
[1] "Dataset: med_CT Model GBM, run: 7 of 10 2015-06-22 15:00:21"
Iter   TrainDeviance   ValidDeviance   StepSize   Improve
     1        0.0264            -nan     0.0100    0.0004
     2        0.0255            -nan     0.0100   -0.0000
     3        0.0242            -nan     0.0100   -0.0000
     4        0.0235            -nan     0.0100   -0.0000
     5        0.0227            -nan     0.0100    0.0000
     6        0.0220            -nan     0.0100   -0.0000
     7        0.0211            -nan     0.0100    0.0000
     8        0.0207            -nan     0.0100   -0.0000
     9        0.0202            -nan     0.0100   -0.0000
    10        0.0197            -nan     0.0100    0.0000
    20        0.0167            -nan     0.0100   -0.0000
    40        0.0130            -nan     0.0100   -0.0000
    60        0.0112            -nan     0.0100   -0.0000
    80        0.0094            -nan     0.0100   -0.0000
    98        0.0082            -nan     0.0100    0.0000

[1] "GBM variable coefficients"
                            var      rel.inf
orbit65                 orbit65 1.073211e+01
spin_vertex         spin_vertex 1.061045e+01
orbit24                 orbit24 4.708234e+00
orbit40                 orbit40 4.420064e+00
orbit56                 orbit56 4.366390e+00
pagerank               pagerank 3.590612e+00
outer                     outer 3.207316e+00
comsize                 comsize 3.157277e+00
ratio2                   ratio2 3.099519e+00
graph12                 graph12 2.553647e+00
walktrap_vertex walktrap_vertex 2.470539e+00
orbit41                 orbit41 2.437841e+00
adhesion               adhesion 2.172008e+00
ratio3                   ratio3 2.170789e+00
orbit38                 orbit38 2.077841e+00
orbit20                 orbit20 2.036241e+00
orbit62                 orbit62 1.868154e+00
cohesion               cohesion 1.847060e+00
ioratio                 ioratio 1.776312e+00
orbit70                 orbit70 1.752166e+00
trans                     trans 1.696588e+00
knn                         knn 1.545872e+00
graph22                 graph22 1.342813e+00
bet                         bet 1.236742e+00
ratio1                   ratio1 1.228462e+00
orbit28                 orbit28 1.080686e+00
orbit50                 orbit50 8.998086e-01
orbit37                 orbit37 8.476647e-01
orbit25                 orbit25 8.309772e-01
graph3                   graph3 8.230540e-01
V1                           V1 8.219233e-01
graph5                   graph5 7.993515e-01
orbit35                 orbit35 7.181776e-01
orbit9                   orbit9 6.742623e-01
fourth                   fourth 6.487184e-01
graph23                 graph23 6.294070e-01
ratio4                   ratio4 6.242986e-01
graph6                   graph6 6.210485e-01
orbit46                 orbit46 5.958993e-01
graph18                 graph18 5.793969e-01
V2                           V2 5.723542e-01
orbit32                 orbit32 5.497743e-01
orbit54                 orbit54 4.836879e-01
fifth                     fifth 4.706716e-01
upto_third           upto_third 4.402291e-01
graph27                 graph27 4.325417e-01
orbit4                   orbit4 4.271436e-01
orbit26                 orbit26 4.263581e-01
close                     close 4.028437e-01
orbit21                 orbit21 3.892655e-01
inner                     inner 3.652217e-01
orbit52                 orbit52 3.424174e-01
graph28                 graph28 2.994034e-01
orbit18                 orbit18 2.934237e-01
orbit30                 orbit30 2.889109e-01
bigcom3                 bigcom3 2.881062e-01
orbit5                   orbit5 2.865916e-01
graph2                   graph2 1.966017e-01
graph14                 graph14 1.940599e-01
sixth                     sixth 1.937685e-01
graph0                   graph0 1.894481e-01
graph25                 graph25 1.734338e-01
graph1                   graph1 1.710270e-01
orbit17                 orbit17 1.700161e-01
graph24                 graph24 1.679732e-01
orbit60                 orbit60 1.673152e-01
orbit64                 orbit64 1.579430e-01
orbit42                 orbit42 1.524984e-01
graph26                 graph26 1.446252e-01
graph11                 graph11 1.445848e-01
membership_s32   membership_s32 1.399933e-01
graph9                   graph9 1.394380e-01
orbit44                 orbit44 1.315585e-01
orbit55                 orbit55 1.306125e-01
orbit53                 orbit53 1.275838e-01
graph10                 graph10 1.198057e-01
orbit66                 orbit66 1.151048e-01
orbit45                 orbit45 1.149737e-01
orbit67                 orbit67 1.136392e-01
orbit36                 orbit36 1.074116e-01
orbit63                 orbit63 1.058273e-01
ratio5                   ratio5 9.711004e-02
orbit23                 orbit23 9.674583e-02
bigcom4                 bigcom4 9.599372e-02
orbit51                 orbit51 2.518517e-02
orbit11                 orbit11 1.107217e-02
graph7                   graph7 1.037873e-02
graph21                 graph21 6.768899e-03
evcent                   evcent 6.729212e-03
graph29                 graph29 3.841621e-03
upto_fifth           upto_fifth 2.459791e-03
graph17                 graph17 2.009860e-03
orbit39                 orbit39 1.836423e-03
orbit47                 orbit47 1.473091e-03
constraint           constraint 1.368749e-03
ratio6                   ratio6 1.058604e-03
graph16                 graph16 8.915175e-04
orbit12                 orbit12 8.784879e-04
orbit10                 orbit10 7.378344e-04
orbit1                   orbit1 6.010247e-04
orbit59                 orbit59 5.985127e-04
graph19                 graph19 5.315032e-04
graph13                 graph13 4.451628e-04
graph20                 graph20 4.092881e-04
orbit31                 orbit31 4.021509e-04
orbit49                 orbit49 3.454045e-04
orbit68                 orbit68 3.107995e-04
graph4                   graph4 2.659685e-04
graph8                   graph8 2.216685e-04
orbit27                 orbit27 2.154468e-04
orbit16                 orbit16 1.761770e-04
orbit15                 orbit15 1.615689e-04
third                     third 1.565808e-04
orbit48                 orbit48 1.493423e-04
upto_fourth         upto_fourth 1.096000e-04
orbit13                 orbit13 9.520230e-05
hubscore               hubscore 9.240515e-05
orbit2                   orbit2 8.183449e-05
upto_second         upto_second 7.418633e-05
orbit61                 orbit61 5.395924e-05
orbit19                 orbit19 4.628432e-05
graph15                 graph15 0.000000e+00
orbit0                   orbit0 0.000000e+00
orbit3                   orbit3 0.000000e+00
orbit6                   orbit6 0.000000e+00
orbit7                   orbit7 0.000000e+00
orbit8                   orbit8 0.000000e+00
orbit14                 orbit14 0.000000e+00
orbit22                 orbit22 0.000000e+00
orbit29                 orbit29 0.000000e+00
orbit33                 orbit33 0.000000e+00
orbit34                 orbit34 0.000000e+00
orbit43                 orbit43 0.000000e+00
orbit57                 orbit57 0.000000e+00
orbit58                 orbit58 0.000000e+00
orbit69                 orbit69 0.000000e+00
orbit71                 orbit71 0.000000e+00
orbit72                 orbit72 0.000000e+00
AP                           AP 0.000000e+00
ecc                         ecc 0.000000e+00
eccrad                   eccrad 0.000000e+00
coreness               coreness 0.000000e+00
first                     first 0.000000e+00
upto_sixth           upto_sixth 0.000000e+00
second                   second 0.000000e+00
selfinter             selfinter 0.000000e+00
bigcom1                 bigcom1 0.000000e+00
bigcom2                 bigcom2 0.000000e+00
bigcom6                 bigcom6 0.000000e+00
bigcom8                 bigcom8 0.000000e+00
bigcom9                 bigcom9 0.000000e+00
bigcom11               bigcom11 0.000000e+00
bigcom13               bigcom13 0.000000e+00
bigcom15               bigcom15 0.000000e+00
bigcom16               bigcom16 0.000000e+00
bigcom21               bigcom21 0.000000e+00
bigcom22               bigcom22 0.000000e+00
bigcom24               bigcom24 0.000000e+00
bigcom26               bigcom26 0.000000e+00
bigcom28               bigcom28 0.000000e+00
bigcom30               bigcom30 0.000000e+00
bigcom31               bigcom31 0.000000e+00
bigcom32               bigcom32 0.000000e+00
bigcom33               bigcom33 0.000000e+00
bigcom34               bigcom34 0.000000e+00
bigcom36               bigcom36 0.000000e+00
bigcom37               bigcom37 0.000000e+00
bigcom38               bigcom38 0.000000e+00
bigcom39               bigcom39 0.000000e+00
bigcom40               bigcom40 0.000000e+00
bigcom43               bigcom43 0.000000e+00
bigcom44               bigcom44 0.000000e+00
bigcom46               bigcom46 0.000000e+00
bigcom47               bigcom47 0.000000e+00
bigcom49               bigcom49 0.000000e+00
bigcom50               bigcom50 0.000000e+00
bigcom51               bigcom51 0.000000e+00
bigcom52               bigcom52 0.000000e+00
bigcom54               bigcom54 0.000000e+00
bigcom56               bigcom56 0.000000e+00
bigcom62               bigcom62 0.000000e+00
bigcom66               bigcom66 0.000000e+00
bigcom68               bigcom68 0.000000e+00
bigcom69               bigcom69 0.000000e+00
bigcom71               bigcom71 0.000000e+00
bigcom72               bigcom72 0.000000e+00
bigcom73               bigcom73 0.000000e+00
bigcom74               bigcom74 0.000000e+00
bigcom75               bigcom75 0.000000e+00
bigcom76               bigcom76 0.000000e+00
bigcom77               bigcom77 0.000000e+00
bigcom79               bigcom79 0.000000e+00
bigcom80               bigcom80 0.000000e+00
bigcom82               bigcom82 0.000000e+00
bigcom83               bigcom83 0.000000e+00
bigcom84               bigcom84 0.000000e+00
bigcom85               bigcom85 0.000000e+00
bigcom87               bigcom87 0.000000e+00
bigcom89               bigcom89 0.000000e+00
bigcom91               bigcom91 0.000000e+00
bigcom92               bigcom92 0.000000e+00
bigcom93               bigcom93 0.000000e+00
bigcom96               bigcom96 0.000000e+00
bigcom97               bigcom97 0.000000e+00
bigcom98               bigcom98 0.000000e+00
bigcom99               bigcom99 0.000000e+00
bigcom101             bigcom101 0.000000e+00
bigcom104             bigcom104 0.000000e+00
bigcom106             bigcom106 0.000000e+00
bigcom109             bigcom109 0.000000e+00
bigcom113             bigcom113 0.000000e+00
bigcom116             bigcom116 0.000000e+00
bigcom120             bigcom120 0.000000e+00
bigcom123             bigcom123 0.000000e+00
bigcom126             bigcom126 0.000000e+00
bigcom127             bigcom127 0.000000e+00
bigcom137             bigcom137 0.000000e+00
bigcom139             bigcom139 0.000000e+00
bigcom140             bigcom140 0.000000e+00
bigcom143             bigcom143 0.000000e+00
bigcom145             bigcom145 0.000000e+00
bigcom146             bigcom146 0.000000e+00
bigcom147             bigcom147 0.000000e+00
bigcom149             bigcom149 0.000000e+00
bigcom153             bigcom153 0.000000e+00
bigcom154             bigcom154 0.000000e+00
bigcom156             bigcom156 0.000000e+00
bigcom157             bigcom157 0.000000e+00
bigcom158             bigcom158 0.000000e+00
bigcom160             bigcom160 0.000000e+00
bigcom161             bigcom161 0.000000e+00
bigcom162             bigcom162 0.000000e+00
bigcom164             bigcom164 0.000000e+00
bigcom166             bigcom166 0.000000e+00
bigcom167             bigcom167 0.000000e+00
bigcom171             bigcom171 0.000000e+00
bigcom173             bigcom173 0.000000e+00
bigcom175             bigcom175 0.000000e+00
bigcom176             bigcom176 0.000000e+00
bigcom177             bigcom177 0.000000e+00
bigcom178             bigcom178 0.000000e+00
bigcom180             bigcom180 0.000000e+00
bigcom181             bigcom181 0.000000e+00
bigcom184             bigcom184 0.000000e+00
bigcom186             bigcom186 0.000000e+00
bigcom187             bigcom187 0.000000e+00
bigcom189             bigcom189 0.000000e+00
bigcom194             bigcom194 0.000000e+00
bigcom195             bigcom195 0.000000e+00
bigcom196             bigcom196 0.000000e+00
bigcom204             bigcom204 0.000000e+00
bigcom205             bigcom205 0.000000e+00
bigcom212             bigcom212 0.000000e+00
bigcom214             bigcom214 0.000000e+00
bigcom222             bigcom222 0.000000e+00
bigcom223             bigcom223 0.000000e+00
bigcom226             bigcom226 0.000000e+00
bigcom227             bigcom227 0.000000e+00
bigcom229             bigcom229 0.000000e+00
bigcom233             bigcom233 0.000000e+00
bigcom236             bigcom236 0.000000e+00
bigcom237             bigcom237 0.000000e+00
bigcom246             bigcom246 0.000000e+00
bigcom248             bigcom248 0.000000e+00
bigcom249             bigcom249 0.000000e+00
bigcom250             bigcom250 0.000000e+00
bigcom254             bigcom254 0.000000e+00
bigcom266             bigcom266 0.000000e+00
bigcom269             bigcom269 0.000000e+00
bigcom272             bigcom272 0.000000e+00
bigcom274             bigcom274 0.000000e+00
bigcom281             bigcom281 0.000000e+00
bigcom291             bigcom291 0.000000e+00
bigcom292             bigcom292 0.000000e+00
bigcom295             bigcom295 0.000000e+00
bigcom299             bigcom299 0.000000e+00
bigcom301             bigcom301 0.000000e+00
bigcom306             bigcom306 0.000000e+00
bigcom309             bigcom309 0.000000e+00
bigcom314             bigcom314 0.000000e+00
bigcom321             bigcom321 0.000000e+00
bigcom341             bigcom341 0.000000e+00
bigcom350             bigcom350 0.000000e+00
bigcom353             bigcom353 0.000000e+00
bigcom359             bigcom359 0.000000e+00
bigcom363             bigcom363 0.000000e+00
bigcom365             bigcom365 0.000000e+00
bigcom385             bigcom385 0.000000e+00
bigcom386             bigcom386 0.000000e+00
bigcom408             bigcom408 0.000000e+00
bigcom412             bigcom412 0.000000e+00
bigcom480             bigcom480 0.000000e+00
membership_s1     membership_s1 0.000000e+00
membership_s3     membership_s3 0.000000e+00
membership_s4     membership_s4 0.000000e+00
membership_s5     membership_s5 0.000000e+00
membership_s6     membership_s6 0.000000e+00
membership_s7     membership_s7 0.000000e+00
membership_s8     membership_s8 0.000000e+00
membership_s9     membership_s9 0.000000e+00
membership_s11   membership_s11 0.000000e+00
membership_s12   membership_s12 0.000000e+00
membership_s14   membership_s14 0.000000e+00
membership_s15   membership_s15 0.000000e+00
membership_s16   membership_s16 0.000000e+00
membership_s17   membership_s17 0.000000e+00
membership_s18   membership_s18 0.000000e+00
membership_s20   membership_s20 0.000000e+00
membership_s21   membership_s21 0.000000e+00
membership_s22   membership_s22 0.000000e+00
membership_s24   membership_s24 0.000000e+00
membership_s25   membership_s25 0.000000e+00
membership_s26   membership_s26 0.000000e+00
membership_s27   membership_s27 0.000000e+00
membership_s28   membership_s28 0.000000e+00
membership_s30   membership_s30 0.000000e+00
membership_s31   membership_s31 0.000000e+00
membership_s33   membership_s33 0.000000e+00
membership_s36   membership_s36 0.000000e+00
membership_s37   membership_s37 0.000000e+00
pdi                         pdi 0.000000e+00
[1] "Dataset: med_CT Model RF, run: 7 of 10 2015-06-22 15:00:58"
     |      Out-of-bag   |
Tree |      MSE  %Var(y) |
   1 | 0.003717   190.52 |
   2 | 0.003159   161.92 |
   3 | 0.002699   138.34 |
   4 |  0.00283   145.07 |
   5 | 0.002697   138.23 |
   6 | 0.002555   130.95 |
   7 | 0.002578   132.16 |
   8 | 0.002613   133.92 |
   9 | 0.002585   132.48 |
  10 | 0.002746   140.75 |
  11 | 0.002681   137.39 |
  12 | 0.002659   136.29 |
  13 | 0.002648   135.71 |
  14 | 0.002565   131.47 |
  15 | 0.002463   126.24 |
  16 | 0.002484   127.32 |
  17 | 0.002476   126.93 |
  18 | 0.002439   125.03 |
  19 | 0.002394   122.70 |
  20 | 0.002411   123.56 |
  21 | 0.002377   121.82 |
  22 | 0.002342   120.02 |
  23 | 0.002341   119.98 |
  24 | 0.002306   118.20 |
  25 |   0.0023   117.89 |
  26 | 0.002301   117.95 |
  27 | 0.002279   116.81 |
  28 | 0.002269   116.32 |
  29 | 0.002258   115.72 |
  30 | 0.002246   115.14 |
  31 | 0.002223   113.93 |
  32 | 0.002223   113.95 |
  33 | 0.002213   113.45 |
  34 | 0.002225   114.05 |
  35 | 0.002227   114.12 |
  36 | 0.002214   113.46 |
  37 | 0.002216   113.56 |
  38 | 0.002216   113.59 |
  39 | 0.002215   113.51 |
  40 | 0.002209   113.24 |
  41 | 0.002197   112.63 |
  42 | 0.002196   112.57 |
  43 | 0.002188   112.16 |
  44 | 0.002179   111.67 |
  45 | 0.002181   111.78 |
  46 | 0.002177   111.59 |
  47 | 0.002182   111.85 |
  48 | 0.002182   111.85 |
  49 | 0.002186   112.05 |
  50 | 0.002198   112.66 |
  51 | 0.002195   112.52 |
  52 | 0.002192   112.37 |
  53 | 0.002186   112.03 |
  54 | 0.002198   112.66 |
  55 | 0.002199   112.71 |
  56 | 0.002197   112.60 |
  57 | 0.002189   112.19 |
  58 | 0.002188   112.15 |
  59 | 0.002199   112.69 |
  60 | 0.002205   113.03 |
  61 | 0.002201   112.81 |
  62 | 0.002208   113.19 |
  63 | 0.002208   113.17 |
  64 | 0.002217   113.62 |
  65 | 0.002214   113.46 |
  66 | 0.002208   113.19 |
  67 | 0.002218   113.67 |
  68 | 0.002208   113.18 |
  69 | 0.002205   113.02 |
  70 |  0.00221   113.29 |
  71 | 0.002205   113.01 |
  72 | 0.002199   112.69 |
  73 | 0.002198   112.68 |
  74 | 0.002196   112.57 |
  75 | 0.002194   112.46 |
  76 | 0.002194   112.45 |
  77 |  0.00219   112.24 |
  78 | 0.002188   112.15 |
  79 | 0.002189   112.21 |
  80 | 0.002189   112.22 |
  81 |  0.00219   112.24 |
  82 | 0.002196   112.54 |
  83 | 0.002196   112.57 |
  84 | 0.002195   112.52 |
  85 | 0.002198   112.64 |
  86 |   0.0022   112.76 |
  87 | 0.002202   112.84 |
  88 | 0.002203   112.91 |
  89 | 0.002201   112.81 |
  90 | 0.002196   112.56 |
  91 | 0.002193   112.42 |
  92 | 0.002192   112.36 |
  93 |  0.00219   112.26 |
  94 |  0.00219   112.26 |
  95 |  0.00219   112.25 |
  96 | 0.002189   112.22 |
  97 | 0.002186   112.07 |
  98 | 0.002189   112.17 |
  99 | 0.002185   112.02 |
 100 | 0.002183   111.91 |
[1] "Random Forest variable coefficients"
                      %IncMSE IncNodePurity
graph0           0.000000e+00  1.043545e-20
graph1           4.735093e-04  2.009656e-02
graph2           6.892068e-04  8.744015e-02
graph3           1.243271e-04  4.309246e-02
graph4           1.170738e-03  4.671630e-02
graph5           0.000000e+00  5.931240e-17
graph6           5.962144e-04  6.690880e-02
graph7           1.143882e-03  1.174371e-01
graph8           0.000000e+00  9.173028e-19
graph9           1.010896e-03  1.534831e-01
graph10          1.040287e-03  1.402206e-01
graph11          1.943829e-03  4.830481e-02
graph12          2.820285e-03  1.880439e-01
graph13          6.224310e-04  4.932287e-02
graph14          6.154658e-04  5.468375e-02
graph15          2.185433e-03  7.656028e-02
graph16          3.552459e-05  2.416667e-02
graph17          7.572172e-04  7.390263e-02
graph18          2.191888e-04  5.422431e-02
graph19          2.463054e-05  3.722992e-04
graph20          5.609499e-04  1.275269e-01
graph21          1.510581e-04  1.087758e-01
graph22          7.165623e-04  3.149510e-02
graph23          1.148880e-03  3.283637e-02
graph24          7.567853e-05  3.326809e-02
graph25          1.785395e-03  1.485242e-01
graph26          1.402575e-03  4.036865e-02
graph27          3.643619e-04  2.421992e-02
graph28          4.021912e-04  7.269870e-02
graph29          1.349330e-04  1.559175e-02
orbit0           0.000000e+00  6.492687e-17
orbit1           1.046733e-04  1.839268e-02
orbit2           5.927682e-06  8.333333e-03
orbit3           5.635493e-04  4.673023e-02
orbit4           3.701500e-05  3.252314e-02
orbit5           1.407186e-03  1.536179e-01
orbit6           1.523273e-03  1.504634e-02
orbit7           1.774098e-05  4.795918e-03
orbit8           9.966949e-05  4.106719e-02
orbit9           4.606605e-04  5.837675e-02
orbit10          1.132300e-04  9.714286e-03
orbit11          3.452202e-04  3.404026e-02
orbit12          8.028905e-04  1.562595e-01
orbit13          4.969081e-05  2.025000e-02
orbit14          5.300353e-05  2.790698e-02
orbit15          8.299921e-05  4.497788e-02
orbit16          4.501483e-04  1.198128e-01
orbit17          1.783591e-05  6.581059e-04
orbit18          0.000000e+00  9.958770e-03
orbit19          2.770689e-03  7.137879e-02
orbit20          1.819335e-03  1.450121e-01
orbit21          3.911130e-04  9.087644e-02
orbit22          2.237643e-03  3.792932e-02
orbit23          0.000000e+00  2.314433e-19
orbit24          4.098168e-03  1.149895e-01
orbit25          8.969189e-04  1.193004e-01
orbit26          2.741974e-05  8.037541e-02
orbit27          1.174917e-04  1.139988e-01
orbit28          8.138890e-04  1.991790e-02
orbit29          3.621580e-04  1.991274e-02
orbit30          4.248758e-04  5.054481e-02
orbit31          9.959665e-04  5.145040e-02
orbit32          4.567319e-04  9.963006e-02
orbit33          0.000000e+00  3.178488e-17
orbit34          1.130189e-03  2.987623e-02
orbit35          5.737899e-04  5.044291e-02
orbit36          1.544359e-04  1.256341e-01
orbit37          7.807773e-05  5.715278e-02
orbit38          5.747510e-05  2.389262e-02
orbit39          1.998982e-04  2.035157e-02
orbit40          3.452914e-04  1.163965e-02
orbit41          1.364186e-04  1.509613e-02
orbit42          1.085970e-04  2.521657e-02
orbit43          1.219347e-04  5.116667e-02
orbit44          0.000000e+00  2.456396e-20
orbit45          3.895743e-03  1.258474e-01
orbit46          5.861594e-04  2.074575e-02
orbit47          5.938242e-06  1.714286e-02
orbit48          3.009993e-04  7.261664e-02
orbit49          5.901644e-04  9.438379e-02
orbit50          6.649083e-05  8.464524e-03
orbit51          6.379312e-04  1.204383e-01
orbit52          3.793012e-04  1.202437e-01
orbit53          8.090145e-04  8.023401e-02
orbit54          1.055361e-04  5.149877e-03
orbit55          0.000000e+00  3.412018e-18
orbit56          7.376558e-03  1.481010e-01
orbit57          2.695133e-04  6.233631e-02
orbit58          9.063444e-05  2.823529e-02
orbit59          2.496834e-04  4.700699e-04
orbit60          0.000000e+00  2.328343e-02
orbit61          0.000000e+00  6.247715e-20
orbit62          4.253032e-03  1.359374e-01
orbit63          1.216663e-03  2.473180e-02
orbit64          1.871007e-04  4.732386e-02
orbit65          1.656378e-03  1.178899e-01
orbit66          2.364438e-05  5.685764e-02
orbit67          9.529482e-05  2.750000e-02
orbit68          6.381842e-04  1.230915e-01
orbit69          0.000000e+00  9.583333e-03
orbit70          3.571012e-04  2.265859e-02
orbit71          7.079646e-05  1.285714e-02
orbit72          1.606940e-04  2.532991e-02
AP               0.000000e+00  3.117081e-21
bet              0.000000e+00  2.640000e-02
ecc              0.000000e+00  4.641741e-21
eccrad           0.000000e+00  1.084202e-21
close            4.438738e-04  1.962457e-02
constraint       1.116512e-04  1.562873e-02
coreness         0.000000e+00  1.280714e-20
knn              3.375536e-04  3.086097e-02
hubscore         4.161712e-05  1.925316e-02
pagerank         3.737605e-05  2.368859e-02
trans            5.789452e-05  4.584465e-02
evcent           5.479974e-04  3.017124e-02
first            0.000000e+00  2.166667e-02
upto_second      3.880400e-03  1.182001e-01
upto_third       4.095238e-05  2.709091e-02
upto_fourth      5.452514e-04  2.651313e-02
upto_fifth       5.906675e-06  2.547619e-02
upto_sixth       0.000000e+00  1.142139e-19
second           1.518575e-03  5.293387e-02
third            1.071680e-04  7.818443e-03
fourth           5.563319e-04  4.207516e-02
fifth            5.408593e-04  5.899743e-02
sixth            4.259988e-04  1.004213e-02
ratio1           5.847953e-06  8.333333e-03
ratio2           4.458231e-03  1.466182e-01
ratio3           6.324354e-04  7.389608e-02
ratio4           1.071464e-04  4.635158e-02
ratio5           5.296209e-05  3.125413e-02
ratio6           1.240810e-04  1.185527e-01
selfinter        0.000000e+00  1.423015e-21
walktrap_vertex -5.931198e-06  2.181818e-02
bigcom1          0.000000e+00  9.486769e-21
bigcom2          0.000000e+00  1.084202e-21
bigcom3          5.443009e-05  2.411770e-02
bigcom4          0.000000e+00  8.333333e-03
bigcom6          0.000000e+00  0.000000e+00
bigcom8          0.000000e+00  7.318365e-21
bigcom9          0.000000e+00  2.168404e-21
bigcom11         0.000000e+00  3.252607e-21
bigcom13         0.000000e+00  1.694066e-21
bigcom15         0.000000e+00  1.084202e-21
bigcom16         0.000000e+00  1.084202e-21
bigcom21         0.000000e+00  5.421011e-21
bigcom22         0.000000e+00  9.385125e-21
bigcom24         0.000000e+00  1.626303e-21
bigcom26         0.000000e+00  8.944668e-21
bigcom28        -3.954132e-06  3.151515e-03
bigcom30         0.000000e+00  7.928228e-21
bigcom31         0.000000e+00  5.421011e-22
bigcom32         0.000000e+00  3.286488e-21
bigcom33         0.000000e+00  1.626303e-21
bigcom34         0.000000e+00  0.000000e+00
bigcom36         0.000000e+00  5.421011e-22
bigcom37         0.000000e+00  0.000000e+00
bigcom38         0.000000e+00  0.000000e+00
bigcom39         0.000000e+00  1.626303e-21
bigcom40         1.209190e-05  1.332228e-03
bigcom43         0.000000e+00  0.000000e+00
bigcom44         0.000000e+00  2.710505e-21
bigcom46         0.000000e+00  5.421011e-21
bigcom47         0.000000e+00  5.421011e-22
bigcom49         0.000000e+00  5.421011e-21
bigcom50         0.000000e+00  0.000000e+00
bigcom51         0.000000e+00  1.355253e-21
bigcom52         0.000000e+00  0.000000e+00
bigcom54         0.000000e+00  0.000000e+00
bigcom56         0.000000e+00  6.030875e-21
bigcom62         0.000000e+00  0.000000e+00
bigcom66         0.000000e+00  0.000000e+00
bigcom68         0.000000e+00  0.000000e+00
bigcom69         0.000000e+00  2.710505e-21
bigcom71         0.000000e+00  0.000000e+00
bigcom72         0.000000e+00  0.000000e+00
bigcom73         0.000000e+00  1.490778e-21
bigcom74         0.000000e+00  4.336809e-21
bigcom75         0.000000e+00  2.981556e-21
bigcom76         0.000000e+00  0.000000e+00
bigcom77         0.000000e+00  2.439455e-21
bigcom79         0.000000e+00  3.794708e-21
bigcom80         0.000000e+00  1.626303e-21
bigcom82         0.000000e+00  5.421011e-22
bigcom83         0.000000e+00  0.000000e+00
bigcom84         0.000000e+00  0.000000e+00
bigcom85         0.000000e+00  0.000000e+00
bigcom87         0.000000e+00  6.505213e-21
bigcom89         0.000000e+00  0.000000e+00
bigcom91         0.000000e+00  1.084202e-21
bigcom92         0.000000e+00  3.252607e-21
bigcom93         0.000000e+00  5.421011e-22
bigcom96         0.000000e+00  1.626303e-21
bigcom97         0.000000e+00  3.388132e-21
bigcom98         0.000000e+00  0.000000e+00
bigcom99         0.000000e+00  0.000000e+00
bigcom101        0.000000e+00  8.131516e-22
bigcom104        0.000000e+00  1.084202e-21
bigcom106        0.000000e+00  5.421011e-22
bigcom109        0.000000e+00  0.000000e+00
bigcom113        0.000000e+00  1.084202e-21
bigcom116        0.000000e+00  3.252607e-21
bigcom120        0.000000e+00  5.421011e-22
bigcom123        0.000000e+00  0.000000e+00
bigcom126        0.000000e+00  4.336809e-21
bigcom127        0.000000e+00  0.000000e+00
bigcom137        0.000000e+00  1.626303e-21
bigcom139        0.000000e+00  5.421011e-22
bigcom140        0.000000e+00  1.626303e-21
bigcom143        0.000000e+00  0.000000e+00
bigcom145        0.000000e+00  1.626303e-21
bigcom146        0.000000e+00  5.421011e-22
bigcom147        0.000000e+00  2.168404e-21
bigcom149        0.000000e+00  5.421011e-22
bigcom153        0.000000e+00  2.710505e-21
bigcom154        0.000000e+00  5.421011e-22
bigcom156        0.000000e+00  3.523657e-21
bigcom157        0.000000e+00  5.421011e-22
bigcom158        0.000000e+00  3.252607e-21
bigcom160        0.000000e+00  0.000000e+00
bigcom161        0.000000e+00  1.084202e-21
bigcom162        0.000000e+00  0.000000e+00
bigcom164        0.000000e+00  0.000000e+00
bigcom166        0.000000e+00  1.151965e-21
bigcom167        0.000000e+00  3.252607e-21
bigcom171        0.000000e+00  2.168404e-21
bigcom173        0.000000e+00  2.710505e-21
bigcom175        0.000000e+00  0.000000e+00
bigcom176        0.000000e+00  0.000000e+00
bigcom177        0.000000e+00  0.000000e+00
bigcom178        0.000000e+00  0.000000e+00
bigcom180        0.000000e+00  0.000000e+00
bigcom181        0.000000e+00  2.981556e-21
bigcom184        0.000000e+00  0.000000e+00
bigcom186        0.000000e+00  0.000000e+00
bigcom187        0.000000e+00  5.421011e-22
bigcom189        0.000000e+00  1.084202e-21
bigcom194        0.000000e+00  0.000000e+00
bigcom195        0.000000e+00  5.421011e-22
bigcom196        0.000000e+00  5.421011e-22
bigcom204        0.000000e+00  0.000000e+00
bigcom205        0.000000e+00  1.084202e-21
bigcom212        0.000000e+00  5.421011e-22
bigcom214        0.000000e+00  2.168404e-21
bigcom222        0.000000e+00  5.421011e-22
bigcom223        0.000000e+00  8.131516e-22
bigcom226        0.000000e+00  0.000000e+00
bigcom227        0.000000e+00  2.710505e-22
bigcom229        0.000000e+00  0.000000e+00
bigcom233        0.000000e+00  8.131516e-22
bigcom236        0.000000e+00  0.000000e+00
bigcom237        0.000000e+00  0.000000e+00
bigcom246        0.000000e+00  0.000000e+00
bigcom248        0.000000e+00  3.252607e-21
bigcom249        0.000000e+00  5.421011e-22
bigcom250        0.000000e+00  1.626303e-21
bigcom254        0.000000e+00  0.000000e+00
bigcom266        0.000000e+00  2.236167e-21
bigcom269        0.000000e+00  0.000000e+00
bigcom272        0.000000e+00  1.626303e-21
bigcom274        0.000000e+00  5.421011e-22
bigcom281        0.000000e+00  0.000000e+00
bigcom291        0.000000e+00  5.421011e-22
bigcom292        0.000000e+00  5.421011e-22
bigcom295        0.000000e+00  2.168404e-21
bigcom299        0.000000e+00  1.626303e-21
bigcom301        0.000000e+00  1.084202e-21
bigcom306        0.000000e+00  5.421011e-22
bigcom309        0.000000e+00  0.000000e+00
bigcom314        0.000000e+00  3.252607e-21
bigcom321        0.000000e+00  0.000000e+00
bigcom341        0.000000e+00  3.252607e-21
bigcom350        0.000000e+00  5.421011e-22
bigcom353        0.000000e+00  0.000000e+00
bigcom359        0.000000e+00  4.065758e-21
bigcom363        0.000000e+00  0.000000e+00
bigcom365        0.000000e+00  4.336809e-21
bigcom385        0.000000e+00  1.626303e-21
bigcom386        0.000000e+00  1.084202e-21
bigcom408        0.000000e+00  4.336809e-21
bigcom412        0.000000e+00  0.000000e+00
bigcom480        0.000000e+00  0.000000e+00
spin_vertex     -1.992861e-06  4.423134e-01
membership_s1    0.000000e+00  3.856209e-03
membership_s3    0.000000e+00  2.710505e-21
membership_s4    0.000000e+00  2.236167e-21
membership_s5    5.813953e-06  8.571429e-03
membership_s6    0.000000e+00  1.192622e-20
membership_s7    3.629007e-08  4.660327e-02
membership_s8    0.000000e+00  0.000000e+00
membership_s9    0.000000e+00  6.776264e-23
membership_s11   0.000000e+00  1.626303e-21
membership_s12   0.000000e+00  1.626303e-21
membership_s14   0.000000e+00  4.404571e-21
membership_s15   0.000000e+00  3.320369e-21
membership_s16   0.000000e+00  0.000000e+00
membership_s17   0.000000e+00  0.000000e+00
membership_s18   0.000000e+00  1.084202e-21
membership_s20   0.000000e+00  0.000000e+00
membership_s21   0.000000e+00  2.439455e-21
membership_s22   0.000000e+00  5.421011e-21
membership_s24   0.000000e+00  3.794708e-21
membership_s25   0.000000e+00  8.131516e-22
membership_s26   0.000000e+00  0.000000e+00
membership_s27   0.000000e+00  4.675622e-21
membership_s28   0.000000e+00  0.000000e+00
membership_s30  -7.238015e-06  2.644415e-04
membership_s31   0.000000e+00  8.673617e-21
membership_s32   1.862515e-05  7.358961e-02
membership_s33   0.000000e+00  5.421011e-22
membership_s36   0.000000e+00  7.352246e-21
membership_s37   0.000000e+00  8.673617e-21
V1               9.116895e-05  1.913827e-01
V2              -1.142072e-05  1.271209e-01
pdi              0.000000e+00  1.436568e-20
adhesion         1.391742e-03  1.988011e-01
cohesion         1.308410e-03  1.000944e-01
inner            1.366519e-05  8.461093e-03
outer            6.107882e-04  6.250494e-02
ioratio          1.215743e-04  5.800229e-02
comsize          7.490368e-04  2.129974e-01
[1] "Dataset: med_CT Model GLM, run: 7 of 10 2015-06-22 15:01:31"
[1] "glmnet variable coefficients"
                     [,1]          [,2]
(Intercept)     -6.235499  8.157249e+03
graph0           0.000000  5.682025e-02
graph1           0.000000  0.000000e+00
graph2           0.000000  0.000000e+00
graph3           0.000000  0.000000e+00
graph4           0.000000  0.000000e+00
graph5           0.000000  4.237531e-03
graph6           0.000000  0.000000e+00
graph7           0.000000  2.590097e-05
graph8           0.000000 -1.623031e-02
graph9           0.000000  9.759222e-08
graph10          0.000000  2.590361e-09
graph11          0.000000  0.000000e+00
graph12          0.000000  1.241500e-07
graph13          0.000000  0.000000e+00
graph14          0.000000  0.000000e+00
graph15          0.000000  0.000000e+00
graph16          0.000000 -6.543024e-06
graph17          0.000000  1.173015e-06
graph18          0.000000  1.697215e-06
graph19          0.000000  0.000000e+00
graph20          0.000000 -2.329220e-05
graph21          0.000000  3.587489e-06
graph22          0.000000 -2.184342e-04
graph23          0.000000  2.880124e-05
graph24          0.000000 -5.812344e-05
graph25          0.000000  0.000000e+00
graph26          0.000000  1.416537e-03
graph27          0.000000  1.981336e-04
graph28          0.000000  0.000000e+00
graph29          0.000000 -2.521829e-02
orbit0           0.000000  5.786880e-02
orbit1           0.000000  0.000000e+00
orbit2           0.000000  4.676565e-04
orbit3           0.000000  0.000000e+00
orbit4           0.000000 -1.915569e-07
orbit5           0.000000  3.805486e-05
orbit6           0.000000  0.000000e+00
orbit7           0.000000  0.000000e+00
orbit8           0.000000  3.983856e-03
orbit9           0.000000  0.000000e+00
orbit10          0.000000  0.000000e+00
orbit11          0.000000  0.000000e+00
orbit12          0.000000  2.083858e-03
orbit13          0.000000 -3.258621e-03
orbit14          0.000000 -1.541118e-02
orbit15          0.000000  1.314436e-06
orbit16          0.000000 -1.088156e-06
orbit17          0.000000  3.376522e-08
orbit18          0.000000  5.733011e-08
orbit19          0.000000  0.000000e+00
orbit20          0.000000  1.726440e-07
orbit21          0.000000  2.162574e-06
orbit22          0.000000  0.000000e+00
orbit23          0.000000 -2.706337e-04
orbit24          0.000000  2.955717e-06
orbit25          0.000000 -2.076555e-11
orbit26          0.000000  2.101229e-08
orbit27          0.000000  6.474494e-07
orbit28          0.000000 -2.353359e-05
orbit29          0.000000 -6.752681e-07
orbit30          0.000000  0.000000e+00
orbit31          0.000000  3.131829e-08
orbit32          0.000000 -4.321339e-08
orbit33          0.000000  4.832340e-04
orbit34          0.000000  0.000000e+00
orbit35          0.000000 -3.943556e-05
orbit36          0.000000 -3.012215e-05
orbit37          0.000000 -7.194314e-06
orbit38          0.000000  4.677977e-06
orbit39          0.000000  0.000000e+00
orbit40          0.000000  8.122608e-06
orbit41          0.000000  3.932878e-06
orbit42          0.000000 -5.279098e-05
orbit43          0.000000  7.211944e-06
orbit44          0.000000 -7.437119e-03
orbit45          0.000000 -3.410427e-08
orbit46          0.000000 -5.202588e-05
orbit47          0.000000  4.408044e-05
orbit48          0.000000  4.040567e-05
orbit49          0.000000 -1.695263e-05
orbit50          0.000000 -3.010727e-03
orbit51          0.000000  4.700770e-04
orbit52          0.000000 -3.266390e-04
orbit53          0.000000 -8.071337e-05
orbit54          0.000000 -2.071946e-04
orbit55          0.000000 -1.122640e-03
orbit56          0.000000  3.328622e-04
orbit57          0.000000  8.778184e-07
orbit58          0.000000 -1.850671e-02
orbit59          0.000000 -3.064779e-04
orbit60          0.000000  7.828352e-04
orbit61          0.000000 -6.145753e-03
orbit62          0.000000 -1.276889e-03
orbit63          0.000000  4.852158e-04
orbit64          0.000000  3.598772e-04
orbit65          0.000000  1.918340e-03
orbit66          0.000000  3.131744e-03
orbit67          0.000000  7.169945e-04
orbit68          0.000000 -2.165451e-05
orbit69          0.000000  7.900810e-02
orbit70          0.000000  1.312563e-03
orbit71          0.000000 -5.559636e-02
orbit72          0.000000 -2.500066e-02
AP               0.000000 -1.351936e+00
bet              0.000000 -3.524308e-05
ecc              0.000000 -9.416861e-01
eccrad           0.000000 -5.522092e+00
close            0.000000  0.000000e+00
constraint       0.000000 -3.428026e+00
coreness         0.000000 -6.688554e-01
knn              0.000000 -5.310350e-05
hubscore         0.000000  3.593146e+01
pagerank         0.000000  0.000000e+00
trans            0.000000 -6.232005e+00
evcent           0.000000  1.682720e+01
first            0.000000  5.601188e-02
upto_second      0.000000  0.000000e+00
upto_third       0.000000  0.000000e+00
upto_fourth      0.000000  1.758019e-03
upto_fifth       0.000000 -2.986888e-03
upto_sixth       0.000000 -6.146240e-01
second           0.000000  0.000000e+00
third            0.000000  2.827351e-05
fourth           0.000000  8.043885e-05
fifth            0.000000 -2.415661e-03
sixth            0.000000  4.666416e-06
ratio1           0.000000 -1.186224e-02
ratio2           0.000000  5.218912e-02
ratio3           0.000000 -2.718800e-01
ratio4           0.000000 -1.304138e+01
ratio5           0.000000 -4.199765e+01
ratio6           0.000000  4.634514e-02
selfinter        0.000000  9.730699e-01
walktrap_vertex  0.000000  2.972992e-02
bigcom1          0.000000  1.500691e+00
bigcom2          0.000000  0.000000e+00
bigcom3          0.000000  1.852973e+00
bigcom4          0.000000  5.655244e-01
bigcom6          0.000000 -1.138987e+00
bigcom8          0.000000 -6.189845e-04
bigcom9          0.000000  0.000000e+00
bigcom11         0.000000  0.000000e+00
bigcom13         0.000000  0.000000e+00
bigcom15         0.000000  0.000000e+00
bigcom16         0.000000  0.000000e+00
bigcom21         0.000000 -1.620346e-01
bigcom22         0.000000 -1.916681e+00
bigcom24         0.000000  0.000000e+00
bigcom26         0.000000 -6.581858e-02
bigcom28         0.000000  2.401865e-01
bigcom30         0.000000 -1.558214e+00
bigcom31         0.000000  0.000000e+00
bigcom32         0.000000  0.000000e+00
bigcom33         0.000000 -3.485128e-01
bigcom34         0.000000  0.000000e+00
bigcom36         0.000000  0.000000e+00
bigcom37         0.000000  0.000000e+00
bigcom38         0.000000 -3.119373e-01
bigcom39         0.000000  0.000000e+00
bigcom40         0.000000  1.383508e+00
bigcom43         0.000000  0.000000e+00
bigcom44         0.000000  0.000000e+00
bigcom46         0.000000  0.000000e+00
bigcom47         0.000000  0.000000e+00
bigcom49         0.000000  0.000000e+00
bigcom50         0.000000  0.000000e+00
bigcom51         0.000000  0.000000e+00
bigcom52         0.000000  0.000000e+00
bigcom54         0.000000  0.000000e+00
bigcom56         0.000000  0.000000e+00
bigcom62         0.000000  0.000000e+00
bigcom66         0.000000  0.000000e+00
bigcom68         0.000000  0.000000e+00
bigcom69         0.000000  0.000000e+00
bigcom71         0.000000  0.000000e+00
bigcom72         0.000000  0.000000e+00
bigcom73         0.000000  0.000000e+00
bigcom74         0.000000  0.000000e+00
bigcom75         0.000000  0.000000e+00
bigcom76         0.000000  0.000000e+00
bigcom77         0.000000  0.000000e+00
bigcom79         0.000000 -4.719433e-01
bigcom80         0.000000  0.000000e+00
bigcom82         0.000000  0.000000e+00
bigcom83         0.000000  0.000000e+00
bigcom84         0.000000  0.000000e+00
bigcom85         0.000000 -2.210499e-01
bigcom87         0.000000  0.000000e+00
bigcom89         0.000000  0.000000e+00
bigcom91         0.000000  0.000000e+00
bigcom92         0.000000  0.000000e+00
bigcom93         0.000000  0.000000e+00
bigcom96         0.000000  0.000000e+00
bigcom97         0.000000  0.000000e+00
bigcom98         0.000000 -1.081398e+00
bigcom99         0.000000  0.000000e+00
bigcom101        0.000000  0.000000e+00
bigcom104        0.000000  0.000000e+00
bigcom106        0.000000  0.000000e+00
bigcom109        0.000000  0.000000e+00
bigcom113        0.000000  0.000000e+00
bigcom116        0.000000 -2.436385e-01
bigcom120        0.000000  0.000000e+00
bigcom123        0.000000  0.000000e+00
bigcom126        0.000000  0.000000e+00
bigcom127        0.000000  0.000000e+00
bigcom137        0.000000 -2.320679e-01
bigcom139        0.000000  0.000000e+00
bigcom140        0.000000  0.000000e+00
bigcom143        0.000000  0.000000e+00
bigcom145        0.000000  0.000000e+00
bigcom146        0.000000  0.000000e+00
bigcom147        0.000000  0.000000e+00
bigcom149        0.000000  0.000000e+00
bigcom153        0.000000  0.000000e+00
bigcom154        0.000000  0.000000e+00
bigcom156        0.000000  0.000000e+00
bigcom157        0.000000  0.000000e+00
bigcom158        0.000000  0.000000e+00
bigcom160        0.000000  0.000000e+00
bigcom161        0.000000  0.000000e+00
bigcom162        0.000000  0.000000e+00
bigcom164        0.000000  0.000000e+00
bigcom166        0.000000  0.000000e+00
bigcom167        0.000000  0.000000e+00
bigcom171        0.000000 -4.954722e-01
bigcom173        0.000000  0.000000e+00
bigcom175        0.000000  0.000000e+00
bigcom176        0.000000  0.000000e+00
bigcom177        0.000000  0.000000e+00
bigcom178        0.000000  0.000000e+00
bigcom180        0.000000  0.000000e+00
bigcom181        0.000000  0.000000e+00
bigcom184        0.000000  0.000000e+00
bigcom186        0.000000  0.000000e+00
bigcom187        0.000000 -8.185447e-01
bigcom189        0.000000  0.000000e+00
bigcom194        0.000000  0.000000e+00
bigcom195        0.000000  0.000000e+00
bigcom196        0.000000 -8.951516e-03
bigcom204        0.000000  0.000000e+00
bigcom205        0.000000  0.000000e+00
bigcom212        0.000000  0.000000e+00
bigcom214        0.000000  0.000000e+00
bigcom222        0.000000  0.000000e+00
bigcom223        0.000000  0.000000e+00
bigcom226        0.000000  0.000000e+00
bigcom227        0.000000  0.000000e+00
bigcom229        0.000000  0.000000e+00
bigcom233        0.000000  0.000000e+00
bigcom236        0.000000  0.000000e+00
bigcom237        0.000000  0.000000e+00
bigcom246        0.000000  0.000000e+00
bigcom248        0.000000 -7.435873e-01
bigcom249        0.000000  0.000000e+00
bigcom250        0.000000  0.000000e+00
bigcom254        0.000000  0.000000e+00
bigcom266        0.000000  0.000000e+00
bigcom269        0.000000  0.000000e+00
bigcom272        0.000000  0.000000e+00
bigcom274        0.000000  0.000000e+00
bigcom281        0.000000  0.000000e+00
bigcom291        0.000000  0.000000e+00
bigcom292        0.000000 -2.002759e-02
bigcom295        0.000000  0.000000e+00
bigcom299        0.000000 -4.463508e-02
bigcom301        0.000000  0.000000e+00
bigcom306        0.000000  0.000000e+00
bigcom309        0.000000  0.000000e+00
bigcom314        0.000000  0.000000e+00
bigcom321        0.000000  0.000000e+00
bigcom341        0.000000  0.000000e+00
bigcom350        0.000000  0.000000e+00
bigcom353        0.000000  0.000000e+00
bigcom359        0.000000  0.000000e+00
bigcom363        0.000000  0.000000e+00
bigcom365        0.000000  0.000000e+00
bigcom385        0.000000 -1.341476e+00
bigcom386        0.000000  0.000000e+00
bigcom408        0.000000 -3.409875e-01
bigcom412        0.000000  0.000000e+00
bigcom480        0.000000  0.000000e+00
spin_vertex      0.000000 -6.809777e+00
membership_s1    0.000000  4.737178e-01
membership_s3    0.000000  0.000000e+00
membership_s4    0.000000  9.280172e-01
membership_s5    0.000000 -1.448299e+00
membership_s6    0.000000 -1.165902e+00
membership_s7    0.000000  7.049337e-01
membership_s8    0.000000  0.000000e+00
membership_s9    0.000000  0.000000e+00
membership_s11   0.000000  0.000000e+00
membership_s12   0.000000  0.000000e+00
membership_s14   0.000000  0.000000e+00
membership_s15   0.000000  0.000000e+00
membership_s16   0.000000  0.000000e+00
membership_s17   0.000000  0.000000e+00
membership_s18   0.000000 -1.957232e-01
membership_s20   0.000000  0.000000e+00
membership_s21   0.000000 -7.512797e-01
membership_s22   0.000000  0.000000e+00
membership_s24   0.000000 -5.578333e-01
membership_s25   0.000000 -1.181857e+00
membership_s26   0.000000  0.000000e+00
membership_s27   0.000000 -1.048485e+00
membership_s28   0.000000  0.000000e+00
membership_s30   0.000000  1.409842e+00
membership_s31   0.000000 -9.924731e-01
membership_s32   0.000000  2.106754e+00
membership_s33   0.000000  0.000000e+00
membership_s36   0.000000 -5.151415e-01
membership_s37   0.000000  0.000000e+00
V1               0.000000  1.721213e+00
V2               0.000000 -6.130135e-01
pdi              0.000000 -2.416853e+03
adhesion         0.000000 -6.927239e-04
cohesion         0.000000  1.230633e-03
inner            0.000000 -2.743406e-05
outer            0.000000  1.423534e-03
ioratio          0.000000 -4.812335e-03
comsize          0.000000  3.574097e-03
[1] "Dataset: med_CT Model GBM, run: 8 of 10 2015-06-22 15:02:34"
Iter   TrainDeviance   ValidDeviance   StepSize   Improve
     1        0.0302            -nan     0.0100   -0.0000
     2        0.0294            -nan     0.0100    0.0002
     3        0.0282            -nan     0.0100   -0.0000
     4        0.0265            -nan     0.0100   -0.0000
     5        0.0262            -nan     0.0100   -0.0000
     6        0.0253            -nan     0.0100   -0.0000
     7        0.0246            -nan     0.0100   -0.0000
     8        0.0241            -nan     0.0100   -0.0000
     9        0.0233            -nan     0.0100    0.0001
    10        0.0229            -nan     0.0100   -0.0000
    20        0.0190            -nan     0.0100   -0.0000
    40        0.0150            -nan     0.0100    0.0000
    60        0.0128            -nan     0.0100   -0.0000
    80        0.0114            -nan     0.0100   -0.0000
    98        0.0102            -nan     0.0100   -0.0000

[1] "GBM variable coefficients"
                            var      rel.inf
orbit65                 orbit65 7.859946e+00
orbit56                 orbit56 7.337036e+00
spin_vertex         spin_vertex 7.312783e+00
orbit40                 orbit40 5.550474e+00
graph12                 graph12 4.371157e+00
bigcom21               bigcom21 3.612093e+00
ratio2                   ratio2 3.187744e+00
walktrap_vertex walktrap_vertex 2.154339e+00
outer                     outer 2.130363e+00
orbit20                 orbit20 2.084024e+00
pagerank               pagerank 1.864122e+00
comsize                 comsize 1.811738e+00
cohesion               cohesion 1.706609e+00
orbit9                   orbit9 1.638838e+00
orbit25                 orbit25 1.583345e+00
ratio4                   ratio4 1.564141e+00
orbit62                 orbit62 1.561943e+00
graph19                 graph19 1.422032e+00
graph5                   graph5 1.402054e+00
orbit24                 orbit24 1.348930e+00
third                     third 1.250964e+00
orbit31                 orbit31 1.250132e+00
orbit49                 orbit49 1.198796e+00
trans                     trans 1.196508e+00
V1                           V1 1.176275e+00
orbit41                 orbit41 1.130875e+00
graph10                 graph10 1.120603e+00
graph14                 graph14 1.118538e+00
ioratio                 ioratio 1.097637e+00
adhesion               adhesion 1.042137e+00
V2                           V2 1.006983e+00
upto_third           upto_third 9.868268e-01
orbit35                 orbit35 9.610553e-01
orbit46                 orbit46 9.348950e-01
orbit36                 orbit36 9.310972e-01
orbit28                 orbit28 8.772380e-01
orbit50                 orbit50 8.686436e-01
graph29                 graph29 8.586640e-01
graph22                 graph22 7.978505e-01
graph21                 graph21 7.540225e-01
orbit66                 orbit66 6.919080e-01
graph17                 graph17 6.846411e-01
orbit38                 orbit38 6.449258e-01
orbit18                 orbit18 6.137712e-01
graph27                 graph27 5.990600e-01
orbit45                 orbit45 5.974448e-01
bigcom3                 bigcom3 5.317600e-01
orbit52                 orbit52 5.237081e-01
ratio1                   ratio1 5.236279e-01
orbit11                 orbit11 5.174085e-01
graph26                 graph26 5.135024e-01
graph20                 graph20 5.086099e-01
graph16                 graph16 5.056263e-01
orbit37                 orbit37 4.925307e-01
bet                         bet 4.836382e-01
orbit5                   orbit5 4.607044e-01
sixth                     sixth 4.592846e-01
orbit39                 orbit39 4.492209e-01
constraint           constraint 4.418385e-01
orbit30                 orbit30 4.361388e-01
orbit21                 orbit21 3.564959e-01
orbit63                 orbit63 3.487938e-01
orbit1                   orbit1 3.477052e-01
orbit55                 orbit55 3.313348e-01
ratio5                   ratio5 3.208810e-01
graph4                   graph4 3.171803e-01
orbit57                 orbit57 3.107064e-01
fourth                   fourth 3.023627e-01
orbit58                 orbit58 2.873381e-01
graph7                   graph7 2.619326e-01
orbit23                 orbit23 2.406647e-01
ratio6                   ratio6 1.948257e-01
graph9                   graph9 1.881744e-01
orbit51                 orbit51 1.764060e-01
close                     close 1.665574e-01
orbit70                 orbit70 1.652457e-01
upto_fifth           upto_fifth 1.587986e-01
graph15                 graph15 1.585138e-01
orbit53                 orbit53 1.508999e-01
orbit4                   orbit4 1.496489e-01
orbit42                 orbit42 1.490283e-01
orbit29                 orbit29 1.456714e-01
graph2                   graph2 1.447158e-01
graph8                   graph8 1.436130e-01
graph11                 graph11 1.428242e-01
orbit15                 orbit15 1.301462e-01
upto_fourth         upto_fourth 1.286311e-01
orbit67                 orbit67 1.159724e-01
orbit43                 orbit43 1.145770e-01
orbit27                 orbit27 1.124439e-01
orbit47                 orbit47 1.106781e-01
orbit7                   orbit7 1.095004e-01
orbit16                 orbit16 1.089213e-01
upto_sixth           upto_sixth 1.057635e-01
orbit2                   orbit2 1.055128e-01
orbit13                 orbit13 1.000790e-01
orbit69                 orbit69 9.895712e-02
graph25                 graph25 9.107799e-02
bigcom4                 bigcom4 9.035939e-02
membership_s32   membership_s32 2.736348e-02
membership_s30   membership_s30 1.846730e-02
evcent                   evcent 8.486337e-03
knn                         knn 2.392021e-03
inner                     inner 1.818937e-03
orbit59                 orbit59 1.763926e-03
graph28                 graph28 1.504902e-03
graph24                 graph24 1.498062e-03
graph3                   graph3 1.412520e-03
bigcom28               bigcom28 1.231866e-03
orbit26                 orbit26 1.024007e-03
graph23                 graph23 9.967792e-04
orbit64                 orbit64 9.864473e-04
graph1                   graph1 8.117184e-04
graph18                 graph18 6.823682e-04
orbit12                 orbit12 6.584489e-04
fifth                     fifth 3.987438e-04
orbit48                 orbit48 3.844581e-04
ratio3                   ratio3 3.733574e-04
orbit60                 orbit60 3.279805e-04
orbit10                 orbit10 2.328055e-04
orbit61                 orbit61 2.317554e-04
orbit17                 orbit17 2.287661e-04
second                   second 2.280496e-04
graph6                   graph6 2.160827e-04
coreness               coreness 2.137871e-04
graph13                 graph13 2.029012e-04
upto_second         upto_second 8.785942e-05
graph0                   graph0 3.574753e-05
orbit0                   orbit0 0.000000e+00
orbit3                   orbit3 0.000000e+00
orbit6                   orbit6 0.000000e+00
orbit8                   orbit8 0.000000e+00
orbit14                 orbit14 0.000000e+00
orbit19                 orbit19 0.000000e+00
orbit22                 orbit22 0.000000e+00
orbit32                 orbit32 0.000000e+00
orbit33                 orbit33 0.000000e+00
orbit34                 orbit34 0.000000e+00
orbit44                 orbit44 0.000000e+00
orbit54                 orbit54 0.000000e+00
orbit68                 orbit68 0.000000e+00
orbit71                 orbit71 0.000000e+00
orbit72                 orbit72 0.000000e+00
AP                           AP 0.000000e+00
ecc                         ecc 0.000000e+00
eccrad                   eccrad 0.000000e+00
hubscore               hubscore 0.000000e+00
first                     first 0.000000e+00
selfinter             selfinter 0.000000e+00
bigcom1                 bigcom1 0.000000e+00
bigcom2                 bigcom2 0.000000e+00
bigcom6                 bigcom6 0.000000e+00
bigcom8                 bigcom8 0.000000e+00
bigcom9                 bigcom9 0.000000e+00
bigcom11               bigcom11 0.000000e+00
bigcom13               bigcom13 0.000000e+00
bigcom15               bigcom15 0.000000e+00
bigcom16               bigcom16 0.000000e+00
bigcom22               bigcom22 0.000000e+00
bigcom24               bigcom24 0.000000e+00
bigcom26               bigcom26 0.000000e+00
bigcom30               bigcom30 0.000000e+00
bigcom31               bigcom31 0.000000e+00
bigcom32               bigcom32 0.000000e+00
bigcom33               bigcom33 0.000000e+00
bigcom34               bigcom34 0.000000e+00
bigcom36               bigcom36 0.000000e+00
bigcom37               bigcom37 0.000000e+00
bigcom38               bigcom38 0.000000e+00
bigcom39               bigcom39 0.000000e+00
bigcom40               bigcom40 0.000000e+00
bigcom43               bigcom43 0.000000e+00
bigcom44               bigcom44 0.000000e+00
bigcom46               bigcom46 0.000000e+00
bigcom47               bigcom47 0.000000e+00
bigcom49               bigcom49 0.000000e+00
bigcom50               bigcom50 0.000000e+00
bigcom51               bigcom51 0.000000e+00
bigcom52               bigcom52 0.000000e+00
bigcom54               bigcom54 0.000000e+00
bigcom56               bigcom56 0.000000e+00
bigcom62               bigcom62 0.000000e+00
bigcom66               bigcom66 0.000000e+00
bigcom68               bigcom68 0.000000e+00
bigcom69               bigcom69 0.000000e+00
bigcom71               bigcom71 0.000000e+00
bigcom72               bigcom72 0.000000e+00
bigcom73               bigcom73 0.000000e+00
bigcom74               bigcom74 0.000000e+00
bigcom75               bigcom75 0.000000e+00
bigcom76               bigcom76 0.000000e+00
bigcom77               bigcom77 0.000000e+00
bigcom79               bigcom79 0.000000e+00
bigcom80               bigcom80 0.000000e+00
bigcom82               bigcom82 0.000000e+00
bigcom83               bigcom83 0.000000e+00
bigcom84               bigcom84 0.000000e+00
bigcom85               bigcom85 0.000000e+00
bigcom87               bigcom87 0.000000e+00
bigcom89               bigcom89 0.000000e+00
bigcom91               bigcom91 0.000000e+00
bigcom92               bigcom92 0.000000e+00
bigcom93               bigcom93 0.000000e+00
bigcom96               bigcom96 0.000000e+00
bigcom97               bigcom97 0.000000e+00
bigcom98               bigcom98 0.000000e+00
bigcom99               bigcom99 0.000000e+00
bigcom101             bigcom101 0.000000e+00
bigcom104             bigcom104 0.000000e+00
bigcom106             bigcom106 0.000000e+00
bigcom109             bigcom109 0.000000e+00
bigcom113             bigcom113 0.000000e+00
bigcom116             bigcom116 0.000000e+00
bigcom120             bigcom120 0.000000e+00
bigcom123             bigcom123 0.000000e+00
bigcom126             bigcom126 0.000000e+00
bigcom127             bigcom127 0.000000e+00
bigcom137             bigcom137 0.000000e+00
bigcom139             bigcom139 0.000000e+00
bigcom140             bigcom140 0.000000e+00
bigcom143             bigcom143 0.000000e+00
bigcom145             bigcom145 0.000000e+00
bigcom146             bigcom146 0.000000e+00
bigcom147             bigcom147 0.000000e+00
bigcom149             bigcom149 0.000000e+00
bigcom153             bigcom153 0.000000e+00
bigcom154             bigcom154 0.000000e+00
bigcom156             bigcom156 0.000000e+00
bigcom157             bigcom157 0.000000e+00
bigcom158             bigcom158 0.000000e+00
bigcom160             bigcom160 0.000000e+00
bigcom161             bigcom161 0.000000e+00
bigcom162             bigcom162 0.000000e+00
bigcom164             bigcom164 0.000000e+00
bigcom166             bigcom166 0.000000e+00
bigcom167             bigcom167 0.000000e+00
bigcom171             bigcom171 0.000000e+00
bigcom173             bigcom173 0.000000e+00
bigcom175             bigcom175 0.000000e+00
bigcom176             bigcom176 0.000000e+00
bigcom177             bigcom177 0.000000e+00
bigcom178             bigcom178 0.000000e+00
bigcom180             bigcom180 0.000000e+00
bigcom181             bigcom181 0.000000e+00
bigcom184             bigcom184 0.000000e+00
bigcom186             bigcom186 0.000000e+00
bigcom187             bigcom187 0.000000e+00
bigcom189             bigcom189 0.000000e+00
bigcom194             bigcom194 0.000000e+00
bigcom195             bigcom195 0.000000e+00
bigcom196             bigcom196 0.000000e+00
bigcom204             bigcom204 0.000000e+00
bigcom205             bigcom205 0.000000e+00
bigcom212             bigcom212 0.000000e+00
bigcom214             bigcom214 0.000000e+00
bigcom222             bigcom222 0.000000e+00
bigcom223             bigcom223 0.000000e+00
bigcom226             bigcom226 0.000000e+00
bigcom227             bigcom227 0.000000e+00
bigcom229             bigcom229 0.000000e+00
bigcom233             bigcom233 0.000000e+00
bigcom236             bigcom236 0.000000e+00
bigcom237             bigcom237 0.000000e+00
bigcom246             bigcom246 0.000000e+00
bigcom248             bigcom248 0.000000e+00
bigcom249             bigcom249 0.000000e+00
bigcom250             bigcom250 0.000000e+00
bigcom254             bigcom254 0.000000e+00
bigcom266             bigcom266 0.000000e+00
bigcom269             bigcom269 0.000000e+00
bigcom272             bigcom272 0.000000e+00
bigcom274             bigcom274 0.000000e+00
bigcom281             bigcom281 0.000000e+00
bigcom291             bigcom291 0.000000e+00
bigcom292             bigcom292 0.000000e+00
bigcom295             bigcom295 0.000000e+00
bigcom299             bigcom299 0.000000e+00
bigcom301             bigcom301 0.000000e+00
bigcom306             bigcom306 0.000000e+00
bigcom309             bigcom309 0.000000e+00
bigcom314             bigcom314 0.000000e+00
bigcom321             bigcom321 0.000000e+00
bigcom341             bigcom341 0.000000e+00
bigcom350             bigcom350 0.000000e+00
bigcom353             bigcom353 0.000000e+00
bigcom359             bigcom359 0.000000e+00
bigcom363             bigcom363 0.000000e+00
bigcom365             bigcom365 0.000000e+00
bigcom385             bigcom385 0.000000e+00
bigcom386             bigcom386 0.000000e+00
bigcom408             bigcom408 0.000000e+00
bigcom412             bigcom412 0.000000e+00
bigcom480             bigcom480 0.000000e+00
membership_s1     membership_s1 0.000000e+00
membership_s3     membership_s3 0.000000e+00
membership_s4     membership_s4 0.000000e+00
membership_s5     membership_s5 0.000000e+00
membership_s6     membership_s6 0.000000e+00
membership_s7     membership_s7 0.000000e+00
membership_s8     membership_s8 0.000000e+00
membership_s9     membership_s9 0.000000e+00
membership_s11   membership_s11 0.000000e+00
membership_s12   membership_s12 0.000000e+00
membership_s14   membership_s14 0.000000e+00
membership_s15   membership_s15 0.000000e+00
membership_s16   membership_s16 0.000000e+00
membership_s17   membership_s17 0.000000e+00
membership_s18   membership_s18 0.000000e+00
membership_s20   membership_s20 0.000000e+00
membership_s21   membership_s21 0.000000e+00
membership_s22   membership_s22 0.000000e+00
membership_s24   membership_s24 0.000000e+00
membership_s25   membership_s25 0.000000e+00
membership_s26   membership_s26 0.000000e+00
membership_s27   membership_s27 0.000000e+00
membership_s28   membership_s28 0.000000e+00
membership_s31   membership_s31 0.000000e+00
membership_s33   membership_s33 0.000000e+00
membership_s36   membership_s36 0.000000e+00
membership_s37   membership_s37 0.000000e+00
pdi                         pdi 0.000000e+00
[1] "Dataset: med_CT Model RF, run: 8 of 10 2015-06-22 15:03:13"
     |      Out-of-bag   |
Tree |      MSE  %Var(y) |
   1 | 0.005483   255.59 |
   2 | 0.005776   269.24 |
   3 | 0.004461   207.93 |
   4 | 0.003949   184.05 |
   5 | 0.003982   185.62 |
   6 | 0.004084   190.34 |
   7 | 0.003744   174.52 |
   8 | 0.003469   161.70 |
   9 | 0.003426   159.67 |
  10 | 0.002925   136.33 |
  11 | 0.002825   131.67 |
  12 | 0.002865   133.55 |
  13 | 0.002858   133.22 |
  14 | 0.002881   134.26 |
  15 | 0.002862   133.40 |
  16 | 0.002774   129.28 |
  17 | 0.002712   126.42 |
  18 | 0.002659   123.92 |
  19 |  0.00269   125.37 |
  20 | 0.002725   127.02 |
  21 | 0.002738   127.63 |
  22 | 0.002712   126.38 |
  23 | 0.002695   125.60 |
  24 | 0.002721   126.83 |
  25 | 0.002705   126.09 |
  26 |  0.00269   125.37 |
  27 | 0.002669   124.39 |
  28 | 0.002638   122.95 |
  29 | 0.002676   124.72 |
  30 | 0.002672   124.53 |
  31 | 0.002651   123.57 |
  32 | 0.002643   123.19 |
  33 | 0.002637   122.89 |
  34 | 0.002619   122.06 |
  35 | 0.002607   121.52 |
  36 | 0.002601   121.23 |
  37 | 0.002594   120.90 |
  38 | 0.002577   120.12 |
  39 |  0.00255   118.87 |
  40 |  0.00255   118.84 |
  41 | 0.002546   118.67 |
  42 | 0.002542   118.50 |
  43 | 0.002489   115.99 |
  44 | 0.002483   115.73 |
  45 | 0.002471   115.19 |
  46 | 0.002466   114.93 |
  47 | 0.002478   115.48 |
  48 | 0.002462   114.76 |
  49 | 0.002457   114.54 |
  50 | 0.002452   114.28 |
  51 | 0.002454   114.38 |
  52 | 0.002457   114.54 |
  53 |  0.00245   114.17 |
  54 | 0.002442   113.83 |
  55 | 0.002439   113.69 |
  56 |  0.00244   113.73 |
  57 | 0.002438   113.65 |
  58 | 0.002429   113.21 |
  59 |  0.00242   112.81 |
  60 |  0.00242   112.78 |
  61 | 0.002416   112.62 |
  62 | 0.002414   112.51 |
  63 | 0.002411   112.36 |
  64 |   0.0024   111.85 |
  65 |  0.00241   112.32 |
  66 | 0.002408   112.22 |
  67 | 0.002404   112.06 |
  68 | 0.002399   111.81 |
  69 | 0.002408   112.25 |
  70 | 0.002407   112.19 |
  71 | 0.002407   112.19 |
  72 | 0.002405   112.09 |
  73 | 0.002404   112.04 |
  74 | 0.002386   111.21 |
  75 | 0.002387   111.28 |
  76 | 0.002383   111.08 |
  77 | 0.002385   111.18 |
  78 |  0.00238   110.92 |
  79 | 0.002378   110.82 |
  80 | 0.002375   110.71 |
  81 | 0.002379   110.87 |
  82 | 0.002378   110.85 |
  83 | 0.002378   110.84 |
  84 |  0.00238   110.92 |
  85 | 0.002374   110.65 |
  86 | 0.002374   110.63 |
  87 | 0.002374   110.65 |
  88 | 0.002371   110.53 |
  89 | 0.002379   110.90 |
  90 | 0.002374   110.64 |
  91 | 0.002369   110.44 |
  92 | 0.002366   110.26 |
  93 | 0.002367   110.33 |
  94 | 0.002366   110.28 |
  95 | 0.002368   110.35 |
  96 | 0.002365   110.25 |
  97 | 0.002363   110.16 |
  98 |  0.00236   110.02 |
  99 | 0.002359   109.97 |
 100 | 0.002357   109.86 |
[1] "Random Forest variable coefficients"
                      %IncMSE IncNodePurity
graph0          -5.858231e-06  2.166667e-02
graph1           5.305191e-04  4.751360e-03
graph2           1.342284e-03  9.267876e-02
graph3           5.512853e-04  1.592267e-01
graph4           1.216627e-03  1.947492e-02
graph5           4.407906e-05  1.369697e-02
graph6           8.422527e-04  3.453466e-02
graph7           1.028387e-03  1.073938e-01
graph8           4.659289e-05  5.921484e-04
graph9           1.773735e-05  6.802634e-02
graph10          1.132597e-03  8.219276e-02
graph11          2.608258e-03  3.475183e-02
graph12          2.832075e-03  6.272849e-02
graph13          1.216295e-04  8.463452e-02
graph14          8.630041e-04  1.107965e-01
graph15          5.937396e-04  5.911564e-02
graph16          1.461139e-04  1.498868e-02
graph17          3.935003e-04  2.180931e-02
graph18          0.000000e+00  5.286095e-18
graph19          5.653703e-04  3.647060e-02
graph20          1.073109e-03  9.863171e-02
graph21          9.779393e-04  9.218793e-02
graph22          4.290687e-05  1.452877e-02
graph23          2.327846e-03  1.256601e-01
graph24          2.041504e-04  2.988636e-02
graph25          2.937370e-03  8.940389e-02
graph26          5.878963e-04  2.516303e-02
graph27          4.577114e-04  7.870074e-02
graph28          1.621086e-04  5.535079e-02
graph29         -1.175088e-05  3.058824e-02
orbit0          -1.171646e-05  1.500000e-02
orbit1           4.093567e-05  2.688179e-02
orbit2           1.186944e-05  1.500000e-02
orbit3           5.350758e-04  9.953276e-02
orbit4           2.322811e-04  7.892632e-02
orbit5           8.233494e-04  1.075648e-01
orbit6           3.778020e-04  5.015667e-02
orbit7           0.000000e+00  4.521936e-18
orbit8           7.518797e-05  1.866667e-02
orbit9           6.714689e-04  3.251755e-02
orbit10          3.873239e-04  2.895349e-02
orbit11          1.796160e-04  2.169504e-02
orbit12          8.516009e-04  1.488275e-01
orbit13          1.648515e-04  2.129060e-02
orbit14          1.810614e-04  7.210181e-02
orbit15          7.238996e-04  1.473946e-01
orbit16          0.000000e+00  1.991408e-02
orbit17          1.142857e-05  9.000000e-03
orbit18          7.615700e-05  1.563574e-03
orbit19          1.822221e-03  6.034028e-02
orbit20          1.758215e-03  1.278852e-01
orbit21          4.700353e-05  1.436145e-01
orbit22          9.464450e-04  7.972324e-02
orbit23          1.763668e-05  1.250000e-02
orbit24          2.700606e-03  2.073143e-01
orbit25          6.174331e-04  7.261113e-02
orbit26          1.029169e-03  1.040452e-02
orbit27          0.000000e+00  2.990332e-02
orbit28          2.244840e-04  5.275271e-02
orbit29          3.565167e-04  9.945488e-03
orbit30          2.841560e-04  1.958850e-02
orbit31          1.700014e-03  7.586420e-02
orbit32          7.418675e-04  2.312710e-02
orbit33          0.000000e+00  2.000000e-02
orbit34          1.184133e-05  6.732063e-02
orbit35          6.639564e-04  8.701456e-02
orbit36          0.000000e+00  9.972066e-03
orbit37          1.402757e-04  1.881633e-02
orbit38          0.000000e+00  3.689676e-18
orbit39          2.341440e-05  1.138680e-01
orbit40          6.314117e-04  1.310648e-02
orbit41          2.899294e-05  4.899994e-02
orbit42          1.310541e-04  9.962547e-03
orbit43          3.279883e-06  2.177419e-03
orbit44          0.000000e+00  1.819291e-18
orbit45          2.562656e-03  1.830564e-01
orbit46          1.261223e-04  1.040627e-02
orbit47          4.788115e-04  3.518968e-02
orbit48          0.000000e+00  1.770502e-18
orbit49          1.423044e-03  8.958274e-02
orbit50          3.105192e-04  2.054168e-02
orbit51          1.160217e-03  1.097464e-01
orbit52          2.006688e-04  4.800860e-02
orbit53          2.804350e-05  1.671575e-02
orbit54          4.904181e-04  3.759986e-02
orbit55          3.219387e-04  2.331172e-02
orbit56          5.635086e-03  2.246328e-01
orbit57          4.084724e-04  9.965259e-02
orbit58          2.037652e-04  4.822498e-02
orbit59          1.379238e-03  6.496002e-03
orbit60          2.657118e-04  2.994205e-02
orbit61          0.000000e+00  2.345129e-18
orbit62          5.812066e-03  2.286047e-01
orbit63          4.248004e-04  5.734119e-03
orbit64          2.257618e-04  1.030438e-01
orbit65          1.675216e-03  1.124563e-01
orbit66          1.768586e-05  1.020753e-02
orbit67          4.649907e-05  6.265476e-02
orbit68          7.153309e-04  1.031898e-01
orbit69          0.000000e+00  1.355253e-22
orbit70          3.885749e-04  1.061905e-02
orbit71          0.000000e+00  8.456777e-20
orbit72          0.000000e+00  1.084202e-20
AP               0.000000e+00  0.000000e+00
bet              2.746674e-05  1.666030e-02
ecc              0.000000e+00  3.144186e-20
eccrad           0.000000e+00  0.000000e+00
close            1.025566e-04  3.597986e-02
constraint      -5.827249e-06  2.984127e-02
coreness         0.000000e+00  2.629190e-20
knn              7.898465e-04  1.481307e-01
hubscore         1.116334e-04  3.959439e-02
pagerank         1.937903e-05  8.600503e-02
trans            4.896142e-05  9.389186e-05
evcent           9.386912e-04  5.926745e-02
first            0.000000e+00  1.718460e-18
upto_second      6.019871e-04  1.989446e-02
upto_third       5.978898e-04  9.967742e-03
upto_fourth      4.649838e-04  1.850864e-02
upto_fifth      -5.760369e-06  1.428571e-02
upto_sixth       0.000000e+00  1.192622e-20
second           2.093218e-03  1.984279e-02
third            1.372741e-03  4.708872e-02
fourth           1.234159e-04  9.752377e-02
fifth            2.186313e-03  1.279315e-01
sixth            5.941218e-06  6.441713e-02
ratio1           8.638437e-05  2.542450e-01
ratio2           4.411592e-03  1.675761e-01
ratio3           6.419801e-04  2.421090e-02
ratio4           2.802075e-04  7.456421e-02
ratio5           1.769229e-05  3.142857e-02
ratio6           2.759718e-04  9.899348e-02
selfinter       -4.363002e-06  4.583333e-03
walktrap_vertex  9.033470e-05  7.468956e-02
bigcom1          0.000000e+00  0.000000e+00
bigcom2          0.000000e+00  0.000000e+00
bigcom3          6.507127e-05  6.683376e-02
bigcom4          5.750431e-06  1.203366e-03
bigcom6          0.000000e+00  0.000000e+00
bigcom8          0.000000e+00  1.333333e-02
bigcom9          0.000000e+00  4.336809e-21
bigcom11         0.000000e+00  0.000000e+00
bigcom13         0.000000e+00  0.000000e+00
bigcom15         0.000000e+00  0.000000e+00
bigcom16         0.000000e+00  0.000000e+00
bigcom21         9.140742e-05  1.022268e-01
bigcom22         0.000000e+00  0.000000e+00
bigcom24         0.000000e+00  0.000000e+00
bigcom26         0.000000e+00  0.000000e+00
bigcom28         4.872390e-06  1.646416e-03
bigcom30         0.000000e+00  6.776264e-23
bigcom31         0.000000e+00  0.000000e+00
bigcom32         0.000000e+00  0.000000e+00
bigcom33         0.000000e+00  0.000000e+00
bigcom34         0.000000e+00  0.000000e+00
bigcom36         0.000000e+00  0.000000e+00
bigcom37         0.000000e+00  0.000000e+00
bigcom38         0.000000e+00  0.000000e+00
bigcom39         0.000000e+00  0.000000e+00
bigcom40         0.000000e+00  0.000000e+00
bigcom43         0.000000e+00  0.000000e+00
bigcom44         0.000000e+00  3.903128e-20
bigcom46         0.000000e+00  0.000000e+00
bigcom47         0.000000e+00  8.673617e-21
bigcom49         0.000000e+00  0.000000e+00
bigcom50         0.000000e+00  0.000000e+00
bigcom51         0.000000e+00  0.000000e+00
bigcom52         0.000000e+00  0.000000e+00
bigcom54         0.000000e+00  0.000000e+00
bigcom56         0.000000e+00  0.000000e+00
bigcom62         0.000000e+00  0.000000e+00
bigcom66         0.000000e+00  0.000000e+00
bigcom68         0.000000e+00  0.000000e+00
bigcom69         0.000000e+00  0.000000e+00
bigcom71         0.000000e+00  0.000000e+00
bigcom72         0.000000e+00  2.168404e-21
bigcom73         0.000000e+00  4.336809e-21
bigcom74         0.000000e+00  0.000000e+00
bigcom75         0.000000e+00  0.000000e+00
bigcom76         0.000000e+00  0.000000e+00
bigcom77         0.000000e+00  0.000000e+00
bigcom79         0.000000e+00  0.000000e+00
bigcom80         0.000000e+00  0.000000e+00
bigcom82         0.000000e+00  0.000000e+00
bigcom83         0.000000e+00  0.000000e+00
bigcom84         0.000000e+00  0.000000e+00
bigcom85         0.000000e+00  0.000000e+00
bigcom87         0.000000e+00  0.000000e+00
bigcom89         0.000000e+00  0.000000e+00
bigcom91         0.000000e+00  0.000000e+00
bigcom92         0.000000e+00  0.000000e+00
bigcom93         0.000000e+00  0.000000e+00
bigcom96         0.000000e+00  2.168404e-21
bigcom97         0.000000e+00  0.000000e+00
bigcom98         0.000000e+00  0.000000e+00
bigcom99         0.000000e+00  0.000000e+00
bigcom101        0.000000e+00  0.000000e+00
bigcom104        0.000000e+00  0.000000e+00
bigcom106        0.000000e+00  0.000000e+00
bigcom109        0.000000e+00  0.000000e+00
bigcom113        0.000000e+00  0.000000e+00
bigcom116        0.000000e+00  0.000000e+00
bigcom120        0.000000e+00  0.000000e+00
bigcom123        0.000000e+00  0.000000e+00
bigcom126        0.000000e+00  0.000000e+00
bigcom127        0.000000e+00  0.000000e+00
bigcom137        0.000000e+00  0.000000e+00
bigcom139        0.000000e+00  0.000000e+00
bigcom140        0.000000e+00  0.000000e+00
bigcom143        0.000000e+00  0.000000e+00
bigcom145        0.000000e+00  0.000000e+00
bigcom146        0.000000e+00  0.000000e+00
bigcom147        0.000000e+00  0.000000e+00
bigcom149        0.000000e+00  0.000000e+00
bigcom153        0.000000e+00  0.000000e+00
bigcom154        0.000000e+00  0.000000e+00
bigcom156        0.000000e+00  0.000000e+00
bigcom157        0.000000e+00  0.000000e+00
bigcom158        0.000000e+00  0.000000e+00
bigcom160        0.000000e+00  0.000000e+00
bigcom161        0.000000e+00  0.000000e+00
bigcom162        0.000000e+00  0.000000e+00
bigcom164        0.000000e+00  0.000000e+00
bigcom166        0.000000e+00  0.000000e+00
bigcom167        0.000000e+00  2.168404e-21
bigcom171        0.000000e+00  0.000000e+00
bigcom173        0.000000e+00  0.000000e+00
bigcom175        0.000000e+00  0.000000e+00
bigcom176        0.000000e+00  0.000000e+00
bigcom177        0.000000e+00  0.000000e+00
bigcom178        0.000000e+00  0.000000e+00
bigcom180        0.000000e+00  0.000000e+00
bigcom181        0.000000e+00  0.000000e+00
bigcom184        0.000000e+00  0.000000e+00
bigcom186        0.000000e+00  0.000000e+00
bigcom187        0.000000e+00  0.000000e+00
bigcom189        0.000000e+00  0.000000e+00
bigcom194        0.000000e+00  0.000000e+00
bigcom195        0.000000e+00  0.000000e+00
bigcom196        0.000000e+00  0.000000e+00
bigcom204        0.000000e+00  0.000000e+00
bigcom205        0.000000e+00  0.000000e+00
bigcom212        0.000000e+00  0.000000e+00
bigcom214        0.000000e+00  0.000000e+00
bigcom222        0.000000e+00  0.000000e+00
bigcom223        0.000000e+00  0.000000e+00
bigcom226        0.000000e+00  0.000000e+00
bigcom227        0.000000e+00  0.000000e+00
bigcom229        0.000000e+00  0.000000e+00
bigcom233        0.000000e+00  0.000000e+00
bigcom236        0.000000e+00  0.000000e+00
bigcom237        0.000000e+00  0.000000e+00
bigcom246        0.000000e+00  0.000000e+00
bigcom248        0.000000e+00  0.000000e+00
bigcom249        0.000000e+00  0.000000e+00
bigcom250        0.000000e+00  0.000000e+00
bigcom254        0.000000e+00  0.000000e+00
bigcom266        0.000000e+00  0.000000e+00
bigcom269        0.000000e+00  0.000000e+00
bigcom272        0.000000e+00  0.000000e+00
bigcom274        0.000000e+00  0.000000e+00
bigcom281        0.000000e+00  0.000000e+00
bigcom291        0.000000e+00  0.000000e+00
bigcom292        0.000000e+00  0.000000e+00
bigcom295        0.000000e+00  0.000000e+00
bigcom299        0.000000e+00  0.000000e+00
bigcom301        0.000000e+00  0.000000e+00
bigcom306        0.000000e+00  0.000000e+00
bigcom309        0.000000e+00  0.000000e+00
bigcom314        0.000000e+00  0.000000e+00
bigcom321        0.000000e+00  0.000000e+00
bigcom341        0.000000e+00  0.000000e+00
bigcom350        0.000000e+00  0.000000e+00
bigcom353        0.000000e+00  0.000000e+00
bigcom359        0.000000e+00  0.000000e+00
bigcom363        0.000000e+00  0.000000e+00
bigcom365        0.000000e+00  0.000000e+00
bigcom385        0.000000e+00  0.000000e+00
bigcom386        0.000000e+00  0.000000e+00
bigcom408        0.000000e+00  0.000000e+00
bigcom412        0.000000e+00  0.000000e+00
bigcom480        0.000000e+00  0.000000e+00
spin_vertex      5.814415e-05  7.242651e-01
membership_s1   -1.206253e-06  2.320180e-03
membership_s3    0.000000e+00  0.000000e+00
membership_s4    0.000000e+00  1.734723e-18
membership_s5    0.000000e+00  3.361027e-20
membership_s6    0.000000e+00  0.000000e+00
membership_s7    0.000000e+00  1.293741e-02
membership_s8    0.000000e+00  0.000000e+00
membership_s9    0.000000e+00  0.000000e+00
membership_s11   0.000000e+00  0.000000e+00
membership_s12   0.000000e+00  0.000000e+00
membership_s14   0.000000e+00  0.000000e+00
membership_s15   0.000000e+00  0.000000e+00
membership_s16   0.000000e+00  0.000000e+00
membership_s17   0.000000e+00  0.000000e+00
membership_s18   0.000000e+00  0.000000e+00
membership_s20   0.000000e+00  0.000000e+00
membership_s21   0.000000e+00  1.734723e-20
membership_s22   0.000000e+00  0.000000e+00
membership_s24   0.000000e+00  0.000000e+00
membership_s25   0.000000e+00  0.000000e+00
membership_s26   0.000000e+00  0.000000e+00
membership_s27   0.000000e+00  0.000000e+00
membership_s28   0.000000e+00  0.000000e+00
membership_s30   1.646617e-05  2.714111e-02
membership_s31   0.000000e+00  0.000000e+00
membership_s32   1.864741e-05  6.330480e-02
membership_s33   0.000000e+00  0.000000e+00
membership_s36   0.000000e+00  0.000000e+00
membership_s37   0.000000e+00  0.000000e+00
V1               1.597586e-04  1.093365e-01
V2              -2.343968e-05  9.313514e-02
pdi              0.000000e+00  0.000000e+00
adhesion         5.121266e-04  1.853159e-01
cohesion         2.086169e-04  1.131094e-01
inner            1.766168e-05  6.119059e-02
outer            7.516933e-05  1.120579e-01
ioratio          1.589294e-04  5.118208e-02
comsize          8.652524e-04  3.161472e-01
[1] "Dataset: med_CT Model GLM, run: 8 of 10 2015-06-22 15:03:39"
[1] "glmnet variable coefficients"
                   [,1]          [,2]
(Intercept)     -6.1401  5.530831e+03
graph0           0.0000  1.028704e-01
graph1           0.0000  0.000000e+00
graph2           0.0000  0.000000e+00
graph3           0.0000  0.000000e+00
graph4           0.0000  0.000000e+00
graph5           0.0000  4.344904e-03
graph6           0.0000  0.000000e+00
graph7           0.0000  1.684581e-03
graph8           0.0000 -2.891730e-04
graph9           0.0000  1.285153e-07
graph10          0.0000  1.182299e-08
graph11          0.0000  0.000000e+00
graph12          0.0000  0.000000e+00
graph13          0.0000 -2.047122e-06
graph14          0.0000  0.000000e+00
graph15          0.0000  8.011402e-06
graph16          0.0000 -7.133224e-06
graph17          0.0000  1.698166e-06
graph18          0.0000  1.118922e-05
graph19          0.0000  0.000000e+00
graph20          0.0000  0.000000e+00
graph21          0.0000  5.158817e-05
graph22          0.0000 -1.442412e-04
graph23          0.0000  4.842567e-05
graph24          0.0000 -1.175214e-04
graph25          0.0000 -2.689284e-04
graph26          0.0000  6.673579e-04
graph27          0.0000  1.278791e-03
graph28          0.0000  0.000000e+00
graph29          0.0000 -2.414817e-02
orbit0           0.0000  1.019251e-01
orbit1           0.0000  0.000000e+00
orbit2           0.0000  1.951569e-03
orbit3           0.0000  0.000000e+00
orbit4           0.0000 -2.595472e-06
orbit5           0.0000  4.876823e-05
orbit6           0.0000  0.000000e+00
orbit7           0.0000  0.000000e+00
orbit8           0.0000  4.140049e-03
orbit9           0.0000  0.000000e+00
orbit10          0.0000  0.000000e+00
orbit11          0.0000  0.000000e+00
orbit12          0.0000  4.382245e-03
orbit13          0.0000 -6.964025e-03
orbit14          0.0000 -2.020210e-04
orbit15          0.0000  1.420705e-06
orbit16          0.0000 -1.773007e-06
orbit17          0.0000  2.140425e-09
orbit18          0.0000  4.574675e-08
orbit19          0.0000  0.000000e+00
orbit20          0.0000  1.846134e-07
orbit21          0.0000  4.366910e-06
orbit22          0.0000  0.000000e+00
orbit23          0.0000 -3.129408e-04
orbit24          0.0000  1.984243e-06
orbit25          0.0000 -5.231634e-07
orbit26          0.0000  5.834875e-07
orbit27          0.0000  0.000000e+00
orbit28          0.0000 -6.078701e-05
orbit29          0.0000 -3.543815e-06
orbit30          0.0000  0.000000e+00
orbit31          0.0000  1.418284e-07
orbit32          0.0000 -1.665515e-08
orbit33          0.0000  1.556600e-04
orbit34          0.0000  1.077067e-05
orbit35          0.0000 -3.728169e-05
orbit36          0.0000 -2.910939e-05
orbit37          0.0000 -8.765303e-06
orbit38          0.0000  1.048496e-06
orbit39          0.0000  0.000000e+00
orbit40          0.0000  5.821990e-06
orbit41          0.0000  7.131326e-06
orbit42          0.0000 -3.132608e-04
orbit43          0.0000  6.954287e-06
orbit44          0.0000 -1.087846e-02
orbit45          0.0000 -1.416149e-05
orbit46          0.0000 -2.470581e-05
orbit47          0.0000  2.735247e-04
orbit48          0.0000  9.909423e-05
orbit49          0.0000  0.000000e+00
orbit50          0.0000 -2.467898e-03
orbit51          0.0000  5.786459e-04
orbit52          0.0000 -1.596372e-04
orbit53          0.0000  0.000000e+00
orbit54          0.0000 -1.628479e-04
orbit55          0.0000  0.000000e+00
orbit56          0.0000  6.284768e-04
orbit57          0.0000 -4.541315e-06
orbit58          0.0000 -1.807810e-02
orbit59          0.0000 -2.657315e-04
orbit60          0.0000  2.412258e-06
orbit61          0.0000 -8.564831e-04
orbit62          0.0000 -1.818066e-03
orbit63          0.0000 -2.315930e-03
orbit64          0.0000  2.416435e-04
orbit65          0.0000  1.646874e-03
orbit66          0.0000  8.629241e-04
orbit67          0.0000  4.680848e-03
orbit68          0.0000  2.646480e-04
orbit69          0.0000  5.805144e-02
orbit70          0.0000  7.142509e-03
orbit71          0.0000 -4.263244e-02
orbit72          0.0000 -2.366271e-02
AP               0.0000 -1.375212e+00
bet              0.0000 -4.571925e-05
ecc              0.0000 -8.450301e-01
eccrad           0.0000 -4.967899e+00
close            0.0000  0.000000e+00
constraint       0.0000 -6.097758e+00
coreness         0.0000 -7.632130e-01
knn              0.0000 -2.027412e-03
hubscore         0.0000  2.348593e+01
pagerank         0.0000  0.000000e+00
trans            0.0000 -1.201489e+01
evcent           0.0000  1.668333e+01
first            0.0000  9.815746e-02
upto_second      0.0000  0.000000e+00
upto_third       0.0000  0.000000e+00
upto_fourth      0.0000  1.375161e-03
upto_fifth       0.0000 -3.550184e-03
upto_sixth       0.0000 -4.177481e-01
second           0.0000  0.000000e+00
third            0.0000  2.119980e-05
fourth           0.0000  1.044798e-09
fifth            0.0000 -2.230899e-03
sixth            0.0000  1.285204e-03
ratio1           0.0000 -2.126401e-02
ratio2           0.0000  3.309254e-02
ratio3           0.0000 -5.694340e-01
ratio4           0.0000 -2.661579e-01
ratio5           0.0000 -4.812658e+01
ratio6           0.0000  4.767436e-02
selfinter        0.0000  5.283474e-01
walktrap_vertex  0.0000  3.677993e-01
bigcom1          0.0000  1.163124e+00
bigcom2          0.0000  0.000000e+00
bigcom3          0.0000  1.565113e+00
bigcom4          0.0000  7.206106e-02
bigcom6          0.0000 -4.735908e-01
bigcom8          0.0000  0.000000e+00
bigcom9          0.0000  0.000000e+00
bigcom11         0.0000  0.000000e+00
bigcom13         0.0000  0.000000e+00
bigcom15         0.0000  0.000000e+00
bigcom16         0.0000  0.000000e+00
bigcom21         0.0000  3.068299e+00
bigcom22         0.0000 -1.476996e+00
bigcom24         0.0000  0.000000e+00
bigcom26         0.0000 -1.748731e+00
bigcom28         0.0000  2.241824e-01
bigcom30         0.0000 -3.882992e+00
bigcom31         0.0000  0.000000e+00
bigcom32         0.0000  0.000000e+00
bigcom33         0.0000 -2.716399e-01
bigcom34         0.0000  0.000000e+00
bigcom36         0.0000  0.000000e+00
bigcom37         0.0000  0.000000e+00
bigcom38         0.0000 -9.008057e-01
bigcom39         0.0000  0.000000e+00
bigcom40         0.0000  9.934957e-01
bigcom43         0.0000  0.000000e+00
bigcom44         0.0000  0.000000e+00
bigcom46         0.0000  0.000000e+00
bigcom47         0.0000  0.000000e+00
bigcom49         0.0000  0.000000e+00
bigcom50         0.0000  0.000000e+00
bigcom51         0.0000  0.000000e+00
bigcom52         0.0000  0.000000e+00
bigcom54         0.0000  0.000000e+00
bigcom56         0.0000  0.000000e+00
bigcom62         0.0000  0.000000e+00
bigcom66         0.0000  0.000000e+00
bigcom68         0.0000  0.000000e+00
bigcom69         0.0000 -3.782112e-02
bigcom71         0.0000  0.000000e+00
bigcom72         0.0000  0.000000e+00
bigcom73         0.0000  0.000000e+00
bigcom74         0.0000  0.000000e+00
bigcom75         0.0000  0.000000e+00
bigcom76         0.0000  0.000000e+00
bigcom77         0.0000  0.000000e+00
bigcom79         0.0000 -1.758889e+00
bigcom80         0.0000  0.000000e+00
bigcom82         0.0000  0.000000e+00
bigcom83         0.0000  0.000000e+00
bigcom84         0.0000 -7.041847e-01
bigcom85         0.0000 -1.932471e+00
bigcom87         0.0000  0.000000e+00
bigcom89         0.0000  0.000000e+00
bigcom91         0.0000  0.000000e+00
bigcom92         0.0000  0.000000e+00
bigcom93         0.0000  0.000000e+00
bigcom96         0.0000  0.000000e+00
bigcom97         0.0000 -1.154509e-01
bigcom98         0.0000 -6.557447e-01
bigcom99         0.0000  0.000000e+00
bigcom101        0.0000  0.000000e+00
bigcom104        0.0000 -1.352573e-01
bigcom106        0.0000  0.000000e+00
bigcom109        0.0000  0.000000e+00
bigcom113        0.0000  0.000000e+00
bigcom116        0.0000 -7.952570e-01
bigcom120        0.0000  0.000000e+00
bigcom123        0.0000  0.000000e+00
bigcom126        0.0000  0.000000e+00
bigcom127        0.0000  0.000000e+00
bigcom137        0.0000 -4.838342e-01
bigcom139        0.0000  0.000000e+00
bigcom140        0.0000  0.000000e+00
bigcom143        0.0000  0.000000e+00
bigcom145        0.0000  0.000000e+00
bigcom146        0.0000  0.000000e+00
bigcom147        0.0000  0.000000e+00
bigcom149        0.0000  0.000000e+00
bigcom153        0.0000  0.000000e+00
bigcom154        0.0000  0.000000e+00
bigcom156        0.0000  0.000000e+00
bigcom157        0.0000  0.000000e+00
bigcom158        0.0000  0.000000e+00
bigcom160        0.0000  0.000000e+00
bigcom161        0.0000  0.000000e+00
bigcom162        0.0000 -2.028839e-01
bigcom164        0.0000  0.000000e+00
bigcom166        0.0000  0.000000e+00
bigcom167        0.0000  0.000000e+00
bigcom171        0.0000 -3.885108e-01
bigcom173        0.0000 -8.184261e-01
bigcom175        0.0000  0.000000e+00
bigcom176        0.0000  0.000000e+00
bigcom177        0.0000  0.000000e+00
bigcom178        0.0000 -1.099331e-01
bigcom180        0.0000  0.000000e+00
bigcom181        0.0000  0.000000e+00
bigcom184        0.0000  0.000000e+00
bigcom186        0.0000 -3.893547e-01
bigcom187        0.0000 -4.630030e-01
bigcom189        0.0000  0.000000e+00
bigcom194        0.0000  0.000000e+00
bigcom195        0.0000  0.000000e+00
bigcom196        0.0000 -3.025904e-03
bigcom204        0.0000  0.000000e+00
bigcom205        0.0000  0.000000e+00
bigcom212        0.0000  0.000000e+00
bigcom214        0.0000  0.000000e+00
bigcom222        0.0000  0.000000e+00
bigcom223        0.0000  0.000000e+00
bigcom226        0.0000  0.000000e+00
bigcom227        0.0000  0.000000e+00
bigcom229        0.0000  0.000000e+00
bigcom233        0.0000  0.000000e+00
bigcom236        0.0000  0.000000e+00
bigcom237        0.0000  0.000000e+00
bigcom246        0.0000  0.000000e+00
bigcom248        0.0000 -6.879514e-01
bigcom249        0.0000  0.000000e+00
bigcom250        0.0000  0.000000e+00
bigcom254        0.0000  0.000000e+00
bigcom266        0.0000  0.000000e+00
bigcom269        0.0000  0.000000e+00
bigcom272        0.0000  0.000000e+00
bigcom274        0.0000  0.000000e+00
bigcom281        0.0000  0.000000e+00
bigcom291        0.0000  0.000000e+00
bigcom292        0.0000 -7.482537e-02
bigcom295        0.0000  0.000000e+00
bigcom299        0.0000  0.000000e+00
bigcom301        0.0000  0.000000e+00
bigcom306        0.0000  0.000000e+00
bigcom309        0.0000 -8.003721e-01
bigcom314        0.0000  0.000000e+00
bigcom321        0.0000 -1.798239e+00
bigcom341        0.0000  0.000000e+00
bigcom350        0.0000  0.000000e+00
bigcom353        0.0000  0.000000e+00
bigcom359        0.0000  0.000000e+00
bigcom363        0.0000  0.000000e+00
bigcom365        0.0000  0.000000e+00
bigcom385        0.0000 -2.518438e+00
bigcom386        0.0000  0.000000e+00
bigcom408        0.0000 -7.922099e-01
bigcom412        0.0000  0.000000e+00
bigcom480        0.0000  0.000000e+00
spin_vertex      0.0000 -8.459595e+00
membership_s1    0.0000  1.923377e-01
membership_s3    0.0000  0.000000e+00
membership_s4    0.0000  1.225383e+00
membership_s5    0.0000 -1.531060e+00
membership_s6    0.0000 -1.118807e+00
membership_s7    0.0000  7.846146e-01
membership_s8    0.0000  0.000000e+00
membership_s9    0.0000  0.000000e+00
membership_s11   0.0000  0.000000e+00
membership_s12   0.0000  0.000000e+00
membership_s14   0.0000  0.000000e+00
membership_s15   0.0000  0.000000e+00
membership_s16   0.0000  0.000000e+00
membership_s17   0.0000  0.000000e+00
membership_s18   0.0000 -8.279638e-01
membership_s20   0.0000  0.000000e+00
membership_s21   0.0000 -8.159611e-01
membership_s22   0.0000  0.000000e+00
membership_s24   0.0000 -9.077826e-01
membership_s25   0.0000 -7.521293e-02
membership_s26   0.0000  0.000000e+00
membership_s27   0.0000 -1.872343e+00
membership_s28   0.0000  0.000000e+00
membership_s30   0.0000  1.863565e+00
membership_s31   0.0000 -1.264922e+00
membership_s32   0.0000  2.588119e+00
membership_s33   0.0000  0.000000e+00
membership_s36   0.0000 -2.691004e-01
membership_s37   0.0000  0.000000e+00
V1               0.0000  5.926082e-01
V2               0.0000 -1.842861e+00
pdi              0.0000 -2.793506e+03
adhesion         0.0000 -1.259637e-03
cohesion         0.0000  2.362914e-03
inner            0.0000 -2.754086e-04
outer            0.0000  1.364846e-03
ioratio          0.0000  3.063597e+00
comsize          0.0000  2.137505e-03
[1] "Dataset: med_CT Model GBM, run: 9 of 10 2015-06-22 15:04:52"
Iter   TrainDeviance   ValidDeviance   StepSize   Improve
     1        0.0261            -nan     0.0100   -0.0000
     2        0.0254            -nan     0.0100   -0.0000
     3        0.0244            -nan     0.0100   -0.0000
     4        0.0239            -nan     0.0100   -0.0000
     5        0.0233            -nan     0.0100   -0.0000
     6        0.0228            -nan     0.0100   -0.0000
     7        0.0215            -nan     0.0100   -0.0000
     8        0.0209            -nan     0.0100    0.0000
     9        0.0208            -nan     0.0100   -0.0000
    10        0.0203            -nan     0.0100   -0.0000
    20        0.0168            -nan     0.0100   -0.0000
    40        0.0133            -nan     0.0100   -0.0000
    60        0.0112            -nan     0.0100   -0.0000
    80        0.0098            -nan     0.0100   -0.0000
    98        0.0087            -nan     0.0100   -0.0000

[1] "GBM variable coefficients"
                            var      rel.inf
orbit65                 orbit65 1.162807e+01
orbit56                 orbit56 7.014871e+00
spin_vertex         spin_vertex 5.457038e+00
bigcom21               bigcom21 4.525656e+00
orbit40                 orbit40 3.977499e+00
graph12                 graph12 3.668462e+00
ratio2                   ratio2 3.233445e+00
orbit20                 orbit20 2.876944e+00
orbit24                 orbit24 2.658652e+00
comsize                 comsize 2.541035e+00
pagerank               pagerank 2.429825e+00
graph16                 graph16 2.165386e+00
orbit35                 orbit35 2.125135e+00
outer                     outer 1.994661e+00
orbit62                 orbit62 1.919968e+00
ratio4                   ratio4 1.878477e+00
adhesion               adhesion 1.708311e+00
third                     third 1.649956e+00
trans                     trans 1.626924e+00
ratio1                   ratio1 1.513643e+00
orbit25                 orbit25 1.397467e+00
graph26                 graph26 1.242575e+00
orbit9                   orbit9 1.210651e+00
knn                         knn 1.182668e+00
walktrap_vertex walktrap_vertex 1.109284e+00
orbit27                 orbit27 1.109014e+00
orbit37                 orbit37 1.019144e+00
orbit38                 orbit38 1.016431e+00
orbit54                 orbit54 9.626311e-01
orbit45                 orbit45 9.544471e-01
graph5                   graph5 9.412006e-01
orbit50                 orbit50 9.226777e-01
constraint           constraint 8.686674e-01
V1                           V1 8.046070e-01
orbit18                 orbit18 7.874356e-01
graph27                 graph27 7.655813e-01
orbit11                 orbit11 7.400358e-01
orbit10                 orbit10 6.718354e-01
orbit41                 orbit41 6.132823e-01
upto_third           upto_third 6.035833e-01
graph10                 graph10 5.759687e-01
V2                           V2 5.490457e-01
orbit30                 orbit30 5.459954e-01
orbit39                 orbit39 5.431941e-01
orbit19                 orbit19 5.383028e-01
ratio5                   ratio5 5.328034e-01
orbit47                 orbit47 5.221356e-01
graph3                   graph3 5.092780e-01
bet                         bet 5.092049e-01
ratio3                   ratio3 4.809579e-01
graph2                   graph2 4.650128e-01
orbit63                 orbit63 4.632856e-01
orbit15                 orbit15 4.528156e-01
orbit2                   orbit2 4.491055e-01
graph17                 graph17 4.368339e-01
ioratio                 ioratio 4.347630e-01
orbit49                 orbit49 4.234895e-01
graph1                   graph1 3.730008e-01
cohesion               cohesion 3.632039e-01
graph20                 graph20 3.568416e-01
orbit36                 orbit36 3.539627e-01
orbit58                 orbit58 3.258228e-01
orbit7                   orbit7 3.157158e-01
bigcom3                 bigcom3 3.129321e-01
orbit55                 orbit55 2.592305e-01
selfinter             selfinter 2.460780e-01
graph11                 graph11 2.280653e-01
orbit57                 orbit57 2.205997e-01
orbit21                 orbit21 2.182472e-01
orbit71                 orbit71 1.877738e-01
orbit51                 orbit51 1.716504e-01
orbit32                 orbit32 1.651593e-01
orbit46                 orbit46 1.565499e-01
graph21                 graph21 1.524965e-01
graph15                 graph15 1.443309e-01
orbit64                 orbit64 1.418703e-01
bigcom4                 bigcom4 1.389842e-01
fourth                   fourth 1.386813e-01
orbit53                 orbit53 1.366672e-01
inner                     inner 1.238082e-01
orbit48                 orbit48 1.225376e-01
upto_fourth         upto_fourth 1.215717e-01
orbit33                 orbit33 1.161886e-01
graph14                 graph14 1.101645e-01
graph25                 graph25 1.092558e-01
graph28                 graph28 9.637529e-02
membership_s32   membership_s32 7.161430e-02
graph7                   graph7 3.165375e-02
orbit59                 orbit59 7.205817e-03
orbit12                 orbit12 6.720187e-03
graph24                 graph24 5.406057e-03
orbit69                 orbit69 2.662509e-03
orbit42                 orbit42 1.798947e-03
graph22                 graph22 1.790100e-03
orbit1                   orbit1 1.688560e-03
orbit17                 orbit17 1.440798e-03
bigcom28               bigcom28 1.165337e-03
orbit5                   orbit5 1.146791e-03
graph6                   graph6 1.014185e-03
upto_second         upto_second 8.391888e-04
orbit23                 orbit23 7.851638e-04
orbit70                 orbit70 6.532481e-04
graph4                   graph4 6.490145e-04
orbit67                 orbit67 5.983974e-04
graph18                 graph18 5.530604e-04
hubscore               hubscore 4.984943e-04
orbit28                 orbit28 4.629131e-04
orbit68                 orbit68 4.003858e-04
graph8                   graph8 3.806225e-04
fifth                     fifth 3.471346e-04
orbit4                   orbit4 2.621266e-04
orbit16                 orbit16 2.044484e-04
graph23                 graph23 1.887623e-04
graph13                 graph13 1.770808e-04
orbit13                 orbit13 1.695733e-04
orbit66                 orbit66 1.459100e-04
ratio6                   ratio6 1.270110e-04
graph19                 graph19 8.693054e-05
orbit29                 orbit29 2.430091e-05
orbit26                 orbit26 5.143738e-06
graph0                   graph0 0.000000e+00
graph9                   graph9 0.000000e+00
graph29                 graph29 0.000000e+00
orbit0                   orbit0 0.000000e+00
orbit3                   orbit3 0.000000e+00
orbit6                   orbit6 0.000000e+00
orbit8                   orbit8 0.000000e+00
orbit14                 orbit14 0.000000e+00
orbit22                 orbit22 0.000000e+00
orbit31                 orbit31 0.000000e+00
orbit34                 orbit34 0.000000e+00
orbit43                 orbit43 0.000000e+00
orbit44                 orbit44 0.000000e+00
orbit52                 orbit52 0.000000e+00
orbit60                 orbit60 0.000000e+00
orbit61                 orbit61 0.000000e+00
orbit72                 orbit72 0.000000e+00
AP                           AP 0.000000e+00
ecc                         ecc 0.000000e+00
eccrad                   eccrad 0.000000e+00
close                     close 0.000000e+00
coreness               coreness 0.000000e+00
evcent                   evcent 0.000000e+00
first                     first 0.000000e+00
upto_fifth           upto_fifth 0.000000e+00
upto_sixth           upto_sixth 0.000000e+00
second                   second 0.000000e+00
sixth                     sixth 0.000000e+00
bigcom1                 bigcom1 0.000000e+00
bigcom2                 bigcom2 0.000000e+00
bigcom6                 bigcom6 0.000000e+00
bigcom8                 bigcom8 0.000000e+00
bigcom9                 bigcom9 0.000000e+00
bigcom11               bigcom11 0.000000e+00
bigcom13               bigcom13 0.000000e+00
bigcom15               bigcom15 0.000000e+00
bigcom16               bigcom16 0.000000e+00
bigcom22               bigcom22 0.000000e+00
bigcom24               bigcom24 0.000000e+00
bigcom26               bigcom26 0.000000e+00
bigcom30               bigcom30 0.000000e+00
bigcom31               bigcom31 0.000000e+00
bigcom32               bigcom32 0.000000e+00
bigcom33               bigcom33 0.000000e+00
bigcom34               bigcom34 0.000000e+00
bigcom36               bigcom36 0.000000e+00
bigcom37               bigcom37 0.000000e+00
bigcom38               bigcom38 0.000000e+00
bigcom39               bigcom39 0.000000e+00
bigcom40               bigcom40 0.000000e+00
bigcom43               bigcom43 0.000000e+00
bigcom44               bigcom44 0.000000e+00
bigcom46               bigcom46 0.000000e+00
bigcom47               bigcom47 0.000000e+00
bigcom49               bigcom49 0.000000e+00
bigcom50               bigcom50 0.000000e+00
bigcom51               bigcom51 0.000000e+00
bigcom52               bigcom52 0.000000e+00
bigcom54               bigcom54 0.000000e+00
bigcom56               bigcom56 0.000000e+00
bigcom62               bigcom62 0.000000e+00
bigcom66               bigcom66 0.000000e+00
bigcom68               bigcom68 0.000000e+00
bigcom69               bigcom69 0.000000e+00
bigcom71               bigcom71 0.000000e+00
bigcom72               bigcom72 0.000000e+00
bigcom73               bigcom73 0.000000e+00
bigcom74               bigcom74 0.000000e+00
bigcom75               bigcom75 0.000000e+00
bigcom76               bigcom76 0.000000e+00
bigcom77               bigcom77 0.000000e+00
bigcom79               bigcom79 0.000000e+00
bigcom80               bigcom80 0.000000e+00
bigcom82               bigcom82 0.000000e+00
bigcom83               bigcom83 0.000000e+00
bigcom84               bigcom84 0.000000e+00
bigcom85               bigcom85 0.000000e+00
bigcom87               bigcom87 0.000000e+00
bigcom89               bigcom89 0.000000e+00
bigcom91               bigcom91 0.000000e+00
bigcom92               bigcom92 0.000000e+00
bigcom93               bigcom93 0.000000e+00
bigcom96               bigcom96 0.000000e+00
bigcom97               bigcom97 0.000000e+00
bigcom98               bigcom98 0.000000e+00
bigcom99               bigcom99 0.000000e+00
bigcom101             bigcom101 0.000000e+00
bigcom104             bigcom104 0.000000e+00
bigcom106             bigcom106 0.000000e+00
bigcom109             bigcom109 0.000000e+00
bigcom113             bigcom113 0.000000e+00
bigcom116             bigcom116 0.000000e+00
bigcom120             bigcom120 0.000000e+00
bigcom123             bigcom123 0.000000e+00
bigcom126             bigcom126 0.000000e+00
bigcom127             bigcom127 0.000000e+00
bigcom137             bigcom137 0.000000e+00
bigcom139             bigcom139 0.000000e+00
bigcom140             bigcom140 0.000000e+00
bigcom143             bigcom143 0.000000e+00
bigcom145             bigcom145 0.000000e+00
bigcom146             bigcom146 0.000000e+00
bigcom147             bigcom147 0.000000e+00
bigcom149             bigcom149 0.000000e+00
bigcom153             bigcom153 0.000000e+00
bigcom154             bigcom154 0.000000e+00
bigcom156             bigcom156 0.000000e+00
bigcom157             bigcom157 0.000000e+00
bigcom158             bigcom158 0.000000e+00
bigcom160             bigcom160 0.000000e+00
bigcom161             bigcom161 0.000000e+00
bigcom162             bigcom162 0.000000e+00
bigcom164             bigcom164 0.000000e+00
bigcom166             bigcom166 0.000000e+00
bigcom167             bigcom167 0.000000e+00
bigcom171             bigcom171 0.000000e+00
bigcom173             bigcom173 0.000000e+00
bigcom175             bigcom175 0.000000e+00
bigcom176             bigcom176 0.000000e+00
bigcom177             bigcom177 0.000000e+00
bigcom178             bigcom178 0.000000e+00
bigcom180             bigcom180 0.000000e+00
bigcom181             bigcom181 0.000000e+00
bigcom184             bigcom184 0.000000e+00
bigcom186             bigcom186 0.000000e+00
bigcom187             bigcom187 0.000000e+00
bigcom189             bigcom189 0.000000e+00
bigcom194             bigcom194 0.000000e+00
bigcom195             bigcom195 0.000000e+00
bigcom196             bigcom196 0.000000e+00
bigcom204             bigcom204 0.000000e+00
bigcom205             bigcom205 0.000000e+00
bigcom212             bigcom212 0.000000e+00
bigcom214             bigcom214 0.000000e+00
bigcom222             bigcom222 0.000000e+00
bigcom223             bigcom223 0.000000e+00
bigcom226             bigcom226 0.000000e+00
bigcom227             bigcom227 0.000000e+00
bigcom229             bigcom229 0.000000e+00
bigcom233             bigcom233 0.000000e+00
bigcom236             bigcom236 0.000000e+00
bigcom237             bigcom237 0.000000e+00
bigcom246             bigcom246 0.000000e+00
bigcom248             bigcom248 0.000000e+00
bigcom249             bigcom249 0.000000e+00
bigcom250             bigcom250 0.000000e+00
bigcom254             bigcom254 0.000000e+00
bigcom266             bigcom266 0.000000e+00
bigcom269             bigcom269 0.000000e+00
bigcom272             bigcom272 0.000000e+00
bigcom274             bigcom274 0.000000e+00
bigcom281             bigcom281 0.000000e+00
bigcom291             bigcom291 0.000000e+00
bigcom292             bigcom292 0.000000e+00
bigcom295             bigcom295 0.000000e+00
bigcom299             bigcom299 0.000000e+00
bigcom301             bigcom301 0.000000e+00
bigcom306             bigcom306 0.000000e+00
bigcom309             bigcom309 0.000000e+00
bigcom314             bigcom314 0.000000e+00
bigcom321             bigcom321 0.000000e+00
bigcom341             bigcom341 0.000000e+00
bigcom350             bigcom350 0.000000e+00
bigcom353             bigcom353 0.000000e+00
bigcom359             bigcom359 0.000000e+00
bigcom363             bigcom363 0.000000e+00
bigcom365             bigcom365 0.000000e+00
bigcom385             bigcom385 0.000000e+00
bigcom386             bigcom386 0.000000e+00
bigcom408             bigcom408 0.000000e+00
bigcom412             bigcom412 0.000000e+00
bigcom480             bigcom480 0.000000e+00
membership_s1     membership_s1 0.000000e+00
membership_s3     membership_s3 0.000000e+00
membership_s4     membership_s4 0.000000e+00
membership_s5     membership_s5 0.000000e+00
membership_s6     membership_s6 0.000000e+00
membership_s7     membership_s7 0.000000e+00
membership_s8     membership_s8 0.000000e+00
membership_s9     membership_s9 0.000000e+00
membership_s11   membership_s11 0.000000e+00
membership_s12   membership_s12 0.000000e+00
membership_s14   membership_s14 0.000000e+00
membership_s15   membership_s15 0.000000e+00
membership_s16   membership_s16 0.000000e+00
membership_s17   membership_s17 0.000000e+00
membership_s18   membership_s18 0.000000e+00
membership_s20   membership_s20 0.000000e+00
membership_s21   membership_s21 0.000000e+00
membership_s22   membership_s22 0.000000e+00
membership_s24   membership_s24 0.000000e+00
membership_s25   membership_s25 0.000000e+00
membership_s26   membership_s26 0.000000e+00
membership_s27   membership_s27 0.000000e+00
membership_s28   membership_s28 0.000000e+00
membership_s30   membership_s30 0.000000e+00
membership_s31   membership_s31 0.000000e+00
membership_s33   membership_s33 0.000000e+00
membership_s36   membership_s36 0.000000e+00
membership_s37   membership_s37 0.000000e+00
pdi                         pdi 0.000000e+00
[1] "Dataset: med_CT Model RF, run: 9 of 10 2015-06-22 15:05:29"
     |      Out-of-bag   |
Tree |      MSE  %Var(y) |
   1 | 0.002509   128.69 |
   2 | 0.002423   124.31 |
   3 | 0.003251   166.79 |
   4 | 0.003213   164.81 |
   5 | 0.003442   176.57 |
   6 |  0.00294   150.85 |
   7 | 0.002535   130.03 |
   8 | 0.002667   136.83 |
   9 | 0.002642   135.55 |
  10 | 0.002533   129.96 |
  11 | 0.002498   128.15 |
  12 | 0.002489   127.67 |
  13 | 0.002408   123.51 |
  14 | 0.002396   122.94 |
  15 | 0.002383   122.27 |
  16 |  0.00239   122.60 |
  17 | 0.002374   121.78 |
  18 | 0.002327   119.38 |
  19 |  0.00237   121.61 |
  20 | 0.002381   122.17 |
  21 | 0.002416   123.96 |
  22 | 0.002382   122.20 |
  23 | 0.002367   121.44 |
  24 | 0.002368   121.47 |
  25 | 0.002345   120.32 |
  26 | 0.002371   121.65 |
  27 | 0.002364   121.29 |
  28 | 0.002365   121.34 |
  29 | 0.002333   119.69 |
  30 | 0.002324   119.20 |
  31 | 0.002314   118.73 |
  32 |   0.0023   117.97 |
  33 |  0.00228   116.98 |
  34 |  0.00228   116.94 |
  35 | 0.002285   117.24 |
  36 | 0.002294   117.67 |
  37 | 0.002279   116.93 |
  38 | 0.002274   116.67 |
  39 | 0.002279   116.91 |
  40 | 0.002276   116.75 |
  41 | 0.002277   116.81 |
  42 | 0.002271   116.52 |
  43 | 0.002274   116.65 |
  44 | 0.002263   116.10 |
  45 | 0.002262   116.06 |
  46 | 0.002259   115.88 |
  47 | 0.002253   115.59 |
  48 | 0.002236   114.71 |
  49 | 0.002239   114.85 |
  50 | 0.002229   114.35 |
  51 | 0.002224   114.07 |
  52 | 0.002218   113.79 |
  53 | 0.002221   113.94 |
  54 | 0.002219   113.83 |
  55 | 0.002227   114.26 |
  56 |  0.00222   113.90 |
  57 | 0.002214   113.60 |
  58 | 0.002213   113.54 |
  59 | 0.002208   113.25 |
  60 | 0.002214   113.57 |
  61 |  0.00221   113.36 |
  62 | 0.002203   113.01 |
  63 | 0.002202   112.94 |
  64 | 0.002201   112.89 |
  65 | 0.002196   112.67 |
  66 | 0.002205   113.12 |
  67 | 0.002199   112.81 |
  68 | 0.002196   112.68 |
  69 | 0.002192   112.45 |
  70 | 0.002193   112.49 |
  71 | 0.002186   112.12 |
  72 | 0.002181   111.90 |
  73 | 0.002184   112.06 |
  74 |  0.00219   112.34 |
  75 | 0.002189   112.31 |
  76 |  0.00219   112.34 |
  77 | 0.002186   112.14 |
  78 | 0.002183   111.98 |
  79 | 0.002183   111.98 |
  80 |  0.00218   111.86 |
  81 | 0.002182   111.95 |
  82 | 0.002181   111.89 |
  83 | 0.002184   112.06 |
  84 | 0.002185   112.10 |
  85 | 0.002181   111.89 |
  86 | 0.002186   112.15 |
  87 | 0.002185   112.07 |
  88 | 0.002186   112.13 |
  89 | 0.002183   111.97 |
  90 | 0.002178   111.75 |
  91 | 0.002177   111.68 |
  92 | 0.002173   111.50 |
  93 | 0.002173   111.47 |
  94 | 0.002168   111.23 |
  95 | 0.002163   110.96 |
  96 | 0.002163   110.94 |
  97 | 0.002163   110.95 |
  98 | 0.002159   110.74 |
  99 | 0.002157   110.66 |
 100 | 0.002154   110.50 |
[1] "Random Forest variable coefficients"
                      %IncMSE IncNodePurity
graph0           0.000000e+00  0.0000000000
graph1           6.125583e-04  0.0546795645
graph2           7.727408e-04  0.0449185038
graph3           7.314444e-04  0.1350093930
graph4           8.739540e-04  0.0245160293
graph5           1.162791e-05  0.0366666667
graph6           1.219972e-03  0.0890291986
graph7           1.460074e-03  0.1171807438
graph8           2.355713e-05  0.0083333333
graph9           8.629273e-05  0.0994419457
graph10          7.597619e-04  0.0941979619
graph11          2.811635e-03  0.1419166622
graph12          2.738954e-03  0.2849081029
graph13          9.523810e-05  0.0396341911
graph14          6.394038e-04  0.0716338160
graph15          6.082290e-04  0.0296199588
graph16          9.855072e-05  0.0005503731
graph17          3.834066e-04  0.0383486094
graph18          1.012274e-03  0.0682831736
graph19          7.950906e-04  0.0753537281
graph20          4.361184e-04  0.0449956315
graph21          1.079351e-03  0.0453240556
graph22          1.244440e-04  0.0264693882
graph23          2.121143e-03  0.1302310201
graph24          1.277089e-04  0.0488219002
graph25          4.638244e-03  0.2007188361
graph26          4.473629e-04  0.0256257479
graph27          7.342953e-04  0.0802442380
graph28          2.597965e-04  0.0062052642
graph29          0.000000e+00  0.0000000000
orbit0           4.849863e-05  0.0198094357
orbit1           4.708677e-05  0.0200275211
orbit2          -5.962526e-06  0.0293750000
orbit3           5.573623e-04  0.0207830346
orbit4           3.825186e-04  0.1116332642
orbit5           1.376865e-04  0.1003989077
orbit6           2.767778e-04  0.0336199535
orbit7          -5.706846e-06  0.0279166667
orbit8           3.145479e-04  0.0285957139
orbit9           1.388747e-03  0.0994802780
orbit10          5.020778e-04  0.0246603688
orbit11          7.967361e-05  0.0124107827
orbit12          9.031868e-04  0.0988882393
orbit13          1.752969e-04  0.0275749510
orbit14          0.000000e+00  0.0000000000
orbit15          2.524121e-03  0.2027043698
orbit16          1.978116e-04  0.0569212555
orbit17          0.000000e+00  0.0199132816
orbit18          0.000000e+00  0.0000000000
orbit19          1.752868e-03  0.1219492140
orbit20          1.088889e-03  0.1583378930
orbit21          8.841319e-05  0.0524076127
orbit22          3.083606e-03  0.0039633207
orbit23          0.000000e+00  0.0000000000
orbit24          3.807082e-03  0.2413076224
orbit25          1.484274e-03  0.1613192270
orbit26          5.409673e-04  0.0191070606
orbit27          0.000000e+00  0.0298980756
orbit28          1.400564e-04  0.0431133162
orbit29          6.127211e-08  0.0474047619
orbit30          6.652821e-04  0.0428140807
orbit31          1.595094e-05  0.0255310079
orbit32          4.576342e-04  0.0178281423
orbit33          1.917316e-06  0.0066666667
orbit34          7.804233e-05  0.0629831888
orbit35          8.196447e-04  0.0862636139
orbit36          4.670184e-05  0.0633842006
orbit37          5.405405e-05  0.0101932278
orbit38          0.000000e+00  0.0000000000
orbit39          2.779058e-04  0.0920069535
orbit40          1.593038e-03  0.0881224434
orbit41          0.000000e+00  0.0000000000
orbit42          0.000000e+00  0.0000000000
orbit43          1.942487e-03  0.1357655300
orbit44          0.000000e+00  0.0000000000
orbit45          7.846886e-03  0.1773326988
orbit46          2.723951e-04  0.0936441799
orbit47          1.427008e-03  0.0784750567
orbit48          1.676463e-04  0.0750399144
orbit49          2.208920e-03  0.1555855256
orbit50         -1.388150e-06  0.0215601860
orbit51          1.262219e-03  0.1010465470
orbit52          4.754691e-04  0.0332120192
orbit53          6.523719e-04  0.1052796790
orbit54          1.588335e-04  0.0374090162
orbit55          4.124926e-05  0.0097222222
orbit56          7.871419e-03  0.1487466575
orbit57          2.528709e-04  0.0211470675
orbit58          1.774521e-05  0.0184469697
orbit59          9.784319e-04  0.0022941306
orbit60          0.000000e+00  0.0000000000
orbit61          0.000000e+00  0.0090909091
orbit62          6.451295e-03  0.2590297337
orbit63          5.024947e-04  0.0242345143
orbit64          0.000000e+00  0.0398438876
orbit65          1.716398e-03  0.0733214316
orbit66          3.564671e-04  0.0195271514
orbit67          5.341246e-05  0.0280000000
orbit68          2.042947e-04  0.0336726890
orbit69          0.000000e+00  0.0000000000
orbit70         -4.365864e-06  0.0636907502
orbit71          3.659251e-05  0.0048113208
orbit72          0.000000e+00  0.0083333333
AP               0.000000e+00  0.0000000000
bet              2.321517e-05  0.0133846154
ecc              0.000000e+00  0.0000000000
eccrad           0.000000e+00  0.0000000000
close            6.136672e-04  0.0371991067
constraint       1.244545e-05  0.0321264017
coreness         1.172333e-05  0.0288888889
knn              1.483268e-04  0.1084678282
hubscore         6.045538e-04  0.0530592622
pagerank         7.071799e-05  0.0494920039
trans            8.868027e-05  0.0230417667
evcent           2.444291e-04  0.0932135938
first            4.380841e-06  0.0046153846
upto_second      7.375714e-04  0.0562488285
upto_third       3.637077e-05  0.0281443971
upto_fourth      2.984393e-03  0.1347748061
upto_fifth       0.000000e+00  0.0000000000
upto_sixth       4.692374e-05  0.0170210902
second           6.593407e-04  0.0099172036
third            7.421974e-04  0.0079720209
fourth           5.662801e-05  0.0429736702
fifth            1.591365e-03  0.0690446847
sixth            7.918427e-04  0.0393033405
ratio1           2.602290e-04  0.1646297335
ratio2           1.060475e-02  0.0713722376
ratio3           6.225682e-04  0.0301072012
ratio4           2.136298e-04  0.0433368421
ratio5           6.451653e-05  0.0193303571
ratio6           2.242232e-04  0.0663388056
selfinter        0.000000e+00  0.0000000000
walktrap_vertex  1.777722e-05  0.0568174381
bigcom1          0.000000e+00  0.0000000000
bigcom2          0.000000e+00  0.0000000000
bigcom3          4.174451e-05  0.0377157101
bigcom4          0.000000e+00  0.0000000000
bigcom6          0.000000e+00  0.0000000000
bigcom8          0.000000e+00  0.0000000000
bigcom9          0.000000e+00  0.0000000000
bigcom11         0.000000e+00  0.0000000000
bigcom13         0.000000e+00  0.0000000000
bigcom15         0.000000e+00  0.0000000000
bigcom16         0.000000e+00  0.0000000000
bigcom21         3.293046e-05  0.0612872795
bigcom22         0.000000e+00  0.0000000000
bigcom24         0.000000e+00  0.0000000000
bigcom26         0.000000e+00  0.0000000000
bigcom28         2.388060e-05  0.0001644662
bigcom30         0.000000e+00  0.0000000000
bigcom31         0.000000e+00  0.0000000000
bigcom32         0.000000e+00  0.0000000000
bigcom33         0.000000e+00  0.0000000000
bigcom34         0.000000e+00  0.0000000000
bigcom36         0.000000e+00  0.0000000000
bigcom37         0.000000e+00  0.0000000000
bigcom38         0.000000e+00  0.0000000000
bigcom39         0.000000e+00  0.0000000000
bigcom40         0.000000e+00  0.0000000000
bigcom43         0.000000e+00  0.0000000000
bigcom44         0.000000e+00  0.0000000000
bigcom46         0.000000e+00  0.0000000000
bigcom47         0.000000e+00  0.0000000000
bigcom49         0.000000e+00  0.0000000000
bigcom50         0.000000e+00  0.0000000000
bigcom51         0.000000e+00  0.0000000000
bigcom52         0.000000e+00  0.0000000000
bigcom54         0.000000e+00  0.0000000000
bigcom56         0.000000e+00  0.0000000000
bigcom62         0.000000e+00  0.0000000000
bigcom66         0.000000e+00  0.0000000000
bigcom68         0.000000e+00  0.0000000000
bigcom69         0.000000e+00  0.0000000000
bigcom71         0.000000e+00  0.0000000000
bigcom72         0.000000e+00  0.0000000000
bigcom73         0.000000e+00  0.0000000000
bigcom74         0.000000e+00  0.0000000000
bigcom75         0.000000e+00  0.0000000000
bigcom76         0.000000e+00  0.0000000000
bigcom77         0.000000e+00  0.0000000000
bigcom79         0.000000e+00  0.0000000000
bigcom80         0.000000e+00  0.0000000000
bigcom82         0.000000e+00  0.0000000000
bigcom83         0.000000e+00  0.0000000000
bigcom84         0.000000e+00  0.0000000000
bigcom85         0.000000e+00  0.0000000000
bigcom87         0.000000e+00  0.0000000000
bigcom89         0.000000e+00  0.0000000000
bigcom91         0.000000e+00  0.0000000000
bigcom92         0.000000e+00  0.0000000000
bigcom93         0.000000e+00  0.0000000000
bigcom96         0.000000e+00  0.0000000000
bigcom97         0.000000e+00  0.0000000000
bigcom98         0.000000e+00  0.0000000000
bigcom99         0.000000e+00  0.0000000000
bigcom101        0.000000e+00  0.0000000000
bigcom104        0.000000e+00  0.0000000000
bigcom106        0.000000e+00  0.0000000000
bigcom109        0.000000e+00  0.0000000000
bigcom113        0.000000e+00  0.0000000000
bigcom116        0.000000e+00  0.0000000000
bigcom120        0.000000e+00  0.0000000000
bigcom123        0.000000e+00  0.0000000000
bigcom126        0.000000e+00  0.0000000000
bigcom127        0.000000e+00  0.0000000000
bigcom137        0.000000e+00  0.0000000000
bigcom139        0.000000e+00  0.0000000000
bigcom140        0.000000e+00  0.0000000000
bigcom143        0.000000e+00  0.0000000000
bigcom145        0.000000e+00  0.0000000000
bigcom146        0.000000e+00  0.0000000000
bigcom147        0.000000e+00  0.0000000000
bigcom149        0.000000e+00  0.0000000000
bigcom153        0.000000e+00  0.0000000000
bigcom154        0.000000e+00  0.0000000000
bigcom156        0.000000e+00  0.0000000000
bigcom157        0.000000e+00  0.0000000000
bigcom158        0.000000e+00  0.0000000000
bigcom160        0.000000e+00  0.0000000000
bigcom161        0.000000e+00  0.0000000000
bigcom162        0.000000e+00  0.0000000000
bigcom164        0.000000e+00  0.0000000000
bigcom166        0.000000e+00  0.0000000000
bigcom167        0.000000e+00  0.0000000000
bigcom171        0.000000e+00  0.0000000000
bigcom173        0.000000e+00  0.0000000000
bigcom175        0.000000e+00  0.0000000000
bigcom176        0.000000e+00  0.0000000000
bigcom177        0.000000e+00  0.0000000000
bigcom178        0.000000e+00  0.0000000000
bigcom180        0.000000e+00  0.0000000000
bigcom181        0.000000e+00  0.0000000000
bigcom184        0.000000e+00  0.0000000000
bigcom186        0.000000e+00  0.0000000000
bigcom187        0.000000e+00  0.0000000000
bigcom189        0.000000e+00  0.0000000000
bigcom194        0.000000e+00  0.0000000000
bigcom195        0.000000e+00  0.0000000000
bigcom196        0.000000e+00  0.0000000000
bigcom204        0.000000e+00  0.0000000000
bigcom205        0.000000e+00  0.0000000000
bigcom212        0.000000e+00  0.0000000000
bigcom214        0.000000e+00  0.0000000000
bigcom222        0.000000e+00  0.0000000000
bigcom223        0.000000e+00  0.0000000000
bigcom226        0.000000e+00  0.0000000000
bigcom227        0.000000e+00  0.0000000000
bigcom229        0.000000e+00  0.0000000000
bigcom233        0.000000e+00  0.0000000000
bigcom236        0.000000e+00  0.0000000000
bigcom237        0.000000e+00  0.0000000000
bigcom246        0.000000e+00  0.0000000000
bigcom248        0.000000e+00  0.0000000000
bigcom249        0.000000e+00  0.0000000000
bigcom250        0.000000e+00  0.0000000000
bigcom254        0.000000e+00  0.0000000000
bigcom266        0.000000e+00  0.0000000000
bigcom269        0.000000e+00  0.0000000000
bigcom272        0.000000e+00  0.0000000000
bigcom274        0.000000e+00  0.0000000000
bigcom281        0.000000e+00  0.0000000000
bigcom291        0.000000e+00  0.0000000000
bigcom292        0.000000e+00  0.0000000000
bigcom295        0.000000e+00  0.0000000000
bigcom299        0.000000e+00  0.0000000000
bigcom301        0.000000e+00  0.0000000000
bigcom306        0.000000e+00  0.0000000000
bigcom309        0.000000e+00  0.0000000000
bigcom314        0.000000e+00  0.0000000000
bigcom321        0.000000e+00  0.0000000000
bigcom341        0.000000e+00  0.0000000000
bigcom350        0.000000e+00  0.0000000000
bigcom353        0.000000e+00  0.0000000000
bigcom359        0.000000e+00  0.0000000000
bigcom363        0.000000e+00  0.0000000000
bigcom365        0.000000e+00  0.0000000000
bigcom385        0.000000e+00  0.0000000000
bigcom386        0.000000e+00  0.0000000000
bigcom408        0.000000e+00  0.0000000000
bigcom412        0.000000e+00  0.0000000000
bigcom480        0.000000e+00  0.0000000000
spin_vertex      3.772163e-05  0.1240930145
membership_s1    9.278201e-05  0.0170729952
membership_s3    0.000000e+00  0.0000000000
membership_s4    0.000000e+00  0.0000000000
membership_s5    0.000000e+00  0.0000000000
membership_s6    0.000000e+00  0.0000000000
membership_s7    0.000000e+00  0.0000000000
membership_s8    0.000000e+00  0.0000000000
membership_s9    0.000000e+00  0.0000000000
membership_s11   0.000000e+00  0.0000000000
membership_s12   0.000000e+00  0.0000000000
membership_s14   0.000000e+00  0.0000000000
membership_s15   0.000000e+00  0.0000000000
membership_s16   0.000000e+00  0.0000000000
membership_s17   0.000000e+00  0.0000000000
membership_s18   0.000000e+00  0.0000000000
membership_s20   0.000000e+00  0.0000000000
membership_s21   0.000000e+00  0.0000000000
membership_s22   0.000000e+00  0.0000000000
membership_s24   0.000000e+00  0.0000000000
membership_s25   0.000000e+00  0.0000000000
membership_s26   0.000000e+00  0.0000000000
membership_s27   0.000000e+00  0.0000000000
membership_s28   0.000000e+00  0.0000000000
membership_s30   5.527712e-06  0.0410943119
membership_s31   0.000000e+00  0.0000000000
membership_s32   6.782080e-05  0.0812453123
membership_s33   0.000000e+00  0.0000000000
membership_s36   0.000000e+00  0.0000000000
membership_s37   0.000000e+00  0.0000000000
V1               1.199760e-05  0.0090000000
V2              -1.264697e-05  0.0766672407
pdi              0.000000e+00  0.0000000000
adhesion         2.400427e-04  0.0900577465
cohesion         3.228713e-04  0.1057155738
inner            6.678659e-06  0.0264587344
outer            4.448492e-04  0.0543806921
ioratio          1.601639e-04  0.0650328996
comsize          7.482962e-04  0.2531303994
[1] "Dataset: med_CT Model GLM, run: 9 of 10 2015-06-22 15:05:49"
[1] "glmnet variable coefficients"
                    [,1]          [,2]
(Intercept)     -6.23637  4.522251e+03
graph0           0.00000  3.454507e-02
graph1           0.00000  0.000000e+00
graph2           0.00000  0.000000e+00
graph3           0.00000  0.000000e+00
graph4           0.00000  0.000000e+00
graph5           0.00000  2.924546e-03
graph6           0.00000  0.000000e+00
graph7           0.00000  2.339631e-03
graph8           0.00000 -1.765636e-02
graph9           0.00000  1.428828e-08
graph10          0.00000  6.659793e-09
graph11          0.00000  0.000000e+00
graph12          0.00000  1.087010e-07
graph13          0.00000 -1.306439e-08
graph14          0.00000  0.000000e+00
graph15          0.00000  0.000000e+00
graph16          0.00000 -4.340918e-06
graph17          0.00000 -6.231065e-07
graph18          0.00000  0.000000e+00
graph19          0.00000  0.000000e+00
graph20          0.00000 -9.789104e-06
graph21          0.00000  9.332639e-06
graph22          0.00000 -4.997785e-05
graph23          0.00000  1.333002e-04
graph24          0.00000 -8.884973e-05
graph25          0.00000 -2.072333e-04
graph26          0.00000  4.112355e-04
graph27          0.00000  0.000000e+00
graph28          0.00000  0.000000e+00
graph29          0.00000 -2.320753e-02
orbit0           0.00000  3.306283e-02
orbit1           0.00000  0.000000e+00
orbit2           0.00000  0.000000e+00
orbit3           0.00000  0.000000e+00
orbit4           0.00000  0.000000e+00
orbit5           0.00000  0.000000e+00
orbit6           0.00000  0.000000e+00
orbit7           0.00000  0.000000e+00
orbit8           0.00000  3.071923e-03
orbit9           0.00000  0.000000e+00
orbit10          0.00000  0.000000e+00
orbit11          0.00000  0.000000e+00
orbit12          0.00000  4.034174e-03
orbit13          0.00000  0.000000e+00
orbit14          0.00000 -1.738415e-02
orbit15          0.00000  6.983353e-07
orbit16          0.00000 -1.184985e-06
orbit17          0.00000  1.101698e-07
orbit18          0.00000  1.414506e-09
orbit19          0.00000  0.000000e+00
orbit20          0.00000  1.774138e-07
orbit21          0.00000  2.325042e-06
orbit22          0.00000  0.000000e+00
orbit23          0.00000 -6.378032e-05
orbit24          0.00000  2.088005e-06
orbit25          0.00000  0.000000e+00
orbit26          0.00000  0.000000e+00
orbit27          0.00000  8.919289e-06
orbit28          0.00000 -2.726972e-05
orbit29          0.00000 -5.500646e-06
orbit30          0.00000  2.962212e-05
orbit31          0.00000  4.778790e-08
orbit32          0.00000 -5.590351e-08
orbit33          0.00000  5.395241e-07
orbit34          0.00000  0.000000e+00
orbit35          0.00000 -2.580678e-05
orbit36          0.00000 -2.386401e-05
orbit37          0.00000 -4.089047e-06
orbit38          0.00000  2.191394e-06
orbit39          0.00000  5.252517e-06
orbit40          0.00000 -9.644990e-06
orbit41          0.00000 -3.883090e-05
orbit42          0.00000  0.000000e+00
orbit43          0.00000  0.000000e+00
orbit44          0.00000 -8.565737e-03
orbit45          0.00000 -8.232000e-06
orbit46          0.00000 -4.700663e-05
orbit47          0.00000  2.092140e-04
orbit48          0.00000  1.319574e-04
orbit49          0.00000 -4.000375e-06
orbit50          0.00000 -1.540706e-03
orbit51          0.00000  3.315762e-04
orbit52          0.00000 -4.963878e-05
orbit53          0.00000  0.000000e+00
orbit54          0.00000 -7.851423e-05
orbit55          0.00000  9.460258e-04
orbit56          0.00000  2.034731e-04
orbit57          0.00000  1.498883e-04
orbit58          0.00000 -1.593716e-02
orbit59          0.00000 -1.048725e-04
orbit60          0.00000 -2.810245e-04
orbit61          0.00000  0.000000e+00
orbit62          0.00000 -6.819593e-04
orbit63          0.00000 -8.560076e-04
[truncated: 122,392 more chars]
