# Supplementary material for: Distinctive Behaviors of Druggable Proteins in Cellular Networks
Source: PLoS Comput Biol. 2015 Dec 23;11(12):e1004597. doi: 10.1371/journal.pcbi.1004597 (PMC4689399; doi:10.1371/journal.pcbi.1004597)
Supplement: S1 File — (ZIP) [file pcbi.1004597.s004.zip › S1_File/direct.atc.20150613_all_predict.ppi.optimised_Target_results_med_targets.txt]

[[1]]
[1] "med_targets"

[1] "Dataset: med_targets Model GBM, run: 1 of 10 2015-06-22 14:48:14"
Iter   TrainDeviance   ValidDeviance   StepSize   Improve
     1        0.0868            -nan     0.0100    0.0006
     2        0.0838            -nan     0.0100    0.0007
     3        0.0811            -nan     0.0100    0.0005
     4        0.0791            -nan     0.0100    0.0001
     5        0.0768            -nan     0.0100    0.0000
     6        0.0746            -nan     0.0100    0.0002
     7        0.0730            -nan     0.0100    0.0000
     8        0.0714            -nan     0.0100    0.0000
     9        0.0699            -nan     0.0100    0.0000
    10        0.0686            -nan     0.0100   -0.0001
    20        0.0583            -nan     0.0100    0.0000
    40        0.0471            -nan     0.0100   -0.0000
    60        0.0404            -nan     0.0100    0.0000
    80        0.0353            -nan     0.0100    0.0000
   100        0.0316            -nan     0.0100   -0.0000
   120        0.0287            -nan     0.0100   -0.0000
   140        0.0262            -nan     0.0100   -0.0000
   160        0.0241            -nan     0.0100   -0.0000
   180        0.0220            -nan     0.0100    0.0000
   194        0.0208            -nan     0.0100   -0.0000

[1] "GBM variable coefficients"
                            var     rel.inf
ratio5                   ratio5 11.75563414
bigcom30               bigcom30  4.38456816
comsize                 comsize  4.26612566
V2                           V2  4.18179990
V1                           V1  4.07029444
spin_vertex         spin_vertex  3.12818853
adhesion               adhesion  2.83889863
cohesion               cohesion  2.70234748
third                     third  2.64527335
orbit18                 orbit18  2.44194275
trans                     trans  2.32497721
outer                     outer  2.31958220
ioratio                 ioratio  2.26786383
walktrap_vertex walktrap_vertex  1.79227299
inner                     inner  1.74030401
graph7                   graph7  1.72624752
bet                         bet  1.66236313
pagerank               pagerank  1.42011785
membership_s32   membership_s32  1.31204399
ratio2                   ratio2  1.30309652
orbit30                 orbit30  1.30104768
orbit36                 orbit36  1.25706835
graph5                   graph5  1.19724458
bigcom52               bigcom52  1.03724196
orbit27                 orbit27  1.00152844
orbit62                 orbit62  0.99668657
graph20                 graph20  0.90757865
graph0                   graph0  0.89368640
knn                         knn  0.88824381
sixth                     sixth  0.79043664
graph13                 graph13  0.77790879
graph18                 graph18  0.77557278
graph25                 graph25  0.77269167
membership_s1     membership_s1  0.75977267
graph6                   graph6  0.71632854
graph12                 graph12  0.71555772
constraint           constraint  0.70768017
graph2                   graph2  0.68753061
orbit56                 orbit56  0.68210010
orbit24                 orbit24  0.67411832
orbit2                   orbit2  0.66394404
fourth                   fourth  0.62384550
orbit26                 orbit26  0.61960681
graph1                   graph1  0.60536303
orbit38                 orbit38  0.58882442
graph24                 graph24  0.55498210
ratio4                   ratio4  0.53569878
orbit39                 orbit39  0.48704828
orbit20                 orbit20  0.47552438
orbit52                 orbit52  0.45141635
orbit28                 orbit28  0.44509811
orbit47                 orbit47  0.44372917
orbit35                 orbit35  0.44287942
graph17                 graph17  0.42994966
graph11                 graph11  0.42402399
orbit64                 orbit64  0.42347944
orbit45                 orbit45  0.41877638
ratio6                   ratio6  0.39879794
ratio1                   ratio1  0.39009505
graph19                 graph19  0.38800036
graph23                 graph23  0.38194711
orbit40                 orbit40  0.36710846
graph22                 graph22  0.34812565
orbit54                 orbit54  0.34282758
orbit53                 orbit53  0.33022985
graph4                   graph4  0.32748270
orbit49                 orbit49  0.32366702
orbit11                 orbit11  0.32260940
bigcom4                 bigcom4  0.31088476
orbit5                   orbit5  0.30446465
orbit29                 orbit29  0.30064031
orbit61                 orbit61  0.29008321
graph10                 graph10  0.28899977
orbit50                 orbit50  0.28023012
membership_s30   membership_s30  0.26530147
orbit25                 orbit25  0.26034947
graph15                 graph15  0.25854415
orbit48                 orbit48  0.25580207
bigcom116             bigcom116  0.24977286
graph26                 graph26  0.24395421
graph8                   graph8  0.24265915
fifth                     fifth  0.24139917
orbit33                 orbit33  0.23170543
orbit21                 orbit21  0.23147656
orbit9                   orbit9  0.23124277
orbit37                 orbit37  0.21565018
graph21                 graph21  0.21381603
orbit16                 orbit16  0.20801816
graph3                   graph3  0.20361424
orbit10                 orbit10  0.19701070
bigcom21               bigcom21  0.18259083
ratio3                   ratio3  0.18105292
orbit60                 orbit60  0.17470964
orbit69                 orbit69  0.16874358
orbit32                 orbit32  0.15844866
orbit7                   orbit7  0.14935187
orbit65                 orbit65  0.14575239
graph16                 graph16  0.13544729
orbit13                 orbit13  0.13279017
bigcom28               bigcom28  0.13199757
membership_s5     membership_s5  0.13087470
upto_second         upto_second  0.13019525
orbit70                 orbit70  0.12930471
orbit12                 orbit12  0.12636519
orbit1                   orbit1  0.12350865
orbit44                 orbit44  0.12226694
upto_third           upto_third  0.11554493
orbit51                 orbit51  0.11529721
bigcom8                 bigcom8  0.10844132
graph14                 graph14  0.10615141
orbit17                 orbit17  0.10357524
orbit41                 orbit41  0.09893681
orbit42                 orbit42  0.08801030
graph9                   graph9  0.08725520
graph28                 graph28  0.08313466
orbit4                   orbit4  0.07671502
close                     close  0.07563093
coreness               coreness  0.07359882
orbit57                 orbit57  0.07317140
orbit19                 orbit19  0.06745955
orbit58                 orbit58  0.06253843
ecc                         ecc  0.05409084
AP                           AP  0.05019439
orbit31                 orbit31  0.04341507
orbit66                 orbit66  0.03967671
orbit63                 orbit63  0.03848024
orbit23                 orbit23  0.03419322
graph27                 graph27  0.03307961
orbit55                 orbit55  0.03274876
hubscore               hubscore  0.02516753
orbit59                 orbit59  0.01995702
orbit68                 orbit68  0.01813577
orbit46                 orbit46  0.01617778
graph29                 graph29  0.01504393
upto_fifth           upto_fifth  0.01123187
upto_sixth           upto_sixth  0.00487850
orbit0                   orbit0  0.00000000
orbit3                   orbit3  0.00000000
orbit6                   orbit6  0.00000000
orbit8                   orbit8  0.00000000
orbit14                 orbit14  0.00000000
orbit15                 orbit15  0.00000000
orbit22                 orbit22  0.00000000
orbit34                 orbit34  0.00000000
orbit43                 orbit43  0.00000000
orbit67                 orbit67  0.00000000
orbit71                 orbit71  0.00000000
orbit72                 orbit72  0.00000000
eccrad                   eccrad  0.00000000
evcent                   evcent  0.00000000
first                     first  0.00000000
upto_fourth         upto_fourth  0.00000000
second                   second  0.00000000
selfinter             selfinter  0.00000000
bigcom1                 bigcom1  0.00000000
bigcom2                 bigcom2  0.00000000
bigcom3                 bigcom3  0.00000000
bigcom6                 bigcom6  0.00000000
bigcom9                 bigcom9  0.00000000
bigcom11               bigcom11  0.00000000
bigcom13               bigcom13  0.00000000
bigcom15               bigcom15  0.00000000
bigcom16               bigcom16  0.00000000
bigcom22               bigcom22  0.00000000
bigcom24               bigcom24  0.00000000
bigcom26               bigcom26  0.00000000
bigcom31               bigcom31  0.00000000
bigcom32               bigcom32  0.00000000
bigcom33               bigcom33  0.00000000
bigcom34               bigcom34  0.00000000
bigcom36               bigcom36  0.00000000
bigcom37               bigcom37  0.00000000
bigcom38               bigcom38  0.00000000
bigcom39               bigcom39  0.00000000
bigcom40               bigcom40  0.00000000
bigcom43               bigcom43  0.00000000
bigcom44               bigcom44  0.00000000
bigcom46               bigcom46  0.00000000
bigcom47               bigcom47  0.00000000
bigcom49               bigcom49  0.00000000
bigcom50               bigcom50  0.00000000
bigcom51               bigcom51  0.00000000
bigcom54               bigcom54  0.00000000
bigcom56               bigcom56  0.00000000
bigcom62               bigcom62  0.00000000
bigcom66               bigcom66  0.00000000
bigcom68               bigcom68  0.00000000
bigcom69               bigcom69  0.00000000
bigcom71               bigcom71  0.00000000
bigcom72               bigcom72  0.00000000
bigcom73               bigcom73  0.00000000
bigcom74               bigcom74  0.00000000
bigcom75               bigcom75  0.00000000
bigcom76               bigcom76  0.00000000
bigcom77               bigcom77  0.00000000
bigcom79               bigcom79  0.00000000
bigcom80               bigcom80  0.00000000
bigcom82               bigcom82  0.00000000
bigcom83               bigcom83  0.00000000
bigcom84               bigcom84  0.00000000
bigcom85               bigcom85  0.00000000
bigcom87               bigcom87  0.00000000
bigcom89               bigcom89  0.00000000
bigcom91               bigcom91  0.00000000
bigcom92               bigcom92  0.00000000
bigcom93               bigcom93  0.00000000
bigcom96               bigcom96  0.00000000
bigcom97               bigcom97  0.00000000
bigcom98               bigcom98  0.00000000
bigcom99               bigcom99  0.00000000
bigcom101             bigcom101  0.00000000
bigcom104             bigcom104  0.00000000
bigcom106             bigcom106  0.00000000
bigcom109             bigcom109  0.00000000
bigcom113             bigcom113  0.00000000
bigcom120             bigcom120  0.00000000
bigcom123             bigcom123  0.00000000
bigcom126             bigcom126  0.00000000
bigcom127             bigcom127  0.00000000
bigcom137             bigcom137  0.00000000
bigcom139             bigcom139  0.00000000
bigcom140             bigcom140  0.00000000
bigcom143             bigcom143  0.00000000
bigcom145             bigcom145  0.00000000
bigcom146             bigcom146  0.00000000
bigcom147             bigcom147  0.00000000
bigcom149             bigcom149  0.00000000
bigcom153             bigcom153  0.00000000
bigcom154             bigcom154  0.00000000
bigcom156             bigcom156  0.00000000
bigcom157             bigcom157  0.00000000
bigcom158             bigcom158  0.00000000
bigcom160             bigcom160  0.00000000
bigcom161             bigcom161  0.00000000
bigcom162             bigcom162  0.00000000
bigcom164             bigcom164  0.00000000
bigcom166             bigcom166  0.00000000
bigcom167             bigcom167  0.00000000
bigcom171             bigcom171  0.00000000
bigcom173             bigcom173  0.00000000
bigcom175             bigcom175  0.00000000
bigcom176             bigcom176  0.00000000
bigcom177             bigcom177  0.00000000
bigcom178             bigcom178  0.00000000
bigcom180             bigcom180  0.00000000
bigcom181             bigcom181  0.00000000
bigcom184             bigcom184  0.00000000
bigcom186             bigcom186  0.00000000
bigcom187             bigcom187  0.00000000
bigcom189             bigcom189  0.00000000
bigcom194             bigcom194  0.00000000
bigcom195             bigcom195  0.00000000
bigcom196             bigcom196  0.00000000
bigcom204             bigcom204  0.00000000
bigcom205             bigcom205  0.00000000
bigcom212             bigcom212  0.00000000
bigcom214             bigcom214  0.00000000
bigcom222             bigcom222  0.00000000
bigcom223             bigcom223  0.00000000
bigcom226             bigcom226  0.00000000
bigcom227             bigcom227  0.00000000
bigcom229             bigcom229  0.00000000
bigcom233             bigcom233  0.00000000
bigcom236             bigcom236  0.00000000
bigcom237             bigcom237  0.00000000
bigcom246             bigcom246  0.00000000
bigcom248             bigcom248  0.00000000
bigcom249             bigcom249  0.00000000
bigcom250             bigcom250  0.00000000
bigcom254             bigcom254  0.00000000
bigcom266             bigcom266  0.00000000
bigcom269             bigcom269  0.00000000
bigcom272             bigcom272  0.00000000
bigcom274             bigcom274  0.00000000
bigcom281             bigcom281  0.00000000
bigcom291             bigcom291  0.00000000
bigcom292             bigcom292  0.00000000
bigcom295             bigcom295  0.00000000
bigcom299             bigcom299  0.00000000
bigcom301             bigcom301  0.00000000
bigcom306             bigcom306  0.00000000
bigcom309             bigcom309  0.00000000
bigcom314             bigcom314  0.00000000
bigcom321             bigcom321  0.00000000
bigcom341             bigcom341  0.00000000
bigcom350             bigcom350  0.00000000
bigcom353             bigcom353  0.00000000
bigcom359             bigcom359  0.00000000
bigcom363             bigcom363  0.00000000
bigcom365             bigcom365  0.00000000
bigcom385             bigcom385  0.00000000
bigcom386             bigcom386  0.00000000
bigcom408             bigcom408  0.00000000
bigcom412             bigcom412  0.00000000
bigcom480             bigcom480  0.00000000
membership_s3     membership_s3  0.00000000
membership_s4     membership_s4  0.00000000
membership_s6     membership_s6  0.00000000
membership_s7     membership_s7  0.00000000
membership_s8     membership_s8  0.00000000
membership_s9     membership_s9  0.00000000
membership_s11   membership_s11  0.00000000
membership_s12   membership_s12  0.00000000
membership_s14   membership_s14  0.00000000
membership_s15   membership_s15  0.00000000
membership_s16   membership_s16  0.00000000
membership_s17   membership_s17  0.00000000
membership_s18   membership_s18  0.00000000
membership_s20   membership_s20  0.00000000
membership_s21   membership_s21  0.00000000
membership_s22   membership_s22  0.00000000
membership_s24   membership_s24  0.00000000
membership_s25   membership_s25  0.00000000
membership_s26   membership_s26  0.00000000
membership_s27   membership_s27  0.00000000
membership_s28   membership_s28  0.00000000
membership_s31   membership_s31  0.00000000
membership_s33   membership_s33  0.00000000
membership_s36   membership_s36  0.00000000
membership_s37   membership_s37  0.00000000
pdi                         pdi  0.00000000
[1] "Dataset: med_targets Model RF, run: 1 of 10 2015-06-22 14:49:34"
     |      Out-of-bag   |
Tree |      MSE  %Var(y) |
   1 |  0.01837   237.79 |
   2 |  0.01789   231.55 |
   3 |  0.01556   201.38 |
   4 |  0.01344   174.04 |
   5 |  0.01379   178.48 |
   6 |  0.01398   180.97 |
   7 |  0.01281   165.79 |
   8 |  0.01203   155.69 |
   9 |  0.01108   143.38 |
  10 |  0.01075   139.18 |
  11 |  0.00988   127.90 |
  12 | 0.009634   124.72 |
  13 | 0.009433   122.11 |
  14 | 0.009253   119.78 |
  15 |  0.00917   118.71 |
  16 | 0.009075   117.48 |
  17 | 0.009048   117.12 |
  18 | 0.009014   116.69 |
  19 | 0.009004   116.56 |
  20 | 0.009041   117.04 |
  21 | 0.008991   116.38 |
  22 | 0.008996   116.46 |
  23 | 0.008896   115.16 |
  24 | 0.008821   114.19 |
  25 | 0.008783   113.70 |
  26 | 0.008785   113.73 |
  27 | 0.008789   113.77 |
  28 | 0.008751   113.28 |
  29 | 0.008746   113.21 |
  30 | 0.008682   112.38 |
  31 | 0.008662   112.13 |
  32 | 0.008616   111.54 |
  33 | 0.008614   111.50 |
  34 | 0.008627   111.68 |
  35 | 0.008622   111.61 |
  36 | 0.008608   111.43 |
  37 | 0.008574   110.99 |
  38 | 0.008597   111.28 |
  39 | 0.008603   111.37 |
  40 | 0.008594   111.25 |
  41 |  0.00857   110.94 |
  42 | 0.008549   110.67 |
  43 | 0.008537   110.51 |
  44 |  0.00852   110.29 |
  45 | 0.008513   110.20 |
  46 | 0.008499   110.03 |
  47 | 0.008493   109.94 |
  48 | 0.008503   110.08 |
  49 | 0.008534   110.47 |
  50 | 0.008555   110.75 |
  51 |  0.00852   110.29 |
  52 |   0.0085   110.03 |
  53 | 0.008463   109.56 |
  54 | 0.008455   109.46 |
  55 | 0.008449   109.38 |
  56 | 0.008448   109.36 |
  57 | 0.008415   108.94 |
  58 | 0.008424   109.05 |
  59 | 0.008425   109.06 |
  60 | 0.008413   108.91 |
  61 | 0.008402   108.76 |
  62 | 0.008403   108.78 |
  63 |  0.00838   108.48 |
  64 |  0.00836   108.22 |
  65 | 0.008343   108.00 |
  66 | 0.008351   108.10 |
  67 | 0.008323   107.74 |
  68 | 0.008305   107.51 |
  69 |   0.0083   107.44 |
  70 | 0.008309   107.56 |
  71 | 0.008327   107.79 |
  72 | 0.008291   107.33 |
  73 | 0.008287   107.27 |
  74 | 0.008274   107.11 |
  75 | 0.008269   107.04 |
  76 | 0.008251   106.81 |
  77 | 0.008224   106.46 |
  78 |  0.00823   106.54 |
  79 | 0.008231   106.55 |
  80 | 0.008223   106.44 |
  81 | 0.008231   106.55 |
  82 | 0.008225   106.48 |
  83 | 0.008203   106.19 |
  84 | 0.008205   106.21 |
  85 |  0.00821   106.28 |
  86 | 0.008216   106.36 |
  87 | 0.008206   106.23 |
  88 | 0.008212   106.31 |
  89 | 0.008217   106.37 |
  90 | 0.008209   106.27 |
  91 | 0.008213   106.32 |
  92 | 0.008222   106.44 |
  93 | 0.008214   106.33 |
  94 | 0.008199   106.14 |
  95 | 0.008203   106.18 |
  96 | 0.008203   106.19 |
  97 | 0.008197   106.11 |
  98 | 0.008184   105.95 |
  99 | 0.008175   105.83 |
 100 | 0.008173   105.81 |
[1] "Random Forest variable coefficients"
                      %IncMSE IncNodePurity
graph0           9.469598e-04  4.575437e-02
graph1           2.983981e-04  8.334276e-02
graph2           1.249943e-03  1.391532e-01
graph3           3.452801e-04  7.600395e-02
graph4           6.158660e-04  1.544995e-01
graph5           1.030567e-03  6.667257e-02
graph6           1.797977e-04  7.352205e-02
graph7           1.277346e-03  1.595307e-01
graph8          -1.498801e-06  4.136029e-03
graph9           2.421940e-04  7.436757e-02
graph10          2.710638e-03  1.981383e-01
graph11          2.039243e-03  1.244293e-01
graph12          1.648164e-03  1.718356e-01
graph13          3.449667e-04  1.914337e-01
graph14          9.408956e-04  1.625004e-01
graph15          5.665759e-04  9.210691e-02
graph16          1.323357e-03  1.430859e-01
graph17          4.358556e-04  1.451371e-01
graph18          1.119792e-04  1.341878e-01
graph19          2.752980e-04  7.917384e-02
graph20          4.008775e-03  2.535021e-01
graph21          4.264819e-04  1.697191e-01
graph22          4.939111e-04  1.174567e-01
graph23          3.550369e-03  2.939226e-01
graph24          1.195561e-03  9.966501e-02
graph25          1.256608e-03  1.931286e-01
graph26          1.263753e-03  1.288835e-01
graph27          1.363172e-04  6.233267e-02
graph28          1.447115e-04  4.002507e-02
graph29          7.033267e-05  1.868366e-02
orbit0           7.691918e-04  4.936084e-02
orbit1           1.938643e-04  1.091079e-01
orbit2           2.591280e-04  9.064109e-02
orbit3           6.613753e-04  7.313462e-02
orbit4           3.337672e-04  1.363169e-01
orbit5           4.323611e-04  1.354534e-01
orbit6           9.351256e-04  1.027549e-01
orbit7           9.425418e-04  1.647968e-01
orbit8           4.399021e-04  9.679690e-02
orbit9           2.548447e-04  1.263053e-01
orbit10          5.057234e-04  1.281547e-01
orbit11          4.169367e-04  2.037864e-01
orbit12          1.497315e-03  1.752707e-01
orbit13          1.075497e-04  8.772770e-03
orbit14          1.715472e-05  6.984045e-02
orbit15          1.042766e-03  6.573978e-02
orbit16          3.678343e-04  1.124385e-01
orbit17          2.057530e-03  2.708000e-01
orbit18          1.366585e-03  3.850163e-01
orbit19          8.826746e-04  1.683699e-01
orbit20          1.497503e-03  2.329248e-01
orbit21          3.222571e-04  1.027483e-01
orbit22          1.726596e-03  1.559241e-01
orbit23          5.351250e-04  1.516642e-01
orbit24          1.600632e-03  4.844905e-01
orbit25          1.050506e-03  1.231006e-01
orbit26          4.763844e-04  1.017770e-01
orbit27          1.233316e-04  7.120789e-02
orbit28          7.543556e-04  4.636468e-02
orbit29          6.908794e-04  2.500668e-01
orbit30          8.832160e-04  3.030030e-01
orbit31          1.364049e-03  1.313642e-01
orbit32          1.702713e-03  1.003541e-01
orbit33          2.015255e-04  1.385546e-01
orbit34          7.595523e-04  2.346454e-01
orbit35          1.298937e-03  1.322967e-01
orbit36          6.848630e-04  3.480932e-01
orbit37          1.165104e-03  3.253820e-01
orbit38          7.782871e-05  5.439326e-02
orbit39          1.810173e-03  6.641504e-01
orbit40          2.191099e-03  2.407281e-01
orbit41          2.845058e-04  3.095709e-02
orbit42          2.764506e-04  1.194922e-01
orbit43          1.445415e-04  8.504515e-02
orbit44          1.774959e-04  6.155353e-02
orbit45          5.934963e-04  3.261095e-01
orbit46          1.472276e-03  7.684978e-02
orbit47          1.124165e-03  1.537934e-01
orbit48          2.443598e-04  8.983421e-02
orbit49          2.086996e-03  1.995868e-01
orbit50          3.606296e-04  1.339107e-01
orbit51          9.749208e-04  2.025729e-01
orbit52          4.097660e-04  2.908329e-01
orbit53          3.698107e-04  8.297711e-02
orbit54          5.554190e-04  1.727631e-01
orbit55          6.395432e-05  3.153333e-02
orbit56          8.039418e-03  6.346083e-01
orbit57          3.449227e-04  5.224394e-02
orbit58          6.759777e-05  7.443471e-02
orbit59          5.130881e-04  1.489701e-01
orbit60          3.518960e-04  4.874655e-02
orbit61          9.605825e-05  6.745536e-02
orbit62          4.254002e-03  3.309249e-01
orbit63          1.683640e-04  8.137971e-02
orbit64          1.057339e-04  1.431402e-01
orbit65          2.750727e-03  1.470244e-01
orbit66          1.929937e-04  1.176493e-02
orbit67          5.952381e-05  2.712963e-02
orbit68          1.166029e-04  6.074834e-02
orbit69          1.303820e-04  1.179926e-02
orbit70          3.899922e-04  1.022375e-01
orbit71          1.307548e-04  5.453746e-03
orbit72          1.178489e-04  6.136459e-02
AP              -1.162791e-05  2.460000e-02
bet              4.497010e-05  2.887839e-01
ecc              0.000000e+00  0.000000e+00
eccrad          -5.851375e-06  3.324176e-02
close            3.096181e-04  9.121113e-02
constraint       8.142254e-04  2.190434e-01
coreness        -1.925833e-05  8.337305e-02
knn              2.059514e-03  2.532457e-01
hubscore         2.774379e-04  1.622878e-01
pagerank         2.341739e-04  2.933933e-01
trans            3.762973e-04  2.904604e-01
evcent           4.081731e-04  1.188251e-01
first            1.156719e-04  7.501914e-02
upto_second      2.304722e-04  7.048904e-02
upto_third       3.181300e-04  1.137370e-01
upto_fourth      3.559227e-04  7.422702e-02
upto_fifth       1.897185e-04  9.140787e-02
upto_sixth       2.132578e-04  3.787583e-02
second           2.607731e-04  7.051375e-02
third            1.035511e-03  5.383386e-01
fourth           8.147130e-04  2.003257e-01
fifth            3.244516e-04  1.336178e-01
sixth            5.383049e-04  1.996649e-01
ratio1           1.983506e-04  2.964128e-01
ratio2           6.909464e-04  2.640459e-01
ratio3           2.451483e-04  3.997707e-01
ratio4           8.412174e-04  3.466509e-01
ratio5           6.116065e-04  1.421615e+00
ratio6           1.560912e-04  1.151589e-01
selfinter       -2.593025e-06  1.828283e-02
walktrap_vertex -6.697821e-05  2.939138e-01
bigcom1          0.000000e+00  0.000000e+00
bigcom2          0.000000e+00  0.000000e+00
bigcom3          0.000000e+00  1.084202e-21
bigcom4          5.966587e-06  3.703237e-02
bigcom6          0.000000e+00  0.000000e+00
bigcom8          0.000000e+00  0.000000e+00
bigcom9          0.000000e+00  0.000000e+00
bigcom11         0.000000e+00  0.000000e+00
bigcom13         0.000000e+00  0.000000e+00
bigcom15         0.000000e+00  0.000000e+00
bigcom16         0.000000e+00  0.000000e+00
bigcom21         5.805913e-05  5.897860e-02
bigcom22         0.000000e+00  6.938894e-19
bigcom24         0.000000e+00  0.000000e+00
bigcom26         0.000000e+00  2.168404e-21
bigcom28         4.638068e-05  3.382695e-02
bigcom30         1.351315e-03  1.407151e+00
bigcom31         0.000000e+00  0.000000e+00
bigcom32         0.000000e+00  0.000000e+00
bigcom33         0.000000e+00  0.000000e+00
bigcom34         0.000000e+00  0.000000e+00
bigcom36         0.000000e+00  0.000000e+00
bigcom37         0.000000e+00  0.000000e+00
bigcom38         0.000000e+00  0.000000e+00
bigcom39         0.000000e+00  0.000000e+00
bigcom40         0.000000e+00  0.000000e+00
bigcom43         0.000000e+00  0.000000e+00
bigcom44         0.000000e+00  0.000000e+00
bigcom46         0.000000e+00  0.000000e+00
bigcom47         0.000000e+00  0.000000e+00
bigcom49         0.000000e+00  0.000000e+00
bigcom50         0.000000e+00  0.000000e+00
bigcom51         0.000000e+00  0.000000e+00
bigcom52        -2.207914e-05  3.063317e-01
bigcom54         0.000000e+00  0.000000e+00
bigcom56         0.000000e+00  2.775558e-19
bigcom62         0.000000e+00  0.000000e+00
bigcom66         0.000000e+00  0.000000e+00
bigcom68         0.000000e+00  0.000000e+00
bigcom69         0.000000e+00  0.000000e+00
bigcom71         0.000000e+00  0.000000e+00
bigcom72         0.000000e+00  0.000000e+00
bigcom73         0.000000e+00  0.000000e+00
bigcom74         0.000000e+00  0.000000e+00
bigcom75         0.000000e+00  8.673617e-21
bigcom76         0.000000e+00  0.000000e+00
bigcom77         0.000000e+00  0.000000e+00
bigcom79         0.000000e+00  0.000000e+00
bigcom80         0.000000e+00  0.000000e+00
bigcom82         0.000000e+00  0.000000e+00
bigcom83         0.000000e+00  0.000000e+00
bigcom84         0.000000e+00  0.000000e+00
bigcom85         0.000000e+00  0.000000e+00
bigcom87         0.000000e+00  0.000000e+00
bigcom89         0.000000e+00  0.000000e+00
bigcom91         0.000000e+00  1.734723e-20
bigcom92         0.000000e+00  0.000000e+00
bigcom93         0.000000e+00  0.000000e+00
bigcom96         0.000000e+00  0.000000e+00
bigcom97         0.000000e+00  0.000000e+00
bigcom98         0.000000e+00  0.000000e+00
bigcom99         0.000000e+00  0.000000e+00
bigcom101        0.000000e+00  0.000000e+00
bigcom104        0.000000e+00  0.000000e+00
bigcom106        0.000000e+00  0.000000e+00
bigcom109        0.000000e+00  0.000000e+00
bigcom113        0.000000e+00  1.734723e-20
bigcom116        2.982194e-04  1.454398e-01
bigcom120        0.000000e+00  0.000000e+00
bigcom123        0.000000e+00  0.000000e+00
bigcom126        0.000000e+00  0.000000e+00
bigcom127        0.000000e+00  0.000000e+00
bigcom137        0.000000e+00  2.168404e-21
bigcom139        0.000000e+00  0.000000e+00
bigcom140        0.000000e+00  0.000000e+00
bigcom143        0.000000e+00  0.000000e+00
bigcom145        0.000000e+00  0.000000e+00
bigcom146        0.000000e+00  0.000000e+00
bigcom147        0.000000e+00  0.000000e+00
bigcom149        0.000000e+00  2.775558e-19
bigcom153        0.000000e+00  0.000000e+00
bigcom154        0.000000e+00  0.000000e+00
bigcom156        0.000000e+00  0.000000e+00
bigcom157        0.000000e+00  0.000000e+00
bigcom158        0.000000e+00  0.000000e+00
bigcom160        0.000000e+00  0.000000e+00
bigcom161        0.000000e+00  0.000000e+00
bigcom162        0.000000e+00  0.000000e+00
bigcom164        0.000000e+00  0.000000e+00
bigcom166        0.000000e+00  0.000000e+00
bigcom167        0.000000e+00  0.000000e+00
bigcom171        0.000000e+00  0.000000e+00
bigcom173        0.000000e+00  0.000000e+00
bigcom175        0.000000e+00  0.000000e+00
bigcom176        0.000000e+00  0.000000e+00
bigcom177        0.000000e+00  0.000000e+00
bigcom178        0.000000e+00  0.000000e+00
bigcom180        0.000000e+00  0.000000e+00
bigcom181        0.000000e+00  0.000000e+00
bigcom184        0.000000e+00  0.000000e+00
bigcom186        0.000000e+00  2.168404e-21
bigcom187       -2.339726e-05  6.051163e-01
bigcom189        0.000000e+00  0.000000e+00
bigcom194        0.000000e+00  0.000000e+00
bigcom195        0.000000e+00  0.000000e+00
bigcom196        0.000000e+00  0.000000e+00
bigcom204        0.000000e+00  0.000000e+00
bigcom205        0.000000e+00  0.000000e+00
bigcom212        0.000000e+00  0.000000e+00
bigcom214        0.000000e+00  0.000000e+00
bigcom222        0.000000e+00  0.000000e+00
bigcom223        0.000000e+00  0.000000e+00
bigcom226        0.000000e+00  0.000000e+00
bigcom227        0.000000e+00  0.000000e+00
bigcom229        0.000000e+00  0.000000e+00
bigcom233        0.000000e+00  0.000000e+00
bigcom236        0.000000e+00  0.000000e+00
bigcom237        0.000000e+00  0.000000e+00
bigcom246        0.000000e+00  0.000000e+00
bigcom248        0.000000e+00  0.000000e+00
bigcom249        0.000000e+00  0.000000e+00
bigcom250        0.000000e+00  0.000000e+00
bigcom254        0.000000e+00  0.000000e+00
bigcom266        0.000000e+00  0.000000e+00
bigcom269        0.000000e+00  0.000000e+00
bigcom272        0.000000e+00  0.000000e+00
bigcom274        0.000000e+00  0.000000e+00
bigcom281        0.000000e+00  0.000000e+00
bigcom291        0.000000e+00  0.000000e+00
bigcom292        0.000000e+00  0.000000e+00
bigcom295        0.000000e+00  0.000000e+00
bigcom299        0.000000e+00  0.000000e+00
bigcom301        0.000000e+00  0.000000e+00
bigcom306        0.000000e+00  1.084202e-21
bigcom309        0.000000e+00  1.734723e-20
bigcom314        0.000000e+00  0.000000e+00
bigcom321        0.000000e+00  0.000000e+00
bigcom341        0.000000e+00  0.000000e+00
bigcom350        0.000000e+00  0.000000e+00
bigcom353        0.000000e+00  0.000000e+00
bigcom359        0.000000e+00  0.000000e+00
bigcom363        0.000000e+00  0.000000e+00
bigcom365        0.000000e+00  0.000000e+00
bigcom385       -1.196608e-05  3.855164e-01
bigcom386        0.000000e+00  0.000000e+00
bigcom408        0.000000e+00  0.000000e+00
bigcom412        0.000000e+00  0.000000e+00
bigcom480        0.000000e+00  0.000000e+00
spin_vertex      4.425739e-05  1.218523e+00
membership_s1    5.171958e-04  2.166498e-01
membership_s3    0.000000e+00  0.000000e+00
membership_s4    0.000000e+00  4.565217e-03
membership_s5    5.810575e-06  8.888889e-03
membership_s6    0.000000e+00  0.000000e+00
membership_s7    0.000000e+00  0.000000e+00
membership_s8    0.000000e+00  0.000000e+00
membership_s9    0.000000e+00  0.000000e+00
membership_s11   0.000000e+00  0.000000e+00
membership_s12   0.000000e+00  0.000000e+00
membership_s14   0.000000e+00  0.000000e+00
membership_s15   0.000000e+00  0.000000e+00
membership_s16   0.000000e+00  0.000000e+00
membership_s17   0.000000e+00  0.000000e+00
membership_s18   0.000000e+00  0.000000e+00
membership_s20   0.000000e+00  0.000000e+00
membership_s21   0.000000e+00  0.000000e+00
membership_s22   0.000000e+00  0.000000e+00
membership_s24   0.000000e+00  1.301043e-20
membership_s25   0.000000e+00  0.000000e+00
membership_s26   0.000000e+00  0.000000e+00
membership_s27   0.000000e+00  1.734723e-20
membership_s28   0.000000e+00  0.000000e+00
membership_s30  -3.611201e-05  9.852476e-02
membership_s31   0.000000e+00  1.084202e-20
membership_s32   3.132882e-04  2.187836e-01
membership_s33   0.000000e+00  0.000000e+00
membership_s36   0.000000e+00  3.252607e-21
membership_s37   0.000000e+00  0.000000e+00
V1               2.073493e-03  1.014859e+00
V2               5.524303e-04  6.099339e-01
pdi             -1.777623e-05  5.535360e-02
adhesion         1.400424e-02  8.590608e-01
cohesion         1.274372e-02  8.288471e-01
inner            2.472043e-03  7.439019e-01
outer            9.657897e-04  7.395545e-01
ioratio          2.306505e-03  4.463336e-01
comsize          1.836027e-03  1.150899e+00
[1] "Dataset: med_targets Model GLM, run: 1 of 10 2015-06-22 14:50:27"
[1] "glmnet variable coefficients"
                         [,1]          [,2]
(Intercept)     -4.847681e+00 -2.527844e+01
graph0           1.439711e-40  1.406547e-03
graph1           4.825849e-43 -1.103582e-05
graph2          -5.761207e-41 -2.269429e-03
graph3           3.194745e-44 -1.192379e-08
graph4          -8.477931e-46 -9.948348e-09
graph5           1.179755e-42 -1.450597e-05
graph6           1.856515e-43  2.467812e-07
graph7           1.705896e-42 -4.212375e-05
graph8          -4.787361e-41 -7.615471e-04
graph9           4.770590e-46 -3.517547e-09
graph10          1.509717e-47  1.933974e-11
graph11         -1.972526e-48 -2.050315e-11
graph12          2.584646e-45  7.028345e-09
graph13          5.126041e-45 -5.059382e-08
graph14          1.190398e-47  1.400563e-09
graph15          2.811539e-43  1.778097e-06
graph16          3.048802e-45 -3.790779e-08
graph17          9.203571e-45  8.307441e-08
graph18          1.207591e-43 -2.970758e-07
graph19          4.636931e-44  1.165787e-07
graph20          1.052038e-44  4.025122e-07
graph21          2.670858e-43  3.115409e-06
graph22          2.681620e-46 -4.721378e-06
graph23          2.228236e-43  1.566471e-06
graph24          3.939030e-43  2.959588e-06
graph25          1.623889e-42  1.430754e-05
graph26          8.797583e-43  1.014043e-05
graph27          4.352708e-42  3.030980e-05
graph28         -1.121133e-42 -2.409409e-05
graph29         -3.680263e-41 -4.997853e-04
orbit0           1.439711e-40  1.414942e-03
orbit1           4.568960e-43 -1.209191e-05
orbit2           7.633835e-42  1.947608e-05
orbit3          -5.761207e-41 -2.265483e-03
orbit4           5.102158e-44 -7.653533e-08
orbit5           6.497643e-44  1.805481e-07
orbit6          -8.482955e-46 -9.940169e-09
orbit7           4.745202e-43 -1.504941e-05
orbit8           1.179755e-42 -1.437046e-05
orbit9           1.023220e-42  8.533516e-06
orbit10          1.020245e-43 -1.804930e-06
orbit11         -7.924412e-43 -1.187638e-04
orbit12          2.851536e-42 -3.281320e-05
orbit13         -9.220880e-42 -4.444952e-04
orbit14         -4.787361e-41 -7.592781e-04
orbit15          8.183253e-46 -8.554664e-09
orbit16          2.166875e-45 -1.359575e-09
orbit17          1.388176e-45 -1.027187e-08
orbit18          3.148055e-46  2.546299e-09
orbit19          7.455479e-48 -5.591266e-11
orbit20         -5.540382e-49 -4.107687e-10
orbit21          6.654017e-45  3.249972e-08
orbit22         -1.972525e-48 -2.049819e-11
orbit23         -1.863612e-44 -7.032489e-06
orbit24          5.901160e-45  3.915884e-08
orbit25          1.969874e-45 -3.858367e-08
orbit26          1.844077e-44  2.253640e-07
orbit27          3.138646e-44  1.041785e-07
orbit28          6.237184e-44  8.103355e-08
orbit29          3.636033e-45 -1.669932e-07
orbit30          2.345917e-44 -1.698201e-07
orbit31          5.478713e-47  2.406955e-09
orbit32         -9.533993e-48  2.457241e-09
orbit33         -5.925872e-44 -1.800901e-05
orbit34          2.811539e-43  1.815288e-06
orbit35          1.260412e-44 -2.416848e-07
orbit36          3.816523e-44  1.808426e-07
orbit37          3.066816e-45 -4.883837e-08
orbit38          1.538110e-43  1.279082e-06
orbit39          6.723002e-44  8.111911e-07
orbit40          6.865493e-45  2.777262e-08
orbit41          6.334137e-44  1.305896e-06
orbit42         -1.245756e-44 -2.079440e-05
orbit43          1.219945e-43 -2.759409e-07
orbit44         -2.050706e-42 -1.150752e-04
orbit45          2.042090e-43  1.036541e-06
orbit46          7.208715e-44 -4.893381e-07
orbit47          4.868912e-43 -4.265374e-07
orbit48          6.363259e-44  8.320607e-07
orbit49          1.634708e-44  7.014932e-07
orbit50         -1.299599e-42 -6.696727e-05
orbit51          5.671540e-43  6.460357e-06
orbit52          5.813303e-43  4.299476e-06
orbit53          1.229789e-42  2.930020e-05
orbit54          1.131505e-45 -4.730240e-06
orbit55         -2.400388e-42 -1.103429e-04
orbit56          1.571355e-42  2.042503e-05
orbit57         -5.359399e-45 -2.262833e-06
orbit58         -5.011023e-42 -1.289079e-04
orbit59          5.491510e-43  2.489467e-06
orbit60          1.236216e-42  2.468838e-05
orbit61          1.815043e-42 -1.330634e-05
orbit62          5.158898e-42  2.454954e-05
orbit63          1.870744e-42 -4.662465e-05
orbit64          3.368450e-42  8.125647e-05
orbit65          3.723688e-42  3.911437e-05
orbit66          5.631498e-43  8.277764e-06
orbit67         -2.884503e-42 -1.461517e-05
orbit68          4.687198e-42  2.187140e-05
orbit69          2.127434e-41  1.875817e-03
orbit70          7.702594e-43  2.607354e-05
orbit71         -1.358135e-41 -3.417328e-04
orbit72         -3.680263e-41 -5.007563e-04
AP               1.180771e-40 -3.909953e-03
bet              1.284660e-43  2.270792e-06
ecc              8.443755e-40  4.862913e-04
eccrad           5.066253e-39  3.032795e-03
close            7.327739e-38  3.875534e-01
constraint      -3.923434e-38 -4.636894e-01
coreness         3.427192e-41 -7.283942e-03
knn             -5.692186e-42 -1.763002e-04
hubscore         1.310875e-37  2.807775e-01
pagerank        -1.231200e-37 -1.689495e+00
trans           -2.072459e-38 -3.791391e-01
evcent           1.303892e-37  2.797905e-01
first            1.439711e-40  1.405269e-03
upto_second      3.287452e-43 -1.630028e-05
upto_third       9.617345e-43  8.506014e-06
upto_fourth      4.612591e-42  5.844974e-05
upto_fifth       5.198197e-41  4.974838e-04
upto_sixth       3.745545e-40  7.948772e-04
second           3.217726e-43 -1.644597e-05
third            1.777440e-42  2.280963e-05
fourth          -1.092847e-42 -8.424437e-06
fifth           -5.009563e-42 -6.449295e-05
sixth           -5.797364e-41 -5.862996e-04
ratio1          -6.487209e-42 -1.711478e-04
ratio2          -4.243451e-41  3.468813e-03
ratio3          -1.409835e-39 -1.504554e-02
ratio4          -3.990000e-38 -5.983123e-01
ratio5           8.815679e-38 -5.249620e-02
ratio6          -3.819900e-40 -5.707464e-03
selfinter       -1.505272e-39 -9.218880e-02
walktrap_vertex -1.405570e-38 -3.198378e-01
bigcom1         -7.304970e-39 -5.989119e-02
bigcom2         -7.870917e-39 -2.479222e-01
bigcom3         -8.184478e-39 -3.551547e-01
bigcom4          1.347436e-39  8.322880e-02
bigcom6         -7.872621e-39 -1.315564e-01
bigcom8         -8.118695e-39 -1.825210e-01
bigcom9         -7.899986e-39 -1.062025e-01
bigcom11        -7.886280e-39 -2.864248e-01
bigcom13        -7.882861e-39 -1.402889e-01
bigcom15        -7.887991e-39 -1.128961e-01
bigcom16        -7.872621e-39 -5.983969e-02
bigcom21         2.488664e-38  4.365082e-01
bigcom22        -8.029065e-39 -2.593172e-01
bigcom24        -7.870917e-39 -1.094481e-01
bigcom26        -7.974482e-39 -2.592570e-01
bigcom28         1.155086e-38  1.424698e-01
bigcom30         1.200603e-37  1.087067e+00
bigcom31        -7.869214e-39 -1.029179e-01
bigcom32        -7.874326e-39 -1.477996e-01
bigcom33        -7.867511e-39 -3.839118e-01
bigcom34        -7.865809e-39 -1.166080e-01
bigcom36        -7.872621e-39 -1.629594e-01
bigcom37        -7.867511e-39 -1.187237e-01
bigcom38        -7.869214e-39 -2.061785e-01
bigcom39        -7.893127e-39 -2.175218e-01
bigcom40        -5.582392e-39 -2.123119e-02
bigcom43        -7.870917e-39 -1.064687e-01
bigcom44        -8.007848e-39 -5.288588e-02
bigcom46        -7.881152e-39 -2.645093e-01
bigcom47        -7.877738e-39 -3.526066e-01
bigcom49        -7.874326e-39 -1.413447e-01
bigcom50        -7.867511e-39 -2.643362e-01
bigcom51        -7.867511e-39 -1.802215e-01
bigcom52         2.448730e-37  1.696540e+00
bigcom54         0.000000e+00  0.000000e+00
bigcom56        -7.886280e-39 -2.350581e-01
bigcom62        -7.869214e-39 -3.703228e-01
bigcom66        -7.865809e-39 -3.237513e-01
bigcom68        -7.867511e-39 -1.199408e-01
bigcom69        -7.877738e-39 -1.803025e-01
bigcom71         0.000000e+00  0.000000e+00
bigcom72        -7.865809e-39 -1.317210e-01
bigcom73        -7.891414e-39 -2.975065e-01
bigcom74        -7.881152e-39 -2.467528e-01
bigcom75        -7.869214e-39 -4.207921e-01
bigcom76        -7.872621e-39 -2.457585e-01
bigcom77        -7.874326e-39 -2.119661e-01
bigcom79        -7.867511e-39 -2.535879e-01
bigcom80        -7.874326e-39 -1.517064e-01
bigcom82        -7.869214e-39 -1.858334e-01
bigcom83        -7.867511e-39 -8.536402e-02
bigcom84        -7.874326e-39 -2.987975e-01
bigcom85        -7.867511e-39 -2.025733e-01
bigcom87        -7.874326e-39 -3.671327e-01
bigcom89        -7.865809e-39 -9.125299e-02
bigcom91        -7.879444e-39 -2.224841e-01
bigcom92        -7.894841e-39 -7.294112e-02
bigcom93        -7.865809e-39 -1.401189e-01
bigcom96        -7.869214e-39 -1.335013e-01
bigcom97        -7.870917e-39 -2.427949e-01
bigcom98         0.000000e+00  0.000000e+00
bigcom99         0.000000e+00  0.000000e+00
bigcom101       -7.881152e-39 -9.154603e-02
bigcom104       -7.867511e-39 -3.083145e-01
bigcom106       -7.867511e-39 -2.914083e-01
bigcom109       -7.867511e-39 -1.312554e-01
bigcom113       -7.867511e-39 -9.627610e-02
bigcom116        2.386672e-38  4.152484e-01
bigcom120       -7.869214e-39 -1.900325e-02
bigcom123       -7.867511e-39 -3.706690e-01
bigcom126       -7.867511e-39 -6.170253e-02
bigcom127       -7.872621e-39 -1.876058e-01
bigcom137       -7.874326e-39 -3.358317e-01
bigcom139       -7.865809e-39 -2.113867e-01
bigcom140       -7.869214e-39 -1.054532e-01
bigcom143       -7.865809e-39 -4.887898e-02
bigcom145       -7.865809e-39 -1.117753e-01
bigcom146       -7.869214e-39 -1.516371e-01
bigcom147       -7.891414e-39 -7.552621e-02
bigcom149       -7.870917e-39 -1.693092e-01
bigcom153       -7.876031e-39 -1.828934e-01
bigcom154        0.000000e+00  0.000000e+00
bigcom156       -7.872621e-39 -2.554050e-01
bigcom157       -7.886280e-39 -4.611056e-02
bigcom158       -7.867511e-39 -1.639015e-01
bigcom160        0.000000e+00  0.000000e+00
bigcom161       -7.867511e-39 -1.378951e-01
bigcom162       -7.867511e-39 -2.050800e-01
bigcom164       -7.865809e-39 -1.650173e-01
bigcom166       -7.874326e-39 -1.503311e-01
bigcom167       -7.884570e-39 -4.248516e-01
bigcom171       -7.881152e-39 -3.568336e-01
bigcom173       -7.867511e-39 -2.710663e-01
bigcom175       -7.865809e-39 -2.531675e-01
bigcom176       -7.865809e-39 -1.064535e-01
bigcom177       -7.867511e-39 -1.145610e-01
bigcom178       -7.867511e-39 -2.926884e-01
bigcom180       -7.867511e-39 -9.996415e-02
bigcom181       -7.881152e-39 -1.063143e-01
bigcom184       -7.869214e-39 -1.473577e-01
bigcom186       -7.867511e-39 -2.915845e-01
bigcom187        4.974015e-37  2.449915e+00
bigcom189       -7.872621e-39 -1.284813e-01
bigcom194       -7.869214e-39 -2.395352e-01
bigcom195       -7.865809e-39 -1.876480e-01
bigcom196       -7.869214e-39 -3.421330e-01
bigcom204        0.000000e+00  0.000000e+00
bigcom205       -7.867511e-39 -3.425883e-01
bigcom212       -7.867511e-39 -2.942747e-01
bigcom214       -7.865809e-39 -5.657441e-02
bigcom222       -7.867511e-39 -1.229101e-01
bigcom223       -7.874326e-39 -9.649354e-02
bigcom226       -7.867511e-39 -7.993544e-02
bigcom227       -7.867511e-39 -1.350367e-01
bigcom229       -7.865809e-39 -5.247186e-02
bigcom233       -7.869214e-39 -4.404407e-02
bigcom236       -7.865809e-39 -1.001673e-01
bigcom237       -7.870917e-39 -1.195148e-01
bigcom246       -7.879444e-39 -1.893718e-01
bigcom248       -7.882861e-39 -1.246618e-01
bigcom249       -7.869214e-39 -2.638923e-01
bigcom250       -7.886280e-39 -7.329783e-02
bigcom254       -7.867511e-39 -1.752473e-01
bigcom266       -7.869214e-39 -1.286069e-01
bigcom269        0.000000e+00  0.000000e+00
bigcom272       -7.865809e-39 -8.806067e-02
bigcom274       -7.906857e-39 -1.259100e-01
bigcom281       -7.872621e-39 -1.096227e-01
bigcom291       -7.870917e-39 -1.209329e-01
bigcom292       -7.867511e-39 -2.920840e-01
bigcom295       -7.874326e-39 -2.470660e-01
bigcom299       -7.867511e-39 -2.754523e-01
bigcom301       -7.877738e-39 -1.371543e-01
bigcom306       -7.865809e-39 -4.524658e-02
bigcom309       -7.865809e-39 -3.332283e-01
bigcom314       -7.870917e-39 -1.735102e-01
bigcom321       -7.865809e-39 -3.443052e-01
bigcom341       -7.867511e-39 -6.868937e-02
bigcom350       -7.869214e-39 -2.609937e-01
bigcom353       -7.865809e-39 -4.002929e-02
bigcom359       -7.867511e-39 -2.545834e-01
bigcom363       -7.865809e-39 -1.452745e-01
bigcom365       -7.870917e-39 -2.717325e-01
bigcom385        4.974015e-37  2.548568e+00
bigcom386       -7.869214e-39 -4.828000e-02
bigcom408       -7.869214e-39 -3.742916e-01
bigcom412       -7.867511e-39 -3.691362e-01
bigcom480       -7.865809e-39 -2.003758e-01
spin_vertex     -1.584263e-38 -3.873811e-01
membership_s1    7.825461e-39  3.195512e-01
membership_s3   -7.865809e-39 -4.843251e-03
membership_s4   -6.422619e-39 -9.511796e-02
membership_s5   -5.965531e-39 -1.279397e-01
membership_s6   -8.091597e-39 -2.157782e-01
membership_s7   -4.603639e-39 -2.147312e-02
membership_s8   -7.867511e-39 -1.187111e-01
membership_s9   -7.869214e-39 -1.750996e-01
membership_s11  -7.867511e-39 -6.009671e-02
membership_s12  -7.872621e-39 -2.191641e-01
membership_s14  -7.869214e-39 -2.064033e-01
membership_s15  -7.957032e-39 -1.642643e-01
membership_s16  -7.870917e-39 -8.064927e-02
membership_s17  -7.865809e-39 -2.004222e-01
membership_s18  -7.932730e-39 -1.910496e-01
membership_s20  -7.865809e-39 -2.981557e-01
membership_s21  -7.924087e-39 -2.000654e-01
membership_s22  -7.884570e-39 -1.318429e-01
membership_s24  -7.886280e-39 -1.169565e-01
membership_s25  -7.891414e-39 -9.645488e-02
membership_s26   0.000000e+00  0.000000e+00
membership_s27  -8.458627e-39 -2.061717e-01
membership_s28  -7.867511e-39 -1.518169e-01
membership_s30   1.390122e-38  2.100431e-01
membership_s31  -8.249464e-39 -1.950862e-01
membership_s32   2.871556e-38  3.239105e-01
membership_s33  -7.865809e-39 -7.129071e-02
membership_s36  -9.185056e-39 -1.383019e-01
membership_s37  -7.905138e-39 -1.451703e-01
V1               1.625530e-38  1.227754e-01
V2              -4.692453e-38 -8.718639e-01
pdi             -6.698035e-36 -4.055974e+02
adhesion        -6.854186e-42 -6.130671e-05
cohesion         1.375031e-41  1.254107e-04
inner            3.725190e-43  4.377517e-06
outer           -6.305341e-42 -7.015014e-05
ioratio         -5.388117e-38 -5.107051e-01
comsize          2.410538e-41  2.407634e-04
[1] "Dataset: med_targets Model GBM, run: 2 of 10 2015-06-22 14:51:22"
Iter   TrainDeviance   ValidDeviance   StepSize   Improve
     1        0.0779            -nan     0.0100   -0.0001
     2        0.0758            -nan     0.0100    0.0001
     3        0.0720            -nan     0.0100   -0.0000
     4        0.0698            -nan     0.0100    0.0001
     5        0.0674            -nan     0.0100    0.0002
     6        0.0656            -nan     0.0100   -0.0000
     7        0.0640            -nan     0.0100    0.0001
     8        0.0623            -nan     0.0100   -0.0001
     9        0.0611            -nan     0.0100   -0.0000
    10        0.0601            -nan     0.0100    0.0000
    20        0.0515            -nan     0.0100    0.0000
    40        0.0414            -nan     0.0100   -0.0000
    60        0.0354            -nan     0.0100   -0.0000
    80        0.0307            -nan     0.0100   -0.0000
   100        0.0273            -nan     0.0100    0.0000
   120        0.0242            -nan     0.0100   -0.0000
   140        0.0217            -nan     0.0100   -0.0000
   160        0.0198            -nan     0.0100   -0.0000
   180        0.0181            -nan     0.0100   -0.0000
   194        0.0171            -nan     0.0100   -0.0000

[1] "GBM variable coefficients"
                            var    rel.inf
V2                           V2 6.26345831
ratio5                   ratio5 6.22428843
comsize                 comsize 5.95925744
spin_vertex         spin_vertex 3.94014994
V1                           V1 3.77547881
graph7                   graph7 3.19444476
trans                     trans 2.87403305
cohesion               cohesion 2.56608856
bigcom30               bigcom30 2.55348129
outer                     outer 2.41748723
adhesion               adhesion 2.10658780
membership_s32   membership_s32 2.01261328
third                     third 1.88686679
inner                     inner 1.86318748
walktrap_vertex walktrap_vertex 1.72279145
orbit18                 orbit18 1.54738978
orbit30                 orbit30 1.37633066
ioratio                 ioratio 1.30242272
ratio6                   ratio6 1.22880850
bet                         bet 1.22875422
graph18                 graph18 1.18513460
orbit39                 orbit39 1.16190595
bigcom52               bigcom52 1.14946435
graph25                 graph25 1.10831774
graph17                 graph17 1.03327490
graph20                 graph20 1.00220827
orbit54                 orbit54 0.95870488
knn                         knn 0.94419608
orbit38                 orbit38 0.93569767
graph6                   graph6 0.90513239
graph22                 graph22 0.89404819
pagerank               pagerank 0.87236200
orbit65                 orbit65 0.87018290
orbit25                 orbit25 0.82461938
graph0                   graph0 0.81471595
ratio4                   ratio4 0.81126895
membership_s30   membership_s30 0.79184672
graph26                 graph26 0.78841464
orbit20                 orbit20 0.78564534
graph2                   graph2 0.78411784
orbit57                 orbit57 0.78201424
orbit62                 orbit62 0.74466589
orbit2                   orbit2 0.72715457
graph16                 graph16 0.72453307
graph5                   graph5 0.68959365
graph23                 graph23 0.68661536
ratio2                   ratio2 0.66003250
orbit13                 orbit13 0.63903793
membership_s1     membership_s1 0.61201827
graph27                 graph27 0.60645853
orbit47                 orbit47 0.56471043
orbit49                 orbit49 0.55598254
orbit40                 orbit40 0.54552448
graph13                 graph13 0.54113525
fourth                   fourth 0.53619861
constraint           constraint 0.49514979
orbit27                 orbit27 0.48995203
graph3                   graph3 0.48323352
graph15                 graph15 0.48033095
graph24                 graph24 0.46410583
graph8                   graph8 0.45835191
ratio1                   ratio1 0.45824743
graph14                 graph14 0.42935513
graph10                 graph10 0.41966674
orbit32                 orbit32 0.40300498
orbit36                 orbit36 0.39694819
orbit52                 orbit52 0.39371313
orbit56                 orbit56 0.37685549
orbit50                 orbit50 0.37039027
orbit46                 orbit46 0.36887193
fifth                     fifth 0.34937410
orbit48                 orbit48 0.33569800
orbit29                 orbit29 0.32489974
graph4                   graph4 0.32436695
orbit69                 orbit69 0.32213218
orbit64                 orbit64 0.31386570
bigcom28               bigcom28 0.27023202
orbit33                 orbit33 0.26845615
orbit26                 orbit26 0.26200278
orbit23                 orbit23 0.25857172
bigcom21               bigcom21 0.24875766
orbit61                 orbit61 0.24359399
orbit11                 orbit11 0.23956922
orbit31                 orbit31 0.23797143
orbit24                 orbit24 0.23361358
orbit37                 orbit37 0.22831855
orbit15                 orbit15 0.21681095
upto_fifth           upto_fifth 0.21452644
graph1                   graph1 0.20454500
graph21                 graph21 0.20342790
orbit7                   orbit7 0.19920749
upto_sixth           upto_sixth 0.18965376
orbit16                 orbit16 0.17677622
graph28                 graph28 0.17124629
graph11                 graph11 0.16998161
graph19                 graph19 0.16933767
orbit19                 orbit19 0.16089430
orbit45                 orbit45 0.15027194
graph9                   graph9 0.14875122
orbit35                 orbit35 0.14717723
orbit70                 orbit70 0.13798954
orbit21                 orbit21 0.13333959
graph12                 graph12 0.12989907
coreness               coreness 0.12814540
orbit28                 orbit28 0.12311617
orbit5                   orbit5 0.11968292
sixth                     sixth 0.11731170
orbit41                 orbit41 0.11644348
orbit10                 orbit10 0.10200699
upto_third           upto_third 0.09532475
upto_second         upto_second 0.09491823
orbit12                 orbit12 0.09135325
orbit9                   orbit9 0.09106464
bigcom4                 bigcom4 0.08894168
orbit51                 orbit51 0.08453799
orbit17                 orbit17 0.07456129
orbit60                 orbit60 0.07346892
selfinter             selfinter 0.06575133
graph29                 graph29 0.05418810
orbit66                 orbit66 0.04851273
orbit58                 orbit58 0.04850714
orbit4                   orbit4 0.04465258
bigcom3                 bigcom3 0.04289477
ratio3                   ratio3 0.03287588
AP                           AP 0.02653148
close                     close 0.02491537
orbit44                 orbit44 0.02396645
orbit67                 orbit67 0.01744003
orbit42                 orbit42 0.01459492
orbit0                   orbit0 0.00000000
orbit1                   orbit1 0.00000000
orbit3                   orbit3 0.00000000
orbit6                   orbit6 0.00000000
orbit8                   orbit8 0.00000000
orbit14                 orbit14 0.00000000
orbit22                 orbit22 0.00000000
orbit34                 orbit34 0.00000000
orbit43                 orbit43 0.00000000
orbit53                 orbit53 0.00000000
orbit55                 orbit55 0.00000000
orbit59                 orbit59 0.00000000
orbit63                 orbit63 0.00000000
orbit68                 orbit68 0.00000000
orbit71                 orbit71 0.00000000
orbit72                 orbit72 0.00000000
ecc                         ecc 0.00000000
eccrad                   eccrad 0.00000000
hubscore               hubscore 0.00000000
evcent                   evcent 0.00000000
first                     first 0.00000000
upto_fourth         upto_fourth 0.00000000
second                   second 0.00000000
bigcom1                 bigcom1 0.00000000
bigcom2                 bigcom2 0.00000000
bigcom6                 bigcom6 0.00000000
bigcom8                 bigcom8 0.00000000
bigcom9                 bigcom9 0.00000000
bigcom11               bigcom11 0.00000000
bigcom13               bigcom13 0.00000000
bigcom15               bigcom15 0.00000000
bigcom16               bigcom16 0.00000000
bigcom22               bigcom22 0.00000000
bigcom24               bigcom24 0.00000000
bigcom26               bigcom26 0.00000000
bigcom31               bigcom31 0.00000000
bigcom32               bigcom32 0.00000000
bigcom33               bigcom33 0.00000000
bigcom34               bigcom34 0.00000000
bigcom36               bigcom36 0.00000000
bigcom37               bigcom37 0.00000000
bigcom38               bigcom38 0.00000000
bigcom39               bigcom39 0.00000000
bigcom40               bigcom40 0.00000000
bigcom43               bigcom43 0.00000000
bigcom44               bigcom44 0.00000000
bigcom46               bigcom46 0.00000000
bigcom47               bigcom47 0.00000000
bigcom49               bigcom49 0.00000000
bigcom50               bigcom50 0.00000000
bigcom51               bigcom51 0.00000000
bigcom54               bigcom54 0.00000000
bigcom56               bigcom56 0.00000000
bigcom62               bigcom62 0.00000000
bigcom66               bigcom66 0.00000000
bigcom68               bigcom68 0.00000000
bigcom69               bigcom69 0.00000000
bigcom71               bigcom71 0.00000000
bigcom72               bigcom72 0.00000000
bigcom73               bigcom73 0.00000000
bigcom74               bigcom74 0.00000000
bigcom75               bigcom75 0.00000000
bigcom76               bigcom76 0.00000000
bigcom77               bigcom77 0.00000000
bigcom79               bigcom79 0.00000000
bigcom80               bigcom80 0.00000000
bigcom82               bigcom82 0.00000000
bigcom83               bigcom83 0.00000000
bigcom84               bigcom84 0.00000000
bigcom85               bigcom85 0.00000000
bigcom87               bigcom87 0.00000000
bigcom89               bigcom89 0.00000000
bigcom91               bigcom91 0.00000000
bigcom92               bigcom92 0.00000000
bigcom93               bigcom93 0.00000000
bigcom96               bigcom96 0.00000000
bigcom97               bigcom97 0.00000000
bigcom98               bigcom98 0.00000000
bigcom99               bigcom99 0.00000000
bigcom101             bigcom101 0.00000000
bigcom104             bigcom104 0.00000000
bigcom106             bigcom106 0.00000000
bigcom109             bigcom109 0.00000000
bigcom113             bigcom113 0.00000000
bigcom116             bigcom116 0.00000000
bigcom120             bigcom120 0.00000000
bigcom123             bigcom123 0.00000000
bigcom126             bigcom126 0.00000000
bigcom127             bigcom127 0.00000000
bigcom137             bigcom137 0.00000000
bigcom139             bigcom139 0.00000000
bigcom140             bigcom140 0.00000000
bigcom143             bigcom143 0.00000000
bigcom145             bigcom145 0.00000000
bigcom146             bigcom146 0.00000000
bigcom147             bigcom147 0.00000000
bigcom149             bigcom149 0.00000000
bigcom153             bigcom153 0.00000000
bigcom154             bigcom154 0.00000000
bigcom156             bigcom156 0.00000000
bigcom157             bigcom157 0.00000000
bigcom158             bigcom158 0.00000000
bigcom160             bigcom160 0.00000000
bigcom161             bigcom161 0.00000000
bigcom162             bigcom162 0.00000000
bigcom164             bigcom164 0.00000000
bigcom166             bigcom166 0.00000000
bigcom167             bigcom167 0.00000000
bigcom171             bigcom171 0.00000000
bigcom173             bigcom173 0.00000000
bigcom175             bigcom175 0.00000000
bigcom176             bigcom176 0.00000000
bigcom177             bigcom177 0.00000000
bigcom178             bigcom178 0.00000000
bigcom180             bigcom180 0.00000000
bigcom181             bigcom181 0.00000000
bigcom184             bigcom184 0.00000000
bigcom186             bigcom186 0.00000000
bigcom187             bigcom187 0.00000000
bigcom189             bigcom189 0.00000000
bigcom194             bigcom194 0.00000000
bigcom195             bigcom195 0.00000000
bigcom196             bigcom196 0.00000000
bigcom204             bigcom204 0.00000000
bigcom205             bigcom205 0.00000000
bigcom212             bigcom212 0.00000000
bigcom214             bigcom214 0.00000000
bigcom222             bigcom222 0.00000000
bigcom223             bigcom223 0.00000000
bigcom226             bigcom226 0.00000000
bigcom227             bigcom227 0.00000000
bigcom229             bigcom229 0.00000000
bigcom233             bigcom233 0.00000000
bigcom236             bigcom236 0.00000000
bigcom237             bigcom237 0.00000000
bigcom246             bigcom246 0.00000000
bigcom248             bigcom248 0.00000000
bigcom249             bigcom249 0.00000000
bigcom250             bigcom250 0.00000000
bigcom254             bigcom254 0.00000000
bigcom266             bigcom266 0.00000000
bigcom269             bigcom269 0.00000000
bigcom272             bigcom272 0.00000000
bigcom274             bigcom274 0.00000000
bigcom281             bigcom281 0.00000000
bigcom291             bigcom291 0.00000000
bigcom292             bigcom292 0.00000000
bigcom295             bigcom295 0.00000000
bigcom299             bigcom299 0.00000000
bigcom301             bigcom301 0.00000000
bigcom306             bigcom306 0.00000000
bigcom309             bigcom309 0.00000000
bigcom314             bigcom314 0.00000000
bigcom321             bigcom321 0.00000000
bigcom341             bigcom341 0.00000000
bigcom350             bigcom350 0.00000000
bigcom353             bigcom353 0.00000000
bigcom359             bigcom359 0.00000000
bigcom363             bigcom363 0.00000000
bigcom365             bigcom365 0.00000000
bigcom385             bigcom385 0.00000000
bigcom386             bigcom386 0.00000000
bigcom408             bigcom408 0.00000000
bigcom412             bigcom412 0.00000000
bigcom480             bigcom480 0.00000000
membership_s3     membership_s3 0.00000000
membership_s4     membership_s4 0.00000000
membership_s5     membership_s5 0.00000000
membership_s6     membership_s6 0.00000000
membership_s7     membership_s7 0.00000000
membership_s8     membership_s8 0.00000000
membership_s9     membership_s9 0.00000000
membership_s11   membership_s11 0.00000000
membership_s12   membership_s12 0.00000000
membership_s14   membership_s14 0.00000000
membership_s15   membership_s15 0.00000000
membership_s16   membership_s16 0.00000000
membership_s17   membership_s17 0.00000000
membership_s18   membership_s18 0.00000000
membership_s20   membership_s20 0.00000000
membership_s21   membership_s21 0.00000000
membership_s22   membership_s22 0.00000000
membership_s24   membership_s24 0.00000000
membership_s25   membership_s25 0.00000000
membership_s26   membership_s26 0.00000000
membership_s27   membership_s27 0.00000000
membership_s28   membership_s28 0.00000000
membership_s31   membership_s31 0.00000000
membership_s33   membership_s33 0.00000000
membership_s36   membership_s36 0.00000000
membership_s37   membership_s37 0.00000000
pdi                         pdi 0.00000000
[1] "Dataset: med_targets Model RF, run: 2 of 10 2015-06-22 14:52:29"
     |      Out-of-bag   |
Tree |      MSE  %Var(y) |
   1 |   0.0124   179.84 |
   2 |  0.01235   178.97 |
   3 |  0.01106   160.34 |
   4 |  0.01104   160.10 |
   5 |   0.0106   153.63 |
   6 |  0.01051   152.34 |
   7 | 0.009633   139.65 |
   8 | 0.009129   132.35 |
   9 | 0.009103   131.97 |
  10 | 0.009179   133.07 |
  11 | 0.008982   130.22 |
  12 | 0.008932   129.50 |
  13 | 0.008835   128.09 |
  14 | 0.008741   126.73 |
  15 | 0.008464   122.71 |
  16 | 0.008453   122.55 |
  17 | 0.008315   120.55 |
  18 | 0.008248   119.57 |
  19 | 0.008084   117.20 |
  20 | 0.008016   116.22 |
  21 | 0.007882   114.28 |
  22 | 0.007817   113.32 |
  23 | 0.007848   113.77 |
  24 | 0.007822   113.39 |
  25 | 0.007836   113.60 |
  26 | 0.007876   114.18 |
  27 |  0.00782   113.37 |
  28 | 0.007727   112.02 |
  29 | 0.007716   111.86 |
  30 | 0.007671   111.21 |
  31 | 0.007638   110.74 |
  32 |  0.00765   110.91 |
  33 |  0.00762   110.47 |
  34 | 0.007622   110.50 |
  35 | 0.007641   110.77 |
  36 | 0.007639   110.74 |
  37 | 0.007632   110.64 |
  38 | 0.007608   110.30 |
  39 | 0.007596   110.12 |
  40 |  0.00757   109.74 |
  41 | 0.007554   109.51 |
  42 | 0.007487   108.54 |
  43 | 0.007491   108.60 |
  44 | 0.007481   108.46 |
  45 |   0.0075   108.72 |
  46 | 0.007506   108.82 |
  47 | 0.007526   109.11 |
  48 | 0.007503   108.78 |
  49 | 0.007497   108.68 |
  50 | 0.007494   108.64 |
  51 | 0.007458   108.13 |
  52 |  0.00746   108.16 |
  53 | 0.007468   108.27 |
  54 | 0.007476   108.38 |
  55 | 0.007446   107.95 |
  56 | 0.007434   107.77 |
  57 | 0.007441   107.88 |
  58 | 0.007456   108.09 |
  59 | 0.007427   107.67 |
  60 | 0.007432   107.75 |
  61 | 0.007417   107.53 |
  62 | 0.007437   107.83 |
  63 | 0.007447   107.97 |
  64 | 0.007444   107.92 |
  65 | 0.007453   108.06 |
  66 |  0.00744   107.86 |
  67 | 0.007432   107.74 |
  68 | 0.007428   107.68 |
  69 | 0.007425   107.65 |
  70 |  0.00741   107.43 |
  71 | 0.007406   107.37 |
  72 | 0.007402   107.31 |
  73 | 0.007403   107.33 |
  74 | 0.007398   107.26 |
  75 | 0.007403   107.32 |
  76 | 0.007387   107.10 |
  77 | 0.007373   106.89 |
  78 | 0.007369   106.83 |
  79 | 0.007373   106.90 |
  80 | 0.007378   106.96 |
  81 | 0.007365   106.77 |
  82 | 0.007343   106.46 |
  83 |  0.00733   106.26 |
  84 | 0.007324   106.18 |
  85 |  0.00733   106.26 |
  86 | 0.007322   106.16 |
  87 | 0.007306   105.93 |
  88 | 0.007302   105.86 |
  89 | 0.007303   105.88 |
  90 | 0.007299   105.82 |
  91 | 0.007295   105.75 |
  92 | 0.007296   105.77 |
  93 | 0.007284   105.61 |
  94 | 0.007285   105.61 |
  95 | 0.007284   105.59 |
  96 | 0.007292   105.71 |
  97 |   0.0073   105.83 |
  98 | 0.007304   105.89 |
  99 | 0.007307   105.93 |
 100 | 0.007297   105.79 |
[1] "Random Forest variable coefficients"
                      %IncMSE IncNodePurity
graph0           3.955822e-05  6.180956e-02
graph1           7.432747e-05  7.274757e-02
graph2           1.997688e-04  1.048701e-01
graph3           1.024346e-04  4.036528e-02
graph4           1.313960e-03  9.139269e-02
graph5           8.626988e-04  7.164216e-02
graph6           2.945404e-04  1.765396e-01
graph7           2.631633e-03  2.644675e-01
graph8           2.429537e-05  1.239411e-02
graph9           6.166766e-04  9.770562e-02
graph10          9.809118e-04  1.540607e-01
graph11          9.797756e-04  9.388418e-02
graph12          1.031427e-03  1.394876e-01
graph13          3.877005e-05  3.039136e-02
graph14          3.408479e-04  1.259851e-01
graph15          2.808435e-03  1.436071e-01
graph16          4.690874e-04  1.050555e-01
graph17          1.592622e-04  1.382239e-01
graph18          1.608545e-03  6.429499e-02
graph19          1.220747e-04  7.816787e-02
graph20          3.671759e-03  3.015479e-01
graph21          5.262758e-04  8.993841e-02
graph22          4.961909e-04  1.667614e-01
graph23          5.861151e-03  1.821277e-01
graph24          2.305103e-04  1.245142e-01
graph25          2.693753e-03  2.394012e-01
graph26          1.519278e-03  1.443743e-01
graph27          2.679826e-04  8.025435e-02
graph28          3.670349e-04  8.927454e-02
graph29          6.817166e-05  4.567516e-02
orbit0           1.849182e-06  3.632143e-02
orbit1           1.781812e-05  4.387619e-02
orbit2           1.828373e-04  3.757827e-02
orbit3           3.384350e-04  8.512459e-02
orbit4           3.530718e-05  7.902364e-02
orbit5           1.620335e-03  1.393743e-01
orbit6           1.285824e-03  1.810293e-01
orbit7           4.902861e-04  1.453867e-01
orbit8           9.109395e-04  7.140472e-02
orbit9           1.743654e-04  1.039884e-01
orbit10          8.416081e-04  1.666691e-01
orbit11          1.438842e-03  6.258982e-02
orbit12          9.130069e-04  1.614814e-01
orbit13          3.857877e-04  1.059049e-01
orbit14          5.923827e-06  2.534251e-02
orbit15          4.082758e-04  2.808367e-02
orbit16          1.463393e-04  5.280241e-02
orbit17          2.621166e-03  2.819991e-01
orbit18          5.245957e-04  4.050807e-01
orbit19          1.177876e-04  5.433513e-02
orbit20          6.747605e-04  1.631172e-01
orbit21          5.994899e-04  6.248891e-02
orbit22          2.176810e-03  1.500709e-01
orbit23          4.881684e-04  1.156206e-01
orbit24          2.291376e-03  3.835685e-01
orbit25          2.735222e-04  9.331267e-02
orbit26          2.884558e-04  6.619243e-02
orbit27          2.982247e-04  9.738421e-02
orbit28          1.141790e-04  8.579093e-02
orbit29          1.310811e-03  1.282423e-01
orbit30          1.607131e-03  1.735585e-01
orbit31          1.277614e-03  3.735047e-01
orbit32          4.030382e-04  7.707596e-02
orbit33          1.431437e-04  6.374333e-02
orbit34          5.514194e-04  8.243183e-02
orbit35          4.443872e-05  5.420007e-02
orbit36          4.586156e-04  1.277103e-01
orbit37          1.463143e-03  2.389843e-01
orbit38          2.974068e-04  5.490280e-02
orbit39          3.215696e-03  5.456944e-01
orbit40          4.904572e-04  2.308008e-01
orbit41          8.676171e-05  8.698500e-02
orbit42          0.000000e+00  1.786819e-17
orbit43          3.840633e-04  9.917447e-02
orbit44          3.045793e-05  6.393190e-02
orbit45          1.281499e-03  2.634078e-01
orbit46          4.516894e-04  7.616413e-02
orbit47          1.586917e-03  1.593075e-01
orbit48          4.141188e-04  1.206458e-01
orbit49          2.870870e-03  1.586981e-01
orbit50          1.191750e-04  1.272099e-01
orbit51          3.382519e-04  4.477679e-02
orbit52          1.651025e-03  1.256818e-01
orbit53          7.939980e-04  1.076974e-01
orbit54          6.810209e-04  7.490376e-02
orbit55          5.250377e-05  1.842105e-03
orbit56          7.349920e-03  3.492199e-01
orbit57          1.780415e-05  9.285714e-03
orbit58          1.239872e-04  5.031762e-02
orbit59          5.989512e-04  1.814327e-01
orbit60          9.953310e-05  6.418534e-02
orbit61          2.361136e-05  2.134455e-02
orbit62          2.160106e-03  2.207793e-01
orbit63         -1.451800e-06  1.786654e-02
orbit64          2.047972e-04  1.029450e-01
orbit65          2.853301e-03  2.608210e-01
orbit66          6.386260e-05  1.678542e-02
orbit67          2.995806e-05  9.696970e-03
orbit68          4.237555e-04  8.915646e-02
orbit69          8.376719e-05  2.098978e-02
orbit70          3.274200e-04  9.623901e-02
orbit71          4.114029e-05  1.304153e-02
orbit72          1.821276e-04  5.710601e-02
AP               0.000000e+00  3.089976e-20
bet              4.009875e-05  1.667029e-01
ecc              4.134672e-05  2.605570e-02
eccrad           0.000000e+00  1.500000e-02
close            2.927552e-04  8.787508e-02
constraint       2.506384e-04  1.673130e-01
coreness         3.253085e-04  7.833055e-02
knn              8.042345e-05  2.071772e-01
hubscore         1.358852e-04  5.278680e-02
pagerank         4.782378e-04  3.064357e-01
trans            2.539219e-04  1.879335e-01
evcent           7.636521e-04  5.376818e-02
first            5.941253e-06  2.652595e-02
upto_second      2.148435e-04  6.910288e-02
upto_third       1.112412e-04  9.850746e-03
upto_fourth      4.805970e-04  1.491776e-01
upto_fifth       5.077279e-04  8.109458e-02
upto_sixth       2.692805e-05  1.130317e-02
second           6.492438e-05  8.450578e-02
third            8.378917e-04  4.378340e-01
fourth           1.912361e-04  1.124698e-01
fifth            9.338234e-04  1.707057e-01
sixth            6.193058e-04  1.406727e-01
ratio1           2.526433e-04  1.854992e-01
ratio2           1.147596e-03  3.503764e-01
ratio3           3.448300e-04  1.814283e-01
ratio4           1.282619e-03  2.283560e-01
ratio5           6.138934e-04  9.625554e-01
ratio6           6.564047e-04  3.490610e-01
selfinter        6.190456e-06  1.097666e-02
walktrap_vertex  1.964997e-04  1.923371e-01
bigcom1          0.000000e+00  2.981556e-20
bigcom2          0.000000e+00  4.336809e-21
bigcom3         -2.210501e-05  5.952396e-02
bigcom4          5.851375e-06  2.550000e-02
bigcom6          0.000000e+00  8.673617e-21
bigcom8          0.000000e+00  3.632077e-20
bigcom9          0.000000e+00  3.740497e-20
bigcom11         0.000000e+00  6.505213e-21
bigcom13         0.000000e+00  2.818926e-20
bigcom15         0.000000e+00  1.734723e-20
bigcom16         0.000000e+00  4.336809e-21
bigcom21         1.311692e-04  5.411450e-02
bigcom22         0.000000e+00  4.396440e-19
bigcom24         0.000000e+00  4.336809e-21
bigcom26         0.000000e+00  2.331035e-20
bigcom28         3.148665e-05  5.831215e-02
bigcom30         1.397125e-03  6.321580e-01
bigcom31         0.000000e+00  4.336809e-21
bigcom32         0.000000e+00  0.000000e+00
bigcom33         0.000000e+00  5.421011e-22
bigcom34         0.000000e+00  4.336809e-21
bigcom36         0.000000e+00  0.000000e+00
bigcom37         0.000000e+00  4.336809e-21
bigcom38         0.000000e+00  0.000000e+00
bigcom39         0.000000e+00  1.301043e-20
bigcom40         0.000000e+00  2.005774e-20
bigcom43         0.000000e+00  1.246832e-20
bigcom44         0.000000e+00  2.168404e-20
bigcom46         0.000000e+00  5.421011e-21
bigcom47         0.000000e+00  0.000000e+00
bigcom49         0.000000e+00  0.000000e+00
bigcom50         0.000000e+00  4.336809e-21
bigcom51         0.000000e+00  9.215718e-21
bigcom52        -3.479784e-05  3.935655e-01
bigcom54         0.000000e+00  4.336809e-21
bigcom56         0.000000e+00  1.626303e-21
bigcom62         0.000000e+00  8.673617e-21
bigcom66         0.000000e+00  4.336809e-21
bigcom68         0.000000e+00  0.000000e+00
bigcom69         0.000000e+00  4.336809e-21
bigcom71         0.000000e+00  0.000000e+00
bigcom72         0.000000e+00  0.000000e+00
bigcom73         0.000000e+00  6.505213e-21
bigcom74         0.000000e+00  4.336809e-21
bigcom75         0.000000e+00  4.336809e-21
bigcom76         0.000000e+00  8.673617e-21
bigcom77         0.000000e+00  2.168404e-21
bigcom79         0.000000e+00  4.336809e-21
bigcom80         0.000000e+00  1.951564e-20
bigcom82         0.000000e+00  8.673617e-21
bigcom83         0.000000e+00  0.000000e+00
bigcom84         0.000000e+00  1.301043e-20
bigcom85         0.000000e+00  4.336809e-21
bigcom87         0.000000e+00  0.000000e+00
bigcom89         0.000000e+00  8.673617e-21
bigcom91         0.000000e+00  8.673617e-21
bigcom92         0.000000e+00  4.336809e-21
bigcom93         0.000000e+00  0.000000e+00
bigcom96         0.000000e+00  0.000000e+00
bigcom97         0.000000e+00  1.138412e-20
bigcom98         0.000000e+00  4.336809e-21
bigcom99         0.000000e+00  0.000000e+00
bigcom101        0.000000e+00  4.336809e-21
bigcom104        0.000000e+00  0.000000e+00
bigcom106        0.000000e+00  0.000000e+00
bigcom109        0.000000e+00  0.000000e+00
bigcom113        0.000000e+00  1.084202e-20
bigcom116        0.000000e+00  4.336809e-21
bigcom120        0.000000e+00  0.000000e+00
bigcom123        0.000000e+00  0.000000e+00
bigcom126        0.000000e+00  0.000000e+00
bigcom127        0.000000e+00  4.336809e-21
bigcom137        0.000000e+00  1.517883e-20
bigcom139        0.000000e+00  0.000000e+00
bigcom140        0.000000e+00  0.000000e+00
bigcom143        0.000000e+00  0.000000e+00
bigcom145        0.000000e+00  0.000000e+00
bigcom146        0.000000e+00  4.336809e-21
bigcom147        0.000000e+00  2.710505e-21
bigcom149        0.000000e+00  0.000000e+00
bigcom153        0.000000e+00  0.000000e+00
bigcom154        0.000000e+00  0.000000e+00
bigcom156        0.000000e+00  1.355253e-20
bigcom157        0.000000e+00  4.336809e-21
bigcom158        0.000000e+00  8.673617e-21
bigcom160        0.000000e+00  0.000000e+00
bigcom161        0.000000e+00  0.000000e+00
bigcom162        0.000000e+00  4.336809e-21
bigcom164        0.000000e+00  0.000000e+00
bigcom166        0.000000e+00  0.000000e+00
bigcom167        0.000000e+00  4.336809e-21
bigcom171        0.000000e+00  5.421011e-22
bigcom173        0.000000e+00  5.421011e-22
bigcom175        0.000000e+00  4.336809e-21
bigcom176        0.000000e+00  0.000000e+00
bigcom177        0.000000e+00  0.000000e+00
bigcom178        0.000000e+00  1.387779e-19
bigcom180        0.000000e+00  2.168404e-21
bigcom181        0.000000e+00  4.336809e-21
bigcom184        0.000000e+00  1.517883e-20
bigcom186        0.000000e+00  0.000000e+00
bigcom187       -1.759241e-05  6.490691e-01
bigcom189        0.000000e+00  8.673617e-21
bigcom194        0.000000e+00  0.000000e+00
bigcom195        0.000000e+00  4.336809e-21
bigcom196        0.000000e+00  8.673617e-21
bigcom204        0.000000e+00  0.000000e+00
bigcom205        0.000000e+00  0.000000e+00
bigcom212        0.000000e+00  0.000000e+00
bigcom214        0.000000e+00  0.000000e+00
bigcom222        0.000000e+00  0.000000e+00
bigcom223        0.000000e+00  4.336809e-21
bigcom226        0.000000e+00  8.673617e-21
bigcom227        0.000000e+00  0.000000e+00
bigcom229        0.000000e+00  0.000000e+00
bigcom233        0.000000e+00  0.000000e+00
bigcom236        0.000000e+00  0.000000e+00
bigcom237        0.000000e+00  0.000000e+00
bigcom246        0.000000e+00  1.301043e-20
bigcom248        0.000000e+00  4.336809e-21
bigcom249        0.000000e+00  1.517883e-20
bigcom250        0.000000e+00  1.084202e-20
bigcom254        0.000000e+00  0.000000e+00
bigcom266        0.000000e+00  1.084202e-21
bigcom269        0.000000e+00  0.000000e+00
bigcom272        0.000000e+00  4.336809e-21
bigcom274        0.000000e+00  1.517883e-20
bigcom281        0.000000e+00  0.000000e+00
bigcom291        0.000000e+00  4.336809e-21
bigcom292        0.000000e+00  0.000000e+00
bigcom295        0.000000e+00  8.673617e-21
bigcom299        0.000000e+00  1.951564e-20
bigcom301        0.000000e+00  8.673617e-21
bigcom306        0.000000e+00  2.710505e-21
bigcom309        0.000000e+00  0.000000e+00
bigcom314        0.000000e+00  0.000000e+00
bigcom321        0.000000e+00  0.000000e+00
bigcom341        0.000000e+00  4.336809e-21
bigcom350        0.000000e+00  4.336809e-21
bigcom353        0.000000e+00  0.000000e+00
bigcom359        0.000000e+00  0.000000e+00
bigcom363        0.000000e+00  0.000000e+00
bigcom365        0.000000e+00  1.301043e-20
bigcom385       -6.655969e-06  3.434657e-01
bigcom386        0.000000e+00  4.336809e-21
bigcom408        0.000000e+00  3.252607e-21
bigcom412        0.000000e+00  4.336809e-21
bigcom480        0.000000e+00  8.673617e-21
spin_vertex      4.789484e-05  8.060066e-01
membership_s1    5.949435e-05  1.221438e-01
membership_s3    0.000000e+00  0.000000e+00
membership_s4    0.000000e+00  2.818926e-20
membership_s5    0.000000e+00  1.742424e-02
membership_s6    0.000000e+00  3.469447e-20
membership_s7    5.851375e-06  2.790698e-02
membership_s8    0.000000e+00  8.673617e-21
membership_s9    0.000000e+00  1.447410e-19
membership_s11   0.000000e+00  0.000000e+00
membership_s12   0.000000e+00  4.336809e-21
membership_s14   0.000000e+00  0.000000e+00
membership_s15   0.000000e+00  1.788934e-20
membership_s16   0.000000e+00  1.084202e-20
membership_s17   0.000000e+00  4.336809e-21
membership_s18   0.000000e+00  1.572093e-20
membership_s20   0.000000e+00  4.336809e-21
membership_s21   0.000000e+00  4.878910e-20
membership_s22   0.000000e+00  1.680513e-20
membership_s24   0.000000e+00  8.673617e-21
membership_s25   0.000000e+00  8.131516e-21
membership_s26   0.000000e+00  0.000000e+00
membership_s27   0.000000e+00  6.667843e-20
membership_s28   0.000000e+00  2.168404e-21
membership_s30  -3.294763e-05  7.415152e-02
membership_s31   0.000000e+00  3.577867e-20
membership_s32   7.314205e-04  2.707722e-01
membership_s33   0.000000e+00  4.336809e-21
membership_s36  -5.927682e-06  1.428571e-02
membership_s37   0.000000e+00  3.252607e-20
V1               1.625849e-03  6.862972e-01
V2               5.489979e-04  1.041411e+00
pdi              0.000000e+00  8.510987e-20
adhesion         1.504485e-02  1.112791e+00
cohesion         1.561395e-02  7.089445e-01
inner            4.376865e-03  6.402235e-01
outer            1.581361e-03  9.709714e-01
ioratio          2.243001e-03  6.571813e-01
comsize          2.506855e-03  8.977708e-01
[1] "Dataset: med_targets Model GLM, run: 2 of 10 2015-06-22 14:53:21"
[1] "glmnet variable coefficients"
                         [,1]          [,2]
(Intercept)     -4.962626e+00  2.177970e+01
graph0          -3.805908e-41  8.304320e-04
graph1          -6.262630e-43 -1.253169e-05
graph2          -1.022279e-40 -1.186994e-03
graph3          -3.715297e-45  5.897416e-08
graph4          -1.204011e-45 -1.164950e-08
graph5          -2.468378e-42 -3.209950e-05
graph6          -2.755144e-44  7.002363e-07
graph7          -1.734076e-42 -5.211132e-06
graph8          -5.094881e-41 -3.270067e-04
graph9          -1.820649e-46 -4.534581e-09
graph10         -1.292344e-47  2.865426e-10
graph11         -2.302892e-48 -2.916640e-11
graph12          4.091905e-46  3.426821e-09
graph13         -2.465694e-45 -4.226133e-08
graph14         -5.070579e-47  4.270156e-09
graph15         -8.809558e-44 -2.112249e-06
graph16         -2.680694e-45 -2.193520e-08
graph17          1.522492e-45  1.387189e-07
graph18         -4.270396e-44 -7.000848e-07
graph19         -3.071552e-45 -1.956067e-07
graph20         -1.015486e-43  1.617744e-07
graph21         -2.516177e-44  4.917699e-07
graph22         -1.107003e-43 -4.156652e-06
graph23         -2.505613e-44 -3.113840e-06
graph24          5.251117e-44  2.601498e-06
graph25         -1.218426e-43  6.738888e-06
graph26          3.187271e-43  2.439611e-05
graph27         -6.961028e-44  8.166378e-05
graph28         -7.172504e-43  1.021244e-04
graph29         -3.476324e-41 -4.546511e-04
orbit0          -3.805908e-41  8.305720e-04
orbit1          -6.487656e-43 -1.384977e-05
orbit2          -3.597765e-42  2.966758e-05
orbit3          -1.022279e-40 -1.185289e-03
orbit4          -3.486908e-45 -1.000278e-07
orbit5          -1.573023e-44  7.704964e-07
orbit6          -1.203558e-45 -1.165618e-08
orbit7          -6.948131e-43 -7.316837e-06
orbit8          -2.468378e-42 -3.208158e-05
orbit9           3.791510e-43  7.724460e-06
orbit10         -1.698953e-43 -7.399871e-07
orbit11         -6.078724e-42 -6.665613e-05
orbit12         -8.274080e-43  1.797192e-05
orbit13         -2.692599e-41 -4.355744e-04
orbit14         -5.094881e-41 -3.271443e-04
orbit15         -2.893504e-46 -9.846345e-09
orbit16         -4.669843e-46  2.997512e-09
orbit17         -8.303112e-46 -2.096343e-08
orbit18          2.909249e-47  8.359974e-10
orbit19         -2.219205e-47  6.020307e-12
orbit20         -2.674311e-47  2.522154e-09
orbit21         -1.037186e-45  1.414227e-07
orbit22         -2.302883e-48 -2.922169e-11
orbit23         -1.679926e-43 -4.316383e-06
orbit24          2.196343e-45  3.391428e-08
orbit25         -1.780442e-45 -5.415573e-08
orbit26         -5.037002e-45  4.006732e-07
orbit27          3.178887e-45  2.307912e-07
orbit28          1.503298e-44  4.722095e-07
orbit29         -8.007465e-45 -2.035603e-07
orbit30         -6.760794e-44 -2.255963e-07
orbit31         -8.673385e-47  3.936930e-09
orbit32         -8.740526e-47  1.042309e-08
orbit33         -7.664835e-43 -1.431371e-05
orbit34         -8.809558e-44 -2.123712e-06
orbit35         -5.073921e-45 -2.808750e-07
orbit36         -2.861817e-44 -7.924463e-07
orbit37         -3.955273e-45  3.076309e-08
orbit38         -1.427762e-43 -1.565841e-06
orbit39          3.367702e-44  7.322834e-07
orbit40         -1.716061e-45  1.412264e-07
orbit41         -4.753070e-44  1.008974e-06
orbit42         -2.454569e-42 -3.058090e-05
orbit43         -4.195550e-44 -6.889553e-07
orbit44         -2.045626e-41 -3.997427e-04
orbit45          6.766571e-44  4.277736e-07
orbit46         -1.973196e-44 -7.516172e-07
orbit47         -2.513401e-44  3.321374e-06
orbit48         -1.115138e-43 -1.808512e-06
orbit49         -1.008766e-43  4.955208e-07
orbit50         -2.847319e-42 -8.744063e-05
orbit51          4.352431e-44  4.590694e-06
orbit52         -1.458260e-43 -4.934559e-06
orbit53         -6.837333e-43 -5.621743e-06
orbit54         -1.062759e-43 -4.055342e-06
orbit55         -1.524069e-41 -3.772626e-04
orbit56          7.688295e-43  1.219309e-05
orbit57         -2.330461e-43 -8.329544e-06
orbit58         -6.729625e-42 -8.016281e-05
orbit59          1.499063e-43  4.424023e-06
orbit60         -4.614363e-43  2.486925e-06
orbit61         -1.474699e-41 -2.484605e-04
orbit62          1.587943e-42  6.483107e-05
orbit63         -1.979172e-42 -4.667522e-05
orbit64         -1.546400e-42 -7.531709e-06
orbit65          3.112108e-42  1.381465e-04
orbit66         -7.315950e-43 -8.528656e-06
orbit67         -9.549181e-42 -1.191455e-04
orbit68          7.208093e-44  7.429329e-05
orbit69         -2.214268e-41  2.397188e-03
orbit70          2.035027e-42  2.349378e-04
orbit71         -1.416795e-41 -1.816693e-04
orbit72         -3.476324e-41 -4.550540e-04
AP              -1.099454e-39 -1.343436e-02
bet              3.102505e-44  1.799258e-07
ecc              1.362390e-39 -3.854031e-03
eccrad           8.174342e-39 -2.295046e-02
close            1.851972e-38  2.228899e-01
constraint      -1.186402e-38 -1.134440e-01
coreness        -1.956546e-40 -5.399823e-03
knn             -9.144318e-42 -2.756880e-04
hubscore         3.431843e-39  4.413280e-01
pagerank        -1.128903e-37 -1.289292e+00
trans           -1.741829e-38 -4.168032e-01
evcent           1.302013e-39  3.104582e-01
first           -3.805908e-41  8.249620e-04
upto_second     -7.074186e-43 -2.053118e-05
upto_third       3.823188e-43  5.426078e-06
upto_fourth      2.870089e-42  6.219216e-05
upto_fifth       2.892445e-41  2.665238e-04
upto_sixth       1.176654e-40 -2.488037e-03
second          -7.089465e-43 -2.064833e-05
third            1.012017e-42  1.820705e-05
fourth          -3.588187e-43 -3.577144e-06
fifth           -3.138254e-42 -7.030332e-05
sixth           -3.330516e-41 -3.483363e-04
ratio1          -8.754660e-42 -3.002955e-04
ratio2           4.674149e-41  5.632760e-03
ratio3          -9.269671e-40 -1.689188e-02
ratio4          -2.754128e-38 -6.534595e-01
ratio5           5.595648e-38  6.151145e-01
ratio6          -2.018439e-40 -3.845747e-03
selfinter       -5.466839e-41 -4.172247e-02
walktrap_vertex -8.571785e-39 -2.221889e-01
bigcom1         -6.201530e-39 -4.187082e-02
bigcom2         -7.023736e-39 -2.697131e-01
bigcom3         -1.772909e-39 -1.684515e-01
bigcom4          1.630633e-39  9.904361e-02
bigcom6         -7.023736e-39 -1.979206e-01
bigcom8         -7.250613e-39 -1.611633e-01
bigcom9         -7.049778e-39 -1.323348e-01
bigcom11        -7.035967e-39 -2.979987e-01
bigcom13        -7.032905e-39 -1.875005e-01
bigcom15        -7.037499e-39 -1.389452e-01
bigcom16        -7.026790e-39 -1.018005e-01
bigcom21         2.682862e-38  4.342535e-01
bigcom22        -7.163837e-39 -3.178130e-01
bigcom24        -7.020685e-39 -1.111658e-01
bigcom26        -7.108694e-39 -3.134988e-01
bigcom28         1.868662e-38  3.114535e-01
bigcom30         8.891607e-38  8.691076e-01
bigcom31        -7.019160e-39 -1.503959e-01
bigcom32        -7.026790e-39 -1.881119e-01
bigcom33        -7.019160e-39 -4.782858e-01
bigcom34        -7.017636e-39 -1.287742e-01
bigcom36        -7.022210e-39 -2.566172e-01
bigcom37        -7.019160e-39 -1.613836e-01
bigcom38        -7.020685e-39 -1.807772e-01
bigcom39        -7.046704e-39 -2.150471e-01
bigcom40        -8.176886e-39 -1.523180e-01
bigcom43        -7.025262e-39 -1.301947e-01
bigcom44        -7.163837e-39 -6.786124e-02
bigcom46        -7.032905e-39 -2.975788e-01
bigcom47        -7.028318e-39 -3.562708e-01
bigcom49        -7.022210e-39 -1.391724e-01
bigcom50        -7.019160e-39 -3.260010e-01
bigcom51        -7.019160e-39 -2.128300e-01
bigcom52         2.457225e-37  1.814717e+00
bigcom54        -7.017636e-39 -8.225118e-02
bigcom56        -7.037499e-39 -2.573779e-01
bigcom62        -7.020685e-39 -3.695370e-01
bigcom66        -7.017636e-39 -2.893355e-01
bigcom68        -7.020685e-39 -1.195643e-01
bigcom69        -7.028318e-39 -2.291739e-01
bigcom71        -7.017636e-39 -6.484350e-02
bigcom72        -7.017636e-39 -1.469141e-01
bigcom73        -7.040565e-39 -3.012533e-01
bigcom74        -7.031375e-39 -3.114133e-01
bigcom75        -7.019160e-39 -5.262426e-01
bigcom76        -7.025262e-39 -2.163334e-01
bigcom77        -7.025262e-39 -2.715284e-01
bigcom79        -7.019160e-39 -3.665689e-01
bigcom80        -7.025262e-39 -1.474049e-01
bigcom82        -7.020685e-39 -2.470264e-01
bigcom83         0.000000e+00  0.000000e+00
bigcom84        -7.020685e-39 -4.948739e-01
bigcom85        -7.019160e-39 -3.115769e-01
bigcom87        -7.026790e-39 -3.582357e-01
bigcom89        -7.017636e-39 -1.412514e-01
bigcom91        -7.029846e-39 -3.238527e-01
bigcom92        -7.042099e-39 -8.713395e-02
bigcom93        -7.017636e-39 -9.203834e-02
bigcom96        -7.020685e-39 -1.991622e-01
bigcom97        -7.025262e-39 -3.717090e-01
bigcom98        -7.017636e-39 -3.628982e-01
bigcom99         0.000000e+00  0.000000e+00
bigcom101       -7.035967e-39 -1.133455e-01
bigcom104       -7.019160e-39 -3.849151e-01
bigcom106       -7.019160e-39 -2.357764e-01
bigcom109       -7.017636e-39 -1.409809e-01
bigcom113       -7.019160e-39 -9.549110e-02
bigcom116       -7.065187e-39 -2.852746e-01
bigcom120       -7.020685e-39 -3.364102e-02
bigcom123       -7.019160e-39 -4.030756e-01
bigcom126       -7.019160e-39 -6.772122e-02
bigcom127       -7.025262e-39 -2.382159e-01
bigcom137       -7.026790e-39 -3.777455e-01
bigcom139       -7.020685e-39 -2.464746e-01
bigcom140       -7.020685e-39 -2.065781e-01
bigcom143       -7.017636e-39 -1.032489e-01
bigcom145       -7.019160e-39 -1.669026e-01
bigcom146       -7.020685e-39 -1.957276e-01
bigcom147       -7.037499e-39 -9.245399e-02
bigcom149       -7.020685e-39 -2.185960e-01
bigcom153       -7.028318e-39 -1.897567e-01
bigcom154       -7.017636e-39 -1.533971e-01
bigcom156       -7.023736e-39 -3.005450e-01
bigcom157       -7.035967e-39 -6.152636e-02
bigcom158       -7.019160e-39 -2.112267e-01
bigcom160       -7.017636e-39 -3.928483e-01
bigcom161       -7.019160e-39 -1.491305e-01
bigcom162       -7.019160e-39 -2.825509e-01
bigcom164       -7.017636e-39 -1.355495e-01
bigcom166       -7.025262e-39 -1.707898e-01
bigcom167       -7.031375e-39 -4.462718e-01
bigcom171       -7.031375e-39 -4.269649e-01
bigcom173       -7.019160e-39 -3.191956e-01
bigcom175       -7.019160e-39 -2.010154e-01
bigcom176        0.000000e+00  0.000000e+00
bigcom177       -7.017636e-39 -1.127658e-01
bigcom178       -7.019160e-39 -3.292936e-01
bigcom180       -7.019160e-39 -1.266676e-01
bigcom181       -7.028318e-39 -1.143063e-01
bigcom184       -7.020685e-39 -1.664632e-01
bigcom186       -7.017636e-39 -4.072788e-01
bigcom187        4.982507e-37  2.373165e+00
bigcom189       -7.025262e-39 -1.239293e-01
bigcom194       -7.020685e-39 -2.901629e-01
bigcom195       -7.017636e-39 -2.543064e-01
bigcom196       -7.020685e-39 -4.713486e-01
bigcom204        0.000000e+00  0.000000e+00
bigcom205       -7.019160e-39 -3.498533e-01
bigcom212       -7.017636e-39 -4.496433e-01
bigcom214       -7.017636e-39 -7.414136e-02
bigcom222        0.000000e+00  0.000000e+00
bigcom223       -7.023736e-39 -1.252413e-01
bigcom226       -7.020685e-39 -9.781670e-02
bigcom227       -7.019160e-39 -1.040857e-01
bigcom229       -7.017636e-39 -7.813969e-02
bigcom233       -7.020685e-39 -5.936498e-02
bigcom236       -7.017636e-39 -9.967615e-02
bigcom237       -7.022210e-39 -1.585241e-01
bigcom246       -7.029846e-39 -2.270341e-01
bigcom248       -7.031375e-39 -1.358379e-01
bigcom249       -7.022210e-39 -3.040889e-01
bigcom250       -7.035967e-39 -8.748503e-02
bigcom254       -7.017636e-39 -1.766541e-01
bigcom266       -7.020685e-39 -2.387449e-01
bigcom269        0.000000e+00  0.000000e+00
bigcom272       -7.017636e-39 -1.229347e-01
bigcom274       -7.055934e-39 -1.264464e-01
bigcom281       -7.023736e-39 -1.223775e-01
bigcom291       -7.023736e-39 -1.948134e-01
bigcom292       -7.017636e-39 -3.248670e-01
bigcom295       -7.025262e-39 -2.798241e-01
bigcom299       -7.019160e-39 -3.494484e-01
bigcom301       -7.028318e-39 -1.543278e-01
bigcom306       -7.017636e-39 -6.737549e-02
bigcom309       -7.017636e-39 -4.231950e-01
bigcom314       -7.022210e-39 -2.166640e-01
bigcom321       -7.017636e-39 -4.606393e-01
bigcom341       -7.019160e-39 -1.161572e-01
bigcom350       -7.019160e-39 -4.282201e-01
bigcom353       -7.019160e-39 -9.806761e-02
bigcom359       -7.017636e-39 -3.525428e-01
bigcom363       -7.017636e-39 -1.761791e-01
bigcom365       -7.020685e-39 -2.678352e-01
bigcom385        4.982507e-37  2.648857e+00
bigcom386       -7.020685e-39 -6.967433e-02
bigcom408       -7.020685e-39 -4.208642e-01
bigcom412       -7.019160e-39 -3.323053e-01
bigcom480       -7.017636e-39 -2.083145e-01
spin_vertex     -1.566486e-38 -5.520812e-01
membership_s1    3.960745e-39  2.527149e-01
membership_s3   -7.017636e-39 -7.011750e-03
membership_s4   -8.432881e-39 -1.607557e-01
membership_s5   -5.066128e-39 -1.071749e-01
membership_s6   -7.215007e-39 -2.287870e-01
membership_s7   -3.478883e-39  2.019170e-02
membership_s8   -7.019160e-39 -1.613543e-01
membership_s9   -7.020685e-39 -1.603269e-01
membership_s11  -7.019160e-39 -1.054847e-01
membership_s12  -7.025262e-39 -2.446091e-01
membership_s14  -7.022210e-39 -2.310795e-01
membership_s15  -7.093095e-39 -2.078234e-01
membership_s16  -7.023736e-39 -1.196622e-01
membership_s17  -7.017636e-39 -3.346439e-01
membership_s18  -7.080664e-39 -2.255154e-01
membership_s20  -7.017636e-39 -2.024022e-01
membership_s21  -7.074465e-39 -2.412947e-01
membership_s22  -7.032905e-39 -1.673024e-01
membership_s24  -7.039031e-39 -1.519323e-01
membership_s25  -7.042099e-39 -1.517154e-01
membership_s26   0.000000e+00  0.000000e+00
membership_s27  -7.557454e-39 -2.253509e-01
membership_s28  -7.020685e-39 -1.661026e-01
membership_s30   1.387212e-38  2.753134e-01
membership_s31  -7.364601e-39 -2.409518e-01
membership_s32   3.200983e-38  5.056592e-01
membership_s33  -7.017636e-39 -8.116084e-02
membership_s36  -8.212203e-39 -1.623339e-01
membership_s37  -7.051316e-39 -1.749673e-01
V1               1.780191e-38  2.668570e-01
V2              -5.718040e-38 -1.376730e+00
pdi             -9.886080e-36 -4.478850e+02
adhesion        -6.245225e-42 -5.992769e-05
cohesion         1.253705e-41  1.243474e-04
inner            1.779172e-43  5.314898e-07
outer           -6.883191e-42 -9.213428e-05
ioratio         -4.520881e-38 -4.123054e-01
comsize          2.406810e-41  2.999496e-04
[1] "Dataset: med_targets Model GBM, run: 3 of 10 2015-06-22 14:54:13"
Iter   TrainDeviance   ValidDeviance   StepSize   Improve
     1        0.0837            -nan     0.0100    0.0005
     2        0.0801            -nan     0.0100    0.0002
     3        0.0763            -nan     0.0100    0.0001
     4        0.0745            -nan     0.0100   -0.0000
     5        0.0725            -nan     0.0100    0.0001
     6        0.0709            -nan     0.0100    0.0001
     7        0.0695            -nan     0.0100   -0.0000
     8        0.0679            -nan     0.0100   -0.0000
     9        0.0667            -nan     0.0100    0.0000
    10        0.0657            -nan     0.0100    0.0001
    20        0.0567            -nan     0.0100    0.0001
    40        0.0464            -nan     0.0100   -0.0000
    60        0.0399            -nan     0.0100    0.0000
    80        0.0349            -nan     0.0100   -0.0000
   100        0.0311            -nan     0.0100   -0.0000
   120        0.0281            -nan     0.0100    0.0000
   140        0.0254            -nan     0.0100   -0.0000
   160        0.0230            -nan     0.0100   -0.0000
   180        0.0212            -nan     0.0100    0.0000
   194        0.0199            -nan     0.0100   -0.0000

[1] "GBM variable coefficients"
                            var    rel.inf
ratio5                   ratio5 9.85069831
comsize                 comsize 5.21713523
bigcom30               bigcom30 3.85433503
spin_vertex         spin_vertex 3.40954556
adhesion               adhesion 3.28360239
V2                           V2 3.21366313
cohesion               cohesion 2.74075826
outer                     outer 2.56125098
bet                         bet 2.49981858
V1                           V1 2.31182364
orbit18                 orbit18 2.25717437
ioratio                 ioratio 2.21854022
graph7                   graph7 1.90926764
walktrap_vertex walktrap_vertex 1.74420009
inner                     inner 1.52675989
trans                     trans 1.50455376
third                     third 1.30316388
orbit30                 orbit30 1.25290265
graph2                   graph2 1.18211679
graph18                 graph18 1.13131395
graph22                 graph22 1.10460999
membership_s32   membership_s32 1.09544761
bigcom52               bigcom52 1.05854802
orbit69                 orbit69 1.03288476
pagerank               pagerank 1.02743225
ratio2                   ratio2 1.00695385
orbit27                 orbit27 1.00513940
orbit24                 orbit24 0.99862574
graph5                   graph5 0.99418448
knn                         knn 0.98023755
orbit39                 orbit39 0.97251270
graph20                 graph20 0.92936210
orbit36                 orbit36 0.91834199
orbit38                 orbit38 0.89099454
orbit20                 orbit20 0.88499256
orbit56                 orbit56 0.86935558
graph0                   graph0 0.86723632
graph23                 graph23 0.85564992
graph12                 graph12 0.85140657
graph6                   graph6 0.74277277
graph26                 graph26 0.71789746
orbit65                 orbit65 0.71737968
graph13                 graph13 0.68475565
orbit47                 orbit47 0.66739434
orbit49                 orbit49 0.61768993
graph19                 graph19 0.59460427
graph25                 graph25 0.57619187
graph24                 graph24 0.57025253
ratio1                   ratio1 0.56449178
orbit32                 orbit32 0.56177951
graph4                   graph4 0.53974067
constraint           constraint 0.53901943
orbit25                 orbit25 0.53652947
membership_s30   membership_s30 0.53385575
orbit2                   orbit2 0.50929867
orbit11                 orbit11 0.49908645
orbit5                   orbit5 0.49371561
graph1                   graph1 0.49268246
orbit57                 orbit57 0.48853359
orbit13                 orbit13 0.46720935
orbit26                 orbit26 0.44252010
ratio4                   ratio4 0.44210769
orbit48                 orbit48 0.43753761
fourth                   fourth 0.42192656
orbit62                 orbit62 0.41822377
sixth                     sixth 0.40735542
orbit10                 orbit10 0.40475948
orbit52                 orbit52 0.40166576
orbit28                 orbit28 0.37958042
orbit29                 orbit29 0.37735543
graph21                 graph21 0.36173076
orbit37                 orbit37 0.35979285
orbit9                   orbit9 0.35131025
graph10                 graph10 0.34763024
graph16                 graph16 0.33210408
membership_s1     membership_s1 0.32243988
orbit50                 orbit50 0.32236560
orbit54                 orbit54 0.31592087
bigcom116             bigcom116 0.30214396
graph11                 graph11 0.30152420
close                     close 0.29262133
graph3                   graph3 0.26747152
orbit64                 orbit64 0.25817018
graph14                 graph14 0.25297602
orbit40                 orbit40 0.24906611
fifth                     fifth 0.24567077
membership_s5     membership_s5 0.24553425
orbit19                 orbit19 0.23999792
ratio6                   ratio6 0.21931784
graph17                 graph17 0.21888484
ratio3                   ratio3 0.19718424
bigcom21               bigcom21 0.19403153
orbit44                 orbit44 0.19048682
orbit45                 orbit45 0.18626082
orbit7                   orbit7 0.18411575
orbit59                 orbit59 0.17900702
orbit15                 orbit15 0.17192103
orbit46                 orbit46 0.16769026
hubscore               hubscore 0.16728423
upto_fifth           upto_fifth 0.16182110
orbit63                 orbit63 0.16165122
orbit53                 orbit53 0.15809275
orbit16                 orbit16 0.15489208
graph15                 graph15 0.14985688
orbit21                 orbit21 0.14793640
graph28                 graph28 0.13996445
graph29                 graph29 0.13155501
graph27                 graph27 0.12177302
orbit31                 orbit31 0.10830724
orbit61                 orbit61 0.10634124
ecc                         ecc 0.10412213
orbit17                 orbit17 0.09953172
orbit55                 orbit55 0.09892825
orbit23                 orbit23 0.09450085
orbit70                 orbit70 0.09369893
graph8                   graph8 0.08599449
orbit12                 orbit12 0.08540916
orbit35                 orbit35 0.08291414
bigcom28               bigcom28 0.07642206
orbit60                 orbit60 0.06877249
orbit41                 orbit41 0.06755433
upto_third           upto_third 0.06288364
orbit58                 orbit58 0.06161289
orbit33                 orbit33 0.04586552
upto_sixth           upto_sixth 0.04118716
orbit51                 orbit51 0.03961373
graph9                   graph9 0.03845853
orbit4                   orbit4 0.03271565
orbit66                 orbit66 0.02801483
orbit67                 orbit67 0.02781434
upto_second         upto_second 0.02601048
selfinter             selfinter 0.02422495
orbit68                 orbit68 0.02149069
orbit42                 orbit42 0.01413363
bigcom4                 bigcom4 0.01379400
bigcom3                 bigcom3 0.01303108
orbit0                   orbit0 0.00000000
orbit1                   orbit1 0.00000000
orbit3                   orbit3 0.00000000
orbit6                   orbit6 0.00000000
orbit8                   orbit8 0.00000000
orbit14                 orbit14 0.00000000
orbit22                 orbit22 0.00000000
orbit34                 orbit34 0.00000000
orbit43                 orbit43 0.00000000
orbit71                 orbit71 0.00000000
orbit72                 orbit72 0.00000000
AP                           AP 0.00000000
eccrad                   eccrad 0.00000000
coreness               coreness 0.00000000
evcent                   evcent 0.00000000
first                     first 0.00000000
upto_fourth         upto_fourth 0.00000000
second                   second 0.00000000
bigcom1                 bigcom1 0.00000000
bigcom2                 bigcom2 0.00000000
bigcom6                 bigcom6 0.00000000
bigcom8                 bigcom8 0.00000000
bigcom9                 bigcom9 0.00000000
bigcom11               bigcom11 0.00000000
bigcom13               bigcom13 0.00000000
bigcom15               bigcom15 0.00000000
bigcom16               bigcom16 0.00000000
bigcom22               bigcom22 0.00000000
bigcom24               bigcom24 0.00000000
bigcom26               bigcom26 0.00000000
bigcom31               bigcom31 0.00000000
bigcom32               bigcom32 0.00000000
bigcom33               bigcom33 0.00000000
bigcom34               bigcom34 0.00000000
bigcom36               bigcom36 0.00000000
bigcom37               bigcom37 0.00000000
bigcom38               bigcom38 0.00000000
bigcom39               bigcom39 0.00000000
bigcom40               bigcom40 0.00000000
bigcom43               bigcom43 0.00000000
bigcom44               bigcom44 0.00000000
bigcom46               bigcom46 0.00000000
bigcom47               bigcom47 0.00000000
bigcom49               bigcom49 0.00000000
bigcom50               bigcom50 0.00000000
bigcom51               bigcom51 0.00000000
bigcom54               bigcom54 0.00000000
bigcom56               bigcom56 0.00000000
bigcom62               bigcom62 0.00000000
bigcom66               bigcom66 0.00000000
bigcom68               bigcom68 0.00000000
bigcom69               bigcom69 0.00000000
bigcom71               bigcom71 0.00000000
bigcom72               bigcom72 0.00000000
bigcom73               bigcom73 0.00000000
bigcom74               bigcom74 0.00000000
bigcom75               bigcom75 0.00000000
bigcom76               bigcom76 0.00000000
bigcom77               bigcom77 0.00000000
bigcom79               bigcom79 0.00000000
bigcom80               bigcom80 0.00000000
bigcom82               bigcom82 0.00000000
bigcom83               bigcom83 0.00000000
bigcom84               bigcom84 0.00000000
bigcom85               bigcom85 0.00000000
bigcom87               bigcom87 0.00000000
bigcom89               bigcom89 0.00000000
bigcom91               bigcom91 0.00000000
bigcom92               bigcom92 0.00000000
bigcom93               bigcom93 0.00000000
bigcom96               bigcom96 0.00000000
bigcom97               bigcom97 0.00000000
bigcom98               bigcom98 0.00000000
bigcom99               bigcom99 0.00000000
bigcom101             bigcom101 0.00000000
bigcom104             bigcom104 0.00000000
bigcom106             bigcom106 0.00000000
bigcom109             bigcom109 0.00000000
bigcom113             bigcom113 0.00000000
bigcom120             bigcom120 0.00000000
bigcom123             bigcom123 0.00000000
bigcom126             bigcom126 0.00000000
bigcom127             bigcom127 0.00000000
bigcom137             bigcom137 0.00000000
bigcom139             bigcom139 0.00000000
bigcom140             bigcom140 0.00000000
bigcom143             bigcom143 0.00000000
bigcom145             bigcom145 0.00000000
bigcom146             bigcom146 0.00000000
bigcom147             bigcom147 0.00000000
bigcom149             bigcom149 0.00000000
bigcom153             bigcom153 0.00000000
bigcom154             bigcom154 0.00000000
bigcom156             bigcom156 0.00000000
bigcom157             bigcom157 0.00000000
bigcom158             bigcom158 0.00000000
bigcom160             bigcom160 0.00000000
bigcom161             bigcom161 0.00000000
bigcom162             bigcom162 0.00000000
bigcom164             bigcom164 0.00000000
bigcom166             bigcom166 0.00000000
bigcom167             bigcom167 0.00000000
bigcom171             bigcom171 0.00000000
bigcom173             bigcom173 0.00000000
bigcom175             bigcom175 0.00000000
bigcom176             bigcom176 0.00000000
bigcom177             bigcom177 0.00000000
bigcom178             bigcom178 0.00000000
bigcom180             bigcom180 0.00000000
bigcom181             bigcom181 0.00000000
bigcom184             bigcom184 0.00000000
bigcom186             bigcom186 0.00000000
bigcom187             bigcom187 0.00000000
bigcom189             bigcom189 0.00000000
bigcom194             bigcom194 0.00000000
bigcom195             bigcom195 0.00000000
bigcom196             bigcom196 0.00000000
bigcom204             bigcom204 0.00000000
bigcom205             bigcom205 0.00000000
bigcom212             bigcom212 0.00000000
bigcom214             bigcom214 0.00000000
bigcom222             bigcom222 0.00000000
bigcom223             bigcom223 0.00000000
bigcom226             bigcom226 0.00000000
bigcom227             bigcom227 0.00000000
bigcom229             bigcom229 0.00000000
bigcom233             bigcom233 0.00000000
bigcom236             bigcom236 0.00000000
bigcom237             bigcom237 0.00000000
bigcom246             bigcom246 0.00000000
bigcom248             bigcom248 0.00000000
bigcom249             bigcom249 0.00000000
bigcom250             bigcom250 0.00000000
bigcom254             bigcom254 0.00000000
bigcom266             bigcom266 0.00000000
bigcom269             bigcom269 0.00000000
bigcom272             bigcom272 0.00000000
bigcom274             bigcom274 0.00000000
bigcom281             bigcom281 0.00000000
bigcom291             bigcom291 0.00000000
bigcom292             bigcom292 0.00000000
bigcom295             bigcom295 0.00000000
bigcom299             bigcom299 0.00000000
bigcom301             bigcom301 0.00000000
bigcom306             bigcom306 0.00000000
bigcom309             bigcom309 0.00000000
bigcom314             bigcom314 0.00000000
bigcom321             bigcom321 0.00000000
bigcom341             bigcom341 0.00000000
bigcom350             bigcom350 0.00000000
bigcom353             bigcom353 0.00000000
bigcom359             bigcom359 0.00000000
bigcom363             bigcom363 0.00000000
bigcom365             bigcom365 0.00000000
bigcom385             bigcom385 0.00000000
bigcom386             bigcom386 0.00000000
bigcom408             bigcom408 0.00000000
bigcom412             bigcom412 0.00000000
bigcom480             bigcom480 0.00000000
membership_s3     membership_s3 0.00000000
membership_s4     membership_s4 0.00000000
membership_s6     membership_s6 0.00000000
membership_s7     membership_s7 0.00000000
membership_s8     membership_s8 0.00000000
membership_s9     membership_s9 0.00000000
membership_s11   membership_s11 0.00000000
membership_s12   membership_s12 0.00000000
membership_s14   membership_s14 0.00000000
membership_s15   membership_s15 0.00000000
membership_s16   membership_s16 0.00000000
membership_s17   membership_s17 0.00000000
membership_s18   membership_s18 0.00000000
membership_s20   membership_s20 0.00000000
membership_s21   membership_s21 0.00000000
membership_s22   membership_s22 0.00000000
membership_s24   membership_s24 0.00000000
membership_s25   membership_s25 0.00000000
membership_s26   membership_s26 0.00000000
membership_s27   membership_s27 0.00000000
membership_s28   membership_s28 0.00000000
membership_s31   membership_s31 0.00000000
membership_s33   membership_s33 0.00000000
membership_s36   membership_s36 0.00000000
membership_s37   membership_s37 0.00000000
pdi                         pdi 0.00000000
[1] "Dataset: med_targets Model RF, run: 3 of 10 2015-06-22 14:55:24"
     |      Out-of-bag   |
Tree |      MSE  %Var(y) |
   1 |  0.01852   247.83 |
   2 |  0.01802   241.13 |
   3 |  0.01645   220.11 |
   4 |  0.01396   186.75 |
   5 |  0.01342   179.63 |
   6 |  0.01326   177.45 |
   7 |  0.01309   175.10 |
   8 |  0.01218   162.98 |
   9 |  0.01163   155.67 |
  10 |  0.01118   149.65 |
  11 |  0.01054   141.06 |
  12 |  0.01028   137.51 |
  13 |  0.01008   134.89 |
  14 |  0.00998   133.55 |
  15 | 0.009742   130.35 |
  16 | 0.009506   127.20 |
  17 | 0.009535   127.58 |
  18 | 0.009261   123.92 |
  19 | 0.009087   121.59 |
  20 | 0.009051   121.11 |
  21 | 0.008964   119.94 |
  22 | 0.008905   119.16 |
  23 | 0.008864   118.60 |
  24 | 0.008761   117.23 |
  25 | 0.008893   118.99 |
  26 | 0.008873   118.73 |
  27 | 0.008827   118.12 |
  28 | 0.008776   117.43 |
  29 | 0.008587   114.89 |
  30 | 0.008535   114.20 |
  31 | 0.008495   113.67 |
  32 | 0.008462   113.23 |
  33 |  0.00842   112.67 |
  34 |  0.00835   111.72 |
  35 | 0.008326   111.41 |
  36 | 0.008325   111.39 |
  37 | 0.008294   110.98 |
  38 | 0.008292   110.95 |
  39 | 0.008278   110.76 |
  40 | 0.008228   110.09 |
  41 | 0.008223   110.03 |
  42 | 0.008213   109.90 |
  43 | 0.008206   109.80 |
  44 | 0.008189   109.57 |
  45 | 0.008144   108.97 |
  46 | 0.008136   108.86 |
  47 |  0.00812   108.66 |
  48 | 0.008068   107.96 |
  49 | 0.008062   107.87 |
  50 | 0.008048   107.68 |
  51 | 0.008032   107.48 |
  52 | 0.008042   107.61 |
  53 | 0.008043   107.62 |
  54 | 0.008033   107.49 |
  55 | 0.007983   106.82 |
  56 | 0.007957   106.47 |
  57 | 0.007973   106.68 |
  58 | 0.007966   106.59 |
  59 | 0.007987   106.87 |
  60 | 0.007961   106.52 |
  61 | 0.007949   106.37 |
  62 | 0.007955   106.44 |
  63 | 0.007968   106.61 |
  64 | 0.007957   106.48 |
  65 | 0.007965   106.57 |
  66 | 0.007939   106.23 |
  67 | 0.007926   106.06 |
  68 | 0.007936   106.19 |
  69 | 0.007913   105.89 |
  70 | 0.007905   105.78 |
  71 | 0.007893   105.62 |
  72 | 0.007895   105.64 |
  73 | 0.007883   105.48 |
  74 | 0.007875   105.37 |
  75 | 0.007879   105.43 |
  76 | 0.007879   105.42 |
  77 | 0.007882   105.46 |
  78 | 0.007904   105.77 |
  79 | 0.007905   105.77 |
  80 | 0.007873   105.35 |
  81 | 0.007878   105.41 |
  82 | 0.007878   105.41 |
  83 | 0.007891   105.58 |
  84 | 0.007893   105.61 |
  85 | 0.007893   105.61 |
  86 | 0.007888   105.55 |
  87 | 0.007889   105.56 |
  88 | 0.007889   105.56 |
  89 | 0.007896   105.65 |
  90 | 0.007893   105.61 |
  91 |  0.00789   105.57 |
  92 | 0.007893   105.62 |
  93 | 0.007895   105.63 |
  94 | 0.007887   105.53 |
  95 | 0.007894   105.63 |
  96 | 0.007908   105.81 |
  97 | 0.007897   105.67 |
  98 | 0.007903   105.74 |
  99 | 0.007892   105.60 |
 100 | 0.007886   105.52 |
[1] "Random Forest variable coefficients"
                      %IncMSE IncNodePurity
graph0           8.598348e-05  8.899177e-02
graph1           5.964952e-04  9.276110e-02
graph2           2.710974e-04  2.480645e-02
graph3           4.959048e-04  5.931484e-02
graph4           5.164052e-04  1.270616e-01
graph5           7.027549e-04  1.197933e-01
graph6           2.085273e-03  1.073462e-01
graph7           2.485687e-03  2.788881e-01
graph8           1.003175e-04  1.342353e-01
graph9           4.744381e-04  1.919324e-01
graph10          8.400281e-04  2.247072e-01
graph11          1.993757e-03  6.718179e-02
graph12          7.041529e-04  1.949300e-01
graph13          3.347034e-05  8.110654e-02
graph14          4.516143e-04  1.564826e-01
graph15          1.211980e-03  1.995468e-01
graph16          1.813218e-03  1.326420e-01
graph17          2.932302e-04  1.128134e-01
graph18          1.032422e-03  1.142718e-01
graph19          3.053892e-04  4.923850e-02
graph20          3.149541e-03  1.517994e-01
graph21          5.945546e-04  1.263608e-01
graph22          5.240137e-04  1.232145e-01
graph23          1.409952e-03  3.003619e-01
graph24          1.503150e-03  1.956711e-01
graph25          1.390860e-03  1.319863e-01
graph26          2.578999e-03  1.133719e-01
graph27          5.409642e-04  1.191614e-01
graph28          2.709295e-04  6.756176e-02
graph29          2.590588e-04  2.451576e-02
orbit0           4.524859e-05  4.201155e-02
orbit1           3.445430e-04  1.255971e-01
orbit2           3.846569e-05  3.853839e-02
orbit3           2.083025e-04  6.311006e-02
orbit4           1.206504e-04  2.565061e-02
orbit5           2.331017e-04  5.707361e-02
orbit6           5.902044e-04  1.904093e-01
orbit7           1.389501e-03  2.010999e-01
orbit8           6.354077e-04  7.201174e-02
orbit9           5.623283e-04  1.050769e-01
orbit10          3.690937e-04  1.218876e-01
orbit11          1.104892e-04  1.214509e-01
orbit12          7.108023e-04  1.576013e-01
orbit13          1.183085e-05  2.697368e-02
orbit14          1.761473e-05  8.945204e-02
orbit15          1.182732e-03  2.157790e-01
orbit16          9.545376e-05  1.572343e-01
orbit17          1.737201e-03  2.190087e-01
orbit18          7.069398e-04  3.537600e-01
orbit19          1.388092e-03  1.494946e-01
orbit20          5.886315e-04  7.624248e-02
orbit21          2.130060e-04  1.268470e-01
orbit22          2.324890e-03  1.552632e-01
orbit23          1.687211e-03  1.298418e-01
orbit24          7.652513e-04  3.540126e-01
orbit25          1.645185e-04  4.832973e-02
orbit26          1.074793e-03  1.959903e-01
orbit27          3.722360e-04  2.973849e-01
orbit28          1.044103e-03  1.643688e-01
orbit29          7.144850e-04  2.400722e-01
orbit30          1.350755e-03  2.287141e-01
orbit31          6.372428e-04  1.145341e-01
orbit32          1.283358e-04  8.080465e-02
orbit33          1.952834e-04  6.630790e-02
orbit34          1.908671e-03  2.356957e-01
orbit35          1.364266e-03  2.004415e-01
orbit36          2.743844e-04  1.661954e-01
orbit37          9.768300e-04  1.231216e-01
orbit38          5.076937e-04  7.811108e-02
orbit39          9.827155e-04  4.393239e-01
orbit40          2.082850e-03  1.951395e-01
orbit41          1.151599e-04  8.271661e-02
orbit42          2.849084e-04  3.528695e-02
orbit43          8.068804e-05  1.366663e-01
orbit44          8.890679e-05  7.754380e-03
orbit45          4.982829e-04  2.128111e-01
orbit46          1.055463e-03  1.340486e-01
orbit47          1.675190e-04  1.869543e-01
orbit48          2.652180e-04  6.589178e-02
orbit49          2.582356e-03  2.990493e-01
orbit50          2.027644e-05  8.463494e-02
orbit51          1.325033e-03  1.378593e-01
orbit52          3.076806e-04  2.124417e-01
orbit53          1.081090e-04  8.216255e-02
orbit54          1.908535e-04  1.278445e-01
orbit55          3.735798e-05  4.289663e-02
orbit56          3.115631e-03  4.480737e-01
orbit57          1.171190e-04  7.751540e-02
orbit58          4.557038e-05  1.394625e-01
orbit59          1.202123e-03  2.436089e-01
orbit60          1.217537e-04  1.239110e-01
orbit61         -1.122754e-06  1.157233e-02
orbit62          2.367589e-03  1.743176e-01
orbit63          5.483552e-04  6.066418e-02
orbit64          3.855412e-04  1.079963e-01
orbit65          2.201869e-03  1.868879e-01
orbit66          1.813089e-04  3.848447e-02
orbit67          5.321183e-05  2.467742e-02
orbit68          3.473784e-04  8.949009e-02
orbit69          3.330689e-05  5.950505e-02
orbit70          1.979344e-04  9.999676e-02
orbit71          4.106260e-04  1.003527e-01
orbit72          2.401188e-05  1.430791e-02
AP               0.000000e+00  1.951564e-20
bet              9.637295e-05  3.791180e-01
ecc             -5.147012e-06  2.552381e-02
eccrad          -5.834306e-06  2.638037e-02
close            2.218469e-04  1.105942e-01
constraint       3.130031e-04  8.983103e-02
coreness         8.203387e-04  4.471823e-02
knn              5.042803e-04  2.371647e-01
hubscore         1.913746e-04  7.140986e-02
pagerank         4.341179e-04  3.840139e-01
trans            7.366819e-04  1.998770e-01
evcent           1.388579e-03  1.017703e-01
first            3.422284e-05  5.662172e-02
upto_second      2.809941e-04  5.161529e-02
upto_third       1.119764e-04  1.214920e-01
upto_fourth      5.194233e-05  6.100467e-02
upto_fifth       1.320545e-04  1.035095e-01
upto_sixth       7.098871e-05  4.798978e-02
second           1.088881e-04  6.501554e-02
third            3.193073e-03  4.293506e-01
fourth           1.554088e-04  1.597020e-01
fifth            1.066192e-03  2.462523e-01
sixth            1.280474e-03  2.200747e-01
ratio1           6.588991e-04  2.402874e-01
ratio2           6.805938e-04  2.256919e-01
ratio3           1.546528e-03  2.755641e-01
ratio4           1.041561e-03  3.338094e-01
ratio5           7.102633e-04  1.209817e+00
ratio6           7.961965e-04  1.952390e-01
selfinter        1.590982e-05  2.344683e-02
walktrap_vertex  1.806721e-04  3.695279e-01
bigcom1          0.000000e+00  0.000000e+00
bigcom2          0.000000e+00  0.000000e+00
bigcom3          7.574159e-05  1.496944e-01
bigcom4          3.698225e-06  4.267906e-02
bigcom6          0.000000e+00  1.734723e-20
bigcom8          0.000000e+00  2.168404e-21
bigcom9          0.000000e+00  0.000000e+00
bigcom11         0.000000e+00  0.000000e+00
bigcom13         0.000000e+00  0.000000e+00
bigcom15         0.000000e+00  1.734723e-20
bigcom16         0.000000e+00  0.000000e+00
bigcom21         2.270078e-05  4.670952e-02
bigcom22         0.000000e+00  0.000000e+00
bigcom24         0.000000e+00  0.000000e+00
bigcom26         0.000000e+00  0.000000e+00
bigcom28        -5.789488e-06  2.226739e-03
bigcom30         1.808414e-03  8.481973e-01
bigcom31         0.000000e+00  1.734723e-20
bigcom32         0.000000e+00  0.000000e+00
bigcom33         0.000000e+00  0.000000e+00
bigcom34         0.000000e+00  0.000000e+00
bigcom36         0.000000e+00  0.000000e+00
bigcom37         0.000000e+00  0.000000e+00
bigcom38         0.000000e+00  0.000000e+00
bigcom39         0.000000e+00  0.000000e+00
bigcom40         0.000000e+00  1.626303e-21
bigcom43         0.000000e+00  0.000000e+00
bigcom44         0.000000e+00  3.295975e-19
bigcom46         0.000000e+00  1.734723e-20
bigcom47         0.000000e+00  0.000000e+00
bigcom49         0.000000e+00  3.469447e-20
bigcom50         0.000000e+00  0.000000e+00
bigcom51         0.000000e+00  0.000000e+00
bigcom52        -2.628588e-05  3.357360e-01
bigcom54         0.000000e+00  0.000000e+00
bigcom56         0.000000e+00  0.000000e+00
bigcom62         0.000000e+00  1.734723e-20
bigcom66         0.000000e+00  1.734723e-20
bigcom68         0.000000e+00  1.734723e-20
bigcom69         0.000000e+00  0.000000e+00
bigcom71         0.000000e+00  0.000000e+00
bigcom72         0.000000e+00  0.000000e+00
bigcom73         0.000000e+00  0.000000e+00
bigcom74         0.000000e+00  0.000000e+00
bigcom75         0.000000e+00  0.000000e+00
bigcom76         0.000000e+00  0.000000e+00
bigcom77         0.000000e+00  0.000000e+00
bigcom79         0.000000e+00  1.734723e-20
bigcom80         0.000000e+00  4.336809e-21
bigcom82         0.000000e+00  0.000000e+00
bigcom83         0.000000e+00  0.000000e+00
bigcom84         0.000000e+00  0.000000e+00
bigcom85         0.000000e+00  0.000000e+00
bigcom87         0.000000e+00  1.734723e-20
bigcom89         0.000000e+00  0.000000e+00
bigcom91         0.000000e+00  0.000000e+00
bigcom92         0.000000e+00  1.734723e-20
bigcom93         0.000000e+00  0.000000e+00
bigcom96         0.000000e+00  0.000000e+00
bigcom97         0.000000e+00  0.000000e+00
bigcom98         0.000000e+00  0.000000e+00
bigcom99         0.000000e+00  0.000000e+00
bigcom101        0.000000e+00  3.469447e-20
bigcom104        0.000000e+00  0.000000e+00
bigcom106        0.000000e+00  0.000000e+00
bigcom109        0.000000e+00  0.000000e+00
bigcom113        0.000000e+00  0.000000e+00
bigcom116        1.559810e-04  1.662868e-01
bigcom120        0.000000e+00  0.000000e+00
bigcom123        0.000000e+00  0.000000e+00
bigcom126        0.000000e+00  0.000000e+00
bigcom127        0.000000e+00  0.000000e+00
bigcom137        0.000000e+00  1.734723e-20
bigcom139        0.000000e+00  0.000000e+00
bigcom140        0.000000e+00  0.000000e+00
bigcom143        0.000000e+00  1.734723e-20
bigcom145        0.000000e+00  0.000000e+00
bigcom146        0.000000e+00  0.000000e+00
bigcom147        0.000000e+00  0.000000e+00
bigcom149        0.000000e+00  0.000000e+00
bigcom153        0.000000e+00  0.000000e+00
bigcom154        0.000000e+00  0.000000e+00
bigcom156        0.000000e+00  0.000000e+00
bigcom157        0.000000e+00  1.734723e-20
bigcom158        0.000000e+00  0.000000e+00
bigcom160        0.000000e+00  0.000000e+00
bigcom161        0.000000e+00  0.000000e+00
bigcom162        0.000000e+00  0.000000e+00
bigcom164        0.000000e+00  0.000000e+00
bigcom166        0.000000e+00  1.734723e-20
bigcom167        0.000000e+00  0.000000e+00
bigcom171        0.000000e+00  0.000000e+00
bigcom173        0.000000e+00  0.000000e+00
bigcom175        0.000000e+00  0.000000e+00
bigcom176        0.000000e+00  0.000000e+00
bigcom177        0.000000e+00  0.000000e+00
bigcom178        0.000000e+00  0.000000e+00
bigcom180        0.000000e+00  0.000000e+00
bigcom181        0.000000e+00  0.000000e+00
bigcom184        0.000000e+00  0.000000e+00
bigcom186        0.000000e+00  0.000000e+00
bigcom187       -2.348867e-05  4.712835e-01
bigcom189        0.000000e+00  0.000000e+00
bigcom194        0.000000e+00  0.000000e+00
bigcom195        0.000000e+00  0.000000e+00
bigcom196        0.000000e+00  0.000000e+00
bigcom204        0.000000e+00  0.000000e+00
bigcom205        0.000000e+00  0.000000e+00
bigcom212        0.000000e+00  0.000000e+00
bigcom214        0.000000e+00  0.000000e+00
bigcom222        0.000000e+00  0.000000e+00
bigcom223        0.000000e+00  0.000000e+00
bigcom226        0.000000e+00  0.000000e+00
bigcom227        0.000000e+00  0.000000e+00
bigcom229        0.000000e+00  3.469447e-20
bigcom233        0.000000e+00  0.000000e+00
bigcom236        0.000000e+00  1.734723e-20
bigcom237        0.000000e+00  0.000000e+00
bigcom246        0.000000e+00  0.000000e+00
bigcom248        0.000000e+00  0.000000e+00
bigcom249        0.000000e+00  0.000000e+00
bigcom250        0.000000e+00  0.000000e+00
bigcom254        0.000000e+00  0.000000e+00
bigcom266        0.000000e+00  1.734723e-20
bigcom269        0.000000e+00  0.000000e+00
bigcom272        0.000000e+00  0.000000e+00
bigcom274        0.000000e+00  4.336809e-21
bigcom281        0.000000e+00  0.000000e+00
bigcom291        0.000000e+00  0.000000e+00
bigcom292        0.000000e+00  0.000000e+00
bigcom295        0.000000e+00  1.734723e-20
bigcom299        0.000000e+00  0.000000e+00
bigcom301        0.000000e+00  0.000000e+00
bigcom306        0.000000e+00  0.000000e+00
bigcom309        0.000000e+00  0.000000e+00
bigcom314        0.000000e+00  0.000000e+00
bigcom321        0.000000e+00  0.000000e+00
bigcom341        0.000000e+00  0.000000e+00
bigcom350        0.000000e+00  0.000000e+00
bigcom353        0.000000e+00  0.000000e+00
bigcom359        0.000000e+00  0.000000e+00
bigcom363        0.000000e+00  0.000000e+00
bigcom365        0.000000e+00  0.000000e+00
bigcom385       -5.813953e-06  5.043728e-01
bigcom386        0.000000e+00  0.000000e+00
bigcom408        0.000000e+00  0.000000e+00
bigcom412        0.000000e+00  0.000000e+00
bigcom480        0.000000e+00  0.000000e+00
spin_vertex      3.295768e-04  8.622399e-01
membership_s1    3.555185e-04  1.885380e-01
membership_s3    0.000000e+00  0.000000e+00
membership_s4    0.000000e+00  7.055988e-18
membership_s5    0.000000e+00  8.673617e-21
membership_s6    0.000000e+00  5.421011e-22
membership_s7    0.000000e+00  8.673617e-21
membership_s8    0.000000e+00  0.000000e+00
membership_s9    0.000000e+00  1.734723e-20
membership_s11   0.000000e+00  4.336809e-21
membership_s12   0.000000e+00  1.734723e-20
membership_s14   0.000000e+00  0.000000e+00
membership_s15   0.000000e+00  1.734723e-20
membership_s16   0.000000e+00  0.000000e+00
membership_s17   0.000000e+00  0.000000e+00
membership_s18   0.000000e+00  0.000000e+00
membership_s20   0.000000e+00  0.000000e+00
membership_s21   0.000000e+00  0.000000e+00
membership_s22   0.000000e+00  4.336809e-21
membership_s24   0.000000e+00  2.168404e-20
membership_s25   0.000000e+00  0.000000e+00
membership_s26   0.000000e+00  0.000000e+00
membership_s27   0.000000e+00  1.301043e-20
membership_s28   0.000000e+00  0.000000e+00
membership_s30   4.119470e-05  1.701695e-02
membership_s31   0.000000e+00  5.551115e-19
membership_s32   6.749210e-04  2.031610e-01
membership_s33   0.000000e+00  0.000000e+00
membership_s36   0.000000e+00  0.000000e+00
membership_s37   0.000000e+00  2.168404e-20
V1               1.366211e-03  6.244014e-01
V2               4.574787e-04  5.333525e-01
pdi             -5.690662e-06  1.021429e-02
adhesion         1.953917e-02  1.018531e+00
cohesion         1.736167e-02  9.331980e-01
inner            4.918800e-03  6.665728e-01
outer            3.965981e-04  7.032697e-01
ioratio          3.799850e-03  6.061267e-01
comsize          1.501007e-03  9.928807e-01
[1] "Dataset: med_targets Model GLM, run: 3 of 10 2015-06-22 14:56:26"
[1] "glmnet variable coefficients"
                         [,1]          [,2]
(Intercept)     -4.881286e+00 -7.630799e+01
graph0           2.005424e-40  1.278876e-03
graph1           1.897994e-43 -1.353087e-05
graph2          -3.014007e-41 -2.492869e-03
graph3           3.293584e-44  2.411989e-09
graph4          -1.466825e-45 -8.253978e-09
graph5           1.988013e-42 -1.612827e-05
graph6           1.895710e-43 -2.714225e-07
graph7           4.717417e-42 -1.503914e-05
graph8          -3.454671e-41 -1.002881e-03
graph9           4.855739e-46 -4.947938e-09
graph10          4.667679e-48  2.316096e-10
graph11         -2.875469e-48 -1.697536e-11
graph12          2.493605e-45  1.406469e-09
graph13          6.885366e-45 -3.689003e-08
graph14         -6.156323e-47  1.788163e-09
graph15          3.087775e-43  1.200027e-06
graph16          2.707289e-45 -4.906027e-08
graph17          1.020366e-44  9.684731e-08
graph18          1.580018e-43 -2.637128e-08
graph19          5.780895e-44  6.124624e-08
graph20          1.500716e-44 -1.030293e-06
graph21          3.338548e-43  3.553288e-06
graph22          1.201674e-43 -3.955437e-06
graph23          2.514159e-43 -9.241255e-07
graph24          5.868747e-43  3.844736e-06
graph25          2.697675e-42  2.435427e-05
graph26          1.707778e-42  1.332491e-05
graph27          1.185586e-41  1.451773e-04
graph28          2.755090e-42 -2.693299e-05
graph29         -3.603722e-41 -8.747936e-04
orbit0           2.005424e-40  1.286817e-03
orbit1           1.034479e-43 -1.479090e-05
orbit2           1.165716e-41  1.689208e-05
orbit3          -3.014007e-41 -2.489234e-03
orbit4           4.903924e-44 -2.043064e-07
orbit5           7.899093e-44  7.213085e-07
orbit6          -1.467767e-45 -8.273838e-09
orbit7           9.148147e-43 -1.781187e-05
orbit8           1.988013e-42 -1.602817e-05
orbit9           8.438383e-43  4.300723e-06
orbit10          1.574403e-43 -1.702533e-06
orbit11          1.718080e-42 -1.251355e-04
orbit12          6.393134e-42  7.249499e-06
orbit13          3.100678e-43 -5.135016e-04
orbit14         -3.454671e-41 -1.000390e-03
orbit15          7.606391e-46 -1.321759e-08
orbit16          2.746481e-45  4.164642e-09
orbit17          1.312540e-45 -1.422088e-08
orbit18          3.807540e-46  3.671611e-09
orbit19         -1.798864e-47 -1.002675e-10
orbit20         -1.944695e-49  1.555360e-09
orbit21          8.777781e-45  6.926268e-08
orbit22         -2.875472e-48 -1.703357e-11
orbit23          4.325280e-44 -7.998488e-06
orbit24          5.095499e-45  1.445031e-08
orbit25          2.757171e-45 -2.335672e-08
orbit26          2.572644e-44  2.327169e-07
orbit27          3.110480e-44  6.460836e-08
orbit28          7.319474e-44  4.573464e-07
orbit29          7.526803e-45 -1.524215e-07
orbit30          4.834975e-44  1.816388e-08
orbit31         -1.428796e-46  3.143781e-09
orbit32         -7.355432e-47  3.061651e-09
orbit33          2.095900e-43 -2.136509e-05
orbit34          3.087775e-43  1.238701e-06
orbit35          6.102307e-45 -3.901246e-07
orbit36          5.173771e-44  1.692244e-07
orbit37          2.941338e-45 -4.670195e-08
orbit38          2.190814e-43  1.454601e-06
orbit39          5.270157e-44  5.161825e-07
orbit40          1.037445e-44  9.449228e-08
orbit41          1.050538e-43  1.565601e-06
orbit42          1.033290e-42 -2.567443e-05
orbit43          1.593560e-43  1.074567e-08
orbit44          8.890554e-43 -3.024895e-04
orbit45          1.760409e-43 -3.606412e-08
orbit46          1.226671e-43 -6.177955e-08
orbit47          8.324514e-43  1.486816e-06
orbit48          1.249382e-43  9.889999e-07
orbit49          1.915201e-44 -7.813234e-07
orbit50         -7.687818e-43 -9.128254e-05
orbit51          6.809196e-43  7.829214e-06
orbit52          7.509924e-43  4.409862e-06
orbit53          1.704059e-42  3.211004e-05
orbit54          1.213851e-43 -3.900350e-06
orbit55          2.811051e-43 -2.628902e-04
orbit56          1.345005e-42  1.237925e-05
orbit57          8.346702e-44 -4.691890e-06
orbit58         -2.617934e-42 -1.435968e-04
orbit59          7.798098e-43  3.687267e-06
orbit60          2.155486e-42  2.962371e-05
orbit61          8.865052e-42 -9.005607e-05
orbit62          7.161562e-42  4.632007e-05
orbit63          5.191059e-42 -2.809146e-05
orbit64          6.017107e-42  1.118787e-04
orbit65          6.110733e-42  8.496655e-05
orbit66          1.490522e-42 -1.185504e-05
orbit67          1.017626e-43 -8.759208e-05
orbit68          1.257506e-41  1.416059e-04
orbit69          7.889016e-41  3.166883e-03
orbit70          6.634441e-42  3.925186e-05
orbit71         -9.119967e-42 -4.514130e-04
orbit72         -3.603722e-41 -8.761027e-04
AP               6.408883e-40 -2.074133e-03
bet              1.716183e-43  3.272741e-06
ecc              1.343499e-39  6.684854e-04
eccrad           8.060993e-39  4.062272e-03
close            4.916142e-38  3.016214e-01
constraint      -4.518956e-38 -5.545168e-01
coreness         1.766546e-40 -4.296367e-03
knn             -1.699142e-41 -4.604187e-04
hubscore         1.212217e-37 -3.456539e-02
pagerank        -1.148154e-37 -2.091136e+00
trans           -2.539386e-38 -6.664519e-01
evcent           1.189007e-37 -9.234009e-02
first            2.005424e-40  1.277842e-03
upto_second     -2.608120e-43 -1.972015e-05
upto_third       7.226596e-43  7.506418e-06
upto_fourth      3.718860e-42  6.253430e-05
upto_fifth       3.854068e-41  3.750943e-04
upto_sixth       3.151622e-40  4.714344e-03
second          -2.744671e-43 -1.989026e-05
third            1.509951e-42  2.180286e-05
fourth          -7.998134e-43 -6.570703e-06
fifth           -4.059528e-42 -6.990837e-05
sixth           -4.257574e-41 -3.950221e-04
ratio1          -1.865076e-41 -4.521086e-04
ratio2           1.923261e-41  4.875230e-03
ratio3          -1.204560e-39 -1.643406e-02
ratio4          -3.232748e-38 -6.260374e-01
ratio5           1.059523e-37  1.136321e+00
ratio6          -2.987162e-40 -3.092637e-03
selfinter        1.056370e-39 -3.142883e-02
walktrap_vertex -1.396831e-38 -3.337667e-01
bigcom1         -6.906454e-39 -5.232392e-02
bigcom2         -7.614373e-39 -2.536138e-01
bigcom3         -2.235140e-39 -1.691674e-01
bigcom4          5.679286e-40  7.105507e-02
bigcom6         -7.614373e-39 -1.460812e-01
bigcom8         -7.842399e-39 -2.141601e-01
bigcom9         -7.642355e-39 -1.176670e-01
bigcom11        -7.625870e-39 -3.235434e-01
bigcom13        -7.625870e-39 -1.671992e-01
bigcom15        -7.629162e-39 -1.260326e-01
bigcom16        -7.616014e-39 -8.790379e-02
bigcom21         2.141510e-38  4.594356e-01
bigcom22        -7.770008e-39 -2.761973e-01
bigcom24        -7.611095e-39 -1.564789e-01
bigcom26        -7.702295e-39 -2.893772e-01
bigcom28         1.227798e-38  1.201766e-01
bigcom30         1.026089e-37  1.046719e+00
bigcom31        -7.609457e-39 -1.189661e-01
bigcom32        -7.617655e-39 -1.406809e-01
bigcom33        -7.607819e-39 -2.274626e-01
bigcom34         0.000000e+00  0.000000e+00
bigcom36        -7.614373e-39 -1.846752e-01
bigcom37        -7.607819e-39 -1.124916e-01
bigcom38        -7.611095e-39 -2.521092e-01
bigcom39        -7.637402e-39 -2.342704e-01
bigcom40        -5.317639e-39 -2.170072e-02
bigcom43        -7.616014e-39 -1.245816e-01
bigcom44        -7.758072e-39 -5.144646e-02
bigcom46        -7.625870e-39 -2.575428e-01
bigcom47        -7.620939e-39 -3.760462e-01
bigcom49        -7.616014e-39 -1.495447e-01
bigcom50        -7.607819e-39 -4.044686e-01
bigcom51        -7.607819e-39 -3.123407e-01
bigcom52         2.451300e-37  1.757727e+00
bigcom54        -7.607819e-39 -7.080037e-02
bigcom56        -7.629162e-39 -2.317298e-01
bigcom62        -7.611095e-39 -4.278182e-01
bigcom66        -7.607819e-39 -3.876112e-01
bigcom68        -7.611095e-39 -1.438278e-01
bigcom69        -7.617655e-39 -2.132879e-01
bigcom71        -7.607819e-39 -5.652832e-02
bigcom72        -7.607819e-39 -1.482104e-01
bigcom73        -7.632456e-39 -3.170294e-01
bigcom74        -7.622582e-39 -2.744887e-01
bigcom75        -7.611095e-39 -4.550909e-01
bigcom76        -7.614373e-39 -2.848776e-01
bigcom77        -7.617655e-39 -2.531200e-01
bigcom79        -7.609457e-39 -3.004118e-01
bigcom80        -7.616014e-39 -1.877702e-01
bigcom82        -7.611095e-39 -1.837961e-01
bigcom83        -7.609457e-39 -7.781222e-02
bigcom84        -7.616014e-39 -3.299614e-01
bigcom85        -7.607819e-39 -2.723621e-01
bigcom87        -7.616014e-39 -3.921114e-01
bigcom89        -7.607819e-39 -1.431149e-01
bigcom91        -7.620939e-39 -2.352754e-01
bigcom92        -7.639053e-39 -7.282549e-02
bigcom93        -7.607819e-39 -8.024496e-02
bigcom96        -7.609457e-39 -1.957395e-01
bigcom97        -7.616014e-39 -3.573640e-01
bigcom98        -7.607819e-39 -2.622054e-01
bigcom99         0.000000e+00  0.000000e+00
bigcom101       -7.625870e-39 -1.141995e-01
bigcom104       -7.609457e-39 -3.410133e-01
bigcom106       -7.609457e-39 -3.567661e-01
bigcom109       -7.609457e-39 -1.467800e-01
bigcom113       -7.609457e-39 -1.203671e-01
bigcom116        2.623317e-38  4.876676e-01
bigcom120       -7.611095e-39 -2.491252e-02
bigcom123       -7.609457e-39 -3.977542e-01
bigcom126       -7.607819e-39 -1.102755e-01
bigcom127       -7.616014e-39 -2.149930e-01
bigcom137       -7.616014e-39 -3.256476e-01
bigcom139       -7.611095e-39 -3.227335e-01
bigcom140       -7.611095e-39 -1.330210e-01
bigcom143       -7.607819e-39 -6.600636e-02
bigcom145       -7.611095e-39 -1.392715e-01
bigcom146       -7.611095e-39 -1.863397e-01
bigcom147       -7.630808e-39 -6.835179e-02
bigcom149       -7.612734e-39 -1.905751e-01
bigcom153       -7.619296e-39 -2.163920e-01
bigcom154       -7.607819e-39 -1.188766e-01
bigcom156       -7.614373e-39 -2.827909e-01
bigcom157       -7.625870e-39 -4.126344e-02
bigcom158       -7.607819e-39 -2.035918e-01
bigcom160       -7.607819e-39 -4.348993e-01
bigcom161       -7.611095e-39 -1.656082e-01
bigcom162       -7.609457e-39 -2.560765e-01
bigcom164       -7.607819e-39 -1.931518e-01
bigcom166       -7.616014e-39 -1.861371e-01
bigcom167       -7.622582e-39 -4.618724e-01
bigcom171       -7.622582e-39 -4.069458e-01
bigcom173       -7.609457e-39 -3.303403e-01
bigcom175       -7.609457e-39 -2.097915e-01
bigcom176       -7.607819e-39 -1.401466e-01
bigcom177       -7.609457e-39 -1.418024e-01
bigcom178       -7.609457e-39 -3.643316e-01
bigcom180       -7.609457e-39 -1.235675e-01
bigcom181       -7.620939e-39 -1.265193e-01
bigcom184       -7.611095e-39 -1.625606e-01
bigcom186       -7.609457e-39 -3.132054e-01
bigcom187        4.976585e-37  2.489430e+00
bigcom189       -7.614373e-39 -1.296973e-01
bigcom194       -7.611095e-39 -2.477221e-01
bigcom195       -7.607819e-39 -2.535516e-01
bigcom196       -7.609457e-39 -3.773054e-01
bigcom204        0.000000e+00  0.000000e+00
bigcom205       -7.609457e-39 -3.771292e-01
bigcom212       -7.607819e-39 -1.916640e-01
bigcom214       -7.607819e-39 -8.395484e-02
bigcom222       -7.609457e-39 -1.806280e-01
bigcom223       -7.612734e-39 -8.284906e-02
bigcom226       -7.611095e-39 -1.035825e-01
bigcom227       -7.611095e-39 -1.404068e-01
bigcom229       -7.607819e-39 -5.836480e-02
bigcom233       -7.611095e-39 -5.382370e-02
bigcom236       -7.607819e-39 -8.223565e-02
bigcom237       -7.611095e-39 -1.433443e-01
bigcom246       -7.619296e-39 -2.080916e-01
bigcom248       -7.622582e-39 -1.409021e-01
bigcom249       -7.611095e-39 -2.674827e-01
bigcom250       -7.627516e-39 -8.237844e-02
bigcom254       -7.609457e-39 -1.739369e-01
bigcom266       -7.611095e-39 -1.650842e-01
bigcom269        0.000000e+00  0.000000e+00
bigcom272       -7.607819e-39 -1.289572e-01
bigcom274       -7.648969e-39 -1.380820e-01
bigcom281       -7.614373e-39 -1.326635e-01
bigcom291       -7.612734e-39 -1.863814e-01
bigcom292       -7.607819e-39 -3.387774e-01
bigcom295       -7.614373e-39 -2.841933e-01
bigcom299       -7.609457e-39 -3.558891e-01
bigcom301       -7.619296e-39 -1.521748e-01
bigcom306        0.000000e+00  0.000000e+00
bigcom309       -7.607819e-39 -4.424383e-01
bigcom314       -7.611095e-39 -2.155947e-01
bigcom321       -7.607819e-39 -3.780557e-01
bigcom341       -7.609457e-39 -9.290641e-02
bigcom350       -7.611095e-39 -2.798165e-01
bigcom353       -7.609457e-39 -8.992101e-02
bigcom359       -7.609457e-39 -3.182996e-01
bigcom363       -7.607819e-39 -1.869986e-01
bigcom365       -7.612734e-39 -3.089793e-01
bigcom385        4.976585e-37  2.541066e+00
bigcom386       -7.611095e-39 -5.246289e-02
bigcom408       -7.609457e-39 -4.560682e-01
bigcom412       -7.609457e-39 -4.141547e-01
bigcom480       -7.607819e-39 -2.538656e-01
spin_vertex     -1.285551e-38 -3.496706e-01
membership_s1    7.977313e-39  3.078549e-01
membership_s3   -7.607819e-39 -6.822616e-03
membership_s4   -6.126427e-39 -9.064421e-02
membership_s5   -5.679283e-39 -1.344238e-01
membership_s6   -7.819849e-39 -2.080909e-01
membership_s7   -4.007672e-39  7.261757e-03
membership_s8   -7.607819e-39 -1.124718e-01
membership_s9   -7.611095e-39 -2.116676e-01
membership_s11  -7.609457e-39 -7.301051e-02
membership_s12  -7.612734e-39 -2.405082e-01
membership_s14  -7.612734e-39 -1.935161e-01
membership_s15  -7.690567e-39 -1.697693e-01
membership_s16  -7.614373e-39 -1.241094e-01
membership_s17  -7.607819e-39 -3.171914e-01
membership_s18  -7.675540e-39 -2.144446e-01
membership_s20  -7.607819e-39 -3.001053e-01
membership_s21  -7.658911e-39 -2.131689e-01
membership_s22  -7.625870e-39 -1.456522e-01
membership_s24  -7.629162e-39 -1.532897e-01
membership_s25  -7.632456e-39 -1.304207e-01
membership_s26   0.000000e+00  0.000000e+00
membership_s27  -8.214111e-39 -2.256620e-01
membership_s28  -7.611095e-39 -1.655071e-01
membership_s30   1.377255e-38  2.400382e-01
membership_s31  -7.978681e-39 -2.194882e-01
membership_s32   2.415517e-38  2.908069e-01
membership_s33  -7.607819e-39 -9.908272e-02
membership_s36  -8.871653e-39 -1.463134e-01
membership_s37  -7.645661e-39 -1.503644e-01
V1               2.360486e-38  2.568563e-01
V2              -4.430049e-38 -1.141721e+00
pdi             -4.649798e-36 -4.680730e+02
adhesion        -6.914330e-42 -6.999213e-05
cohesion         1.387118e-41  1.434740e-04
inner            4.339712e-43  7.933542e-06
outer           -6.148724e-42 -6.930421e-05
ioratio         -5.601343e-38 -6.636048e-01
comsize          2.309126e-41  2.103605e-04
[1] "Dataset: med_targets Model GBM, run: 4 of 10 2015-06-22 14:57:08"
Iter   TrainDeviance   ValidDeviance   StepSize   Improve
     1        0.0879            -nan     0.0100    0.0007
     2        0.0847            -nan     0.0100    0.0003
     3        0.0813            -nan     0.0100    0.0000
     4        0.0796            -nan     0.0100    0.0002
     5        0.0770            -nan     0.0100    0.0002
     6        0.0749            -nan     0.0100    0.0003
     7        0.0733            -nan     0.0100   -0.0000
     8        0.0720            -nan     0.0100    0.0001
     9        0.0704            -nan     0.0100    0.0001
    10        0.0689            -nan     0.0100    0.0000
    20        0.0602            -nan     0.0100   -0.0000
    40        0.0496            -nan     0.0100   -0.0000
    60        0.0418            -nan     0.0100   -0.0000
    80        0.0368            -nan     0.0100   -0.0000
   100        0.0328            -nan     0.0100   -0.0000
   120        0.0295            -nan     0.0100   -0.0000
   140        0.0270            -nan     0.0100   -0.0000
   160        0.0247            -nan     0.0100   -0.0000
   180        0.0225            -nan     0.0100   -0.0000
   194        0.0212            -nan     0.0100   -0.0000

[1] "GBM variable coefficients"
                            var     rel.inf
ratio5                   ratio5 7.852381984
comsize                 comsize 4.406446318
V2                           V2 4.204870893
bigcom30               bigcom30 3.873541167
V1                           V1 3.433531185
spin_vertex         spin_vertex 3.402010742
adhesion               adhesion 2.976284977
cohesion               cohesion 2.927101297
third                     third 2.844688389
outer                     outer 2.379282681
walktrap_vertex walktrap_vertex 2.328444920
ioratio                 ioratio 2.202824320
inner                     inner 2.156015834
trans                     trans 1.874017751
graph7                   graph7 1.759401867
pagerank               pagerank 1.610958549
bet                         bet 1.588643281
orbit18                 orbit18 1.588429892
graph24                 graph24 1.567482861
membership_s32   membership_s32 1.363498009
graph20                 graph20 1.319456487
graph1                   graph1 1.316673246
orbit30                 orbit30 1.306094602
graph25                 graph25 1.231412169
knn                         knn 1.229752122
orbit24                 orbit24 0.998768169
constraint           constraint 0.985499736
orbit65                 orbit65 0.973116604
orbit39                 orbit39 0.959645554
graph26                 graph26 0.919881290
membership_s30   membership_s30 0.899773971
graph2                   graph2 0.868196400
graph19                 graph19 0.864663050
graph4                   graph4 0.851820257
graph22                 graph22 0.825411437
fourth                   fourth 0.805125820
orbit56                 orbit56 0.758853366
orbit47                 orbit47 0.711422321
orbit11                 orbit11 0.708061996
orbit62                 orbit62 0.690320371
orbit50                 orbit50 0.651567675
graph18                 graph18 0.647660678
graph0                   graph0 0.644192706
graph13                 graph13 0.644102539
graph11                 graph11 0.638751864
graph12                 graph12 0.637042907
orbit25                 orbit25 0.630718512
orbit29                 orbit29 0.615742899
membership_s1     membership_s1 0.558095972
graph23                 graph23 0.555210180
graph6                   graph6 0.541666343
ratio4                   ratio4 0.529260261
graph3                   graph3 0.513533677
ratio2                   ratio2 0.499125446
orbit46                 orbit46 0.494818870
orbit23                 orbit23 0.485420857
orbit38                 orbit38 0.462732970
orbit54                 orbit54 0.460547227
graph17                 graph17 0.442398194
orbit52                 orbit52 0.436135959
orbit45                 orbit45 0.422933698
graph10                 graph10 0.420757595
orbit44                 orbit44 0.410291820
graph27                 graph27 0.403453381
orbit36                 orbit36 0.392675872
orbit49                 orbit49 0.386868821
ratio1                   ratio1 0.364530075
orbit20                 orbit20 0.363348506
graph5                   graph5 0.353012485
bigcom4                 bigcom4 0.340097095
upto_fifth           upto_fifth 0.327714459
orbit27                 orbit27 0.297731379
orbit28                 orbit28 0.296840188
graph16                 graph16 0.296252675
orbit15                 orbit15 0.294482064
fifth                     fifth 0.294332525
orbit48                 orbit48 0.274643967
orbit10                 orbit10 0.274472771
graph15                 graph15 0.264644589
bigcom28               bigcom28 0.248703126
bigcom116             bigcom116 0.244071359
orbit2                   orbit2 0.240196329
orbit26                 orbit26 0.237719835
orbit7                   orbit7 0.234553393
orbit35                 orbit35 0.225889467
coreness               coreness 0.223822361
orbit16                 orbit16 0.215861508
orbit37                 orbit37 0.209539475
orbit33                 orbit33 0.209065880
graph14                 graph14 0.206233037
orbit40                 orbit40 0.196272766
graph21                 graph21 0.186853751
bigcom21               bigcom21 0.183584893
orbit69                 orbit69 0.181351137
graph28                 graph28 0.177265397
orbit61                 orbit61 0.174654018
ratio3                   ratio3 0.168288520
orbit13                 orbit13 0.154126799
orbit31                 orbit31 0.151178819
orbit64                 orbit64 0.148131831
sixth                     sixth 0.140108965
orbit4                   orbit4 0.132257412
orbit17                 orbit17 0.130915076
orbit57                 orbit57 0.129525422
upto_third           upto_third 0.126746723
graph8                   graph8 0.119508860
orbit21                 orbit21 0.118938255
orbit70                 orbit70 0.105072621
ecc                         ecc 0.097565202
orbit12                 orbit12 0.096679361
orbit63                 orbit63 0.095777680
orbit32                 orbit32 0.095713250
graph29                 graph29 0.094261003
upto_fourth         upto_fourth 0.091089926
orbit41                 orbit41 0.087780942
orbit9                   orbit9 0.086088888
upto_sixth           upto_sixth 0.085288888
orbit19                 orbit19 0.077983641
orbit42                 orbit42 0.076518575
orbit67                 orbit67 0.075663729
ratio6                   ratio6 0.073909721
graph9                   graph9 0.072651409
orbit59                 orbit59 0.060571730
AP                           AP 0.056779193
bigcom3                 bigcom3 0.053016735
orbit58                 orbit58 0.052739216
orbit55                 orbit55 0.052468589
orbit51                 orbit51 0.041517045
orbit43                 orbit43 0.039269766
orbit53                 orbit53 0.034888578
orbit6                   orbit6 0.015882085
orbit66                 orbit66 0.015584535
orbit71                 orbit71 0.010864029
orbit68                 orbit68 0.007393662
orbit0                   orbit0 0.000000000
orbit1                   orbit1 0.000000000
orbit3                   orbit3 0.000000000
orbit5                   orbit5 0.000000000
orbit8                   orbit8 0.000000000
orbit14                 orbit14 0.000000000
orbit22                 orbit22 0.000000000
orbit34                 orbit34 0.000000000
orbit60                 orbit60 0.000000000
orbit72                 orbit72 0.000000000
eccrad                   eccrad 0.000000000
close                     close 0.000000000
hubscore               hubscore 0.000000000
evcent                   evcent 0.000000000
first                     first 0.000000000
upto_second         upto_second 0.000000000
second                   second 0.000000000
selfinter             selfinter 0.000000000
bigcom1                 bigcom1 0.000000000
bigcom2                 bigcom2 0.000000000
bigcom6                 bigcom6 0.000000000
bigcom8                 bigcom8 0.000000000
bigcom9                 bigcom9 0.000000000
bigcom11               bigcom11 0.000000000
bigcom13               bigcom13 0.000000000
bigcom15               bigcom15 0.000000000
bigcom16               bigcom16 0.000000000
bigcom22               bigcom22 0.000000000
bigcom24               bigcom24 0.000000000
bigcom26               bigcom26 0.000000000
bigcom31               bigcom31 0.000000000
bigcom32               bigcom32 0.000000000
bigcom33               bigcom33 0.000000000
bigcom34               bigcom34 0.000000000
bigcom36               bigcom36 0.000000000
bigcom37               bigcom37 0.000000000
bigcom38               bigcom38 0.000000000
bigcom39               bigcom39 0.000000000
bigcom40               bigcom40 0.000000000
bigcom43               bigcom43 0.000000000
bigcom44               bigcom44 0.000000000
bigcom46               bigcom46 0.000000000
bigcom47               bigcom47 0.000000000
bigcom49               bigcom49 0.000000000
bigcom50               bigcom50 0.000000000
bigcom51               bigcom51 0.000000000
bigcom52               bigcom52 0.000000000
bigcom54               bigcom54 0.000000000
bigcom56               bigcom56 0.000000000
bigcom62               bigcom62 0.000000000
bigcom66               bigcom66 0.000000000
bigcom68               bigcom68 0.000000000
bigcom69               bigcom69 0.000000000
bigcom71               bigcom71 0.000000000
bigcom72               bigcom72 0.000000000
bigcom73               bigcom73 0.000000000
bigcom74               bigcom74 0.000000000
bigcom75               bigcom75 0.000000000
bigcom76               bigcom76 0.000000000
bigcom77               bigcom77 0.000000000
bigcom79               bigcom79 0.000000000
bigcom80               bigcom80 0.000000000
bigcom82               bigcom82 0.000000000
bigcom83               bigcom83 0.000000000
bigcom84               bigcom84 0.000000000
bigcom85               bigcom85 0.000000000
bigcom87               bigcom87 0.000000000
bigcom89               bigcom89 0.000000000
bigcom91               bigcom91 0.000000000
bigcom92               bigcom92 0.000000000
bigcom93               bigcom93 0.000000000
bigcom96               bigcom96 0.000000000
bigcom97               bigcom97 0.000000000
bigcom98               bigcom98 0.000000000
bigcom99               bigcom99 0.000000000
bigcom101             bigcom101 0.000000000
bigcom104             bigcom104 0.000000000
bigcom106             bigcom106 0.000000000
bigcom109             bigcom109 0.000000000
bigcom113             bigcom113 0.000000000
bigcom120             bigcom120 0.000000000
bigcom123             bigcom123 0.000000000
bigcom126             bigcom126 0.000000000
bigcom127             bigcom127 0.000000000
bigcom137             bigcom137 0.000000000
bigcom139             bigcom139 0.000000000
bigcom140             bigcom140 0.000000000
bigcom143             bigcom143 0.000000000
bigcom145             bigcom145 0.000000000
bigcom146             bigcom146 0.000000000
bigcom147             bigcom147 0.000000000
bigcom149             bigcom149 0.000000000
bigcom153             bigcom153 0.000000000
bigcom154             bigcom154 0.000000000
bigcom156             bigcom156 0.000000000
bigcom157             bigcom157 0.000000000
bigcom158             bigcom158 0.000000000
bigcom160             bigcom160 0.000000000
bigcom161             bigcom161 0.000000000
bigcom162             bigcom162 0.000000000
bigcom164             bigcom164 0.000000000
bigcom166             bigcom166 0.000000000
bigcom167             bigcom167 0.000000000
bigcom171             bigcom171 0.000000000
bigcom173             bigcom173 0.000000000
bigcom175             bigcom175 0.000000000
bigcom176             bigcom176 0.000000000
bigcom177             bigcom177 0.000000000
bigcom178             bigcom178 0.000000000
bigcom180             bigcom180 0.000000000
bigcom181             bigcom181 0.000000000
bigcom184             bigcom184 0.000000000
bigcom186             bigcom186 0.000000000
bigcom187             bigcom187 0.000000000
bigcom189             bigcom189 0.000000000
bigcom194             bigcom194 0.000000000
bigcom195             bigcom195 0.000000000
bigcom196             bigcom196 0.000000000
bigcom204             bigcom204 0.000000000
bigcom205             bigcom205 0.000000000
bigcom212             bigcom212 0.000000000
bigcom214             bigcom214 0.000000000
bigcom222             bigcom222 0.000000000
bigcom223             bigcom223 0.000000000
bigcom226             bigcom226 0.000000000
bigcom227             bigcom227 0.000000000
bigcom229             bigcom229 0.000000000
bigcom233             bigcom233 0.000000000
bigcom236             bigcom236 0.000000000
bigcom237             bigcom237 0.000000000
bigcom246             bigcom246 0.000000000
bigcom248             bigcom248 0.000000000
bigcom249             bigcom249 0.000000000
bigcom250             bigcom250 0.000000000
bigcom254             bigcom254 0.000000000
bigcom266             bigcom266 0.000000000
bigcom269             bigcom269 0.000000000
bigcom272             bigcom272 0.000000000
bigcom274             bigcom274 0.000000000
bigcom281             bigcom281 0.000000000
bigcom291             bigcom291 0.000000000
bigcom292             bigcom292 0.000000000
bigcom295             bigcom295 0.000000000
bigcom299             bigcom299 0.000000000
bigcom301             bigcom301 0.000000000
bigcom306             bigcom306 0.000000000
bigcom309             bigcom309 0.000000000
bigcom314             bigcom314 0.000000000
bigcom321             bigcom321 0.000000000
bigcom341             bigcom341 0.000000000
bigcom350             bigcom350 0.000000000
bigcom353             bigcom353 0.000000000
bigcom359             bigcom359 0.000000000
bigcom363             bigcom363 0.000000000
bigcom365             bigcom365 0.000000000
bigcom385             bigcom385 0.000000000
bigcom386             bigcom386 0.000000000
bigcom408             bigcom408 0.000000000
bigcom412             bigcom412 0.000000000
bigcom480             bigcom480 0.000000000
membership_s3     membership_s3 0.000000000
membership_s4     membership_s4 0.000000000
membership_s5     membership_s5 0.000000000
membership_s6     membership_s6 0.000000000
membership_s7     membership_s7 0.000000000
membership_s8     membership_s8 0.000000000
membership_s9     membership_s9 0.000000000
membership_s11   membership_s11 0.000000000
membership_s12   membership_s12 0.000000000
membership_s14   membership_s14 0.000000000
membership_s15   membership_s15 0.000000000
membership_s16   membership_s16 0.000000000
membership_s17   membership_s17 0.000000000
membership_s18   membership_s18 0.000000000
membership_s20   membership_s20 0.000000000
membership_s21   membership_s21 0.000000000
membership_s22   membership_s22 0.000000000
membership_s24   membership_s24 0.000000000
membership_s25   membership_s25 0.000000000
membership_s26   membership_s26 0.000000000
membership_s27   membership_s27 0.000000000
membership_s28   membership_s28 0.000000000
membership_s31   membership_s31 0.000000000
membership_s33   membership_s33 0.000000000
membership_s36   membership_s36 0.000000000
membership_s37   membership_s37 0.000000000
pdi                         pdi 0.000000000
[1] "Dataset: med_targets Model RF, run: 4 of 10 2015-06-22 14:58:17"
     |      Out-of-bag   |
Tree |      MSE  %Var(y) |
   1 |  0.01093   138.29 |
   2 |  0.01514   191.42 |
   3 |  0.01395   176.45 |
   4 |  0.01291   163.25 |
   5 |  0.01281   162.02 |
   6 |  0.01183   149.67 |
   7 |  0.01166   147.43 |
   8 |  0.01123   142.06 |
   9 |  0.01102   139.42 |
  10 |  0.01117   141.32 |
  11 |  0.01091   138.01 |
  12 |  0.01047   132.45 |
  13 |  0.01035   130.95 |
  14 | 0.009914   125.39 |
  15 | 0.009751   123.32 |
  16 | 0.009616   121.61 |
  17 | 0.009516   120.35 |
  18 | 0.009424   119.19 |
  19 | 0.009311   117.76 |
  20 | 0.009266   117.19 |
  21 |   0.0092   116.35 |
  22 |  0.00908   114.84 |
  23 | 0.008996   113.77 |
  24 | 0.008906   112.63 |
  25 | 0.008793   111.20 |
  26 | 0.008792   111.20 |
  27 | 0.008762   110.81 |
  28 | 0.008789   111.15 |
  29 | 0.008767   110.87 |
  30 | 0.008716   110.23 |
  31 | 0.008686   109.85 |
  32 | 0.008667   109.61 |
  33 | 0.008687   109.86 |
  34 | 0.008647   109.36 |
  35 | 0.008634   109.20 |
  36 | 0.008588   108.62 |
  37 | 0.008605   108.83 |
  38 | 0.008539   107.99 |
  39 | 0.008514   107.68 |
  40 | 0.008458   106.97 |
  41 | 0.008457   106.95 |
  42 | 0.008455   106.93 |
  43 | 0.008446   106.81 |
  44 | 0.008438   106.72 |
  45 | 0.008459   106.97 |
  46 | 0.008479   107.24 |
  47 | 0.008473   107.16 |
  48 | 0.008493   107.41 |
  49 | 0.008504   107.54 |
  50 | 0.008474   107.17 |
  51 | 0.008471   107.13 |
  52 | 0.008459   106.98 |
  53 | 0.008436   106.68 |
  54 | 0.008429   106.60 |
  55 | 0.008427   106.58 |
  56 | 0.008415   106.43 |
  57 | 0.008417   106.45 |
  58 | 0.008412   106.38 |
  59 | 0.008415   106.43 |
  60 | 0.008398   106.21 |
  61 | 0.008392   106.13 |
  62 | 0.008385   106.04 |
  63 | 0.008357   105.69 |
  64 | 0.008363   105.77 |
  65 | 0.008356   105.68 |
  66 | 0.008353   105.64 |
  67 | 0.008338   105.45 |
  68 | 0.008313   105.13 |
  69 | 0.008329   105.34 |
  70 | 0.008331   105.36 |
  71 | 0.008323   105.26 |
  72 | 0.008327   105.31 |
  73 | 0.008312   105.11 |
  74 | 0.008304   105.02 |
  75 | 0.008307   105.06 |
  76 | 0.008283   104.75 |
  77 | 0.008275   104.66 |
  78 | 0.008277   104.68 |
  79 | 0.008266   104.53 |
  80 | 0.008272   104.61 |
  81 | 0.008288   104.82 |
  82 | 0.008281   104.72 |
  83 | 0.008277   104.67 |
  84 | 0.008266   104.54 |
  85 | 0.008256   104.41 |
  86 | 0.008255   104.40 |
  87 | 0.008241   104.23 |
  88 | 0.008246   104.29 |
  89 | 0.008223   103.99 |
  90 | 0.008199   103.68 |
  91 | 0.008191   103.58 |
  92 | 0.008191   103.59 |
  93 | 0.008197   103.67 |
  94 | 0.008195   103.63 |
  95 | 0.008197   103.67 |
  96 | 0.008195   103.63 |
  97 | 0.008202   103.73 |
  98 | 0.008201   103.72 |
  99 | 0.008193   103.62 |
 100 |  0.00819   103.58 |
[1] "Random Forest variable coefficients"
                      %IncMSE IncNodePurity
graph0           2.895194e-05  4.683983e-02
graph1           2.701867e-04  1.021124e-01
graph2           8.786134e-04  1.539559e-01
graph3           7.636714e-05  7.456548e-02
graph4           5.361160e-04  7.474039e-02
graph5           7.694995e-04  1.150709e-01
graph6           3.957575e-04  1.323175e-01
graph7           2.269661e-03  2.372164e-01
graph8           3.468011e-05  1.929154e-02
graph9           1.948195e-04  7.239832e-02
graph10          1.211919e-03  2.366212e-01
graph11          1.519073e-03  9.075858e-02
graph12          1.165832e-03  2.423024e-01
graph13          4.311353e-04  8.327906e-02
graph14          8.239614e-04  1.008908e-01
graph15          8.576980e-04  1.402396e-01
graph16          1.721883e-03  8.748725e-02
graph17          8.787267e-04  3.042107e-01
graph18          2.165128e-04  9.568455e-02
graph19          7.448345e-04  1.050662e-01
graph20          3.251148e-03  1.717398e-01
graph21          2.306209e-04  1.248756e-01
graph22          3.925897e-04  7.789934e-02
graph23          4.182838e-03  1.986897e-01
graph24          2.658952e-03  2.412733e-01
graph25          2.292045e-03  2.011443e-01
graph26          1.303451e-03  2.292583e-01
graph27          5.726869e-04  1.071543e-01
graph28          2.923165e-04  7.677148e-02
graph29          4.656951e-05  2.910897e-02
orbit0           1.783591e-05  2.840517e-02
orbit1           2.098967e-03  8.445392e-02
orbit2           5.204048e-04  3.731182e-02
orbit3           6.761753e-04  6.996399e-02
orbit4           1.762356e-04  7.856459e-02
orbit5           3.771048e-04  8.763991e-02
orbit6           7.961058e-05  1.080309e-01
orbit7           3.175168e-04  1.428132e-01
orbit8           6.561642e-04  5.329552e-02
orbit9           1.295943e-03  1.044025e-01
orbit10          6.756762e-04  1.416362e-01
orbit11          5.238801e-04  1.622781e-01
orbit12          4.933434e-04  1.609604e-01
orbit13          6.002030e-05  2.356762e-02
orbit14          1.564042e-04  6.759275e-02
orbit15          6.568286e-04  1.118866e-01
orbit16          3.777841e-04  1.301340e-01
orbit17          1.335534e-03  2.111236e-01
orbit18          3.487668e-04  4.484328e-01
orbit19          7.420121e-04  2.160721e-01
orbit20          1.540259e-03  2.792804e-01
orbit21          3.121734e-04  1.195083e-01
orbit22          8.209484e-04  1.123084e-01
orbit23          1.185393e-03  1.973415e-01
orbit24          2.749024e-03  3.581040e-01
orbit25          1.155917e-03  1.564859e-01
orbit26          1.541989e-04  5.465530e-02
orbit27          7.324789e-04  2.151951e-01
orbit28          5.261889e-04  1.858727e-01
orbit29          1.212347e-03  2.838587e-01
orbit30          4.639207e-04  1.507415e-01
orbit31          6.374396e-04  1.852640e-01
orbit32          4.912506e-04  1.346158e-01
orbit33          1.594561e-04  7.182731e-02
orbit34          1.469241e-03  1.495142e-01
orbit35          8.981987e-04  1.192080e-01
orbit36          4.461359e-04  1.803544e-01
orbit37          1.560094e-03  2.575628e-01
orbit38          2.875198e-04  8.010505e-02
orbit39          2.389921e-03  5.772219e-01
orbit40          1.624386e-03  1.901094e-01
orbit41          5.035533e-04  1.733008e-01
orbit42          7.884680e-05  2.611524e-02
orbit43          1.582037e-04  1.103501e-01
orbit44          7.202406e-05  2.995051e-02
orbit45          3.349774e-03  5.077792e-01
orbit46          7.962470e-04  1.426393e-01
orbit47          1.410066e-04  6.551785e-02
orbit48          5.072247e-04  1.104744e-01
orbit49          2.169674e-03  3.531351e-01
orbit50          3.907862e-04  1.804856e-01
orbit51          4.414666e-04  7.974234e-02
orbit52          6.461668e-04  1.075292e-01
orbit53          9.818476e-04  1.474213e-01
orbit54          1.656151e-04  1.148441e-01
orbit55          1.844184e-05  4.306332e-02
orbit56          9.487131e-03  4.502567e-01
orbit57          1.110143e-03  1.215623e-01
orbit58          8.074428e-05  5.824185e-02
orbit59          2.980582e-03  1.920870e-01
orbit60          7.247164e-05  4.857216e-02
orbit61          1.202303e-04  6.102037e-02
orbit62          3.840352e-03  2.777000e-01
orbit63          4.250897e-04  1.375102e-01
orbit64          1.732725e-04  7.119708e-02
orbit65          3.383824e-03  1.332416e-01
orbit66          1.245577e-04  6.164200e-03
orbit67          1.578149e-04  2.683524e-02
orbit68          3.803631e-04  1.505882e-01
orbit69          4.077192e-05  7.797865e-02
orbit70          2.339735e-04  9.806950e-02
orbit71          5.916447e-05  1.908003e-02
orbit72          2.893288e-04  1.971104e-02
AP              -3.018665e-06  1.410873e-02
bet              9.951632e-05  3.463899e-01
ecc              0.000000e+00  3.469447e-20
eccrad           2.628294e-06  1.000000e-02
close            2.426194e-04  6.404723e-02
constraint       1.203392e-03  2.007417e-01
coreness         2.172810e-04  8.713773e-02
knn              1.370224e-03  3.001402e-01
hubscore         1.141726e-03  4.893173e-02
pagerank         2.992211e-04  4.600357e-01
trans            2.088181e-04  2.438699e-01
evcent           5.763554e-05  1.316533e-01
first            1.133341e-04  3.570723e-02
upto_second      1.074549e-03  9.247399e-02
upto_third       7.883846e-05  6.514015e-02
upto_fourth      4.511706e-04  1.045724e-01
upto_fifth       3.310338e-04  1.473177e-01
upto_sixth       4.841790e-04  1.128893e-02
second           1.290205e-03  1.187800e-01
third            8.763533e-04  4.205183e-01
fourth           9.853987e-05  1.421064e-01
fifth            7.033895e-04  2.285471e-01
sixth            2.751286e-04  1.939253e-01
ratio1           2.966919e-04  2.789160e-01
ratio2           1.873784e-03  2.727517e-01
ratio3           6.309177e-04  1.736976e-01
ratio4           6.317401e-04  2.611017e-01
ratio5           9.636622e-04  1.152805e+00
ratio6           1.338459e-03  2.702508e-01
selfinter        1.343416e-05  3.013172e-02
walktrap_vertex  1.437626e-04  3.303838e-01
bigcom1          1.164144e-05  9.655172e-03
bigcom2          0.000000e+00  0.000000e+00
bigcom3          2.740135e-05  1.554943e-01
bigcom4          3.134605e-05  1.857201e-02
bigcom6          0.000000e+00  0.000000e+00
bigcom8          0.000000e+00  0.000000e+00
bigcom9          0.000000e+00  0.000000e+00
bigcom11         0.000000e+00  0.000000e+00
bigcom13         0.000000e+00  0.000000e+00
bigcom15         0.000000e+00  0.000000e+00
bigcom16         0.000000e+00  0.000000e+00
bigcom21         2.184426e-05  2.493288e-02
bigcom22         0.000000e+00  0.000000e+00
bigcom24         0.000000e+00  5.551115e-19
bigcom26         0.000000e+00  0.000000e+00
bigcom28         4.668175e-05  4.269636e-02
bigcom30         2.183965e-03  1.165305e+00
bigcom31         0.000000e+00  1.387779e-19
bigcom32         0.000000e+00  0.000000e+00
bigcom33         0.000000e+00  2.775558e-19
bigcom34         0.000000e+00  0.000000e+00
bigcom36         0.000000e+00  0.000000e+00
bigcom37         0.000000e+00  0.000000e+00
bigcom38         0.000000e+00  0.000000e+00
bigcom39         0.000000e+00  0.000000e+00
bigcom40         0.000000e+00  0.000000e+00
bigcom43         0.000000e+00  2.775558e-19
bigcom44         0.000000e+00  0.000000e+00
bigcom46         0.000000e+00  0.000000e+00
bigcom47         0.000000e+00  0.000000e+00
bigcom49         0.000000e+00  0.000000e+00
bigcom50         0.000000e+00  1.387779e-19
bigcom51         0.000000e+00  0.000000e+00
bigcom52         0.000000e+00  0.000000e+00
bigcom54         0.000000e+00  0.000000e+00
bigcom56         0.000000e+00  2.775558e-19
bigcom62         0.000000e+00  0.000000e+00
bigcom66         0.000000e+00  2.775558e-19
bigcom68         0.000000e+00  2.775558e-19
bigcom69         0.000000e+00  0.000000e+00
bigcom71         0.000000e+00  5.551115e-19
bigcom72         0.000000e+00  0.000000e+00
bigcom73         0.000000e+00  0.000000e+00
bigcom74         0.000000e+00  5.421011e-22
bigcom75         0.000000e+00  0.000000e+00
bigcom76         0.000000e+00  0.000000e+00
bigcom77         0.000000e+00  0.000000e+00
bigcom79         0.000000e+00  0.000000e+00
bigcom80         0.000000e+00  0.000000e+00
bigcom82         0.000000e+00  0.000000e+00
bigcom83         0.000000e+00  0.000000e+00
bigcom84         0.000000e+00  1.387779e-19
bigcom85         0.000000e+00  0.000000e+00
bigcom87         0.000000e+00  0.000000e+00
bigcom89         0.000000e+00  0.000000e+00
bigcom91         0.000000e+00  0.000000e+00
bigcom92         0.000000e+00  0.000000e+00
bigcom93         0.000000e+00  2.775558e-19
bigcom96         0.000000e+00  0.000000e+00
bigcom97         0.000000e+00  2.775558e-19
bigcom98         0.000000e+00  0.000000e+00
bigcom99         0.000000e+00  0.000000e+00
bigcom101        0.000000e+00  1.387779e-19
bigcom104        0.000000e+00  0.000000e+00
bigcom106        0.000000e+00  0.000000e+00
bigcom109        0.000000e+00  0.000000e+00
bigcom113        0.000000e+00  0.000000e+00
bigcom116        7.576907e-05  6.475928e-02
bigcom120        0.000000e+00  0.000000e+00
bigcom123        0.000000e+00  0.000000e+00
bigcom126        0.000000e+00  0.000000e+00
bigcom127        0.000000e+00  0.000000e+00
bigcom137        0.000000e+00  0.000000e+00
bigcom139        0.000000e+00  0.000000e+00
bigcom140        0.000000e+00  0.000000e+00
bigcom143        0.000000e+00  0.000000e+00
bigcom145        0.000000e+00  8.326673e-19
bigcom146        0.000000e+00  1.387779e-19
bigcom147        0.000000e+00  1.387779e-19
bigcom149        0.000000e+00  0.000000e+00
bigcom153        0.000000e+00  0.000000e+00
bigcom154        0.000000e+00  0.000000e+00
bigcom156        0.000000e+00  2.775558e-19
bigcom157        0.000000e+00  0.000000e+00
bigcom158        0.000000e+00  0.000000e+00
bigcom160        0.000000e+00  0.000000e+00
bigcom161        0.000000e+00  0.000000e+00
bigcom162        0.000000e+00  2.775558e-19
bigcom164        0.000000e+00  0.000000e+00
bigcom166        0.000000e+00  0.000000e+00
bigcom167        0.000000e+00  0.000000e+00
bigcom171        0.000000e+00  0.000000e+00
bigcom173        0.000000e+00  0.000000e+00
bigcom175        0.000000e+00  2.775558e-19
bigcom176        0.000000e+00  0.000000e+00
bigcom177        0.000000e+00  0.000000e+00
bigcom178        0.000000e+00  0.000000e+00
bigcom180        0.000000e+00  0.000000e+00
bigcom181        0.000000e+00  0.000000e+00
bigcom184        0.000000e+00  0.000000e+00
bigcom186        0.000000e+00  0.000000e+00
bigcom187       -3.164299e-05  6.321041e-01
bigcom189        0.000000e+00  0.000000e+00
bigcom194        0.000000e+00  4.163336e-19
bigcom195        0.000000e+00  0.000000e+00
bigcom196        0.000000e+00  2.775558e-19
bigcom204        0.000000e+00  0.000000e+00
bigcom205        0.000000e+00  8.326673e-19
bigcom212        0.000000e+00  0.000000e+00
bigcom214        0.000000e+00  0.000000e+00
bigcom222        0.000000e+00  0.000000e+00
bigcom223        0.000000e+00  0.000000e+00
bigcom226        0.000000e+00  0.000000e+00
bigcom227        0.000000e+00  0.000000e+00
bigcom229        0.000000e+00  0.000000e+00
bigcom233        0.000000e+00  0.000000e+00
bigcom236        0.000000e+00  2.775558e-19
bigcom237        0.000000e+00  2.775558e-19
bigcom246        0.000000e+00  0.000000e+00
bigcom248        0.000000e+00  0.000000e+00
bigcom249        0.000000e+00  0.000000e+00
bigcom250        0.000000e+00  0.000000e+00
bigcom254        0.000000e+00  0.000000e+00
bigcom266        0.000000e+00  0.000000e+00
bigcom269        0.000000e+00  0.000000e+00
bigcom272        0.000000e+00  0.000000e+00
bigcom274        0.000000e+00  0.000000e+00
bigcom281        0.000000e+00  1.387779e-19
bigcom291        0.000000e+00  0.000000e+00
bigcom292        0.000000e+00  2.775558e-19
bigcom295        0.000000e+00  0.000000e+00
bigcom299        0.000000e+00  0.000000e+00
bigcom301        0.000000e+00  2.775558e-19
bigcom306        0.000000e+00  0.000000e+00
bigcom309        0.000000e+00  0.000000e+00
bigcom314        0.000000e+00  0.000000e+00
bigcom321        0.000000e+00  0.000000e+00
bigcom341        0.000000e+00  0.000000e+00
bigcom350        0.000000e+00  2.775558e-19
bigcom353        0.000000e+00  0.000000e+00
bigcom359        0.000000e+00  0.000000e+00
bigcom363        0.000000e+00  0.000000e+00
bigcom365        0.000000e+00  0.000000e+00
bigcom385        0.000000e+00  6.279451e-01
bigcom386        0.000000e+00  0.000000e+00
bigcom408        0.000000e+00  0.000000e+00
bigcom412        0.000000e+00  0.000000e+00
bigcom480        0.000000e+00  0.000000e+00
spin_vertex      1.428876e-04  7.454153e-01
membership_s1    4.399637e-04  1.043776e-01
membership_s3    0.000000e+00  1.431147e-19
membership_s4    0.000000e+00  1.333333e-02
membership_s5    0.000000e+00  0.000000e+00
membership_s6    0.000000e+00  0.000000e+00
membership_s7    0.000000e+00  0.000000e+00
membership_s8    0.000000e+00  0.000000e+00
membership_s9    0.000000e+00  2.818926e-19
membership_s11   0.000000e+00  0.000000e+00
membership_s12   0.000000e+00  0.000000e+00
membership_s14   0.000000e+00  0.000000e+00
membership_s15   0.000000e+00  0.000000e+00
membership_s16   0.000000e+00  1.387779e-19
membership_s17   0.000000e+00  0.000000e+00
membership_s18   0.000000e+00  0.000000e+00
membership_s20   0.000000e+00  0.000000e+00
membership_s21   0.000000e+00  0.000000e+00
membership_s22   0.000000e+00  2.775558e-19
membership_s24   0.000000e+00  0.000000e+00
membership_s25   0.000000e+00  0.000000e+00
membership_s26   0.000000e+00  0.000000e+00
membership_s27  -5.882353e-06  8.571429e-03
membership_s28   0.000000e+00  0.000000e+00
membership_s30   3.842198e-05  7.805725e-02
membership_s31   0.000000e+00  0.000000e+00
membership_s32   8.244220e-04  2.224918e-01
membership_s33   0.000000e+00  0.000000e+00
membership_s36   0.000000e+00  0.000000e+00
membership_s37   0.000000e+00  0.000000e+00
V1               1.421231e-03  1.097745e+00
V2               1.036987e-03  1.031055e+00
pdi              0.000000e+00  2.719048e-02
adhesion         1.848045e-02  1.045445e+00
cohesion         1.154541e-02  8.123561e-01
inner            6.422715e-03  7.308773e-01
outer            6.388268e-04  8.108149e-01
ioratio          6.568552e-03  7.319172e-01
comsize          1.230960e-03  1.260690e+00
[1] "Dataset: med_targets Model GLM, run: 4 of 10 2015-06-22 14:59:07"
[1] "glmnet variable coefficients"
                         [,1]          [,2]
(Intercept)     -4.823980e+00 -1.035388e+02
graph0           1.403433e-40  2.908811e-05
graph1           7.396833e-43 -1.076491e-05
graph2          -2.989874e-41 -2.036093e-03
graph3           3.882611e-44 -7.087325e-09
graph4          -7.349422e-46 -1.159796e-08
graph5           2.157343e-42 -1.651838e-05
graph6           2.695574e-43  5.151664e-07
graph7           4.573433e-42 -3.047540e-05
graph8          -3.858187e-41 -8.792769e-04
graph9           5.626734e-46 -4.541926e-09
graph10          2.458547e-47  6.710883e-11
graph11         -1.913496e-48 -2.392716e-11
graph12          3.312579e-45  1.197527e-08
graph13          7.400325e-45 -4.013588e-08
graph14          5.602964e-47  1.788030e-09
graph15          3.182646e-43  1.199709e-06
graph16          4.152076e-45 -4.403332e-08
graph17          1.278854e-44  7.239643e-08
graph18          1.777205e-43 -2.009884e-07
graph19          6.478570e-44  1.725701e-07
graph20          2.598725e-44 -6.949982e-07
graph21          3.429652e-43  2.892069e-06
graph22          1.052436e-43 -5.849857e-06
graph23          3.029092e-43  5.752109e-07
graph24          5.796002e-43  2.850926e-06
graph25          2.599774e-42  2.183822e-05
graph26          1.635339e-42  1.138389e-05
graph27          1.041588e-41  1.187668e-04
graph28          2.190503e-42 -1.671453e-05
graph29         -3.980368e-41 -8.096685e-04
orbit0           1.403433e-40  3.865000e-05
orbit1           7.341597e-43 -1.165838e-05
orbit2           7.883280e-42  3.069935e-06
orbit3          -2.989874e-41 -2.032375e-03
orbit4           6.225195e-44 -1.117836e-07
orbit5           7.783755e-44  3.364502e-07
orbit6          -7.354737e-46 -1.159588e-08
orbit7           5.067552e-43 -1.050599e-05
orbit8           2.157343e-42 -1.641538e-05
orbit9           1.253747e-42  8.114620e-06
orbit10          2.089004e-43 -1.197827e-06
orbit11          9.912233e-43 -9.707524e-05
orbit12          6.395454e-42 -1.782572e-05
orbit13         -2.352946e-42 -4.238628e-04
orbit14         -3.858187e-41 -8.775982e-04
orbit15          9.770099e-46 -1.211390e-08
orbit16          2.487014e-45 -4.939783e-10
orbit17          1.631764e-45 -1.051623e-08
orbit18          3.949013e-46  3.366798e-09
orbit19          1.749969e-47 -1.060782e-10
orbit20          1.276568e-47 -3.035765e-12
orbit21          7.442235e-45  5.829014e-08
orbit22         -1.913495e-48 -2.393694e-11
orbit23         -1.901691e-44 -5.388405e-06
orbit24          7.141322e-45  4.734500e-08
orbit25          3.143057e-45 -3.049475e-08
orbit26          2.458309e-44  2.292275e-07
orbit27          3.597642e-44  4.872019e-08
orbit28          7.569441e-44  3.089342e-07
orbit29          7.941445e-45 -1.476593e-07
orbit30          4.421330e-44 -8.496808e-10
orbit31          1.442720e-46  2.418020e-09
orbit32          5.203979e-47  3.706655e-09
orbit33          9.165235e-44 -1.603970e-05
orbit34          3.182646e-43  1.222122e-06
orbit35          1.628910e-44 -3.202040e-07
orbit36          4.894608e-44  9.390019e-08
orbit37          4.481421e-45 -4.534237e-08
orbit38          2.034540e-43  1.036621e-06
orbit39          8.078529e-44  7.792622e-07
orbit40          1.111640e-44  1.097821e-08
orbit41          9.392386e-44  1.181477e-06
orbit42          6.740416e-43 -1.623710e-05
orbit43          1.793918e-43 -1.766287e-07
orbit44         -3.750147e-43 -2.167513e-04
orbit45          2.396739e-43  8.415428e-07
orbit46          1.237193e-43 -2.707398e-07
orbit47          7.413910e-43  8.473693e-07
orbit48          1.113196e-43  1.313839e-06
orbit49          3.182289e-44 -4.762255e-07
orbit50         -9.670655e-43 -7.811154e-05
orbit51          7.133984e-43  6.655873e-06
orbit52          7.871576e-43  3.046686e-06
orbit53          1.551524e-42  2.527714e-05
orbit54          1.070200e-43 -5.835651e-06
orbit55         -1.603760e-42 -2.076847e-04
orbit56          1.870511e-42  2.080229e-05
orbit57          5.216270e-44 -4.120707e-06
orbit58         -3.359862e-42 -1.207954e-04
orbit59          8.018966e-43  2.436441e-06
orbit60          1.874266e-42  2.426862e-05
orbit61          5.900563e-42 -4.544714e-05
orbit62          7.648552e-42  4.799162e-05
orbit63          4.672707e-42 -4.132551e-05
orbit64          5.372653e-42  9.944537e-05
orbit65          6.244234e-42  6.870812e-05
orbit66          1.309319e-42 -6.743115e-06
orbit67         -1.325575e-42 -7.670211e-05
orbit68          1.114511e-41  1.172742e-04
orbit69          5.669603e-41  2.184706e-03
orbit70          6.021384e-42  4.722120e-05
orbit71         -1.115106e-41 -4.019074e-04
orbit72         -3.980368e-41 -8.109016e-04
AP              -2.287019e-39 -4.625585e-02
bet              9.686130e-44  1.499086e-06
ecc             -1.389884e-40 -4.677654e-05
eccrad          -8.339302e-40 -2.666063e-04
close            8.628500e-38  4.317088e-01
constraint      -3.404356e-38  5.317830e-03
coreness         1.273293e-40 -6.147182e-03
knn             -3.785393e-42 -1.834363e-04
hubscore         1.642807e-37  6.443503e-02
pagerank        -1.274393e-37 -1.673059e+00
trans           -1.880178e-38 -4.153267e-01
evcent           1.629382e-37  4.048396e-02
first            1.403433e-40  3.025312e-05
upto_second      5.726085e-43 -1.391129e-05
upto_third       1.088831e-42  8.021783e-06
upto_fourth      4.799407e-42  5.665507e-05
upto_fifth       5.757017e-41  4.968466e-04
upto_sixth       5.664534e-40  6.698266e-03
second           5.671159e-43 -1.398217e-05
third            1.928060e-42  2.067252e-05
fourth          -1.264349e-42 -7.763218e-06
fifth           -5.190436e-42 -6.235781e-05
sixth           -6.251855e-41 -5.182047e-04
ratio1          -4.956134e-42 -1.545551e-04
ratio2          -5.108252e-41  2.384412e-03
ratio3          -1.516384e-39 -1.295987e-02
ratio4          -4.055049e-38 -6.089601e-01
ratio5           7.888965e-38 -1.374232e-01
ratio6          -3.635602e-40 -2.605217e-03
selfinter       -6.643327e-40 -6.518414e-02
walktrap_vertex -1.284958e-38 -2.967628e-01
bigcom1         -7.445939e-39 -5.823003e-02
bigcom2         -8.059896e-39 -2.343764e-01
bigcom3         -2.570785e-39 -1.683869e-01
bigcom4          9.861314e-40  6.554517e-02
bigcom6         -8.056421e-39 -1.740081e-01
bigcom8         -8.305275e-39 -1.760082e-01
bigcom9         -8.084304e-39 -9.652147e-02
bigcom11        -8.072082e-39 -2.748448e-01
bigcom13        -8.075570e-39 -1.354496e-01
bigcom15        -8.072082e-39 -1.174975e-01
bigcom16        -8.063374e-39 -8.186212e-02
bigcom21         2.271942e-38  3.688623e-01
bigcom22        -8.224854e-39 -2.764669e-01
bigcom24        -8.058158e-39 -1.082444e-01
bigcom26        -8.163770e-39 -2.601715e-01
bigcom28         1.641320e-38  1.594738e-01
bigcom30         1.160351e-37  1.000415e+00
bigcom31        -8.054685e-39 -8.675342e-02
bigcom32        -8.063374e-39 -1.409723e-01
bigcom33        -8.054685e-39 -4.074149e-01
bigcom34        -8.052949e-39 -1.062888e-01
bigcom36        -8.059896e-39 -1.899924e-01
bigcom37        -8.054685e-39 -1.378574e-01
bigcom38        -8.054685e-39 -2.073532e-01
bigcom39        -8.087803e-39 -2.014785e-01
bigcom40        -5.885462e-39 -3.598565e-02
bigcom43        -8.061634e-39 -1.087151e-01
bigcom44        -8.201391e-39 -5.128208e-02
bigcom46        -8.072082e-39 -2.497003e-01
bigcom47        -8.065114e-39 -3.314489e-01
bigcom49        -8.063374e-39 -1.354411e-01
bigcom50        -8.054685e-39 -2.544661e-01
bigcom51        -8.054685e-39 -1.652522e-01
bigcom52        -8.056421e-39 -2.988256e-01
bigcom54        -8.052949e-39 -6.903697e-02
bigcom56        -8.073825e-39 -2.076206e-01
bigcom62        -8.054685e-39 -3.946822e-01
bigcom66        -8.052949e-39 -2.555667e-01
bigcom68        -8.056421e-39 -1.107126e-01
bigcom69        -8.066855e-39 -1.695523e-01
bigcom71        -8.052949e-39 -5.805553e-02
bigcom72         0.000000e+00  0.000000e+00
bigcom73        -8.077315e-39 -2.874756e-01
bigcom74        -8.068596e-39 -2.453631e-01
bigcom75        -8.056421e-39 -4.273938e-01
bigcom76        -8.061634e-39 -1.988992e-01
bigcom77        -8.061634e-39 -2.089083e-01
bigcom79        -8.054685e-39 -2.767614e-01
bigcom80        -8.061634e-39 -1.558342e-01
bigcom82        -8.056421e-39 -2.137776e-01
bigcom83        -8.054685e-39 -9.722964e-02
bigcom84        -8.061634e-39 -3.232106e-01
bigcom85        -8.054685e-39 -2.164082e-01
bigcom87        -8.061634e-39 -3.528211e-01
bigcom89        -8.052949e-39 -8.786050e-02
bigcom91        -8.065114e-39 -2.366140e-01
bigcom92        -8.086053e-39 -7.323859e-02
bigcom93        -8.052949e-39 -1.352626e-01
bigcom96        -8.054685e-39 -1.270939e-01
bigcom97        -8.059896e-39 -3.064117e-01
bigcom98        -8.052949e-39 -2.796872e-01
bigcom99         0.000000e+00  0.000000e+00
bigcom101       -8.075570e-39 -9.536984e-02
bigcom104       -8.054685e-39 -3.251730e-01
bigcom106       -8.054685e-39 -2.463223e-01
bigcom109       -8.054685e-39 -1.454362e-01
bigcom113       -8.054685e-39 -7.927048e-02
bigcom116        2.367767e-38  4.222987e-01
bigcom120       -8.056421e-39 -2.191666e-02
bigcom123       -8.054685e-39 -3.824883e-01
bigcom126       -8.054685e-39 -5.571300e-02
bigcom127       -8.061634e-39 -1.961587e-01
bigcom137       -8.059896e-39 -3.332931e-01
bigcom139       -8.056421e-39 -2.491846e-01
bigcom140       -8.056421e-39 -1.164910e-01
bigcom143       -8.052949e-39 -5.041498e-02
bigcom145       -8.056421e-39 -1.476907e-01
bigcom146       -8.054685e-39 -1.878257e-01
bigcom147       -8.079061e-39 -7.699223e-02
bigcom149       -8.058158e-39 -1.690541e-01
bigcom153       -8.065114e-39 -1.783630e-01
bigcom154       -8.052949e-39 -1.156576e-01
bigcom156       -8.058158e-39 -2.633199e-01
bigcom157       -8.075570e-39 -4.661790e-02
bigcom158       -8.054685e-39 -1.648859e-01
bigcom160       -8.052949e-39 -3.741967e-01
bigcom161       -8.056421e-39 -1.302404e-01
bigcom162       -8.054685e-39 -1.979742e-01
bigcom164       -8.052949e-39 -1.766776e-01
bigcom166       -8.061634e-39 -1.589306e-01
bigcom167       -8.070338e-39 -4.184194e-01
bigcom171       -8.068596e-39 -3.621312e-01
bigcom173       -8.054685e-39 -2.475529e-01
bigcom175       -8.054685e-39 -1.737481e-01
bigcom176       -8.052949e-39 -8.805267e-02
bigcom177       -8.054685e-39 -1.126218e-01
bigcom178       -8.052949e-39 -2.370566e-01
bigcom180       -8.052949e-39 -1.275951e-01
bigcom181       -8.066855e-39 -1.024017e-01
bigcom184       -8.056421e-39 -1.527108e-01
bigcom186       -8.054685e-39 -3.232829e-01
bigcom187        4.972135e-37  2.346854e+00
bigcom189       -8.059896e-39 -1.141757e-01
bigcom194       -8.056421e-39 -2.502629e-01
bigcom195        0.000000e+00  0.000000e+00
bigcom196       -8.056421e-39 -3.814945e-01
bigcom204        0.000000e+00  0.000000e+00
bigcom205       -8.054685e-39 -3.154946e-01
bigcom212       -8.054685e-39 -2.862234e-01
bigcom214       -8.052949e-39 -5.725372e-02
bigcom222       -8.054685e-39 -1.215937e-01
bigcom223       -8.059896e-39 -1.144990e-01
bigcom226       -8.056421e-39 -1.055363e-01
bigcom227       -8.056421e-39 -1.248825e-01
bigcom229       -8.052949e-39 -6.453195e-02
bigcom233       -8.054685e-39 -4.297294e-02
bigcom236       -8.052949e-39 -1.028434e-01
bigcom237       -8.058158e-39 -1.245576e-01
bigcom246       -8.066855e-39 -1.966204e-01
bigcom248       -8.068596e-39 -1.362061e-01
bigcom249       -8.058158e-39 -2.506138e-01
bigcom250       -8.072082e-39 -7.543367e-02
bigcom254       -8.054685e-39 -1.724876e-01
bigcom266       -8.056421e-39 -1.514376e-01
bigcom269        0.000000e+00  0.000000e+00
bigcom272       -8.052949e-39 -7.445435e-02
bigcom274       -8.096564e-39 -1.200071e-01
bigcom281       -8.059896e-39 -1.025389e-01
bigcom291       -8.059896e-39 -1.478492e-01
bigcom292       -8.054685e-39 -2.893199e-01
bigcom295       -8.059896e-39 -2.215845e-01
bigcom299       -8.052949e-39 -3.035091e-01
bigcom301       -8.065114e-39 -1.328350e-01
bigcom306       -8.052949e-39 -4.822113e-02
bigcom309       -8.052949e-39 -2.440881e-01
bigcom314       -8.058158e-39 -1.609284e-01
bigcom321       -8.052949e-39 -3.739265e-01
bigcom341       -8.054685e-39 -7.360379e-02
bigcom350       -8.056421e-39 -2.751634e-01
bigcom353       -8.054685e-39 -9.017345e-02
bigcom359       -8.054685e-39 -2.671492e-01
bigcom363       -8.052949e-39 -1.242590e-01
bigcom365       -8.058158e-39 -2.485042e-01
bigcom385        1.002266e-36  3.863891e+00
bigcom386       -8.056421e-39 -5.467350e-02
bigcom408       -8.056421e-39 -3.479490e-01
bigcom412       -8.054685e-39 -3.597267e-01
bigcom480        0.000000e+00  0.000000e+00
spin_vertex     -1.593246e-38 -3.731023e-01
membership_s1    7.882490e-39  2.954171e-01
membership_s3   -8.052949e-39 -4.824106e-03
membership_s4   -6.682153e-39 -9.547541e-02
membership_s5   -6.200112e-39 -1.303687e-01
membership_s6   -8.270356e-39 -2.114875e-01
membership_s7   -4.638508e-39 -2.146946e-02
membership_s8   -8.054685e-39 -1.378469e-01
membership_s9   -8.056421e-39 -1.370514e-01
membership_s11  -8.052949e-39 -8.978069e-02
membership_s12  -8.061634e-39 -2.108529e-01
membership_s14  -8.058158e-39 -1.973645e-01
membership_s15  -8.131797e-39 -1.373533e-01
membership_s16  -8.059896e-39 -1.111978e-01
membership_s17  -8.052949e-39 -1.704793e-01
membership_s18  -8.126492e-39 -1.949486e-01
membership_s20  -8.052949e-39 -2.464964e-01
membership_s21  -8.112381e-39 -1.969887e-01
membership_s22  -8.073825e-39 -1.213490e-01
membership_s24  -8.079061e-39 -1.175259e-01
membership_s25  -8.080808e-39 -9.351574e-02
membership_s26   0.000000e+00  0.000000e+00
membership_s27  -8.679456e-39 -2.031491e-01
membership_s28  -8.054685e-39 -1.737393e-01
membership_s30   1.351555e-38  2.047640e-01
membership_s31  -8.453684e-39 -1.939683e-01
membership_s32   3.089517e-38  3.742836e-01
membership_s33  -8.052949e-39 -6.044607e-02
membership_s36  -9.395107e-39 -1.404271e-01
membership_s37  -8.089554e-39 -1.492271e-01
V1               1.647142e-38  1.620078e-01
V2              -5.351873e-38 -8.634851e-01
pdi             -1.478608e-35 -4.348929e+02
adhesion        -7.053396e-42 -5.981665e-05
cohesion         1.415290e-41  1.224408e-04
inner            3.353728e-43  2.857019e-06
outer           -6.851557e-42 -7.721033e-05
ioratio         -5.443188e-38 -4.738430e-01
comsize          2.469964e-41  1.990179e-04
[1] "Dataset: med_targets Model GBM, run: 5 of 10 2015-06-22 14:59:52"
Iter   TrainDeviance   ValidDeviance   StepSize   Improve
     1        0.0843            -nan     0.0100   -0.0001
     2        0.0796            -nan     0.0100    0.0006
     3        0.0766            -nan     0.0100    0.0002
     4        0.0744            -nan     0.0100    0.0001
     5        0.0726            -nan     0.0100    0.0001
     6        0.0712            -nan     0.0100   -0.0000
     7        0.0696            -nan     0.0100   -0.0000
     8        0.0681            -nan     0.0100    0.0001
     9        0.0665            -nan     0.0100   -0.0000
    10        0.0652            -nan     0.0100   -0.0000
    20        0.0566            -nan     0.0100    0.0000
    40        0.0460            -nan     0.0100   -0.0000
    60        0.0389            -nan     0.0100    0.0000
    80        0.0340            -nan     0.0100   -0.0000
   100        0.0300            -nan     0.0100   -0.0000
   120        0.0270            -nan     0.0100   -0.0000
   140        0.0243            -nan     0.0100   -0.0000
   160        0.0224            -nan     0.0100   -0.0000
   180        0.0203            -nan     0.0100   -0.0000
   194        0.0192            -nan     0.0100   -0.0000

[1] "GBM variable coefficients"
                            var      rel.inf
ratio5                   ratio5 10.706911384
comsize                 comsize  6.045164551
V2                           V2  4.352885959
spin_vertex         spin_vertex  3.761523093
bigcom30               bigcom30  3.343169860
V1                           V1  3.080614391
cohesion               cohesion  2.731192523
adhesion               adhesion  2.653903700
graph7                   graph7  2.640287139
third                     third  2.362835943
trans                     trans  2.259273724
outer                     outer  2.113087817
pagerank               pagerank  1.794071321
bet                         bet  1.681142698
orbit18                 orbit18  1.627015857
ioratio                 ioratio  1.602092744
inner                     inner  1.407671021
graph12                 graph12  1.297010477
membership_s32   membership_s32  1.283007862
graph5                   graph5  1.240190095
graph2                   graph2  1.201993204
orbit27                 orbit27  1.156744439
walktrap_vertex walktrap_vertex  1.065995846
graph17                 graph17  1.056166084
orbit56                 orbit56  1.049531170
knn                         knn  1.047837668
bigcom52               bigcom52  1.012614311
graph25                 graph25  0.958610147
constraint           constraint  0.880501025
graph18                 graph18  0.857904740
fourth                   fourth  0.849927040
orbit52                 orbit52  0.824732933
orbit39                 orbit39  0.819837576
orbit24                 orbit24  0.810247742
orbit30                 orbit30  0.790694119
orbit62                 orbit62  0.777076959
graph20                 graph20  0.750422908
graph23                 graph23  0.718041543
orbit11                 orbit11  0.709904306
graph11                 graph11  0.646932063
graph22                 graph22  0.624671164
orbit65                 orbit65  0.621811920
membership_s30   membership_s30  0.613388632
ratio2                   ratio2  0.594592487
graph19                 graph19  0.588084410
orbit38                 orbit38  0.586066196
ratio1                   ratio1  0.585524976
orbit49                 orbit49  0.567578143
graph4                   graph4  0.561580656
orbit45                 orbit45  0.551092998
graph24                 graph24  0.545958618
graph6                   graph6  0.533398145
graph1                   graph1  0.498204652
orbit36                 orbit36  0.492946667
graph14                 graph14  0.486865896
orbit16                 orbit16  0.483908051
ratio4                   ratio4  0.465003548
orbit40                 orbit40  0.459603646
graph13                 graph13  0.438739270
graph10                 graph10  0.398115247
graph28                 graph28  0.396518573
orbit2                   orbit2  0.392218377
graph0                   graph0  0.376502588
graph3                   graph3  0.374125659
orbit35                 orbit35  0.372929685
orbit17                 orbit17  0.367510840
orbit64                 orbit64  0.359386793
orbit9                   orbit9  0.346363499
orbit15                 orbit15  0.327095190
graph26                 graph26  0.324668563
graph27                 graph27  0.321183438
bigcom116             bigcom116  0.315936628
ratio6                   ratio6  0.299710274
orbit47                 orbit47  0.299064449
orbit29                 orbit29  0.293846691
orbit25                 orbit25  0.289673702
graph15                 graph15  0.285454479
orbit57                 orbit57  0.282589258
orbit21                 orbit21  0.279825600
orbit13                 orbit13  0.279317220
sixth                     sixth  0.256184800
coreness               coreness  0.253960534
orbit69                 orbit69  0.253073289
ratio3                   ratio3  0.252419826
orbit7                   orbit7  0.246437623
orbit41                 orbit41  0.234060811
orbit28                 orbit28  0.232828685
orbit50                 orbit50  0.232570900
orbit59                 orbit59  0.222821480
graph16                 graph16  0.217481033
selfinter             selfinter  0.213609565
bigcom21               bigcom21  0.197464676
bigcom4                 bigcom4  0.196963096
orbit26                 orbit26  0.196592612
orbit46                 orbit46  0.193311691
bigcom28               bigcom28  0.185782049
orbit32                 orbit32  0.182322643
orbit66                 orbit66  0.167778561
orbit48                 orbit48  0.156893843
orbit19                 orbit19  0.155477938
graph9                   graph9  0.150351189
upto_fourth         upto_fourth  0.149192845
orbit53                 orbit53  0.144986220
graph8                   graph8  0.138251683
graph21                 graph21  0.137195476
orbit70                 orbit70  0.127780413
orbit60                 orbit60  0.126172867
orbit33                 orbit33  0.122874884
fifth                     fifth  0.121491928
orbit5                   orbit5  0.110882292
upto_fifth           upto_fifth  0.109297840
orbit37                 orbit37  0.100611610
orbit20                 orbit20  0.098981585
close                     close  0.080731660
orbit4                   orbit4  0.080634149
orbit51                 orbit51  0.079966767
membership_s1     membership_s1  0.074455380
graph29                 graph29  0.071533826
orbit31                 orbit31  0.065254117
orbit10                 orbit10  0.057660682
upto_third           upto_third  0.046981430
orbit44                 orbit44  0.044550165
orbit55                 orbit55  0.037475257
bigcom3                 bigcom3  0.031658033
orbit58                 orbit58  0.028018504
orbit61                 orbit61  0.023254692
orbit12                 orbit12  0.023233447
AP                           AP  0.021924370
upto_sixth           upto_sixth  0.021301748
orbit23                 orbit23  0.020324264
orbit68                 orbit68  0.017856661
orbit63                 orbit63  0.016646356
ecc                         ecc  0.013659728
orbit42                 orbit42  0.004882473
evcent                   evcent  0.002064995
orbit0                   orbit0  0.000000000
orbit1                   orbit1  0.000000000
orbit3                   orbit3  0.000000000
orbit6                   orbit6  0.000000000
orbit8                   orbit8  0.000000000
orbit14                 orbit14  0.000000000
orbit22                 orbit22  0.000000000
orbit34                 orbit34  0.000000000
orbit43                 orbit43  0.000000000
orbit54                 orbit54  0.000000000
orbit67                 orbit67  0.000000000
orbit71                 orbit71  0.000000000
orbit72                 orbit72  0.000000000
eccrad                   eccrad  0.000000000
hubscore               hubscore  0.000000000
first                     first  0.000000000
upto_second         upto_second  0.000000000
second                   second  0.000000000
bigcom1                 bigcom1  0.000000000
bigcom2                 bigcom2  0.000000000
bigcom6                 bigcom6  0.000000000
bigcom8                 bigcom8  0.000000000
bigcom9                 bigcom9  0.000000000
bigcom11               bigcom11  0.000000000
bigcom13               bigcom13  0.000000000
bigcom15               bigcom15  0.000000000
bigcom16               bigcom16  0.000000000
bigcom22               bigcom22  0.000000000
bigcom24               bigcom24  0.000000000
bigcom26               bigcom26  0.000000000
bigcom31               bigcom31  0.000000000
bigcom32               bigcom32  0.000000000
bigcom33               bigcom33  0.000000000
bigcom34               bigcom34  0.000000000
bigcom36               bigcom36  0.000000000
bigcom37               bigcom37  0.000000000
bigcom38               bigcom38  0.000000000
bigcom39               bigcom39  0.000000000
bigcom40               bigcom40  0.000000000
bigcom43               bigcom43  0.000000000
bigcom44               bigcom44  0.000000000
bigcom46               bigcom46  0.000000000
bigcom47               bigcom47  0.000000000
bigcom49               bigcom49  0.000000000
bigcom50               bigcom50  0.000000000
bigcom51               bigcom51  0.000000000
bigcom54               bigcom54  0.000000000
bigcom56               bigcom56  0.000000000
bigcom62               bigcom62  0.000000000
bigcom66               bigcom66  0.000000000
bigcom68               bigcom68  0.000000000
bigcom69               bigcom69  0.000000000
bigcom71               bigcom71  0.000000000
bigcom72               bigcom72  0.000000000
bigcom73               bigcom73  0.000000000
bigcom74               bigcom74  0.000000000
bigcom75               bigcom75  0.000000000
bigcom76               bigcom76  0.000000000
bigcom77               bigcom77  0.000000000
bigcom79               bigcom79  0.000000000
bigcom80               bigcom80  0.000000000
bigcom82               bigcom82  0.000000000
bigcom83               bigcom83  0.000000000
bigcom84               bigcom84  0.000000000
bigcom85               bigcom85  0.000000000
bigcom87               bigcom87  0.000000000
bigcom89               bigcom89  0.000000000
bigcom91               bigcom91  0.000000000
bigcom92               bigcom92  0.000000000
bigcom93               bigcom93  0.000000000
bigcom96               bigcom96  0.000000000
bigcom97               bigcom97  0.000000000
bigcom98               bigcom98  0.000000000
bigcom99               bigcom99  0.000000000
bigcom101             bigcom101  0.000000000
bigcom104             bigcom104  0.000000000
bigcom106             bigcom106  0.000000000
bigcom109             bigcom109  0.000000000
bigcom113             bigcom113  0.000000000
bigcom120             bigcom120  0.000000000
bigcom123             bigcom123  0.000000000
bigcom126             bigcom126  0.000000000
bigcom127             bigcom127  0.000000000
bigcom137             bigcom137  0.000000000
bigcom139             bigcom139  0.000000000
bigcom140             bigcom140  0.000000000
bigcom143             bigcom143  0.000000000
bigcom145             bigcom145  0.000000000
bigcom146             bigcom146  0.000000000
bigcom147             bigcom147  0.000000000
bigcom149             bigcom149  0.000000000
bigcom153             bigcom153  0.000000000
bigcom154             bigcom154  0.000000000
bigcom156             bigcom156  0.000000000
bigcom157             bigcom157  0.000000000
bigcom158             bigcom158  0.000000000
bigcom160             bigcom160  0.000000000
bigcom161             bigcom161  0.000000000
bigcom162             bigcom162  0.000000000
bigcom164             bigcom164  0.000000000
bigcom166             bigcom166  0.000000000
bigcom167             bigcom167  0.000000000
bigcom171             bigcom171  0.000000000
bigcom173             bigcom173  0.000000000
bigcom175             bigcom175  0.000000000
bigcom176             bigcom176  0.000000000
bigcom177             bigcom177  0.000000000
bigcom178             bigcom178  0.000000000
bigcom180             bigcom180  0.000000000
bigcom181             bigcom181  0.000000000
bigcom184             bigcom184  0.000000000
bigcom186             bigcom186  0.000000000
bigcom187             bigcom187  0.000000000
bigcom189             bigcom189  0.000000000
bigcom194             bigcom194  0.000000000
bigcom195             bigcom195  0.000000000
bigcom196             bigcom196  0.000000000
bigcom204             bigcom204  0.000000000
bigcom205             bigcom205  0.000000000
bigcom212             bigcom212  0.000000000
bigcom214             bigcom214  0.000000000
bigcom222             bigcom222  0.000000000
bigcom223             bigcom223  0.000000000
bigcom226             bigcom226  0.000000000
bigcom227             bigcom227  0.000000000
bigcom229             bigcom229  0.000000000
bigcom233             bigcom233  0.000000000
bigcom236             bigcom236  0.000000000
bigcom237             bigcom237  0.000000000
bigcom246             bigcom246  0.000000000
bigcom248             bigcom248  0.000000000
bigcom249             bigcom249  0.000000000
bigcom250             bigcom250  0.000000000
bigcom254             bigcom254  0.000000000
bigcom266             bigcom266  0.000000000
bigcom269             bigcom269  0.000000000
bigcom272             bigcom272  0.000000000
bigcom274             bigcom274  0.000000000
bigcom281             bigcom281  0.000000000
bigcom291             bigcom291  0.000000000
bigcom292             bigcom292  0.000000000
bigcom295             bigcom295  0.000000000
bigcom299             bigcom299  0.000000000
bigcom301             bigcom301  0.000000000
bigcom306             bigcom306  0.000000000
bigcom309             bigcom309  0.000000000
bigcom314             bigcom314  0.000000000
bigcom321             bigcom321  0.000000000
bigcom341             bigcom341  0.000000000
bigcom350             bigcom350  0.000000000
bigcom353             bigcom353  0.000000000
bigcom359             bigcom359  0.000000000
bigcom363             bigcom363  0.000000000
bigcom365             bigcom365  0.000000000
bigcom385             bigcom385  0.000000000
bigcom386             bigcom386  0.000000000
bigcom408             bigcom408  0.000000000
bigcom412             bigcom412  0.000000000
bigcom480             bigcom480  0.000000000
membership_s3     membership_s3  0.000000000
membership_s4     membership_s4  0.000000000
membership_s5     membership_s5  0.000000000
membership_s6     membership_s6  0.000000000
membership_s7     membership_s7  0.000000000
membership_s8     membership_s8  0.000000000
membership_s9     membership_s9  0.000000000
membership_s11   membership_s11  0.000000000
membership_s12   membership_s12  0.000000000
membership_s14   membership_s14  0.000000000
membership_s15   membership_s15  0.000000000
membership_s16   membership_s16  0.000000000
membership_s17   membership_s17  0.000000000
membership_s18   membership_s18  0.000000000
membership_s20   membership_s20  0.000000000
membership_s21   membership_s21  0.000000000
membership_s22   membership_s22  0.000000000
membership_s24   membership_s24  0.000000000
membership_s25   membership_s25  0.000000000
membership_s26   membership_s26  0.000000000
membership_s27   membership_s27  0.000000000
membership_s28   membership_s28  0.000000000
membership_s31   membership_s31  0.000000000
membership_s33   membership_s33  0.000000000
membership_s36   membership_s36  0.000000000
membership_s37   membership_s37  0.000000000
pdi                         pdi  0.000000000
[1] "Dataset: med_targets Model RF, run: 5 of 10 2015-06-22 15:01:01"
     |      Out-of-bag   |
Tree |      MSE  %Var(y) |
   1 |  0.02186   289.88 |
   2 |  0.01627   215.71 |
   3 |   0.0149   197.57 |
   4 |  0.01435   190.29 |
   5 |  0.01463   194.05 |
   6 |  0.01339   177.51 |
   7 |  0.01271   168.59 |
   8 |  0.01153   152.93 |
   9 |  0.01086   144.01 |
  10 |  0.01074   142.44 |
  11 |   0.0104   137.88 |
  12 |  0.01019   135.08 |
  13 | 0.009787   129.79 |
  14 | 0.009724   128.95 |
  15 | 0.009495   125.91 |
  16 | 0.009404   124.71 |
  17 | 0.009125   121.00 |
  18 | 0.009017   119.58 |
  19 | 0.008885   117.82 |
  20 | 0.008742   115.93 |
  21 | 0.008644   114.62 |
  22 | 0.008495   112.65 |
  23 |  0.00854   113.25 |
  24 | 0.008521   113.00 |
  25 | 0.008476   112.39 |
  26 | 0.008444   111.98 |
  27 | 0.008455   112.12 |
  28 | 0.008381   111.14 |
  29 | 0.008366   110.94 |
  30 | 0.008393   111.29 |
  31 | 0.008377   111.09 |
  32 | 0.008348   110.71 |
  33 | 0.008356   110.80 |
  34 | 0.008277   109.76 |
  35 | 0.008216   108.95 |
  36 |  0.00812   107.68 |
  37 | 0.008125   107.75 |
  38 | 0.008096   107.36 |
  39 | 0.008096   107.36 |
  40 | 0.008081   107.15 |
  41 | 0.008088   107.26 |
  42 | 0.008094   107.34 |
  43 |  0.00809   107.29 |
  44 | 0.008086   107.22 |
  45 |  0.00807   107.01 |
  46 | 0.008024   106.40 |
  47 | 0.007995   106.01 |
  48 | 0.008012   106.25 |
  49 | 0.007984   105.87 |
  50 | 0.007981   105.83 |
  51 | 0.007921   105.04 |
  52 | 0.007942   105.32 |
  53 | 0.007926   105.11 |
  54 | 0.007927   105.11 |
  55 | 0.007932   105.19 |
  56 | 0.007936   105.23 |
  57 | 0.007915   104.97 |
  58 | 0.007902   104.79 |
  59 | 0.007895   104.70 |
  60 | 0.007892   104.65 |
  61 | 0.007899   104.74 |
  62 | 0.007913   104.94 |
  63 | 0.007922   105.05 |
  64 | 0.007891   104.64 |
  65 | 0.007866   104.31 |
  66 | 0.007867   104.32 |
  67 | 0.007853   104.13 |
  68 | 0.007869   104.35 |
  69 | 0.007868   104.33 |
  70 | 0.007869   104.35 |
  71 | 0.007848   104.07 |
  72 | 0.007855   104.16 |
  73 | 0.007856   104.17 |
  74 |  0.00785   104.09 |
  75 | 0.007847   104.06 |
  76 | 0.007858   104.20 |
  77 | 0.007848   104.07 |
  78 | 0.007841   103.97 |
  79 | 0.007842   104.00 |
  80 | 0.007841   103.97 |
  81 | 0.007846   104.04 |
  82 | 0.007842   103.99 |
  83 | 0.007847   104.06 |
  84 | 0.007845   104.04 |
  85 | 0.007835   103.90 |
  86 | 0.007846   104.04 |
  87 | 0.007836   103.91 |
  88 | 0.007827   103.80 |
  89 | 0.007832   103.85 |
  90 | 0.007829   103.82 |
  91 | 0.007833   103.87 |
  92 | 0.007823   103.74 |
  93 | 0.007817   103.66 |
  94 | 0.007816   103.65 |
  95 | 0.007797   103.39 |
  96 | 0.007804   103.49 |
  97 | 0.007801   103.44 |
  98 | 0.007816   103.65 |
  99 | 0.007832   103.86 |
 100 | 0.007836   103.91 |
[1] "Random Forest variable coefficients"
                      %IncMSE IncNodePurity
graph0           1.769286e-04  9.819434e-02
graph1           1.022514e-05  3.737776e-02
graph2           1.426869e-03  1.159057e-01
graph3           2.916667e-04  1.207924e-01
graph4           4.371855e-04  2.156879e-01
graph5           1.205127e-03  7.587788e-02
graph6           3.183364e-04  7.840367e-02
graph7           3.211233e-03  4.538650e-01
graph8           1.758499e-05  8.571429e-03
graph9           5.851375e-06  5.701775e-02
graph10          1.463714e-03  1.933162e-01
graph11          2.965091e-03  1.592557e-01
graph12          1.936408e-03  2.689664e-01
graph13          3.524935e-04  1.198597e-01
graph14          4.616311e-04  1.322735e-01
graph15          8.316695e-04  1.139933e-01
graph16          1.457724e-03  6.798315e-02
graph17          1.047900e-03  1.026370e-01
graph18          5.529348e-04  7.660350e-02
graph19          4.317134e-04  1.132473e-01
graph20          4.133548e-03  3.766759e-01
graph21          4.075864e-04  1.571606e-01
graph22          1.752708e-04  1.159792e-01
graph23          3.871873e-03  2.563759e-01
graph24          6.133503e-04  1.525649e-01
graph25          1.600979e-03  2.477920e-01
graph26          1.988779e-03  1.163274e-01
graph27          3.489080e-04  1.456806e-01
graph28          4.323209e-04  1.255924e-01
graph29          2.420143e-04  4.256719e-02
orbit0           2.353639e-05  4.116657e-02
orbit1           2.976190e-05  5.010101e-02
orbit2           1.087835e-03  3.808954e-02
orbit3           3.504101e-04  1.117154e-01
orbit4           1.088712e-03  1.650997e-01
orbit5           1.007959e-04  9.301682e-02
orbit6           1.193474e-04  9.148626e-02
orbit7           8.272067e-04  2.895293e-02
orbit8           8.874857e-04  1.044190e-01
orbit9           1.040660e-03  1.379523e-01
orbit10          3.004971e-04  9.028478e-02
orbit11          1.144740e-04  8.626543e-02
orbit12          1.812872e-03  1.684679e-01
orbit13          2.479841e-04  1.119063e-01
orbit14          2.777521e-04  1.904624e-02
orbit15          9.844748e-04  9.876339e-02
orbit16          1.230627e-04  1.429340e-01
orbit17          1.264386e-03  2.040756e-01
orbit18          9.201074e-04  3.309068e-01
orbit19          2.019272e-03  8.885966e-02
orbit20          1.035264e-04  6.966869e-02
orbit21          5.276764e-05  9.893838e-02
orbit22          9.877174e-04  1.607820e-01
orbit23          1.664788e-04  5.804751e-02
orbit24          2.138383e-03  7.106950e-01
orbit25          1.918636e-03  1.327621e-01
orbit26          6.684519e-04  1.527063e-01
orbit27          1.692217e-04  1.442078e-01
orbit28          2.608786e-04  1.067243e-01
orbit29          7.264290e-04  3.010936e-01
orbit30          1.250007e-03  1.432491e-01
orbit31          5.671012e-04  2.738827e-01
orbit32          6.483324e-04  1.465974e-01
orbit33          7.119911e-05  8.235549e-02
orbit34          1.752628e-03  2.076509e-01
orbit35          1.021630e-03  1.632619e-01
orbit36          7.804489e-04  1.862435e-01
orbit37          1.020810e-03  2.283682e-01
orbit38          3.475348e-04  2.774519e-01
orbit39          1.076990e-03  4.301759e-01
orbit40          4.835982e-04  1.432539e-01
orbit41          3.612037e-04  8.341636e-02
orbit42          5.099939e-04  2.739197e-02
orbit43          1.497022e-04  1.191222e-01
orbit44          1.025723e-04  5.328151e-02
orbit45          1.497797e-03  3.520816e-01
orbit46          7.782426e-04  1.714117e-01
orbit47          2.210778e-04  1.309067e-01
orbit48          5.226975e-04  1.220843e-01
orbit49          1.855955e-03  3.349173e-01
orbit50          1.015893e-04  1.362792e-01
orbit51          2.141051e-03  2.173755e-01
orbit52          8.502693e-04  3.015164e-01
orbit53          9.503757e-04  1.930549e-01
orbit54          6.233289e-04  1.012294e-01
orbit55          2.330458e-05  6.040675e-02
orbit56          5.520805e-03  4.661675e-01
orbit57          6.025518e-04  5.132065e-02
orbit58          3.743259e-04  9.751467e-02
orbit59          1.026483e-03  2.166066e-01
orbit60          1.952327e-04  1.045639e-01
orbit61          2.824116e-05  6.431220e-02
orbit62          4.194738e-03  2.445752e-01
orbit63          4.889960e-04  8.271926e-02
orbit64          4.475374e-04  1.035877e-01
orbit65          1.564211e-03  1.968985e-01
orbit66          1.020785e-04  5.827363e-02
orbit67          1.906148e-04  6.228016e-02
orbit68          1.211777e-03  1.660277e-01
orbit69          6.512697e-05  5.202451e-02
orbit70          2.378862e-04  9.032315e-02
orbit71          3.584361e-04  2.870066e-02
orbit72          6.197242e-04  5.831240e-02
AP               0.000000e+00  1.875000e-02
bet              2.442154e-04  3.920541e-01
ecc              0.000000e+00  1.387779e-19
eccrad           0.000000e+00  1.103432e-04
close            3.469583e-04  1.611552e-01
constraint       2.777461e-04  1.241306e-01
coreness         1.943024e-04  7.187926e-02
knn              1.689080e-03  3.191566e-01
hubscore         2.249731e-04  8.196938e-02
pagerank         4.236248e-04  3.647411e-01
trans            6.561777e-04  2.985037e-01
evcent           6.703369e-04  2.163412e-01
first            2.638854e-05  2.828200e-02
upto_second      2.346845e-04  7.640302e-02
upto_third       1.025824e-03  1.133355e-01
upto_fourth      3.242227e-04  1.590051e-01
upto_fifth       1.975162e-04  1.147378e-01
upto_sixth      -1.991640e-06  1.752717e-02
second           2.011384e-04  6.668116e-02
third            3.153392e-03  4.089619e-01
fourth           8.587945e-04  3.041863e-01
fifth            4.074973e-04  3.319687e-01
sixth            2.170050e-04  1.672144e-01
ratio1           1.614975e-03  4.442754e-01
ratio2           4.040888e-04  1.921687e-01
ratio3           6.661893e-04  2.113217e-01
ratio4           1.126390e-03  1.803789e-01
ratio5           8.577333e-04  9.826557e-01
ratio6           2.396541e-04  2.045791e-01
selfinter        3.243952e-05  5.945354e-02
walktrap_vertex  1.309422e-04  3.662303e-01
bigcom1          0.000000e+00  3.252607e-20
bigcom2          0.000000e+00  0.000000e+00
bigcom3          2.752530e-05  5.456480e-02
bigcom4          1.026049e-04  2.889941e-02
bigcom6          0.000000e+00  0.000000e+00
bigcom8          0.000000e+00  0.000000e+00
bigcom9          0.000000e+00  0.000000e+00
bigcom11         0.000000e+00  2.775558e-19
bigcom13         0.000000e+00  0.000000e+00
bigcom15         0.000000e+00  0.000000e+00
bigcom16         0.000000e+00  0.000000e+00
bigcom21         1.011638e-04  4.522688e-02
bigcom22         0.000000e+00  0.000000e+00
bigcom24         0.000000e+00  0.000000e+00
bigcom26         0.000000e+00  0.000000e+00
bigcom28         7.527280e-05  2.802736e-02
bigcom30         1.368547e-03  8.104080e-01
bigcom31         0.000000e+00  0.000000e+00
bigcom32         0.000000e+00  0.000000e+00
bigcom33         0.000000e+00  0.000000e+00
bigcom34         0.000000e+00  0.000000e+00
bigcom36         0.000000e+00  0.000000e+00
bigcom37         0.000000e+00  0.000000e+00
bigcom38         0.000000e+00  0.000000e+00
bigcom39         0.000000e+00  0.000000e+00
bigcom40         0.000000e+00  6.938894e-20
bigcom43         0.000000e+00  0.000000e+00
bigcom44         0.000000e+00  0.000000e+00
bigcom46         0.000000e+00  0.000000e+00
bigcom47         0.000000e+00  0.000000e+00
bigcom49         0.000000e+00  0.000000e+00
bigcom50         0.000000e+00  0.000000e+00
bigcom51         0.000000e+00  0.000000e+00
bigcom52        -3.523785e-05  4.455265e-01
bigcom54         0.000000e+00  0.000000e+00
bigcom56         0.000000e+00  0.000000e+00
bigcom62         0.000000e+00  0.000000e+00
bigcom66         0.000000e+00  0.000000e+00
bigcom68         0.000000e+00  0.000000e+00
bigcom69         0.000000e+00  0.000000e+00
bigcom71         0.000000e+00  0.000000e+00
bigcom72         0.000000e+00  2.775558e-19
bigcom73         0.000000e+00  0.000000e+00
bigcom74         0.000000e+00  0.000000e+00
bigcom75         0.000000e+00  0.000000e+00
bigcom76         0.000000e+00  0.000000e+00
bigcom77         0.000000e+00  0.000000e+00
bigcom79         0.000000e+00  0.000000e+00
bigcom80         0.000000e+00  0.000000e+00
bigcom82         0.000000e+00  0.000000e+00
bigcom83         0.000000e+00  0.000000e+00
bigcom84         0.000000e+00  1.387779e-19
bigcom85         0.000000e+00  0.000000e+00
bigcom87         0.000000e+00  0.000000e+00
bigcom89         0.000000e+00  0.000000e+00
bigcom91         0.000000e+00  0.000000e+00
bigcom92         0.000000e+00  0.000000e+00
bigcom93         0.000000e+00  0.000000e+00
bigcom96         0.000000e+00  1.387779e-19
bigcom97         0.000000e+00  0.000000e+00
bigcom98         0.000000e+00  0.000000e+00
bigcom99         0.000000e+00  0.000000e+00
bigcom101        0.000000e+00  0.000000e+00
bigcom104        0.000000e+00  0.000000e+00
bigcom106        0.000000e+00  0.000000e+00
bigcom109        0.000000e+00  0.000000e+00
bigcom113        0.000000e+00  0.000000e+00
bigcom116        1.241528e-04  1.004496e-01
bigcom120        0.000000e+00  0.000000e+00
bigcom123        0.000000e+00  0.000000e+00
bigcom126        0.000000e+00  0.000000e+00
bigcom127        0.000000e+00  0.000000e+00
bigcom137        0.000000e+00  0.000000e+00
bigcom139        0.000000e+00  0.000000e+00
bigcom140        0.000000e+00  0.000000e+00
bigcom143        0.000000e+00  0.000000e+00
bigcom145        0.000000e+00  0.000000e+00
bigcom146        0.000000e+00  0.000000e+00
bigcom147        0.000000e+00  0.000000e+00
bigcom149        0.000000e+00  0.000000e+00
bigcom153        0.000000e+00  0.000000e+00
bigcom154        0.000000e+00  0.000000e+00
bigcom156        0.000000e+00  0.000000e+00
bigcom157        0.000000e+00  0.000000e+00
bigcom158        0.000000e+00  0.000000e+00
bigcom160        0.000000e+00  0.000000e+00
bigcom161        0.000000e+00  0.000000e+00
bigcom162        0.000000e+00  0.000000e+00
bigcom164        0.000000e+00  0.000000e+00
bigcom166        0.000000e+00  0.000000e+00
bigcom167        0.000000e+00  0.000000e+00
bigcom171        0.000000e+00  0.000000e+00
bigcom173        0.000000e+00  0.000000e+00
bigcom175        0.000000e+00  0.000000e+00
bigcom176        0.000000e+00  0.000000e+00
bigcom177        0.000000e+00  0.000000e+00
bigcom178        0.000000e+00  0.000000e+00
bigcom180        0.000000e+00  0.000000e+00
bigcom181        0.000000e+00  0.000000e+00
bigcom184        0.000000e+00  0.000000e+00
bigcom186        0.000000e+00  0.000000e+00
bigcom187        0.000000e+00  0.000000e+00
bigcom189        0.000000e+00  0.000000e+00
bigcom194        0.000000e+00  0.000000e+00
bigcom195        0.000000e+00  0.000000e+00
bigcom196        0.000000e+00  0.000000e+00
bigcom204        0.000000e+00  0.000000e+00
bigcom205        0.000000e+00  0.000000e+00
bigcom212        0.000000e+00  0.000000e+00
bigcom214        0.000000e+00  0.000000e+00
bigcom222        0.000000e+00  0.000000e+00
bigcom223        0.000000e+00  0.000000e+00
bigcom226        0.000000e+00  0.000000e+00
bigcom227        0.000000e+00  0.000000e+00
bigcom229        0.000000e+00  0.000000e+00
bigcom233        0.000000e+00  0.000000e+00
bigcom236        0.000000e+00  0.000000e+00
bigcom237        0.000000e+00  0.000000e+00
bigcom246        0.000000e+00  0.000000e+00
bigcom248        0.000000e+00  0.000000e+00
bigcom249        0.000000e+00  0.000000e+00
bigcom250        0.000000e+00  0.000000e+00
bigcom254        0.000000e+00  0.000000e+00
bigcom266        0.000000e+00  0.000000e+00
bigcom269        0.000000e+00  0.000000e+00
bigcom272        0.000000e+00  0.000000e+00
bigcom274        0.000000e+00  0.000000e+00
bigcom281        0.000000e+00  1.387779e-19
bigcom291        0.000000e+00  0.000000e+00
bigcom292        0.000000e+00  0.000000e+00
bigcom295        0.000000e+00  0.000000e+00
bigcom299        0.000000e+00  0.000000e+00
bigcom301        0.000000e+00  0.000000e+00
bigcom306        0.000000e+00  0.000000e+00
bigcom309        0.000000e+00  0.000000e+00
bigcom314        0.000000e+00  0.000000e+00
bigcom321        0.000000e+00  0.000000e+00
bigcom341        0.000000e+00  0.000000e+00
bigcom350        0.000000e+00  0.000000e+00
bigcom353        0.000000e+00  0.000000e+00
bigcom359        0.000000e+00  1.734723e-20
bigcom363        0.000000e+00  0.000000e+00
bigcom365        0.000000e+00  0.000000e+00
bigcom385       -6.006006e-06  4.186808e-01
bigcom386        0.000000e+00  0.000000e+00
bigcom408        0.000000e+00  0.000000e+00
bigcom412        0.000000e+00  0.000000e+00
bigcom480        0.000000e+00  0.000000e+00
spin_vertex      3.988324e-04  7.710557e-01
membership_s1    3.079685e-04  6.913692e-02
membership_s3    0.000000e+00  0.000000e+00
membership_s4    0.000000e+00  1.105886e-19
membership_s5    5.892752e-06  9.583333e-03
membership_s6    0.000000e+00  0.000000e+00
membership_s7    0.000000e+00  0.000000e+00
membership_s8    0.000000e+00  0.000000e+00
membership_s9    0.000000e+00  0.000000e+00
membership_s11   0.000000e+00  0.000000e+00
membership_s12   0.000000e+00  0.000000e+00
membership_s14   0.000000e+00  1.387779e-19
membership_s15   0.000000e+00  0.000000e+00
membership_s16   0.000000e+00  0.000000e+00
membership_s17   0.000000e+00  0.000000e+00
membership_s18   0.000000e+00  0.000000e+00
membership_s20   0.000000e+00  0.000000e+00
membership_s21   0.000000e+00  0.000000e+00
membership_s22   0.000000e+00  0.000000e+00
membership_s24   0.000000e+00  0.000000e+00
membership_s25   0.000000e+00  0.000000e+00
membership_s26   0.000000e+00  0.000000e+00
membership_s27   0.000000e+00  1.333333e-02
membership_s28   0.000000e+00  0.000000e+00
membership_s30  -3.271555e-05  1.169410e-01
membership_s31   0.000000e+00  3.469447e-20
membership_s32   4.707588e-04  3.620063e-01
membership_s33   0.000000e+00  0.000000e+00
membership_s36   0.000000e+00  8.239937e-20
membership_s37   0.000000e+00  0.000000e+00
V1               1.673181e-03  1.135446e+00
V2               5.392308e-04  7.863386e-01
pdi              0.000000e+00  1.428571e-02
adhesion         1.194161e-02  1.046139e+00
cohesion         1.129471e-02  7.540430e-01
inner            5.231134e-03  3.649421e-01
outer            2.299365e-03  6.511923e-01
ioratio          3.626363e-03  6.820781e-01
comsize          3.713154e-03  1.582060e+00
[1] "Dataset: med_targets Model GLM, run: 5 of 10 2015-06-22 15:01:50"
[1] "glmnet variable coefficients"
                         [,1]          [,2]
(Intercept)     -4.872139e+00  9.653316e+00
graph0           1.229709e-40  2.654137e-04
graph1           7.338205e-43 -1.520038e-05
graph2          -3.699306e-41 -3.017451e-03
graph3           4.168843e-44 -8.034349e-08
graph4          -1.180709e-45 -1.430801e-08
graph5           2.486617e-42 -1.931947e-05
graph6           2.702896e-43  8.209908e-08
graph7           4.974821e-42 -4.739844e-05
graph8          -3.143921e-41 -8.472231e-04
graph9           6.460580e-46 -4.933921e-09
graph10          1.290834e-47 -1.956736e-10
graph11         -2.731128e-48 -2.916792e-11
graph12          3.607892e-45  1.361458e-08
graph13          8.069150e-45 -5.871705e-08
graph14         -1.732900e-47  1.846717e-09
graph15          3.413058e-43  1.147172e-06
graph16          4.363835e-45 -4.113298e-08
graph17          1.365640e-44  1.277075e-07
graph18          1.812423e-43 -4.423689e-07
graph19          7.253272e-44  1.882053e-07
graph20          5.322711e-44 -1.806305e-07
graph21          3.804806e-43  3.819655e-06
graph22          1.273140e-43 -6.818064e-06
graph23          3.547924e-43  9.859194e-07
graph24          6.425347e-43  3.376676e-06
graph25          2.936422e-42  2.593671e-05
graph26          1.795831e-42  1.221788e-05
graph27          1.074902e-41  9.243870e-05
graph28          2.534306e-42 -1.809715e-05
graph29         -3.417032e-41 -8.239736e-04
orbit0           1.229709e-40  2.809242e-04
orbit1           7.417962e-43 -1.633046e-05
orbit2           6.312741e-42 -7.799522e-06
orbit3          -3.699306e-41 -3.009272e-03
orbit4           7.338579e-44 -1.559729e-07
orbit5           6.107040e-44 -4.601533e-08
orbit6          -1.181064e-45 -1.429227e-08
orbit7           2.576225e-43 -1.549535e-05
orbit8           2.486617e-42 -1.901351e-05
orbit9           1.381118e-42  8.770530e-06
orbit10          1.752086e-43 -2.179423e-06
orbit11          2.411046e-43 -1.566901e-04
orbit12          6.912637e-42 -3.673600e-05
orbit13         -1.535893e-42 -4.837507e-04
orbit14         -3.143921e-41 -8.431285e-04
orbit15          1.277099e-45 -1.419671e-08
orbit16          2.530135e-45 -1.896945e-10
orbit17          1.536539e-45 -7.335209e-09
orbit18          4.544185e-46  5.136629e-09
orbit19          8.452684e-48 -1.783161e-10
orbit20         -7.801645e-47 -2.885546e-09
orbit21          4.960588e-45  1.565314e-08
orbit22         -2.731125e-48 -2.912589e-11
orbit23         -6.665721e-44 -6.805416e-06
orbit24          7.962231e-45  3.914758e-08
orbit25          3.284518e-45 -5.666920e-09
orbit26          1.957898e-44  2.110617e-07
orbit27          4.261996e-44  5.359255e-09
orbit28          7.609724e-44  3.714644e-07
orbit29          8.714456e-45 -1.911323e-07
orbit30          3.482209e-44 -2.785604e-07
orbit31          4.157465e-47  2.545733e-09
orbit32         -9.328112e-47  3.811818e-09
orbit33         -4.425796e-44 -2.281629e-05
orbit34          3.413058e-43  1.192209e-06
orbit35          1.975630e-44 -3.720294e-07
orbit36          5.743708e-44  5.235104e-08
orbit37          4.035932e-45 -2.856658e-08
orbit38          2.054811e-43  2.755407e-06
orbit39          8.733237e-44  8.816993e-07
orbit40          1.185489e-44  9.534609e-08
orbit41          8.935209e-44  1.823258e-06
orbit42          6.973559e-43 -1.377080e-05
orbit43          1.829158e-43 -4.054559e-07
orbit44         -8.288447e-43 -3.347153e-04
orbit45          2.738182e-43  6.017854e-07
orbit46          1.418476e-43 -9.881201e-08
orbit47          7.968858e-43  3.221186e-06
orbit48          1.076946e-43  1.415361e-06
orbit49          6.121321e-44  1.219250e-07
orbit50         -7.503491e-43 -8.149959e-05
orbit51          7.924728e-43  8.022297e-06
orbit52          8.736001e-43  5.334980e-06
orbit53          1.672562e-42  3.441547e-05
orbit54          1.288001e-43 -6.822881e-06
orbit55         -1.412263e-43 -1.991297e-04
orbit56          2.060424e-42  2.395069e-05
orbit57          8.617081e-44 -4.281931e-06
orbit58         -2.529733e-42 -1.250625e-04
orbit59          8.975093e-43  3.060087e-06
orbit60          1.968216e-42  2.619461e-05
orbit61          6.288781e-42 -1.907798e-05
orbit62          8.780640e-42  5.776876e-05
orbit63          5.147232e-42 -3.032761e-05
orbit64          5.812085e-42  1.070509e-04
orbit65          6.911405e-42  7.898959e-05
orbit66          1.432941e-42 -9.653591e-06
orbit67         -2.543479e-43 -5.987795e-05
orbit68          1.158293e-41  8.639399e-05
orbit69          5.238929e-41  2.335605e-03
orbit70          6.506945e-42  4.658500e-05
orbit71         -8.355342e-42 -3.719534e-04
orbit72         -3.417032e-41 -8.255131e-04
AP              -1.853492e-39 -2.232362e-03
bet              1.106323e-43  3.619221e-06
ecc              1.417420e-39  7.950320e-03
eccrad           8.504520e-39  4.780583e-02
close            9.598509e-38  6.068365e-01
constraint      -3.678388e-38 -1.202105e-01
coreness         1.262251e-40 -6.762720e-03
knn             -4.800758e-43 -1.938428e-04
hubscore         1.858557e-37 -7.972702e-02
pagerank        -1.213999e-37 -1.940055e+00
trans           -2.019881e-38 -5.896449e-01
evcent           1.845832e-37 -8.268706e-02
first            1.229709e-40  2.688394e-04
upto_second      5.048479e-43 -2.001527e-05
upto_third       1.253813e-42  1.189192e-05
upto_fourth      5.534241e-42  8.043101e-05
upto_fifth       6.054169e-41  6.093519e-04
upto_sixth       3.946619e-40 -2.133398e-03
second           5.001127e-43 -2.010256e-05
third            2.270133e-42  3.037376e-05
fourth          -1.452599e-42 -1.171439e-05
fifth           -6.020445e-42 -8.916151e-05
sixth           -6.801466e-41 -7.538062e-04
ratio1          -1.930330e-42 -1.384538e-04
ratio2          -1.227342e-40  1.213445e-03
ratio3          -1.660288e-39 -1.877227e-02
ratio4          -4.680720e-38 -8.038562e-01
ratio5           1.232623e-37  1.392232e-01
ratio6          -3.951937e-40 -5.026461e-03
selfinter       -1.066897e-39 -5.647848e-02
walktrap_vertex -8.647384e-39 -2.179581e-01
bigcom1         -7.043771e-39 -4.576804e-02
bigcom2         -7.682211e-39 -1.941116e-01
bigcom3         -2.276814e-39 -9.739522e-02
bigcom4          1.672106e-39  7.729383e-02
bigcom6         -7.680542e-39 -8.966980e-02
bigcom8         -7.917925e-39 -2.012407e-01
bigcom9         -7.709013e-39 -9.732843e-02
bigcom11        -7.690567e-39 -1.988844e-01
bigcom13        -7.698941e-39 -1.302194e-01
bigcom15        -7.695589e-39 -1.183638e-01
bigcom16        -7.685551e-39 -8.411486e-02
bigcom21         2.309908e-38  3.908870e-01
bigcom22        -7.842399e-39 -3.037478e-01
bigcom24        -7.682211e-39 -1.150805e-01
bigcom26        -7.781980e-39 -2.972266e-01
bigcom28         1.715671e-38  1.783257e-01
bigcom30         9.774854e-38  9.063946e-01
bigcom31        -7.680542e-39 -1.067059e-01
bigcom32        -7.685551e-39 -8.901951e-02
bigcom33        -7.678874e-39 -4.828029e-01
bigcom34        -7.677206e-39 -1.298956e-01
bigcom36        -7.683881e-39 -1.976559e-01
bigcom37        -7.678874e-39 -1.374155e-01
bigcom38        -7.680542e-39 -2.223418e-01
bigcom39        -7.707333e-39 -1.579024e-01
bigcom40        -5.379676e-39 -2.075450e-02
bigcom43        -7.680542e-39 -1.273501e-01
bigcom44        -7.837184e-39 -4.142473e-02
bigcom46        -7.690567e-39 -2.294664e-01
bigcom47        -7.690567e-39 -2.760546e-01
bigcom49        -7.687222e-39 -1.398599e-01
bigcom50        -7.678874e-39 -3.153287e-01
bigcom51        -7.678874e-39 -2.065782e-01
bigcom52         2.450625e-37  1.676507e+00
bigcom54        -7.677206e-39 -6.073259e-02
bigcom56        -7.695589e-39 -2.764701e-01
bigcom62        -7.680542e-39 -3.027061e-01
bigcom66        -7.677206e-39 -2.222693e-01
bigcom68        -7.680542e-39 -1.160819e-01
bigcom69        -7.688894e-39 -2.099422e-01
bigcom71        -7.677206e-39 -3.763930e-02
bigcom72        -7.677206e-39 -9.086724e-02
bigcom73        -7.703974e-39 -2.304950e-01
bigcom74        -7.687222e-39 -2.695783e-01
bigcom75        -7.678874e-39 -4.347332e-01
bigcom76        -7.683881e-39 -1.909351e-01
bigcom77        -7.683881e-39 -2.334398e-01
bigcom79        -7.678874e-39 -3.028765e-01
bigcom80        -7.687222e-39 -1.080222e-01
bigcom82        -7.678874e-39 -1.566742e-01
bigcom83        -7.678874e-39 -9.985028e-02
bigcom84        -7.685551e-39 -3.625382e-01
bigcom85        -7.678874e-39 -1.943295e-01
bigcom87        -7.683881e-39 -3.053407e-01
bigcom89        -7.677206e-39 -7.484069e-02
bigcom91        -7.688894e-39 -2.493220e-01
bigcom92        -7.709013e-39 -6.736446e-02
bigcom93        -7.677206e-39 -1.441800e-01
bigcom96        -7.678874e-39 -1.337811e-01
bigcom97        -7.685551e-39 -3.635985e-01
bigcom98        -7.677206e-39 -3.204898e-01
bigcom99         0.000000e+00  0.000000e+00
bigcom101       -7.697264e-39 -9.686286e-02
bigcom104       -7.678874e-39 -3.645853e-01
bigcom106       -7.677206e-39 -1.941236e-02
bigcom109       -7.678874e-39 -1.445023e-01
bigcom113       -7.677206e-39 -6.101099e-02
bigcom116        2.309908e-38  6.279390e-01
bigcom120       -7.678874e-39 -1.230164e-02
bigcom123       -7.677206e-39 -4.182850e-01
bigcom126       -7.678874e-39 -4.921437e-02
bigcom127       -7.685551e-39 -2.116174e-01
bigcom137       -7.687222e-39 -3.229929e-01
bigcom139       -7.680542e-39 -2.027112e-01
bigcom140       -7.680542e-39 -1.114008e-01
bigcom143       -7.677206e-39 -2.607791e-02
bigcom145       -7.680542e-39 -1.407434e-01
bigcom146       -7.680542e-39 -1.660309e-01
bigcom147       -7.697264e-39 -7.348885e-02
bigcom149       -7.682211e-39 -1.906524e-01
bigcom153       -7.685551e-39 -1.274262e-01
bigcom154       -7.677206e-39 -7.745104e-02
bigcom156       -7.682211e-39 -2.328832e-01
bigcom157       -7.698941e-39 -3.375238e-02
bigcom158       -7.678874e-39 -1.808635e-01
bigcom160       -7.677206e-39 -3.169061e-01
bigcom161       -7.680542e-39 -1.359688e-01
bigcom162       -7.678874e-39 -1.998315e-01
bigcom164       -7.677206e-39 -2.053321e-01
bigcom166       -7.680542e-39 -1.983176e-01
bigcom167       -7.693914e-39 -3.817427e-01
bigcom171       -7.688894e-39 -4.089034e-01
bigcom173       -7.678874e-39 -2.909012e-01
bigcom175       -7.678874e-39 -2.099844e-01
bigcom176       -7.677206e-39 -1.033489e-01
bigcom177       -7.677206e-39 -1.003489e-01
bigcom178       -7.677206e-39 -3.982349e-01
bigcom180       -7.678874e-39 -1.070388e-01
bigcom181       -7.692240e-39 -1.100715e-01
bigcom184       -7.680542e-39 -1.643252e-01
bigcom186       -7.678874e-39 -3.723159e-01
bigcom187       -7.677206e-39 -3.216721e-01
bigcom189       -7.683881e-39 -1.233424e-01
bigcom194       -7.680542e-39 -2.769370e-01
bigcom195       -7.677206e-39 -1.981355e-01
bigcom196       -7.678874e-39 -5.116637e-01
bigcom204        0.000000e+00  0.000000e+00
bigcom205        0.000000e+00  0.000000e+00
bigcom212       -7.678874e-39 -3.486796e-01
bigcom214       -7.677206e-39 -4.685383e-02
bigcom222       -7.678874e-39 -1.003511e-01
bigcom223       -7.683881e-39 -7.639382e-02
bigcom226       -7.678874e-39 -1.170218e-01
bigcom227       -7.680542e-39 -1.229423e-01
bigcom229        0.000000e+00  0.000000e+00
bigcom233       -7.680542e-39 -2.465223e-02
bigcom236       -7.677206e-39 -9.832696e-02
bigcom237       -7.682211e-39 -1.295797e-01
bigcom246       -7.690567e-39 -2.146857e-01
bigcom248       -7.692240e-39 -1.244318e-01
bigcom249       -7.682211e-39 -1.865920e-01
bigcom250       -7.697264e-39 -6.283646e-02
bigcom254       -7.678874e-39 -1.827969e-01
bigcom266       -7.678874e-39 -1.785514e-01
bigcom269        0.000000e+00  0.000000e+00
bigcom272       -7.677206e-39 -7.572995e-02
bigcom274       -7.715743e-39 -1.231238e-01
bigcom281       -7.682211e-39 -1.271677e-01
bigcom291       -7.682211e-39 -1.697450e-01
bigcom292       -7.678874e-39 -2.461479e-01
bigcom295       -7.683881e-39 -1.871498e-01
bigcom299       -7.678874e-39 -3.024066e-01
bigcom301       -7.683881e-39 -1.146401e-01
bigcom306       -7.677206e-39 -3.561567e-02
bigcom309       -7.677206e-39 -3.166114e-01
bigcom314       -7.680542e-39 -8.940595e-02
bigcom321       -7.677206e-39 -4.347818e-01
bigcom341       -7.678874e-39 -6.217113e-02
bigcom350       -7.678874e-39 -3.579420e-01
bigcom353       -7.678874e-39 -8.885050e-02
bigcom359       -7.678874e-39 -3.161556e-01
bigcom363       -7.677206e-39 -1.560338e-01
bigcom365       -7.682211e-39 -2.002080e-01
bigcom385        4.975910e-37  2.579704e+00
bigcom386       -7.680542e-39 -3.948849e-02
bigcom408       -7.678874e-39 -2.637234e-01
bigcom412       -7.677206e-39 -4.725659e-01
bigcom480       -7.677206e-39 -1.986718e-01
spin_vertex     -1.325114e-38 -4.001556e-01
membership_s1    1.025731e-39  1.176003e-01
membership_s3   -7.677206e-39 -4.001303e-03
membership_s4   -6.199981e-39 -7.830450e-02
membership_s5   -5.631821e-39 -1.368070e-01
membership_s6   -7.889653e-39 -2.292919e-01
membership_s7   -4.099709e-39  1.133369e-02
membership_s8   -7.678874e-39 -1.374095e-01
membership_s9   -7.680542e-39 -1.843832e-01
membership_s11  -7.678874e-39 -4.613417e-02
membership_s12  -7.683881e-39 -1.863059e-01
membership_s14  -7.682211e-39 -1.911291e-01
membership_s15  -7.759775e-39 -1.751982e-01
membership_s16  -7.683881e-39 -1.135594e-01
membership_s17  -7.677206e-39 -1.359103e-01
membership_s18  -7.742780e-39 -2.181640e-01
membership_s20  -7.677206e-39 -3.217529e-01
membership_s21  -7.736003e-39 -2.132010e-01
membership_s22  -7.693914e-39 -1.258226e-01
membership_s24  -7.698941e-39 -1.278995e-01
membership_s25  -7.705653e-39 -1.306012e-01
membership_s26   0.000000e+00  0.000000e+00
membership_s27  -8.287280e-39 -2.191930e-01
membership_s28  -7.680542e-39 -1.561758e-01
membership_s30   1.741353e-38  2.700970e-01
membership_s31  -8.053197e-39 -2.075097e-01
membership_s32   2.711603e-38  4.431955e-01
membership_s33  -7.677206e-39 -5.848892e-02
membership_s36  -8.993522e-39 -1.245089e-01
membership_s37  -7.714060e-39 -1.372597e-01
V1               1.809948e-38  3.512775e-02
V2              -5.814004e-38 -1.022334e+00
pdi             -1.303769e-35 -4.931886e+02
adhesion        -8.035413e-42 -9.657589e-05
cohesion         1.608237e-41  1.935066e-04
inner            5.425437e-43  8.661827e-06
outer           -6.612003e-42 -6.378637e-05
ioratio         -6.532851e-38 -8.220919e-01
comsize          2.747562e-41  3.314634e-04
[1] "Dataset: med_targets Model GBM, run: 6 of 10 2015-06-22 15:02:38"
Iter   TrainDeviance   ValidDeviance   StepSize   Improve
     1        0.0895            -nan     0.0100    0.0007
     2        0.0854            -nan     0.0100    0.0001
     3        0.0833            -nan     0.0100    0.0002
     4        0.0814            -nan     0.0100   -0.0000
     5        0.0794            -nan     0.0100    0.0001
     6        0.0778            -nan     0.0100    0.0000
     7        0.0756            -nan     0.0100    0.0000
     8        0.0736            -nan     0.0100    0.0002
     9        0.0725            -nan     0.0100    0.0000
    10        0.0713            -nan     0.0100   -0.0000
    20        0.0614            -nan     0.0100   -0.0000
    40        0.0506            -nan     0.0100   -0.0000
    60        0.0433            -nan     0.0100    0.0000
    80        0.0383            -nan     0.0100   -0.0000
   100        0.0337            -nan     0.0100   -0.0000
   120        0.0302            -nan     0.0100    0.0000
   140        0.0276            -nan     0.0100   -0.0000
   160        0.0253            -nan     0.0100   -0.0000
   180        0.0232            -nan     0.0100   -0.0000
   194        0.0219            -nan     0.0100    0.0000

[1] "GBM variable coefficients"
                            var     rel.inf
ratio5                   ratio5 6.386568086
comsize                 comsize 6.161267878
V2                           V2 4.760615552
adhesion               adhesion 3.488518886
bigcom30               bigcom30 3.428561923
spin_vertex         spin_vertex 3.201499922
cohesion               cohesion 2.849220526
V1                           V1 2.804870263
third                     third 2.765655998
outer                     outer 2.531171365
orbit18                 orbit18 2.205937767
walktrap_vertex walktrap_vertex 2.177663627
orbit62                 orbit62 1.928821941
trans                     trans 1.844579284
graph12                 graph12 1.674246043
graph20                 graph20 1.646624075
bet                         bet 1.602107094
graph7                   graph7 1.598198583
inner                     inner 1.579703844
ioratio                 ioratio 1.554871051
orbit39                 orbit39 1.535682374
membership_s32   membership_s32 1.237636710
graph2                   graph2 1.230580494
orbit30                 orbit30 1.200087458
knn                         knn 1.187254745
graph6                   graph6 1.151952034
graph25                 graph25 1.101719481
orbit24                 orbit24 1.089797729
pagerank               pagerank 1.042866447
ratio4                   ratio4 1.029122218
orbit56                 orbit56 0.999062129
graph1                   graph1 0.874521557
fourth                   fourth 0.866550887
orbit69                 orbit69 0.822749936
constraint           constraint 0.790575519
orbit27                 orbit27 0.777739458
ratio2                   ratio2 0.770366965
graph5                   graph5 0.750080623
orbit11                 orbit11 0.688722129
orbit20                 orbit20 0.673213960
graph23                 graph23 0.634975339
graph18                 graph18 0.632060370
orbit5                   orbit5 0.628308155
graph17                 graph17 0.625846857
graph4                   graph4 0.617197861
graph24                 graph24 0.599483208
bigcom52               bigcom52 0.591603833
orbit25                 orbit25 0.588669296
orbit32                 orbit32 0.578933913
sixth                     sixth 0.569781924
orbit52                 orbit52 0.569397739
orbit28                 orbit28 0.550349902
graph13                 graph13 0.545671543
graph0                   graph0 0.534292075
orbit10                 orbit10 0.524434348
orbit2                   orbit2 0.523031597
orbit35                 orbit35 0.485409491
orbit65                 orbit65 0.482012960
orbit48                 orbit48 0.463069375
membership_s1     membership_s1 0.427115831
orbit53                 orbit53 0.421655227
ratio6                   ratio6 0.405722642
orbit36                 orbit36 0.372293558
orbit40                 orbit40 0.369795337
orbit54                 orbit54 0.367352193
ratio1                   ratio1 0.364583733
graph15                 graph15 0.359062230
orbit4                   orbit4 0.338673206
orbit9                   orbit9 0.325743581
ratio3                   ratio3 0.324559071
graph10                 graph10 0.323942827
orbit50                 orbit50 0.313967806
graph3                   graph3 0.300608534
graph21                 graph21 0.297015649
graph11                 graph11 0.283618877
fifth                     fifth 0.280093312
coreness               coreness 0.278493178
orbit41                 orbit41 0.278416376
orbit13                 orbit13 0.277005937
orbit49                 orbit49 0.274591199
membership_s30   membership_s30 0.259079220
graph14                 graph14 0.243621477
orbit16                 orbit16 0.232053415
orbit38                 orbit38 0.225847845
graph19                 graph19 0.222460599
upto_fifth           upto_fifth 0.217955198
orbit45                 orbit45 0.216355910
orbit17                 orbit17 0.207246152
orbit42                 orbit42 0.203197295
graph8                   graph8 0.198889811
orbit31                 orbit31 0.196477236
orbit58                 orbit58 0.193239907
orbit59                 orbit59 0.192456045
orbit29                 orbit29 0.182019474
bigcom116             bigcom116 0.178095914
graph16                 graph16 0.174691060
orbit37                 orbit37 0.173142700
graph26                 graph26 0.166422802
orbit47                 orbit47 0.149578247
bigcom21               bigcom21 0.145624812
orbit46                 orbit46 0.140028233
graph22                 graph22 0.136298997
orbit19                 orbit19 0.135285397
orbit60                 orbit60 0.127517706
orbit64                 orbit64 0.125277974
orbit63                 orbit63 0.120436582
graph9                   graph9 0.115502837
upto_fourth         upto_fourth 0.112286744
bigcom28               bigcom28 0.101028106
orbit33                 orbit33 0.096608142
orbit21                 orbit21 0.094249814
orbit12                 orbit12 0.090109995
close                     close 0.090079072
graph27                 graph27 0.089380765
orbit23                 orbit23 0.082635994
orbit55                 orbit55 0.070829663
orbit61                 orbit61 0.065779461
ecc                         ecc 0.063070948
bigcom3                 bigcom3 0.057754144
orbit57                 orbit57 0.047105164
bigcom4                 bigcom4 0.045594715
orbit15                 orbit15 0.041772891
orbit26                 orbit26 0.037514088
orbit44                 orbit44 0.033575722
upto_third           upto_third 0.032448319
orbit1                   orbit1 0.027323263
orbit51                 orbit51 0.025338444
selfinter             selfinter 0.020508050
orbit43                 orbit43 0.017435503
AP                           AP 0.016900716
graph28                 graph28 0.012050410
pdi                         pdi 0.009990374
graph29                 graph29 0.000000000
orbit0                   orbit0 0.000000000
orbit3                   orbit3 0.000000000
orbit6                   orbit6 0.000000000
orbit7                   orbit7 0.000000000
orbit8                   orbit8 0.000000000
orbit14                 orbit14 0.000000000
orbit22                 orbit22 0.000000000
orbit34                 orbit34 0.000000000
orbit66                 orbit66 0.000000000
orbit67                 orbit67 0.000000000
orbit68                 orbit68 0.000000000
orbit70                 orbit70 0.000000000
orbit71                 orbit71 0.000000000
orbit72                 orbit72 0.000000000
eccrad                   eccrad 0.000000000
hubscore               hubscore 0.000000000
evcent                   evcent 0.000000000
first                     first 0.000000000
upto_second         upto_second 0.000000000
upto_sixth           upto_sixth 0.000000000
second                   second 0.000000000
bigcom1                 bigcom1 0.000000000
bigcom2                 bigcom2 0.000000000
bigcom6                 bigcom6 0.000000000
bigcom8                 bigcom8 0.000000000
bigcom9                 bigcom9 0.000000000
bigcom11               bigcom11 0.000000000
bigcom13               bigcom13 0.000000000
bigcom15               bigcom15 0.000000000
bigcom16               bigcom16 0.000000000
bigcom22               bigcom22 0.000000000
bigcom24               bigcom24 0.000000000
bigcom26               bigcom26 0.000000000
bigcom31               bigcom31 0.000000000
bigcom32               bigcom32 0.000000000
bigcom33               bigcom33 0.000000000
bigcom34               bigcom34 0.000000000
bigcom36               bigcom36 0.000000000
bigcom37               bigcom37 0.000000000
bigcom38               bigcom38 0.000000000
bigcom39               bigcom39 0.000000000
bigcom40               bigcom40 0.000000000
bigcom43               bigcom43 0.000000000
bigcom44               bigcom44 0.000000000
bigcom46               bigcom46 0.000000000
bigcom47               bigcom47 0.000000000
bigcom49               bigcom49 0.000000000
bigcom50               bigcom50 0.000000000
bigcom51               bigcom51 0.000000000
bigcom54               bigcom54 0.000000000
bigcom56               bigcom56 0.000000000
bigcom62               bigcom62 0.000000000
bigcom66               bigcom66 0.000000000
bigcom68               bigcom68 0.000000000
bigcom69               bigcom69 0.000000000
bigcom71               bigcom71 0.000000000
bigcom72               bigcom72 0.000000000
bigcom73               bigcom73 0.000000000
bigcom74               bigcom74 0.000000000
bigcom75               bigcom75 0.000000000
bigcom76               bigcom76 0.000000000
bigcom77               bigcom77 0.000000000
bigcom79               bigcom79 0.000000000
bigcom80               bigcom80 0.000000000
bigcom82               bigcom82 0.000000000
bigcom83               bigcom83 0.000000000
bigcom84               bigcom84 0.000000000
bigcom85               bigcom85 0.000000000
bigcom87               bigcom87 0.000000000
bigcom89               bigcom89 0.000000000
bigcom91               bigcom91 0.000000000
bigcom92               bigcom92 0.000000000
bigcom93               bigcom93 0.000000000
bigcom96               bigcom96 0.000000000
bigcom97               bigcom97 0.000000000
bigcom98               bigcom98 0.000000000
bigcom99               bigcom99 0.000000000
bigcom101             bigcom101 0.000000000
bigcom104             bigcom104 0.000000000
bigcom106             bigcom106 0.000000000
bigcom109             bigcom109 0.000000000
bigcom113             bigcom113 0.000000000
bigcom120             bigcom120 0.000000000
bigcom123             bigcom123 0.000000000
bigcom126             bigcom126 0.000000000
bigcom127             bigcom127 0.000000000
bigcom137             bigcom137 0.000000000
bigcom139             bigcom139 0.000000000
bigcom140             bigcom140 0.000000000
bigcom143             bigcom143 0.000000000
bigcom145             bigcom145 0.000000000
bigcom146             bigcom146 0.000000000
bigcom147             bigcom147 0.000000000
bigcom149             bigcom149 0.000000000
bigcom153             bigcom153 0.000000000
bigcom154             bigcom154 0.000000000
bigcom156             bigcom156 0.000000000
bigcom157             bigcom157 0.000000000
bigcom158             bigcom158 0.000000000
bigcom160             bigcom160 0.000000000
bigcom161             bigcom161 0.000000000
bigcom162             bigcom162 0.000000000
bigcom164             bigcom164 0.000000000
bigcom166             bigcom166 0.000000000
bigcom167             bigcom167 0.000000000
bigcom171             bigcom171 0.000000000
bigcom173             bigcom173 0.000000000
bigcom175             bigcom175 0.000000000
bigcom176             bigcom176 0.000000000
bigcom177             bigcom177 0.000000000
bigcom178             bigcom178 0.000000000
bigcom180             bigcom180 0.000000000
bigcom181             bigcom181 0.000000000
bigcom184             bigcom184 0.000000000
bigcom186             bigcom186 0.000000000
bigcom187             bigcom187 0.000000000
bigcom189             bigcom189 0.000000000
bigcom194             bigcom194 0.000000000
bigcom195             bigcom195 0.000000000
bigcom196             bigcom196 0.000000000
bigcom204             bigcom204 0.000000000
bigcom205             bigcom205 0.000000000
bigcom212             bigcom212 0.000000000
bigcom214             bigcom214 0.000000000
bigcom222             bigcom222 0.000000000
bigcom223             bigcom223 0.000000000
bigcom226             bigcom226 0.000000000
bigcom227             bigcom227 0.000000000
bigcom229             bigcom229 0.000000000
bigcom233             bigcom233 0.000000000
bigcom236             bigcom236 0.000000000
bigcom237             bigcom237 0.000000000
bigcom246             bigcom246 0.000000000
bigcom248             bigcom248 0.000000000
bigcom249             bigcom249 0.000000000
bigcom250             bigcom250 0.000000000
bigcom254             bigcom254 0.000000000
bigcom266             bigcom266 0.000000000
bigcom269             bigcom269 0.000000000
bigcom272             bigcom272 0.000000000
bigcom274             bigcom274 0.000000000
bigcom281             bigcom281 0.000000000
bigcom291             bigcom291 0.000000000
bigcom292             bigcom292 0.000000000
bigcom295             bigcom295 0.000000000
bigcom299             bigcom299 0.000000000
bigcom301             bigcom301 0.000000000
bigcom306             bigcom306 0.000000000
bigcom309             bigcom309 0.000000000
bigcom314             bigcom314 0.000000000
bigcom321             bigcom321 0.000000000
bigcom341             bigcom341 0.000000000
bigcom350             bigcom350 0.000000000
bigcom353             bigcom353 0.000000000
bigcom359             bigcom359 0.000000000
bigcom363             bigcom363 0.000000000
bigcom365             bigcom365 0.000000000
bigcom385             bigcom385 0.000000000
bigcom386             bigcom386 0.000000000
bigcom408             bigcom408 0.000000000
bigcom412             bigcom412 0.000000000
bigcom480             bigcom480 0.000000000
membership_s3     membership_s3 0.000000000
membership_s4     membership_s4 0.000000000
membership_s5     membership_s5 0.000000000
membership_s6     membership_s6 0.000000000
membership_s7     membership_s7 0.000000000
membership_s8     membership_s8 0.000000000
membership_s9     membership_s9 0.000000000
membership_s11   membership_s11 0.000000000
membership_s12   membership_s12 0.000000000
membership_s14   membership_s14 0.000000000
membership_s15   membership_s15 0.000000000
membership_s16   membership_s16 0.000000000
membership_s17   membership_s17 0.000000000
membership_s18   membership_s18 0.000000000
membership_s20   membership_s20 0.000000000
membership_s21   membership_s21 0.000000000
membership_s22   membership_s22 0.000000000
membership_s24   membership_s24 0.000000000
membership_s25   membership_s25 0.000000000
membership_s26   membership_s26 0.000000000
membership_s27   membership_s27 0.000000000
membership_s28   membership_s28 0.000000000
membership_s31   membership_s31 0.000000000
membership_s33   membership_s33 0.000000000
membership_s36   membership_s36 0.000000000
membership_s37   membership_s37 0.000000000
[1] "Dataset: med_targets Model RF, run: 6 of 10 2015-06-22 15:03:46"
     |      Out-of-bag   |
Tree |      MSE  %Var(y) |
   1 |   0.0151   188.65 |
   2 |  0.01598   199.58 |
   3 |  0.01791   223.71 |
   4 |  0.01491   186.27 |
   5 |   0.0132   164.96 |
   6 |  0.01451   181.29 |
   7 |  0.01329   166.06 |
   8 |  0.01247   155.78 |
   9 |  0.01236   154.39 |
  10 |  0.01172   146.39 |
  11 |  0.01144   142.86 |
  12 |  0.01107   138.34 |
  13 |   0.0108   134.94 |
  14 |  0.01053   131.56 |
  15 |  0.01044   130.41 |
  16 |  0.01028   128.41 |
  17 |  0.01013   126.50 |
  18 | 0.009954   124.35 |
  19 | 0.009848   123.03 |
  20 | 0.009602   119.96 |
  21 | 0.009406   117.50 |
  22 | 0.009314   116.36 |
  23 | 0.009173   114.60 |
  24 | 0.009108   113.79 |
  25 | 0.009025   112.74 |
  26 | 0.009025   112.74 |
  27 | 0.008944   111.73 |
  28 | 0.009014   112.61 |
  29 | 0.008964   111.98 |
  30 |  0.00896   111.93 |
  31 | 0.008945   111.75 |
  32 | 0.008916   111.38 |
  33 | 0.008922   111.46 |
  34 |  0.00888   110.94 |
  35 | 0.008843   110.47 |
  36 | 0.008837   110.39 |
  37 |  0.00881   110.06 |
  38 | 0.008796   109.89 |
  39 | 0.008781   109.70 |
  40 | 0.008782   109.71 |
  41 | 0.008751   109.32 |
  42 |  0.00871   108.81 |
  43 | 0.008726   109.01 |
  44 | 0.008713   108.85 |
  45 | 0.008708   108.79 |
  46 | 0.008719   108.93 |
  47 |  0.00871   108.81 |
  48 | 0.008698   108.66 |
  49 | 0.008679   108.43 |
  50 | 0.008691   108.58 |
  51 | 0.008681   108.44 |
  52 | 0.008684   108.48 |
  53 | 0.008666   108.26 |
  54 | 0.008674   108.36 |
  55 | 0.008627   107.78 |
  56 | 0.008657   108.15 |
  57 | 0.008665   108.25 |
  58 | 0.008635   107.87 |
  59 | 0.008611   107.57 |
  60 | 0.008604   107.49 |
  61 | 0.008565   107.00 |
  62 | 0.008561   106.95 |
  63 | 0.008544   106.74 |
  64 | 0.008526   106.51 |
  65 | 0.008505   106.26 |
  66 | 0.008508   106.29 |
  67 | 0.008508   106.28 |
  68 | 0.008494   106.11 |
  69 | 0.008504   106.23 |
  70 | 0.008503   106.22 |
  71 | 0.008509   106.30 |
  72 | 0.008505   106.25 |
  73 | 0.008508   106.29 |
  74 | 0.008505   106.25 |
  75 | 0.008492   106.09 |
  76 | 0.008494   106.11 |
  77 | 0.008471   105.82 |
  78 | 0.008482   105.96 |
  79 | 0.008466   105.77 |
  80 | 0.008457   105.66 |
  81 | 0.008445   105.50 |
  82 | 0.008443   105.48 |
  83 | 0.008446   105.51 |
  84 | 0.008446   105.51 |
  85 | 0.008445   105.51 |
  86 | 0.008419   105.18 |
  87 |  0.00841   105.06 |
  88 | 0.008415   105.12 |
  89 | 0.008421   105.20 |
  90 | 0.008416   105.13 |
  91 | 0.008421   105.20 |
  92 | 0.008401   104.95 |
  93 | 0.008406   105.02 |
  94 | 0.008399   104.93 |
  95 | 0.008388   104.79 |
  96 | 0.008387   104.77 |
  97 | 0.008367   104.53 |
  98 | 0.008359   104.42 |
  99 | 0.008361   104.45 |
 100 | 0.008363   104.48 |
[1] "Random Forest variable coefficients"
                      %IncMSE IncNodePurity
graph0           1.794304e-05  3.375699e-02
graph1           1.958562e-04  6.823895e-02
graph2           1.925634e-04  5.841605e-02
graph3           2.894279e-04  1.174650e-01
graph4           5.827457e-04  1.154960e-01
graph5           5.843777e-04  1.639983e-01
graph6           5.613437e-04  1.063028e-01
graph7           1.285110e-03  3.117644e-01
graph8           2.153880e-04  7.997960e-02
graph9           8.806632e-05  1.385779e-01
graph10          1.337938e-03  1.422148e-01
graph11          1.613915e-03  1.543845e-01
graph12          1.179848e-03  1.448627e-01
graph13          1.526604e-03  2.389249e-01
graph14          1.800981e-03  2.371071e-01
graph15          1.786628e-03  1.754099e-01
graph16          1.584445e-04  7.361994e-02
graph17          3.439636e-04  3.131835e-01
graph18          6.430734e-04  1.358793e-01
graph19          1.510814e-04  1.481222e-01
graph20          3.896157e-03  3.382101e-01
graph21          3.615860e-04  2.110451e-01
graph22          7.139838e-04  1.733813e-01
graph23          2.483430e-03  2.897005e-01
graph24          5.063957e-04  1.909005e-01
graph25          1.691787e-03  2.419187e-01
graph26          1.139823e-03  1.598936e-01
graph27          1.135795e-04  6.285486e-02
graph28          4.353012e-04  7.396352e-02
graph29          1.843732e-04  1.582679e-02
orbit0           1.537944e-04  7.345347e-02
orbit1           4.946747e-04  3.789111e-02
orbit2           7.413256e-04  1.789554e-01
orbit3           5.561619e-04  1.348990e-01
orbit4           8.433217e-04  9.819630e-02
orbit5           5.191300e-05  1.471584e-01
orbit6           1.038428e-03  7.596635e-02
orbit7           1.384548e-03  1.465922e-01
orbit8           8.601498e-04  1.038695e-01
orbit9           1.149380e-03  2.086803e-01
orbit10          9.590866e-04  2.952248e-01
orbit11          1.380073e-03  1.086937e-01
orbit12          6.691327e-04  2.152869e-01
orbit13          2.049643e-04  1.785148e-01
orbit14         -5.882353e-06  1.333333e-02
orbit15          3.149176e-04  1.986163e-01
orbit16          5.306394e-04  1.948588e-01
orbit17          6.472294e-04  1.194768e-01
orbit18          1.637521e-04  3.267576e-01
orbit19          8.968906e-04  9.020232e-02
orbit20          2.068025e-03  1.528573e-01
orbit21          3.516474e-04  1.518435e-01
orbit22          1.037553e-03  1.698625e-01
orbit23          5.527983e-04  8.139456e-02
orbit24          2.060650e-03  6.220922e-01
orbit25          2.470634e-03  1.595732e-01
orbit26          4.886579e-04  7.620503e-02
orbit27          8.014294e-04  1.190948e-01
orbit28          1.909265e-04  5.320196e-02
orbit29          6.412127e-04  1.935563e-01
orbit30          6.109675e-04  1.801016e-01
orbit31          4.968597e-04  2.313739e-01
orbit32          7.005692e-04  1.609018e-01
orbit33          1.772808e-04  8.205389e-02
orbit34          2.005560e-03  2.246098e-01
orbit35          2.512929e-05  1.738682e-01
orbit36          3.778550e-04  2.604262e-01
orbit37          8.603963e-04  1.328714e-01
orbit38          4.737512e-04  1.353252e-01
orbit39          2.309073e-03  7.747382e-01
orbit40          1.780343e-03  3.269731e-01
orbit41          2.160690e-04  8.656485e-02
orbit42          3.811049e-04  4.631777e-02
orbit43          5.394761e-05  5.749466e-02
orbit44          7.993735e-05  4.501811e-02
orbit45          1.256590e-03  1.936338e-01
orbit46          2.225502e-04  1.253799e-01
orbit47          1.735077e-04  9.813470e-02
orbit48          2.301837e-04  6.196951e-02
orbit49          3.469576e-03  3.011061e-01
orbit50          2.037122e-05  1.470224e-01
orbit51          8.447088e-04  1.185483e-01
orbit52          3.150047e-04  1.452786e-01
orbit53          7.304897e-04  2.434744e-01
orbit54          1.028629e-03  1.699546e-01
orbit55          6.673000e-05  4.194643e-02
orbit56          6.499593e-03  4.554636e-01
orbit57          5.112222e-04  1.146607e-02
orbit58          1.361318e-04  7.696448e-02
orbit59          2.118243e-03  2.154880e-01
orbit60          2.477199e-05  4.461136e-02
orbit61          1.156738e-05  2.547619e-02
orbit62          3.734744e-03  5.635401e-01
orbit63          5.468556e-04  1.677491e-01
orbit64          2.028971e-04  9.000631e-02
orbit65          1.921524e-03  1.105774e-01
orbit66          3.584038e-04  4.908520e-02
orbit67          5.502732e-05  3.391304e-02
orbit68          1.072709e-04  1.843882e-02
orbit69          1.498233e-04  9.521194e-02
orbit70          7.023191e-04  1.050915e-01
orbit71          2.898551e-05  6.519692e-02
orbit72         -1.800720e-05  8.571429e-03
AP               0.000000e+00  3.881444e-19
bet              2.675915e-04  2.969336e-01
ecc              2.082103e-05  2.930534e-02
eccrad          -1.498801e-06  1.761905e-02
close            7.594810e-04  1.690483e-01
constraint       2.207431e-04  1.025133e-01
coreness         9.284154e-04  6.949220e-02
knn              7.307569e-04  1.355436e-01
hubscore         4.759072e-05  1.865613e-02
pagerank         2.226259e-04  3.892395e-01
trans            1.126959e-03  2.848233e-01
evcent           8.875107e-04  1.593337e-01
first            2.306777e-04  4.775285e-02
upto_second      1.329271e-04  5.387938e-02
upto_third       1.503136e-04  1.181870e-01
upto_fourth      1.650915e-04  4.255391e-02
upto_fifth       3.705980e-04  1.353687e-01
upto_sixth       2.217689e-05  2.988896e-02
second           1.784652e-05  3.277778e-02
third            2.069137e-03  5.809881e-01
fourth           1.011815e-03  1.872012e-01
fifth            1.157605e-03  2.336275e-01
sixth            6.354329e-04  1.731376e-01
ratio1           7.899763e-04  2.432862e-01
ratio2           7.906454e-04  2.176749e-01
ratio3           2.303781e-04  1.037505e-01
ratio4           1.888540e-03  3.894688e-01
ratio5           7.171305e-04  9.652307e-01
ratio6           1.132513e-03  2.958859e-01
selfinter        0.000000e+00  1.401873e-18
walktrap_vertex  2.200918e-04  3.978231e-01
bigcom1          0.000000e+00  3.794708e-19
bigcom2          0.000000e+00  0.000000e+00
bigcom3          3.127234e-05  1.364898e-01
bigcom4         -1.186944e-05  7.937399e-03
bigcom6          0.000000e+00  1.734723e-20
bigcom8          0.000000e+00  6.613633e-20
bigcom9          0.000000e+00  3.035766e-20
bigcom11         0.000000e+00  2.059984e-20
bigcom13         0.000000e+00  1.951564e-20
bigcom15         0.000000e+00  0.000000e+00
bigcom16         0.000000e+00  1.301043e-20
bigcom21        -3.884597e-05  5.306701e-02
bigcom22         0.000000e+00  3.209238e-19
bigcom24         0.000000e+00  1.084202e-20
bigcom26         0.000000e+00  2.526191e-19
bigcom28        -5.135120e-05  3.254880e-02
bigcom30         1.478360e-03  8.081391e-01
bigcom31         0.000000e+00  4.336809e-21
bigcom32         0.000000e+00  1.301043e-20
bigcom33         0.000000e+00  0.000000e+00
bigcom34         0.000000e+00  0.000000e+00
bigcom36         0.000000e+00  1.301043e-20
bigcom37         0.000000e+00  0.000000e+00
bigcom38         0.000000e+00  0.000000e+00
bigcom39         0.000000e+00  4.336809e-21
bigcom40         0.000000e+00  2.439455e-19
bigcom43         0.000000e+00  4.336809e-21
bigcom44         0.000000e+00  1.322727e-19
bigcom46         0.000000e+00  1.084202e-20
bigcom47         0.000000e+00  1.734723e-20
bigcom49         0.000000e+00  8.673617e-21
bigcom50         0.000000e+00  0.000000e+00
bigcom51         0.000000e+00  1.301043e-20
bigcom52        -9.863724e-06  4.221827e-01
bigcom54         0.000000e+00  0.000000e+00
bigcom56         0.000000e+00  1.301043e-20
bigcom62         0.000000e+00  1.734723e-20
bigcom66         0.000000e+00  0.000000e+00
bigcom68         0.000000e+00  0.000000e+00
bigcom69         0.000000e+00  4.336809e-21
bigcom71         0.000000e+00  0.000000e+00
bigcom72         0.000000e+00  0.000000e+00
bigcom73         0.000000e+00  6.505213e-21
bigcom74         0.000000e+00  2.602085e-20
bigcom75         0.000000e+00  2.168404e-20
bigcom76         0.000000e+00  2.168404e-21
bigcom77         0.000000e+00  3.035766e-20
bigcom79         0.000000e+00  0.000000e+00
bigcom80         0.000000e+00  0.000000e+00
bigcom82         0.000000e+00  1.734723e-20
bigcom83         0.000000e+00  0.000000e+00
bigcom84         0.000000e+00  4.336809e-21
bigcom85         0.000000e+00  0.000000e+00
bigcom87         0.000000e+00  6.505213e-21
bigcom89         0.000000e+00  1.084202e-21
bigcom91         0.000000e+00  8.673617e-21
bigcom92         0.000000e+00  1.084202e-20
bigcom93         0.000000e+00  0.000000e+00
bigcom96         0.000000e+00  1.431147e-19
bigcom97         0.000000e+00  1.517883e-20
bigcom98         0.000000e+00  1.301043e-20
bigcom99         0.000000e+00  0.000000e+00
bigcom101        0.000000e+00  1.734723e-20
bigcom104        0.000000e+00  0.000000e+00
bigcom106        0.000000e+00  8.673617e-21
bigcom109        0.000000e+00  0.000000e+00
bigcom113        0.000000e+00  1.084202e-21
bigcom116        2.883862e-04  1.907301e-01
bigcom120        0.000000e+00  0.000000e+00
bigcom123        0.000000e+00  0.000000e+00
bigcom126        0.000000e+00  1.301043e-20
bigcom127        0.000000e+00  8.673617e-21
bigcom137        0.000000e+00  2.602085e-20
bigcom139        0.000000e+00  8.673617e-21
bigcom140        0.000000e+00  0.000000e+00
bigcom143        0.000000e+00  1.084202e-21
bigcom145        0.000000e+00  0.000000e+00
bigcom146        0.000000e+00  8.673617e-21
bigcom147        0.000000e+00  0.000000e+00
bigcom149        0.000000e+00  8.673617e-21
bigcom153        0.000000e+00  0.000000e+00
bigcom154        0.000000e+00  0.000000e+00
bigcom156        0.000000e+00  6.505213e-21
bigcom157        0.000000e+00  4.336809e-21
bigcom158        0.000000e+00  0.000000e+00
bigcom160        0.000000e+00  0.000000e+00
bigcom161        0.000000e+00  4.336809e-21
bigcom162        0.000000e+00  4.336809e-21
bigcom164        0.000000e+00  0.000000e+00
bigcom166        0.000000e+00  0.000000e+00
bigcom167        0.000000e+00  2.818926e-20
bigcom171        0.000000e+00  2.168404e-20
bigcom173        0.000000e+00  6.505213e-21
bigcom175        0.000000e+00  0.000000e+00
bigcom176        0.000000e+00  0.000000e+00
bigcom177        0.000000e+00  2.168404e-21
bigcom178        0.000000e+00  0.000000e+00
bigcom180        0.000000e+00  0.000000e+00
bigcom181        0.000000e+00  1.301043e-20
bigcom184        0.000000e+00  4.336809e-21
bigcom186        0.000000e+00  1.084202e-20
bigcom187       -6.160467e-06  5.603227e-01
bigcom189        0.000000e+00  4.336809e-21
bigcom194        0.000000e+00  0.000000e+00
bigcom195        0.000000e+00  4.336809e-21
bigcom196        0.000000e+00  4.336809e-21
bigcom204        0.000000e+00  0.000000e+00
bigcom205        0.000000e+00  0.000000e+00
bigcom212        0.000000e+00  0.000000e+00
bigcom214        0.000000e+00  2.168404e-21
bigcom222        0.000000e+00  8.673617e-21
bigcom223        0.000000e+00  0.000000e+00
bigcom226        0.000000e+00  2.775558e-19
bigcom227        0.000000e+00  0.000000e+00
bigcom229        0.000000e+00  0.000000e+00
bigcom233        0.000000e+00  0.000000e+00
bigcom236        0.000000e+00  0.000000e+00
bigcom237        0.000000e+00  8.673617e-21
bigcom246        0.000000e+00  1.301043e-20
bigcom248        0.000000e+00  4.336809e-21
bigcom249        0.000000e+00  8.673617e-21
bigcom250        0.000000e+00  0.000000e+00
bigcom254        0.000000e+00  0.000000e+00
bigcom266        0.000000e+00  0.000000e+00
bigcom269        0.000000e+00  0.000000e+00
bigcom272        0.000000e+00  0.000000e+00
bigcom274        0.000000e+00  8.673617e-21
bigcom281        0.000000e+00  5.421011e-21
bigcom291        0.000000e+00  0.000000e+00
bigcom292        0.000000e+00  0.000000e+00
bigcom295        0.000000e+00  1.084202e-20
bigcom299        0.000000e+00  0.000000e+00
bigcom301        0.000000e+00  5.421011e-21
bigcom306        0.000000e+00  0.000000e+00
bigcom309        0.000000e+00  0.000000e+00
bigcom314        0.000000e+00  4.336809e-21
bigcom321        0.000000e+00  1.301043e-20
bigcom341        0.000000e+00  0.000000e+00
bigcom350        0.000000e+00  0.000000e+00
bigcom353        0.000000e+00  0.000000e+00
bigcom359        0.000000e+00  0.000000e+00
bigcom363        0.000000e+00  0.000000e+00
bigcom365        0.000000e+00  0.000000e+00
bigcom385        5.924171e-06  4.053656e-01
bigcom386        0.000000e+00  4.336809e-21
bigcom408        0.000000e+00  1.734723e-20
bigcom412        0.000000e+00  0.000000e+00
bigcom480        0.000000e+00  0.000000e+00
spin_vertex      1.494736e-04  9.353199e-01
membership_s1    5.618256e-04  8.663705e-02
membership_s3    0.000000e+00  6.505213e-21
membership_s4    0.000000e+00  2.851452e-19
membership_s5    0.000000e+00  2.818926e-19
membership_s6    0.000000e+00  1.160096e-19
membership_s7    0.000000e+00  3.220080e-19
membership_s8    0.000000e+00  0.000000e+00
membership_s9    0.000000e+00  1.951564e-20
membership_s11   0.000000e+00  0.000000e+00
membership_s12   0.000000e+00  0.000000e+00
membership_s14   0.000000e+00  1.301043e-20
membership_s15   0.000000e+00  2.818926e-20
membership_s16   0.000000e+00  0.000000e+00
membership_s17   0.000000e+00  4.336809e-21
membership_s18   0.000000e+00  2.493665e-20
membership_s20   0.000000e+00  0.000000e+00
membership_s21   0.000000e+00  3.577867e-20
membership_s22   0.000000e+00  4.336809e-21
membership_s24   0.000000e+00  3.903128e-20
membership_s25   0.000000e+00  0.000000e+00
membership_s26   0.000000e+00  0.000000e+00
membership_s27   0.000000e+00  1.279359e-19
membership_s28   0.000000e+00  3.035766e-20
membership_s30   2.666617e-04  3.943491e-02
membership_s31   0.000000e+00  3.567025e-19
membership_s32   4.052575e-04  2.874930e-01
membership_s33   0.000000e+00  6.505213e-21
membership_s36   0.000000e+00  1.149254e-19
membership_s37   0.000000e+00  1.301043e-20
V1               1.567514e-03  8.865876e-01
V2               1.336458e-03  1.059055e+00
pdi              0.000000e+00  7.199102e-19
adhesion         1.872540e-02  8.540029e-01
cohesion         2.060356e-02  9.317383e-01
inner            3.854181e-03  6.598131e-01
outer            2.378000e-03  7.684742e-01
ioratio          2.670154e-03  7.251403e-01
comsize          3.028575e-03  1.258977e+00
[1] "Dataset: med_targets Model GLM, run: 6 of 10 2015-06-22 15:04:53"
[1] "glmnet variable coefficients"
                         [,1]          [,2]
(Intercept)     -4.811525e+00 -2.086535e+01
graph0           1.479588e-40  1.305949e-03
graph1           5.092272e-43 -1.462692e-05
graph2          -5.063634e-41 -2.556498e-03
graph3           3.290888e-44 -5.448689e-08
graph4          -8.088758e-46 -7.870365e-09
graph5           1.671425e-42 -2.352794e-05
graph6           2.180311e-43  8.215125e-08
graph7           2.956589e-42 -4.124416e-05
graph8          -4.574392e-41 -9.153985e-04
graph9           4.727490e-46 -5.713493e-09
graph10          1.794812e-47  1.040708e-10
graph11         -1.979380e-48 -1.862679e-11
graph12          2.882978e-45  8.448734e-09
graph13          6.045752e-45 -6.045557e-08
graph14          3.260480e-47  2.470913e-09
graph15          2.894610e-43  1.042707e-06
graph16          3.543190e-45 -4.720861e-08
graph17          1.081960e-44  8.454523e-08
graph18          1.439793e-43 -9.292260e-07
graph19          5.648174e-44  2.048648e-07
graph20          2.960394e-44 -2.709281e-07
graph21          3.251596e-43  3.382588e-06
graph22          1.709945e-45 -7.702721e-06
graph23          2.450882e-43 -8.374588e-08
graph24          5.193062e-43  2.685742e-06
graph25          2.718127e-42  3.152741e-05
graph26          1.190715e-42  4.533442e-06
graph27          1.101161e-41  2.161583e-04
graph28         -1.593420e-43 -3.688907e-05
graph29         -4.029707e-41 -8.327476e-04
orbit0           1.479588e-40  1.320106e-03
orbit1           4.786767e-43 -1.610988e-05
orbit2           8.466145e-42  3.558483e-05
orbit3          -5.063634e-41 -2.550083e-03
orbit4           5.121947e-44 -2.140416e-07
orbit5           7.134255e-44  3.384094e-07
orbit6          -8.094654e-46 -7.855974e-09
orbit7           5.753873e-43 -1.420217e-05
orbit8           1.671425e-42 -2.329530e-05
orbit9           1.113188e-42  9.458438e-06
orbit10          1.373162e-43 -2.539315e-06
orbit11          1.708388e-43 -1.148634e-04
orbit12          4.344291e-42 -2.635708e-05
orbit13         -4.869716e-42 -5.077335e-04
orbit14         -4.574392e-41 -9.121798e-04
orbit15          7.796920e-46 -1.499068e-08
orbit16          2.303895e-45  2.502918e-10
orbit17          1.379624e-45 -1.455997e-08
orbit18          3.011517e-46  1.967459e-09
orbit19          1.104783e-47  4.279134e-12
orbit20          1.170666e-47  3.286376e-10
orbit21          7.246076e-45  6.187341e-08
orbit22         -1.979380e-48 -1.863463e-11
orbit23         -9.153807e-45 -7.743600e-06
orbit24          6.188096e-45  3.979697e-08
orbit25          2.654479e-45 -3.515618e-08
orbit26          2.298461e-44  2.465027e-07
orbit27          3.103758e-44  6.542172e-08
orbit28          7.211531e-44  3.856743e-07
orbit29          5.196101e-45 -2.186144e-07
orbit30          3.459324e-44 -4.365666e-08
orbit31          1.080443e-46  4.938727e-09
orbit32          9.728193e-48  3.663940e-09
orbit33          4.173291e-44 -1.765207e-05
orbit34          2.894610e-43  1.083486e-06
orbit35          1.276144e-44 -3.769060e-07
orbit36          4.227926e-44 -3.014753e-09
orbit37          3.978191e-45 -3.792949e-08
orbit38          1.801183e-43  1.003914e-06
orbit39          7.311709e-44  9.611551e-07
orbit40          8.383342e-45 -4.667968e-10
orbit41          8.509287e-44  1.587604e-06
orbit42          5.711911e-43 -1.489316e-05
orbit43          1.453965e-43 -9.034959e-07
orbit44         -1.242158e-42 -2.228961e-04
orbit45          2.127992e-43  8.289253e-07
orbit46          9.595483e-44 -4.377072e-07
orbit47          6.596262e-43  2.735486e-06
orbit48          1.047672e-43  1.905372e-06
orbit49          3.680443e-44  8.177740e-08
orbit50         -1.151989e-42 -9.742942e-05
orbit51          6.820326e-43  7.411622e-06
orbit52          7.126757e-43  4.190873e-06
orbit53          1.502413e-42  2.881836e-05
orbit54          2.423192e-45 -7.697376e-06
orbit55         -1.829254e-42 -2.329374e-04
orbit56          1.651325e-42  2.063411e-05
orbit57         -9.220603e-45 -5.433786e-06
orbit58         -4.339718e-42 -1.140862e-04
orbit59          6.845296e-43  6.172200e-07
orbit60          1.940131e-42  3.869674e-05
orbit61          5.388278e-42 -6.362810e-05
orbit62          7.817240e-42  8.145370e-05
orbit63          3.732447e-42 -6.260061e-05
orbit64          6.118096e-42  1.372859e-04
orbit65          4.952972e-42  4.737119e-05
orbit66          6.632923e-43 -1.461642e-05
orbit67         -1.847619e-42 -8.305626e-05
orbit68          1.182870e-41  2.222632e-04
orbit69          5.737446e-41  2.527140e-03
orbit70          1.980226e-42  3.507813e-06
orbit71         -1.005131e-41 -3.233877e-04
orbit72         -4.029707e-41 -8.338945e-04
AP               1.624684e-40  3.514089e-03
bet              1.492839e-43  2.370316e-06
ecc              6.438478e-40 -8.484173e-03
eccrad           3.863087e-39 -5.078760e-02
close            7.263618e-38  3.338923e-01
constraint      -3.846716e-38 -4.586539e-01
coreness         5.587273e-41 -7.260176e-03
knn             -6.297436e-42 -2.420722e-04
hubscore         1.402557e-37  3.905271e-02
pagerank        -1.281652e-37 -1.964288e+00
trans           -2.208653e-38 -4.460717e-01
evcent           1.392379e-37  4.256350e-02
first            1.479588e-40  1.303014e-03
upto_second      3.314768e-43 -1.985085e-05
upto_third       9.330335e-43  7.467585e-06
upto_fourth      4.774851e-42  6.647034e-05
upto_fifth       5.885743e-41  5.717144e-04
upto_sixth       3.671099e-40  3.933284e-04
second           3.242131e-43 -1.999459e-05
third            1.700895e-42  2.149974e-05
fourth          -1.050726e-42 -6.484301e-06
fifth           -5.155977e-42 -7.320093e-05
sixth           -6.664252e-41 -6.880386e-04
ratio1          -6.925404e-42 -2.247738e-04
ratio2          -2.870830e-41  4.723441e-03
ratio3          -1.813886e-39 -1.974584e-02
ratio4          -4.582391e-38 -8.179887e-01
ratio5           8.677794e-38  2.823938e-01
ratio6          -4.263012e-40 -6.142594e-03
selfinter       -7.091274e-40 -7.845227e-02
walktrap_vertex -1.291895e-38 -3.129763e-01
bigcom1         -7.517165e-39 -5.685860e-02
bigcom2         -8.158423e-39 -2.413737e-01
bigcom3         -2.804457e-39 -2.167566e-01
bigcom4          1.857940e-39  8.955419e-02
bigcom6         -8.160205e-39 -1.573575e-01
bigcom8         -8.408040e-39 -2.101940e-01
bigcom9         -8.188812e-39 -1.242681e-01
bigcom11        -8.174483e-39 -3.345239e-01
bigcom13        -8.172696e-39 -1.490803e-01
bigcom15        -8.176272e-39 -1.278426e-01
bigcom16        -8.161987e-39 -8.921541e-02
bigcom21         2.171860e-38  4.002461e-01
bigcom22        -8.329338e-39 -2.971093e-01
bigcom24        -8.156643e-39 -1.356935e-01
bigcom26        -8.266697e-39 -3.226874e-01
bigcom28         1.180945e-38  9.165413e-02
bigcom30         9.882576e-38  9.437883e-01
bigcom31        -8.156643e-39 -1.238562e-01
bigcom32        -8.161987e-39 -1.633926e-01
bigcom33        -8.154863e-39 -4.614801e-01
bigcom34        -8.153084e-39 -1.381058e-01
bigcom36        -8.158423e-39 -2.158001e-01
bigcom37        -8.153084e-39 -1.605310e-01
bigcom38        -8.154863e-39 -2.424187e-01
bigcom39        -8.185225e-39 -2.376773e-01
bigcom40        -5.848009e-39 -1.988567e-02
bigcom43        -8.161987e-39 -1.225975e-01
bigcom44        -8.310816e-39 -5.344436e-02
bigcom46        -8.170909e-39 -2.981564e-01
bigcom47        -8.167338e-39 -4.079388e-01
bigcom49        -8.163770e-39 -1.538380e-01
bigcom50        -8.153084e-39 -2.084305e-01
bigcom51        -8.154863e-39 -2.178942e-01
bigcom52         3.287641e-37  2.025891e+00
bigcom54        -8.153084e-39 -8.368585e-02
bigcom56        -8.172696e-39 -2.237807e-01
bigcom62        -8.156643e-39 -4.302584e-01
bigcom66         0.000000e+00  0.000000e+00
bigcom68        -8.156643e-39 -1.281864e-01
bigcom69        -8.165553e-39 -2.190518e-01
bigcom71        -8.153084e-39 -5.858333e-02
bigcom72        -8.153084e-39 -1.642626e-01
bigcom73        -8.178061e-39 -3.469500e-01
bigcom74        -8.167338e-39 -3.001667e-01
bigcom75        -8.156643e-39 -5.165666e-01
bigcom76        -8.161987e-39 -2.626183e-01
bigcom77        -8.163770e-39 -2.594609e-01
bigcom79        -8.154863e-39 -3.114150e-01
bigcom80        -8.163770e-39 -1.884096e-01
bigcom82        -8.156643e-39 -2.221279e-01
bigcom83        -8.154863e-39 -9.805232e-02
bigcom84        -8.158423e-39 -2.937999e-01
bigcom85        -8.153084e-39 -2.254636e-01
bigcom87        -8.163770e-39 -4.084587e-01
bigcom89        -8.153084e-39 -1.172440e-01
bigcom91        -8.165553e-39 -2.326468e-01
bigcom92        -8.187018e-39 -8.609780e-02
bigcom93        -8.153084e-39 -1.508175e-01
bigcom96        -8.156643e-39 -1.671696e-01
bigcom97        -8.160205e-39 -3.720513e-01
bigcom98        -8.153084e-39 -3.016704e-01
bigcom99         0.000000e+00  0.000000e+00
bigcom101       -8.176272e-39 -1.109573e-01
bigcom104       -8.154863e-39 -3.500628e-01
bigcom106       -8.154863e-39 -3.384872e-01
bigcom109       -8.154863e-39 -1.488672e-01
bigcom113       -8.153084e-39 -1.153408e-01
bigcom116        2.262062e-38  3.936124e-01
bigcom120       -8.156643e-39 -1.975091e-02
bigcom123       -8.154863e-39 -4.354660e-01
bigcom126       -8.154863e-39 -7.047535e-02
bigcom127       -8.160205e-39 -2.440688e-01
bigcom137       -8.163770e-39 -3.571323e-01
bigcom139       -8.156643e-39 -2.934472e-01
bigcom140       -8.153084e-39 -5.699135e-02
bigcom143       -8.153084e-39 -5.396700e-02
bigcom145       -8.156643e-39 -1.446372e-01
bigcom146       -8.156643e-39 -1.835118e-01
bigcom147       -8.179851e-39 -8.603536e-02
bigcom149       -8.154863e-39 -1.120849e-01
bigcom153       -8.161987e-39 -2.179037e-01
bigcom154       -8.153084e-39 -1.319201e-01
bigcom156       -8.158423e-39 -1.630456e-01
bigcom157       -8.172696e-39 -5.146979e-02
bigcom158       -8.153084e-39 -1.830664e-01
bigcom160       -8.153084e-39 -4.568438e-01
bigcom161       -8.154863e-39 -1.179123e-01
bigcom162       -8.154863e-39 -2.539267e-01
bigcom164       -8.153084e-39 -1.915303e-01
bigcom166       -8.160205e-39 -1.728284e-01
bigcom167       -8.170909e-39 -4.765776e-01
bigcom171       -8.169123e-39 -3.554735e-01
bigcom173       -8.154863e-39 -3.387998e-01
bigcom175       -8.154863e-39 -2.210028e-01
bigcom176       -8.153084e-39 -1.292664e-01
bigcom177       -8.154863e-39 -1.356051e-01
bigcom178       -8.154863e-39 -3.505924e-01
bigcom180       -8.154863e-39 -1.229670e-01
bigcom181       -8.165553e-39 -1.155100e-01
bigcom184       -8.154863e-39 -1.931182e-01
bigcom186       -8.154863e-39 -3.618106e-01
bigcom187        4.971160e-37  2.414746e+00
bigcom189       -8.160205e-39 -1.375356e-01
bigcom194       -8.154863e-39 -3.247050e-01
bigcom195       -8.153084e-39 -2.310355e-01
bigcom196       -8.156643e-39 -4.193749e-01
bigcom204        0.000000e+00  0.000000e+00
bigcom205       -8.154863e-39 -3.985709e-01
bigcom212       -8.154863e-39 -3.580722e-01
bigcom214       -8.153084e-39 -6.888716e-02
bigcom222       -8.154863e-39 -1.535363e-01
bigcom223       -8.160205e-39 -1.244098e-01
bigcom226       -8.156643e-39 -1.064178e-01
bigcom227       -8.156643e-39 -1.408293e-01
bigcom229       -8.153084e-39 -6.303148e-02
bigcom233       -8.156643e-39 -4.672141e-02
bigcom236       -8.153084e-39 -1.104275e-01
bigcom237       -8.158423e-39 -1.436974e-01
bigcom246       -8.163770e-39 -2.391321e-01
bigcom248       -8.167338e-39 -1.390640e-01
bigcom249       -8.158423e-39 -2.941219e-01
bigcom250       -8.176272e-39 -8.250251e-02
bigcom254       -8.154863e-39 -2.010408e-01
bigcom266       -8.154863e-39 -1.306460e-01
bigcom269        0.000000e+00  0.000000e+00
bigcom272       -8.153084e-39 -1.104252e-01
bigcom274       -8.195995e-39 -1.404336e-01
bigcom281       -8.158423e-39 -1.325440e-01
bigcom291       -8.158423e-39 -1.144927e-01
bigcom292       -8.154863e-39 -3.516781e-01
bigcom295       -8.161987e-39 -2.839531e-01
bigcom299       -8.153084e-39 -3.186508e-01
bigcom301       -8.163770e-39 -1.501140e-01
bigcom306       -8.153084e-39 -5.063614e-02
bigcom309       -8.153084e-39 -4.324680e-01
bigcom314       -8.158423e-39 -2.075945e-01
bigcom321       -8.153084e-39 -4.113191e-01
bigcom341       -8.153084e-39 -5.920998e-02
bigcom350       -8.156643e-39 -3.403903e-01
bigcom353       -8.154863e-39 -8.681202e-02
bigcom359       -8.154863e-39 -3.151180e-01
bigcom363       -8.153084e-39 -1.840440e-01
bigcom365       -8.158423e-39 -3.134276e-01
bigcom385        4.971160e-37  2.560367e+00
bigcom386       -8.156643e-39 -5.654865e-02
bigcom408       -8.156643e-39 -4.183707e-01
bigcom412       -8.154863e-39 -4.186546e-01
bigcom480       -8.153084e-39 -2.326427e-01
spin_vertex     -1.474354e-38 -4.191835e-01
membership_s1    7.713882e-39  3.182554e-01
membership_s3   -8.153084e-39 -4.577523e-03
membership_s4   -6.643343e-39 -9.006034e-02
membership_s5   -6.246192e-39 -1.324068e-01
membership_s6   -8.370378e-39 -2.427586e-01
membership_s7   -4.638257e-39 -1.645668e-02
membership_s8   -8.153084e-39 -1.605103e-01
membership_s9   -8.156643e-39 -2.017885e-01
membership_s11  -8.153084e-39 -3.970134e-02
membership_s12  -8.161987e-39 -2.457491e-01
membership_s14  -8.156643e-39 -2.096175e-01
membership_s15  -8.244813e-39 -1.971556e-01
membership_s16  -8.158423e-39 -1.209848e-01
membership_s17  -8.153084e-39 -2.761777e-01
membership_s18  -8.224854e-39 -2.158794e-01
membership_s20   0.000000e+00  0.000000e+00
membership_s21  -8.212203e-39 -2.306028e-01
membership_s22  -8.172696e-39 -1.560624e-01
membership_s24  -8.179851e-39 -1.413424e-01
membership_s25  -8.178061e-39 -1.494294e-01
membership_s26   0.000000e+00  0.000000e+00
membership_s27  -8.795890e-39 -2.294838e-01
membership_s28  -8.156643e-39 -1.671328e-01
membership_s30   1.509979e-38  2.400022e-01
membership_s31  -8.568028e-39 -2.379317e-01
membership_s32   2.686488e-38  3.681156e-01
membership_s33  -8.153084e-39 -7.884391e-02
membership_s36  -9.526826e-39 -1.589409e-01
membership_s37  -8.194198e-39 -1.652036e-01
V1               1.692805e-38  1.328594e-01
V2              -5.443776e-38 -1.137307e+00
pdi             -6.413035e-36 -4.660171e+02
adhesion        -7.359225e-42 -6.304976e-05
cohesion         1.476235e-41  1.292172e-04
inner            3.168748e-43  3.681522e-06
outer           -7.432424e-42 -8.228977e-05
ioratio         -5.615153e-38 -5.105259e-01
comsize          2.729240e-41  2.971003e-04
[1] "Dataset: med_targets Model GBM, run: 7 of 10 2015-06-22 15:05:42"
Iter   TrainDeviance   ValidDeviance   StepSize   Improve
     1        0.0856            -nan     0.0100    0.0001
     2        0.0810            -nan     0.0100    0.0003
     3        0.0774            -nan     0.0100    0.0005
     4        0.0753            -nan     0.0100    0.0000
     5        0.0735            -nan     0.0100    0.0002
     6        0.0723            -nan     0.0100    0.0000
     7        0.0710            -nan     0.0100    0.0000
     8        0.0694            -nan     0.0100    0.0000
     9        0.0686            -nan     0.0100   -0.0000
    10        0.0671            -nan     0.0100    0.0001
    20        0.0580            -nan     0.0100    0.0001
    40        0.0465            -nan     0.0100   -0.0000
    60        0.0393            -nan     0.0100    0.0000
    80        0.0347            -nan     0.0100   -0.0000
   100        0.0309            -nan     0.0100    0.0000
   120        0.0277            -nan     0.0100    0.0000
   140        0.0251            -nan     0.0100   -0.0000
   160        0.0231            -nan     0.0100   -0.0000
   180        0.0211            -nan     0.0100   -0.0000
   194        0.0199            -nan     0.0100   -0.0000

[1] "GBM variable coefficients"
                            var     rel.inf
ratio5                   ratio5 10.22140460
V2                           V2  5.23714049
comsize                 comsize  4.70575874
spin_vertex         spin_vertex  4.50534544
bigcom30               bigcom30  3.14051344
walktrap_vertex walktrap_vertex  2.63454481
bet                         bet  2.62273658
adhesion               adhesion  2.49832433
cohesion               cohesion  2.46578427
outer                     outer  2.38108619
inner                     inner  2.02618955
V1                           V1  1.99411327
graph7                   graph7  1.88927817
orbit18                 orbit18  1.63794279
pagerank               pagerank  1.53690164
trans                     trans  1.47571809
constraint           constraint  1.46228083
graph24                 graph24  1.45855395
ioratio                 ioratio  1.20071945
third                     third  1.15390999
knn                         knn  1.07238730
graph20                 graph20  1.05367892
membership_s32   membership_s32  1.05034061
orbit30                 orbit30  1.04619052
graph2                   graph2  0.97993083
graph25                 graph25  0.94015523
orbit20                 orbit20  0.89492347
membership_s30   membership_s30  0.86230560
orbit11                 orbit11  0.85699813
orbit62                 orbit62  0.84293560
orbit65                 orbit65  0.81990160
graph5                   graph5  0.79538833
orbit38                 orbit38  0.77856998
orbit27                 orbit27  0.77777462
orbit46                 orbit46  0.76802282
ratio2                   ratio2  0.75327910
bigcom52               bigcom52  0.74977896
orbit52                 orbit52  0.72049358
graph17                 graph17  0.71974830
ratio4                   ratio4  0.69902004
graph18                 graph18  0.69197583
graph22                 graph22  0.68973629
orbit25                 orbit25  0.66393160
orbit36                 orbit36  0.65202957
graph4                   graph4  0.62489346
graph6                   graph6  0.61678662
orbit13                 orbit13  0.61279472
orbit50                 orbit50  0.59097504
orbit56                 orbit56  0.54250894
ratio1                   ratio1  0.53845627
graph10                 graph10  0.53638028
orbit26                 orbit26  0.52012939
orbit24                 orbit24  0.50549123
graph19                 graph19  0.50286307
graph0                   graph0  0.49503258
orbit2                   orbit2  0.46974669
graph21                 graph21  0.46115374
orbit40                 orbit40  0.46020805
membership_s1     membership_s1  0.45607593
graph15                 graph15  0.45307142
orbit61                 orbit61  0.45150197
orbit4                   orbit4  0.44207996
graph27                 graph27  0.42410644
orbit47                 orbit47  0.41904815
graph3                   graph3  0.41222850
graph16                 graph16  0.40733253
orbit33                 orbit33  0.39470034
orbit69                 orbit69  0.38733290
orbit16                 orbit16  0.38472883
selfinter             selfinter  0.38435017
ratio6                   ratio6  0.37369103
ratio3                   ratio3  0.35751602
graph12                 graph12  0.35124200
orbit29                 orbit29  0.34421018
orbit10                 orbit10  0.33786016
orbit37                 orbit37  0.32302304
orbit5                   orbit5  0.31918379
graph26                 graph26  0.30894879
fourth                   fourth  0.30839438
graph14                 graph14  0.30769164
orbit64                 orbit64  0.30467001
graph13                 graph13  0.30241783
orbit49                 orbit49  0.30126239
orbit21                 orbit21  0.30078917
bigcom4                 bigcom4  0.28887660
orbit57                 orbit57  0.28732705
orbit9                   orbit9  0.28478277
graph1                   graph1  0.27643464
bigcom116             bigcom116  0.27362649
orbit41                 orbit41  0.27354355
upto_fifth           upto_fifth  0.26829739
orbit39                 orbit39  0.25951404
close                     close  0.23475079
orbit28                 orbit28  0.22840261
graph9                   graph9  0.22083203
orbit51                 orbit51  0.21763606
graph11                 graph11  0.20999244
orbit48                 orbit48  0.20990268
graph23                 graph23  0.20462533
orbit17                 orbit17  0.20307940
bigcom28               bigcom28  0.20233020
graph8                   graph8  0.20229673
orbit70                 orbit70  0.19597510
fifth                     fifth  0.16631674
sixth                     sixth  0.16190454
orbit45                 orbit45  0.15952179
orbit63                 orbit63  0.15760291
orbit53                 orbit53  0.13911263
orbit35                 orbit35  0.11229034
orbit44                 orbit44  0.11023332
orbit12                 orbit12  0.10578669
AP                           AP  0.10132179
orbit31                 orbit31  0.09974775
coreness               coreness  0.09664355
orbit19                 orbit19  0.09538390
upto_third           upto_third  0.08022878
orbit23                 orbit23  0.07680954
orbit55                 orbit55  0.07482012
hubscore               hubscore  0.07134014
orbit32                 orbit32  0.06838324
upto_fourth         upto_fourth  0.05098786
graph28                 graph28  0.05082748
orbit66                 orbit66  0.04841749
graph29                 graph29  0.04345735
upto_sixth           upto_sixth  0.04195700
ecc                         ecc  0.03999371
orbit59                 orbit59  0.03698107
upto_second         upto_second  0.02517240
orbit1                   orbit1  0.02437338
orbit7                   orbit7  0.02015322
bigcom3                 bigcom3  0.01914146
orbit60                 orbit60  0.01624282
orbit0                   orbit0  0.00000000
orbit3                   orbit3  0.00000000
orbit6                   orbit6  0.00000000
orbit8                   orbit8  0.00000000
orbit14                 orbit14  0.00000000
orbit15                 orbit15  0.00000000
orbit22                 orbit22  0.00000000
orbit34                 orbit34  0.00000000
orbit42                 orbit42  0.00000000
orbit43                 orbit43  0.00000000
orbit54                 orbit54  0.00000000
orbit58                 orbit58  0.00000000
orbit67                 orbit67  0.00000000
orbit68                 orbit68  0.00000000
orbit71                 orbit71  0.00000000
orbit72                 orbit72  0.00000000
eccrad                   eccrad  0.00000000
evcent                   evcent  0.00000000
first                     first  0.00000000
second                   second  0.00000000
bigcom1                 bigcom1  0.00000000
bigcom2                 bigcom2  0.00000000
bigcom6                 bigcom6  0.00000000
bigcom8                 bigcom8  0.00000000
bigcom9                 bigcom9  0.00000000
bigcom11               bigcom11  0.00000000
bigcom13               bigcom13  0.00000000
bigcom15               bigcom15  0.00000000
bigcom16               bigcom16  0.00000000
bigcom21               bigcom21  0.00000000
bigcom22               bigcom22  0.00000000
bigcom24               bigcom24  0.00000000
bigcom26               bigcom26  0.00000000
bigcom31               bigcom31  0.00000000
bigcom32               bigcom32  0.00000000
bigcom33               bigcom33  0.00000000
bigcom34               bigcom34  0.00000000
bigcom36               bigcom36  0.00000000
bigcom37               bigcom37  0.00000000
bigcom38               bigcom38  0.00000000
bigcom39               bigcom39  0.00000000
bigcom40               bigcom40  0.00000000
bigcom43               bigcom43  0.00000000
bigcom44               bigcom44  0.00000000
bigcom46               bigcom46  0.00000000
bigcom47               bigcom47  0.00000000
bigcom49               bigcom49  0.00000000
bigcom50               bigcom50  0.00000000
bigcom51               bigcom51  0.00000000
bigcom54               bigcom54  0.00000000
bigcom56               bigcom56  0.00000000
bigcom62               bigcom62  0.00000000
bigcom66               bigcom66  0.00000000
bigcom68               bigcom68  0.00000000
bigcom69               bigcom69  0.00000000
bigcom71               bigcom71  0.00000000
bigcom72               bigcom72  0.00000000
bigcom73               bigcom73  0.00000000
bigcom74               bigcom74  0.00000000
bigcom75               bigcom75  0.00000000
bigcom76               bigcom76  0.00000000
bigcom77               bigcom77  0.00000000
bigcom79               bigcom79  0.00000000
bigcom80               bigcom80  0.00000000
bigcom82               bigcom82  0.00000000
bigcom83               bigcom83  0.00000000
bigcom84               bigcom84  0.00000000
bigcom85               bigcom85  0.00000000
bigcom87               bigcom87  0.00000000
bigcom89               bigcom89  0.00000000
bigcom91               bigcom91  0.00000000
bigcom92               bigcom92  0.00000000
bigcom93               bigcom93  0.00000000
bigcom96               bigcom96  0.00000000
bigcom97               bigcom97  0.00000000
bigcom98               bigcom98  0.00000000
bigcom99               bigcom99  0.00000000
bigcom101             bigcom101  0.00000000
bigcom104             bigcom104  0.00000000
bigcom106             bigcom106  0.00000000
bigcom109             bigcom109  0.00000000
bigcom113             bigcom113  0.00000000
bigcom120             bigcom120  0.00000000
bigcom123             bigcom123  0.00000000
bigcom126             bigcom126  0.00000000
bigcom127             bigcom127  0.00000000
bigcom137             bigcom137  0.00000000
bigcom139             bigcom139  0.00000000
bigcom140             bigcom140  0.00000000
bigcom143             bigcom143  0.00000000
bigcom145             bigcom145  0.00000000
bigcom146             bigcom146  0.00000000
bigcom147             bigcom147  0.00000000
bigcom149             bigcom149  0.00000000
bigcom153             bigcom153  0.00000000
bigcom154             bigcom154  0.00000000
bigcom156             bigcom156  0.00000000
bigcom157             bigcom157  0.00000000
bigcom158             bigcom158  0.00000000
bigcom160             bigcom160  0.00000000
bigcom161             bigcom161  0.00000000
bigcom162             bigcom162  0.00000000
bigcom164             bigcom164  0.00000000
bigcom166             bigcom166  0.00000000
bigcom167             bigcom167  0.00000000
bigcom171             bigcom171  0.00000000
bigcom173             bigcom173  0.00000000
bigcom175             bigcom175  0.00000000
bigcom176             bigcom176  0.00000000
bigcom177             bigcom177  0.00000000
bigcom178             bigcom178  0.00000000
bigcom180             bigcom180  0.00000000
bigcom181             bigcom181  0.00000000
bigcom184             bigcom184  0.00000000
bigcom186             bigcom186  0.00000000
bigcom187             bigcom187  0.00000000
bigcom189             bigcom189  0.00000000
bigcom194             bigcom194  0.00000000
bigcom195             bigcom195  0.00000000
bigcom196             bigcom196  0.00000000
bigcom204             bigcom204  0.00000000
bigcom205             bigcom205  0.00000000
bigcom212             bigcom212  0.00000000
bigcom214             bigcom214  0.00000000
bigcom222             bigcom222  0.00000000
bigcom223             bigcom223  0.00000000
bigcom226             bigcom226  0.00000000
bigcom227             bigcom227  0.00000000
bigcom229             bigcom229  0.00000000
bigcom233             bigcom233  0.00000000
bigcom236             bigcom236  0.00000000
bigcom237             bigcom237  0.00000000
bigcom246             bigcom246  0.00000000
bigcom248             bigcom248  0.00000000
bigcom249             bigcom249  0.00000000
bigcom250             bigcom250  0.00000000
bigcom254             bigcom254  0.00000000
bigcom266             bigcom266  0.00000000
bigcom269             bigcom269  0.00000000
bigcom272             bigcom272  0.00000000
bigcom274             bigcom274  0.00000000
bigcom281             bigcom281  0.00000000
bigcom291             bigcom291  0.00000000
bigcom292             bigcom292  0.00000000
bigcom295             bigcom295  0.00000000
bigcom299             bigcom299  0.00000000
bigcom301             bigcom301  0.00000000
bigcom306             bigcom306  0.00000000
bigcom309             bigcom309  0.00000000
bigcom314             bigcom314  0.00000000
bigcom321             bigcom321  0.00000000
bigcom341             bigcom341  0.00000000
bigcom350             bigcom350  0.00000000
bigcom353             bigcom353  0.00000000
bigcom359             bigcom359  0.00000000
bigcom363             bigcom363  0.00000000
bigcom365             bigcom365  0.00000000
bigcom385             bigcom385  0.00000000
bigcom386             bigcom386  0.00000000
bigcom408             bigcom408  0.00000000
bigcom412             bigcom412  0.00000000
bigcom480             bigcom480  0.00000000
membership_s3     membership_s3  0.00000000
membership_s4     membership_s4  0.00000000
membership_s5     membership_s5  0.00000000
membership_s6     membership_s6  0.00000000
membership_s7     membership_s7  0.00000000
membership_s8     membership_s8  0.00000000
membership_s9     membership_s9  0.00000000
membership_s11   membership_s11  0.00000000
membership_s12   membership_s12  0.00000000
membership_s14   membership_s14  0.00000000
membership_s15   membership_s15  0.00000000
membership_s16   membership_s16  0.00000000
membership_s17   membership_s17  0.00000000
membership_s18   membership_s18  0.00000000
membership_s20   membership_s20  0.00000000
membership_s21   membership_s21  0.00000000
membership_s22   membership_s22  0.00000000
membership_s24   membership_s24  0.00000000
membership_s25   membership_s25  0.00000000
membership_s26   membership_s26  0.00000000
membership_s27   membership_s27  0.00000000
membership_s28   membership_s28  0.00000000
membership_s31   membership_s31  0.00000000
membership_s33   membership_s33  0.00000000
membership_s36   membership_s36  0.00000000
membership_s37   membership_s37  0.00000000
pdi                         pdi  0.00000000
[1] "Dataset: med_targets Model RF, run: 7 of 10 2015-06-22 15:06:52"
     |      Out-of-bag   |
Tree |      MSE  %Var(y) |
   1 |  0.01564   207.36 |
   2 |  0.01462   193.83 |
   3 |  0.01495   198.13 |
   4 |   0.0137   181.58 |
   5 |  0.01253   166.04 |
   6 |  0.01272   168.56 |
   7 |  0.01231   163.23 |
   8 |  0.01189   157.62 |
   9 |  0.01164   154.33 |
  10 |  0.01072   142.16 |
  11 |  0.01049   139.02 |
  12 |  0.01025   135.84 |
  13 | 0.009827   130.26 |
  14 |  0.00978   129.63 |
  15 | 0.009754   129.29 |
  16 | 0.009592   127.15 |
  17 | 0.009475   125.60 |
  18 | 0.009488   125.77 |
  19 | 0.009435   125.06 |
  20 | 0.009408   124.71 |
  21 | 0.009292   123.16 |
  22 | 0.009194   121.87 |
  23 | 0.009164   121.46 |
  24 |  0.00906   120.09 |
  25 | 0.009034   119.74 |
  26 | 0.009067   120.18 |
  27 | 0.009041   119.84 |
  28 |  0.00899   119.16 |
  29 | 0.008973   118.93 |
  30 | 0.008906   118.04 |
  31 | 0.008853   117.34 |
  32 | 0.008817   116.87 |
  33 | 0.008799   116.63 |
  34 | 0.008793   116.55 |
  35 | 0.008812   116.80 |
  36 | 0.008841   117.18 |
  37 | 0.008819   116.90 |
  38 | 0.008806   116.73 |
  39 | 0.008752   116.01 |
  40 | 0.008707   115.41 |
  41 |  0.00867   114.93 |
  42 | 0.008626   114.34 |
  43 | 0.008544   113.25 |
  44 | 0.008507   112.77 |
  45 | 0.008465   112.20 |
  46 | 0.008463   112.18 |
  47 | 0.008427   111.70 |
  48 | 0.008405   111.41 |
  49 | 0.008362   110.84 |
  50 | 0.008372   110.97 |
  51 | 0.008369   110.93 |
  52 | 0.008362   110.83 |
  53 | 0.008372   110.97 |
  54 | 0.008375   111.01 |
  55 | 0.008342   110.57 |
  56 | 0.008322   110.31 |
  57 | 0.008309   110.14 |
  58 | 0.008299   110.00 |
  59 | 0.008311   110.17 |
  60 | 0.008306   110.10 |
  61 | 0.008309   110.14 |
  62 | 0.008291   109.90 |
  63 | 0.008299   110.00 |
  64 | 0.008311   110.17 |
  65 | 0.008316   110.23 |
  66 | 0.008313   110.19 |
  67 | 0.008278   109.73 |
  68 | 0.008262   109.51 |
  69 | 0.008273   109.66 |
  70 | 0.008278   109.72 |
  71 |  0.00828   109.75 |
  72 | 0.008268   109.59 |
  73 | 0.008244   109.27 |
  74 | 0.008246   109.30 |
  75 | 0.008244   109.27 |
  76 | 0.008247   109.32 |
  77 |  0.00824   109.22 |
  78 | 0.008224   109.00 |
  79 |  0.00823   109.09 |
  80 | 0.008219   108.94 |
  81 | 0.008219   108.94 |
  82 | 0.008228   109.06 |
  83 | 0.008231   109.11 |
  84 | 0.008226   109.03 |
  85 | 0.008238   109.19 |
  86 | 0.008215   108.89 |
  87 | 0.008219   108.94 |
  88 | 0.008222   108.98 |
  89 | 0.008218   108.93 |
  90 | 0.008231   109.10 |
  91 | 0.008221   108.97 |
  92 | 0.008212   108.85 |
  93 | 0.008222   108.98 |
  94 | 0.008209   108.81 |
  95 | 0.008212   108.85 |
  96 | 0.008224   109.01 |
  97 | 0.008242   109.24 |
  98 | 0.008224   109.01 |
  99 | 0.008221   108.97 |
 100 | 0.008229   109.08 |
[1] "Random Forest variable coefficients"
                      %IncMSE IncNodePurity
graph0           1.289146e-04  2.612379e-02
graph1           1.032835e-03  8.046262e-02
graph2           5.782308e-04  7.410849e-02
graph3           4.733505e-04  1.213692e-01
graph4           4.707477e-04  1.144171e-01
graph5           7.291888e-04  1.257534e-01
graph6           1.184675e-03  1.368585e-01
graph7           1.374389e-03  1.764649e-01
graph8           9.488639e-05  8.665539e-02
graph9           9.812197e-04  1.378294e-01
graph10          9.233412e-04  1.225588e-01
graph11          4.209191e-04  1.406489e-01
graph12          6.237574e-04  2.378093e-01
graph13          3.779007e-04  1.253182e-01
graph14          9.598039e-04  1.203896e-01
graph15          3.211407e-04  8.155334e-02
graph16          6.181706e-04  1.396713e-01
graph17          6.155786e-04  1.958161e-01
graph18          5.457954e-04  1.059724e-01
graph19          8.800616e-04  1.371902e-01
graph20          3.284412e-03  1.675110e-01
graph21          1.395969e-03  1.315450e-01
graph22          4.477927e-04  2.139031e-01
graph23          3.533536e-03  2.920672e-01
graph24          2.003427e-04  1.626387e-01
graph25          1.399039e-03  1.184831e-01
graph26          1.169960e-03  1.027749e-01
graph27          5.002977e-04  1.237531e-01
graph28          5.620465e-04  1.063638e-01
graph29          1.468728e-04  3.526595e-02
orbit0           2.970885e-05  9.565217e-03
orbit1          -5.837712e-06  3.025641e-02
orbit2           1.706611e-04  5.332365e-02
orbit3           1.194164e-03  1.214993e-01
orbit4           4.165963e-04  1.170550e-01
orbit5           1.731680e-04  8.287120e-02
orbit6           1.955213e-04  8.272506e-02
orbit7           8.670939e-04  9.502150e-02
orbit8           1.008249e-03  1.176958e-01
orbit9           2.588416e-03  2.247672e-01
orbit10          3.491361e-04  1.395209e-01
orbit11          4.002509e-04  8.684885e-02
orbit12          2.272184e-03  2.148842e-01
orbit13          1.363027e-05  8.412286e-03
orbit14          1.567172e-04  7.781407e-02
orbit15          5.892752e-06  6.859058e-02
orbit16          7.255203e-04  2.388710e-01
orbit17          1.355955e-03  1.695605e-01
orbit18          5.072793e-04  2.658169e-01
orbit19          2.539446e-04  5.027275e-02
orbit20          9.855329e-04  1.380834e-01
orbit21          3.944181e-04  1.167702e-01
orbit22          5.656378e-04  1.454968e-01
orbit23          6.024786e-04  3.119077e-02
orbit24          3.521006e-04  3.215673e-01
orbit25          1.400126e-03  1.449958e-01
orbit26          7.250372e-04  2.000054e-01
orbit27          7.274142e-04  2.157881e-01
orbit28          1.227787e-03  1.151021e-01
orbit29          3.625467e-04  9.870740e-02
orbit30          3.898987e-04  1.812796e-01
orbit31          7.640217e-04  2.351991e-01
orbit32          2.252553e-03  1.503171e-01
orbit33          8.464956e-05  9.978079e-02
orbit34          8.271497e-04  2.026973e-01
orbit35          1.642951e-03  1.873974e-01
orbit36          8.996377e-04  2.218141e-01
orbit37          1.321849e-03  2.446753e-01
orbit38          2.002464e-04  1.761080e-01
orbit39          7.765311e-04  3.781733e-01
orbit40          6.521548e-04  6.622741e-02
orbit41          6.068130e-04  1.324638e-01
orbit42          1.057036e-03  1.193458e-01
orbit43          1.343308e-03  1.551559e-01
orbit44          2.547528e-04  7.930777e-02
orbit45          2.068770e-03  4.647026e-01
orbit46          1.141757e-03  2.150170e-01
orbit47          6.571445e-04  1.469831e-01
orbit48          1.548900e-04  5.372766e-02
orbit49          1.943311e-03  1.459971e-01
orbit50          3.018138e-04  2.847712e-01
orbit51          7.459175e-04  2.004721e-01
orbit52          1.026182e-03  1.368218e-01
orbit53          1.413784e-04  9.952785e-02
orbit54          1.700548e-04  1.157304e-01
orbit55          6.688210e-08  3.055556e-02
orbit56          6.448683e-03  3.339641e-01
orbit57          1.053066e-03  1.637847e-01
orbit58          1.812512e-04  6.165403e-02
orbit59          8.385766e-04  2.217359e-01
orbit60          1.559241e-04  6.552854e-02
orbit61          5.983958e-05  7.893306e-02
orbit62          2.563686e-03  2.094676e-01
orbit63          4.920170e-04  7.072759e-02
orbit64          7.666041e-05  9.084606e-02
orbit65          3.400941e-03  3.290264e-01
orbit66          2.457993e-04  3.536799e-02
orbit67          0.000000e+00  7.811677e-19
orbit68          3.086500e-04  6.152022e-02
orbit69          1.836763e-04  6.547080e-02
orbit70          1.125681e-03  9.674519e-02
orbit71          1.186622e-05  3.308793e-02
orbit72          8.503049e-05  5.805877e-03
AP              -2.955083e-06  1.894089e-02
bet              3.475636e-04  2.798034e-01
ecc              0.000000e+00  3.541667e-02
eccrad           0.000000e+00  2.656295e-19
close            9.662860e-04  1.321866e-01
constraint       1.092262e-03  1.805247e-01
coreness         6.429904e-05  4.906432e-02
knn              3.619346e-04  1.639662e-01
hubscore         1.017496e-03  1.178189e-01
pagerank         5.728144e-04  2.074173e-01
trans            7.269257e-04  2.767166e-01
evcent           8.346937e-05  9.100701e-02
first            4.034915e-04  9.164646e-02
upto_second      1.737089e-04  4.407561e-02
upto_third       3.608895e-04  7.196134e-02
upto_fourth      7.101981e-04  4.911302e-02
upto_fifth       5.237847e-04  1.172902e-01
upto_sixth       2.268795e-04  5.476617e-02
second           8.332992e-05  1.428607e-01
third            2.466016e-03  3.237588e-01
fourth           8.528277e-04  1.314941e-01
fifth            2.034487e-04  6.948737e-02
sixth            1.692723e-04  5.555694e-02
ratio1           8.070051e-04  2.905726e-01
ratio2           1.336053e-03  2.670667e-01
ratio3           2.709548e-04  1.124000e-01
ratio4           1.028961e-03  3.609284e-01
ratio5           8.339427e-04  1.281645e+00
ratio6           4.745798e-04  1.460365e-01
selfinter        7.376285e-06  2.771516e-02
walktrap_vertex  2.005195e-04  4.023610e-01
bigcom1          0.000000e+00  0.000000e+00
bigcom2          0.000000e+00  0.000000e+00
bigcom3          3.995641e-05  7.022735e-02
bigcom4         -8.558294e-06  4.725305e-04
bigcom6          0.000000e+00  0.000000e+00
bigcom8          0.000000e+00  0.000000e+00
bigcom9          0.000000e+00  0.000000e+00
bigcom11         0.000000e+00  0.000000e+00
bigcom13         0.000000e+00  0.000000e+00
bigcom15         0.000000e+00  6.938894e-20
bigcom16         0.000000e+00  0.000000e+00
bigcom21         0.000000e+00  1.084202e-21
bigcom22         0.000000e+00  8.239937e-20
bigcom24         0.000000e+00  0.000000e+00
bigcom26         0.000000e+00  5.421011e-22
bigcom28        -8.021170e-06  1.534827e-02
bigcom30         1.370335e-03  9.672093e-01
bigcom31         0.000000e+00  0.000000e+00
bigcom32         0.000000e+00  0.000000e+00
bigcom33         0.000000e+00  0.000000e+00
bigcom34         0.000000e+00  0.000000e+00
bigcom36         0.000000e+00  0.000000e+00
bigcom37         0.000000e+00  0.000000e+00
bigcom38         0.000000e+00  0.000000e+00
bigcom39         0.000000e+00  0.000000e+00
bigcom40         0.000000e+00  2.260562e-19
bigcom43         0.000000e+00  0.000000e+00
bigcom44         0.000000e+00  0.000000e+00
bigcom46         0.000000e+00  0.000000e+00
bigcom47         0.000000e+00  0.000000e+00
bigcom49         0.000000e+00  0.000000e+00
bigcom50         0.000000e+00  4.336809e-21
bigcom51         0.000000e+00  0.000000e+00
bigcom52        -2.504789e-05  5.426446e-01
bigcom54         0.000000e+00  0.000000e+00
bigcom56         0.000000e+00  0.000000e+00
bigcom62         0.000000e+00  0.000000e+00
bigcom66         0.000000e+00  0.000000e+00
bigcom68         0.000000e+00  0.000000e+00
bigcom69         0.000000e+00  0.000000e+00
bigcom71         0.000000e+00  0.000000e+00
bigcom72         0.000000e+00  0.000000e+00
bigcom73         0.000000e+00  0.000000e+00
bigcom74         0.000000e+00  0.000000e+00
bigcom75         0.000000e+00  6.938894e-20
bigcom76         0.000000e+00  0.000000e+00
bigcom77         0.000000e+00  0.000000e+00
bigcom79         0.000000e+00  0.000000e+00
bigcom80         0.000000e+00  0.000000e+00
bigcom82         0.000000e+00  0.000000e+00
bigcom83         0.000000e+00  0.000000e+00
bigcom84         0.000000e+00  0.000000e+00
bigcom85         0.000000e+00  0.000000e+00
bigcom87         0.000000e+00  6.938894e-20
bigcom89         0.000000e+00  0.000000e+00
bigcom91         0.000000e+00  0.000000e+00
bigcom92         0.000000e+00  0.000000e+00
bigcom93         0.000000e+00  0.000000e+00
bigcom96         0.000000e+00  0.000000e+00
bigcom97         0.000000e+00  1.387779e-19
bigcom98         0.000000e+00  0.000000e+00
bigcom99         0.000000e+00  0.000000e+00
bigcom101        0.000000e+00  0.000000e+00
bigcom104        0.000000e+00  0.000000e+00
bigcom106        0.000000e+00  6.938894e-20
bigcom109        0.000000e+00  0.000000e+00
bigcom113        0.000000e+00  0.000000e+00
bigcom116        1.518262e-04  1.236094e-01
bigcom120        0.000000e+00  0.000000e+00
bigcom123        0.000000e+00  0.000000e+00
bigcom126        0.000000e+00  0.000000e+00
bigcom127        0.000000e+00  0.000000e+00
bigcom137        0.000000e+00  0.000000e+00
bigcom139        0.000000e+00  0.000000e+00
bigcom140        0.000000e+00  0.000000e+00
bigcom143        0.000000e+00  0.000000e+00
bigcom145        0.000000e+00  0.000000e+00
bigcom146        0.000000e+00  6.938894e-20
bigcom147        0.000000e+00  0.000000e+00
bigcom149        0.000000e+00  0.000000e+00
bigcom153        0.000000e+00  0.000000e+00
bigcom154        0.000000e+00  0.000000e+00
bigcom156        0.000000e+00  0.000000e+00
bigcom157        0.000000e+00  0.000000e+00
bigcom158        0.000000e+00  0.000000e+00
bigcom160        0.000000e+00  0.000000e+00
bigcom161        0.000000e+00  0.000000e+00
bigcom162        0.000000e+00  0.000000e+00
bigcom164        0.000000e+00  0.000000e+00
bigcom166        0.000000e+00  0.000000e+00
bigcom167        0.000000e+00  4.336809e-21
bigcom171        0.000000e+00  0.000000e+00
bigcom173        0.000000e+00  0.000000e+00
bigcom175        0.000000e+00  0.000000e+00
bigcom176        0.000000e+00  0.000000e+00
bigcom177        0.000000e+00  0.000000e+00
bigcom178        0.000000e+00  3.469447e-19
bigcom180        0.000000e+00  0.000000e+00
bigcom181        0.000000e+00  6.938894e-20
bigcom184        0.000000e+00  0.000000e+00
bigcom186        0.000000e+00  0.000000e+00
bigcom187       -3.420658e-05  7.946083e-01
bigcom189        0.000000e+00  6.938894e-20
bigcom194        0.000000e+00  0.000000e+00
bigcom195        0.000000e+00  0.000000e+00
bigcom196        0.000000e+00  0.000000e+00
bigcom204        0.000000e+00  0.000000e+00
bigcom205        0.000000e+00  6.938894e-20
bigcom212        0.000000e+00  0.000000e+00
bigcom214        0.000000e+00  0.000000e+00
bigcom222        0.000000e+00  0.000000e+00
bigcom223        0.000000e+00  0.000000e+00
bigcom226        0.000000e+00  0.000000e+00
bigcom227        0.000000e+00  0.000000e+00
bigcom229        0.000000e+00  0.000000e+00
bigcom233        0.000000e+00  0.000000e+00
bigcom236        0.000000e+00  0.000000e+00
bigcom237        0.000000e+00  0.000000e+00
bigcom246        0.000000e+00  0.000000e+00
bigcom248        0.000000e+00  6.938894e-20
bigcom249        0.000000e+00  6.938894e-20
bigcom250        0.000000e+00  4.336809e-21
bigcom254        0.000000e+00  0.000000e+00
bigcom266        0.000000e+00  6.938894e-20
bigcom269        0.000000e+00  0.000000e+00
bigcom272        0.000000e+00  0.000000e+00
bigcom274        0.000000e+00  0.000000e+00
bigcom281        0.000000e+00  0.000000e+00
bigcom291        0.000000e+00  0.000000e+00
bigcom292        0.000000e+00  0.000000e+00
bigcom295        0.000000e+00  0.000000e+00
bigcom299        0.000000e+00  0.000000e+00
bigcom301        0.000000e+00  0.000000e+00
bigcom306        0.000000e+00  0.000000e+00
bigcom309        0.000000e+00  0.000000e+00
bigcom314        0.000000e+00  0.000000e+00
bigcom321        0.000000e+00  0.000000e+00
bigcom341        0.000000e+00  0.000000e+00
bigcom350        0.000000e+00  0.000000e+00
bigcom353        0.000000e+00  0.000000e+00
bigcom359        0.000000e+00  6.938894e-20
bigcom363        0.000000e+00  0.000000e+00
bigcom365        0.000000e+00  0.000000e+00
bigcom385        5.966587e-06  4.748662e-01
bigcom386        0.000000e+00  0.000000e+00
bigcom408        0.000000e+00  6.938894e-20
bigcom412        0.000000e+00  0.000000e+00
bigcom480        0.000000e+00  0.000000e+00
spin_vertex      1.444134e-04  8.439476e-01
membership_s1    2.121991e-04  8.987910e-02
membership_s3    0.000000e+00  0.000000e+00
membership_s4    0.000000e+00  1.387779e-19
membership_s5    0.000000e+00  8.571429e-03
membership_s6    0.000000e+00  0.000000e+00
membership_s7    0.000000e+00  4.336809e-21
membership_s8    0.000000e+00  0.000000e+00
membership_s9    0.000000e+00  0.000000e+00
membership_s11   0.000000e+00  0.000000e+00
membership_s12   0.000000e+00  7.047314e-20
membership_s14   0.000000e+00  0.000000e+00
membership_s15   0.000000e+00  0.000000e+00
membership_s16   0.000000e+00  0.000000e+00
membership_s17   0.000000e+00  0.000000e+00
membership_s18   0.000000e+00  0.000000e+00
membership_s20   0.000000e+00  0.000000e+00
membership_s21   0.000000e+00  0.000000e+00
membership_s22   0.000000e+00  0.000000e+00
membership_s24   0.000000e+00  0.000000e+00
membership_s25   0.000000e+00  0.000000e+00
membership_s26   0.000000e+00  0.000000e+00
membership_s27   0.000000e+00  1.084202e-21
membership_s28   0.000000e+00  0.000000e+00
membership_s30   3.153577e-04  5.392552e-02
membership_s31   0.000000e+00  4.336809e-21
membership_s32   2.302527e-04  1.593997e-01
membership_s33   0.000000e+00  0.000000e+00
membership_s36   0.000000e+00  1.084202e-21
membership_s37   0.000000e+00  5.421011e-22
V1               1.253984e-03  5.851761e-01
V2               5.440787e-04  7.944104e-01
pdi              0.000000e+00  1.564815e-02
adhesion         2.248720e-02  9.114436e-01
cohesion         2.117197e-02  9.423013e-01
inner            4.493655e-03  5.667829e-01
outer            2.479218e-03  8.835033e-01
ioratio          4.363675e-03  4.372993e-01
comsize          3.461993e-03  8.968679e-01
[1] "Dataset: med_targets Model GLM, run: 7 of 10 2015-06-22 15:07:37"
[1] "glmnet variable coefficients"
                         [,1]          [,2]
(Intercept)     -4.871702e+00 -6.909441e+01
graph0           1.146964e-40  7.235923e-04
graph1           4.006666e-43 -1.478401e-05
graph2          -2.672185e-41 -2.268244e-03
graph3           3.058284e-44 -6.465146e-08
graph4          -8.035942e-46 -1.018283e-08
graph5           1.617143e-42 -1.817370e-05
graph6           2.196670e-43  7.748828e-08
graph7           3.390949e-42 -5.922147e-05
graph8          -3.170935e-41 -9.055558e-04
graph9           4.598604e-46 -4.303939e-09
graph10          1.438841e-47  1.178924e-11
graph11         -1.808145e-48 -1.913233e-11
graph12          2.694059e-45  8.058653e-09
graph13          6.660067e-45 -3.932595e-08
graph14          1.549525e-47  1.550040e-09
graph15          2.996968e-43  2.289782e-06
graph16          3.579101e-45 -3.926235e-08
graph17          9.365057e-45  4.128391e-08
graph18          1.649058e-43  3.550673e-07
graph19          5.946057e-44  1.389198e-07
graph20          2.375590e-44 -7.513762e-08
graph21          3.316512e-43  3.625930e-06
graph22         -2.034218e-44 -9.021601e-06
graph23          2.582329e-43  8.045161e-08
graph24          5.507880e-43  3.017702e-06
graph25          2.636416e-42  2.718073e-05
graph26          1.538968e-42  1.346697e-05
graph27          1.042031e-41  1.378839e-04
graph28          1.818008e-42 -2.447182e-05
graph29         -3.399167e-41 -8.613587e-04
orbit0           1.146964e-40  7.336012e-04
orbit1           3.917902e-43 -1.579402e-05
orbit2           4.939650e-42 -2.138150e-05
orbit3          -2.672185e-41 -2.263087e-03
orbit4           5.106440e-44 -1.674876e-07
orbit5           5.504798e-44  9.569576e-08
orbit6          -8.037307e-46 -1.015113e-08
orbit7           5.239700e-44 -2.066467e-05
orbit8           1.617143e-42 -1.800782e-05
orbit9           9.861416e-43  5.867322e-06
orbit10          1.858941e-43 -1.354514e-06
orbit11          4.580071e-43 -1.231622e-04
orbit12          4.645356e-42 -5.438554e-05
orbit13          6.859601e-44 -4.675987e-04
orbit14         -3.170935e-41 -9.020525e-04
orbit15          8.184231e-46 -1.172588e-08
orbit16          1.925984e-45 -2.502544e-09
orbit17          1.337089e-45 -7.758278e-09
orbit18          3.338289e-46  3.715951e-09
orbit19          4.864758e-48 -2.016593e-10
orbit20         -2.655583e-49 -1.402312e-10
orbit21          4.753773e-45  1.341285e-08
orbit22         -1.808140e-48 -1.908682e-11
orbit23         -1.013701e-43 -8.101909e-06
orbit24          5.838558e-45  3.544742e-08
orbit25          2.569610e-45 -2.855675e-08
orbit26          2.246609e-44  3.166562e-07
orbit27          3.266301e-44  1.297166e-07
orbit28          5.658236e-44  8.712285e-09
orbit29          8.029988e-45 -1.366971e-07
orbit30          3.705516e-44  3.528531e-08
orbit31          1.819952e-47  1.635845e-09
orbit32          3.403565e-47  3.618913e-09
orbit33         -6.137730e-44 -2.189912e-05
orbit34          2.996968e-43  2.326901e-06
orbit35          1.146149e-44 -4.058908e-07
orbit36          4.279728e-44  3.663987e-08
orbit37          4.363314e-45 -1.419505e-08
orbit38          1.355356e-43 -5.193744e-07
orbit39          6.084275e-44  6.640748e-07
orbit40          7.746196e-45 -3.029751e-08
orbit41          9.671041e-44  1.566155e-06
orbit42          7.978715e-43 -1.595876e-05
orbit43          1.664521e-43  4.015979e-07
orbit44         -5.431900e-43 -2.475319e-04
orbit45          2.106264e-43  6.117795e-07
orbit46          1.142741e-43 -4.030814e-07
orbit47          5.872121e-43 -8.851394e-07
orbit48          1.220321e-43  1.676743e-06
orbit49          3.013917e-44  2.699786e-07
orbit50         -1.140076e-42 -9.183034e-05
orbit51          6.986739e-43  9.230184e-06
orbit52          7.345342e-43  2.115097e-06
orbit53          1.552225e-42  3.213257e-05
orbit54         -2.050553e-44 -9.020359e-06
orbit55         -2.093032e-43 -2.147436e-04
orbit56          1.559678e-42  1.901784e-05
orbit57          6.180890e-44 -4.283233e-06
orbit58         -2.649107e-42 -1.161279e-04
orbit59          7.417293e-43  1.477708e-06
orbit60          1.932053e-42  3.605969e-05
orbit61          7.381282e-42 -6.848707e-05
orbit62          7.753029e-42  6.301692e-05
orbit63          4.531625e-42 -2.090628e-05
orbit64          5.448163e-42  1.053778e-04
orbit65          5.850262e-42  7.716943e-05
orbit66          1.268648e-42 -2.989167e-06
orbit67         -2.272121e-43 -9.760811e-05
orbit68          1.111852e-41  1.370334e-04
orbit69          6.162971e-41  2.415021e-03
orbit70          5.166391e-42  4.450805e-05
orbit71         -8.386602e-42 -4.148640e-04
orbit72         -3.399167e-41 -8.627226e-04
AP               4.689555e-40  3.304251e-03
bet              1.308619e-43  2.911587e-06
ecc             -1.027517e-40 -2.899063e-02
eccrad          -6.165100e-40 -1.737992e-01
close            6.674704e-38  3.872914e-01
constraint      -3.436320e-38 -3.651579e-01
coreness         5.674177e-41 -7.627701e-03
knn             -6.458970e-42 -2.120292e-04
hubscore         1.395270e-37  1.172155e-01
pagerank        -1.152407e-37 -1.984317e+00
trans           -1.699796e-38 -3.700565e-01
evcent           1.381274e-37  9.613135e-02
first            1.146964e-40  7.240353e-04
upto_second      2.274896e-43 -1.778001e-05
upto_third       8.868866e-43  8.467244e-06
upto_fourth      4.551973e-42  7.061450e-05
upto_fifth       5.145210e-41  5.472304e-04
upto_sixth       4.182442e-40  4.052701e-03
second           2.217229e-43 -1.790197e-05
third            1.666887e-42  2.323853e-05
fourth          -1.001379e-42 -7.781986e-06
fifth           -4.939224e-42 -7.816312e-05
sixth           -5.678715e-41 -6.082685e-04
ratio1          -7.264931e-42 -1.818403e-04
ratio2          -5.560792e-42  4.966616e-03
ratio3          -1.400633e-39 -1.713340e-02
ratio4          -4.153989e-38 -8.205575e-01
ratio5           7.821075e-38  1.389307e-01
ratio6          -3.669230e-40 -5.815679e-03
selfinter       -1.283341e-41 -5.184176e-02
walktrap_vertex -1.340281e-38 -3.602081e-01
bigcom1         -6.933103e-39 -5.786600e-02
bigcom2         -7.685551e-39 -2.660715e-01
bigcom3         -2.637584e-39 -1.687229e-01
bigcom4          4.725165e-40  6.337089e-02
bigcom6         -7.687222e-39 -1.393040e-01
bigcom8         -7.932137e-39 -1.878419e-01
bigcom9         -7.715743e-39 -1.142392e-01
bigcom11        -7.702295e-39 -2.965536e-01
bigcom13        -7.700618e-39 -1.362189e-01
bigcom15        -7.698941e-39 -1.319268e-01
bigcom16        -7.690567e-39 -8.703450e-02
bigcom21        -7.736003e-39 -2.539614e-01
bigcom22        -7.837184e-39 -2.503623e-01
bigcom24        -7.685551e-39 -1.354884e-01
bigcom26        -7.773425e-39 -3.154430e-01
bigcom28         1.799385e-38  1.874079e-01
bigcom30         9.774579e-38  1.044247e+00
bigcom31        -7.683881e-39 -1.236912e-01
bigcom32        -7.688894e-39 -1.515923e-01
bigcom33        -7.682211e-39 -4.160225e-01
bigcom34        -7.680542e-39 -1.523202e-01
bigcom36        -7.683881e-39 -1.194580e-01
bigcom37        -7.682211e-39 -1.564269e-01
bigcom38        -7.683881e-39 -2.318827e-01
bigcom39        -7.710695e-39 -2.040846e-01
bigcom40        -5.383957e-39 -2.101981e-02
bigcom43        -7.688894e-39 -1.312626e-01
bigcom44        -7.828506e-39 -5.200263e-02
bigcom46        -7.695589e-39 -2.555327e-01
bigcom47        -7.688894e-39 -3.712102e-01
bigcom49        -7.688894e-39 -1.518761e-01
bigcom50        -7.682211e-39 -3.457298e-01
bigcom51        -7.682211e-39 -2.056531e-01
bigcom52         3.292360e-37  2.000864e+00
bigcom54        -7.680542e-39 -7.591049e-02
bigcom56        -7.700618e-39 -2.768664e-01
bigcom62        -7.682211e-39 -3.720769e-01
bigcom66        -7.680542e-39 -3.395258e-01
bigcom68        -7.682211e-39 -1.457735e-01
bigcom69        -7.688894e-39 -1.820869e-01
bigcom71        -7.680542e-39 -6.265092e-02
bigcom72        -7.680542e-39 -1.638511e-01
bigcom73        -7.705653e-39 -3.114802e-01
bigcom74        -7.693914e-39 -3.219533e-01
bigcom75        -7.683881e-39 -4.284599e-01
bigcom76        -7.687222e-39 -1.446648e-01
bigcom77        -7.690567e-39 -2.785173e-01
bigcom79        -7.682211e-39 -2.693056e-01
bigcom80        -7.687222e-39 -1.717360e-01
bigcom82        -7.682211e-39 -2.338939e-01
bigcom83        -7.682211e-39 -1.014432e-01
bigcom84        -7.688894e-39 -2.964667e-01
bigcom85        -7.682211e-39 -2.265206e-01
bigcom87        -7.688894e-39 -3.520095e-01
bigcom89         0.000000e+00  0.000000e+00
bigcom91        -7.692240e-39 -2.360233e-01
bigcom92        -7.709013e-39 -8.676877e-02
bigcom93        -7.680542e-39 -1.519003e-01
bigcom96        -7.683881e-39 -2.033258e-01
bigcom97        -7.688894e-39 -3.880821e-01
bigcom98        -7.680542e-39 -2.363439e-01
bigcom99         0.000000e+00  0.000000e+00
bigcom101       -7.698941e-39 -1.149289e-01
bigcom104       -7.682211e-39 -3.585884e-01
bigcom106       -7.682211e-39 -3.185427e-01
bigcom109       -7.682211e-39 -1.435128e-01
bigcom113       -7.682211e-39 -1.047572e-01
bigcom116        2.405397e-38  4.835464e-01
bigcom120       -7.682211e-39 -2.128944e-02
bigcom123       -7.680542e-39 -1.828460e-01
bigcom126       -7.682211e-39 -7.277629e-02
bigcom127       -7.683881e-39 -1.667840e-01
bigcom137       -7.688894e-39 -3.142662e-01
bigcom139       -7.683881e-39 -2.862119e-01
bigcom140       -7.683881e-39 -1.436164e-01
bigcom143        0.000000e+00  0.000000e+00
bigcom145       -7.683881e-39 -1.457516e-01
bigcom146       -7.683881e-39 -1.764128e-01
bigcom147       -7.700618e-39 -7.225027e-02
bigcom149       -7.685551e-39 -2.114402e-01
bigcom153       -7.690567e-39 -1.752207e-01
bigcom154       -7.680542e-39 -1.299222e-01
bigcom156       -7.687222e-39 -2.656366e-01
bigcom157       -7.697264e-39 -5.070358e-02
bigcom158       -7.682211e-39 -1.980063e-01
bigcom160       -7.680542e-39 -4.127273e-01
bigcom161       -7.683881e-39 -1.458682e-01
bigcom162       -7.680542e-39 -2.178763e-01
bigcom164       -7.680542e-39 -2.055551e-01
bigcom166       -7.687222e-39 -1.621659e-01
bigcom167       -7.697264e-39 -4.080440e-01
bigcom171       -7.693914e-39 -4.145084e-01
bigcom173       -7.680542e-39 -3.874142e-01
bigcom175       -7.682211e-39 -2.218666e-01
bigcom176       -7.680542e-39 -1.144902e-01
bigcom177       -7.682211e-39 -1.544940e-01
bigcom178       -7.682211e-39 -3.753043e-01
bigcom180       -7.682211e-39 -1.445005e-01
bigcom181       -7.695589e-39 -1.153643e-01
bigcom184       -7.680542e-39 -1.294779e-01
bigcom186       -7.682211e-39 -3.479294e-01
bigcom187        4.975878e-37  2.524974e+00
bigcom189       -7.688894e-39 -1.379952e-01
bigcom194       -7.682211e-39 -1.027695e-01
bigcom195       -7.680542e-39 -2.424194e-01
bigcom196       -7.683881e-39 -3.575050e-01
bigcom204        0.000000e+00  0.000000e+00
bigcom205       -7.682211e-39 -3.633864e-01
bigcom212       -7.682211e-39 -3.255741e-01
bigcom214       -7.680542e-39 -7.089965e-02
bigcom222       -7.682211e-39 -1.479392e-01
bigcom223       -7.688894e-39 -1.146901e-01
bigcom226       -7.682211e-39 -9.816425e-02
bigcom227       -7.683881e-39 -1.515435e-01
bigcom229       -7.680542e-39 -6.552697e-02
bigcom233       -7.683881e-39 -4.013291e-02
bigcom236        0.000000e+00  0.000000e+00
bigcom237       -7.685551e-39 -1.565264e-01
bigcom246       -7.690567e-39 -2.312931e-01
bigcom248       -7.692240e-39 -1.331561e-01
bigcom249       -7.685551e-39 -2.609882e-01
bigcom250       -7.700618e-39 -8.300553e-02
bigcom254       -7.682211e-39 -2.002024e-01
bigcom266       -7.683881e-39 -1.755361e-01
bigcom269        0.000000e+00  0.000000e+00
bigcom272       -7.680542e-39 -1.086121e-01
bigcom274       -7.720798e-39 -1.367155e-01
bigcom281       -7.687222e-39 -1.212490e-01
bigcom291       -7.687222e-39 -1.837197e-01
bigcom292       -7.682211e-39 -3.434188e-01
bigcom295       -7.687222e-39 -2.523298e-01
bigcom299       -7.682211e-39 -3.455697e-01
bigcom301       -7.688894e-39 -1.630131e-01
bigcom306       -7.680542e-39 -4.814378e-02
bigcom309        0.000000e+00  0.000000e+00
bigcom314       -7.685551e-39 -1.927298e-01
bigcom321        0.000000e+00  0.000000e+00
bigcom341       -7.682211e-39 -9.468406e-02
bigcom350       -7.683881e-39 -3.148544e-01
bigcom353       -7.680542e-39 -1.278229e-01
bigcom359       -7.682211e-39 -3.402830e-01
bigcom363       -7.680542e-39 -1.790035e-01
bigcom365       -7.683881e-39 -3.128743e-01
bigcom385        4.975878e-37  2.567867e+00
bigcom386       -7.682211e-39 -6.638573e-02
bigcom408       -7.682211e-39 -3.585001e-01
bigcom412       -7.680542e-39 -3.412703e-01
bigcom480       -7.680542e-39 -2.319883e-01
spin_vertex     -9.914535e-39 -3.483952e-01
membership_s1    5.636210e-39  2.559649e-01
membership_s3   -7.680542e-39 -4.731079e-03
membership_s4   -6.231990e-39 -8.814602e-02
membership_s5   -5.772311e-39 -1.041994e-01
membership_s6   -7.873839e-39 -2.347208e-01
membership_s7   -4.151500e-39  5.845913e-03
membership_s8   -7.682211e-39 -1.564148e-01
membership_s9   -7.680542e-39 -3.127041e-01
membership_s11  -7.682211e-39 -6.635018e-02
membership_s12  -7.687222e-39 -2.513392e-01
membership_s14  -7.685551e-39 -2.067641e-01
membership_s15  -7.766594e-39 -1.839259e-01
membership_s16  -7.683881e-39 -1.667805e-01
membership_s17  -7.680542e-39 -2.841153e-01
membership_s18  -7.747871e-39 -2.108671e-01
membership_s20  -7.680542e-39 -3.233685e-01
membership_s21  -7.739390e-39 -2.052999e-01
membership_s22  -7.698941e-39 -1.560602e-01
membership_s24  -7.702295e-39 -1.460881e-01
membership_s25  -7.702295e-39 -1.239345e-01
membership_s26   0.000000e+00  0.000000e+00
membership_s27  -8.310657e-39 -2.173037e-01
membership_s28  -7.683881e-39 -1.652591e-01
membership_s30   1.780559e-38  2.919880e-01
membership_s31  -8.060542e-39 -2.279016e-01
membership_s32   1.966200e-38  2.472148e-01
membership_s33  -7.680542e-39 -7.394183e-02
membership_s36  -8.968426e-39 -1.563190e-01
membership_s37  -7.719113e-39 -1.690738e-01
V1               1.479174e-38  8.819582e-02
V2              -3.507979e-38 -8.223282e-01
pdi             -5.212888e-36 -4.408212e+02
adhesion        -6.719808e-42 -5.557856e-05
cohesion         1.348313e-41  1.145901e-04
inner            1.934325e-43  3.318528e-06
outer           -7.183974e-42 -6.846749e-05
ioratio         -4.857729e-38 -4.534182e-01
comsize          2.725027e-41  2.895746e-04
[1] "Dataset: med_targets Model GBM, run: 8 of 10 2015-06-22 15:08:16"
Iter   TrainDeviance   ValidDeviance   StepSize   Improve
     1        0.0839            -nan     0.0100    0.0004
     2        0.0791            -nan     0.0100    0.0013
     3        0.0761            -nan     0.0100   -0.0000
     4        0.0745            -nan     0.0100   -0.0001
     5        0.0723            -nan     0.0100    0.0001
     6        0.0703            -nan     0.0100   -0.0001
     7        0.0685            -nan     0.0100    0.0001
     8        0.0677            -nan     0.0100    0.0000
     9        0.0661            -nan     0.0100    0.0001
    10        0.0647            -nan     0.0100    0.0000
    20        0.0557            -nan     0.0100    0.0000
    40        0.0449            -nan     0.0100   -0.0000
    60        0.0380            -nan     0.0100   -0.0000
    80        0.0334            -nan     0.0100   -0.0000
   100        0.0298            -nan     0.0100   -0.0000
   120        0.0269            -nan     0.0100   -0.0000
   140        0.0245            -nan     0.0100    0.0000
   160        0.0225            -nan     0.0100   -0.0000
   180        0.0205            -nan     0.0100    0.0000
   194        0.0193            -nan     0.0100   -0.0000

[1] "GBM variable coefficients"
                            var     rel.inf
ratio5                   ratio5 8.175692289
comsize                 comsize 6.026484719
V2                           V2 5.489578920
third                     third 3.976880108
bigcom30               bigcom30 3.687027399
orbit18                 orbit18 3.250322035
spin_vertex         spin_vertex 2.939176361
adhesion               adhesion 2.926343902
trans                     trans 2.305007940
walktrap_vertex walktrap_vertex 2.267817270
cohesion               cohesion 2.180634702
V1                           V1 1.843570775
graph7                   graph7 1.735078863
ioratio                 ioratio 1.730329197
graph20                 graph20 1.601433214
pagerank               pagerank 1.517544343
bet                         bet 1.408784417
inner                     inner 1.391664405
graph2                   graph2 1.371222886
outer                     outer 1.359840568
orbit56                 orbit56 1.285462334
bigcom52               bigcom52 1.248899533
orbit65                 orbit65 1.239056408
membership_s32   membership_s32 1.196677162
knn                         knn 1.184572718
graph5                   graph5 1.080175696
graph22                 graph22 1.064117192
orbit30                 orbit30 0.935264293
constraint           constraint 0.916045082
graph0                   graph0 0.897905247
orbit69                 orbit69 0.871665632
ratio2                   ratio2 0.848488669
graph18                 graph18 0.774483026
orbit27                 orbit27 0.750773083
graph9                   graph9 0.702994086
graph12                 graph12 0.676491558
orbit16                 orbit16 0.669608969
orbit62                 orbit62 0.630840263
orbit39                 orbit39 0.625072293
membership_s1     membership_s1 0.613660231
graph11                 graph11 0.606531134
graph6                   graph6 0.603109438
graph13                 graph13 0.602323637
orbit25                 orbit25 0.591229283
graph26                 graph26 0.587431018
orbit60                 orbit60 0.567764269
orbit49                 orbit49 0.556168131
orbit2                   orbit2 0.541446544
graph23                 graph23 0.530824957
orbit40                 orbit40 0.526963732
coreness               coreness 0.525688618
orbit52                 orbit52 0.525676488
graph17                 graph17 0.508753253
orbit20                 orbit20 0.506177656
ratio6                   ratio6 0.478474775
graph24                 graph24 0.476538977
orbit36                 orbit36 0.447604772
orbit50                 orbit50 0.433047527
graph4                   graph4 0.429137848
upto_fifth           upto_fifth 0.402429164
orbit24                 orbit24 0.379252400
graph21                 graph21 0.375489448
upto_third           upto_third 0.366396455
ratio4                   ratio4 0.353760143
graph16                 graph16 0.346155012
orbit9                   orbit9 0.344565790
graph14                 graph14 0.341949137
graph10                 graph10 0.331264807
orbit38                 orbit38 0.325432596
graph3                   graph3 0.307534244
orbit32                 orbit32 0.307016242
orbit28                 orbit28 0.300595914
orbit46                 orbit46 0.299783268
membership_s30   membership_s30 0.299399455
orbit13                 orbit13 0.298866239
orbit11                 orbit11 0.290284149
orbit15                 orbit15 0.286055667
orbit47                 orbit47 0.284458973
bigcom116             bigcom116 0.281145498
orbit37                 orbit37 0.281117627
orbit64                 orbit64 0.271910076
orbit33                 orbit33 0.271614686
orbit41                 orbit41 0.268104997
orbit35                 orbit35 0.258743020
orbit61                 orbit61 0.255744539
fourth                   fourth 0.252762548
orbit26                 orbit26 0.246541841
orbit23                 orbit23 0.246485294
orbit7                   orbit7 0.238343133
ratio1                   ratio1 0.228693339
graph19                 graph19 0.225447063
orbit45                 orbit45 0.223129101
orbit54                 orbit54 0.214273197
graph1                   graph1 0.212394972
orbit5                   orbit5 0.207854056
graph25                 graph25 0.207324668
bigcom28               bigcom28 0.197091238
ratio3                   ratio3 0.196706900
orbit71                 orbit71 0.192497523
bigcom21               bigcom21 0.190226938
orbit21                 orbit21 0.187287874
orbit4                   orbit4 0.168469549
orbit44                 orbit44 0.165611262
orbit12                 orbit12 0.161233634
orbit10                 orbit10 0.149816837
orbit70                 orbit70 0.146711056
orbit63                 orbit63 0.141981915
graph27                 graph27 0.141733244
graph15                 graph15 0.134216087
orbit57                 orbit57 0.133680188
orbit53                 orbit53 0.133339173
orbit48                 orbit48 0.124532529
sixth                     sixth 0.114385648
orbit59                 orbit59 0.111232204
close                     close 0.111118478
fifth                     fifth 0.099404830
ecc                         ecc 0.097706527
orbit29                 orbit29 0.095778282
selfinter             selfinter 0.091489801
graph8                   graph8 0.089526000
orbit31                 orbit31 0.087169472
orbit42                 orbit42 0.077275038
AP                           AP 0.064856978
orbit17                 orbit17 0.058065747
upto_sixth           upto_sixth 0.055827959
orbit51                 orbit51 0.043644631
bigcom4                 bigcom4 0.036533652
upto_fourth         upto_fourth 0.034794200
graph29                 graph29 0.030099792
hubscore               hubscore 0.017897485
bigcom1                 bigcom1 0.012814258
orbit66                 orbit66 0.012635058
orbit1                   orbit1 0.007418028
bigcom3                 bigcom3 0.003723107
evcent                   evcent 0.003242303
orbit43                 orbit43 0.002440581
orbit22                 orbit22 0.001885391
graph28                 graph28 0.000000000
orbit0                   orbit0 0.000000000
orbit3                   orbit3 0.000000000
orbit6                   orbit6 0.000000000
orbit8                   orbit8 0.000000000
orbit14                 orbit14 0.000000000
orbit19                 orbit19 0.000000000
orbit34                 orbit34 0.000000000
orbit55                 orbit55 0.000000000
orbit58                 orbit58 0.000000000
orbit67                 orbit67 0.000000000
orbit68                 orbit68 0.000000000
orbit72                 orbit72 0.000000000
eccrad                   eccrad 0.000000000
first                     first 0.000000000
upto_second         upto_second 0.000000000
second                   second 0.000000000
bigcom2                 bigcom2 0.000000000
bigcom6                 bigcom6 0.000000000
bigcom8                 bigcom8 0.000000000
bigcom9                 bigcom9 0.000000000
bigcom11               bigcom11 0.000000000
bigcom13               bigcom13 0.000000000
bigcom15               bigcom15 0.000000000
bigcom16               bigcom16 0.000000000
bigcom22               bigcom22 0.000000000
bigcom24               bigcom24 0.000000000
bigcom26               bigcom26 0.000000000
bigcom31               bigcom31 0.000000000
bigcom32               bigcom32 0.000000000
bigcom33               bigcom33 0.000000000
bigcom34               bigcom34 0.000000000
bigcom36               bigcom36 0.000000000
bigcom37               bigcom37 0.000000000
bigcom38               bigcom38 0.000000000
bigcom39               bigcom39 0.000000000
bigcom40               bigcom40 0.000000000
bigcom43               bigcom43 0.000000000
bigcom44               bigcom44 0.000000000
bigcom46               bigcom46 0.000000000
bigcom47               bigcom47 0.000000000
bigcom49               bigcom49 0.000000000
bigcom50               bigcom50 0.000000000
bigcom51               bigcom51 0.000000000
bigcom54               bigcom54 0.000000000
bigcom56               bigcom56 0.000000000
bigcom62               bigcom62 0.000000000
bigcom66               bigcom66 0.000000000
bigcom68               bigcom68 0.000000000
bigcom69               bigcom69 0.000000000
bigcom71               bigcom71 0.000000000
bigcom72               bigcom72 0.000000000
bigcom73               bigcom73 0.000000000
bigcom74               bigcom74 0.000000000
bigcom75               bigcom75 0.000000000
bigcom76               bigcom76 0.000000000
bigcom77               bigcom77 0.000000000
bigcom79               bigcom79 0.000000000
bigcom80               bigcom80 0.000000000
bigcom82               bigcom82 0.000000000
bigcom83               bigcom83 0.000000000
bigcom84               bigcom84 0.000000000
bigcom85               bigcom85 0.000000000
bigcom87               bigcom87 0.000000000
bigcom89               bigcom89 0.000000000
bigcom91               bigcom91 0.000000000
bigcom92               bigcom92 0.000000000
bigcom93               bigcom93 0.000000000
bigcom96               bigcom96 0.000000000
bigcom97               bigcom97 0.000000000
bigcom98               bigcom98 0.000000000
bigcom99               bigcom99 0.000000000
bigcom101             bigcom101 0.000000000
bigcom104             bigcom104 0.000000000
bigcom106             bigcom106 0.000000000
bigcom109             bigcom109 0.000000000
bigcom113             bigcom113 0.000000000
bigcom120             bigcom120 0.000000000
bigcom123             bigcom123 0.000000000
bigcom126             bigcom126 0.000000000
bigcom127             bigcom127 0.000000000
bigcom137             bigcom137 0.000000000
bigcom139             bigcom139 0.000000000
bigcom140             bigcom140 0.000000000
bigcom143             bigcom143 0.000000000
bigcom145             bigcom145 0.000000000
bigcom146             bigcom146 0.000000000
bigcom147             bigcom147 0.000000000
bigcom149             bigcom149 0.000000000
bigcom153             bigcom153 0.000000000
bigcom154             bigcom154 0.000000000
bigcom156             bigcom156 0.000000000
bigcom157             bigcom157 0.000000000
bigcom158             bigcom158 0.000000000
bigcom160             bigcom160 0.000000000
bigcom161             bigcom161 0.000000000
bigcom162             bigcom162 0.000000000
bigcom164             bigcom164 0.000000000
bigcom166             bigcom166 0.000000000
bigcom167             bigcom167 0.000000000
bigcom171             bigcom171 0.000000000
bigcom173             bigcom173 0.000000000
bigcom175             bigcom175 0.000000000
bigcom176             bigcom176 0.000000000
bigcom177             bigcom177 0.000000000
bigcom178             bigcom178 0.000000000
bigcom180             bigcom180 0.000000000
bigcom181             bigcom181 0.000000000
bigcom184             bigcom184 0.000000000
bigcom186             bigcom186 0.000000000
bigcom187             bigcom187 0.000000000
bigcom189             bigcom189 0.000000000
bigcom194             bigcom194 0.000000000
bigcom195             bigcom195 0.000000000
bigcom196             bigcom196 0.000000000
bigcom204             bigcom204 0.000000000
bigcom205             bigcom205 0.000000000
bigcom212             bigcom212 0.000000000
bigcom214             bigcom214 0.000000000
bigcom222             bigcom222 0.000000000
bigcom223             bigcom223 0.000000000
bigcom226             bigcom226 0.000000000
bigcom227             bigcom227 0.000000000
bigcom229             bigcom229 0.000000000
bigcom233             bigcom233 0.000000000
bigcom236             bigcom236 0.000000000
bigcom237             bigcom237 0.000000000
bigcom246             bigcom246 0.000000000
bigcom248             bigcom248 0.000000000
bigcom249             bigcom249 0.000000000
bigcom250             bigcom250 0.000000000
bigcom254             bigcom254 0.000000000
bigcom266             bigcom266 0.000000000
bigcom269             bigcom269 0.000000000
bigcom272             bigcom272 0.000000000
bigcom274             bigcom274 0.000000000
bigcom281             bigcom281 0.000000000
bigcom291             bigcom291 0.000000000
bigcom292             bigcom292 0.000000000
bigcom295             bigcom295 0.000000000
bigcom299             bigcom299 0.000000000
bigcom301             bigcom301 0.000000000
bigcom306             bigcom306 0.000000000
bigcom309             bigcom309 0.000000000
bigcom314             bigcom314 0.000000000
bigcom321             bigcom321 0.000000000
bigcom341             bigcom341 0.000000000
bigcom350             bigcom350 0.000000000
bigcom353             bigcom353 0.000000000
bigcom359             bigcom359 0.000000000
bigcom363             bigcom363 0.000000000
bigcom365             bigcom365 0.000000000
bigcom385             bigcom385 0.000000000
bigcom386             bigcom386 0.000000000
bigcom408             bigcom408 0.000000000
bigcom412             bigcom412 0.000000000
bigcom480             bigcom480 0.000000000
membership_s3     membership_s3 0.000000000
membership_s4     membership_s4 0.000000000
membership_s5     membership_s5 0.000000000
membership_s6     membership_s6 0.000000000
membership_s7     membership_s7 0.000000000
membership_s8     membership_s8 0.000000000
membership_s9     membership_s9 0.000000000
membership_s11   membership_s11 0.000000000
membership_s12   membership_s12 0.000000000
membership_s14   membership_s14 0.000000000
membership_s15   membership_s15 0.000000000
membership_s16   membership_s16 0.000000000
membership_s17   membership_s17 0.000000000
membership_s18   membership_s18 0.000000000
membership_s20   membership_s20 0.000000000
membership_s21   membership_s21 0.000000000
membership_s22   membership_s22 0.000000000
membership_s24   membership_s24 0.000000000
membership_s25   membership_s25 0.000000000
membership_s26   membership_s26 0.000000000
membership_s27   membership_s27 0.000000000
membership_s28   membership_s28 0.000000000
membership_s31   membership_s31 0.000000000
membership_s33   membership_s33 0.000000000
membership_s36   membership_s36 0.000000000
membership_s37   membership_s37 0.000000000
pdi                         pdi 0.000000000
[1] "Dataset: med_targets Model RF, run: 8 of 10 2015-06-22 15:09:25"
     |      Out-of-bag   |
Tree |      MSE  %Var(y) |
   1 |  0.01171   161.33 |
   2 |  0.01185   163.26 |
   3 |  0.01344   185.21 |
   4 |  0.01173   161.66 |
   5 |  0.01021   140.68 |
   6 | 0.009719   133.93 |
   7 | 0.009871   136.02 |
   8 |  0.00936   128.98 |
   9 | 0.009244   127.38 |
  10 | 0.009272   127.76 |
  11 | 0.009311   128.31 |
  12 | 0.009217   127.01 |
  13 | 0.009223   127.09 |
  14 | 0.009275   127.81 |
  15 | 0.009146   126.04 |
  16 | 0.008829   121.67 |
  17 | 0.008676   119.56 |
  18 |  0.00859   118.38 |
  19 | 0.008482   116.89 |
  20 | 0.008542   117.71 |
  21 | 0.008535   117.61 |
  22 | 0.008379   115.46 |
  23 | 0.008369   115.32 |
  24 | 0.008327   114.75 |
  25 | 0.008252   113.72 |
  26 |  0.00823   113.41 |
  27 |  0.00823   113.41 |
  28 | 0.008174   112.64 |
  29 | 0.008141   112.19 |
  30 | 0.008169   112.57 |
  31 | 0.008179   112.71 |
  32 | 0.008156   112.39 |
  33 | 0.008111   111.78 |
  34 | 0.008107   111.71 |
  35 | 0.008114   111.82 |
  36 | 0.008106   111.70 |
  37 | 0.008103   111.67 |
  38 | 0.008074   111.26 |
  39 | 0.008096   111.56 |
  40 | 0.008086   111.43 |
  41 | 0.008083   111.38 |
  42 | 0.008056   111.01 |
  43 | 0.008028   110.62 |
  44 |  0.00803   110.65 |
  45 | 0.008025   110.58 |
  46 | 0.008034   110.71 |
  47 | 0.008049   110.91 |
  48 | 0.008054   110.98 |
  49 | 0.008049   110.92 |
  50 | 0.008036   110.74 |
  51 | 0.008053   110.97 |
  52 | 0.008036   110.74 |
  53 | 0.008026   110.60 |
  54 | 0.008013   110.42 |
  55 | 0.007979   109.96 |
  56 | 0.007998   110.21 |
  57 | 0.008002   110.26 |
  58 |  0.00801   110.37 |
  59 | 0.007991   110.11 |
  60 |  0.00799   110.10 |
  61 | 0.007936   109.36 |
  62 |  0.00793   109.28 |
  63 | 0.007915   109.07 |
  64 | 0.007882   108.62 |
  65 | 0.007862   108.35 |
  66 | 0.007869   108.44 |
  67 | 0.007888   108.69 |
  68 | 0.007852   108.21 |
  69 | 0.007841   108.06 |
  70 | 0.007843   108.07 |
  71 | 0.007834   107.95 |
  72 | 0.007837   108.00 |
  73 | 0.007825   107.83 |
  74 | 0.007839   108.03 |
  75 | 0.007841   108.05 |
  76 | 0.007834   107.95 |
  77 | 0.007826   107.84 |
  78 | 0.007824   107.82 |
  79 |  0.00783   107.90 |
  80 | 0.007827   107.86 |
  81 | 0.007831   107.91 |
  82 |  0.00784   108.04 |
  83 |  0.00783   107.90 |
  84 | 0.007821   107.77 |
  85 | 0.007818   107.73 |
  86 | 0.007817   107.73 |
  87 | 0.007821   107.77 |
  88 | 0.007817   107.72 |
  89 | 0.007826   107.85 |
  90 | 0.007825   107.83 |
  91 | 0.007832   107.93 |
  92 | 0.007838   108.01 |
  93 | 0.007823   107.80 |
  94 | 0.007826   107.84 |
  95 | 0.007834   107.96 |
  96 |  0.00784   108.04 |
  97 | 0.007847   108.14 |
  98 | 0.007839   108.02 |
  99 | 0.007859   108.30 |
 100 | 0.007858   108.29 |
[1] "Random Forest variable coefficients"
                      %IncMSE IncNodePurity
graph0           5.219876e-05  4.956235e-02
graph1           9.122807e-04  5.851146e-02
graph2           8.596287e-04  6.608886e-02
graph3           1.227390e-04  6.706951e-02
graph4           2.232685e-04  1.275171e-01
graph5           1.176442e-03  8.813206e-02
graph6           2.510368e-03  1.159569e-01
graph7           2.613015e-03  2.863549e-01
graph8           5.770605e-05  2.675282e-02
graph9           2.745722e-04  1.255341e-01
graph10          1.404204e-03  9.145069e-02
graph11          8.427511e-04  1.987613e-01
graph12          2.330116e-03  1.855147e-01
graph13          6.052410e-05  8.119835e-02
graph14          2.106049e-04  1.035570e-01
graph15          1.498196e-03  2.467658e-01
graph16          9.529004e-04  1.799947e-01
graph17          1.288347e-03  1.465292e-01
graph18          1.134081e-03  1.287943e-01
graph19          2.038629e-04  7.012979e-02
graph20          3.636214e-03  2.293142e-01
graph21          1.592094e-04  1.794465e-01
graph22          4.159590e-04  6.440923e-02
graph23          1.225368e-03  2.179485e-01
graph24          6.973416e-04  1.365101e-01
graph25          1.315754e-03  1.599159e-01
graph26          2.029964e-03  2.191682e-01
graph27          6.017727e-04  9.175529e-02
graph28          3.437501e-04  3.968092e-02
graph29          1.810639e-04  6.078293e-02
orbit0           1.760770e-04  6.388073e-02
orbit1           1.938895e-04  5.047482e-02
orbit2           1.093023e-03  1.956625e-01
orbit3           6.412544e-04  1.519979e-01
orbit4           1.024655e-04  1.173570e-01
orbit5           1.360667e-04  1.282071e-01
orbit6           4.751866e-04  1.171593e-01
orbit7           1.082146e-03  1.019109e-01
orbit8           9.604614e-04  7.352005e-02
orbit9           1.527777e-03  1.169747e-01
orbit10          3.014118e-04  1.848059e-01
orbit11          3.126434e-04  4.006742e-02
orbit12          2.582465e-03  1.530955e-01
orbit13          2.662780e-04  7.982123e-02
orbit14          5.476158e-05  8.578917e-03
orbit15          7.166537e-05  9.943397e-02
orbit16          2.327950e-05  1.182453e-01
orbit17          1.901034e-03  2.177022e-01
orbit18          9.193936e-04  3.891066e-01
orbit19          1.844430e-03  1.703221e-01
orbit20          1.643037e-03  2.116589e-01
orbit21          2.061490e-04  1.367354e-01
orbit22          1.339577e-03  2.374349e-01
orbit23          2.575248e-04  1.229055e-01
orbit24          3.180564e-03  3.597018e-01
orbit25          4.106167e-05  4.396513e-02
orbit26          1.296757e-03  1.567288e-01
orbit27          1.130601e-03  1.167578e-01
orbit28          4.724441e-04  8.050219e-02
orbit29          4.290216e-04  1.676408e-01
orbit30          1.051320e-03  1.967713e-01
orbit31          3.529812e-04  3.309208e-01
orbit32          3.213096e-04  1.743407e-01
orbit33          4.410495e-04  1.331711e-01
orbit34          1.117123e-03  7.955079e-02
orbit35          1.869356e-03  2.823588e-01
orbit36          6.247941e-05  1.004040e-01
orbit37          7.473634e-04  1.626328e-01
orbit38          2.678669e-04  2.981779e-02
orbit39          2.853985e-03  5.167907e-01
orbit40          1.467818e-03  1.479987e-01
orbit41          2.966653e-05  2.529612e-02
orbit42          3.083999e-04  5.528916e-02
orbit43          4.718972e-04  7.772850e-02
orbit44         -1.031840e-05  2.005970e-02
orbit45          2.540136e-03  1.659000e-01
orbit46          1.105268e-03  1.585099e-01
orbit47          4.116437e-04  4.666902e-02
orbit48          3.460208e-05  1.603774e-03
orbit49          2.379049e-03  2.488250e-01
orbit50          5.617802e-04  4.159940e-02
orbit51          4.744693e-04  2.204428e-01
orbit52          1.301275e-03  1.755217e-01
orbit53          2.709887e-04  1.200261e-01
orbit54          3.008364e-04  4.474427e-02
orbit55          9.866651e-05  3.485711e-02
orbit56          6.217940e-03  3.536025e-01
orbit57          1.251163e-04  3.176645e-02
orbit58          2.141904e-05  5.234259e-02
orbit59          1.149911e-03  5.827968e-02
orbit60          2.128839e-04  1.142221e-01
orbit61          1.795571e-04  3.877709e-02
orbit62          3.213714e-03  2.592428e-01
orbit63          1.772726e-04  1.323146e-01
orbit64          3.606463e-07  9.869262e-03
orbit65          3.863429e-03  1.304698e-01
orbit66          6.029492e-05  6.516478e-02
orbit67          0.000000e+00  7.589415e-19
orbit68          4.145114e-04  1.237689e-01
orbit69          1.093068e-04  3.023607e-02
orbit70          2.540027e-04  9.424158e-02
orbit71          9.362873e-05  4.412475e-02
orbit72          4.778135e-04  3.137711e-02
AP              -3.846894e-06  1.502709e-02
bet              1.130193e-04  4.061909e-01
ecc             -4.508090e-06  1.944444e-02
eccrad           5.049832e-08  2.630952e-02
close            3.232872e-04  9.397139e-02
constraint       2.592391e-04  6.885028e-02
coreness         1.622793e-04  4.271882e-02
knn              9.694539e-04  2.868305e-01
hubscore         6.104676e-05  6.449964e-02
pagerank         5.801878e-04  4.558700e-01
trans            5.029686e-04  3.318438e-01
evcent           6.328858e-04  6.595089e-02
first            1.730491e-05  7.930567e-02
upto_second      3.562579e-04  8.597161e-02
upto_third       2.951718e-04  1.058919e-01
upto_fourth      4.929356e-04  7.832959e-02
upto_fifth       2.259174e-04  6.880304e-02
upto_sixth       2.729838e-05  4.935660e-03
second           1.521043e-04  5.453958e-02
third            2.035897e-03  6.217889e-01
fourth           2.440359e-04  5.766306e-02
fifth            1.733268e-03  3.002340e-01
sixth            5.182379e-04  1.125523e-01
ratio1           2.066886e-03  2.647329e-01
ratio2           2.795569e-03  3.652168e-01
ratio3           6.780146e-04  2.488297e-01
ratio4           1.065926e-03  2.080534e-01
ratio5           5.560924e-04  7.802944e-01
ratio6           1.076539e-04  1.842838e-01
selfinter       -1.331575e-05  2.528256e-02
walktrap_vertex  1.508400e-04  4.721820e-01
bigcom1          0.000000e+00  1.848565e-19
bigcom2          0.000000e+00  7.589415e-20
bigcom3          9.279217e-05  1.685425e-01
bigcom4          1.762297e-05  5.802051e-02
bigcom6          0.000000e+00  0.000000e+00
bigcom8          0.000000e+00  1.816039e-19
bigcom9          0.000000e+00  4.878910e-21
bigcom11         0.000000e+00  7.047314e-20
bigcom13         0.000000e+00  2.542454e-19
bigcom15         0.000000e+00  1.734723e-20
bigcom16         0.000000e+00  9.540979e-20
bigcom21         1.888089e-05  9.690921e-02
bigcom22         0.000000e+00  4.499439e-20
bigcom24         0.000000e+00  0.000000e+00
bigcom26         0.000000e+00  1.561251e-19
bigcom28        -1.093948e-05  5.190589e-02
bigcom30         1.323704e-03  8.054712e-01
bigcom31         0.000000e+00  6.938894e-20
bigcom32         0.000000e+00  0.000000e+00
bigcom33         0.000000e+00  1.084202e-21
bigcom34         0.000000e+00  3.469447e-20
bigcom36         0.000000e+00  8.023096e-20
bigcom37         0.000000e+00  3.469447e-20
bigcom38         0.000000e+00  0.000000e+00
bigcom39         0.000000e+00  2.385245e-20
bigcom40         0.000000e+00  7.209944e-20
bigcom43         0.000000e+00  3.469447e-20
bigcom44         0.000000e+00  8.673617e-21
bigcom46         0.000000e+00  9.703609e-20
bigcom47         0.000000e+00  0.000000e+00
bigcom49         0.000000e+00  6.938894e-20
bigcom50         0.000000e+00  4.336809e-21
bigcom51         0.000000e+00  1.474515e-19
bigcom52        -3.335263e-05  4.080141e-01
bigcom54         0.000000e+00  0.000000e+00
bigcom56         0.000000e+00  4.336809e-21
bigcom62         0.000000e+00  7.589415e-20
bigcom66         0.000000e+00  4.553649e-20
bigcom68         0.000000e+00  1.387779e-19
bigcom69         0.000000e+00  6.288373e-20
bigcom71         0.000000e+00  1.387779e-19
bigcom72         0.000000e+00  0.000000e+00
bigcom73         0.000000e+00  5.421011e-22
bigcom74         0.000000e+00  3.577867e-20
bigcom75         0.000000e+00  7.860466e-20
bigcom76         0.000000e+00  6.938894e-20
bigcom77         0.000000e+00  2.959872e-19
bigcom79         0.000000e+00  1.387779e-19
bigcom80         0.000000e+00  2.168404e-21
bigcom82         0.000000e+00  7.589415e-21
bigcom83         0.000000e+00  5.204170e-20
bigcom84         0.000000e+00  7.914676e-20
bigcom85         0.000000e+00  1.084202e-21
bigcom87         0.000000e+00  2.087089e-19
bigcom89         0.000000e+00  0.000000e+00
bigcom91         0.000000e+00  1.013729e-19
bigcom92         0.000000e+00  5.204170e-20
bigcom93         0.000000e+00  0.000000e+00
bigcom96         0.000000e+00  0.000000e+00
bigcom97         0.000000e+00  3.957338e-20
bigcom98         0.000000e+00  0.000000e+00
bigcom99         0.000000e+00  0.000000e+00
bigcom101        0.000000e+00  6.125742e-20
bigcom104        0.000000e+00  6.505213e-21
bigcom106        0.000000e+00  0.000000e+00
bigcom109        0.000000e+00  1.387779e-19
bigcom113        0.000000e+00  5.421011e-22
bigcom116        1.139542e-04  1.223717e-01
bigcom120        0.000000e+00  1.626303e-21
bigcom123        0.000000e+00  0.000000e+00
bigcom126        0.000000e+00  3.469447e-20
bigcom127        0.000000e+00  3.762182e-19
bigcom137        0.000000e+00  1.138412e-19
bigcom139        0.000000e+00  2.775558e-19
bigcom140        0.000000e+00  0.000000e+00
bigcom143        0.000000e+00  0.000000e+00
bigcom145        0.000000e+00  0.000000e+00
bigcom146        0.000000e+00  5.312591e-20
bigcom147        0.000000e+00  2.000353e-19
bigcom149        0.000000e+00  2.515349e-19
bigcom153        0.000000e+00  0.000000e+00
bigcom154        0.000000e+00  0.000000e+00
bigcom156        0.000000e+00  1.734723e-20
bigcom157        0.000000e+00  3.469447e-20
bigcom158        0.000000e+00  0.000000e+00
bigcom160        0.000000e+00  0.000000e+00
bigcom161        0.000000e+00  2.602085e-20
bigcom162        0.000000e+00  6.993104e-20
bigcom164        0.000000e+00  0.000000e+00
bigcom166        0.000000e+00  2.428613e-19
bigcom167        0.000000e+00  1.718460e-19
bigcom171        0.000000e+00  1.301043e-20
bigcom173        0.000000e+00  3.577867e-20
bigcom175        0.000000e+00  1.908196e-19
bigcom176        0.000000e+00  0.000000e+00
bigcom177        0.000000e+00  1.387779e-19
bigcom178        0.000000e+00  4.206704e-19
bigcom180        0.000000e+00  0.000000e+00
bigcom181        0.000000e+00  1.734723e-19
bigcom184        0.000000e+00  1.734723e-20
bigcom186        0.000000e+00  1.084202e-21
bigcom187       -1.755506e-05  4.889011e-01
bigcom189        0.000000e+00  0.000000e+00
bigcom194        0.000000e+00  0.000000e+00
bigcom195        0.000000e+00  3.469447e-20
bigcom196        0.000000e+00  5.421011e-20
bigcom204        0.000000e+00  0.000000e+00
bigcom205        0.000000e+00  1.387779e-19
bigcom212        0.000000e+00  1.740144e-19
bigcom214        0.000000e+00  1.387779e-19
bigcom222        0.000000e+00  1.734723e-19
bigcom223        0.000000e+00  1.572093e-19
bigcom226        0.000000e+00  1.192622e-19
bigcom227        0.000000e+00  3.469447e-20
bigcom229        0.000000e+00  4.119968e-20
bigcom233        0.000000e+00  3.469447e-20
bigcom236        0.000000e+00  0.000000e+00
bigcom237        0.000000e+00  1.734723e-19
bigcom246        0.000000e+00  1.084202e-21
bigcom248        0.000000e+00  1.040834e-19
bigcom249        0.000000e+00  2.168404e-21
bigcom250        0.000000e+00  1.398621e-19
bigcom254        0.000000e+00  3.469447e-20
bigcom266        0.000000e+00  1.387779e-19
bigcom269        0.000000e+00  0.000000e+00
bigcom272        0.000000e+00  1.409463e-19
bigcom274        0.000000e+00  7.480995e-20
bigcom281        0.000000e+00  4.119968e-20
bigcom291        0.000000e+00  4.119968e-20
bigcom292        0.000000e+00  7.589415e-20
bigcom295        0.000000e+00  1.561251e-19
bigcom299        0.000000e+00  1.452831e-19
bigcom301        0.000000e+00  1.539567e-19
bigcom306        0.000000e+00  0.000000e+00
bigcom309        0.000000e+00  8.673617e-21
bigcom314        0.000000e+00  6.505213e-21
bigcom321        0.000000e+00  8.673617e-21
bigcom341        0.000000e+00  1.474515e-19
bigcom350        0.000000e+00  1.582935e-19
bigcom353        0.000000e+00  3.577867e-20
bigcom359        0.000000e+00  1.387779e-19
bigcom363        0.000000e+00  4.336809e-21
bigcom365        0.000000e+00  4.336809e-21
bigcom385        2.052405e-20  5.145446e-01
bigcom386        0.000000e+00  0.000000e+00
bigcom408        0.000000e+00  4.445229e-20
bigcom412        0.000000e+00  3.469447e-20
bigcom480        0.000000e+00  0.000000e+00
spin_vertex      1.547679e-04  7.773419e-01
membership_s1    2.841241e-04  1.071733e-01
membership_s3    0.000000e+00  6.505213e-21
membership_s4    0.000000e+00  1.366095e-19
membership_s5    0.000000e+00  1.301043e-19
membership_s6    0.000000e+00  1.778092e-19
membership_s7    0.000000e+00  1.647987e-19
membership_s8    0.000000e+00  4.336809e-21
membership_s9    0.000000e+00  1.897354e-20
membership_s11   0.000000e+00  3.957338e-20
membership_s12   0.000000e+00  0.000000e+00
membership_s14   0.000000e+00  3.035766e-20
membership_s15   0.000000e+00  8.890458e-20
membership_s16   0.000000e+00  5.854692e-20
membership_s17   0.000000e+00  0.000000e+00
membership_s18   0.000000e+00  1.062518e-19
membership_s20   0.000000e+00  0.000000e+00
membership_s21   0.000000e+00  9.269929e-20
membership_s22   0.000000e+00  0.000000e+00
membership_s24   0.000000e+00  7.047314e-21
membership_s25   0.000000e+00  1.517883e-20
membership_s26   0.000000e+00  0.000000e+00
membership_s27   0.000000e+00  1.040834e-19
membership_s28   0.000000e+00  4.336809e-21
membership_s30   1.019059e-04  7.069308e-02
membership_s31   0.000000e+00  1.561251e-19
membership_s32   5.271413e-04  1.935025e-01
membership_s33   0.000000e+00  0.000000e+00
membership_s36   0.000000e+00  1.154675e-19
membership_s37   0.000000e+00  3.686287e-20
V1               5.176169e-04  4.678441e-01
V2               4.852741e-04  5.182387e-01
pdi              0.000000e+00  2.222222e-02
adhesion         1.788423e-02  9.757833e-01
cohesion         2.068574e-02  1.035779e+00
inner            6.599271e-04  5.875574e-01
outer            1.022837e-03  5.097088e-01
ioratio          5.371641e-03  7.984031e-01
comsize          1.170392e-03  1.087440e+00
[1] "Dataset: med_targets Model GLM, run: 8 of 10 2015-06-22 15:10:35"
[1] "glmnet variable coefficients"
                         [,1]          [,2]
(Intercept)     -4.911140e+00 -1.258209e+01
graph0           1.756602e-40  1.247186e-03
graph1           6.141846e-43 -1.373809e-05
graph2          -3.870841e-42 -1.886371e-03
graph3           3.489142e-44 -2.509077e-08
graph4          -5.941232e-46 -5.787120e-09
graph5           1.763076e-42 -2.274005e-05
graph6           2.653487e-43  4.591973e-07
graph7           5.561399e-42 -1.566473e-05
graph8          -2.587923e-41 -9.576510e-04
graph9           5.105018e-46 -5.500284e-09
graph10          2.081740e-47  1.024541e-10
graph11         -1.518228e-48 -1.197525e-11
graph12          3.093280e-45  1.638365e-08
graph13          7.709717e-45 -4.465747e-08
graph14          6.330543e-47  2.331782e-09
graph15          3.078208e-43  1.683457e-06
graph16          3.661385e-45 -6.001816e-08
graph17          1.303536e-44  9.729423e-08
graph18          1.954490e-43  3.251563e-08
graph19          6.600330e-44  1.958861e-07
graph20         -1.299149e-44 -1.787806e-06
graph21          3.453445e-43  3.353450e-06
graph22          1.314936e-43 -6.405926e-06
graph23          3.027213e-43  4.816664e-08
graph24          6.382733e-43  3.746968e-06
graph25          2.546045e-42  2.327028e-05
graph26          1.873998e-42  1.448206e-05
graph27          1.118799e-41  1.137300e-04
graph28          3.426241e-42 -3.289255e-05
graph29         -3.382969e-41 -9.726103e-04
orbit0           1.756602e-40  1.253490e-03
orbit1           5.815150e-43 -1.514657e-05
orbit2           9.751902e-42  2.618855e-05
orbit3          -3.870841e-42 -1.883322e-03
orbit4           5.262653e-44 -1.677924e-07
orbit5           8.171774e-44  3.828842e-07
orbit6          -5.948263e-46 -5.818679e-09
orbit7           7.247156e-43 -1.295388e-05
orbit8           1.763076e-42 -2.268671e-05
orbit9           1.098632e-42  7.935173e-06
orbit10          2.492870e-43 -1.203932e-06
orbit11          2.478842e-42 -1.015652e-04
orbit12          7.440579e-42  3.012344e-06
orbit13          3.612697e-42 -4.275626e-04
orbit14         -2.587923e-41 -9.556857e-04
orbit15          7.952078e-46 -1.598303e-08
orbit16          2.526363e-45  2.890150e-09
orbit17          1.641067e-45 -1.082479e-08
orbit18          3.024601e-46  2.999120e-09
orbit19          1.372965e-47  1.607956e-12
orbit20          2.890407e-47 -5.375484e-11
orbit21          8.394887e-45  6.246243e-08
orbit22         -1.518230e-48 -1.202899e-11
orbit23          2.085219e-44 -6.651640e-06
orbit24          6.205594e-45  6.234650e-08
orbit25          3.674710e-45 -3.520483e-08
orbit26          2.717334e-44  2.110869e-07
orbit27          2.939691e-44 -5.871607e-08
orbit28          7.439018e-44  2.399876e-07
orbit29          9.967775e-45 -1.354541e-07
orbit30          5.723694e-44 -9.298083e-09
orbit31          1.214364e-46  4.287177e-09
orbit32          9.740305e-47  3.780242e-09
orbit33          2.533313e-43 -1.831051e-05
orbit34          3.078208e-43  1.714890e-06
orbit35          1.178263e-44 -4.742886e-07
orbit36          4.084827e-44 -1.378623e-07
orbit37          4.451692e-45 -4.559346e-08
orbit38          2.003439e-43  1.685643e-06
orbit39          7.041980e-44  8.736111e-07
orbit40          1.299534e-44  4.415531e-08
orbit41          1.085541e-43  1.268881e-06
orbit42          1.149195e-42 -1.975110e-05
orbit43          1.971174e-43  6.890567e-08
orbit44          2.264196e-42 -2.726521e-04
orbit45          2.071725e-43  3.252861e-07
orbit46          1.432688e-43  3.054700e-07
orbit47          8.411857e-43  1.572850e-06
orbit48          1.333569e-43  1.235230e-06
orbit49         -1.112441e-44 -1.664151e-06
orbit50         -8.270152e-43 -7.464259e-05
orbit51          6.862073e-43  7.505400e-06
orbit52          8.491207e-43  4.281160e-06
orbit53          1.582665e-42  2.714087e-05
orbit54          1.326170e-43 -6.394063e-06
orbit55          1.236615e-42 -2.119770e-04
orbit56          1.689927e-42  2.173009e-05
orbit57          9.978173e-44 -5.088253e-06
orbit58         -1.914911e-42 -1.552789e-04
orbit59          8.753342e-43  3.702193e-06
orbit60          2.094263e-42  2.702120e-05
orbit61          8.321912e-42 -8.566428e-05
orbit62          7.017154e-42  4.264513e-05
orbit63          4.758794e-42 -4.822145e-05
orbit64          5.562086e-42  1.177088e-04
orbit65          6.827773e-42  8.886699e-05
orbit66          1.675303e-42 -8.933781e-06
orbit67          5.302216e-43 -8.720368e-05
orbit68          1.198351e-41  1.104466e-04
orbit69          6.342102e-41  2.328592e-03
orbit70          7.881439e-42  3.298201e-05
orbit71         -7.003228e-42 -4.273698e-04
orbit72         -3.382969e-41 -9.741785e-04
AP               5.187933e-40  1.022044e-03
bet              1.700991e-43  3.097046e-06
ecc              6.149930e-40  1.189180e-03
eccrad           3.689958e-39  7.220921e-03
close            6.299625e-38  2.728372e-01
constraint      -3.735938e-38 -3.614272e-01
coreness         1.207123e-40 -7.076499e-03
knn             -8.306564e-42 -2.942241e-04
hubscore         1.456296e-37 -4.566504e-02
pagerank        -1.143537e-37 -1.811671e+00
trans           -1.644172e-38 -3.677940e-01
evcent           1.438493e-37 -8.279065e-02
first            1.756602e-40  1.244477e-03
upto_second      3.845665e-43 -1.888034e-05
upto_third       7.873081e-43  6.944183e-06
upto_fourth      3.802927e-42  6.229411e-05
upto_fifth       4.412969e-41  3.877259e-04
upto_sixth       3.141470e-40 -2.354057e-05
second           3.759394e-43 -1.902134e-05
third            1.406035e-42  2.039229e-05
fourth          -8.894231e-43 -5.764374e-06
fifth           -4.121795e-42 -6.957958e-05
sixth           -4.927174e-41 -4.643608e-04
ratio1          -9.392518e-42 -2.625755e-04
ratio2          -2.518659e-42  4.570063e-03
ratio3          -1.203579e-39 -1.681561e-02
ratio4          -3.298304e-38 -6.297249e-01
ratio5           4.982036e-38 -3.669655e-01
ratio6          -3.227651e-40 -4.522598e-03
selfinter        3.744586e-40 -4.986591e-02
walktrap_vertex -1.512392e-38 -3.818645e-01
bigcom1         -6.709423e-39 -5.318948e-02
bigcom2         -7.392044e-39 -2.536599e-01
bigcom3         -2.185355e-39 -1.837168e-01
bigcom4         -8.467052e-40  5.138556e-02
bigcom6         -7.390453e-39 -1.758155e-01
bigcom8         -7.616641e-39 -1.871377e-01
bigcom9         -7.414386e-39 -1.101123e-01
bigcom11        -7.406391e-39 -3.097013e-01
bigcom13        -7.403198e-39 -1.587114e-01
bigcom15        -7.407988e-39 -1.110133e-01
bigcom16        -7.395227e-39 -9.371268e-02
bigcom21         2.163877e-38  4.155252e-01
bigcom22        -7.544691e-39 -2.795398e-01
bigcom24        -7.390453e-39 -1.336830e-01
bigcom26        -7.485491e-39 -2.570499e-01
bigcom28         1.768822e-38  2.263718e-01
bigcom30         1.011837e-37  1.024046e+00
bigcom31        -7.388863e-39 -1.173924e-01
bigcom32        -7.392044e-39 -1.728510e-01
bigcom33        -7.387273e-39 -4.411615e-01
bigcom34        -7.385685e-39 -1.352910e-01
bigcom36        -7.392044e-39 -2.015291e-01
bigcom37        -7.387273e-39 -1.469592e-01
bigcom38        -7.387273e-39 -1.757460e-01
bigcom39        -7.414386e-39 -2.266264e-01
bigcom40        -5.031445e-39 -1.772514e-02
bigcom43        -7.393635e-39 -1.199720e-01
bigcom44        -7.524854e-39 -5.487696e-02
bigcom46        -7.403198e-39 -2.765903e-01
bigcom47        -7.398413e-39 -3.650789e-01
bigcom49        -7.393635e-39 -1.495290e-01
bigcom50        -7.387273e-39 -2.816720e-01
bigcom51        -7.387273e-39 -2.106152e-01
bigcom52         2.453522e-37  1.837431e+00
bigcom54        -7.385685e-39 -8.514590e-02
bigcom56        -7.403198e-39 -2.237617e-01
bigcom62        -7.388863e-39 -3.989955e-01
bigcom66        -7.385685e-39 -3.536103e-01
bigcom68        -7.388863e-39 -1.287112e-01
bigcom69        -7.398413e-39 -1.888706e-01
bigcom71        -7.385685e-39 -6.072395e-02
bigcom72        -7.385685e-39 -1.569104e-01
bigcom73        -7.407988e-39 -3.209357e-01
bigcom74        -7.395227e-39 -2.412415e-01
bigcom75        -7.388863e-39 -4.471335e-01
bigcom76        -7.393635e-39 -2.458154e-01
bigcom77        -7.393635e-39 -2.399020e-01
bigcom79        -7.387273e-39 -3.012334e-01
bigcom80        -7.393635e-39 -1.976320e-01
bigcom82        -7.387273e-39 -2.294785e-01
bigcom83        -7.387273e-39 -9.173675e-02
bigcom84        -7.393635e-39 -3.400636e-01
bigcom85        -7.387273e-39 -2.501680e-01
bigcom87        -7.395227e-39 -3.739369e-01
bigcom89        -7.385685e-39 -1.228592e-01
bigcom91        -7.395227e-39 -2.754700e-01
bigcom92        -7.414386e-39 -7.809256e-02
bigcom93        -7.385685e-39 -1.395062e-01
bigcom96        -7.388863e-39 -1.560710e-01
bigcom97        -7.393635e-39 -3.264304e-01
bigcom98        -7.385685e-39 -2.962730e-01
bigcom99         0.000000e+00  0.000000e+00
bigcom101       -7.404794e-39 -1.085004e-01
bigcom104       -7.387273e-39 -3.280933e-01
bigcom106       -7.387273e-39 -3.270137e-01
bigcom109       -7.387273e-39 -1.444977e-01
bigcom113       -7.387273e-39 -1.173801e-01
bigcom116        2.434909e-38  4.485054e-01
bigcom120       -7.388863e-39 -2.591167e-02
bigcom123       -7.387273e-39 -3.845555e-01
bigcom126       -7.385685e-39 -3.009929e-02
bigcom127       -7.393635e-39 -2.073602e-01
bigcom137       -7.393635e-39 -3.696041e-01
bigcom139       -7.388863e-39 -2.864469e-01
bigcom140       -7.388863e-39 -1.438962e-01
bigcom143       -7.385685e-39 -6.780140e-02
bigcom145       -7.388863e-39 -1.441710e-01
bigcom146       -7.387273e-39 -1.205026e-01
bigcom147       -7.403198e-39 -9.519456e-02
bigcom149       -7.390453e-39 -1.950318e-01
bigcom153       -7.396820e-39 -2.027761e-01
bigcom154       -7.385685e-39 -1.286457e-01
bigcom156       -7.392044e-39 -2.949126e-01
bigcom157       -7.404794e-39 -5.048238e-02
bigcom158       -7.387273e-39 -1.856026e-01
bigcom160       -7.385685e-39 -4.122639e-01
bigcom161       -7.388863e-39 -1.486911e-01
bigcom162       -7.387273e-39 -2.626926e-01
bigcom164       -7.385685e-39 -1.808398e-01
bigcom166       -7.393635e-39 -1.834989e-01
bigcom167       -7.401602e-39 -4.548753e-01
bigcom171       -7.400007e-39 -3.614070e-01
bigcom173       -7.387273e-39 -3.042334e-01
bigcom175       -7.387273e-39 -2.035623e-01
bigcom176       -7.385685e-39 -1.313876e-01
bigcom177       -7.387273e-39 -1.463848e-01
bigcom178       -7.387273e-39 -3.142179e-01
bigcom180       -7.385685e-39 -9.293219e-02
bigcom181       -7.400007e-39 -1.131595e-01
bigcom184       -7.388863e-39 -1.663420e-01
bigcom186       -7.387273e-39 -3.211348e-01
bigcom187        4.978805e-37  2.442001e+00
bigcom189       -7.393635e-39 -1.304572e-01
bigcom194       -7.388863e-39 -2.703142e-01
bigcom195       -7.385685e-39 -2.293403e-01
bigcom196       -7.388863e-39 -3.937692e-01
bigcom204        0.000000e+00  0.000000e+00
bigcom205       -7.387273e-39 -3.606152e-01
bigcom212       -7.387273e-39 -3.261463e-01
bigcom214       -7.385685e-39 -7.474372e-02
bigcom222       -7.387273e-39 -1.560051e-01
bigcom223       -7.393635e-39 -1.133776e-01
bigcom226       -7.388863e-39 -1.049948e-01
bigcom227       -7.388863e-39 -1.368587e-01
bigcom229       -7.385685e-39 -6.455588e-02
bigcom233       -7.387273e-39 -5.826804e-02
bigcom236       -7.385685e-39 -1.094727e-01
bigcom237       -7.388863e-39 -1.605495e-01
bigcom246       -7.395227e-39 -2.062510e-01
bigcom248       -7.400007e-39 -1.395806e-01
bigcom249       -7.390453e-39 -2.832649e-01
bigcom250       -7.406391e-39 -8.082174e-02
bigcom254       -7.387273e-39 -1.959386e-01
bigcom266       -7.388863e-39 -1.697714e-01
bigcom269        0.000000e+00  0.000000e+00
bigcom272       -7.385685e-39 -1.178423e-01
bigcom274       -7.422398e-39 -1.263479e-01
bigcom281       -7.392044e-39 -1.286574e-01
bigcom291       -7.392044e-39 -1.628162e-01
bigcom292       -7.387273e-39 -3.283240e-01
bigcom295       -7.392044e-39 -2.719506e-01
bigcom299       -7.387273e-39 -3.149549e-01
bigcom301       -7.395227e-39 -1.538429e-01
bigcom306       -7.385685e-39 -5.605178e-02
bigcom309       -7.385685e-39 -3.763585e-01
bigcom314       -7.390453e-39 -2.054929e-01
bigcom321       -7.385685e-39 -3.968532e-01
bigcom341       -7.387273e-39 -9.531603e-02
bigcom350       -7.388863e-39 -2.793115e-01
bigcom353       -7.387273e-39 -9.005403e-02
bigcom359       -7.385685e-39 -2.454484e-01
bigcom363       -7.385685e-39 -1.739717e-01
bigcom365       -7.388863e-39 -2.526124e-01
bigcom385        4.978805e-37  2.676013e+00
bigcom386       -7.387273e-39 -5.659694e-02
bigcom408       -7.388863e-39 -4.221172e-01
bigcom412       -7.387273e-39 -3.895430e-01
bigcom480       -7.385685e-39 -2.355259e-01
spin_vertex     -1.309428e-38 -4.199675e-01
membership_s1    7.937934e-39  3.125014e-01
membership_s3   -7.385685e-39 -6.344148e-03
membership_s4   -5.798260e-39 -8.555256e-02
membership_s5   -5.403969e-39 -1.150972e-01
membership_s6   -7.591387e-39 -2.233181e-01
membership_s7   -3.772067e-39  1.869840e-02
membership_s8   -7.387273e-39 -1.469409e-01
membership_s9   -7.388863e-39 -2.136779e-01
membership_s11  -7.387273e-39 -9.321264e-02
membership_s12  -7.393635e-39 -2.529386e-01
membership_s14  -7.388863e-39 -1.680286e-01
membership_s15  -7.465964e-39 -1.771768e-01
membership_s16  -7.392044e-39 -1.181579e-01
membership_s17  -7.385685e-39 -3.017799e-01
membership_s18  -7.448153e-39 -2.132835e-01
membership_s20  -7.385685e-39 -3.133021e-01
membership_s21  -7.444924e-39 -2.010167e-01
membership_s22  -7.404794e-39 -1.537941e-01
membership_s24  -7.407988e-39 -1.373960e-01
membership_s25  -7.411186e-39 -1.278640e-01
membership_s26   0.000000e+00  0.000000e+00
membership_s27  -7.988703e-39 -2.067329e-01
membership_s28  -7.388863e-39 -1.611639e-01
membership_s30   1.170702e-38  1.858467e-01
membership_s31  -7.754219e-39 -2.192949e-01
membership_s32   2.803242e-38  3.772349e-01
membership_s33  -7.385685e-39 -1.001857e-01
membership_s36  -8.631172e-39 -1.455720e-01
membership_s37  -7.424002e-39 -1.572240e-01
V1               1.342752e-38  1.799315e-02
V2              -4.122693e-38 -9.551803e-01
pdi             -4.975330e-36 -4.654599e+02
adhesion        -6.336111e-42 -6.096081e-05
cohesion         1.271977e-41  1.253478e-04
inner            2.771462e-43  2.700383e-06
outer           -6.235990e-42 -7.963223e-05
ioratio         -4.814233e-38 -4.565377e-01
comsize          2.261194e-41  2.174314e-04
[1] "Dataset: med_targets Model GBM, run: 9 of 10 2015-06-22 15:11:21"
Iter   TrainDeviance   ValidDeviance   StepSize   Improve
     1        0.0826            -nan     0.0100   -0.0001
     2        0.0784            -nan     0.0100    0.0001
     3        0.0761            -nan     0.0100    0.0005
     4        0.0743            -nan     0.0100   -0.0000
     5        0.0720            -nan     0.0100    0.0002
     6        0.0702            -nan     0.0100    0.0001
     7        0.0690            -nan     0.0100   -0.0001
     8        0.0675            -nan     0.0100   -0.0000
     9        0.0661            -nan     0.0100    0.0000
    10        0.0651            -nan     0.0100   -0.0000
    20        0.0559            -nan     0.0100   -0.0000
    40        0.0448            -nan     0.0100   -0.0000
    60        0.0378            -nan     0.0100    0.0000
    80        0.0327            -nan     0.0100    0.0000
   100        0.0287            -nan     0.0100   -0.0000
   120        0.0254            -nan     0.0100   -0.0000
   140        0.0228            -nan     0.0100   -0.0000
   160        0.0206            -nan     0.0100   -0.0000
   180        0.0188            -nan     0.0100   -0.0000
   194        0.0175            -nan     0.0100    0.0000

[1] "GBM variable coefficients"
                            var     rel.inf
ratio5                   ratio5 10.72010986
comsize                 comsize  5.75833896
V2                           V2  4.51920866
bigcom30               bigcom30  3.93532719
third                     third  3.56278131
spin_vertex         spin_vertex  2.75669969
V1                           V1  2.66198016
graph7                   graph7  2.37543864
orbit30                 orbit30  2.19298573
outer                     outer  2.17226868
trans                     trans  2.05281708
walktrap_vertex walktrap_vertex  2.01418386
inner                     inner  1.95655901
adhesion               adhesion  1.89372179
ioratio                 ioratio  1.86025945
membership_s32   membership_s32  1.76362499
orbit18                 orbit18  1.61812566
cohesion               cohesion  1.54154574
bet                         bet  1.41933567
orbit56                 orbit56  1.38734324
ratio2                   ratio2  1.33237208
graph22                 graph22  1.26436767
graph25                 graph25  1.00181759
graph10                 graph10  0.98568257
orbit24                 orbit24  0.97320250
graph1                   graph1  0.94404744
orbit50                 orbit50  0.92387365
graph24                 graph24  0.87040166
fourth                   fourth  0.80923205
pagerank               pagerank  0.77110486
ratio4                   ratio4  0.73727205
bigcom52               bigcom52  0.73722692
orbit49                 orbit49  0.71892074
orbit38                 orbit38  0.71855424
orbit20                 orbit20  0.69544093
graph6                   graph6  0.68743012
graph3                   graph3  0.68364272
knn                         knn  0.67177802
graph12                 graph12  0.66841222
orbit65                 orbit65  0.62953901
graph5                   graph5  0.61528788
graph17                 graph17  0.59217632
orbit39                 orbit39  0.57826667
graph23                 graph23  0.57413915
orbit52                 orbit52  0.56516216
graph20                 graph20  0.56330765
orbit62                 orbit62  0.55684459
graph2                   graph2  0.55514520
constraint           constraint  0.55367728
graph18                 graph18  0.54552721
graph0                   graph0  0.53776981
orbit45                 orbit45  0.52020555
orbit27                 orbit27  0.50890953
orbit57                 orbit57  0.50757558
sixth                     sixth  0.48968226
orbit48                 orbit48  0.47181346
ratio1                   ratio1  0.44355751
orbit5                   orbit5  0.43528870
orbit9                   orbit9  0.43219099
graph26                 graph26  0.42649405
graph21                 graph21  0.42235079
orbit33                 orbit33  0.42066700
orbit54                 orbit54  0.41582871
orbit11                 orbit11  0.38448451
bigcom116             bigcom116  0.38114794
orbit26                 orbit26  0.37520209
graph15                 graph15  0.37369095
orbit37                 orbit37  0.37341994
orbit69                 orbit69  0.36031268
orbit47                 orbit47  0.34158437
graph13                 graph13  0.34077380
orbit40                 orbit40  0.33741505
graph4                   graph4  0.32097716
orbit28                 orbit28  0.31067216
upto_third           upto_third  0.30112757
orbit31                 orbit31  0.28604298
orbit35                 orbit35  0.28578285
graph19                 graph19  0.28549049
orbit23                 orbit23  0.28418009
orbit2                   orbit2  0.27556999
ratio3                   ratio3  0.27484613
ratio6                   ratio6  0.26302593
graph9                   graph9  0.25397677
orbit32                 orbit32  0.25057160
orbit61                 orbit61  0.24990213
orbit64                 orbit64  0.24815815
orbit46                 orbit46  0.24714585
graph28                 graph28  0.24175700
fifth                     fifth  0.23934138
orbit29                 orbit29  0.23815060
orbit25                 orbit25  0.23611485
graph11                 graph11  0.23445432
orbit60                 orbit60  0.22504221
membership_s30   membership_s30  0.22101654
orbit17                 orbit17  0.21534652
graph16                 graph16  0.17484975
bigcom21               bigcom21  0.17089807
membership_s1     membership_s1  0.16715029
orbit15                 orbit15  0.16536572
orbit10                 orbit10  0.15723567
graph14                 graph14  0.15716102
selfinter             selfinter  0.15492653
orbit21                 orbit21  0.15433753
orbit42                 orbit42  0.15314329
orbit36                 orbit36  0.15312035
graph8                   graph8  0.14863847
upto_fourth         upto_fourth  0.14527966
orbit19                 orbit19  0.14333486
orbit16                 orbit16  0.14328513
orbit53                 orbit53  0.13767521
orbit13                 orbit13  0.13606748
orbit59                 orbit59  0.13554076
orbit70                 orbit70  0.12967646
upto_fifth           upto_fifth  0.12438395
orbit7                   orbit7  0.12264013
orbit44                 orbit44  0.11208069
bigcom4                 bigcom4  0.10899551
hubscore               hubscore  0.10769626
orbit58                 orbit58  0.09573448
orbit51                 orbit51  0.09422580
graph27                 graph27  0.06278966
orbit55                 orbit55  0.05840381
orbit41                 orbit41  0.05704441
bigcom28               bigcom28  0.05550622
orbit4                   orbit4  0.03991584
bigcom3                 bigcom3  0.03493013
orbit43                 orbit43  0.03413751
orbit66                 orbit66  0.03280280
orbit12                 orbit12  0.03006303
coreness               coreness  0.02980383
orbit1                   orbit1  0.02720650
upto_sixth           upto_sixth  0.02507622
orbit63                 orbit63  0.02319108
graph29                 graph29  0.02011885
orbit0                   orbit0  0.00000000
orbit3                   orbit3  0.00000000
orbit6                   orbit6  0.00000000
orbit8                   orbit8  0.00000000
orbit14                 orbit14  0.00000000
orbit22                 orbit22  0.00000000
orbit34                 orbit34  0.00000000
orbit67                 orbit67  0.00000000
orbit68                 orbit68  0.00000000
orbit71                 orbit71  0.00000000
orbit72                 orbit72  0.00000000
AP                           AP  0.00000000
ecc                         ecc  0.00000000
eccrad                   eccrad  0.00000000
close                     close  0.00000000
evcent                   evcent  0.00000000
first                     first  0.00000000
upto_second         upto_second  0.00000000
second                   second  0.00000000
bigcom1                 bigcom1  0.00000000
bigcom2                 bigcom2  0.00000000
bigcom6                 bigcom6  0.00000000
bigcom8                 bigcom8  0.00000000
bigcom9                 bigcom9  0.00000000
bigcom11               bigcom11  0.00000000
bigcom13               bigcom13  0.00000000
bigcom15               bigcom15  0.00000000
bigcom16               bigcom16  0.00000000
bigcom22               bigcom22  0.00000000
bigcom24               bigcom24  0.00000000
bigcom26               bigcom26  0.00000000
bigcom31               bigcom31  0.00000000
bigcom32               bigcom32  0.00000000
bigcom33               bigcom33  0.00000000
bigcom34               bigcom34  0.00000000
bigcom36               bigcom36  0.00000000
bigcom37               bigcom37  0.00000000
bigcom38               bigcom38  0.00000000
bigcom39               bigcom39  0.00000000
bigcom40               bigcom40  0.00000000
bigcom43               bigcom43  0.00000000
bigcom44               bigcom44  0.00000000
bigcom46               bigcom46  0.00000000
bigcom47               bigcom47  0.00000000
bigcom49               bigcom49  0.00000000
bigcom50               bigcom50  0.00000000
bigcom51               bigcom51  0.00000000
bigcom54               bigcom54  0.00000000
bigcom56               bigcom56  0.00000000
bigcom62               bigcom62  0.00000000
bigcom66               bigcom66  0.00000000
bigcom68               bigcom68  0.00000000
bigcom69               bigcom69  0.00000000
bigcom71               bigcom71  0.00000000
bigcom72               bigcom72  0.00000000
bigcom73               bigcom73  0.00000000
bigcom74               bigcom74  0.00000000
bigcom75               bigcom75  0.00000000
bigcom76               bigcom76  0.00000000
bigcom77               bigcom77  0.00000000
bigcom79               bigcom79  0.00000000
bigcom80               bigcom80  0.00000000
bigcom82               bigcom82  0.00000000
bigcom83               bigcom83  0.00000000
bigcom84               bigcom84  0.00000000
bigcom85               bigcom85  0.00000000
bigcom87               bigcom87  0.00000000
bigcom89               bigcom89  0.00000000
bigcom91               bigcom91  0.00000000
bigcom92               bigcom92  0.00000000
bigcom93               bigcom93  0.00000000
bigcom96               bigcom96  0.00000000
bigcom97               bigcom97  0.00000000
bigcom98               bigcom98  0.00000000
bigcom99               bigcom99  0.00000000
bigcom101             bigcom101  0.00000000
bigcom104             bigcom104  0.00000000
bigcom106             bigcom106  0.00000000
bigcom109             bigcom109  0.00000000
bigcom113             bigcom113  0.00000000
bigcom120             bigcom120  0.00000000
bigcom123             bigcom123  0.00000000
bigcom126             bigcom126  0.00000000
bigcom127             bigcom127  0.00000000
bigcom137             bigcom137  0.00000000
bigcom139             bigcom139  0.00000000
bigcom140             bigcom140  0.00000000
bigcom143             bigcom143  0.00000000
bigcom145             bigcom145  0.00000000
bigcom146             bigcom146  0.00000000
bigcom147             bigcom147  0.00000000
bigcom149             bigcom149  0.00000000
bigcom153             bigcom153  0.00000000
bigcom154             bigcom154  0.00000000
bigcom156             bigcom156  0.00000000
bigcom157             bigcom157  0.00000000
bigcom158             bigcom158  0.00000000
bigcom160             bigcom160  0.00000000
bigcom161             bigcom161  0.00000000
bigcom162             bigcom162  0.00000000
bigcom164             bigcom164  0.00000000
bigcom166             bigcom166  0.00000000
bigcom167             bigcom167  0.00000000
bigcom171             bigcom171  0.00000000
bigcom173             bigcom173  0.00000000
bigcom175             bigcom175  0.00000000
bigcom176             bigcom176  0.00000000
bigcom177             bigcom177  0.00000000
bigcom178             bigcom178  0.00000000
bigcom180             bigcom180  0.00000000
bigcom181             bigcom181  0.00000000
bigcom184             bigcom184  0.00000000
bigcom186             bigcom186  0.00000000
bigcom187             bigcom187  0.00000000
bigcom189             bigcom189  0.00000000
bigcom194             bigcom194  0.00000000
bigcom195             bigcom195  0.00000000
bigcom196             bigcom196  0.00000000
bigcom204             bigcom204  0.00000000
bigcom205             bigcom205  0.00000000
bigcom212             bigcom212  0.00000000
bigcom214             bigcom214  0.00000000
bigcom222             bigcom222  0.00000000
bigcom223             bigcom223  0.00000000
bigcom226             bigcom226  0.00000000
bigcom227             bigcom227  0.00000000
bigcom229             bigcom229  0.00000000
bigcom233             bigcom233  0.00000000
bigcom236             bigcom236  0.00000000
bigcom237             bigcom237  0.00000000
bigcom246             bigcom246  0.00000000
bigcom248             bigcom248  0.00000000
bigcom249             bigcom249  0.00000000
bigcom250             bigcom250  0.00000000
bigcom254             bigcom254  0.00000000
bigcom266             bigcom266  0.00000000
bigcom269             bigcom269  0.00000000
bigcom272             bigcom272  0.00000000
bigcom274             bigcom274  0.00000000
bigcom281             bigcom281  0.00000000
bigcom291             bigcom291  0.00000000
bigcom292             bigcom292  0.00000000
bigcom295             bigcom295  0.00000000
bigcom299             bigcom299  0.00000000
bigcom301             bigcom301  0.00000000
bigcom306             bigcom306  0.00000000
bigcom309             bigcom309  0.00000000
bigcom314             bigcom314  0.00000000
bigcom321             bigcom321  0.00000000
bigcom341             bigcom341  0.00000000
bigcom350             bigcom350  0.00000000
bigcom353             bigcom353  0.00000000
bigcom359             bigcom359  0.00000000
bigcom363             bigcom363  0.00000000
bigcom365             bigcom365  0.00000000
bigcom385             bigcom385  0.00000000
bigcom386             bigcom386  0.00000000
bigcom408             bigcom408  0.00000000
bigcom412             bigcom412  0.00000000
bigcom480             bigcom480  0.00000000
membership_s3     membership_s3  0.00000000
membership_s4     membership_s4  0.00000000
membership_s5     membership_s5  0.00000000
membership_s6     membership_s6  0.00000000
membership_s7     membership_s7  0.00000000
membership_s8     membership_s8  0.00000000
membership_s9     membership_s9  0.00000000
membership_s11   membership_s11  0.00000000
membership_s12   membership_s12  0.00000000
membership_s14   membership_s14  0.00000000
membership_s15   membership_s15  0.00000000
membership_s16   membership_s16  0.00000000
membership_s17   membership_s17  0.00000000
membership_s18   membership_s18  0.00000000
membership_s20   membership_s20  0.00000000
membership_s21   membership_s21  0.00000000
membership_s22   membership_s22  0.00000000
membership_s24   membership_s24  0.00000000
membership_s25   membership_s25  0.00000000
membership_s26   membership_s26  0.00000000
membership_s27   membership_s27  0.00000000
membership_s28   membership_s28  0.00000000
membership_s31   membership_s31  0.00000000
membership_s33   membership_s33  0.00000000
membership_s36   membership_s36  0.00000000
membership_s37   membership_s37  0.00000000
pdi                         pdi  0.00000000
[1] "Dataset: med_targets Model RF, run: 9 of 10 2015-06-22 15:12:29"
     |      Out-of-bag   |
Tree |      MSE  %Var(y) |
   1 |  0.01329   181.42 |
   2 |  0.01292   176.38 |
   3 |  0.01376   187.82 |
   4 |    0.013   177.48 |
   5 |  0.01195   163.16 |
   6 |  0.01061   144.92 |
   7 |  0.01035   141.32 |
   8 | 0.009704   132.49 |
   9 | 0.009627   131.45 |
  10 | 0.009285   126.77 |
  11 | 0.009335   127.46 |
  12 | 0.009139   124.78 |
  13 |  0.00886   120.98 |
  14 | 0.008574   117.06 |
  15 | 0.008594   117.34 |
  16 | 0.008416   114.91 |
  17 | 0.008368   114.25 |
  18 | 0.008282   113.08 |
  19 | 0.008276   112.99 |
  20 | 0.008232   112.39 |
  21 | 0.008186   111.76 |
  22 | 0.008167   111.51 |
  23 | 0.008098   110.57 |
  24 | 0.008029   109.63 |
  25 | 0.007926   108.22 |
  26 | 0.007928   108.25 |
  27 | 0.007871   107.46 |
  28 | 0.007911   108.01 |
  29 | 0.007858   107.29 |
  30 |  0.00789   107.73 |
  31 | 0.007883   107.63 |
  32 | 0.007883   107.63 |
  33 | 0.007884   107.65 |
  34 | 0.007902   107.89 |
  35 | 0.007886   107.67 |
  36 |  0.00786   107.32 |
  37 | 0.007798   106.47 |
  38 | 0.007796   106.45 |
  39 | 0.007781   106.24 |
  40 | 0.007787   106.32 |
  41 | 0.007753   105.86 |
  42 | 0.007727   105.51 |
  43 | 0.007714   105.33 |
  44 | 0.007707   105.23 |
  45 | 0.007712   105.30 |
  46 | 0.007714   105.32 |
  47 | 0.007717   105.37 |
  48 | 0.007717   105.36 |
  49 | 0.007702   105.16 |
  50 | 0.007718   105.38 |
  51 |   0.0077   105.14 |
  52 | 0.007686   104.94 |
  53 | 0.007656   104.53 |
  54 | 0.007626   104.12 |
  55 | 0.007637   104.27 |
  56 | 0.007626   104.12 |
  57 | 0.007634   104.24 |
  58 |  0.00762   104.04 |
  59 | 0.007594   103.69 |
  60 | 0.007613   103.95 |
  61 | 0.007589   103.62 |
  62 | 0.007574   103.42 |
  63 | 0.007578   103.47 |
  64 | 0.007552   103.12 |
  65 | 0.007532   102.84 |
  66 | 0.007508   102.51 |
  67 | 0.007498   102.38 |
  68 |  0.00749   102.27 |
  69 | 0.007515   102.60 |
  70 | 0.007512   102.57 |
  71 |   0.0075   102.40 |
  72 | 0.007494   102.32 |
  73 | 0.007479   102.11 |
  74 | 0.007458   101.83 |
  75 | 0.007436   101.52 |
  76 | 0.007444   101.64 |
  77 | 0.007427   101.41 |
  78 | 0.007437   101.54 |
  79 | 0.007435   101.52 |
  80 | 0.007443   101.63 |
  81 | 0.007457   101.81 |
  82 |  0.00745   101.73 |
  83 | 0.007457   101.81 |
  84 | 0.007458   101.83 |
  85 | 0.007471   102.01 |
  86 |  0.00748   102.14 |
  87 | 0.007484   102.18 |
  88 | 0.007482   102.16 |
  89 |  0.00748   102.13 |
  90 | 0.007484   102.18 |
  91 | 0.007483   102.16 |
  92 | 0.007487   102.23 |
  93 | 0.007479   102.11 |
  94 | 0.007479   102.12 |
  95 | 0.007465   101.93 |
  96 | 0.007451   101.74 |
  97 | 0.007435   101.51 |
  98 | 0.007427   101.40 |
  99 | 0.007432   101.47 |
 100 | 0.007434   101.50 |
[1] "Random Forest variable coefficients"
                      %IncMSE IncNodePurity
graph0           4.775215e-05  2.735178e-02
graph1           2.077415e-04  9.612923e-02
graph2           1.163340e-03  1.546029e-01
graph3           5.717074e-04  1.314798e-01
graph4           5.029694e-04  1.175689e-01
graph5           6.091097e-04  3.135400e-02
graph6           5.877642e-04  7.569434e-02
graph7           1.560042e-03  1.507440e-01
graph8           1.174042e-04  2.900354e-02
graph9           3.530142e-04  1.208796e-01
graph10          6.712368e-04  1.963770e-01
graph11          3.796807e-05  1.106650e-01
graph12          7.210999e-04  3.089724e-01
graph13          2.985160e-04  1.167742e-01
graph14          3.782981e-05  2.539624e-02
graph15          4.282984e-05  9.885877e-02
graph16          1.485572e-04  6.577077e-02
graph17          6.392408e-04  1.297845e-01
graph18          9.593519e-05  1.604829e-01
graph19          5.142312e-04  9.903282e-02
graph20          1.443854e-03  2.442947e-01
graph21          4.243138e-04  2.154759e-01
graph22          2.059766e-04  8.540594e-02
graph23          3.098149e-03  1.493491e-01
graph24          8.483653e-04  2.280557e-01
graph25          6.676665e-04  2.301275e-01
graph26          1.871655e-03  1.172807e-01
graph27          2.029152e-04  8.545973e-02
graph28          5.171995e-04  6.692749e-02
graph29          1.248483e-04  3.347376e-02
orbit0           7.622444e-05  2.004419e-03
orbit1           2.741436e-04  7.293542e-02
orbit2           3.586017e-04  1.641028e-01
orbit3           2.535838e-04  4.247153e-02
orbit4           8.681334e-04  1.290903e-01
orbit5           1.316370e-03  1.105219e-01
orbit6           3.260201e-04  4.371851e-02
orbit7           4.863515e-04  1.807128e-01
orbit8           8.497634e-05  9.192192e-02
orbit9           7.181849e-04  1.887106e-01
orbit10          3.447687e-04  6.412192e-02
orbit11          3.130067e-04  1.486559e-01
orbit12          7.806433e-04  1.835652e-01
orbit13          4.915464e-05  4.914452e-02
orbit14          1.170275e-05  2.986667e-02
orbit15          7.949817e-05  9.622664e-02
orbit16          1.207185e-04  4.712595e-02
orbit17          5.608445e-04  6.594177e-02
orbit18          3.213616e-04  3.733003e-01
orbit19          4.470884e-04  1.101456e-01
orbit20          1.244235e-03  1.944853e-01
orbit21          3.899200e-04  6.988368e-02
orbit22          6.264852e-04  2.303777e-01
orbit23          4.471836e-04  1.174661e-01
orbit24          9.282724e-04  3.630231e-01
orbit25          1.186242e-03  1.466170e-01
orbit26          1.523049e-04  7.207816e-02
orbit27         -5.709873e-06  6.362701e-02
orbit28          7.136801e-04  1.785632e-01
orbit29          8.010039e-04  1.015290e-01
orbit30          1.138319e-03  2.622559e-01
orbit31          4.467100e-04  1.914683e-01
orbit32          3.533350e-04  7.729879e-02
orbit33          2.545570e-04  1.312321e-01
orbit34          1.557245e-04  1.192519e-01
orbit35          1.264789e-03  2.557937e-01
orbit36          2.175939e-04  7.378014e-02
orbit37          3.456355e-04  1.338114e-01
orbit38          3.468693e-04  9.041342e-02
orbit39          1.183934e-03  5.443308e-01
orbit40          4.325652e-04  1.681262e-01
orbit41          4.590614e-04  4.736144e-02
orbit42          3.208105e-05  2.152531e-02
orbit43          5.150476e-05  6.955943e-02
orbit44          3.600544e-05  1.931820e-02
orbit45          1.063117e-03  4.504670e-01
orbit46          5.007849e-04  1.450794e-01
orbit47          1.036770e-03  1.697132e-01
orbit48          6.822225e-05  1.103103e-01
orbit49          7.606650e-04  2.169849e-01
orbit50          3.235966e-04  1.038812e-01
orbit51          1.215166e-03  1.533342e-01
orbit52          5.799025e-04  2.417510e-01
orbit53          1.821317e-03  1.402895e-01
orbit54          3.210625e-04  9.974147e-02
orbit55          1.189768e-05  9.013032e-03
orbit56          5.469475e-03  5.237374e-01
orbit57          3.219661e-04  7.866798e-02
orbit58          4.510200e-06  5.292826e-02
orbit59          5.694902e-04  1.778362e-01
orbit60          3.036246e-04  6.513017e-02
orbit61         -1.321254e-07  4.881313e-02
orbit62          2.192059e-03  3.252918e-01
orbit63          3.162054e-04  7.007517e-02
orbit64          3.129824e-04  1.652560e-01
orbit65          1.950568e-03  2.208225e-01
orbit66          9.479324e-04  1.261593e-02
orbit67          1.341797e-05  2.799875e-02
orbit68          3.509475e-04  1.038163e-01
orbit69          6.045949e-06  1.167933e-02
orbit70          4.773807e-04  5.390242e-02
orbit71          1.183432e-05  1.428571e-02
orbit72          1.190111e-04  4.204913e-02
AP              -5.861649e-06  3.614130e-02
bet              1.281048e-04  4.117322e-01
ecc              6.478782e-06  8.355646e-03
eccrad           1.446759e-06  3.823288e-02
close            9.303645e-06  3.663967e-02
constraint       6.110914e-04  2.256383e-01
coreness         9.290765e-05  6.213639e-02
knn              6.477045e-04  2.764003e-01
hubscore         2.149480e-04  9.885495e-02
pagerank         2.897532e-04  1.687431e-01
trans            4.752876e-04  3.166615e-01
evcent           8.214730e-05  1.158597e-01
first            1.441247e-04  5.508811e-02
upto_second      1.127630e-04  1.025812e-01
upto_third       2.381270e-04  9.508802e-02
upto_fourth      2.262182e-04  1.416528e-01
upto_fifth       1.382452e-04  7.919624e-02
upto_sixth       1.881176e-04  5.542916e-02
second           1.065390e-04  5.969905e-02
third            1.542202e-03  7.367299e-01
fourth           3.045215e-04  1.976125e-01
fifth            1.329296e-03  2.818973e-01
sixth            3.451058e-04  1.571403e-01
ratio1           3.549147e-04  2.754566e-01
ratio2           1.160142e-03  3.793666e-01
ratio3           6.212318e-04  3.069044e-01
ratio4           5.068691e-04  1.908369e-01
ratio5           9.772450e-04  1.253100e+00
ratio6           3.232367e-04  1.935286e-01
selfinter        1.830927e-05  5.383168e-02
walktrap_vertex  6.979633e-05  5.597115e-01
bigcom1          0.000000e+00  4.987330e-20
bigcom2          0.000000e+00  0.000000e+00
bigcom3          3.847351e-05  7.466394e-02
bigcom4          5.137108e-05  4.007018e-02
bigcom6          0.000000e+00  0.000000e+00
bigcom8          0.000000e+00  2.168404e-21
bigcom9          0.000000e+00  0.000000e+00
bigcom11         0.000000e+00  0.000000e+00
bigcom13         0.000000e+00  0.000000e+00
bigcom15         0.000000e+00  0.000000e+00
bigcom16         0.000000e+00  0.000000e+00
bigcom21         3.433588e-05  6.691751e-02
bigcom22         0.000000e+00  0.000000e+00
bigcom24         0.000000e+00  0.000000e+00
bigcom26         0.000000e+00  1.333333e-02
bigcom28        -1.720507e-05  4.134654e-02
bigcom30         1.840836e-03  9.855481e-01
bigcom31         0.000000e+00  0.000000e+00
bigcom32         0.000000e+00  0.000000e+00
bigcom33         0.000000e+00  0.000000e+00
bigcom34         0.000000e+00  0.000000e+00
bigcom36         0.000000e+00  0.000000e+00
bigcom37         0.000000e+00  0.000000e+00
bigcom38         0.000000e+00  0.000000e+00
bigcom39         0.000000e+00  0.000000e+00
bigcom40         5.927682e-06  2.231544e-03
bigcom43         0.000000e+00  0.000000e+00
bigcom44         0.000000e+00  0.000000e+00
[truncated: 135,153 more chars]
