# Supplementary material for: Distinctive Behaviors of Druggable Proteins in Cellular Networks
Source: PLoS Comput Biol. 2015 Dec 23;11(12):e1004597. doi: 10.1371/journal.pcbi.1004597 (PMC4689399; doi:10.1371/journal.pcbi.1004597)
Supplement: S1 File — (ZIP) [file pcbi.1004597.s004.zip › S1_File/direct.atc.20150613_all_predict.ppi.optimised_Target_results_med_TnotC.txt]

[[1]]
[1] "med_TnotC"

[1] "Dataset: med_TnotC Model GBM, run: 1 of 10 2015-06-22 14:48:13"
Iter   TrainDeviance   ValidDeviance   StepSize   Improve
     1        0.0622            -nan     0.0100    0.0006
     2        0.0592            -nan     0.0100    0.0003
     3        0.0568            -nan     0.0100    0.0002
     4        0.0553            -nan     0.0100   -0.0000
     5        0.0538            -nan     0.0100    0.0000
     6        0.0523            -nan     0.0100    0.0001
     7        0.0504            -nan     0.0100    0.0001
     8        0.0490            -nan     0.0100    0.0001
     9        0.0481            -nan     0.0100   -0.0000
    10        0.0472            -nan     0.0100   -0.0000
    20        0.0393            -nan     0.0100    0.0001
    40        0.0306            -nan     0.0100    0.0000
    60        0.0256            -nan     0.0100   -0.0000
    80        0.0220            -nan     0.0100   -0.0000
   100        0.0192            -nan     0.0100    0.0000
   106        0.0185            -nan     0.0100   -0.0000

[1] "GBM variable coefficients"
                            var      rel.inf
ratio5                   ratio5 12.282690344
comsize                 comsize  6.550007985
V2                           V2  4.211207542
bigcom30               bigcom30  4.183750211
bet                         bet  3.247942532
trans                     trans  3.047154332
outer                     outer  2.756016529
walktrap_vertex walktrap_vertex  2.725058910
orbit18                 orbit18  2.566665545
adhesion               adhesion  2.483186138
V1                           V1  2.315747683
pagerank               pagerank  2.126422892
inner                     inner  2.105629552
cohesion               cohesion  2.011868948
ioratio                 ioratio  1.783550512
orbit38                 orbit38  1.771938728
membership_s32   membership_s32  1.699768402
orbit30                 orbit30  1.495161330
orbit49                 orbit49  1.365065212
spin_vertex         spin_vertex  1.360740584
orbit29                 orbit29  1.268003588
orbit26                 orbit26  1.192510633
graph5                   graph5  1.164790035
graph2                   graph2  1.091211323
graph20                 graph20  1.080350829
graph26                 graph26  1.060283344
third                     third  1.051928606
graph22                 graph22  0.959467410
graph25                 graph25  0.937341437
orbit64                 orbit64  0.880184723
constraint           constraint  0.860826103
close                     close  0.838132939
orbit54                 orbit54  0.802254352
orbit9                   orbit9  0.769616433
orbit32                 orbit32  0.683933559
membership_s1     membership_s1  0.646103160
fourth                   fourth  0.643898284
orbit39                 orbit39  0.615927190
graph15                 graph15  0.611707200
graph1                   graph1  0.589148324
knn                         knn  0.586821002
orbit40                 orbit40  0.582078004
orbit47                 orbit47  0.543805047
orbit4                   orbit4  0.518371921
graph27                 graph27  0.513965429
orbit28                 orbit28  0.513835649
bigcom116             bigcom116  0.505040332
ratio4                   ratio4  0.496610687
graph11                 graph11  0.473639304
orbit13                 orbit13  0.467358312
graph21                 graph21  0.456028510
orbit5                   orbit5  0.453603568
graph18                 graph18  0.443115881
membership_s30   membership_s30  0.437996557
orbit36                 orbit36  0.437903935
graph10                 graph10  0.424514656
orbit27                 orbit27  0.408998834
orbit69                 orbit69  0.398301773
orbit62                 orbit62  0.381132417
graph4                   graph4  0.352403602
orbit53                 orbit53  0.344262694
ratio1                   ratio1  0.322911244
orbit42                 orbit42  0.321214352
hubscore               hubscore  0.321076499
graph24                 graph24  0.320409305
graph7                   graph7  0.319075050
orbit24                 orbit24  0.309506126
orbit65                 orbit65  0.303332779
graph9                   graph9  0.296726613
ratio3                   ratio3  0.296539024
ratio2                   ratio2  0.290143016
orbit61                 orbit61  0.288497024
orbit11                 orbit11  0.286386288
graph17                 graph17  0.277700159
upto_sixth           upto_sixth  0.275680988
bigcom4                 bigcom4  0.263023638
orbit25                 orbit25  0.261750705
orbit33                 orbit33  0.253648680
bigcom28               bigcom28  0.247826805
graph8                   graph8  0.245377465
sixth                     sixth  0.243703793
orbit44                 orbit44  0.233277826
orbit48                 orbit48  0.229993134
orbit52                 orbit52  0.217612153
orbit37                 orbit37  0.215757998
upto_fifth           upto_fifth  0.215677332
orbit45                 orbit45  0.208192448
orbit2                   orbit2  0.201664174
orbit67                 orbit67  0.195396780
orbit58                 orbit58  0.182772601
orbit50                 orbit50  0.158656906
orbit19                 orbit19  0.153386288
orbit63                 orbit63  0.152736131
graph13                 graph13  0.148675995
orbit23                 orbit23  0.145393801
orbit35                 orbit35  0.137356055
graph0                   graph0  0.136405648
graph19                 graph19  0.135457867
graph12                 graph12  0.131764233
graph23                 graph23  0.131439518
coreness               coreness  0.126909038
orbit60                 orbit60  0.115613330
orbit31                 orbit31  0.111789491
graph3                   graph3  0.108211453
orbit41                 orbit41  0.081829212
orbit21                 orbit21  0.080789665
graph14                 graph14  0.076365061
ratio6                   ratio6  0.073771768
orbit56                 orbit56  0.053948600
orbit1                   orbit1  0.051014272
ecc                         ecc  0.050973418
orbit51                 orbit51  0.050192188
orbit20                 orbit20  0.047642012
graph28                 graph28  0.045970393
selfinter             selfinter  0.040790011
upto_fourth         upto_fourth  0.038135875
graph16                 graph16  0.035028734
orbit70                 orbit70  0.032017306
orbit46                 orbit46  0.030818164
graph6                   graph6  0.026811418
orbit15                 orbit15  0.017689778
orbit66                 orbit66  0.017221492
orbit17                 orbit17  0.015889736
orbit68                 orbit68  0.014414620
bigcom22               bigcom22  0.003035026
graph29                 graph29  0.000000000
orbit0                   orbit0  0.000000000
orbit3                   orbit3  0.000000000
orbit6                   orbit6  0.000000000
orbit7                   orbit7  0.000000000
orbit8                   orbit8  0.000000000
orbit10                 orbit10  0.000000000
orbit12                 orbit12  0.000000000
orbit14                 orbit14  0.000000000
orbit16                 orbit16  0.000000000
orbit22                 orbit22  0.000000000
orbit34                 orbit34  0.000000000
orbit43                 orbit43  0.000000000
orbit55                 orbit55  0.000000000
orbit57                 orbit57  0.000000000
orbit59                 orbit59  0.000000000
orbit71                 orbit71  0.000000000
orbit72                 orbit72  0.000000000
AP                           AP  0.000000000
eccrad                   eccrad  0.000000000
evcent                   evcent  0.000000000
first                     first  0.000000000
upto_second         upto_second  0.000000000
upto_third           upto_third  0.000000000
second                   second  0.000000000
fifth                     fifth  0.000000000
bigcom1                 bigcom1  0.000000000
bigcom2                 bigcom2  0.000000000
bigcom3                 bigcom3  0.000000000
bigcom6                 bigcom6  0.000000000
bigcom8                 bigcom8  0.000000000
bigcom9                 bigcom9  0.000000000
bigcom11               bigcom11  0.000000000
bigcom13               bigcom13  0.000000000
bigcom15               bigcom15  0.000000000
bigcom16               bigcom16  0.000000000
bigcom21               bigcom21  0.000000000
bigcom24               bigcom24  0.000000000
bigcom26               bigcom26  0.000000000
bigcom31               bigcom31  0.000000000
bigcom32               bigcom32  0.000000000
bigcom33               bigcom33  0.000000000
bigcom34               bigcom34  0.000000000
bigcom36               bigcom36  0.000000000
bigcom37               bigcom37  0.000000000
bigcom38               bigcom38  0.000000000
bigcom39               bigcom39  0.000000000
bigcom40               bigcom40  0.000000000
bigcom43               bigcom43  0.000000000
bigcom44               bigcom44  0.000000000
bigcom46               bigcom46  0.000000000
bigcom47               bigcom47  0.000000000
bigcom49               bigcom49  0.000000000
bigcom50               bigcom50  0.000000000
bigcom51               bigcom51  0.000000000
bigcom52               bigcom52  0.000000000
bigcom54               bigcom54  0.000000000
bigcom56               bigcom56  0.000000000
bigcom62               bigcom62  0.000000000
bigcom66               bigcom66  0.000000000
bigcom68               bigcom68  0.000000000
bigcom69               bigcom69  0.000000000
bigcom71               bigcom71  0.000000000
bigcom72               bigcom72  0.000000000
bigcom73               bigcom73  0.000000000
bigcom74               bigcom74  0.000000000
bigcom75               bigcom75  0.000000000
bigcom76               bigcom76  0.000000000
bigcom77               bigcom77  0.000000000
bigcom79               bigcom79  0.000000000
bigcom80               bigcom80  0.000000000
bigcom82               bigcom82  0.000000000
bigcom83               bigcom83  0.000000000
bigcom84               bigcom84  0.000000000
bigcom85               bigcom85  0.000000000
bigcom87               bigcom87  0.000000000
bigcom89               bigcom89  0.000000000
bigcom91               bigcom91  0.000000000
bigcom92               bigcom92  0.000000000
bigcom93               bigcom93  0.000000000
bigcom96               bigcom96  0.000000000
bigcom97               bigcom97  0.000000000
bigcom98               bigcom98  0.000000000
bigcom99               bigcom99  0.000000000
bigcom101             bigcom101  0.000000000
bigcom104             bigcom104  0.000000000
bigcom106             bigcom106  0.000000000
bigcom109             bigcom109  0.000000000
bigcom113             bigcom113  0.000000000
bigcom120             bigcom120  0.000000000
bigcom123             bigcom123  0.000000000
bigcom126             bigcom126  0.000000000
bigcom127             bigcom127  0.000000000
bigcom137             bigcom137  0.000000000
bigcom139             bigcom139  0.000000000
bigcom140             bigcom140  0.000000000
bigcom143             bigcom143  0.000000000
bigcom145             bigcom145  0.000000000
bigcom146             bigcom146  0.000000000
bigcom147             bigcom147  0.000000000
bigcom149             bigcom149  0.000000000
bigcom153             bigcom153  0.000000000
bigcom154             bigcom154  0.000000000
bigcom156             bigcom156  0.000000000
bigcom157             bigcom157  0.000000000
bigcom158             bigcom158  0.000000000
bigcom160             bigcom160  0.000000000
bigcom161             bigcom161  0.000000000
bigcom162             bigcom162  0.000000000
bigcom164             bigcom164  0.000000000
bigcom166             bigcom166  0.000000000
bigcom167             bigcom167  0.000000000
bigcom171             bigcom171  0.000000000
bigcom173             bigcom173  0.000000000
bigcom175             bigcom175  0.000000000
bigcom176             bigcom176  0.000000000
bigcom177             bigcom177  0.000000000
bigcom178             bigcom178  0.000000000
bigcom180             bigcom180  0.000000000
bigcom181             bigcom181  0.000000000
bigcom184             bigcom184  0.000000000
bigcom186             bigcom186  0.000000000
bigcom187             bigcom187  0.000000000
bigcom189             bigcom189  0.000000000
bigcom194             bigcom194  0.000000000
bigcom195             bigcom195  0.000000000
bigcom196             bigcom196  0.000000000
bigcom204             bigcom204  0.000000000
bigcom205             bigcom205  0.000000000
bigcom212             bigcom212  0.000000000
bigcom214             bigcom214  0.000000000
bigcom222             bigcom222  0.000000000
bigcom223             bigcom223  0.000000000
bigcom226             bigcom226  0.000000000
bigcom227             bigcom227  0.000000000
bigcom229             bigcom229  0.000000000
bigcom233             bigcom233  0.000000000
bigcom236             bigcom236  0.000000000
bigcom237             bigcom237  0.000000000
bigcom246             bigcom246  0.000000000
bigcom248             bigcom248  0.000000000
bigcom249             bigcom249  0.000000000
bigcom250             bigcom250  0.000000000
bigcom254             bigcom254  0.000000000
bigcom266             bigcom266  0.000000000
bigcom269             bigcom269  0.000000000
bigcom272             bigcom272  0.000000000
bigcom274             bigcom274  0.000000000
bigcom281             bigcom281  0.000000000
bigcom291             bigcom291  0.000000000
bigcom292             bigcom292  0.000000000
bigcom295             bigcom295  0.000000000
bigcom299             bigcom299  0.000000000
bigcom301             bigcom301  0.000000000
bigcom306             bigcom306  0.000000000
bigcom309             bigcom309  0.000000000
bigcom314             bigcom314  0.000000000
bigcom321             bigcom321  0.000000000
bigcom341             bigcom341  0.000000000
bigcom350             bigcom350  0.000000000
bigcom353             bigcom353  0.000000000
bigcom359             bigcom359  0.000000000
bigcom363             bigcom363  0.000000000
bigcom365             bigcom365  0.000000000
bigcom385             bigcom385  0.000000000
bigcom386             bigcom386  0.000000000
bigcom408             bigcom408  0.000000000
bigcom412             bigcom412  0.000000000
bigcom480             bigcom480  0.000000000
membership_s3     membership_s3  0.000000000
membership_s4     membership_s4  0.000000000
membership_s5     membership_s5  0.000000000
membership_s6     membership_s6  0.000000000
membership_s7     membership_s7  0.000000000
membership_s8     membership_s8  0.000000000
membership_s9     membership_s9  0.000000000
membership_s11   membership_s11  0.000000000
membership_s12   membership_s12  0.000000000
membership_s14   membership_s14  0.000000000
membership_s15   membership_s15  0.000000000
membership_s16   membership_s16  0.000000000
membership_s17   membership_s17  0.000000000
membership_s18   membership_s18  0.000000000
membership_s20   membership_s20  0.000000000
membership_s21   membership_s21  0.000000000
membership_s22   membership_s22  0.000000000
membership_s24   membership_s24  0.000000000
membership_s25   membership_s25  0.000000000
membership_s26   membership_s26  0.000000000
membership_s27   membership_s27  0.000000000
membership_s28   membership_s28  0.000000000
membership_s31   membership_s31  0.000000000
membership_s33   membership_s33  0.000000000
membership_s36   membership_s36  0.000000000
membership_s37   membership_s37  0.000000000
pdi                         pdi  0.000000000
[1] "Dataset: med_TnotC Model RF, run: 1 of 10 2015-06-22 14:49:12"
     |      Out-of-bag   |
Tree |      MSE  %Var(y) |
   1 |  0.01299   242.22 |
   2 |  0.01099   204.88 |
   3 | 0.009874   184.09 |
   4 | 0.009416   175.56 |
   5 | 0.008495   158.38 |
   6 | 0.008037   149.84 |
   7 | 0.007787   145.18 |
   8 | 0.007547   140.70 |
   9 | 0.007375   137.51 |
  10 | 0.006993   130.39 |
  11 | 0.007187   134.00 |
  12 | 0.006982   130.18 |
  13 | 0.007107   132.50 |
  14 | 0.006974   130.02 |
  15 | 0.006859   127.88 |
  16 | 0.006701   124.93 |
  17 | 0.006472   120.68 |
  18 | 0.006375   118.85 |
  19 | 0.006297   117.40 |
  20 | 0.006229   116.13 |
  21 | 0.006172   115.07 |
  22 | 0.006165   114.94 |
  23 | 0.006202   115.64 |
  24 | 0.006256   116.64 |
  25 | 0.006228   116.13 |
  26 | 0.006229   116.14 |
  27 | 0.006179   115.20 |
  28 | 0.006186   115.33 |
  29 |  0.00617   115.04 |
  30 | 0.006178   115.19 |
  31 | 0.006149   114.64 |
  32 | 0.006107   113.86 |
  33 | 0.006097   113.68 |
  34 | 0.006089   113.53 |
  35 | 0.006103   113.78 |
  36 | 0.006094   113.62 |
  37 | 0.006082   113.40 |
  38 | 0.006084   113.43 |
  39 | 0.006068   113.13 |
  40 | 0.006065   113.08 |
  41 | 0.006045   112.71 |
  42 | 0.006035   112.52 |
  43 | 0.006027   112.37 |
  44 | 0.006042   112.64 |
  45 | 0.006015   112.14 |
  46 | 0.006001   111.88 |
  47 | 0.005983   111.54 |
  48 | 0.005986   111.60 |
  49 | 0.005983   111.55 |
  50 | 0.005964   111.20 |
  51 | 0.005946   110.86 |
  52 | 0.005931   110.58 |
  53 | 0.005926   110.50 |
  54 | 0.005908   110.15 |
  55 | 0.005902   110.04 |
  56 | 0.005902   110.04 |
  57 | 0.005905   110.09 |
  58 | 0.005882   109.67 |
  59 | 0.005866   109.38 |
  60 | 0.005861   109.28 |
  61 | 0.005873   109.49 |
  62 | 0.005863   109.31 |
  63 | 0.005859   109.24 |
  64 |  0.00586   109.26 |
  65 | 0.005864   109.33 |
  66 | 0.005858   109.21 |
  67 | 0.005859   109.24 |
  68 | 0.005879   109.61 |
  69 | 0.005873   109.50 |
  70 | 0.005872   109.47 |
  71 | 0.005876   109.55 |
  72 | 0.005858   109.21 |
  73 | 0.005863   109.31 |
  74 | 0.005858   109.22 |
  75 | 0.005853   109.12 |
  76 | 0.005851   109.09 |
  77 | 0.005862   109.30 |
  78 | 0.005865   109.36 |
  79 | 0.005864   109.33 |
  80 |  0.00587   109.45 |
  81 | 0.005872   109.49 |
  82 | 0.005874   109.52 |
  83 | 0.005869   109.42 |
  84 | 0.005878   109.60 |
  85 | 0.005882   109.66 |
  86 | 0.005889   109.80 |
  87 |  0.00588   109.64 |
  88 | 0.005875   109.53 |
  89 | 0.005878   109.58 |
  90 | 0.005878   109.59 |
  91 |  0.00588   109.62 |
  92 | 0.005873   109.49 |
  93 | 0.005873   109.49 |
  94 | 0.005864   109.34 |
  95 | 0.005859   109.24 |
  96 | 0.005856   109.18 |
  97 | 0.005851   109.09 |
  98 | 0.005856   109.18 |
  99 | 0.005844   108.96 |
 100 | 0.005852   109.11 |
[1] "Random Forest variable coefficients"
                      %IncMSE IncNodePurity
graph0           0.000000e+00  1.449275e-03
graph1           2.403395e-04  3.701453e-02
graph2           1.115095e-04  6.609462e-02
graph3           6.692121e-04  4.125397e-02
graph4           5.861685e-06  4.855311e-02
graph5           1.595963e-03  3.358777e-02
graph6           7.243382e-04  8.537399e-02
graph7           3.621315e-04  1.252990e-01
graph8           5.775156e-05  1.287162e-02
graph9           4.026079e-04  4.579576e-02
graph10          2.060094e-04  6.313869e-02
graph11          2.632543e-03  1.724464e-01
graph12          8.748944e-05  2.364276e-02
graph13          1.332372e-04  6.985750e-02
graph14          3.476207e-05  2.811093e-02
graph15          1.793007e-03  1.475478e-01
graph16          8.335432e-04  6.512625e-02
graph17          4.172023e-04  1.579308e-01
graph18          1.174312e-05  6.444073e-02
graph19          4.514497e-04  8.329681e-02
graph20          3.756432e-03  1.384616e-01
graph21          2.632667e-04  1.211621e-01
graph22          4.100636e-04  9.231410e-02
graph23          1.100754e-03  1.750153e-01
graph24          1.797259e-03  9.099019e-02
graph25          9.569850e-04  7.180210e-02
graph26          1.447568e-03  9.799682e-02
graph27          4.372008e-04  3.222237e-02
graph28          8.866422e-05  6.214428e-02
graph29          4.335225e-04  1.073156e-02
orbit0           1.792358e-04  2.841153e-02
orbit1           2.890173e-05  9.285714e-03
orbit2           4.728758e-05  9.864853e-02
orbit3           5.889397e-04  4.450331e-02
orbit4           6.473585e-05  3.747246e-02
orbit5           1.399878e-04  6.795459e-02
orbit6           9.384465e-04  5.668281e-02
orbit7           3.580181e-04  1.072875e-01
orbit8           9.294729e-04  5.992005e-02
orbit9           2.161099e-04  1.404024e-01
orbit10          1.798601e-04  1.130017e-01
orbit11          5.778812e-05  6.235357e-02
orbit12          1.830423e-03  1.041122e-01
orbit13          9.384560e-05  5.437270e-02
orbit14          5.847953e-06  2.538159e-02
orbit15          8.504258e-04  3.188068e-02
orbit16          1.490423e-04  9.841297e-02
orbit17          1.251712e-03  1.730840e-01
orbit18          5.852921e-04  2.879894e-01
orbit19          3.518078e-04  5.069044e-02
orbit20          5.015918e-05  3.059413e-02
orbit21          1.647155e-04  1.013216e-01
orbit22          3.255622e-03  8.768665e-02
orbit23          2.300729e-04  1.205383e-01
orbit24          1.942571e-05  1.515924e-01
orbit25          1.923391e-04  3.140088e-02
orbit26          1.991317e-04  1.304901e-01
orbit27          1.228988e-04  4.983365e-02
orbit28          4.901121e-04  7.486725e-02
orbit29          7.783282e-05  4.019858e-02
orbit30          5.348059e-04  1.744767e-01
orbit31          8.766445e-04  3.528878e-01
orbit32          3.721468e-04  2.867627e-02
orbit33          1.015538e-05  2.630952e-02
orbit34          7.133981e-04  1.170941e-01
orbit35          1.285679e-03  6.032455e-02
orbit36          6.934712e-04  1.612848e-01
orbit37          1.135425e-03  2.007971e-01
orbit38          1.417706e-04  2.027595e-02
orbit39          2.850807e-04  2.532643e-01
orbit40          3.113366e-04  1.521195e-01
orbit41          5.248781e-06  1.092424e-02
orbit42          1.783807e-04  3.105777e-02
orbit43          4.447964e-04  1.332927e-01
orbit44          1.052603e-04  3.647821e-02
orbit45          1.112186e-04  6.651094e-02
orbit46          1.065525e-03  8.562132e-02
orbit47          3.150215e-04  1.048975e-01
orbit48          2.444443e-04  9.131321e-02
orbit49          1.897588e-03  2.253765e-01
orbit50          7.378513e-04  1.106095e-01
orbit51          1.707112e-04  4.179393e-02
orbit52          3.070491e-04  1.063680e-01
orbit53          4.139326e-04  7.127202e-02
orbit54          9.336126e-05  1.135470e-01
orbit55          5.815550e-05  4.159420e-02
orbit56          8.383572e-04  1.769319e-01
orbit57          1.227352e-04  1.899063e-02
orbit58          4.501801e-06  4.213350e-02
orbit59          1.320415e-04  7.391255e-02
orbit60          2.416535e-05  2.043290e-02
orbit61          1.178294e-04  6.454840e-02
orbit62          5.518211e-04  1.181666e-01
orbit63          2.632198e-04  9.868474e-02
orbit64          2.226544e-04  4.568923e-02
orbit65          2.643757e-03  1.375972e-01
orbit66          1.812254e-05  5.265010e-02
orbit67          7.031551e-05  5.300000e-02
orbit68          3.983999e-04  2.855811e-02
orbit69          2.889046e-04  5.738362e-03
orbit70          5.962807e-04  6.804408e-02
orbit71          1.147485e-05  1.460053e-02
orbit72          0.000000e+00  2.169455e-03
AP              -5.977286e-06  3.491374e-02
bet              2.440721e-04  3.917249e-01
ecc             -5.885815e-06  3.514046e-02
eccrad          -2.606712e-06  1.179487e-02
close            1.157992e-03  1.166541e-01
constraint       8.091177e-04  1.988406e-01
coreness         1.184906e-04  4.391592e-02
knn              1.753698e-03  1.350429e-01
hubscore         8.267821e-04  5.859010e-02
pagerank         2.885002e-04  3.151854e-01
trans            4.041760e-04  3.625488e-01
evcent           7.650411e-05  1.497271e-01
first           -9.874244e-08  1.722222e-02
upto_second      4.395239e-04  2.827200e-02
upto_third       5.182704e-04  9.980151e-02
upto_fourth      8.895836e-05  7.795308e-02
upto_fifth       2.733329e-04  1.406566e-01
upto_sixth       6.154800e-06  2.760723e-02
second           3.369599e-04  3.616865e-02
third            1.278428e-03  4.139378e-01
fourth           2.049778e-04  1.592549e-01
fifth            3.221061e-04  1.824837e-01
sixth            4.381611e-04  1.545497e-01
ratio1           7.255985e-04  1.868743e-01
ratio2           3.284609e-04  2.170862e-01
ratio3           6.350935e-04  1.946990e-01
ratio4           7.343534e-04  1.690119e-01
ratio5           7.014988e-04  8.615091e-01
ratio6           5.344877e-04  2.639517e-01
selfinter        2.463335e-05  2.272031e-02
walktrap_vertex  2.127031e-04  3.831461e-01
bigcom1          0.000000e+00  0.000000e+00
bigcom2          0.000000e+00  0.000000e+00
bigcom3          0.000000e+00  0.000000e+00
bigcom4         -5.844535e-06  1.500000e-02
bigcom6          0.000000e+00  0.000000e+00
bigcom8          0.000000e+00  0.000000e+00
bigcom9          0.000000e+00  0.000000e+00
bigcom11         0.000000e+00  0.000000e+00
bigcom13         0.000000e+00  6.938894e-20
bigcom15         0.000000e+00  0.000000e+00
bigcom16         0.000000e+00  0.000000e+00
bigcom21         0.000000e+00  0.000000e+00
bigcom22         0.000000e+00  1.734723e-20
bigcom24         0.000000e+00  1.040834e-19
bigcom26         0.000000e+00  0.000000e+00
bigcom28         3.237689e-06  3.859026e-02
bigcom30         1.456503e-03  6.222320e-01
bigcom31         0.000000e+00  0.000000e+00
bigcom32         0.000000e+00  0.000000e+00
bigcom33         0.000000e+00  0.000000e+00
bigcom34         0.000000e+00  0.000000e+00
bigcom36         0.000000e+00  0.000000e+00
bigcom37         0.000000e+00  0.000000e+00
bigcom38         0.000000e+00  0.000000e+00
bigcom39         0.000000e+00  0.000000e+00
bigcom40         0.000000e+00  0.000000e+00
bigcom43         0.000000e+00  0.000000e+00
bigcom44         0.000000e+00  0.000000e+00
bigcom46         0.000000e+00  0.000000e+00
bigcom47         0.000000e+00  0.000000e+00
bigcom49         0.000000e+00  0.000000e+00
bigcom50         0.000000e+00  0.000000e+00
bigcom51         0.000000e+00  0.000000e+00
bigcom52        -5.430815e-05  4.241044e-01
bigcom54         0.000000e+00  0.000000e+00
bigcom56         0.000000e+00  1.734723e-20
bigcom62         0.000000e+00  0.000000e+00
bigcom66         0.000000e+00  0.000000e+00
bigcom68         0.000000e+00  0.000000e+00
bigcom69         0.000000e+00  3.469447e-20
bigcom71         0.000000e+00  0.000000e+00
bigcom72         0.000000e+00  0.000000e+00
bigcom73         0.000000e+00  0.000000e+00
bigcom74         0.000000e+00  3.469447e-20
bigcom75         0.000000e+00  3.469447e-20
bigcom76         0.000000e+00  0.000000e+00
bigcom77         0.000000e+00  3.469447e-20
bigcom79         0.000000e+00  0.000000e+00
bigcom80         0.000000e+00  0.000000e+00
bigcom82         0.000000e+00  0.000000e+00
bigcom83         0.000000e+00  0.000000e+00
bigcom84         0.000000e+00  0.000000e+00
bigcom85         0.000000e+00  0.000000e+00
bigcom87         0.000000e+00  3.469447e-20
bigcom89         0.000000e+00  0.000000e+00
bigcom91         0.000000e+00  0.000000e+00
bigcom92         0.000000e+00  0.000000e+00
bigcom93         0.000000e+00  0.000000e+00
bigcom96         0.000000e+00  3.469447e-20
bigcom97         0.000000e+00  0.000000e+00
bigcom98         0.000000e+00  0.000000e+00
bigcom99         0.000000e+00  0.000000e+00
bigcom101        0.000000e+00  0.000000e+00
bigcom104        0.000000e+00  0.000000e+00
bigcom106        0.000000e+00  0.000000e+00
bigcom109        0.000000e+00  0.000000e+00
bigcom113        0.000000e+00  0.000000e+00
bigcom116        1.315396e-04  1.769255e-01
bigcom120        0.000000e+00  0.000000e+00
bigcom123        0.000000e+00  0.000000e+00
bigcom126        0.000000e+00  0.000000e+00
bigcom127        0.000000e+00  0.000000e+00
bigcom137        0.000000e+00  0.000000e+00
bigcom139        0.000000e+00  0.000000e+00
bigcom140        0.000000e+00  0.000000e+00
bigcom143        0.000000e+00  0.000000e+00
bigcom145        0.000000e+00  3.469447e-20
bigcom146        0.000000e+00  0.000000e+00
bigcom147        0.000000e+00  3.469447e-20
bigcom149        0.000000e+00  0.000000e+00
bigcom153        0.000000e+00  0.000000e+00
bigcom154        0.000000e+00  0.000000e+00
bigcom156        0.000000e+00  0.000000e+00
bigcom157        0.000000e+00  0.000000e+00
bigcom158        0.000000e+00  0.000000e+00
bigcom160        0.000000e+00  0.000000e+00
bigcom161        0.000000e+00  0.000000e+00
bigcom162        0.000000e+00  0.000000e+00
bigcom164        0.000000e+00  0.000000e+00
bigcom166        0.000000e+00  1.734723e-20
bigcom167        0.000000e+00  0.000000e+00
bigcom171        0.000000e+00  0.000000e+00
bigcom173        0.000000e+00  0.000000e+00
bigcom175        0.000000e+00  0.000000e+00
bigcom176        0.000000e+00  0.000000e+00
bigcom177        0.000000e+00  0.000000e+00
bigcom178        0.000000e+00  1.734723e-20
bigcom180        0.000000e+00  0.000000e+00
bigcom181        0.000000e+00  0.000000e+00
bigcom184        0.000000e+00  0.000000e+00
bigcom186        0.000000e+00  0.000000e+00
bigcom187       -2.962324e-05  7.329225e-01
bigcom189        0.000000e+00  0.000000e+00
bigcom194        0.000000e+00  0.000000e+00
bigcom195        0.000000e+00  0.000000e+00
bigcom196        0.000000e+00  0.000000e+00
bigcom204        0.000000e+00  0.000000e+00
bigcom205        0.000000e+00  0.000000e+00
bigcom212        0.000000e+00  0.000000e+00
bigcom214        0.000000e+00  0.000000e+00
bigcom222        0.000000e+00  0.000000e+00
bigcom223        0.000000e+00  0.000000e+00
bigcom226        0.000000e+00  0.000000e+00
bigcom227        0.000000e+00  6.938894e-20
bigcom229        0.000000e+00  0.000000e+00
bigcom233        0.000000e+00  0.000000e+00
bigcom236        0.000000e+00  3.469447e-20
bigcom237        0.000000e+00  0.000000e+00
bigcom246        0.000000e+00  0.000000e+00
bigcom248        0.000000e+00  0.000000e+00
bigcom249        0.000000e+00  0.000000e+00
bigcom250        0.000000e+00  0.000000e+00
bigcom254        0.000000e+00  0.000000e+00
bigcom266        0.000000e+00  0.000000e+00
bigcom269        0.000000e+00  0.000000e+00
bigcom272        0.000000e+00  0.000000e+00
bigcom274        0.000000e+00  0.000000e+00
bigcom281        0.000000e+00  6.938894e-20
bigcom291        0.000000e+00  0.000000e+00
bigcom292        0.000000e+00  0.000000e+00
bigcom295        0.000000e+00  0.000000e+00
bigcom299        0.000000e+00  0.000000e+00
bigcom301        0.000000e+00  0.000000e+00
bigcom306        0.000000e+00  0.000000e+00
bigcom309        0.000000e+00  0.000000e+00
bigcom314        0.000000e+00  0.000000e+00
bigcom321        0.000000e+00  0.000000e+00
bigcom341        0.000000e+00  3.469447e-20
bigcom350        0.000000e+00  0.000000e+00
bigcom353        0.000000e+00  0.000000e+00
bigcom359        0.000000e+00  3.469447e-20
bigcom363        0.000000e+00  0.000000e+00
bigcom365        0.000000e+00  0.000000e+00
bigcom385        0.000000e+00  0.000000e+00
bigcom386        0.000000e+00  0.000000e+00
bigcom408        0.000000e+00  0.000000e+00
bigcom412        0.000000e+00  3.469447e-20
bigcom480        0.000000e+00  0.000000e+00
spin_vertex      5.542035e-05  8.039772e-02
membership_s1    3.314612e-04  1.481754e-01
membership_s3    0.000000e+00  0.000000e+00
membership_s4    0.000000e+00  0.000000e+00
membership_s5    0.000000e+00  0.000000e+00
membership_s6    0.000000e+00  0.000000e+00
membership_s7    0.000000e+00  0.000000e+00
membership_s8    0.000000e+00  0.000000e+00
membership_s9    0.000000e+00  0.000000e+00
membership_s11   0.000000e+00  0.000000e+00
membership_s12   0.000000e+00  3.469447e-20
membership_s14   0.000000e+00  0.000000e+00
membership_s15   0.000000e+00  0.000000e+00
membership_s16   0.000000e+00  0.000000e+00
membership_s17   0.000000e+00  0.000000e+00
membership_s18   0.000000e+00  0.000000e+00
membership_s20   0.000000e+00  0.000000e+00
membership_s21   0.000000e+00  0.000000e+00
membership_s22   0.000000e+00  0.000000e+00
membership_s24   0.000000e+00  0.000000e+00
membership_s25   0.000000e+00  0.000000e+00
membership_s26   0.000000e+00  0.000000e+00
membership_s27   0.000000e+00  0.000000e+00
membership_s28   0.000000e+00  1.734723e-20
membership_s30   2.964503e-05  6.254199e-02
membership_s31   0.000000e+00  0.000000e+00
membership_s32   2.666630e-04  2.234395e-01
membership_s33   0.000000e+00  0.000000e+00
membership_s36   0.000000e+00  0.000000e+00
membership_s37   0.000000e+00  0.000000e+00
V1               2.093745e-03  4.028928e-01
V2               1.485326e-03  9.543649e-01
pdi              5.865103e-06  5.822619e-02
adhesion         1.600891e-02  9.181997e-01
cohesion         1.044738e-02  8.157612e-01
inner            4.471540e-03  4.494027e-01
outer            8.512961e-04  6.144953e-01
ioratio          2.540585e-03  4.537700e-01
comsize          1.130037e-03  6.327093e-01
[1] "Dataset: med_TnotC Model GLM, run: 1 of 10 2015-06-22 14:50:10"
[1] "glmnet variable coefficients"
                     [,1]          [,2]
(Intercept)     -5.217324 -5.522530e+00
graph0           0.000000 -1.438351e-02
graph1           0.000000 -1.840341e-05
graph2           0.000000  9.596055e-03
graph3           0.000000  9.019399e-06
graph4           0.000000 -3.518374e-08
graph5           0.000000 -1.104418e-03
graph6           0.000000 -5.125442e-05
graph7           0.000000 -2.376848e-03
graph8           0.000000  2.646716e-02
graph9           0.000000 -1.469216e-08
graph10          0.000000  0.000000e+00
graph11          0.000000 -2.049956e-10
graph12          0.000000 -3.403099e-07
graph13          0.000000 -1.411602e-06
graph14          0.000000  1.426833e-07
graph15          0.000000 -8.829264e-05
graph16          0.000000  8.701408e-08
graph17          0.000000  0.000000e+00
graph18          0.000000  2.330457e-05
graph19          0.000000 -1.531000e-06
graph20          0.000000  4.651833e-05
graph21          0.000000  1.014591e-04
graph22          0.000000  2.052197e-05
graph23          0.000000 -5.507808e-05
graph24          0.000000  8.537832e-05
graph25          0.000000 -2.334369e-04
graph26          0.000000  5.137435e-05
graph27          0.000000 -1.598743e-04
graph28          0.000000  0.000000e+00
graph29          0.000000 -8.220035e-03
orbit0           0.000000 -1.539971e-02
orbit1           0.000000 -6.782575e-05
orbit2           0.000000  2.464742e-03
orbit3           0.000000  8.787024e-03
orbit4           0.000000  1.535089e-05
orbit5           0.000000  1.358199e-05
orbit6           0.000000 -4.002580e-08
orbit7           0.000000  3.746656e-04
orbit8           0.000000 -1.138987e-03
orbit9           0.000000 -8.052855e-06
orbit10          0.000000 -1.291713e-04
orbit11          0.000000  0.000000e+00
orbit12          0.000000 -2.927919e-03
orbit13          0.000000 -3.352238e-03
orbit14          0.000000  2.614692e-02
orbit15          0.000000 -2.074082e-07
orbit16          0.000000  1.401404e-06
orbit17          0.000000 -1.082543e-06
orbit18          0.000000 -4.564544e-08
orbit19          0.000000  1.221376e-08
orbit20          0.000000 -1.415427e-07
orbit21          0.000000  4.092334e-07
orbit22          0.000000 -1.462895e-10
orbit23          0.000000 -1.097230e-04
orbit24          0.000000  0.000000e+00
orbit25          0.000000 -2.961981e-06
orbit26          0.000000  1.564928e-06
orbit27          0.000000  1.645285e-05
orbit28          0.000000 -6.901635e-06
orbit29          0.000000 -8.354626e-06
orbit30          0.000000 -6.085864e-06
orbit31          0.000000  3.088337e-07
orbit32          0.000000  1.851886e-07
orbit33          0.000000 -2.860615e-04
orbit34          0.000000 -9.005690e-05
orbit35          0.000000 -2.219346e-06
orbit36          0.000000 -6.210578e-07
orbit37          0.000000  2.807187e-06
orbit38          0.000000 -2.783306e-05
orbit39          0.000000 -2.637615e-06
orbit40          0.000000  1.181876e-07
orbit41          0.000000 -4.665843e-05
orbit42          0.000000  1.329438e-03
orbit43          0.000000  2.486216e-05
orbit44          0.000000 -3.804009e-03
orbit45          0.000000 -3.945318e-05
orbit46          0.000000  2.522497e-06
orbit47          0.000000 -1.371134e-05
orbit48          0.000000 -9.728331e-06
orbit49          0.000000  7.125894e-05
orbit50          0.000000 -3.117448e-03
orbit51          0.000000  1.758811e-04
orbit52          0.000000  2.201290e-04
orbit53          0.000000  8.313470e-04
orbit54          0.000000  2.736298e-05
orbit55          0.000000 -7.776538e-03
orbit56          0.000000  1.608181e-04
orbit57          0.000000 -2.158715e-04
orbit58          0.000000 -3.880349e-04
orbit59          0.000000  1.124368e-04
orbit60          0.000000  3.780632e-04
orbit61          0.000000 -1.040259e-02
orbit62          0.000000 -6.616793e-04
orbit63          0.000000 -3.207473e-05
orbit64          0.000000 -1.112856e-03
orbit65          0.000000  9.370824e-04
orbit66          0.000000  0.000000e+00
orbit67          0.000000  1.157612e-04
orbit68          0.000000 -6.135778e-04
orbit69          0.000000  5.280075e-02
orbit70          0.000000  2.590934e-03
orbit71          0.000000 -3.202265e-03
orbit72          0.000000 -7.851890e-03
AP               0.000000  1.016013e+00
bet              0.000000  2.583143e-05
ecc              0.000000 -1.333343e-01
eccrad           0.000000 -7.319327e-01
close            0.000000  1.135332e+01
constraint       0.000000  1.309521e+01
coreness         0.000000  1.391316e-01
knn              0.000000 -5.335665e-03
hubscore         0.000000  2.183109e-01
pagerank         0.000000  0.000000e+00
trans            0.000000 -1.581297e+00
evcent           0.000000  3.449240e+00
first            0.000000 -1.328413e-02
upto_second      0.000000  2.952031e-08
upto_third       0.000000  0.000000e+00
upto_fourth      0.000000  1.259036e-03
upto_fifth       0.000000 -1.977869e-02
upto_sixth       0.000000  2.068023e-02
second           0.000000  2.966876e-06
third            0.000000  6.046483e-06
fourth           0.000000  4.400937e-05
fifth            0.000000 -1.831358e-03
sixth            0.000000  2.696776e-02
ratio1           0.000000 -1.545995e-03
ratio2           0.000000  7.453095e-02
ratio3           0.000000  4.683535e-01
ratio4           0.000000 -4.229543e+01
ratio5           0.000000 -5.000386e+00
ratio6           0.000000 -2.666016e-02
selfinter        0.000000 -9.523207e-01
walktrap_vertex  0.000000 -1.267369e+00
bigcom1          0.000000 -7.713817e-01
bigcom2          0.000000 -6.363147e-01
bigcom3          0.000000 -3.537353e+00
bigcom4          0.000000  8.878555e-01
bigcom6          0.000000 -1.785741e-01
bigcom8          0.000000 -1.149919e+00
bigcom9          0.000000  0.000000e+00
bigcom11         0.000000 -1.911773e+00
bigcom13         0.000000 -1.009319e-01
bigcom15         0.000000 -7.177217e-01
bigcom16         0.000000  0.000000e+00
bigcom21         0.000000 -1.610426e+00
bigcom22         0.000000 -1.834037e+00
bigcom24         0.000000  0.000000e+00
bigcom26         0.000000 -1.383332e+00
bigcom28         0.000000  8.300231e-01
bigcom30         0.000000  2.492731e+00
bigcom31         0.000000  0.000000e+00
bigcom32         0.000000 -1.338810e+00
bigcom33         0.000000 -2.104529e+00
bigcom34         0.000000 -3.782837e-02
bigcom36         0.000000 -1.745649e-02
bigcom37         0.000000 -7.025043e-02
bigcom38         0.000000 -3.594600e-01
bigcom39         0.000000 -8.521245e-01
bigcom40         0.000000 -1.150888e+00
bigcom43         0.000000  0.000000e+00
bigcom44         0.000000  0.000000e+00
bigcom46         0.000000 -1.730172e+00
bigcom47         0.000000 -2.218281e+00
bigcom49         0.000000  0.000000e+00
bigcom50         0.000000 -7.509707e-01
bigcom51         0.000000 -4.271804e-01
bigcom52         0.000000  3.860528e+00
bigcom54         0.000000  0.000000e+00
bigcom56         0.000000 -1.562481e+00
bigcom62         0.000000 -1.383060e+00
bigcom66         0.000000 -4.926458e-02
bigcom68         0.000000  0.000000e+00
bigcom69         0.000000  0.000000e+00
bigcom71         0.000000  0.000000e+00
bigcom72         0.000000 -3.301288e-02
bigcom73         0.000000 -1.293377e+00
bigcom74         0.000000 -1.973598e+00
bigcom75         0.000000 -2.843185e+00
bigcom76         0.000000 -1.550652e+00
bigcom77         0.000000 -8.261953e-01
bigcom79         0.000000 -4.131507e-01
bigcom80         0.000000  0.000000e+00
bigcom82         0.000000 -5.849474e-01
bigcom83         0.000000  0.000000e+00
bigcom84         0.000000 -1.626515e+00
bigcom85         0.000000 -4.480722e-01
bigcom87         0.000000 -2.254478e+00
bigcom89         0.000000  0.000000e+00
bigcom91         0.000000 -1.830095e+00
bigcom92         0.000000  0.000000e+00
bigcom93         0.000000  0.000000e+00
bigcom96         0.000000 -9.696888e-01
bigcom97         0.000000 -1.304673e+00
bigcom98         0.000000 -1.247663e+00
bigcom99         0.000000  0.000000e+00
bigcom101        0.000000 -6.975479e-02
bigcom104        0.000000 -1.272866e-01
bigcom106        0.000000 -2.539751e+00
bigcom109        0.000000  0.000000e+00
bigcom113        0.000000  0.000000e+00
bigcom116        0.000000  1.267770e+00
bigcom120        0.000000  0.000000e+00
bigcom123        0.000000 -2.309233e+00
bigcom126        0.000000  0.000000e+00
bigcom127        0.000000 -1.833761e-01
bigcom137        0.000000 -6.909705e-01
bigcom139        0.000000 -1.444315e+00
bigcom140        0.000000  0.000000e+00
bigcom143        0.000000  0.000000e+00
bigcom145        0.000000  0.000000e+00
bigcom146        0.000000  0.000000e+00
bigcom147        0.000000 -3.026631e-01
bigcom149        0.000000 -1.044675e+00
bigcom153        0.000000 -3.225480e-01
bigcom154        0.000000  0.000000e+00
bigcom156        0.000000 -1.448988e+00
bigcom157        0.000000 -4.454695e-01
bigcom158        0.000000 -2.139312e-01
bigcom160        0.000000 -1.127774e+00
bigcom161        0.000000  0.000000e+00
bigcom162        0.000000  0.000000e+00
bigcom164        0.000000  0.000000e+00
bigcom166        0.000000  0.000000e+00
bigcom167        0.000000 -2.378079e+00
bigcom171        0.000000 -1.503427e+00
bigcom173        0.000000 -9.730048e-01
bigcom175        0.000000 -5.914844e-02
bigcom176        0.000000  0.000000e+00
bigcom177        0.000000  0.000000e+00
bigcom178        0.000000 -9.887520e-01
bigcom180        0.000000 -7.766934e-01
bigcom181        0.000000  0.000000e+00
bigcom184        0.000000  0.000000e+00
bigcom186        0.000000 -1.022874e+00
bigcom187        0.000000  4.600523e+00
bigcom189        0.000000  0.000000e+00
bigcom194        0.000000 -4.474748e-03
bigcom195        0.000000 -1.004072e+00
bigcom196        0.000000 -1.971745e+00
bigcom204        0.000000  0.000000e+00
bigcom205        0.000000 -1.305756e+00
bigcom212        0.000000  0.000000e+00
bigcom214        0.000000  0.000000e+00
bigcom222        0.000000 -2.569726e-01
bigcom223        0.000000  0.000000e+00
bigcom226        0.000000  0.000000e+00
bigcom227        0.000000  0.000000e+00
bigcom229        0.000000  0.000000e+00
bigcom233        0.000000  0.000000e+00
bigcom236        0.000000  0.000000e+00
bigcom237        0.000000 -3.998028e-01
bigcom246        0.000000 -6.303318e-01
bigcom248        0.000000  0.000000e+00
bigcom249        0.000000 -9.821402e-01
bigcom250        0.000000  0.000000e+00
bigcom254        0.000000  0.000000e+00
bigcom266        0.000000 -5.126615e-01
bigcom269        0.000000  0.000000e+00
bigcom272        0.000000  0.000000e+00
bigcom274        0.000000  0.000000e+00
bigcom281        0.000000  0.000000e+00
bigcom291        0.000000 -1.014795e-01
bigcom292        0.000000 -1.366357e+00
bigcom295        0.000000 -1.519555e+00
bigcom299        0.000000 -1.242574e+00
bigcom301        0.000000  0.000000e+00
bigcom306        0.000000  0.000000e+00
bigcom309        0.000000 -1.766639e-01
bigcom314        0.000000 -1.364053e+00
bigcom321        0.000000 -8.487939e-01
bigcom341        0.000000  0.000000e+00
bigcom350        0.000000 -2.193301e+00
bigcom353        0.000000  0.000000e+00
bigcom359        0.000000 -4.493289e-01
bigcom363        0.000000  0.000000e+00
bigcom365        0.000000 -3.944190e-01
bigcom385        0.000000 -2.051396e-01
bigcom386        0.000000  0.000000e+00
bigcom408        0.000000  0.000000e+00
bigcom412        0.000000 -1.135025e+00
bigcom480        0.000000  0.000000e+00
spin_vertex      0.000000  1.639780e-01
membership_s1    0.000000  2.637217e+00
membership_s3    0.000000  0.000000e+00
membership_s4    0.000000 -3.960596e-01
membership_s5    0.000000  9.156956e-01
membership_s6    0.000000 -8.212279e-01
membership_s7    0.000000 -1.953412e-01
membership_s8    0.000000 -4.947995e-02
membership_s9    0.000000  0.000000e+00
membership_s11   0.000000  0.000000e+00
membership_s12   0.000000 -2.783906e-01
membership_s14   0.000000  0.000000e+00
membership_s15   0.000000 -6.179140e-01
membership_s16   0.000000  0.000000e+00
membership_s17   0.000000  0.000000e+00
membership_s18   0.000000  0.000000e+00
membership_s20   0.000000  0.000000e+00
membership_s21   0.000000 -1.345738e-01
membership_s22   0.000000  0.000000e+00
membership_s24   0.000000 -1.875909e-02
membership_s25   0.000000 -2.279650e-01
membership_s26   0.000000  0.000000e+00
membership_s27   0.000000 -4.582381e-01
membership_s28   0.000000  0.000000e+00
membership_s30   0.000000  2.054974e+00
membership_s31   0.000000 -6.994107e-01
membership_s32   0.000000  2.744037e+00
membership_s33   0.000000  0.000000e+00
membership_s36   0.000000 -3.979966e-01
membership_s37   0.000000 -3.591412e-02
V1               0.000000 -1.255353e+00
V2               0.000000 -5.497250e+00
pdi              0.000000 -8.036509e+03
adhesion         0.000000  6.170328e-04
cohesion         0.000000  7.987818e-05
inner            0.000000  3.167151e-04
outer            0.000000 -1.396863e-03
ioratio          0.000000 -1.519516e-01
comsize          0.000000  8.189357e-05
[1] "Dataset: med_TnotC Model GBM, run: 2 of 10 2015-06-22 14:51:30"
Iter   TrainDeviance   ValidDeviance   StepSize   Improve
     1        0.0625            -nan     0.0100    0.0008
     2        0.0593            -nan     0.0100    0.0005
     3        0.0580            -nan     0.0100   -0.0001
     4        0.0549            -nan     0.0100    0.0003
     5        0.0532            -nan     0.0100    0.0001
     6        0.0513            -nan     0.0100    0.0002
     7        0.0493            -nan     0.0100    0.0002
     8        0.0485            -nan     0.0100   -0.0000
     9        0.0475            -nan     0.0100   -0.0000
    10        0.0467            -nan     0.0100    0.0001
    20        0.0386            -nan     0.0100    0.0000
    40        0.0302            -nan     0.0100   -0.0000
    60        0.0255            -nan     0.0100   -0.0000
    80        0.0220            -nan     0.0100   -0.0000
   100        0.0192            -nan     0.0100   -0.0000
   106        0.0185            -nan     0.0100   -0.0000

[1] "GBM variable coefficients"
                            var      rel.inf
ratio5                   ratio5 1.696809e+01
comsize                 comsize 8.231944e+00
V2                           V2 4.985340e+00
outer                     outer 3.997806e+00
bigcom30               bigcom30 3.241385e+00
adhesion               adhesion 3.178306e+00
trans                     trans 3.163298e+00
cohesion               cohesion 2.542029e+00
walktrap_vertex walktrap_vertex 2.450103e+00
inner                     inner 2.107601e+00
ioratio                 ioratio 2.089229e+00
spin_vertex         spin_vertex 2.069300e+00
membership_s32   membership_s32 1.918105e+00
V1                           V1 1.833054e+00
pagerank               pagerank 1.595100e+00
bet                         bet 1.401442e+00
orbit18                 orbit18 1.367895e+00
orbit26                 orbit26 1.100130e+00
graph23                 graph23 1.090677e+00
orbit33                 orbit33 1.081634e+00
orbit30                 orbit30 1.059311e+00
ratio4                   ratio4 1.051098e+00
orbit27                 orbit27 9.459479e-01
graph20                 graph20 9.412294e-01
graph11                 graph11 9.403763e-01
membership_s1     membership_s1 9.042969e-01
graph19                 graph19 8.932566e-01
knn                         knn 8.480411e-01
graph1                   graph1 8.302673e-01
membership_s30   membership_s30 8.245476e-01
orbit49                 orbit49 8.002923e-01
graph5                   graph5 7.804025e-01
fourth                   fourth 7.298936e-01
orbit38                 orbit38 7.245340e-01
graph26                 graph26 7.237210e-01
ratio2                   ratio2 7.066273e-01
orbit62                 orbit62 7.010120e-01
orbit28                 orbit28 6.939496e-01
graph4                   graph4 6.244119e-01
orbit64                 orbit64 5.851300e-01
graph25                 graph25 5.417402e-01
orbit39                 orbit39 5.000863e-01
graph2                   graph2 4.844590e-01
orbit29                 orbit29 4.786392e-01
constraint           constraint 4.660791e-01
graph0                   graph0 4.567011e-01
orbit51                 orbit51 4.514831e-01
graph7                   graph7 4.503970e-01
graph10                 graph10 4.466844e-01
orbit2                   orbit2 4.444065e-01
bigcom116             bigcom116 4.409277e-01
orbit65                 orbit65 4.349912e-01
graph21                 graph21 4.344207e-01
upto_sixth           upto_sixth 4.277284e-01
orbit25                 orbit25 4.179996e-01
ratio1                   ratio1 4.134377e-01
orbit58                 orbit58 4.130638e-01
orbit46                 orbit46 4.113119e-01
graph13                 graph13 4.102305e-01
graph22                 graph22 3.660121e-01
orbit37                 orbit37 3.486351e-01
orbit55                 orbit55 3.436298e-01
upto_fourth         upto_fourth 3.289729e-01
orbit32                 orbit32 3.158462e-01
bigcom4                 bigcom4 3.138814e-01
orbit44                 orbit44 3.134087e-01
orbit70                 orbit70 3.118695e-01
selfinter             selfinter 2.922002e-01
orbit63                 orbit63 2.804230e-01
graph6                   graph6 2.546609e-01
graph24                 graph24 2.527296e-01
orbit69                 orbit69 2.507273e-01
orbit48                 orbit48 2.410429e-01
graph18                 graph18 2.370953e-01
orbit60                 orbit60 2.167615e-01
orbit54                 orbit54 1.945626e-01
orbit36                 orbit36 1.874755e-01
orbit41                 orbit41 1.835059e-01
orbit11                 orbit11 1.747723e-01
orbit47                 orbit47 1.652646e-01
close                     close 1.536368e-01
graph12                 graph12 1.533494e-01
orbit35                 orbit35 1.528798e-01
upto_fifth           upto_fifth 1.506731e-01
fifth                     fifth 1.476063e-01
orbit5                   orbit5 1.463733e-01
graph9                   graph9 1.462234e-01
orbit50                 orbit50 1.456972e-01
orbit13                 orbit13 1.413944e-01
orbit20                 orbit20 1.386059e-01
third                     third 1.271911e-01
orbit40                 orbit40 1.204429e-01
orbit31                 orbit31 1.196150e-01
bigcom28               bigcom28 1.116699e-01
orbit9                   orbit9 9.971650e-02
orbit10                 orbit10 9.502793e-02
graph17                 graph17 9.439056e-02
graph15                 graph15 9.396068e-02
orbit42                 orbit42 6.776719e-02
graph16                 graph16 6.730955e-02
orbit57                 orbit57 6.497320e-02
graph3                   graph3 5.824378e-02
orbit56                 orbit56 5.712798e-02
orbit19                 orbit19 5.459960e-02
orbit21                 orbit21 4.768818e-02
sixth                     sixth 4.549439e-02
graph27                 graph27 4.429254e-02
orbit23                 orbit23 4.039364e-02
orbit45                 orbit45 4.031577e-02
AP                           AP 3.962996e-02
orbit24                 orbit24 3.957383e-02
coreness               coreness 3.923899e-02
orbit61                 orbit61 3.699464e-02
orbit1                   orbit1 3.270552e-02
orbit71                 orbit71 2.995055e-02
orbit16                 orbit16 1.145307e-02
orbit6                   orbit6 1.099366e-02
graph28                 graph28 9.809855e-03
orbit22                 orbit22 3.795784e-03
orbit52                 orbit52 8.543625e-05
orbit59                 orbit59 2.797221e-05
graph8                   graph8 0.000000e+00
graph14                 graph14 0.000000e+00
graph29                 graph29 0.000000e+00
orbit0                   orbit0 0.000000e+00
orbit3                   orbit3 0.000000e+00
orbit4                   orbit4 0.000000e+00
orbit7                   orbit7 0.000000e+00
orbit8                   orbit8 0.000000e+00
orbit12                 orbit12 0.000000e+00
orbit14                 orbit14 0.000000e+00
orbit15                 orbit15 0.000000e+00
orbit17                 orbit17 0.000000e+00
orbit34                 orbit34 0.000000e+00
orbit43                 orbit43 0.000000e+00
orbit53                 orbit53 0.000000e+00
orbit66                 orbit66 0.000000e+00
orbit67                 orbit67 0.000000e+00
orbit68                 orbit68 0.000000e+00
orbit72                 orbit72 0.000000e+00
ecc                         ecc 0.000000e+00
eccrad                   eccrad 0.000000e+00
hubscore               hubscore 0.000000e+00
evcent                   evcent 0.000000e+00
first                     first 0.000000e+00
upto_second         upto_second 0.000000e+00
upto_third           upto_third 0.000000e+00
second                   second 0.000000e+00
ratio3                   ratio3 0.000000e+00
ratio6                   ratio6 0.000000e+00
bigcom1                 bigcom1 0.000000e+00
bigcom2                 bigcom2 0.000000e+00
bigcom3                 bigcom3 0.000000e+00
bigcom6                 bigcom6 0.000000e+00
bigcom8                 bigcom8 0.000000e+00
bigcom9                 bigcom9 0.000000e+00
bigcom11               bigcom11 0.000000e+00
bigcom13               bigcom13 0.000000e+00
bigcom15               bigcom15 0.000000e+00
bigcom16               bigcom16 0.000000e+00
bigcom21               bigcom21 0.000000e+00
bigcom22               bigcom22 0.000000e+00
bigcom24               bigcom24 0.000000e+00
bigcom26               bigcom26 0.000000e+00
bigcom31               bigcom31 0.000000e+00
bigcom32               bigcom32 0.000000e+00
bigcom33               bigcom33 0.000000e+00
bigcom34               bigcom34 0.000000e+00
bigcom36               bigcom36 0.000000e+00
bigcom37               bigcom37 0.000000e+00
bigcom38               bigcom38 0.000000e+00
bigcom39               bigcom39 0.000000e+00
bigcom40               bigcom40 0.000000e+00
bigcom43               bigcom43 0.000000e+00
bigcom44               bigcom44 0.000000e+00
bigcom46               bigcom46 0.000000e+00
bigcom47               bigcom47 0.000000e+00
bigcom49               bigcom49 0.000000e+00
bigcom50               bigcom50 0.000000e+00
bigcom51               bigcom51 0.000000e+00
bigcom52               bigcom52 0.000000e+00
bigcom54               bigcom54 0.000000e+00
bigcom56               bigcom56 0.000000e+00
bigcom62               bigcom62 0.000000e+00
bigcom66               bigcom66 0.000000e+00
bigcom68               bigcom68 0.000000e+00
bigcom69               bigcom69 0.000000e+00
bigcom71               bigcom71 0.000000e+00
bigcom72               bigcom72 0.000000e+00
bigcom73               bigcom73 0.000000e+00
bigcom74               bigcom74 0.000000e+00
bigcom75               bigcom75 0.000000e+00
bigcom76               bigcom76 0.000000e+00
bigcom77               bigcom77 0.000000e+00
bigcom79               bigcom79 0.000000e+00
bigcom80               bigcom80 0.000000e+00
bigcom82               bigcom82 0.000000e+00
bigcom83               bigcom83 0.000000e+00
bigcom84               bigcom84 0.000000e+00
bigcom85               bigcom85 0.000000e+00
bigcom87               bigcom87 0.000000e+00
bigcom89               bigcom89 0.000000e+00
bigcom91               bigcom91 0.000000e+00
bigcom92               bigcom92 0.000000e+00
bigcom93               bigcom93 0.000000e+00
bigcom96               bigcom96 0.000000e+00
bigcom97               bigcom97 0.000000e+00
bigcom98               bigcom98 0.000000e+00
bigcom99               bigcom99 0.000000e+00
bigcom101             bigcom101 0.000000e+00
bigcom104             bigcom104 0.000000e+00
bigcom106             bigcom106 0.000000e+00
bigcom109             bigcom109 0.000000e+00
bigcom113             bigcom113 0.000000e+00
bigcom120             bigcom120 0.000000e+00
bigcom123             bigcom123 0.000000e+00
bigcom126             bigcom126 0.000000e+00
bigcom127             bigcom127 0.000000e+00
bigcom137             bigcom137 0.000000e+00
bigcom139             bigcom139 0.000000e+00
bigcom140             bigcom140 0.000000e+00
bigcom143             bigcom143 0.000000e+00
bigcom145             bigcom145 0.000000e+00
bigcom146             bigcom146 0.000000e+00
bigcom147             bigcom147 0.000000e+00
bigcom149             bigcom149 0.000000e+00
bigcom153             bigcom153 0.000000e+00
bigcom154             bigcom154 0.000000e+00
bigcom156             bigcom156 0.000000e+00
bigcom157             bigcom157 0.000000e+00
bigcom158             bigcom158 0.000000e+00
bigcom160             bigcom160 0.000000e+00
bigcom161             bigcom161 0.000000e+00
bigcom162             bigcom162 0.000000e+00
bigcom164             bigcom164 0.000000e+00
bigcom166             bigcom166 0.000000e+00
bigcom167             bigcom167 0.000000e+00
bigcom171             bigcom171 0.000000e+00
bigcom173             bigcom173 0.000000e+00
bigcom175             bigcom175 0.000000e+00
bigcom176             bigcom176 0.000000e+00
bigcom177             bigcom177 0.000000e+00
bigcom178             bigcom178 0.000000e+00
bigcom180             bigcom180 0.000000e+00
bigcom181             bigcom181 0.000000e+00
bigcom184             bigcom184 0.000000e+00
bigcom186             bigcom186 0.000000e+00
bigcom187             bigcom187 0.000000e+00
bigcom189             bigcom189 0.000000e+00
bigcom194             bigcom194 0.000000e+00
bigcom195             bigcom195 0.000000e+00
bigcom196             bigcom196 0.000000e+00
bigcom204             bigcom204 0.000000e+00
bigcom205             bigcom205 0.000000e+00
bigcom212             bigcom212 0.000000e+00
bigcom214             bigcom214 0.000000e+00
bigcom222             bigcom222 0.000000e+00
bigcom223             bigcom223 0.000000e+00
bigcom226             bigcom226 0.000000e+00
bigcom227             bigcom227 0.000000e+00
bigcom229             bigcom229 0.000000e+00
bigcom233             bigcom233 0.000000e+00
bigcom236             bigcom236 0.000000e+00
bigcom237             bigcom237 0.000000e+00
bigcom246             bigcom246 0.000000e+00
bigcom248             bigcom248 0.000000e+00
bigcom249             bigcom249 0.000000e+00
bigcom250             bigcom250 0.000000e+00
bigcom254             bigcom254 0.000000e+00
bigcom266             bigcom266 0.000000e+00
bigcom269             bigcom269 0.000000e+00
bigcom272             bigcom272 0.000000e+00
bigcom274             bigcom274 0.000000e+00
bigcom281             bigcom281 0.000000e+00
bigcom291             bigcom291 0.000000e+00
bigcom292             bigcom292 0.000000e+00
bigcom295             bigcom295 0.000000e+00
bigcom299             bigcom299 0.000000e+00
bigcom301             bigcom301 0.000000e+00
bigcom306             bigcom306 0.000000e+00
bigcom309             bigcom309 0.000000e+00
bigcom314             bigcom314 0.000000e+00
bigcom321             bigcom321 0.000000e+00
bigcom341             bigcom341 0.000000e+00
bigcom350             bigcom350 0.000000e+00
bigcom353             bigcom353 0.000000e+00
bigcom359             bigcom359 0.000000e+00
bigcom363             bigcom363 0.000000e+00
bigcom365             bigcom365 0.000000e+00
bigcom385             bigcom385 0.000000e+00
bigcom386             bigcom386 0.000000e+00
bigcom408             bigcom408 0.000000e+00
bigcom412             bigcom412 0.000000e+00
bigcom480             bigcom480 0.000000e+00
membership_s3     membership_s3 0.000000e+00
membership_s4     membership_s4 0.000000e+00
membership_s5     membership_s5 0.000000e+00
membership_s6     membership_s6 0.000000e+00
membership_s7     membership_s7 0.000000e+00
membership_s8     membership_s8 0.000000e+00
membership_s9     membership_s9 0.000000e+00
membership_s11   membership_s11 0.000000e+00
membership_s12   membership_s12 0.000000e+00
membership_s14   membership_s14 0.000000e+00
membership_s15   membership_s15 0.000000e+00
membership_s16   membership_s16 0.000000e+00
membership_s17   membership_s17 0.000000e+00
membership_s18   membership_s18 0.000000e+00
membership_s20   membership_s20 0.000000e+00
membership_s21   membership_s21 0.000000e+00
membership_s22   membership_s22 0.000000e+00
membership_s24   membership_s24 0.000000e+00
membership_s25   membership_s25 0.000000e+00
membership_s26   membership_s26 0.000000e+00
membership_s27   membership_s27 0.000000e+00
membership_s28   membership_s28 0.000000e+00
membership_s31   membership_s31 0.000000e+00
membership_s33   membership_s33 0.000000e+00
membership_s36   membership_s36 0.000000e+00
membership_s37   membership_s37 0.000000e+00
pdi                         pdi 0.000000e+00
[1] "Dataset: med_TnotC Model RF, run: 2 of 10 2015-06-22 14:52:09"
     |      Out-of-bag   |
Tree |      MSE  %Var(y) |
   1 |  0.01258   243.56 |
   2 |   0.0106   205.34 |
   3 | 0.009995   193.58 |
   4 | 0.009617   186.25 |
   5 | 0.009152   177.25 |
   6 | 0.009116   176.56 |
   7 | 0.008421   163.08 |
   8 | 0.008216   159.12 |
   9 | 0.007851   152.05 |
  10 |  0.00741   143.50 |
  11 | 0.007205   139.55 |
  12 | 0.006968   134.95 |
  13 | 0.006805   131.80 |
  14 | 0.006724   130.23 |
  15 | 0.006697   129.71 |
  16 | 0.006686   129.49 |
  17 | 0.006555   126.96 |
  18 |  0.00633   122.59 |
  19 | 0.006263   121.30 |
  20 |   0.0062   120.08 |
  21 | 0.006128   118.68 |
  22 |  0.00608   117.75 |
  23 | 0.006019   116.56 |
  24 | 0.006009   116.37 |
  25 | 0.005962   115.47 |
  26 |  0.00596   115.43 |
  27 | 0.005945   115.14 |
  28 | 0.005941   115.06 |
  29 | 0.005908   114.42 |
  30 | 0.005881   113.89 |
  31 | 0.005841   113.12 |
  32 | 0.005834   112.99 |
  33 |  0.00581   112.52 |
  34 | 0.005805   112.42 |
  35 | 0.005825   112.81 |
  36 | 0.005802   112.37 |
  37 | 0.005799   112.30 |
  38 | 0.005822   112.76 |
  39 |  0.00581   112.52 |
  40 | 0.005792   112.18 |
  41 | 0.005781   111.96 |
  42 |  0.00577   111.75 |
  43 | 0.005757   111.49 |
  44 | 0.005759   111.53 |
  45 | 0.005739   111.15 |
  46 | 0.005731   111.00 |
  47 | 0.005683   110.06 |
  48 | 0.005677   109.95 |
  49 |  0.00568   110.00 |
  50 | 0.005676   109.92 |
  51 | 0.005677   109.94 |
  52 | 0.005653   109.49 |
  53 | 0.005638   109.18 |
  54 | 0.005652   109.46 |
  55 |  0.00565   109.42 |
  56 | 0.005645   109.34 |
  57 | 0.005643   109.28 |
  58 | 0.005657   109.56 |
  59 | 0.005673   109.87 |
  60 | 0.005674   109.89 |
  61 | 0.005665   109.72 |
  62 | 0.005667   109.76 |
  63 | 0.005675   109.91 |
  64 | 0.005667   109.76 |
  65 | 0.005667   109.76 |
  66 | 0.005673   109.87 |
  67 | 0.005655   109.51 |
  68 | 0.005658   109.59 |
  69 | 0.005672   109.84 |
  70 | 0.005666   109.74 |
  71 | 0.005671   109.83 |
  72 | 0.005675   109.92 |
  73 | 0.005677   109.96 |
  74 |  0.00568   110.00 |
  75 | 0.005681   110.03 |
  76 | 0.005666   109.74 |
  77 | 0.005669   109.80 |
  78 | 0.005668   109.77 |
  79 | 0.005644   109.30 |
  80 | 0.005647   109.36 |
  81 |  0.00564   109.23 |
  82 | 0.005645   109.32 |
  83 | 0.005627   108.98 |
  84 | 0.005622   108.89 |
  85 |  0.00562   108.84 |
  86 | 0.005611   108.67 |
  87 | 0.005607   108.59 |
  88 | 0.005603   108.52 |
  89 | 0.005591   108.28 |
  90 | 0.005593   108.32 |
  91 | 0.005592   108.30 |
  92 |  0.00558   108.08 |
  93 | 0.005578   108.04 |
  94 | 0.005585   108.17 |
  95 | 0.005589   108.24 |
  96 | 0.005582   108.10 |
  97 | 0.005572   107.92 |
  98 | 0.005566   107.80 |
  99 | 0.005568   107.84 |
 100 | 0.005552   107.52 |
[1] "Random Forest variable coefficients"
                      %IncMSE IncNodePurity
graph0           1.103593e-05  5.604018e-02
graph1           5.166375e-04  6.812917e-02
graph2           1.355585e-04  4.211169e-02
graph3           0.000000e+00  3.621032e-02
graph4           2.901792e-04  8.055355e-02
graph5           3.914817e-04  1.498196e-02
graph6           2.346101e-05  7.370238e-02
graph7           1.650975e-03  1.706429e-01
graph8           6.350367e-04  3.942142e-02
graph9           8.081405e-05  6.160823e-02
graph10         -2.952746e-06  5.815966e-02
graph11          1.241765e-03  1.180249e-01
graph12          2.882653e-04  7.881332e-02
graph13          8.711561e-05  6.203905e-02
graph14          4.019111e-04  1.164461e-01
graph15          6.003813e-04  1.087140e-01
graph16          2.219108e-04  3.717739e-02
graph17          7.040058e-04  1.279921e-01
graph18          3.511195e-04  5.824987e-02
graph19          1.303828e-04  1.229567e-01
graph20          2.354190e-03  1.624325e-01
graph21          7.659445e-04  9.438048e-02
graph22          2.314856e-04  8.658673e-02
graph23          7.551384e-04  1.906701e-01
graph24          3.367817e-04  6.676163e-02
graph25          4.715650e-04  1.717900e-01
graph26          6.714305e-04  5.595838e-02
graph27          8.766358e-05  2.302818e-02
graph28          3.957630e-04  2.555524e-02
graph29          9.011865e-05  2.797416e-02
orbit0           1.119717e-04  7.033576e-02
orbit1           1.047703e-03  1.355192e-02
orbit2           2.109470e-04  1.360586e-01
orbit3           3.586515e-05  2.217407e-02
orbit4           1.161440e-05  2.545455e-02
orbit5           3.188148e-05  4.259897e-02
orbit6           3.068455e-04  7.747676e-02
orbit7           1.349041e-04  2.007636e-01
orbit8           1.677565e-04  4.550276e-02
orbit9           1.387124e-03  1.424877e-01
orbit10          4.509270e-04  1.125054e-01
orbit11          3.507129e-04  8.226146e-02
orbit12          1.364975e-03  6.809328e-02
orbit13         -4.139718e-05  6.320911e-03
orbit14          0.000000e+00  9.166667e-03
orbit15          9.999456e-05  3.728506e-02
orbit16          9.966275e-04  6.929651e-02
orbit17          1.611005e-03  2.628420e-01
orbit18          4.328134e-04  2.737658e-01
orbit19          8.307441e-04  1.074610e-01
orbit20          4.672194e-04  5.870899e-02
orbit21          1.937762e-04  1.020570e-01
orbit22          9.667548e-04  3.027042e-01
orbit23          5.910035e-04  1.831398e-01
orbit24          3.717998e-04  3.196878e-01
orbit25          8.275941e-05  9.475194e-02
orbit26          6.907444e-04  7.153137e-02
orbit27          2.786510e-04  6.383270e-02
orbit28          2.750238e-04  1.192367e-01
orbit29          8.034795e-05  4.959626e-02
orbit30          5.261207e-04  1.533932e-01
orbit31          8.257515e-04  1.391680e-01
orbit32          9.547565e-05  1.328434e-01
orbit33          1.319619e-04  6.890842e-02
orbit34          3.074426e-04  5.453108e-02
orbit35          1.127689e-04  1.349623e-01
orbit36          2.520693e-04  1.536615e-01
orbit37          7.042984e-04  1.576880e-01
orbit38          9.858629e-05  7.256862e-02
orbit39          6.670619e-04  1.816181e-01
orbit40          6.799266e-04  2.083140e-01
orbit41          3.835696e-04  6.387138e-02
orbit42          9.288764e-05  4.232726e-02
orbit43          9.063191e-04  1.093615e-01
orbit44          0.000000e+00  1.007766e-18
orbit45          1.680123e-04  1.107988e-01
orbit46          1.374847e-03  1.964266e-01
orbit47          2.198945e-03  1.622376e-01
orbit48          5.336112e-04  1.335922e-02
orbit49          2.238253e-03  1.233381e-01
orbit50          7.014691e-04  7.982931e-02
orbit51          4.598531e-04  5.727341e-02
orbit52          2.835427e-04  7.644410e-02
orbit53          8.275702e-05  4.746967e-02
orbit54          1.677632e-04  4.100525e-02
orbit55          0.000000e+00  1.355253e-18
orbit56          1.901035e-03  1.124906e-01
orbit57          0.000000e+00  9.593617e-17
orbit58          2.167048e-06  2.858333e-02
orbit59          6.272011e-04  4.827958e-02
orbit60          1.782721e-04  3.018284e-02
orbit61          3.151588e-04  5.416844e-02
orbit62          2.885527e-04  5.858855e-02
orbit63          8.198429e-05  3.411399e-02
orbit64          2.430868e-05  3.635331e-02
orbit65          2.064484e-03  8.609558e-02
orbit66          0.000000e+00  6.919920e-19
orbit67          2.351268e-05  5.366005e-03
orbit68         -1.178286e-05  6.586580e-02
orbit69          3.615355e-04  5.158233e-02
orbit70          8.352859e-04  7.476843e-02
orbit71          2.399730e-05  1.198151e-02
orbit72          0.000000e+00  1.029992e-20
AP               0.000000e+00  8.131516e-21
bet              3.286136e-04  3.144810e-01
ecc             -5.944989e-06  2.810011e-02
eccrad          -6.551363e-07  1.794650e-02
close            1.997322e-04  3.595969e-02
constraint       6.999291e-04  1.699107e-01
coreness         1.789940e-04  5.825038e-02
knn              1.995366e-04  1.931526e-01
hubscore         5.294118e-05  9.681995e-03
pagerank         1.953377e-04  2.915795e-01
trans            6.154777e-04  2.000576e-01
evcent           6.751489e-04  6.648114e-02
first            5.278607e-05  9.827586e-03
upto_second      2.781137e-05  1.977376e-03
upto_third       2.290538e-04  7.361170e-02
upto_fourth      8.718228e-04  7.112242e-02
upto_fifth       8.676311e-04  1.080633e-01
upto_sixth       6.655446e-05  1.440697e-02
second           3.050474e-04  7.787651e-02
third            6.476882e-04  3.482447e-01
fourth           3.737784e-04  1.179372e-01
fifth            5.103906e-04  1.762696e-01
sixth            5.389490e-04  1.444126e-01
ratio1           5.902257e-04  1.914339e-01
ratio2           4.363360e-04  1.486583e-01
ratio3           7.639905e-05  5.809172e-02
ratio4           8.473548e-04  1.662001e-01
ratio5           8.554897e-04  1.057209e+00
ratio6           2.364811e-04  1.601611e-01
selfinter       -5.830904e-06  1.733333e-02
walktrap_vertex  4.740464e-05  3.543302e-01
bigcom1          0.000000e+00  6.505213e-21
bigcom2          0.000000e+00  0.000000e+00
bigcom3          0.000000e+00  3.252607e-21
bigcom4          2.907762e-06  1.902602e-02
bigcom6          0.000000e+00  0.000000e+00
bigcom8          0.000000e+00  8.131516e-22
bigcom9          0.000000e+00  8.131516e-22
bigcom11         0.000000e+00  0.000000e+00
bigcom13         0.000000e+00  0.000000e+00
bigcom15         0.000000e+00  0.000000e+00
bigcom16         0.000000e+00  0.000000e+00
bigcom21         0.000000e+00  0.000000e+00
bigcom22         0.000000e+00  0.000000e+00
bigcom24         0.000000e+00  0.000000e+00
bigcom26         0.000000e+00  8.131516e-22
bigcom28         2.027709e-05  2.226599e-02
bigcom30         9.173875e-04  5.584325e-01
bigcom31         0.000000e+00  0.000000e+00
bigcom32         0.000000e+00  0.000000e+00
bigcom33         0.000000e+00  0.000000e+00
bigcom34         0.000000e+00  0.000000e+00
bigcom36         0.000000e+00  0.000000e+00
bigcom37         0.000000e+00  0.000000e+00
bigcom38         0.000000e+00  0.000000e+00
bigcom39         0.000000e+00  0.000000e+00
bigcom40         0.000000e+00  0.000000e+00
bigcom43         0.000000e+00  0.000000e+00
bigcom44         0.000000e+00  0.000000e+00
bigcom46         0.000000e+00  0.000000e+00
bigcom47         0.000000e+00  0.000000e+00
bigcom49         0.000000e+00  0.000000e+00
bigcom50         0.000000e+00  0.000000e+00
bigcom51         0.000000e+00  0.000000e+00
bigcom52        -4.154637e-05  4.159931e-01
bigcom54         0.000000e+00  0.000000e+00
bigcom56         0.000000e+00  0.000000e+00
bigcom62         0.000000e+00  0.000000e+00
bigcom66         0.000000e+00  2.439455e-21
bigcom68         0.000000e+00  0.000000e+00
bigcom69         0.000000e+00  0.000000e+00
bigcom71         0.000000e+00  0.000000e+00
bigcom72         0.000000e+00  0.000000e+00
bigcom73         0.000000e+00  0.000000e+00
bigcom74         0.000000e+00  0.000000e+00
bigcom75         0.000000e+00  0.000000e+00
bigcom76         0.000000e+00  0.000000e+00
bigcom77         0.000000e+00  0.000000e+00
bigcom79         0.000000e+00  0.000000e+00
bigcom80         0.000000e+00  8.131516e-22
bigcom82         0.000000e+00  2.775558e-19
bigcom83         0.000000e+00  1.387779e-19
bigcom84         0.000000e+00  0.000000e+00
bigcom85         0.000000e+00  0.000000e+00
bigcom87         0.000000e+00  0.000000e+00
bigcom89         0.000000e+00  0.000000e+00
bigcom91         0.000000e+00  0.000000e+00
bigcom92         0.000000e+00  0.000000e+00
bigcom93         0.000000e+00  0.000000e+00
bigcom96         0.000000e+00  0.000000e+00
bigcom97         0.000000e+00  0.000000e+00
bigcom98         0.000000e+00  0.000000e+00
bigcom99         0.000000e+00  0.000000e+00
bigcom101        0.000000e+00  0.000000e+00
bigcom104        0.000000e+00  0.000000e+00
bigcom106        0.000000e+00  0.000000e+00
bigcom109        0.000000e+00  0.000000e+00
bigcom113        0.000000e+00  0.000000e+00
bigcom116        2.996358e-05  1.335565e-01
bigcom120        0.000000e+00  0.000000e+00
bigcom123        0.000000e+00  0.000000e+00
bigcom126        0.000000e+00  0.000000e+00
bigcom127        0.000000e+00  0.000000e+00
bigcom137        0.000000e+00  0.000000e+00
bigcom139        0.000000e+00  0.000000e+00
bigcom140        0.000000e+00  0.000000e+00
bigcom143        0.000000e+00  0.000000e+00
bigcom145        0.000000e+00  0.000000e+00
bigcom146        0.000000e+00  0.000000e+00
bigcom147        0.000000e+00  0.000000e+00
bigcom149        0.000000e+00  0.000000e+00
bigcom153        0.000000e+00  0.000000e+00
bigcom154        0.000000e+00  0.000000e+00
bigcom156        0.000000e+00  0.000000e+00
bigcom157        0.000000e+00  4.336809e-21
bigcom158        0.000000e+00  0.000000e+00
bigcom160        0.000000e+00  0.000000e+00
bigcom161        0.000000e+00  0.000000e+00
bigcom162        0.000000e+00  0.000000e+00
bigcom164        0.000000e+00  0.000000e+00
bigcom166        0.000000e+00  0.000000e+00
bigcom167        0.000000e+00  0.000000e+00
bigcom171        0.000000e+00  0.000000e+00
bigcom173        0.000000e+00  0.000000e+00
bigcom175        0.000000e+00  0.000000e+00
bigcom176        0.000000e+00  0.000000e+00
bigcom177        0.000000e+00  0.000000e+00
bigcom178        0.000000e+00  0.000000e+00
bigcom180        0.000000e+00  0.000000e+00
bigcom181        0.000000e+00  0.000000e+00
bigcom184        0.000000e+00  0.000000e+00
bigcom186        0.000000e+00  0.000000e+00
bigcom187       -2.924554e-05  6.830647e-01
bigcom189        0.000000e+00  0.000000e+00
bigcom194        0.000000e+00  0.000000e+00
bigcom195        0.000000e+00  0.000000e+00
bigcom196        0.000000e+00  0.000000e+00
bigcom204        0.000000e+00  0.000000e+00
bigcom205        0.000000e+00  0.000000e+00
bigcom212        0.000000e+00  0.000000e+00
bigcom214        0.000000e+00  0.000000e+00
bigcom222        0.000000e+00  0.000000e+00
bigcom223        0.000000e+00  0.000000e+00
bigcom226        0.000000e+00  0.000000e+00
bigcom227        0.000000e+00  0.000000e+00
bigcom229        0.000000e+00  0.000000e+00
bigcom233        0.000000e+00  0.000000e+00
bigcom236        0.000000e+00  0.000000e+00
bigcom237        0.000000e+00  0.000000e+00
bigcom246        0.000000e+00  0.000000e+00
bigcom248        0.000000e+00  0.000000e+00
bigcom249        0.000000e+00  0.000000e+00
bigcom250        0.000000e+00  0.000000e+00
bigcom254        0.000000e+00  0.000000e+00
bigcom266        0.000000e+00  0.000000e+00
bigcom269        0.000000e+00  0.000000e+00
bigcom272        0.000000e+00  0.000000e+00
bigcom274        0.000000e+00  0.000000e+00
bigcom281        0.000000e+00  0.000000e+00
bigcom291        0.000000e+00  0.000000e+00
bigcom292        0.000000e+00  0.000000e+00
bigcom295        0.000000e+00  0.000000e+00
bigcom299        0.000000e+00  0.000000e+00
bigcom301        0.000000e+00  0.000000e+00
bigcom306        0.000000e+00  0.000000e+00
bigcom309        0.000000e+00  0.000000e+00
bigcom314        0.000000e+00  0.000000e+00
bigcom321        0.000000e+00  0.000000e+00
bigcom341        0.000000e+00  0.000000e+00
bigcom350        0.000000e+00  1.387779e-19
bigcom353        0.000000e+00  0.000000e+00
bigcom359        0.000000e+00  0.000000e+00
bigcom363        0.000000e+00  0.000000e+00
bigcom365        0.000000e+00  0.000000e+00
bigcom385       -1.479507e-07  4.188163e-01
bigcom386        0.000000e+00  0.000000e+00
bigcom408        0.000000e+00  0.000000e+00
bigcom412        0.000000e+00  0.000000e+00
bigcom480        0.000000e+00  0.000000e+00
spin_vertex      8.757740e-05  1.750634e-01
membership_s1    2.068094e-04  1.462643e-02
membership_s3    0.000000e+00  0.000000e+00
membership_s4    0.000000e+00  0.000000e+00
membership_s5    0.000000e+00  0.000000e+00
membership_s6    0.000000e+00  0.000000e+00
membership_s7    0.000000e+00  0.000000e+00
membership_s8    0.000000e+00  0.000000e+00
membership_s9    0.000000e+00  0.000000e+00
membership_s11   0.000000e+00  8.131516e-22
membership_s12   0.000000e+00  0.000000e+00
membership_s14   0.000000e+00  0.000000e+00
membership_s15   0.000000e+00  0.000000e+00
membership_s16   0.000000e+00  0.000000e+00
membership_s17   0.000000e+00  0.000000e+00
membership_s18   0.000000e+00  0.000000e+00
membership_s20   0.000000e+00  0.000000e+00
membership_s21   0.000000e+00  8.131516e-22
membership_s22   0.000000e+00  0.000000e+00
membership_s24   0.000000e+00  0.000000e+00
membership_s25   0.000000e+00  0.000000e+00
membership_s26   0.000000e+00  0.000000e+00
membership_s27   0.000000e+00  8.131516e-22
membership_s28   0.000000e+00  0.000000e+00
membership_s30   2.332530e-04  6.639078e-02
membership_s31   0.000000e+00  6.505213e-21
membership_s32   6.390682e-04  2.178531e-01
membership_s33   0.000000e+00  0.000000e+00
membership_s36   0.000000e+00  5.149960e-21
membership_s37   0.000000e+00  0.000000e+00
V1               9.295441e-04  4.107827e-01
V2               8.161581e-04  6.430451e-01
pdi              1.182033e-05  1.666667e-02
adhesion         2.116555e-02  8.757878e-01
cohesion         1.871906e-02  7.618887e-01
inner            3.488474e-03  2.624730e-01
outer            7.207855e-04  9.062998e-01
ioratio          3.515461e-03  5.825370e-01
comsize          1.365069e-03  8.781602e-01
[1] "Dataset: med_TnotC Model GLM, run: 2 of 10 2015-06-22 14:52:46"
[1] "glmnet variable coefficients"
                     [,1]          [,2]
(Intercept)     -5.255758 -6.596112e+02
graph0           0.000000 -2.306906e-02
graph1           0.000000  6.392846e-05
graph2           0.000000 -1.023617e-02
graph3           0.000000  0.000000e+00
graph4           0.000000 -1.402668e-07
graph5           0.000000 -3.592687e-04
graph6           0.000000 -2.700118e-05
graph7           0.000000 -2.350539e-03
graph8           0.000000  3.814952e-02
graph9           0.000000 -3.294573e-08
graph10          0.000000  0.000000e+00
graph11          0.000000  5.954797e-12
graph12          0.000000 -1.158993e-06
graph13          0.000000  0.000000e+00
graph14          0.000000  1.520866e-07
graph15          0.000000 -4.541248e-05
graph16          0.000000  0.000000e+00
graph17          0.000000 -8.533091e-07
graph18          0.000000 -2.913364e-05
graph19          0.000000  1.976480e-06
graph20          0.000000  3.827817e-05
graph21          0.000000  1.010049e-04
graph22          0.000000  2.050406e-06
graph23          0.000000 -1.053562e-04
graph24          0.000000  1.317982e-04
graph25          0.000000 -2.257802e-04
graph26          0.000000 -5.868765e-05
graph27          0.000000 -7.337086e-04
graph28          0.000000  1.731642e-03
graph29          0.000000 -5.952992e-03
orbit0           0.000000 -2.271083e-02
orbit1           0.000000  5.014767e-05
orbit2           0.000000  5.284396e-03
orbit3           0.000000 -1.023368e-02
orbit4           0.000000  0.000000e+00
orbit5           0.000000  1.123998e-05
orbit6           0.000000 -1.137353e-07
orbit7           0.000000  7.060726e-04
orbit8           0.000000 -3.725755e-04
orbit9           0.000000 -3.201765e-06
orbit10          0.000000 -6.166909e-05
orbit11          0.000000 -1.660276e-05
orbit12          0.000000 -2.051473e-03
orbit13          0.000000 -1.845672e-02
orbit14          0.000000  3.793632e-02
orbit15          0.000000 -2.001075e-07
orbit16          0.000000  7.250282e-07
orbit17          0.000000 -7.542254e-07
orbit18          0.000000  8.934369e-09
orbit19          0.000000  1.129179e-08
orbit20          0.000000 -1.603261e-07
orbit21          0.000000 -4.669895e-07
orbit22          0.000000  1.458330e-11
orbit23          0.000000 -1.195385e-04
orbit24          0.000000 -1.414425e-06
orbit25          0.000000 -3.298780e-06
orbit26          0.000000  9.749159e-08
orbit27          0.000000  1.245263e-05
orbit28          0.000000 -1.684780e-05
orbit29          0.000000 -1.765857e-06
orbit30          0.000000 -1.496518e-05
orbit31          0.000000  2.024794e-07
orbit32          0.000000  3.007751e-07
orbit33          0.000000 -1.546541e-04
orbit34          0.000000 -4.513425e-05
orbit35          0.000000 -4.552155e-06
orbit36          0.000000 -7.285179e-06
orbit37          0.000000  2.769069e-06
orbit38          0.000000 -8.206003e-05
orbit39          0.000000  5.004885e-06
orbit40          0.000000 -4.678127e-06
orbit41          0.000000 -6.235576e-05
orbit42          0.000000  1.082431e-03
orbit43          0.000000 -2.981984e-05
orbit44          0.000000 -3.176558e-03
orbit45          0.000000 -6.948747e-06
orbit46          0.000000  4.090695e-06
orbit47          0.000000 -2.393770e-07
orbit48          0.000000  9.947796e-05
orbit49          0.000000  6.334485e-05
orbit50          0.000000 -3.524979e-03
orbit51          0.000000  2.196211e-04
orbit52          0.000000  7.223192e-05
orbit53          0.000000  1.193725e-03
orbit54          0.000000  4.721294e-06
orbit55          0.000000 -8.533162e-03
orbit56          0.000000  3.740890e-04
orbit57          0.000000 -3.332989e-04
orbit58          0.000000 -1.540153e-04
orbit59          0.000000  1.545823e-04
orbit60          0.000000  7.712217e-04
orbit61          0.000000 -8.597228e-03
orbit62          0.000000 -1.443206e-03
orbit63          0.000000  2.473752e-04
orbit64          0.000000 -6.708652e-04
orbit65          0.000000  4.519553e-04
orbit66          0.000000 -3.849396e-04
orbit67          0.000000  0.000000e+00
orbit68          0.000000 -1.441692e-03
orbit69          0.000000  3.281618e-02
orbit70          0.000000  6.606840e-03
orbit71          0.000000 -2.121468e-03
orbit72          0.000000 -5.796580e-03
AP               0.000000  6.647018e-01
bet              0.000000  2.588398e-05
ecc              0.000000 -3.504140e-02
eccrad           0.000000 -1.826225e-01
close            0.000000  1.789988e+01
constraint       0.000000  5.098303e+00
coreness         0.000000  1.461485e-03
knn              0.000000 -7.201129e-03
hubscore         0.000000  2.013448e+01
pagerank         0.000000  0.000000e+00
trans            0.000000 -1.224632e+00
evcent           0.000000  2.333818e+01
first            0.000000 -2.185180e-02
upto_second      0.000000  2.460299e-04
upto_third       0.000000  0.000000e+00
upto_fourth      0.000000  8.854695e-04
upto_fifth       0.000000 -8.597661e-03
upto_sixth       0.000000  5.937761e-02
second           0.000000  2.353950e-04
third            0.000000 -3.742098e-05
fourth           0.000000  1.802196e-06
fifth            0.000000 -1.269997e-03
sixth            0.000000  1.274003e-02
ratio1           0.000000 -6.085429e-04
ratio2           0.000000  7.633086e-02
ratio3           0.000000  3.473989e-01
ratio4           0.000000 -3.961734e+01
ratio5           0.000000  1.271320e+01
ratio6           0.000000  1.308280e-02
selfinter        0.000000 -4.706449e-01
walktrap_vertex  0.000000 -1.767201e+00
bigcom1          0.000000 -1.517737e+00
bigcom2          0.000000 -2.552041e-01
bigcom3          0.000000 -2.476479e+00
bigcom4          0.000000  6.385791e-01
bigcom6          0.000000  0.000000e+00
bigcom8          0.000000 -6.148640e-01
bigcom9          0.000000  0.000000e+00
bigcom11         0.000000 -2.522346e+00
bigcom13         0.000000 -4.686337e-01
bigcom15         0.000000 -1.451193e+00
bigcom16         0.000000  0.000000e+00
bigcom21         0.000000 -1.543686e+00
bigcom22         0.000000 -3.405471e+00
bigcom24         0.000000  0.000000e+00
bigcom26         0.000000 -1.764165e+00
bigcom28         0.000000  5.917600e-01
bigcom30         0.000000  2.098749e+00
bigcom31         0.000000  0.000000e+00
bigcom32         0.000000 -7.835243e-01
bigcom33         0.000000 -2.315970e+00
bigcom34         0.000000  0.000000e+00
bigcom36         0.000000 -7.788049e-01
bigcom37         0.000000  0.000000e+00
bigcom38         0.000000 -5.972554e-02
bigcom39         0.000000 -8.326492e-01
bigcom40         0.000000 -9.059128e-01
bigcom43         0.000000  0.000000e+00
bigcom44         0.000000 -8.514182e-01
bigcom46         0.000000 -8.668837e-01
bigcom47         0.000000 -1.700519e+00
bigcom49         0.000000  0.000000e+00
bigcom50         0.000000 -1.265100e+00
bigcom51         0.000000  0.000000e+00
bigcom52         0.000000  2.994114e+00
bigcom54         0.000000  0.000000e+00
bigcom56         0.000000 -1.527682e+00
bigcom62         0.000000 -2.130041e+00
bigcom66         0.000000 -1.163645e-01
bigcom68         0.000000  0.000000e+00
bigcom69         0.000000 -1.294619e-01
bigcom71         0.000000  0.000000e+00
bigcom72         0.000000 -3.607374e-02
bigcom73         0.000000 -1.495465e+00
bigcom74         0.000000 -1.771533e+00
bigcom75         0.000000 -2.332566e+00
bigcom76         0.000000 -1.489157e+00
bigcom77         0.000000 -9.591862e-01
bigcom79         0.000000 -8.876017e-01
bigcom80         0.000000 -1.060210e+00
bigcom82         0.000000 -4.764600e-01
bigcom83         0.000000  0.000000e+00
bigcom84         0.000000 -1.862876e+00
bigcom85         0.000000  0.000000e+00
bigcom87         0.000000 -2.060761e+00
bigcom89         0.000000  0.000000e+00
bigcom91         0.000000 -1.762913e+00
bigcom92         0.000000  0.000000e+00
bigcom93         0.000000  0.000000e+00
bigcom96         0.000000 -1.231448e+00
bigcom97         0.000000 -1.833353e+00
bigcom98         0.000000 -1.490128e+00
bigcom99         0.000000  0.000000e+00
bigcom101        0.000000  0.000000e+00
bigcom104        0.000000 -8.846062e-01
bigcom106        0.000000 -2.950441e+00
bigcom109        0.000000  0.000000e+00
bigcom113        0.000000  0.000000e+00
bigcom116        0.000000  1.864433e+00
bigcom120        0.000000  0.000000e+00
bigcom123        0.000000 -2.089402e+00
bigcom126        0.000000  0.000000e+00
bigcom127        0.000000 -5.947266e-01
bigcom137        0.000000 -1.322918e+00
bigcom139        0.000000 -1.624514e-01
bigcom140        0.000000  0.000000e+00
bigcom143        0.000000  0.000000e+00
bigcom145        0.000000  0.000000e+00
bigcom146        0.000000  0.000000e+00
bigcom147        0.000000  0.000000e+00
bigcom149        0.000000  0.000000e+00
bigcom153        0.000000 -6.848711e-01
bigcom154        0.000000  0.000000e+00
bigcom156        0.000000 -1.142416e+00
bigcom157        0.000000 -1.687703e-01
bigcom158        0.000000  0.000000e+00
bigcom160        0.000000 -1.213317e+00
bigcom161        0.000000  0.000000e+00
bigcom162        0.000000  0.000000e+00
bigcom164        0.000000 -3.974538e-04
bigcom166        0.000000  0.000000e+00
bigcom167        0.000000 -1.823293e+00
bigcom171        0.000000 -1.811621e+00
bigcom173        0.000000 -8.673569e-01
bigcom175        0.000000 -3.797554e-02
bigcom176        0.000000  0.000000e+00
bigcom177        0.000000  0.000000e+00
bigcom178        0.000000 -2.144650e+00
bigcom180        0.000000  0.000000e+00
bigcom181        0.000000  0.000000e+00
bigcom184        0.000000  0.000000e+00
bigcom186        0.000000 -1.558288e+00
bigcom187        0.000000  5.029510e+00
bigcom189        0.000000  0.000000e+00
bigcom194        0.000000  0.000000e+00
bigcom195        0.000000 -4.062886e-03
bigcom196        0.000000 -2.020575e+00
bigcom204        0.000000  0.000000e+00
bigcom205        0.000000 -1.365759e+00
bigcom212        0.000000  0.000000e+00
bigcom214        0.000000  0.000000e+00
bigcom222        0.000000 -3.149800e-01
bigcom223        0.000000  0.000000e+00
bigcom226        0.000000  0.000000e+00
bigcom227        0.000000  0.000000e+00
bigcom229        0.000000  0.000000e+00
bigcom233        0.000000  0.000000e+00
bigcom236        0.000000  0.000000e+00
bigcom237        0.000000  0.000000e+00
bigcom246        0.000000 -6.501977e-01
bigcom248        0.000000  0.000000e+00
bigcom249        0.000000 -5.382712e-01
bigcom250        0.000000  0.000000e+00
bigcom254        0.000000  0.000000e+00
bigcom266        0.000000 -5.148797e-01
bigcom269        0.000000  0.000000e+00
bigcom272        0.000000  0.000000e+00
bigcom274        0.000000  0.000000e+00
bigcom281        0.000000  0.000000e+00
bigcom291        0.000000 -2.006131e-01
bigcom292        0.000000 -1.667008e+00
bigcom295        0.000000 -1.138704e+00
bigcom299        0.000000 -1.508411e+00
bigcom301        0.000000  0.000000e+00
bigcom306        0.000000  0.000000e+00
bigcom309        0.000000 -3.836876e-01
bigcom314        0.000000 -4.193682e-01
bigcom321        0.000000 -1.347412e+00
bigcom341        0.000000  0.000000e+00
bigcom350        0.000000 -1.721659e+00
bigcom353        0.000000  0.000000e+00
bigcom359        0.000000 -1.215036e+00
bigcom363        0.000000  0.000000e+00
bigcom365        0.000000 -7.015595e-02
bigcom385        0.000000  4.533931e+00
bigcom386        0.000000  0.000000e+00
bigcom408        0.000000  0.000000e+00
bigcom412        0.000000 -1.890716e+00
bigcom480        0.000000  0.000000e+00
spin_vertex      0.000000  5.036091e-01
membership_s1    0.000000  2.681246e+00
membership_s3    0.000000  0.000000e+00
membership_s4    0.000000 -2.561104e-01
membership_s5    0.000000 -3.676139e-01
membership_s6    0.000000 -5.141226e-01
membership_s7    0.000000  0.000000e+00
membership_s8    0.000000  0.000000e+00
membership_s9    0.000000  0.000000e+00
membership_s11   0.000000  0.000000e+00
membership_s12   0.000000 -1.032211e-01
membership_s14   0.000000  0.000000e+00
membership_s15   0.000000 -4.593578e-02
membership_s16   0.000000  0.000000e+00
membership_s17   0.000000  0.000000e+00
membership_s18   0.000000  0.000000e+00
membership_s20   0.000000  0.000000e+00
membership_s21   0.000000  0.000000e+00
membership_s22   0.000000  0.000000e+00
membership_s24   0.000000  0.000000e+00
membership_s25   0.000000 -8.464674e-02
membership_s26   0.000000  0.000000e+00
membership_s27   0.000000 -1.034370e-01
membership_s28   0.000000 -3.113500e-02
membership_s30   0.000000  2.889331e+00
membership_s31   0.000000 -4.015419e-01
membership_s32   0.000000  3.120153e+00
membership_s33   0.000000  0.000000e+00
membership_s36   0.000000 -1.470665e-01
membership_s37   0.000000 -4.386807e-02
V1               0.000000 -4.093128e-01
V2               0.000000 -2.300015e+00
pdi              0.000000 -9.029231e+03
adhesion         0.000000  4.854136e-04
cohesion         0.000000 -8.588554e-04
inner            0.000000  2.920651e-04
outer            0.000000 -1.203455e-03
ioratio          0.000000 -5.286043e+00
comsize          0.000000  1.130955e-04
[1] "Dataset: med_TnotC Model GBM, run: 3 of 10 2015-06-22 14:54:09"
Iter   TrainDeviance   ValidDeviance   StepSize   Improve
     1        0.0713            -nan     0.0100    0.0002
     2        0.0665            -nan     0.0100    0.0007
     3        0.0647            -nan     0.0100    0.0003
     4        0.0629            -nan     0.0100    0.0002
     5        0.0612            -nan     0.0100    0.0001
     6        0.0594            -nan     0.0100   -0.0000
     7        0.0574            -nan     0.0100    0.0002
     8        0.0563            -nan     0.0100    0.0000
     9        0.0554            -nan     0.0100    0.0000
    10        0.0542            -nan     0.0100    0.0000
    20        0.0451            -nan     0.0100    0.0000
    40        0.0352            -nan     0.0100    0.0000
    60        0.0295            -nan     0.0100   -0.0000
    80        0.0255            -nan     0.0100   -0.0000
   100        0.0222            -nan     0.0100    0.0000
   106        0.0214            -nan     0.0100   -0.0000

[1] "GBM variable coefficients"
                            var      rel.inf
ratio5                   ratio5 15.197906630
comsize                 comsize  7.138910895
bigcom30               bigcom30  6.299752715
V2                           V2  4.566638858
adhesion               adhesion  4.431651694
cohesion               cohesion  3.230324574
outer                     outer  2.994745226
walktrap_vertex walktrap_vertex  2.956563296
trans                     trans  2.870606053
ioratio                 ioratio  2.603351899
V1                           V1  2.469537575
third                     third  2.266840715
orbit18                 orbit18  2.145796882
spin_vertex         spin_vertex  2.029424166
bet                         bet  2.016986846
graph20                 graph20  1.798092873
inner                     inner  1.630533219
orbit38                 orbit38  1.564983972
pagerank               pagerank  1.562407463
membership_s32   membership_s32  1.211855186
membership_s1     membership_s1  1.170874274
graph23                 graph23  0.801272541
ratio4                   ratio4  0.799755917
graph11                 graph11  0.765059556
orbit39                 orbit39  0.759430650
graph5                   graph5  0.747916824
orbit61                 orbit61  0.710107804
graph18                 graph18  0.661002362
graph6                   graph6  0.641847264
orbit63                 orbit63  0.618114552
graph2                   graph2  0.617320993
membership_s30   membership_s30  0.605765195
orbit48                 orbit48  0.597387705
orbit50                 orbit50  0.588290570
graph26                 graph26  0.586039069
orbit13                 orbit13  0.577820816
orbit41                 orbit41  0.530498545
bigcom116             bigcom116  0.529294571
orbit30                 orbit30  0.521909662
orbit45                 orbit45  0.486270830
selfinter             selfinter  0.478067349
orbit49                 orbit49  0.455825712
orbit69                 orbit69  0.451789531
graph4                   graph4  0.451695635
graph21                 graph21  0.450646808
fourth                   fourth  0.441539077
orbit16                 orbit16  0.437122355
ratio6                   ratio6  0.427348574
graph25                 graph25  0.426135041
graph7                   graph7  0.418316684
graph19                 graph19  0.414218044
graph24                 graph24  0.403621548
orbit40                 orbit40  0.392064926
ratio2                   ratio2  0.374828207
orbit64                 orbit64  0.371722206
constraint           constraint  0.367378798
orbit37                 orbit37  0.356680589
graph22                 graph22  0.355480294
orbit47                 orbit47  0.319647858
orbit62                 orbit62  0.319054880
orbit52                 orbit52  0.301599577
orbit36                 orbit36  0.299929867
close                     close  0.298374549
orbit11                 orbit11  0.298284731
orbit32                 orbit32  0.285975475
graph10                 graph10  0.284915058
orbit65                 orbit65  0.269105284
bigcom28               bigcom28  0.264665457
orbit56                 orbit56  0.262825252
orbit51                 orbit51  0.260061525
knn                         knn  0.234159296
upto_second         upto_second  0.228310066
upto_sixth           upto_sixth  0.213296333
graph3                   graph3  0.206758127
orbit5                   orbit5  0.194673072
graph1                   graph1  0.189251200
orbit42                 orbit42  0.187549327
orbit21                 orbit21  0.186779068
orbit24                 orbit24  0.163875424
ratio1                   ratio1  0.150884046
orbit35                 orbit35  0.144252136
orbit60                 orbit60  0.141662827
orbit2                   orbit2  0.137604034
upto_fourth         upto_fourth  0.126941162
graph15                 graph15  0.121119482
graph13                 graph13  0.120295652
orbit10                 orbit10  0.116545332
orbit29                 orbit29  0.110790926
graph0                   graph0  0.110665536
orbit28                 orbit28  0.107966523
graph27                 graph27  0.107896039
orbit4                   orbit4  0.107296448
coreness               coreness  0.103242373
orbit25                 orbit25  0.098589002
orbit27                 orbit27  0.095785562
orbit46                 orbit46  0.093157341
AP                           AP  0.080527878
orbit44                 orbit44  0.079684590
orbit31                 orbit31  0.078360218
sixth                     sixth  0.071169690
orbit7                   orbit7  0.067338324
orbit20                 orbit20  0.064603529
upto_fifth           upto_fifth  0.054524547
graph8                   graph8  0.053080583
fifth                     fifth  0.051013030
orbit9                   orbit9  0.048212048
orbit58                 orbit58  0.044048833
ecc                         ecc  0.042740875
orbit12                 orbit12  0.038961955
graph9                   graph9  0.037348439
orbit54                 orbit54  0.035497824
orbit23                 orbit23  0.031162113
orbit71                 orbit71  0.026466695
graph14                 graph14  0.023308132
orbit53                 orbit53  0.020577770
orbit70                 orbit70  0.006900276
graph12                 graph12  0.003314989
graph16                 graph16  0.000000000
graph17                 graph17  0.000000000
graph28                 graph28  0.000000000
graph29                 graph29  0.000000000
orbit0                   orbit0  0.000000000
orbit1                   orbit1  0.000000000
orbit3                   orbit3  0.000000000
orbit6                   orbit6  0.000000000
orbit8                   orbit8  0.000000000
orbit14                 orbit14  0.000000000
orbit15                 orbit15  0.000000000
orbit17                 orbit17  0.000000000
orbit19                 orbit19  0.000000000
orbit22                 orbit22  0.000000000
orbit26                 orbit26  0.000000000
orbit33                 orbit33  0.000000000
orbit34                 orbit34  0.000000000
orbit43                 orbit43  0.000000000
orbit55                 orbit55  0.000000000
orbit57                 orbit57  0.000000000
orbit59                 orbit59  0.000000000
orbit66                 orbit66  0.000000000
orbit67                 orbit67  0.000000000
orbit68                 orbit68  0.000000000
orbit72                 orbit72  0.000000000
eccrad                   eccrad  0.000000000
hubscore               hubscore  0.000000000
evcent                   evcent  0.000000000
first                     first  0.000000000
upto_third           upto_third  0.000000000
second                   second  0.000000000
ratio3                   ratio3  0.000000000
bigcom1                 bigcom1  0.000000000
bigcom2                 bigcom2  0.000000000
bigcom3                 bigcom3  0.000000000
bigcom4                 bigcom4  0.000000000
bigcom6                 bigcom6  0.000000000
bigcom8                 bigcom8  0.000000000
bigcom9                 bigcom9  0.000000000
bigcom11               bigcom11  0.000000000
bigcom13               bigcom13  0.000000000
bigcom15               bigcom15  0.000000000
bigcom16               bigcom16  0.000000000
bigcom21               bigcom21  0.000000000
bigcom22               bigcom22  0.000000000
bigcom24               bigcom24  0.000000000
bigcom26               bigcom26  0.000000000
bigcom31               bigcom31  0.000000000
bigcom32               bigcom32  0.000000000
bigcom33               bigcom33  0.000000000
bigcom34               bigcom34  0.000000000
bigcom36               bigcom36  0.000000000
bigcom37               bigcom37  0.000000000
bigcom38               bigcom38  0.000000000
bigcom39               bigcom39  0.000000000
bigcom40               bigcom40  0.000000000
bigcom43               bigcom43  0.000000000
bigcom44               bigcom44  0.000000000
bigcom46               bigcom46  0.000000000
bigcom47               bigcom47  0.000000000
bigcom49               bigcom49  0.000000000
bigcom50               bigcom50  0.000000000
bigcom51               bigcom51  0.000000000
bigcom52               bigcom52  0.000000000
bigcom54               bigcom54  0.000000000
bigcom56               bigcom56  0.000000000
bigcom62               bigcom62  0.000000000
bigcom66               bigcom66  0.000000000
bigcom68               bigcom68  0.000000000
bigcom69               bigcom69  0.000000000
bigcom71               bigcom71  0.000000000
bigcom72               bigcom72  0.000000000
bigcom73               bigcom73  0.000000000
bigcom74               bigcom74  0.000000000
bigcom75               bigcom75  0.000000000
bigcom76               bigcom76  0.000000000
bigcom77               bigcom77  0.000000000
bigcom79               bigcom79  0.000000000
bigcom80               bigcom80  0.000000000
bigcom82               bigcom82  0.000000000
bigcom83               bigcom83  0.000000000
bigcom84               bigcom84  0.000000000
bigcom85               bigcom85  0.000000000
bigcom87               bigcom87  0.000000000
bigcom89               bigcom89  0.000000000
bigcom91               bigcom91  0.000000000
bigcom92               bigcom92  0.000000000
bigcom93               bigcom93  0.000000000
bigcom96               bigcom96  0.000000000
bigcom97               bigcom97  0.000000000
bigcom98               bigcom98  0.000000000
bigcom99               bigcom99  0.000000000
bigcom101             bigcom101  0.000000000
bigcom104             bigcom104  0.000000000
bigcom106             bigcom106  0.000000000
bigcom109             bigcom109  0.000000000
bigcom113             bigcom113  0.000000000
bigcom120             bigcom120  0.000000000
bigcom123             bigcom123  0.000000000
bigcom126             bigcom126  0.000000000
bigcom127             bigcom127  0.000000000
bigcom137             bigcom137  0.000000000
bigcom139             bigcom139  0.000000000
bigcom140             bigcom140  0.000000000
bigcom143             bigcom143  0.000000000
bigcom145             bigcom145  0.000000000
bigcom146             bigcom146  0.000000000
bigcom147             bigcom147  0.000000000
bigcom149             bigcom149  0.000000000
bigcom153             bigcom153  0.000000000
bigcom154             bigcom154  0.000000000
bigcom156             bigcom156  0.000000000
bigcom157             bigcom157  0.000000000
bigcom158             bigcom158  0.000000000
bigcom160             bigcom160  0.000000000
bigcom161             bigcom161  0.000000000
bigcom162             bigcom162  0.000000000
bigcom164             bigcom164  0.000000000
bigcom166             bigcom166  0.000000000
bigcom167             bigcom167  0.000000000
bigcom171             bigcom171  0.000000000
bigcom173             bigcom173  0.000000000
bigcom175             bigcom175  0.000000000
bigcom176             bigcom176  0.000000000
bigcom177             bigcom177  0.000000000
bigcom178             bigcom178  0.000000000
bigcom180             bigcom180  0.000000000
bigcom181             bigcom181  0.000000000
bigcom184             bigcom184  0.000000000
bigcom186             bigcom186  0.000000000
bigcom187             bigcom187  0.000000000
bigcom189             bigcom189  0.000000000
bigcom194             bigcom194  0.000000000
bigcom195             bigcom195  0.000000000
bigcom196             bigcom196  0.000000000
bigcom204             bigcom204  0.000000000
bigcom205             bigcom205  0.000000000
bigcom212             bigcom212  0.000000000
bigcom214             bigcom214  0.000000000
bigcom222             bigcom222  0.000000000
bigcom223             bigcom223  0.000000000
bigcom226             bigcom226  0.000000000
bigcom227             bigcom227  0.000000000
bigcom229             bigcom229  0.000000000
bigcom233             bigcom233  0.000000000
bigcom236             bigcom236  0.000000000
bigcom237             bigcom237  0.000000000
bigcom246             bigcom246  0.000000000
bigcom248             bigcom248  0.000000000
bigcom249             bigcom249  0.000000000
bigcom250             bigcom250  0.000000000
bigcom254             bigcom254  0.000000000
bigcom266             bigcom266  0.000000000
bigcom269             bigcom269  0.000000000
bigcom272             bigcom272  0.000000000
bigcom274             bigcom274  0.000000000
bigcom281             bigcom281  0.000000000
bigcom291             bigcom291  0.000000000
bigcom292             bigcom292  0.000000000
bigcom295             bigcom295  0.000000000
bigcom299             bigcom299  0.000000000
bigcom301             bigcom301  0.000000000
bigcom306             bigcom306  0.000000000
bigcom309             bigcom309  0.000000000
bigcom314             bigcom314  0.000000000
bigcom321             bigcom321  0.000000000
bigcom341             bigcom341  0.000000000
bigcom350             bigcom350  0.000000000
bigcom353             bigcom353  0.000000000
bigcom359             bigcom359  0.000000000
bigcom363             bigcom363  0.000000000
bigcom365             bigcom365  0.000000000
bigcom385             bigcom385  0.000000000
bigcom386             bigcom386  0.000000000
bigcom408             bigcom408  0.000000000
bigcom412             bigcom412  0.000000000
bigcom480             bigcom480  0.000000000
membership_s3     membership_s3  0.000000000
membership_s4     membership_s4  0.000000000
membership_s5     membership_s5  0.000000000
membership_s6     membership_s6  0.000000000
membership_s7     membership_s7  0.000000000
membership_s8     membership_s8  0.000000000
membership_s9     membership_s9  0.000000000
membership_s11   membership_s11  0.000000000
membership_s12   membership_s12  0.000000000
membership_s14   membership_s14  0.000000000
membership_s15   membership_s15  0.000000000
membership_s16   membership_s16  0.000000000
membership_s17   membership_s17  0.000000000
membership_s18   membership_s18  0.000000000
membership_s20   membership_s20  0.000000000
membership_s21   membership_s21  0.000000000
membership_s22   membership_s22  0.000000000
membership_s24   membership_s24  0.000000000
membership_s25   membership_s25  0.000000000
membership_s26   membership_s26  0.000000000
membership_s27   membership_s27  0.000000000
membership_s28   membership_s28  0.000000000
membership_s31   membership_s31  0.000000000
membership_s33   membership_s33  0.000000000
membership_s36   membership_s36  0.000000000
membership_s37   membership_s37  0.000000000
pdi                         pdi  0.000000000
[1] "Dataset: med_TnotC Model RF, run: 3 of 10 2015-06-22 14:54:48"
     |      Out-of-bag   |
Tree |      MSE  %Var(y) |
   1 |  0.01492   248.70 |
   2 |  0.01279   213.27 |
   3 |  0.01123   187.15 |
   4 | 0.009784   163.09 |
   5 | 0.009572   159.55 |
   6 | 0.009932   165.55 |
   7 |   0.0092   153.36 |
   8 |  0.00849   141.51 |
   9 | 0.008349   139.17 |
  10 | 0.008302   138.39 |
  11 | 0.008223   137.06 |
  12 | 0.007797   129.96 |
  13 |  0.00775   129.18 |
  14 | 0.007494   124.91 |
  15 | 0.007246   120.79 |
  16 | 0.007262   121.05 |
  17 | 0.007459   124.34 |
  18 | 0.007367   122.79 |
  19 | 0.007145   119.09 |
  20 | 0.007135   118.93 |
  21 | 0.007083   118.07 |
  22 | 0.007043   117.39 |
  23 | 0.006956   115.94 |
  24 | 0.006954   115.91 |
  25 | 0.006913   115.22 |
  26 | 0.006919   115.33 |
  27 | 0.006969   116.16 |
  28 | 0.006964   116.08 |
  29 | 0.006927   115.46 |
  30 | 0.006895   114.92 |
  31 | 0.006898   114.98 |
  32 | 0.006888   114.82 |
  33 | 0.006841   114.03 |
  34 | 0.006801   113.37 |
  35 | 0.006755   112.60 |
  36 | 0.006749   112.50 |
  37 | 0.006714   111.92 |
  38 | 0.006721   112.02 |
  39 | 0.006714   111.91 |
  40 |  0.00668   111.35 |
  41 | 0.006666   111.11 |
  42 | 0.006647   110.80 |
  43 | 0.006651   110.86 |
  44 | 0.006651   110.87 |
  45 | 0.006634   110.58 |
  46 | 0.006603   110.06 |
  47 | 0.006587   109.80 |
  48 | 0.006609   110.17 |
  49 | 0.006599   110.00 |
  50 | 0.006607   110.13 |
  51 | 0.006597   109.96 |
  52 | 0.006573   109.56 |
  53 | 0.006588   109.81 |
  54 | 0.006599   110.00 |
  55 | 0.006581   109.69 |
  56 | 0.006575   109.60 |
  57 |  0.00656   109.34 |
  58 | 0.006583   109.72 |
  59 | 0.006582   109.71 |
  60 | 0.006587   109.80 |
  61 | 0.006582   109.71 |
  62 | 0.006567   109.45 |
  63 | 0.006554   109.25 |
  64 | 0.006565   109.43 |
  65 | 0.006559   109.33 |
  66 | 0.006547   109.12 |
  67 | 0.006543   109.06 |
  68 | 0.006563   109.39 |
  69 | 0.006561   109.36 |
  70 | 0.006585   109.76 |
  71 | 0.006573   109.55 |
  72 | 0.006557   109.29 |
  73 | 0.006548   109.14 |
  74 | 0.006548   109.15 |
  75 | 0.006552   109.21 |
  76 | 0.006546   109.10 |
  77 | 0.006554   109.24 |
  78 | 0.006545   109.10 |
  79 | 0.006533   108.89 |
  80 | 0.006538   108.99 |
  81 | 0.006528   108.81 |
  82 | 0.006518   108.64 |
  83 | 0.006502   108.39 |
  84 | 0.006494   108.25 |
  85 | 0.006494   108.24 |
  86 |  0.00648   108.01 |
  87 | 0.006477   107.97 |
  88 | 0.006473   107.89 |
  89 | 0.006475   107.93 |
  90 | 0.006467   107.79 |
  91 |  0.00648   108.02 |
  92 | 0.006471   107.86 |
  93 |  0.00648   108.01 |
  94 |  0.00647   107.84 |
  95 | 0.006468   107.82 |
  96 | 0.006474   107.91 |
  97 | 0.006467   107.79 |
  98 | 0.006463   107.74 |
  99 | 0.006453   107.57 |
 100 | 0.006454   107.57 |
[1] "Random Forest variable coefficients"
                      %IncMSE IncNodePurity
graph0           3.893344e-04  3.566040e-02
graph1           4.360474e-04  6.497256e-02
graph2          -1.076900e-05  3.410213e-02
graph3           5.471659e-06  4.707011e-02
graph4           6.428760e-04  7.033446e-02
graph5           9.781404e-04  1.072602e-01
graph6           4.741348e-04  7.196012e-02
graph7           9.322430e-04  1.108495e-01
graph8           2.358491e-05  2.353644e-02
graph9           7.118909e-05  3.923070e-02
graph10          5.850062e-04  7.053002e-02
graph11          1.348127e-03  7.452704e-02
graph12          2.720173e-04  1.576344e-01
graph13          1.829115e-04  7.903655e-02
graph14          5.660129e-04  1.072167e-01
graph15          6.249099e-04  1.044280e-01
graph16          5.162941e-05  7.697743e-02
graph17          2.881290e-04  1.142964e-01
graph18          1.701001e-03  5.592612e-03
graph19          2.914944e-04  6.754605e-02
graph20          3.642782e-03  2.405571e-01
graph21          3.830139e-04  8.749352e-02
graph22          1.774903e-04  1.001042e-01
graph23          3.185801e-03  2.818296e-01
graph24          5.205873e-04  1.206815e-01
graph25          2.362268e-04  1.638840e-01
graph26          1.371327e-03  7.517361e-02
graph27          8.364752e-06  6.556725e-02
graph28          1.345062e-04  2.193589e-02
graph29          1.407825e-05  7.297345e-05
orbit0           9.352694e-05  6.304600e-02
orbit1           2.209407e-04  2.724024e-02
orbit2           4.464027e-04  4.901304e-02
orbit3           4.191976e-04  9.349712e-02
orbit4           3.530543e-05  1.183277e-01
orbit5          -1.170962e-05  2.303571e-02
orbit6           2.187088e-03  3.732504e-02
orbit7           1.560022e-04  1.751336e-01
orbit8           8.191249e-04  6.520820e-02
orbit9           4.373573e-04  9.448772e-02
orbit10         -2.557931e-06  3.830281e-02
orbit11          8.131901e-04  9.532439e-02
orbit12          1.140599e-05  3.025577e-02
orbit13          1.985931e-04  5.889768e-02
orbit14          1.956209e-04  6.895868e-03
orbit15          6.709834e-04  4.604105e-02
orbit16          2.487388e-04  6.453853e-02
orbit17          1.818464e-03  1.728962e-01
orbit18          5.163769e-04  4.187583e-01
orbit19          7.356494e-04  8.560528e-02
orbit20          1.855945e-05  3.404762e-02
orbit21          2.314694e-05  6.468750e-02
orbit22          9.011156e-04  8.066643e-02
orbit23          5.257096e-04  8.938393e-02
orbit24          3.796807e-04  2.269130e-01
orbit25          7.489380e-04  1.396895e-01
orbit26          1.422399e-04  8.243924e-02
orbit27          2.124204e-04  9.518237e-02
orbit28          9.800344e-05  5.663265e-02
orbit29          4.124095e-04  2.453061e-02
orbit30          3.338477e-04  1.024484e-01
orbit31          8.868403e-04  1.691719e-01
orbit32          1.167608e-03  9.604955e-02
orbit33          4.529424e-05  6.660160e-02
orbit34          3.224156e-04  1.420629e-01
orbit35          7.672189e-05  5.859814e-02
orbit36          5.125269e-04  1.426967e-01
orbit37          1.461740e-03  2.081897e-01
orbit38          5.492712e-04  1.316011e-01
orbit39          1.111243e-03  3.113918e-01
orbit40          9.598349e-04  1.873090e-01
orbit41          2.888504e-05  9.600000e-03
orbit42          1.451791e-06  2.913481e-02
orbit43          4.682738e-04  8.712089e-02
orbit44          5.899705e-05  1.350103e-04
orbit45          2.287312e-04  1.293424e-01
orbit46          4.686936e-04  8.278834e-02
orbit47          6.669122e-04  1.901759e-01
orbit48          9.857606e-04  7.057596e-02
orbit49          1.670109e-03  2.476011e-01
orbit50          3.517232e-04  6.927203e-02
orbit51         -1.176760e-05  9.748041e-03
orbit52          3.171774e-04  1.141855e-01
orbit53          9.650971e-06  5.170072e-02
orbit54          7.302897e-04  9.608606e-02
orbit55          1.175779e-05  1.827435e-02
orbit56          3.200055e-03  2.869923e-01
orbit57          5.091155e-05  5.055844e-02
orbit58          0.000000e+00  1.500000e-02
orbit59          1.147333e-03  1.742348e-01
orbit60          7.775120e-05  2.314815e-02
orbit61          2.617685e-04  3.506093e-02
orbit62          1.351640e-04  1.067989e-01
orbit63          1.188872e-04  3.970636e-02
orbit64          4.159778e-05  4.526544e-02
orbit65          1.607788e-03  1.081318e-01
orbit66          3.737548e-05  2.223218e-02
orbit67          9.518282e-04  2.928149e-02
orbit68          0.000000e+00  7.236704e-02
orbit69          2.148205e-04  2.395072e-02
orbit70          8.069240e-04  8.217927e-02
orbit71          1.528532e-04  3.692579e-03
orbit72          3.565141e-05  1.950333e-02
AP               1.276384e-06  3.335035e-02
bet              4.689164e-05  2.952484e-01
ecc              0.000000e+00  1.084202e-21
eccrad          -2.321207e-05  8.290390e-03
close            2.053553e-04  7.029900e-02
constraint       5.887684e-04  2.852165e-01
coreness         1.307938e-04  3.863983e-02
knn              3.376057e-04  1.447912e-01
hubscore         1.193317e-05  1.692308e-02
pagerank         1.460148e-04  4.337813e-01
trans            1.861769e-04  4.926093e-01
evcent           1.949376e-04  5.496145e-02
first            5.796817e-04  5.893360e-02
upto_second      1.726007e-04  1.935556e-02
upto_third      -1.198046e-05  5.737374e-02
upto_fourth      2.603267e-04  8.465759e-02
upto_fifth       4.533423e-05  1.090428e-01
upto_sixth       0.000000e+00  9.600000e-03
second           2.460406e-05  1.316740e-02
third            1.106189e-03  4.275490e-01
fourth           6.544543e-04  1.768798e-01
fifth            4.074603e-04  1.348199e-01
sixth            2.907960e-04  2.224256e-01
ratio1           4.286202e-04  1.244484e-01
ratio2           1.693063e-04  1.720332e-01
ratio3           1.513002e-04  1.409091e-01
ratio4           8.758977e-04  2.325668e-01
ratio5           6.550758e-04  1.034815e+00
ratio6           1.625589e-04  1.639237e-01
selfinter       -2.443301e-06  6.899103e-02
walktrap_vertex  2.060458e-04  5.267640e-01
bigcom1          0.000000e+00  5.421011e-22
bigcom2          0.000000e+00  0.000000e+00
bigcom3          0.000000e+00  1.626303e-21
bigcom4         -1.624653e-05  2.101136e-04
bigcom6          0.000000e+00  0.000000e+00
bigcom8          0.000000e+00  1.089623e-19
bigcom9          0.000000e+00  0.000000e+00
bigcom11         0.000000e+00  1.084202e-21
bigcom13         0.000000e+00  0.000000e+00
bigcom15         0.000000e+00  0.000000e+00
bigcom16         0.000000e+00  0.000000e+00
bigcom21         0.000000e+00  5.421011e-22
bigcom22         0.000000e+00  0.000000e+00
bigcom24         0.000000e+00  0.000000e+00
bigcom26         0.000000e+00  1.084202e-21
bigcom28        -8.670456e-06  2.890781e-02
bigcom30         1.057665e-03  7.944690e-01
bigcom31         0.000000e+00  0.000000e+00
bigcom32         0.000000e+00  0.000000e+00
bigcom33         0.000000e+00  0.000000e+00
bigcom34         0.000000e+00  0.000000e+00
bigcom36         0.000000e+00  0.000000e+00
bigcom37         0.000000e+00  0.000000e+00
bigcom38         0.000000e+00  0.000000e+00
bigcom39         0.000000e+00  5.421011e-22
bigcom40         0.000000e+00  1.214306e-19
bigcom43         0.000000e+00  0.000000e+00
bigcom44         0.000000e+00  0.000000e+00
bigcom46         0.000000e+00  0.000000e+00
bigcom47         0.000000e+00  0.000000e+00
bigcom49         0.000000e+00  0.000000e+00
bigcom50         0.000000e+00  0.000000e+00
bigcom51         0.000000e+00  0.000000e+00
bigcom52        -1.218327e-05  5.475373e-01
bigcom54         0.000000e+00  0.000000e+00
bigcom56         0.000000e+00  0.000000e+00
bigcom62         0.000000e+00  0.000000e+00
bigcom66         0.000000e+00  0.000000e+00
bigcom68         0.000000e+00  0.000000e+00
bigcom69         0.000000e+00  0.000000e+00
bigcom71         0.000000e+00  0.000000e+00
bigcom72         0.000000e+00  0.000000e+00
bigcom73         0.000000e+00  0.000000e+00
bigcom74         0.000000e+00  0.000000e+00
bigcom75         0.000000e+00  0.000000e+00
bigcom76         0.000000e+00  0.000000e+00
bigcom77         0.000000e+00  0.000000e+00
bigcom79         0.000000e+00  0.000000e+00
bigcom80         0.000000e+00  0.000000e+00
bigcom82         0.000000e+00  0.000000e+00
bigcom83         0.000000e+00  6.938894e-20
bigcom84         0.000000e+00  0.000000e+00
bigcom85         0.000000e+00  0.000000e+00
bigcom87         0.000000e+00  0.000000e+00
bigcom89         0.000000e+00  0.000000e+00
bigcom91         0.000000e+00  0.000000e+00
bigcom92         0.000000e+00  0.000000e+00
bigcom93         0.000000e+00  0.000000e+00
bigcom96         0.000000e+00  0.000000e+00
bigcom97         0.000000e+00  0.000000e+00
bigcom98         0.000000e+00  0.000000e+00
bigcom99         0.000000e+00  0.000000e+00
bigcom101        0.000000e+00  0.000000e+00
bigcom104        0.000000e+00  0.000000e+00
bigcom106        0.000000e+00  0.000000e+00
bigcom109        0.000000e+00  0.000000e+00
bigcom113        0.000000e+00  0.000000e+00
bigcom116        1.216437e-04  1.510793e-01
bigcom120        0.000000e+00  0.000000e+00
bigcom123        0.000000e+00  0.000000e+00
bigcom126        0.000000e+00  0.000000e+00
bigcom127        0.000000e+00  0.000000e+00
bigcom137        0.000000e+00  0.000000e+00
bigcom139        0.000000e+00  0.000000e+00
bigcom140        0.000000e+00  0.000000e+00
bigcom143        0.000000e+00  0.000000e+00
bigcom145        0.000000e+00  0.000000e+00
bigcom146        0.000000e+00  0.000000e+00
bigcom147        0.000000e+00  0.000000e+00
bigcom149        0.000000e+00  0.000000e+00
bigcom153        0.000000e+00  0.000000e+00
bigcom154        0.000000e+00  0.000000e+00
bigcom156        0.000000e+00  0.000000e+00
bigcom157        0.000000e+00  0.000000e+00
bigcom158        0.000000e+00  5.421011e-22
bigcom160        0.000000e+00  0.000000e+00
bigcom161        0.000000e+00  0.000000e+00
bigcom162        0.000000e+00  0.000000e+00
bigcom164        0.000000e+00  0.000000e+00
bigcom166        0.000000e+00  0.000000e+00
bigcom167        0.000000e+00  0.000000e+00
bigcom171        0.000000e+00  0.000000e+00
bigcom173        0.000000e+00  1.084202e-21
bigcom175        0.000000e+00  0.000000e+00
bigcom176        0.000000e+00  0.000000e+00
bigcom177        0.000000e+00  0.000000e+00
bigcom178        0.000000e+00  0.000000e+00
bigcom180        0.000000e+00  0.000000e+00
bigcom181        0.000000e+00  0.000000e+00
bigcom184        0.000000e+00  0.000000e+00
bigcom186        0.000000e+00  0.000000e+00
bigcom187       -1.736662e-05  6.110861e-01
bigcom189        0.000000e+00  0.000000e+00
bigcom194        0.000000e+00  0.000000e+00
bigcom195        0.000000e+00  0.000000e+00
bigcom196        0.000000e+00  0.000000e+00
bigcom204        0.000000e+00  0.000000e+00
bigcom205        0.000000e+00  0.000000e+00
bigcom212        0.000000e+00  0.000000e+00
bigcom214        0.000000e+00  0.000000e+00
bigcom222        0.000000e+00  0.000000e+00
bigcom223        0.000000e+00  0.000000e+00
bigcom226        0.000000e+00  0.000000e+00
bigcom227        0.000000e+00  0.000000e+00
bigcom229        0.000000e+00  0.000000e+00
bigcom233        0.000000e+00  0.000000e+00
bigcom236        0.000000e+00  0.000000e+00
bigcom237        0.000000e+00  0.000000e+00
bigcom246        0.000000e+00  0.000000e+00
bigcom248        0.000000e+00  0.000000e+00
bigcom249        0.000000e+00  0.000000e+00
bigcom250        0.000000e+00  2.775558e-19
bigcom254        0.000000e+00  0.000000e+00
bigcom266        0.000000e+00  0.000000e+00
bigcom269        0.000000e+00  0.000000e+00
bigcom272        0.000000e+00  0.000000e+00
bigcom274        0.000000e+00  0.000000e+00
bigcom281        0.000000e+00  0.000000e+00
bigcom291        0.000000e+00  0.000000e+00
bigcom292        0.000000e+00  0.000000e+00
bigcom295        0.000000e+00  0.000000e+00
bigcom299        0.000000e+00  0.000000e+00
bigcom301        0.000000e+00  0.000000e+00
bigcom306        0.000000e+00  0.000000e+00
bigcom309        0.000000e+00  0.000000e+00
bigcom314        0.000000e+00  0.000000e+00
bigcom321        0.000000e+00  0.000000e+00
bigcom341        0.000000e+00  0.000000e+00
bigcom350        0.000000e+00  0.000000e+00
bigcom353        0.000000e+00  0.000000e+00
bigcom359        0.000000e+00  0.000000e+00
bigcom363        0.000000e+00  0.000000e+00
bigcom365        0.000000e+00  0.000000e+00
bigcom385       -2.077610e-20  4.219107e-01
bigcom386        0.000000e+00  0.000000e+00
bigcom408        0.000000e+00  0.000000e+00
bigcom412        0.000000e+00  0.000000e+00
bigcom480        0.000000e+00  0.000000e+00
spin_vertex      9.848673e-05  1.600920e-01
membership_s1    2.032869e-04  1.018661e-01
membership_s3    0.000000e+00  0.000000e+00
membership_s4    0.000000e+00  5.692061e-20
membership_s5    0.000000e+00  1.035354e-03
membership_s6    0.000000e+00  5.421011e-22
membership_s7    0.000000e+00  1.626303e-21
membership_s8    0.000000e+00  0.000000e+00
membership_s9    0.000000e+00  0.000000e+00
membership_s11   0.000000e+00  0.000000e+00
membership_s12   0.000000e+00  0.000000e+00
membership_s14   0.000000e+00  0.000000e+00
membership_s15   0.000000e+00  0.000000e+00
membership_s16   0.000000e+00  0.000000e+00
membership_s17   0.000000e+00  0.000000e+00
membership_s18   0.000000e+00  0.000000e+00
membership_s20   0.000000e+00  0.000000e+00
membership_s21   0.000000e+00  0.000000e+00
membership_s22   0.000000e+00  3.469447e-20
membership_s24   0.000000e+00  0.000000e+00
membership_s25   0.000000e+00  3.523657e-20
membership_s26   0.000000e+00  0.000000e+00
membership_s27   0.000000e+00  1.084202e-21
membership_s28   0.000000e+00  3.469447e-20
membership_s30   1.166093e-04  3.239928e-02
membership_s31   0.000000e+00  2.710505e-21
membership_s32   3.797030e-04  1.194126e-01
membership_s33   0.000000e+00  0.000000e+00
membership_s36   0.000000e+00  2.168404e-21
membership_s37   0.000000e+00  0.000000e+00
V1               1.022592e-03  7.322351e-01
V2               1.060123e-03  8.894121e-01
pdi              0.000000e+00  5.797101e-03
adhesion         1.666470e-02  1.167571e+00
cohesion         1.535662e-02  7.763080e-01
inner            5.206536e-03  5.178995e-01
outer            7.862878e-04  5.663085e-01
ioratio          3.182056e-03  3.934669e-01
comsize          1.213507e-03  7.362157e-01
[1] "Dataset: med_TnotC Model GLM, run: 3 of 10 2015-06-22 14:55:32"
[1] "glmnet variable coefficients"
                     [,1]          [,2]
(Intercept)     -5.103996 -5.616753e+02
graph0           0.000000 -2.158738e-02
graph1           0.000000  9.224163e-06
graph2           0.000000  3.490593e-03
graph3           0.000000  4.038407e-06
graph4           0.000000 -1.041661e-07
graph5           0.000000 -6.009560e-04
graph6           0.000000 -2.224670e-05
graph7           0.000000 -2.605105e-03
graph8           0.000000  2.294871e-02
graph9           0.000000 -2.361405e-08
graph10          0.000000  0.000000e+00
graph11          0.000000 -4.554739e-10
graph12          0.000000 -6.672959e-07
graph13          0.000000 -1.150558e-06
graph14          0.000000  1.432969e-07
graph15          0.000000 -5.954762e-05
graph16          0.000000  2.203465e-07
graph17          0.000000  0.000000e+00
graph18          0.000000  7.292586e-06
graph19          0.000000  0.000000e+00
graph20          0.000000  1.996186e-05
graph21          0.000000  8.878355e-05
graph22          0.000000  1.642742e-05
graph23          0.000000 -8.717824e-05
graph24          0.000000  9.703750e-05
graph25          0.000000 -1.544079e-04
graph26          0.000000  0.000000e+00
graph27          0.000000 -3.995639e-04
graph28          0.000000  1.643834e-03
graph29          0.000000 -6.845790e-03
orbit0           0.000000 -1.706101e-02
orbit1           0.000000  5.199061e-06
orbit2           0.000000  2.932875e-03
orbit3           0.000000  3.197841e-03
orbit4           0.000000  5.359693e-06
orbit5           0.000000  1.338262e-05
orbit6           0.000000 -9.315525e-08
orbit7           0.000000  3.954892e-04
orbit8           0.000000 -6.221831e-04
orbit9           0.000000  0.000000e+00
orbit10          0.000000 -9.215049e-05
orbit11          0.000000  0.000000e+00
orbit12          0.000000 -2.962651e-03
orbit13          0.000000 -7.531215e-03
orbit14          0.000000  2.268749e-02
orbit15          0.000000 -1.312413e-07
orbit16          0.000000  1.019555e-06
orbit17          0.000000 -9.643879e-07
orbit18          0.000000 -5.150946e-09
orbit19          0.000000  2.325662e-08
orbit20          0.000000 -1.406770e-07
orbit21          0.000000 -2.897888e-07
orbit22          0.000000 -3.961347e-10
orbit23          0.000000 -9.547489e-05
orbit24          0.000000 -7.598083e-07
orbit25          0.000000 -2.351931e-06
orbit26          0.000000  5.255069e-06
orbit27          0.000000  9.830491e-06
orbit28          0.000000 -1.105265e-05
orbit29          0.000000 -5.965379e-06
orbit30          0.000000 -1.134435e-05
orbit31          0.000000  2.519153e-07
orbit32          0.000000  1.838042e-07
orbit33          0.000000 -3.251810e-04
orbit34          0.000000 -5.855669e-05
orbit35          0.000000 -2.327948e-06
orbit36          0.000000 -1.466210e-06
orbit37          0.000000  2.818614e-06
orbit38          0.000000 -7.267963e-06
orbit39          0.000000  3.578367e-06
orbit40          0.000000 -9.374717e-08
orbit41          0.000000 -5.678598e-05
orbit42          0.000000  1.108818e-03
orbit43          0.000000  7.371100e-06
orbit44          0.000000 -6.730394e-04
orbit45          0.000000 -1.078276e-05
orbit46          0.000000  5.702846e-06
orbit47          0.000000  4.454082e-06
orbit48          0.000000 -2.040396e-06
orbit49          0.000000  3.866551e-05
orbit50          0.000000 -3.204315e-03
orbit51          0.000000  1.462691e-04
orbit52          0.000000  1.706216e-04
orbit53          0.000000  8.736276e-04
orbit54          0.000000  2.096906e-05
orbit55          0.000000 -7.018322e-03
orbit56          0.000000  2.062076e-04
orbit57          0.000000 -2.745163e-04
orbit58          0.000000 -9.865141e-05
orbit59          0.000000  1.417433e-04
orbit60          0.000000  4.031414e-04
orbit61          0.000000 -1.049366e-02
orbit62          0.000000 -6.341965e-04
orbit63          0.000000  3.708907e-05
orbit64          0.000000 -8.972520e-04
orbit65          0.000000  1.764865e-04
orbit66          0.000000  0.000000e+00
orbit67          0.000000  2.055044e-03
orbit68          0.000000 -9.077188e-04
orbit69          0.000000  4.384057e-02
orbit70          0.000000  5.500180e-03
orbit71          0.000000 -1.218190e-03
orbit72          0.000000 -6.762154e-03
AP               0.000000  8.465706e-01
bet              0.000000  1.550138e-05
ecc              0.000000 -8.453816e-02
eccrad           0.000000 -4.579795e-01
close            0.000000  1.839865e+01
constraint       0.000000  6.508385e+00
coreness         0.000000  6.845438e-02
knn              0.000000 -5.231187e-03
hubscore         0.000000  6.490696e+00
pagerank         0.000000  0.000000e+00
trans            0.000000 -2.737298e-01
evcent           0.000000  1.313011e+01
first            0.000000 -1.402833e-02
upto_second      0.000000  8.597669e-05
upto_third       0.000000  0.000000e+00
upto_fourth      0.000000  8.766850e-04
upto_fifth       0.000000 -9.183153e-03
upto_sixth       0.000000  5.237356e-02
second           0.000000  1.114739e-04
third            0.000000 -2.608631e-05
fourth           0.000000  2.699730e-05
fifth            0.000000 -1.291521e-03
sixth            0.000000  1.404178e-02
ratio1           0.000000 -1.735393e-03
ratio2           0.000000  7.010752e-02
ratio3           0.000000  3.480210e-01
ratio4           0.000000 -3.345854e+01
ratio5           0.000000  3.712048e+00
ratio6           0.000000  2.964255e-03
selfinter        0.000000 -6.302735e-01
walktrap_vertex  0.000000 -1.402180e+00
bigcom1          0.000000 -9.393958e-01
bigcom2          0.000000 -1.815481e-01
bigcom3          0.000000 -3.210034e+00
bigcom4          0.000000  8.267355e-01
bigcom6          0.000000 -6.991721e-02
bigcom8          0.000000 -1.057514e+00
bigcom9          0.000000  0.000000e+00
bigcom11         0.000000 -1.943046e+00
bigcom13         0.000000 -3.654953e-02
bigcom15         0.000000 -3.693699e-01
bigcom16         0.000000  0.000000e+00
bigcom21         0.000000 -1.186691e+00
bigcom22         0.000000 -1.835168e+00
bigcom24         0.000000  0.000000e+00
bigcom26         0.000000 -1.257174e+00
bigcom28         0.000000  8.481375e-01
bigcom30         0.000000  2.882737e+00
bigcom31         0.000000  0.000000e+00
bigcom32         0.000000 -1.141015e+00
bigcom33         0.000000 -1.922453e+00
bigcom34         0.000000 -4.215749e-01
bigcom36         0.000000 -4.674487e-01
bigcom37         0.000000  0.000000e+00
bigcom38         0.000000 -3.413940e-01
bigcom39         0.000000 -9.870399e-01
bigcom40         0.000000 -9.299362e-01
bigcom43         0.000000  0.000000e+00
bigcom44         0.000000  0.000000e+00
bigcom46         0.000000 -1.498851e+00
bigcom47         0.000000 -1.686921e+00
bigcom49         0.000000  0.000000e+00
bigcom50         0.000000 -7.850274e-01
bigcom51         0.000000 -4.384188e-01
bigcom52         0.000000  4.013702e+00
bigcom54         0.000000  0.000000e+00
bigcom56         0.000000 -1.437272e+00
bigcom62         0.000000 -2.146478e+00
bigcom66         0.000000 -1.055239e-01
bigcom68         0.000000  0.000000e+00
bigcom69         0.000000 -1.126271e-02
bigcom71         0.000000  0.000000e+00
bigcom72         0.000000 -7.843490e-02
bigcom73         0.000000 -8.229640e-01
bigcom74         0.000000 -1.654368e+00
bigcom75         0.000000 -4.158204e-01
bigcom76         0.000000 -1.437702e+00
bigcom77         0.000000 -6.127277e-01
bigcom79         0.000000 -4.057460e-01
bigcom80         0.000000 -5.095678e-01
bigcom82         0.000000 -2.584746e-01
bigcom83         0.000000  0.000000e+00
bigcom84         0.000000 -1.481452e+00
bigcom85         0.000000 -2.617303e-01
bigcom87         0.000000 -2.006456e+00
bigcom89         0.000000  0.000000e+00
bigcom91         0.000000 -1.427565e+00
bigcom92         0.000000  0.000000e+00
bigcom93         0.000000  0.000000e+00
bigcom96         0.000000 -9.390857e-01
bigcom97         0.000000 -1.344412e+00
bigcom98         0.000000  0.000000e+00
bigcom99         0.000000  0.000000e+00
bigcom101        0.000000  0.000000e+00
bigcom104        0.000000 -6.763903e-01
bigcom106        0.000000 -1.816370e+00
bigcom109        0.000000  0.000000e+00
bigcom113        0.000000  0.000000e+00
bigcom116        0.000000  1.648810e+00
bigcom120        0.000000  0.000000e+00
bigcom123        0.000000 -1.903002e+00
bigcom126        0.000000  0.000000e+00
bigcom127        0.000000 -3.365341e-01
bigcom137        0.000000 -1.248437e+00
bigcom139        0.000000 -1.514617e+00
bigcom140        0.000000  0.000000e+00
bigcom143        0.000000  0.000000e+00
bigcom145        0.000000  0.000000e+00
bigcom146        0.000000  0.000000e+00
bigcom147        0.000000 -3.530457e-02
bigcom149        0.000000 -9.592252e-01
bigcom153        0.000000 -6.697789e-01
bigcom154        0.000000  0.000000e+00
bigcom156        0.000000  0.000000e+00
bigcom157        0.000000 -3.793598e-02
bigcom158        0.000000 -4.563988e-02
bigcom160        0.000000 -1.032828e+00
bigcom161        0.000000  0.000000e+00
bigcom162        0.000000  0.000000e+00
bigcom164        0.000000  0.000000e+00
bigcom166        0.000000  0.000000e+00
bigcom167        0.000000 -2.037510e+00
bigcom171        0.000000 -1.484299e+00
bigcom173        0.000000 -7.100565e-01
bigcom175        0.000000  0.000000e+00
bigcom176        0.000000  0.000000e+00
bigcom177        0.000000  0.000000e+00
bigcom178        0.000000 -1.091243e+00
bigcom180        0.000000 -7.748725e-01
bigcom181        0.000000  0.000000e+00
bigcom184        0.000000  0.000000e+00
bigcom186        0.000000 -9.731292e-01
bigcom187        0.000000  4.848641e+00
bigcom189        0.000000  0.000000e+00
bigcom194        0.000000  0.000000e+00
bigcom195        0.000000 -9.363128e-01
bigcom196        0.000000 -1.824692e+00
bigcom204        0.000000  0.000000e+00
bigcom205        0.000000  0.000000e+00
bigcom212        0.000000  0.000000e+00
bigcom214        0.000000  0.000000e+00
bigcom222        0.000000 -2.100132e-01
bigcom223        0.000000  0.000000e+00
bigcom226        0.000000  0.000000e+00
bigcom227        0.000000  0.000000e+00
bigcom229        0.000000  0.000000e+00
bigcom233        0.000000  0.000000e+00
bigcom236        0.000000  0.000000e+00
bigcom237        0.000000 -3.776139e-01
bigcom246        0.000000 -5.620600e-01
bigcom248        0.000000  0.000000e+00
bigcom249        0.000000 -8.454224e-01
bigcom250        0.000000  0.000000e+00
bigcom254        0.000000  0.000000e+00
bigcom266        0.000000 -6.136092e-01
bigcom269        0.000000  0.000000e+00
bigcom272        0.000000  0.000000e+00
bigcom274        0.000000  0.000000e+00
bigcom281        0.000000  0.000000e+00
bigcom291        0.000000 -1.088554e-01
bigcom292        0.000000  0.000000e+00
bigcom295        0.000000 -6.229899e-01
bigcom299        0.000000 -1.342302e+00
bigcom301        0.000000  0.000000e+00
bigcom306        0.000000  0.000000e+00
bigcom309        0.000000  0.000000e+00
bigcom314        0.000000 -1.040064e+00
bigcom321        0.000000 -9.773165e-01
bigcom341        0.000000  0.000000e+00
bigcom350        0.000000 -1.691886e+00
bigcom353        0.000000  0.000000e+00
bigcom359        0.000000 -8.353830e-01
bigcom363        0.000000  0.000000e+00
bigcom365        0.000000 -1.478399e-01
bigcom385        0.000000  4.993735e+00
bigcom386        0.000000  0.000000e+00
bigcom408        0.000000  0.000000e+00
bigcom412        0.000000 -8.249008e-01
bigcom480        0.000000  0.000000e+00
spin_vertex      0.000000 -7.667060e-02
membership_s1    0.000000  2.636091e+00
membership_s3    0.000000  0.000000e+00
membership_s4    0.000000 -5.596375e-01
membership_s5    0.000000  9.007124e-01
membership_s6    0.000000 -6.430085e-01
membership_s7    0.000000 -2.086549e-01
membership_s8    0.000000  0.000000e+00
membership_s9    0.000000  0.000000e+00
membership_s11   0.000000  0.000000e+00
membership_s12   0.000000 -1.886999e-01
membership_s14   0.000000  0.000000e+00
membership_s15   0.000000 -4.648121e-01
membership_s16   0.000000  0.000000e+00
membership_s17   0.000000  0.000000e+00
membership_s18   0.000000  0.000000e+00
membership_s20   0.000000  0.000000e+00
membership_s21   0.000000 -3.526539e-02
membership_s22   0.000000  0.000000e+00
membership_s24   0.000000  0.000000e+00
membership_s25   0.000000 -3.286436e-01
membership_s26   0.000000  0.000000e+00
membership_s27   0.000000 -3.970499e-01
membership_s28   0.000000  0.000000e+00
membership_s30   0.000000  2.146454e+00
membership_s31   0.000000 -5.581675e-01
membership_s32   0.000000  2.395932e+00
membership_s33   0.000000  0.000000e+00
membership_s36   0.000000 -2.609704e-01
membership_s37   0.000000 -1.122903e-02
V1               0.000000 -7.198119e-02
V2               0.000000 -2.829986e+00
pdi              0.000000 -6.783256e+03
adhesion         0.000000  8.729034e-04
cohesion         0.000000 -4.901903e-04
inner            0.000000  4.371745e-04
outer            0.000000 -1.241154e-03
ioratio          0.000000 -2.179859e+00
comsize          0.000000  6.925388e-04
[1] "Dataset: med_TnotC Model GBM, run: 4 of 10 2015-06-22 14:56:36"
Iter   TrainDeviance   ValidDeviance   StepSize   Improve
     1        0.0628            -nan     0.0100    0.0001
     2        0.0602            -nan     0.0100    0.0007
     3        0.0569            -nan     0.0100    0.0002
     4        0.0548            -nan     0.0100    0.0004
     5        0.0531            -nan     0.0100    0.0001
     6        0.0507            -nan     0.0100    0.0004
     7        0.0496            -nan     0.0100    0.0002
     8        0.0478            -nan     0.0100   -0.0000
     9        0.0472            -nan     0.0100   -0.0000
    10        0.0459            -nan     0.0100    0.0001
    20        0.0383            -nan     0.0100    0.0000
    40        0.0303            -nan     0.0100   -0.0000
    60        0.0255            -nan     0.0100   -0.0000
    80        0.0217            -nan     0.0100    0.0000
   100        0.0189            -nan     0.0100   -0.0000
   106        0.0182            -nan     0.0100   -0.0000

[1] "GBM variable coefficients"
                            var      rel.inf
ratio5                   ratio5 1.658656e+01
comsize                 comsize 7.146311e+00
bigcom30               bigcom30 5.308675e+00
trans                     trans 5.021887e+00
V2                           V2 4.556431e+00
adhesion               adhesion 4.555486e+00
cohesion               cohesion 3.911426e+00
outer                     outer 3.130174e+00
inner                     inner 2.915689e+00
walktrap_vertex walktrap_vertex 2.588841e+00
membership_s32   membership_s32 2.556766e+00
third                     third 2.365339e+00
orbit18                 orbit18 1.967706e+00
V1                           V1 1.770527e+00
orbit62                 orbit62 1.531271e+00
pagerank               pagerank 1.399459e+00
spin_vertex         spin_vertex 1.240638e+00
orbit28                 orbit28 1.215629e+00
bet                         bet 1.141557e+00
orbit38                 orbit38 1.104102e+00
ioratio                 ioratio 1.072017e+00
graph20                 graph20 9.614704e-01
graph2                   graph2 9.265552e-01
ratio4                   ratio4 8.905719e-01
orbit39                 orbit39 8.593616e-01
constraint           constraint 7.547250e-01
ratio1                   ratio1 7.434069e-01
orbit54                 orbit54 7.354470e-01
orbit58                 orbit58 7.261727e-01
orbit50                 orbit50 6.438015e-01
graph4                   graph4 6.404798e-01
graph11                 graph11 6.286235e-01
orbit69                 orbit69 6.157880e-01
orbit7                   orbit7 6.130076e-01
orbit49                 orbit49 5.729518e-01
orbit47                 orbit47 5.305178e-01
graph1                   graph1 5.082734e-01
orbit13                 orbit13 5.067729e-01
graph21                 graph21 4.860973e-01
graph10                 graph10 4.675459e-01
orbit56                 orbit56 4.624099e-01
graph23                 graph23 4.620145e-01
membership_s1     membership_s1 4.567356e-01
membership_s30   membership_s30 4.511902e-01
orbit53                 orbit53 4.360734e-01
graph7                   graph7 4.285377e-01
graph22                 graph22 3.933100e-01
orbit17                 orbit17 3.641295e-01
graph14                 graph14 3.532930e-01
graph18                 graph18 3.525426e-01
orbit20                 orbit20 3.467775e-01
graph15                 graph15 3.436793e-01
orbit40                 orbit40 3.234823e-01
graph24                 graph24 3.117926e-01
orbit65                 orbit65 3.060562e-01
ratio3                   ratio3 3.041196e-01
graph13                 graph13 3.041045e-01
ratio6                   ratio6 2.901832e-01
orbit36                 orbit36 2.856739e-01
orbit48                 orbit48 2.837325e-01
orbit1                   orbit1 2.785971e-01
orbit30                 orbit30 2.726994e-01
knn                         knn 2.662606e-01
orbit61                 orbit61 2.399080e-01
orbit44                 orbit44 2.396134e-01
graph28                 graph28 2.291080e-01
orbit33                 orbit33 2.197355e-01
orbit37                 orbit37 2.189864e-01
upto_sixth           upto_sixth 2.028188e-01
orbit45                 orbit45 2.019727e-01
bigcom4                 bigcom4 2.013894e-01
fourth                   fourth 1.928210e-01
orbit11                 orbit11 1.909369e-01
orbit16                 orbit16 1.908156e-01
sixth                     sixth 1.884956e-01
ratio2                   ratio2 1.799679e-01
upto_fifth           upto_fifth 1.782460e-01
orbit46                 orbit46 1.742532e-01
upto_fourth         upto_fourth 1.676624e-01
orbit24                 orbit24 1.666613e-01
orbit10                 orbit10 1.651792e-01
orbit64                 orbit64 1.586678e-01
graph19                 graph19 1.468603e-01
graph12                 graph12 1.456747e-01
bigcom28               bigcom28 1.451238e-01
graph9                   graph9 1.407305e-01
orbit31                 orbit31 1.335698e-01
orbit35                 orbit35 1.333456e-01
graph26                 graph26 1.242455e-01
orbit52                 orbit52 1.138382e-01
orbit4                   orbit4 1.106731e-01
graph5                   graph5 9.667852e-02
orbit21                 orbit21 9.214046e-02
orbit57                 orbit57 8.076945e-02
orbit55                 orbit55 7.977921e-02
orbit63                 orbit63 7.751610e-02
AP                           AP 7.160237e-02
coreness               coreness 6.583108e-02
graph0                   graph0 5.699067e-02
orbit42                 orbit42 5.263767e-02
orbit51                 orbit51 5.263102e-02
orbit41                 orbit41 5.071301e-02
orbit26                 orbit26 5.016593e-02
close                     close 4.403135e-02
graph27                 graph27 4.215074e-02
orbit2                   orbit2 3.914584e-02
graph17                 graph17 3.738832e-02
orbit70                 orbit70 3.644879e-02
graph25                 graph25 3.389361e-02
graph3                   graph3 3.313963e-02
orbit15                 orbit15 2.355978e-02
orbit25                 orbit25 3.464662e-03
orbit60                 orbit60 1.058396e-03
orbit19                 orbit19 1.030728e-03
graph16                 graph16 2.156902e-04
orbit27                 orbit27 1.556631e-04
orbit9                   orbit9 1.016262e-04
graph6                   graph6 0.000000e+00
graph8                   graph8 0.000000e+00
graph29                 graph29 0.000000e+00
orbit0                   orbit0 0.000000e+00
orbit3                   orbit3 0.000000e+00
orbit5                   orbit5 0.000000e+00
orbit6                   orbit6 0.000000e+00
orbit8                   orbit8 0.000000e+00
orbit12                 orbit12 0.000000e+00
orbit14                 orbit14 0.000000e+00
orbit22                 orbit22 0.000000e+00
orbit23                 orbit23 0.000000e+00
orbit29                 orbit29 0.000000e+00
orbit32                 orbit32 0.000000e+00
orbit34                 orbit34 0.000000e+00
orbit43                 orbit43 0.000000e+00
orbit59                 orbit59 0.000000e+00
orbit66                 orbit66 0.000000e+00
orbit67                 orbit67 0.000000e+00
orbit68                 orbit68 0.000000e+00
orbit71                 orbit71 0.000000e+00
orbit72                 orbit72 0.000000e+00
ecc                         ecc 0.000000e+00
eccrad                   eccrad 0.000000e+00
hubscore               hubscore 0.000000e+00
evcent                   evcent 0.000000e+00
first                     first 0.000000e+00
upto_second         upto_second 0.000000e+00
upto_third           upto_third 0.000000e+00
second                   second 0.000000e+00
fifth                     fifth 0.000000e+00
selfinter             selfinter 0.000000e+00
bigcom1                 bigcom1 0.000000e+00
bigcom2                 bigcom2 0.000000e+00
bigcom3                 bigcom3 0.000000e+00
bigcom6                 bigcom6 0.000000e+00
bigcom8                 bigcom8 0.000000e+00
bigcom9                 bigcom9 0.000000e+00
bigcom11               bigcom11 0.000000e+00
bigcom13               bigcom13 0.000000e+00
bigcom15               bigcom15 0.000000e+00
bigcom16               bigcom16 0.000000e+00
bigcom21               bigcom21 0.000000e+00
bigcom22               bigcom22 0.000000e+00
bigcom24               bigcom24 0.000000e+00
bigcom26               bigcom26 0.000000e+00
bigcom31               bigcom31 0.000000e+00
bigcom32               bigcom32 0.000000e+00
bigcom33               bigcom33 0.000000e+00
bigcom34               bigcom34 0.000000e+00
bigcom36               bigcom36 0.000000e+00
bigcom37               bigcom37 0.000000e+00
bigcom38               bigcom38 0.000000e+00
bigcom39               bigcom39 0.000000e+00
bigcom40               bigcom40 0.000000e+00
bigcom43               bigcom43 0.000000e+00
bigcom44               bigcom44 0.000000e+00
bigcom46               bigcom46 0.000000e+00
bigcom47               bigcom47 0.000000e+00
bigcom49               bigcom49 0.000000e+00
bigcom50               bigcom50 0.000000e+00
bigcom51               bigcom51 0.000000e+00
bigcom52               bigcom52 0.000000e+00
bigcom54               bigcom54 0.000000e+00
bigcom56               bigcom56 0.000000e+00
bigcom62               bigcom62 0.000000e+00
bigcom66               bigcom66 0.000000e+00
bigcom68               bigcom68 0.000000e+00
bigcom69               bigcom69 0.000000e+00
bigcom71               bigcom71 0.000000e+00
bigcom72               bigcom72 0.000000e+00
bigcom73               bigcom73 0.000000e+00
bigcom74               bigcom74 0.000000e+00
bigcom75               bigcom75 0.000000e+00
bigcom76               bigcom76 0.000000e+00
bigcom77               bigcom77 0.000000e+00
bigcom79               bigcom79 0.000000e+00
bigcom80               bigcom80 0.000000e+00
bigcom82               bigcom82 0.000000e+00
bigcom83               bigcom83 0.000000e+00
bigcom84               bigcom84 0.000000e+00
bigcom85               bigcom85 0.000000e+00
bigcom87               bigcom87 0.000000e+00
bigcom89               bigcom89 0.000000e+00
bigcom91               bigcom91 0.000000e+00
bigcom92               bigcom92 0.000000e+00
bigcom93               bigcom93 0.000000e+00
bigcom96               bigcom96 0.000000e+00
bigcom97               bigcom97 0.000000e+00
bigcom98               bigcom98 0.000000e+00
bigcom99               bigcom99 0.000000e+00
bigcom101             bigcom101 0.000000e+00
bigcom104             bigcom104 0.000000e+00
bigcom106             bigcom106 0.000000e+00
bigcom109             bigcom109 0.000000e+00
bigcom113             bigcom113 0.000000e+00
bigcom116             bigcom116 0.000000e+00
bigcom120             bigcom120 0.000000e+00
bigcom123             bigcom123 0.000000e+00
bigcom126             bigcom126 0.000000e+00
bigcom127             bigcom127 0.000000e+00
bigcom137             bigcom137 0.000000e+00
bigcom139             bigcom139 0.000000e+00
bigcom140             bigcom140 0.000000e+00
bigcom143             bigcom143 0.000000e+00
bigcom145             bigcom145 0.000000e+00
bigcom146             bigcom146 0.000000e+00
bigcom147             bigcom147 0.000000e+00
bigcom149             bigcom149 0.000000e+00
bigcom153             bigcom153 0.000000e+00
bigcom154             bigcom154 0.000000e+00
bigcom156             bigcom156 0.000000e+00
bigcom157             bigcom157 0.000000e+00
bigcom158             bigcom158 0.000000e+00
bigcom160             bigcom160 0.000000e+00
bigcom161             bigcom161 0.000000e+00
bigcom162             bigcom162 0.000000e+00
bigcom164             bigcom164 0.000000e+00
bigcom166             bigcom166 0.000000e+00
bigcom167             bigcom167 0.000000e+00
bigcom171             bigcom171 0.000000e+00
bigcom173             bigcom173 0.000000e+00
bigcom175             bigcom175 0.000000e+00
bigcom176             bigcom176 0.000000e+00
bigcom177             bigcom177 0.000000e+00
bigcom178             bigcom178 0.000000e+00
bigcom180             bigcom180 0.000000e+00
bigcom181             bigcom181 0.000000e+00
bigcom184             bigcom184 0.000000e+00
bigcom186             bigcom186 0.000000e+00
bigcom187             bigcom187 0.000000e+00
bigcom189             bigcom189 0.000000e+00
bigcom194             bigcom194 0.000000e+00
bigcom195             bigcom195 0.000000e+00
bigcom196             bigcom196 0.000000e+00
bigcom204             bigcom204 0.000000e+00
bigcom205             bigcom205 0.000000e+00
bigcom212             bigcom212 0.000000e+00
bigcom214             bigcom214 0.000000e+00
bigcom222             bigcom222 0.000000e+00
bigcom223             bigcom223 0.000000e+00
bigcom226             bigcom226 0.000000e+00
bigcom227             bigcom227 0.000000e+00
bigcom229             bigcom229 0.000000e+00
bigcom233             bigcom233 0.000000e+00
bigcom236             bigcom236 0.000000e+00
bigcom237             bigcom237 0.000000e+00
bigcom246             bigcom246 0.000000e+00
bigcom248             bigcom248 0.000000e+00
bigcom249             bigcom249 0.000000e+00
bigcom250             bigcom250 0.000000e+00
bigcom254             bigcom254 0.000000e+00
bigcom266             bigcom266 0.000000e+00
bigcom269             bigcom269 0.000000e+00
bigcom272             bigcom272 0.000000e+00
bigcom274             bigcom274 0.000000e+00
bigcom281             bigcom281 0.000000e+00
bigcom291             bigcom291 0.000000e+00
bigcom292             bigcom292 0.000000e+00
bigcom295             bigcom295 0.000000e+00
bigcom299             bigcom299 0.000000e+00
bigcom301             bigcom301 0.000000e+00
bigcom306             bigcom306 0.000000e+00
bigcom309             bigcom309 0.000000e+00
bigcom314             bigcom314 0.000000e+00
bigcom321             bigcom321 0.000000e+00
bigcom341             bigcom341 0.000000e+00
bigcom350             bigcom350 0.000000e+00
bigcom353             bigcom353 0.000000e+00
bigcom359             bigcom359 0.000000e+00
bigcom363             bigcom363 0.000000e+00
bigcom365             bigcom365 0.000000e+00
bigcom385             bigcom385 0.000000e+00
bigcom386             bigcom386 0.000000e+00
bigcom408             bigcom408 0.000000e+00
bigcom412             bigcom412 0.000000e+00
bigcom480             bigcom480 0.000000e+00
membership_s3     membership_s3 0.000000e+00
membership_s4     membership_s4 0.000000e+00
membership_s5     membership_s5 0.000000e+00
membership_s6     membership_s6 0.000000e+00
membership_s7     membership_s7 0.000000e+00
membership_s8     membership_s8 0.000000e+00
membership_s9     membership_s9 0.000000e+00
membership_s11   membership_s11 0.000000e+00
membership_s12   membership_s12 0.000000e+00
membership_s14   membership_s14 0.000000e+00
membership_s15   membership_s15 0.000000e+00
membership_s16   membership_s16 0.000000e+00
membership_s17   membership_s17 0.000000e+00
membership_s18   membership_s18 0.000000e+00
membership_s20   membership_s20 0.000000e+00
membership_s21   membership_s21 0.000000e+00
membership_s22   membership_s22 0.000000e+00
membership_s24   membership_s24 0.000000e+00
membership_s25   membership_s25 0.000000e+00
membership_s26   membership_s26 0.000000e+00
membership_s27   membership_s27 0.000000e+00
membership_s28   membership_s28 0.000000e+00
membership_s31   membership_s31 0.000000e+00
membership_s33   membership_s33 0.000000e+00
membership_s36   membership_s36 0.000000e+00
membership_s37   membership_s37 0.000000e+00
pdi                         pdi 0.000000e+00
[1] "Dataset: med_TnotC Model RF, run: 4 of 10 2015-06-22 14:57:14"
     |      Out-of-bag   |
Tree |      MSE  %Var(y) |
   1 |  0.00903   173.90 |
   2 |  0.01112   214.18 |
   3 | 0.009145   176.13 |
   4 | 0.008983   173.00 |
   5 | 0.008426   162.27 |
   6 | 0.007945   153.01 |
   7 | 0.007872   151.61 |
   8 | 0.007603   146.43 |
   9 | 0.007253   139.69 |
  10 |  0.00698   134.43 |
  11 | 0.006902   132.92 |
  12 | 0.007163   137.96 |
  13 | 0.007092   136.58 |
  14 | 0.006904   132.97 |
  15 | 0.006788   130.73 |
  16 | 0.006739   129.78 |
  17 | 0.006677   128.58 |
  18 | 0.006564   126.42 |
  19 | 0.006435   123.94 |
  20 | 0.006461   124.44 |
  21 | 0.006344   122.17 |
  22 | 0.006142   118.29 |
  23 | 0.006058   116.66 |
  24 | 0.006039   116.30 |
  25 |  0.00596   114.79 |
  26 | 0.005953   114.64 |
  27 | 0.005953   114.64 |
  28 | 0.005901   113.64 |
  29 | 0.005871   113.07 |
  30 | 0.005863   112.91 |
  31 | 0.005814   111.97 |
  32 | 0.005845   112.58 |
  33 | 0.005822   112.13 |
  34 | 0.005815   111.99 |
  35 |  0.00581   111.90 |
  36 | 0.005821   112.11 |
  37 | 0.005819   112.07 |
  38 | 0.005808   111.85 |
  39 | 0.005798   111.67 |
  40 | 0.005768   111.09 |
  41 | 0.005775   111.22 |
  42 | 0.005757   110.87 |
  43 | 0.005748   110.71 |
  44 | 0.005767   111.07 |
  45 | 0.005753   110.79 |
  46 | 0.005716   110.08 |
  47 | 0.005695   109.68 |
  48 | 0.005707   109.91 |
  49 | 0.005696   109.70 |
  50 | 0.005675   109.29 |
  51 | 0.005678   109.35 |
  52 | 0.005673   109.25 |
  53 | 0.005681   109.40 |
  54 | 0.005667   109.13 |
  55 | 0.005627   108.36 |
  56 | 0.005626   108.36 |
  57 | 0.005599   107.83 |
  58 | 0.005603   107.91 |
  59 | 0.005596   107.78 |
  60 | 0.005609   108.01 |
  61 |  0.00562   108.24 |
  62 | 0.005619   108.22 |
  63 | 0.005616   108.16 |
  64 | 0.005627   108.37 |
  65 | 0.005636   108.55 |
  66 | 0.005617   108.17 |
  67 | 0.005613   108.11 |
  68 | 0.005612   108.08 |
  69 | 0.005586   107.58 |
  70 | 0.005586   107.57 |
  71 |  0.00558   107.46 |
  72 | 0.005578   107.43 |
  73 | 0.005562   107.12 |
  74 | 0.005567   107.21 |
  75 |  0.00556   107.08 |
  76 | 0.005565   107.17 |
  77 | 0.005557   107.02 |
  78 | 0.005561   107.09 |
  79 | 0.005567   107.22 |
  80 | 0.005553   106.94 |
  81 | 0.005549   106.88 |
  82 | 0.005562   107.12 |
  83 | 0.005557   107.02 |
  84 | 0.005549   106.87 |
  85 | 0.005555   106.97 |
  86 | 0.005562   107.12 |
  87 | 0.005571   107.29 |
  88 |  0.00558   107.46 |
  89 | 0.005568   107.23 |
  90 | 0.005559   107.06 |
  91 | 0.005558   107.04 |
  92 | 0.005554   106.96 |
  93 | 0.005551   106.90 |
  94 | 0.005544   106.77 |
  95 | 0.005545   106.80 |
  96 | 0.005554   106.96 |
  97 |  0.00555   106.88 |
  98 | 0.005551   106.91 |
  99 | 0.005558   107.04 |
 100 | 0.005548   106.85 |
[1] "Random Forest variable coefficients"
                      %IncMSE IncNodePurity
graph0           1.179245e-05  2.181818e-02
graph1           7.871199e-04  9.225923e-03
graph2           3.267186e-05  4.447150e-02
graph3           1.882427e-05  3.986281e-02
graph4           6.730593e-04  7.306921e-02
graph5           1.540207e-03  8.736670e-02
graph6           1.103555e-04  2.353335e-02
graph7           2.493889e-04  4.978557e-02
graph8           1.376179e-04  3.293466e-02
graph9           5.787037e-06  1.756410e-02
graph10          3.596606e-04  7.077436e-02
graph11          3.972486e-04  8.191983e-02
graph12          1.942679e-04  2.017158e-01
graph13          0.000000e+00  1.594319e-18
graph14          3.629217e-04  6.385431e-02
graph15          5.868682e-04  1.047519e-01
graph16          2.991623e-04  4.250126e-02
graph17          1.511533e-03  1.453371e-01
graph18          9.260318e-05  9.792326e-02
graph19          1.386870e-03  1.221822e-01
graph20          4.240498e-03  1.118541e-01
graph21          3.062720e-04  3.402613e-02
graph22          1.186732e-04  3.364358e-02
graph23          3.023594e-03  2.914233e-01
graph24          2.832236e-04  1.293316e-01
graph25          2.324639e-05  8.693610e-02
graph26          5.078308e-04  1.012241e-01
graph27         -5.924171e-06  8.571429e-03
graph28          2.250123e-04  3.945948e-02
graph29          4.357931e-06  2.694114e-02
orbit0           1.753361e-05  1.777778e-02
orbit1           3.780272e-06  5.333333e-03
orbit2           7.260327e-05  7.698358e-02
orbit3           1.154620e-04  6.655561e-02
orbit4           1.006163e-04  2.708309e-02
orbit5           1.057076e-04  8.135051e-02
orbit6           2.692446e-04  3.618562e-02
orbit7           2.832769e-04  9.976817e-02
orbit8           9.751770e-04  6.560660e-02
orbit9           9.098085e-04  1.074455e-01
orbit10          6.782606e-05  6.687960e-02
orbit11          2.414991e-04  7.513324e-02
orbit12          7.563533e-04  1.110292e-01
orbit13          7.338912e-05  3.224564e-02
orbit14          5.988024e-06  3.410606e-02
orbit15          2.219423e-04  1.885507e-02
orbit16          3.563921e-05  4.833729e-02
orbit17          2.114841e-03  2.516769e-01
orbit18          7.564105e-04  3.762756e-01
orbit19          3.143930e-04  7.656076e-02
orbit20          2.036909e-04  5.845017e-02
orbit21          1.604260e-04  1.145279e-01
orbit22          3.029017e-03  1.024641e-01
orbit23          1.786074e-04  9.457410e-02
orbit24          2.085499e-04  1.857574e-01
orbit25          1.711763e-04  7.860980e-02
orbit26          1.586369e-04  3.360344e-02
orbit27          3.740177e-05  4.040811e-02
orbit28          4.526747e-04  5.379084e-02
orbit29          3.210187e-04  1.223964e-01
orbit30          2.188433e-04  3.710337e-02
orbit31          2.121851e-04  1.682004e-01
orbit32          3.324033e-04  1.151609e-01
orbit33          1.504182e-04  4.693240e-02
orbit34          7.081571e-04  1.645234e-01
orbit35          4.187265e-04  1.033269e-01
orbit36          2.231517e-04  1.231403e-01
orbit37          1.150301e-03  1.998514e-01
orbit38          1.063792e-04  4.050794e-02
orbit39          1.554165e-03  5.500676e-01
orbit40          5.455182e-04  8.815163e-02
orbit41          0.000000e+00  4.836192e-17
orbit42          1.241345e-04  3.618158e-02
orbit43          3.027212e-04  8.781354e-02
orbit44          8.168286e-05  3.866327e-02
orbit45          8.947734e-04  8.375433e-02
orbit46          3.589156e-04  8.255086e-02
orbit47          4.450601e-04  8.820134e-02
orbit48          5.837024e-06  3.083333e-02
orbit49          2.170110e-03  1.793923e-01
orbit50          1.874985e-04  3.442938e-02
orbit51          1.342268e-04  7.411631e-02
orbit52          2.287695e-04  3.567848e-02
orbit53          7.789845e-05  8.055393e-02
orbit54          2.341274e-04  5.103970e-02
orbit55          1.710414e-05  3.241590e-03
orbit56          1.397647e-03  2.457693e-01
orbit57          2.383222e-05  3.455556e-02
orbit58         -2.810304e-06  7.700677e-03
orbit59          3.813419e-04  9.232986e-02
orbit60          5.932002e-05  1.248359e-01
orbit61          1.418237e-04  5.070729e-02
orbit62          3.450872e-04  2.676732e-01
orbit63          2.924288e-04  3.668922e-02
orbit64          1.533503e-05  5.794939e-02
orbit65          1.651732e-03  7.972721e-02
orbit66          1.664021e-04  2.489474e-02
orbit67          5.325877e-06  1.066667e-02
orbit68         -1.059247e-20  2.222222e-02
orbit69          2.190383e-04  2.600999e-02
orbit70          6.732195e-04  7.100307e-02
orbit71          0.000000e+00  1.431147e-19
orbit72         -7.013442e-07  1.787234e-03
AP               0.000000e+00  2.586074e-05
bet              1.302718e-04  1.494702e-01
ecc              5.910165e-06  2.114561e-02
eccrad           4.114602e-05  5.225904e-02
close            3.514659e-04  7.137994e-02
constraint       7.770236e-04  2.168287e-01
coreness         1.221320e-04  9.343708e-02
knn              4.325779e-04  2.564246e-01
hubscore         1.157407e-05  1.333333e-02
pagerank         1.412168e-04  2.977942e-01
trans            2.415722e-04  2.103848e-01
evcent           2.565057e-04  5.379383e-02
first            1.311046e-06  5.016667e-03
upto_second      0.000000e+00  1.813626e-17
upto_third       5.927577e-04  7.006851e-02
upto_fourth      3.485415e-04  1.056780e-01
upto_fifth       2.395098e-05  4.415541e-02
upto_sixth       0.000000e+00  3.564315e-19
second          -3.443858e-06  4.063725e-02
third            4.466730e-04  4.084088e-01
fourth           3.681498e-04  9.283065e-02
fifth            8.527410e-04  1.373242e-01
sixth            4.236534e-04  2.204378e-01
ratio1           1.250620e-03  2.602466e-01
ratio2           5.664179e-04  2.106261e-01
ratio3           2.381133e-04  1.115791e-01
ratio4           7.640783e-04  2.764439e-01
ratio5           1.205365e-03  9.744174e-01
ratio6           3.532407e-04  1.502981e-01
selfinter        2.925557e-06  2.473684e-02
walktrap_vertex  1.258459e-04  1.280457e-01
bigcom1          0.000000e+00  0.000000e+00
bigcom2          0.000000e+00  0.000000e+00
bigcom3          0.000000e+00  0.000000e+00
bigcom4         -8.469962e-06  5.892453e-03
bigcom6          0.000000e+00  0.000000e+00
bigcom8          0.000000e+00  0.000000e+00
bigcom9          0.000000e+00  0.000000e+00
bigcom11         0.000000e+00  0.000000e+00
bigcom13         0.000000e+00  0.000000e+00
bigcom15         0.000000e+00  0.000000e+00
bigcom16         0.000000e+00  0.000000e+00
bigcom21         0.000000e+00  0.000000e+00
bigcom22         0.000000e+00  2.602085e-19
bigcom24         0.000000e+00  0.000000e+00
bigcom26         0.000000e+00  0.000000e+00
bigcom28        -1.051397e-04  3.240541e-02
bigcom30         1.288145e-03  8.478047e-01
bigcom31         0.000000e+00  0.000000e+00
bigcom32         0.000000e+00  0.000000e+00
bigcom33         0.000000e+00  0.000000e+00
bigcom34         0.000000e+00  0.000000e+00
bigcom36         0.000000e+00  0.000000e+00
bigcom37         0.000000e+00  0.000000e+00
bigcom38         0.000000e+00  0.000000e+00
bigcom39         0.000000e+00  0.000000e+00
bigcom40         0.000000e+00  0.000000e+00
bigcom43         0.000000e+00  0.000000e+00
bigcom44         0.000000e+00  0.000000e+00
bigcom46         0.000000e+00  0.000000e+00
bigcom47         0.000000e+00  0.000000e+00
bigcom49         0.000000e+00  0.000000e+00
bigcom50         0.000000e+00  0.000000e+00
bigcom51         0.000000e+00  0.000000e+00
bigcom52        -6.799448e-06  3.902043e-01
bigcom54         0.000000e+00  0.000000e+00
bigcom56         0.000000e+00  0.000000e+00
bigcom62         0.000000e+00  0.000000e+00
bigcom66         0.000000e+00  0.000000e+00
bigcom68         0.000000e+00  0.000000e+00
bigcom69         0.000000e+00  0.000000e+00
bigcom71         0.000000e+00  0.000000e+00
bigcom72         0.000000e+00  0.000000e+00
bigcom73         0.000000e+00  3.469447e-20
bigcom74         0.000000e+00  0.000000e+00
bigcom75         0.000000e+00  0.000000e+00
bigcom76         0.000000e+00  0.000000e+00
bigcom77         0.000000e+00  0.000000e+00
bigcom79         0.000000e+00  0.000000e+00
bigcom80         0.000000e+00  0.000000e+00
bigcom82         0.000000e+00  0.000000e+00
bigcom83         0.000000e+00  0.000000e+00
bigcom84         0.000000e+00  0.000000e+00
bigcom85         0.000000e+00  0.000000e+00
bigcom87         0.000000e+00  0.000000e+00
bigcom89         0.000000e+00  0.000000e+00
bigcom91         0.000000e+00  0.000000e+00
bigcom92         0.000000e+00  0.000000e+00
bigcom93         0.000000e+00  0.000000e+00
bigcom96         0.000000e+00  0.000000e+00
bigcom97         0.000000e+00  0.000000e+00
bigcom98         0.000000e+00  0.000000e+00
bigcom99         0.000000e+00  0.000000e+00
bigcom101        0.000000e+00  0.000000e+00
bigcom104        0.000000e+00  0.000000e+00
bigcom106        0.000000e+00  0.000000e+00
bigcom109        0.000000e+00  0.000000e+00
bigcom113        0.000000e+00  0.000000e+00
bigcom116        0.000000e+00  0.000000e+00
bigcom120        0.000000e+00  0.000000e+00
bigcom123        0.000000e+00  0.000000e+00
bigcom126        0.000000e+00  0.000000e+00
bigcom127        0.000000e+00  1.387779e-19
bigcom137        0.000000e+00  0.000000e+00
bigcom139        0.000000e+00  0.000000e+00
bigcom140        0.000000e+00  0.000000e+00
bigcom143        0.000000e+00  0.000000e+00
bigcom145        0.000000e+00  0.000000e+00
bigcom146        0.000000e+00  0.000000e+00
bigcom147        0.000000e+00  0.000000e+00
bigcom149        0.000000e+00  0.000000e+00
bigcom153        0.000000e+00  0.000000e+00
bigcom154        0.000000e+00  0.000000e+00
bigcom156        0.000000e+00  0.000000e+00
bigcom157        0.000000e+00  0.000000e+00
bigcom158        0.000000e+00  0.000000e+00
bigcom160        0.000000e+00  0.000000e+00
bigcom161        0.000000e+00  0.000000e+00
bigcom162        0.000000e+00  0.000000e+00
bigcom164        0.000000e+00  0.000000e+00
bigcom166        0.000000e+00  0.000000e+00
bigcom167        0.000000e+00  0.000000e+00
bigcom171        0.000000e+00  0.000000e+00
bigcom173        0.000000e+00  0.000000e+00
bigcom175        0.000000e+00  0.000000e+00
bigcom176        0.000000e+00  0.000000e+00
bigcom177        0.000000e+00  0.000000e+00
bigcom178        0.000000e+00  0.000000e+00
bigcom180        0.000000e+00  0.000000e+00
bigcom181        0.000000e+00  0.000000e+00
bigcom184        0.000000e+00  0.000000e+00
bigcom186        0.000000e+00  0.000000e+00
bigcom187       -2.339241e-05  5.560742e-01
bigcom189        0.000000e+00  0.000000e+00
bigcom194        0.000000e+00  0.000000e+00
bigcom195        0.000000e+00  0.000000e+00
bigcom196        0.000000e+00  0.000000e+00
bigcom204        0.000000e+00  0.000000e+00
bigcom205        0.000000e+00  0.000000e+00
bigcom212        0.000000e+00  0.000000e+00
bigcom214        0.000000e+00  0.000000e+00
bigcom222        0.000000e+00  0.000000e+00
bigcom223        0.000000e+00  0.000000e+00
bigcom226        0.000000e+00  0.000000e+00
bigcom227        0.000000e+00  0.000000e+00
bigcom229        0.000000e+00  0.000000e+00
bigcom233        0.000000e+00  0.000000e+00
bigcom236        0.000000e+00  0.000000e+00
bigcom237        0.000000e+00  0.000000e+00
bigcom246        0.000000e+00  0.000000e+00
bigcom248        0.000000e+00  0.000000e+00
bigcom249        0.000000e+00  0.000000e+00
bigcom250        0.000000e+00  0.000000e+00
bigcom254        0.000000e+00  0.000000e+00
bigcom266        0.000000e+00  0.000000e+00
bigcom269        0.000000e+00  0.000000e+00
bigcom272        0.000000e+00  0.000000e+00
bigcom274        0.000000e+00  0.000000e+00
bigcom281        0.000000e+00  0.000000e+00
bigcom291        0.000000e+00  0.000000e+00
bigcom292        0.000000e+00  0.000000e+00
bigcom295        0.000000e+00  0.000000e+00
bigcom299        0.000000e+00  0.000000e+00
bigcom301        0.000000e+00  0.000000e+00
bigcom306        0.000000e+00  0.000000e+00
bigcom309        0.000000e+00  0.000000e+00
bigcom314        0.000000e+00  6.938894e-20
bigcom321        0.000000e+00  0.000000e+00
bigcom341        0.000000e+00  0.000000e+00
bigcom350        0.000000e+00  0.000000e+00
bigcom353        0.000000e+00  0.000000e+00
bigcom359        0.000000e+00  0.000000e+00
bigcom363        0.000000e+00  0.000000e+00
bigcom365        0.000000e+00  0.000000e+00
bigcom385       -1.183436e-05  4.972375e-01
bigcom386        0.000000e+00  0.000000e+00
bigcom408        0.000000e+00  0.000000e+00
bigcom412        0.000000e+00  0.000000e+00
bigcom480        0.000000e+00  0.000000e+00
spin_vertex     -2.512724e-05  9.712351e-02
membership_s1    2.350901e-04  1.807177e-01
membership_s3    0.000000e+00  0.000000e+00
membership_s4    0.000000e+00  6.179952e-20
membership_s5    0.000000e+00  0.000000e+00
membership_s6    0.000000e+00  0.000000e+00
membership_s7    0.000000e+00  0.000000e+00
membership_s8    0.000000e+00  0.000000e+00
membership_s9    0.000000e+00  0.000000e+00
membership_s11   0.000000e+00  0.000000e+00
membership_s12   0.000000e+00  0.000000e+00
membership_s14   0.000000e+00  0.000000e+00
membership_s15   0.000000e+00  5.421011e-22
membership_s16   0.000000e+00  1.387779e-19
membership_s17   0.000000e+00  0.000000e+00
membership_s18   0.000000e+00  0.000000e+00
membership_s20   0.000000e+00  0.000000e+00
membership_s21   0.000000e+00  0.000000e+00
membership_s22   0.000000e+00  0.000000e+00
membership_s24   0.000000e+00  0.000000e+00
membership_s25   0.000000e+00  0.000000e+00
membership_s26   0.000000e+00  0.000000e+00
membership_s27   0.000000e+00  0.000000e+00
membership_s28   0.000000e+00  0.000000e+00
membership_s30   2.083105e-04  5.345335e-02
membership_s31   0.000000e+00  0.000000e+00
membership_s32   4.558707e-04  2.242905e-01
membership_s33   0.000000e+00  0.000000e+00
membership_s36   0.000000e+00  0.000000e+00
membership_s37   0.000000e+00  0.000000e+00
V1               7.475480e-04  4.071001e-01
V2               1.084380e-03  7.292444e-01
pdi              1.253793e-05  8.784775e-03
adhesion         9.712454e-03  8.970963e-01
cohesion         9.736651e-03  9.971365e-01
inner            2.228594e-03  5.805537e-01
outer            7.705446e-04  9.579622e-01
ioratio          3.858987e-03  4.850963e-01
comsize          1.216963e-03  4.998481e-01
[1] "Dataset: med_TnotC Model GLM, run: 4 of 10 2015-06-22 14:57:52"
[1] "glmnet variable coefficients"
                    [,1]          [,2]
(Intercept)     -5.25009 -3.700778e+02
graph0           0.00000 -2.422073e-03
graph1           0.00000 -7.507849e-06
graph2           0.00000  1.423420e-02
graph3           0.00000  5.285229e-06
graph4           0.00000 -2.693393e-07
graph5           0.00000 -1.554268e-03
graph6           0.00000 -2.271055e-05
graph7           0.00000 -2.407547e-03
graph8           0.00000  1.885241e-02
graph9           0.00000 -2.740978e-08
graph10          0.00000  0.000000e+00
graph11          0.00000 -8.578020e-10
graph12          0.00000 -9.902014e-07
graph13          0.00000 -2.848954e-06
graph14          0.00000  1.488214e-07
graph15          0.00000 -4.160061e-05
graph16          0.00000  1.149508e-06
graph17          0.00000  1.077021e-08
graph18          0.00000  5.801524e-06
graph19          0.00000  0.000000e+00
graph20          0.00000  1.527784e-05
graph21          0.00000  7.883292e-05
graph22          0.00000  8.472048e-06
graph23          0.00000 -9.756560e-05
graph24          0.00000  1.270633e-04
graph25          0.00000 -1.154915e-04
graph26          0.00000  4.299228e-05
graph27          0.00000 -6.143169e-04
graph28          0.00000  1.431888e-03
graph29          0.00000 -1.311130e-02
orbit0           0.00000 -5.589036e-04
orbit1           0.00000 -2.302335e-05
orbit2           0.00000  1.958631e-03
orbit3           0.00000  1.541116e-02
orbit4           0.00000  9.784692e-06
orbit5           0.00000  6.598551e-06
orbit6           0.00000 -2.574123e-07
orbit7           0.00000  3.823940e-04
orbit8           0.00000 -1.588524e-03
orbit9           0.00000  1.901389e-04
orbit10          0.00000 -1.675560e-04
orbit11          0.00000  0.000000e+00
orbit12          0.00000 -2.659323e-03
orbit13          0.00000 -6.521385e-03
orbit14          0.00000  1.918546e-02
orbit15          0.00000 -1.830027e-07
orbit16          0.00000  1.374272e-06
orbit17          0.00000 -1.065347e-06
orbit18          0.00000  2.155409e-08
orbit19          0.00000  2.336190e-08
orbit20          0.00000 -1.569453e-07
orbit21          0.00000 -6.149988e-07
orbit22          0.00000 -7.862161e-10
orbit23          0.00000 -6.545935e-05
orbit24          0.00000 -1.408790e-06
orbit25          0.00000 -2.606272e-06
orbit26          0.00000  8.873695e-06
orbit27          0.00000  1.317818e-05
orbit28          0.00000 -6.293016e-06
orbit29          0.00000 -1.305009e-05
orbit30          0.00000 -2.045059e-06
orbit31          0.00000  2.671867e-07
orbit32          0.00000  2.086402e-07
orbit33          0.00000 -5.728177e-04
orbit34          0.00000 -3.715414e-05
orbit35          0.00000 -1.303239e-06
orbit36          0.00000 -1.759195e-07
orbit37          0.00000  4.754987e-06
orbit38          0.00000  2.924819e-05
orbit39          0.00000  1.696496e-05
orbit40          0.00000  0.000000e+00
orbit41          0.00000  0.000000e+00
orbit42          0.00000  1.477815e-03
orbit43          0.00000  5.303509e-06
orbit44          0.00000 -7.981711e-04
orbit45          0.00000 -4.369470e-05
orbit46          0.00000  1.480100e-05
orbit47          0.00000 -6.814618e-05
orbit48          0.00000 -1.480548e-06
orbit49          0.00000  3.758964e-05
orbit50          0.00000 -3.210568e-03
orbit51          0.00000  9.339713e-05
orbit52          0.00000  2.057352e-04
orbit53          0.00000  1.000247e-03
orbit54          0.00000  1.194876e-05
orbit55          0.00000 -8.506623e-03
orbit56          0.00000  1.623519e-04
orbit57          0.00000 -2.768782e-04
orbit58          0.00000  5.366304e-04
orbit59          0.00000  2.160143e-04
orbit60          0.00000  2.150743e-04
orbit61          0.00000 -1.086969e-02
orbit62          0.00000  7.810719e-06
orbit63          0.00000 -1.723512e-04
orbit64          0.00000 -1.038496e-03
orbit65          0.00000  4.574787e-05
orbit66          0.00000  4.560851e-04
orbit67          0.00000  5.102128e-03
orbit68          0.00000 -1.417538e-03
orbit69          0.00000  4.880455e-02
orbit70          0.00000  5.948507e-03
orbit71          0.00000 -2.242858e-03
orbit72          0.00000 -1.316823e-02
AP               0.00000  6.283616e-01
bet              0.00000 -1.622133e-05
ecc              0.00000 -7.093782e-02
eccrad           0.00000 -3.794200e-01
close            0.00000  1.702075e+01
constraint       0.00000  4.468298e+00
coreness         0.00000  5.456811e-02
knn              0.00000 -4.202356e-03
hubscore         0.00000  7.338341e+00
pagerank         0.00000  0.000000e+00
trans            0.00000  9.157096e-01
evcent           0.00000  1.054269e+01
first            0.00000  4.168900e-05
upto_second      0.00000  1.046872e-04
upto_third       0.00000 -1.550752e-06
upto_fourth      0.00000  1.095438e-03
upto_fifth       0.00000 -8.073069e-03
upto_sixth       0.00000  3.787066e-02
second           0.00000  1.291107e-04
third            0.00000 -1.819387e-04
fourth           0.00000  1.713670e-04
fifth            0.00000 -1.534540e-03
sixth            0.00000  1.203069e-02
ratio1           0.00000  0.000000e+00
ratio2           0.00000  7.648292e-02
ratio3           0.00000  4.286669e-01
ratio4           0.00000 -3.426434e+01
ratio5           0.00000  4.701832e+00
ratio6           0.00000 -3.285610e-02
selfinter        0.00000 -9.445066e-01
walktrap_vertex  0.00000 -1.529898e+00
bigcom1          0.00000 -1.578954e+00
bigcom2          0.00000 -7.221044e-01
bigcom3          0.00000 -3.930343e+00
bigcom4          0.00000  2.689655e-01
bigcom6          0.00000 -1.624428e-01
bigcom8          0.00000 -1.504904e+00
bigcom9          0.00000 -1.575473e-01
bigcom11         0.00000 -2.125981e+00
bigcom13         0.00000 -6.025275e-01
bigcom15         0.00000 -9.760776e-01
bigcom16         0.00000  0.000000e+00
bigcom21         0.00000 -1.608944e+00
bigcom22         0.00000 -2.745000e+00
bigcom24         0.00000  0.000000e+00
bigcom26         0.00000 -1.888053e+00
bigcom28         0.00000  2.418212e-01
bigcom30         0.00000  2.222574e+00
bigcom31         0.00000  0.000000e+00
bigcom32         0.00000 -2.255662e+00
bigcom33         0.00000 -1.327203e+00
bigcom34         0.00000 -8.152888e-01
bigcom36         0.00000 -5.717719e-01
bigcom37         0.00000  0.000000e+00
bigcom38         0.00000 -1.381393e-01
bigcom39         0.00000 -1.725523e+00
bigcom40         0.00000 -1.256177e+00
bigcom43         0.00000 -1.370764e-01
bigcom44         0.00000 -1.718049e-01
bigcom46         0.00000 -2.149309e+00
bigcom47         0.00000 -2.230157e+00
bigcom49         0.00000  0.000000e+00
bigcom50         0.00000 -1.111372e+00
bigcom51         0.00000 -6.224759e-01
bigcom52         0.00000  3.381120e+00
bigcom54         0.00000  0.000000e+00
bigcom56         0.00000 -1.229875e+00
bigcom62         0.00000 -1.964090e+00
bigcom66         0.00000  0.000000e+00
bigcom68         0.00000  0.000000e+00
bigcom69         0.00000 -3.082069e-01
bigcom71         0.00000  0.000000e+00
bigcom72         0.00000  0.000000e+00
bigcom73         0.00000 -1.658491e+00
bigcom74         0.00000 -2.429384e+00
bigcom75         0.00000 -3.035988e+00
bigcom76         0.00000  0.000000e+00
bigcom77         0.00000 -1.527563e+00
bigcom79         0.00000 -5.310378e-01
bigcom80         0.00000 -5.911859e-01
bigcom82         0.00000 -1.353650e-01
bigcom83         0.00000  0.000000e+00
bigcom84         0.00000 -1.905721e+00
bigcom85         0.00000 -7.777629e-01
bigcom87         0.00000 -2.674219e+00
bigcom89         0.00000  0.000000e+00
bigcom91         0.00000 -2.092073e+00
bigcom92         0.00000 -3.684735e-02
bigcom93         0.00000  0.000000e+00
bigcom96         0.00000 -1.497967e+00
bigcom97         0.00000 -1.821189e+00
bigcom98         0.00000 -1.274788e+00
bigcom99         0.00000  0.000000e+00
bigcom101        0.00000 -1.715106e-01
bigcom104        0.00000 -6.407379e-01
bigcom106        0.00000 -7.638772e-01
bigcom109        0.00000  0.000000e+00
bigcom113        0.00000  0.000000e+00
bigcom116        0.00000 -2.209508e+00
bigcom120        0.00000  0.000000e+00
bigcom123        0.00000 -1.851637e+00
bigcom126        0.00000  0.000000e+00
bigcom127        0.00000 -5.048614e-01
bigcom137        0.00000 -1.748753e+00
bigcom139        0.00000 -1.624367e+00
bigcom140        0.00000 -4.210876e-02
bigcom143        0.00000  0.000000e+00
bigcom145        0.00000  0.000000e+00
bigcom146        0.00000  0.000000e+00
bigcom147        0.00000 -7.432504e-01
bigcom149        0.00000 -1.634518e+00
bigcom153        0.00000 -1.163690e+00
bigcom154        0.00000  0.000000e+00
bigcom156        0.00000 -1.924621e+00
bigcom157        0.00000 -4.880768e-01
bigcom158        0.00000 -1.373826e-01
bigcom160        0.00000 -1.579889e+00
bigcom161        0.00000 -5.329364e-02
bigcom162        0.00000  0.000000e+00
bigcom164        0.00000  0.000000e+00
bigcom166        0.00000  0.000000e+00
bigcom167        0.00000 -2.713462e+00
bigcom171        0.00000 -2.102935e+00
bigcom173        0.00000 -7.992373e-01
bigcom175        0.00000  0.000000e+00
bigcom176        0.00000  0.000000e+00
bigcom177        0.00000  0.000000e+00
bigcom178        0.00000 -1.393657e+00
bigcom180        0.00000 -1.075860e+00
bigcom181        0.00000  0.000000e+00
bigcom184        0.00000  0.000000e+00
bigcom186        0.00000 -1.514835e+00
bigcom187        0.00000  4.722069e+00
bigcom189        0.00000  0.000000e+00
bigcom194        0.00000  0.000000e+00
bigcom195        0.00000 -9.413069e-01
bigcom196        0.00000 -1.208750e+00
bigcom204        0.00000  0.000000e+00
bigcom205        0.00000 -1.645547e+00
bigcom212        0.00000 -1.984736e-02
bigcom214        0.00000  0.000000e+00
bigcom222        0.00000  0.000000e+00
bigcom223        0.00000  0.000000e+00
bigcom226        0.00000  0.000000e+00
bigcom227        0.00000  0.000000e+00
bigcom229        0.00000  0.000000e+00
bigcom233        0.00000  0.000000e+00
bigcom236        0.00000  0.000000e+00
bigcom237        0.00000 -7.071968e-01
bigcom246        0.00000 -3.042146e-01
bigcom248        0.00000  0.000000e+00
bigcom249        0.00000 -1.328491e+00
bigcom250        0.00000  0.000000e+00
bigcom254        0.00000  0.000000e+00
bigcom266        0.00000 -1.160048e+00
bigcom269        0.00000  0.000000e+00
bigcom272        0.00000  0.000000e+00
bigcom274        0.00000  0.000000e+00
bigcom281        0.00000  0.000000e+00
bigcom291        0.00000 -5.791288e-03
bigcom292        0.00000 -1.882903e+00
bigcom295        0.00000 -1.705736e+00
bigcom299        0.00000 -1.389252e+00
bigcom301        0.00000  0.000000e+00
bigcom306        0.00000  0.000000e+00
bigcom309        0.00000 -1.438954e+00
bigcom314        0.00000 -1.485920e+00
bigcom321        0.00000 -1.345042e+00
bigcom341        0.00000 -1.911974e-01
bigcom350        0.00000 -2.660544e+00
bigcom353        0.00000  0.000000e+00
bigcom359        0.00000 -1.280285e+00
bigcom363        0.00000  0.000000e+00
bigcom365        0.00000 -5.037746e-01
bigcom385        0.00000  4.552020e+00
bigcom386        0.00000  0.000000e+00
bigcom408        0.00000 -1.464043e-01
bigcom412        0.00000 -1.174398e+00
bigcom480        0.00000  0.000000e+00
spin_vertex      0.00000  2.845965e-01
membership_s1    0.00000  2.562032e+00
membership_s3    0.00000  0.000000e+00
membership_s4    0.00000 -8.375308e-01
membership_s5    0.00000  1.037023e+00
membership_s6    0.00000 -6.290266e-01
membership_s7    0.00000 -8.422902e-01
membership_s8    0.00000  0.000000e+00
membership_s9    0.00000  0.000000e+00
membership_s11   0.00000  0.000000e+00
membership_s12   0.00000 -8.623941e-01
membership_s14   0.00000  0.000000e+00
membership_s15   0.00000 -4.900431e-01
membership_s16   0.00000  0.000000e+00
membership_s17   0.00000  0.000000e+00
membership_s18   0.00000  0.000000e+00
membership_s20   0.00000  0.000000e+00
membership_s21   0.00000 -1.074949e-01
membership_s22   0.00000  0.000000e+00
membership_s24   0.00000 -8.139465e-03
membership_s25   0.00000 -2.462136e-01
membership_s26   0.00000  0.000000e+00
membership_s27   0.00000 -2.739031e-01
membership_s28   0.00000  0.000000e+00
membership_s30   0.00000  2.195469e+00
membership_s31   0.00000 -6.756299e-01
membership_s32   0.00000  2.422679e+00
membership_s33   0.00000  0.000000e+00
membership_s36   0.00000 -4.108544e-01
membership_s37   0.00000  0.000000e+00
V1               0.00000 -1.472397e+00
V2               0.00000 -2.286509e+00
pdi              0.00000 -3.906188e+03
adhesion         0.00000  1.314978e-03
cohesion         0.00000 -8.799992e-04
inner            0.00000  4.813323e-04
outer            0.00000 -1.393121e-03
ioratio          0.00000 -6.817332e+00
comsize          0.00000  1.504963e-03
[1] "Dataset: med_TnotC Model GBM, run: 5 of 10 2015-06-22 14:59:18"
Iter   TrainDeviance   ValidDeviance   StepSize   Improve
     1        0.0613            -nan     0.0100    0.0002
     2        0.0583            -nan     0.0100    0.0009
     3        0.0567            -nan     0.0100    0.0003
     4        0.0553            -nan     0.0100   -0.0001
     5        0.0537            -nan     0.0100    0.0003
     6        0.0524            -nan     0.0100    0.0000
     7        0.0503            -nan     0.0100    0.0003
     8        0.0485            -nan     0.0100    0.0001
     9        0.0474            -nan     0.0100    0.0001
    10        0.0466            -nan     0.0100    0.0001
    20        0.0389            -nan     0.0100    0.0000
    40        0.0305            -nan     0.0100    0.0000
    60        0.0253            -nan     0.0100   -0.0000
    80        0.0218            -nan     0.0100   -0.0000
   100        0.0190            -nan     0.0100   -0.0000
   106        0.0182            -nan     0.0100    0.0000

[1] "GBM variable coefficients"
                            var      rel.inf
ratio5                   ratio5 1.723260e+01
comsize                 comsize 6.671427e+00
bigcom30               bigcom30 5.077693e+00
adhesion               adhesion 4.816082e+00
outer                     outer 4.180461e+00
V2                           V2 4.053964e+00
trans                     trans 3.327714e+00
walktrap_vertex walktrap_vertex 3.103070e+00
cohesion               cohesion 2.940676e+00
inner                     inner 2.492277e+00
spin_vertex         spin_vertex 2.185448e+00
ioratio                 ioratio 2.007677e+00
orbit18                 orbit18 1.885417e+00
membership_s30   membership_s30 1.579146e+00
pagerank               pagerank 1.488594e+00
third                     third 1.427355e+00
bet                         bet 1.406623e+00
graph5                   graph5 1.396740e+00
V1                           V1 1.330665e+00
orbit64                 orbit64 1.183756e+00
membership_s32   membership_s32 1.176410e+00
graph20                 graph20 1.082671e+00
orbit49                 orbit49 9.610513e-01
orbit28                 orbit28 9.115972e-01
orbit50                 orbit50 8.273722e-01
ratio4                   ratio4 8.206235e-01
graph7                   graph7 8.162917e-01
orbit26                 orbit26 7.872028e-01
knn                         knn 7.849128e-01
orbit30                 orbit30 7.445665e-01
graph22                 graph22 7.383526e-01
graph4                   graph4 6.947694e-01
orbit39                 orbit39 6.759501e-01
graph26                 graph26 6.071055e-01
orbit25                 orbit25 5.584823e-01
bigcom116             bigcom116 5.405539e-01
orbit29                 orbit29 5.382951e-01
upto_sixth           upto_sixth 5.363327e-01
orbit32                 orbit32 5.202764e-01
graph24                 graph24 5.191907e-01
graph15                 graph15 5.082022e-01
fourth                   fourth 5.053857e-01
orbit61                 orbit61 4.998950e-01
graph23                 graph23 4.731549e-01
orbit40                 orbit40 4.407633e-01
orbit38                 orbit38 4.272782e-01
ratio2                   ratio2 4.172487e-01
upto_third           upto_third 4.043026e-01
ratio6                   ratio6 4.024208e-01
orbit11                 orbit11 3.768642e-01
graph2                   graph2 3.561516e-01
graph8                   graph8 3.553891e-01
coreness               coreness 3.534230e-01
orbit48                 orbit48 3.517052e-01
orbit24                 orbit24 3.295716e-01
graph25                 graph25 3.268682e-01
ratio3                   ratio3 3.161824e-01
orbit41                 orbit41 3.104178e-01
orbit46                 orbit46 3.015728e-01
orbit62                 orbit62 2.951172e-01
orbit54                 orbit54 2.915257e-01
graph13                 graph13 2.904083e-01
orbit69                 orbit69 2.844039e-01
orbit56                 orbit56 2.618282e-01
ratio1                   ratio1 2.502725e-01
orbit60                 orbit60 2.446150e-01
orbit27                 orbit27 2.380769e-01
orbit36                 orbit36 2.303353e-01
graph21                 graph21 2.257267e-01
graph3                   graph3 2.198796e-01
orbit42                 orbit42 2.177422e-01
bigcom4                 bigcom4 2.169438e-01
orbit23                 orbit23 2.147664e-01
graph18                 graph18 2.040311e-01
membership_s1     membership_s1 2.029134e-01
orbit55                 orbit55 2.014319e-01
close                     close 2.009246e-01
orbit52                 orbit52 1.977797e-01
orbit13                 orbit13 1.884228e-01
fifth                     fifth 1.821073e-01
graph19                 graph19 1.804736e-01
orbit20                 orbit20 1.802013e-01
orbit5                   orbit5 1.727286e-01
upto_fifth           upto_fifth 1.675288e-01
orbit16                 orbit16 1.621449e-01
orbit47                 orbit47 1.586517e-01
sixth                     sixth 1.582155e-01
orbit37                 orbit37 1.517717e-01
orbit65                 orbit65 1.316773e-01
graph10                 graph10 1.265147e-01
graph11                 graph11 1.142578e-01
orbit44                 orbit44 1.135030e-01
graph9                   graph9 1.133773e-01
graph6                   graph6 1.030600e-01
graph14                 graph14 9.417784e-02
orbit63                 orbit63 8.641865e-02
graph28                 graph28 8.534914e-02
graph12                 graph12 6.890919e-02
graph0                   graph0 6.762881e-02
bigcom28               bigcom28 6.510339e-02
orbit31                 orbit31 6.216865e-02
orbit10                 orbit10 6.133081e-02
orbit58                 orbit58 5.218375e-02
graph17                 graph17 4.824912e-02
orbit68                 orbit68 3.988407e-02
orbit70                 orbit70 3.934921e-02
membership_s5     membership_s5 3.907620e-02
orbit2                   orbit2 3.118293e-02
orbit21                 orbit21 3.054686e-02
orbit45                 orbit45 3.000980e-02
orbit4                   orbit4 2.827745e-02
orbit33                 orbit33 2.647359e-02
graph1                   graph1 2.561606e-02
AP                           AP 1.946970e-02
constraint           constraint 1.895276e-02
graph16                 graph16 9.253564e-05
graph27                 graph27 0.000000e+00
graph29                 graph29 0.000000e+00
orbit0                   orbit0 0.000000e+00
orbit1                   orbit1 0.000000e+00
orbit3                   orbit3 0.000000e+00
orbit6                   orbit6 0.000000e+00
orbit7                   orbit7 0.000000e+00
orbit8                   orbit8 0.000000e+00
orbit9                   orbit9 0.000000e+00
orbit12                 orbit12 0.000000e+00
orbit14                 orbit14 0.000000e+00
orbit15                 orbit15 0.000000e+00
orbit17                 orbit17 0.000000e+00
orbit19                 orbit19 0.000000e+00
orbit22                 orbit22 0.000000e+00
orbit34                 orbit34 0.000000e+00
orbit35                 orbit35 0.000000e+00
orbit43                 orbit43 0.000000e+00
orbit51                 orbit51 0.000000e+00
orbit53                 orbit53 0.000000e+00
orbit57                 orbit57 0.000000e+00
orbit59                 orbit59 0.000000e+00
orbit66                 orbit66 0.000000e+00
orbit67                 orbit67 0.000000e+00
orbit71                 orbit71 0.000000e+00
orbit72                 orbit72 0.000000e+00
ecc                         ecc 0.000000e+00
eccrad                   eccrad 0.000000e+00
hubscore               hubscore 0.000000e+00
evcent                   evcent 0.000000e+00
first                     first 0.000000e+00
upto_second         upto_second 0.000000e+00
upto_fourth         upto_fourth 0.000000e+00
second                   second 0.000000e+00
selfinter             selfinter 0.000000e+00
bigcom1                 bigcom1 0.000000e+00
bigcom2                 bigcom2 0.000000e+00
bigcom3                 bigcom3 0.000000e+00
bigcom6                 bigcom6 0.000000e+00
bigcom8                 bigcom8 0.000000e+00
bigcom9                 bigcom9 0.000000e+00
bigcom11               bigcom11 0.000000e+00
bigcom13               bigcom13 0.000000e+00
bigcom15               bigcom15 0.000000e+00
bigcom16               bigcom16 0.000000e+00
bigcom21               bigcom21 0.000000e+00
bigcom22               bigcom22 0.000000e+00
bigcom24               bigcom24 0.000000e+00
bigcom26               bigcom26 0.000000e+00
bigcom31               bigcom31 0.000000e+00
bigcom32               bigcom32 0.000000e+00
bigcom33               bigcom33 0.000000e+00
bigcom34               bigcom34 0.000000e+00
bigcom36               bigcom36 0.000000e+00
bigcom37               bigcom37 0.000000e+00
bigcom38               bigcom38 0.000000e+00
bigcom39               bigcom39 0.000000e+00
bigcom40               bigcom40 0.000000e+00
bigcom43               bigcom43 0.000000e+00
bigcom44               bigcom44 0.000000e+00
bigcom46               bigcom46 0.000000e+00
bigcom47               bigcom47 0.000000e+00
bigcom49               bigcom49 0.000000e+00
bigcom50               bigcom50 0.000000e+00
bigcom51               bigcom51 0.000000e+00
bigcom52               bigcom52 0.000000e+00
bigcom54               bigcom54 0.000000e+00
bigcom56               bigcom56 0.000000e+00
bigcom62               bigcom62 0.000000e+00
bigcom66               bigcom66 0.000000e+00
bigcom68               bigcom68 0.000000e+00
bigcom69               bigcom69 0.000000e+00
bigcom71               bigcom71 0.000000e+00
bigcom72               bigcom72 0.000000e+00
bigcom73               bigcom73 0.000000e+00
bigcom74               bigcom74 0.000000e+00
bigcom75               bigcom75 0.000000e+00
bigcom76               bigcom76 0.000000e+00
bigcom77               bigcom77 0.000000e+00
bigcom79               bigcom79 0.000000e+00
bigcom80               bigcom80 0.000000e+00
bigcom82               bigcom82 0.000000e+00
bigcom83               bigcom83 0.000000e+00
bigcom84               bigcom84 0.000000e+00
bigcom85               bigcom85 0.000000e+00
bigcom87               bigcom87 0.000000e+00
bigcom89               bigcom89 0.000000e+00
bigcom91               bigcom91 0.000000e+00
bigcom92               bigcom92 0.000000e+00
bigcom93               bigcom93 0.000000e+00
bigcom96               bigcom96 0.000000e+00
bigcom97               bigcom97 0.000000e+00
bigcom98               bigcom98 0.000000e+00
bigcom99               bigcom99 0.000000e+00
bigcom101             bigcom101 0.000000e+00
bigcom104             bigcom104 0.000000e+00
bigcom106             bigcom106 0.000000e+00
bigcom109             bigcom109 0.000000e+00
bigcom113             bigcom113 0.000000e+00
bigcom120             bigcom120 0.000000e+00
bigcom123             bigcom123 0.000000e+00
bigcom126             bigcom126 0.000000e+00
bigcom127             bigcom127 0.000000e+00
bigcom137             bigcom137 0.000000e+00
bigcom139             bigcom139 0.000000e+00
bigcom140             bigcom140 0.000000e+00
bigcom143             bigcom143 0.000000e+00
bigcom145             bigcom145 0.000000e+00
bigcom146             bigcom146 0.000000e+00
bigcom147             bigcom147 0.000000e+00
bigcom149             bigcom149 0.000000e+00
bigcom153             bigcom153 0.000000e+00
bigcom154             bigcom154 0.000000e+00
bigcom156             bigcom156 0.000000e+00
bigcom157             bigcom157 0.000000e+00
bigcom158             bigcom158 0.000000e+00
bigcom160             bigcom160 0.000000e+00
bigcom161             bigcom161 0.000000e+00
bigcom162             bigcom162 0.000000e+00
bigcom164             bigcom164 0.000000e+00
bigcom166             bigcom166 0.000000e+00
bigcom167             bigcom167 0.000000e+00
bigcom171             bigcom171 0.000000e+00
bigcom173             bigcom173 0.000000e+00
bigcom175             bigcom175 0.000000e+00
bigcom176             bigcom176 0.000000e+00
bigcom177             bigcom177 0.000000e+00
bigcom178             bigcom178 0.000000e+00
bigcom180             bigcom180 0.000000e+00
bigcom181             bigcom181 0.000000e+00
bigcom184             bigcom184 0.000000e+00
bigcom186             bigcom186 0.000000e+00
bigcom187             bigcom187 0.000000e+00
bigcom189             bigcom189 0.000000e+00
bigcom194             bigcom194 0.000000e+00
bigcom195             bigcom195 0.000000e+00
bigcom196             bigcom196 0.000000e+00
bigcom204             bigcom204 0.000000e+00
bigcom205             bigcom205 0.000000e+00
bigcom212             bigcom212 0.000000e+00
bigcom214             bigcom214 0.000000e+00
bigcom222             bigcom222 0.000000e+00
bigcom223             bigcom223 0.000000e+00
bigcom226             bigcom226 0.000000e+00
bigcom227             bigcom227 0.000000e+00
bigcom229             bigcom229 0.000000e+00
bigcom233             bigcom233 0.000000e+00
bigcom236             bigcom236 0.000000e+00
bigcom237             bigcom237 0.000000e+00
bigcom246             bigcom246 0.000000e+00
bigcom248             bigcom248 0.000000e+00
bigcom249             bigcom249 0.000000e+00
bigcom250             bigcom250 0.000000e+00
bigcom254             bigcom254 0.000000e+00
bigcom266             bigcom266 0.000000e+00
bigcom269             bigcom269 0.000000e+00
bigcom272             bigcom272 0.000000e+00
bigcom274             bigcom274 0.000000e+00
bigcom281             bigcom281 0.000000e+00
bigcom291             bigcom291 0.000000e+00
bigcom292             bigcom292 0.000000e+00
bigcom295             bigcom295 0.000000e+00
bigcom299             bigcom299 0.000000e+00
bigcom301             bigcom301 0.000000e+00
bigcom306             bigcom306 0.000000e+00
bigcom309             bigcom309 0.000000e+00
bigcom314             bigcom314 0.000000e+00
bigcom321             bigcom321 0.000000e+00
bigcom341             bigcom341 0.000000e+00
bigcom350             bigcom350 0.000000e+00
bigcom353             bigcom353 0.000000e+00
bigcom359             bigcom359 0.000000e+00
bigcom363             bigcom363 0.000000e+00
bigcom365             bigcom365 0.000000e+00
bigcom385             bigcom385 0.000000e+00
bigcom386             bigcom386 0.000000e+00
bigcom408             bigcom408 0.000000e+00
bigcom412             bigcom412 0.000000e+00
bigcom480             bigcom480 0.000000e+00
membership_s3     membership_s3 0.000000e+00
membership_s4     membership_s4 0.000000e+00
membership_s6     membership_s6 0.000000e+00
membership_s7     membership_s7 0.000000e+00
membership_s8     membership_s8 0.000000e+00
membership_s9     membership_s9 0.000000e+00
membership_s11   membership_s11 0.000000e+00
membership_s12   membership_s12 0.000000e+00
membership_s14   membership_s14 0.000000e+00
membership_s15   membership_s15 0.000000e+00
membership_s16   membership_s16 0.000000e+00
membership_s17   membership_s17 0.000000e+00
membership_s18   membership_s18 0.000000e+00
membership_s20   membership_s20 0.000000e+00
membership_s21   membership_s21 0.000000e+00
membership_s22   membership_s22 0.000000e+00
membership_s24   membership_s24 0.000000e+00
membership_s25   membership_s25 0.000000e+00
membership_s26   membership_s26 0.000000e+00
membership_s27   membership_s27 0.000000e+00
membership_s28   membership_s28 0.000000e+00
membership_s31   membership_s31 0.000000e+00
membership_s33   membership_s33 0.000000e+00
membership_s36   membership_s36 0.000000e+00
membership_s37   membership_s37 0.000000e+00
pdi                         pdi 0.000000e+00
[1] "Dataset: med_TnotC Model RF, run: 5 of 10 2015-06-22 14:59:56"
     |      Out-of-bag   |
Tree |      MSE  %Var(y) |
   1 |   0.0155   300.05 |
   2 |  0.01225   237.25 |
   3 |  0.01153   223.26 |
   4 |  0.01071   207.31 |
   5 | 0.009936   192.39 |
   6 | 0.009747   188.73 |
   7 | 0.009299   180.06 |
   8 | 0.008706   168.57 |
   9 | 0.008484   164.27 |
  10 | 0.008088   156.60 |
  11 | 0.007933   153.62 |
  12 | 0.007494   145.11 |
  13 | 0.007085   137.18 |
  14 | 0.006947   134.52 |
  15 | 0.006808   131.82 |
  16 | 0.006545   126.72 |
  17 | 0.006501   125.88 |
  18 |  0.00644   124.70 |
  19 | 0.006379   123.51 |
  20 |  0.00635   122.96 |
  21 | 0.006388   123.69 |
  22 | 0.006282   121.64 |
  23 | 0.006249   120.99 |
  24 | 0.006216   120.36 |
  25 | 0.006197   119.99 |
  26 | 0.006209   120.23 |
  27 | 0.006202   120.10 |
  28 | 0.006186   119.79 |
  29 | 0.006163   119.33 |
  30 | 0.006155   119.18 |
  31 | 0.006123   118.57 |
  32 | 0.006087   117.87 |
  33 | 0.006029   116.74 |
  34 | 0.006029   116.74 |
  35 | 0.006012   116.42 |
  36 | 0.005972   115.64 |
  37 | 0.005959   115.38 |
  38 | 0.005947   115.14 |
  39 | 0.005945   115.11 |
  40 | 0.005923   114.69 |
  41 | 0.005896   114.16 |
  42 | 0.005891   114.08 |
  43 | 0.005894   114.13 |
  44 | 0.005889   114.02 |
  45 | 0.005877   113.80 |
  46 |  0.00586   113.47 |
  47 | 0.005801   112.32 |
  48 | 0.005778   111.88 |
  49 | 0.005787   112.06 |
  50 | 0.005781   111.94 |
  51 | 0.005768   111.70 |
  52 | 0.005768   111.69 |
  53 | 0.005755   111.44 |
  54 | 0.005739   111.13 |
  55 | 0.005741   111.16 |
  56 | 0.005732   110.99 |
  57 | 0.005734   111.03 |
  58 |  0.00574   111.15 |
  59 | 0.005745   111.23 |
  60 | 0.005723   110.82 |
  61 | 0.005728   110.91 |
  62 | 0.005725   110.85 |
  63 | 0.005724   110.84 |
  64 |  0.00572   110.75 |
  65 | 0.005727   110.90 |
  66 | 0.005738   111.10 |
  67 | 0.005741   111.15 |
  68 | 0.005733   111.00 |
  69 | 0.005733   111.01 |
  70 | 0.005725   110.85 |
  71 | 0.005712   110.60 |
  72 |   0.0057   110.36 |
  73 | 0.005697   110.30 |
  74 | 0.005711   110.58 |
  75 | 0.005698   110.34 |
  76 | 0.005667   109.72 |
  77 |  0.00566   109.60 |
  78 | 0.005652   109.44 |
  79 | 0.005624   108.89 |
  80 | 0.005635   109.12 |
  81 | 0.005642   109.25 |
  82 | 0.005654   109.48 |
  83 | 0.005653   109.45 |
  84 | 0.005652   109.44 |
  85 | 0.005655   109.51 |
  86 |  0.00566   109.59 |
  87 |  0.00566   109.60 |
  88 | 0.005656   109.52 |
  89 | 0.005658   109.56 |
  90 | 0.005655   109.51 |
  91 | 0.005659   109.57 |
  92 | 0.005655   109.49 |
  93 | 0.005653   109.45 |
  94 | 0.005637   109.15 |
  95 | 0.005636   109.13 |
  96 | 0.005632   109.06 |
  97 | 0.005634   109.10 |
  98 |  0.00563   109.02 |
  99 | 0.005629   108.99 |
 100 | 0.005629   108.99 |
[1] "Random Forest variable coefficients"
                      %IncMSE IncNodePurity
graph0           2.273263e-05  1.811688e-02
graph1           1.160400e-03  1.600363e-03
graph2           2.806669e-05  8.578872e-02
graph3           1.173709e-05  8.888889e-03
graph4           2.324275e-05  5.435854e-02
graph5           5.031297e-04  6.924431e-02
graph6           1.033028e-03  1.325764e-01
graph7           3.823286e-03  1.324307e-01
graph8           0.000000e+00  1.463673e-20
graph9           3.823658e-04  2.843782e-02
graph10          3.602116e-04  5.203721e-02
graph11          1.165817e-03  8.005892e-02
graph12          1.967039e-04  3.593065e-02
graph13          1.114178e-04  1.900794e-02
graph14          3.888801e-04  1.075368e-01
graph15          6.583456e-04  6.858516e-02
graph16          8.206375e-05  1.469726e-02
graph17          6.152352e-04  1.462359e-01
graph18          1.402665e-04  6.364062e-02
graph19          3.992731e-04  1.155709e-01
graph20          3.630581e-03  2.128650e-01
graph21          2.423919e-03  1.734395e-01
graph22          3.055245e-04  1.549046e-01
graph23          1.022348e-03  2.768680e-01
graph24          2.221036e-04  9.119172e-02
graph25          2.897482e-03  6.307864e-02
graph26          4.015013e-04  4.681546e-02
graph27          0.000000e+00  8.333333e-03
graph28          1.511430e-04  1.898265e-02
graph29          2.897241e-06  4.102805e-02
orbit0           7.658622e-05  6.874220e-02
orbit1           1.065254e-04  5.220221e-02
orbit2           1.294903e-03  1.129707e-01
orbit3           1.093148e-04  6.291538e-02
orbit4           1.618590e-04  1.842448e-02
orbit5           1.520121e-04  6.994628e-02
orbit6           1.605997e-04  3.710717e-02
orbit7           1.413777e-03  1.412917e-01
orbit8           1.557072e-03  1.022298e-01
orbit9           1.240113e-03  6.566303e-02
orbit10          3.977918e-05  1.420063e-02
orbit11          3.589684e-05  1.185739e-03
orbit12          9.654411e-04  1.504614e-02
orbit13          1.378301e-04  4.381699e-02
orbit14          1.144902e-05  1.903861e-03
orbit15          1.163137e-04  1.020271e-02
orbit16          6.244225e-04  6.767002e-02
orbit17          2.127722e-03  2.432830e-01
orbit18          7.301064e-04  4.365989e-01
orbit19          2.040974e-04  1.160756e-01
orbit20          1.352939e-04  3.630030e-03
orbit21          9.004293e-05  9.092914e-02
orbit22          2.090773e-03  4.105326e-02
orbit23          6.301322e-04  2.185551e-01
orbit24          4.869749e-05  5.995260e-02
orbit25          2.504971e-04  3.145190e-02
orbit26          2.294817e-04  5.985665e-02
orbit27          3.413362e-04  6.313323e-02
orbit28          1.789155e-04  1.067358e-01
orbit29          4.413826e-06  6.207250e-02
orbit30          5.664677e-04  1.371683e-01
orbit31          4.587869e-05  1.227068e-01
orbit32          2.909272e-04  7.633542e-02
orbit33          9.842388e-04  4.777520e-02
orbit34          3.823608e-04  1.267947e-02
orbit35          4.142236e-04  1.180126e-01
orbit36          3.191207e-04  1.812553e-01
orbit37          5.435504e-04  1.792930e-01
orbit38          2.604541e-04  8.823258e-02
orbit39          1.125530e-03  2.924454e-01
orbit40          1.076793e-03  8.989772e-02
orbit41          5.737235e-06  1.333333e-02
orbit42          3.388925e-04  3.465221e-02
orbit43          0.000000e+00  2.256410e-02
orbit44          7.068882e-05  4.114022e-02
orbit45          2.695980e-04  1.309079e-01
orbit46          5.222201e-04  5.673865e-02
orbit47          1.747142e-04  9.617008e-02
orbit48          2.596010e-04  3.167328e-02
orbit49          3.837343e-03  2.881906e-01
orbit50          1.074138e-03  8.280846e-02
orbit51          7.140036e-05  5.109895e-02
orbit52          9.765712e-04  1.060616e-01
orbit53          3.176775e-04  2.524726e-02
orbit54          9.887782e-04  8.558581e-02
orbit55         -5.889282e-06  1.428571e-02
orbit56          1.357825e-03  2.836926e-01
orbit57          0.000000e+00  8.571429e-03
orbit58          1.783591e-05  9.791667e-03
orbit59          2.207958e-04  1.057035e-01
orbit60          1.080501e-04  1.276862e-02
orbit61          2.167478e-04  3.556236e-02
orbit62          6.108459e-04  9.075386e-02
orbit63          1.243759e-03  1.464596e-02
orbit64          2.942908e-05  5.432524e-02
orbit65          5.432799e-04  1.543054e-01
orbit66          3.496047e-05  3.258406e-02
orbit67         -2.071553e-20  3.367033e-02
orbit68          6.434190e-05  8.326628e-02
orbit69          2.196445e-05  2.777613e-02
orbit70          9.589036e-05  6.633994e-02
orbit71          0.000000e+00  1.024571e-19
orbit72         -6.570734e-07  3.154762e-03
AP              -2.545501e-06  1.233333e-02
bet              2.681753e-04  3.675139e-01
ecc              0.000000e+00  2.525000e-02
eccrad           0.000000e+00  5.421011e-22
close            5.897526e-04  7.061263e-02
constraint       3.864577e-04  1.045601e-01
coreness        -3.501468e-06  2.732954e-02
knn              1.671047e-04  1.599169e-01
hubscore         2.772088e-04  8.554900e-02
pagerank         3.375451e-04  3.005849e-01
trans            5.232330e-04  3.623912e-01
evcent           2.822715e-04  9.290388e-02
first            1.009929e-05  1.580702e-02
upto_second      8.813161e-05  3.367397e-03
upto_third       1.244549e-04  3.908995e-02
upto_fourth      2.120540e-04  7.383915e-02
upto_fifth       3.779368e-04  7.567856e-02
upto_sixth       1.766784e-05  6.992261e-02
second           4.578232e-05  5.065476e-02
third            1.684823e-03  5.128291e-01
fourth           4.048680e-04  9.512799e-02
fifth            8.185204e-04  1.372991e-01
sixth            3.497590e-04  1.185648e-01
ratio1           1.180604e-03  2.421037e-01
ratio2           8.609935e-04  6.281624e-02
ratio3           1.444025e-04  1.015883e-01
ratio4           1.364567e-03  4.455963e-01
ratio5           1.578583e-04  5.480447e-01
ratio6           1.375765e-03  8.280958e-02
selfinter       -1.211909e-05  6.259033e-02
walktrap_vertex  6.366142e-05  4.270695e-01
bigcom1          0.000000e+00  0.000000e+00
bigcom2          0.000000e+00  0.000000e+00
bigcom3          0.000000e+00  0.000000e+00
bigcom4          7.770580e-07  1.161007e-02
bigcom6          0.000000e+00  0.000000e+00
bigcom8          0.000000e+00  5.421011e-22
bigcom9          0.000000e+00  3.469447e-20
bigcom11         0.000000e+00  1.734723e-20
bigcom13         0.000000e+00  0.000000e+00
bigcom15         0.000000e+00  0.000000e+00
bigcom16         0.000000e+00  0.000000e+00
bigcom21         0.000000e+00  5.421011e-22
bigcom22         0.000000e+00  0.000000e+00
bigcom24         0.000000e+00  0.000000e+00
bigcom26         0.000000e+00  1.084202e-21
bigcom28         4.863315e-06  3.040280e-02
bigcom30         1.493276e-03  7.367668e-01
bigcom31         0.000000e+00  1.734723e-20
bigcom32         0.000000e+00  0.000000e+00
bigcom33         0.000000e+00  0.000000e+00
bigcom34         0.000000e+00  0.000000e+00
bigcom36         0.000000e+00  0.000000e+00
bigcom37         0.000000e+00  0.000000e+00
bigcom38         0.000000e+00  0.000000e+00
bigcom39         0.000000e+00  3.469447e-20
bigcom40         0.000000e+00  0.000000e+00
bigcom43         0.000000e+00  0.000000e+00
bigcom44         0.000000e+00  0.000000e+00
bigcom46         0.000000e+00  1.788934e-20
bigcom47         0.000000e+00  0.000000e+00
bigcom49         0.000000e+00  0.000000e+00
bigcom50         0.000000e+00  0.000000e+00
bigcom51         0.000000e+00  0.000000e+00
bigcom52         0.000000e+00  1.734723e-20
bigcom54         0.000000e+00  0.000000e+00
bigcom56         0.000000e+00  1.734723e-20
bigcom62         0.000000e+00  0.000000e+00
bigcom66         0.000000e+00  0.000000e+00
bigcom68         0.000000e+00  0.000000e+00
bigcom69         0.000000e+00  0.000000e+00
bigcom71         0.000000e+00  0.000000e+00
bigcom72         0.000000e+00  3.469447e-20
bigcom73         0.000000e+00  0.000000e+00
bigcom74         0.000000e+00  0.000000e+00
bigcom75         0.000000e+00  1.788934e-20
bigcom76         0.000000e+00  0.000000e+00
bigcom77         0.000000e+00  0.000000e+00
bigcom79         0.000000e+00  1.734723e-20
bigcom80         0.000000e+00  0.000000e+00
bigcom82         0.000000e+00  0.000000e+00
bigcom83         0.000000e+00  0.000000e+00
bigcom84         0.000000e+00  0.000000e+00
bigcom85         0.000000e+00  0.000000e+00
bigcom87         0.000000e+00  0.000000e+00
bigcom89         0.000000e+00  0.000000e+00
bigcom91         0.000000e+00  0.000000e+00
bigcom92         0.000000e+00  0.000000e+00
bigcom93         0.000000e+00  0.000000e+00
bigcom96         0.000000e+00  3.469447e-20
bigcom97         0.000000e+00  0.000000e+00
bigcom98         0.000000e+00  0.000000e+00
bigcom99         0.000000e+00  0.000000e+00
bigcom101        0.000000e+00  0.000000e+00
bigcom104        0.000000e+00  0.000000e+00
bigcom106        0.000000e+00  1.734723e-20
bigcom109        0.000000e+00  0.000000e+00
bigcom113        0.000000e+00  0.000000e+00
bigcom116        9.818841e-05  8.036764e-02
bigcom120        0.000000e+00  0.000000e+00
bigcom123        0.000000e+00  0.000000e+00
bigcom126        0.000000e+00  0.000000e+00
bigcom127        0.000000e+00  1.734723e-20
bigcom137        0.000000e+00  0.000000e+00
bigcom139        0.000000e+00  0.000000e+00
bigcom140        0.000000e+00  0.000000e+00
bigcom143        0.000000e+00  0.000000e+00
bigcom145        0.000000e+00  0.000000e+00
bigcom146        0.000000e+00  0.000000e+00
bigcom147        0.000000e+00  1.214306e-19
bigcom149        0.000000e+00  0.000000e+00
bigcom153        0.000000e+00  0.000000e+00
bigcom154        0.000000e+00  0.000000e+00
bigcom156        0.000000e+00  0.000000e+00
bigcom157        0.000000e+00  0.000000e+00
bigcom158        0.000000e+00  0.000000e+00
bigcom160        0.000000e+00  0.000000e+00
bigcom161        0.000000e+00  0.000000e+00
bigcom162        0.000000e+00  0.000000e+00
bigcom164        0.000000e+00  0.000000e+00
bigcom166        0.000000e+00  0.000000e+00
bigcom167        0.000000e+00  0.000000e+00
bigcom171        0.000000e+00  0.000000e+00
bigcom173        0.000000e+00  0.000000e+00
bigcom175        0.000000e+00  0.000000e+00
bigcom176        0.000000e+00  0.000000e+00
bigcom177        0.000000e+00  0.000000e+00
bigcom178        0.000000e+00  1.734723e-20
bigcom180        0.000000e+00  0.000000e+00
bigcom181        0.000000e+00  0.000000e+00
bigcom184        0.000000e+00  0.000000e+00
bigcom186        0.000000e+00  1.734723e-20
bigcom187       -4.743493e-05  6.399006e-01
bigcom189        0.000000e+00  0.000000e+00
bigcom194        0.000000e+00  1.734723e-20
bigcom195        0.000000e+00  0.000000e+00
bigcom196        0.000000e+00  0.000000e+00
bigcom204        0.000000e+00  0.000000e+00
bigcom205        0.000000e+00  0.000000e+00
bigcom212        0.000000e+00  1.734723e-20
bigcom214        0.000000e+00  0.000000e+00
bigcom222        0.000000e+00  1.734723e-20
bigcom223        0.000000e+00  4.336809e-21
bigcom226        0.000000e+00  0.000000e+00
bigcom227        0.000000e+00  0.000000e+00
bigcom229        0.000000e+00  0.000000e+00
bigcom233        0.000000e+00  0.000000e+00
bigcom236        0.000000e+00  0.000000e+00
bigcom237        0.000000e+00  1.734723e-20
bigcom246        0.000000e+00  3.469447e-20
bigcom248        0.000000e+00  0.000000e+00
bigcom249        0.000000e+00  0.000000e+00
bigcom250        0.000000e+00  0.000000e+00
bigcom254        0.000000e+00  0.000000e+00
bigcom266        0.000000e+00  0.000000e+00
bigcom269        0.000000e+00  0.000000e+00
bigcom272        0.000000e+00  0.000000e+00
bigcom274        0.000000e+00  0.000000e+00
bigcom281        0.000000e+00  0.000000e+00
bigcom291        0.000000e+00  0.000000e+00
bigcom292        0.000000e+00  3.469447e-20
bigcom295        0.000000e+00  0.000000e+00
bigcom299        0.000000e+00  3.469447e-20
bigcom301        0.000000e+00  0.000000e+00
bigcom306        0.000000e+00  0.000000e+00
bigcom309        0.000000e+00  0.000000e+00
bigcom314        0.000000e+00  1.734723e-20
bigcom321        0.000000e+00  0.000000e+00
bigcom341        0.000000e+00  0.000000e+00
bigcom350        0.000000e+00  1.734723e-20
bigcom353        0.000000e+00  0.000000e+00
bigcom359        0.000000e+00  0.000000e+00
bigcom363        0.000000e+00  0.000000e+00
bigcom365        0.000000e+00  0.000000e+00
bigcom385       -5.861665e-06  4.090766e-01
bigcom386        0.000000e+00  0.000000e+00
bigcom408        0.000000e+00  0.000000e+00
bigcom412        0.000000e+00  0.000000e+00
bigcom480        0.000000e+00  0.000000e+00
spin_vertex      2.589314e-05  1.591278e-01
membership_s1    1.748624e-04  8.666965e-02
membership_s3    0.000000e+00  0.000000e+00
membership_s4    0.000000e+00  1.084202e-21
membership_s5    0.000000e+00  9.757820e-21
membership_s6    0.000000e+00  1.626303e-21
membership_s7    0.000000e+00  0.000000e+00
membership_s8    0.000000e+00  1.734723e-20
membership_s9    0.000000e+00  0.000000e+00
membership_s11   0.000000e+00  0.000000e+00
membership_s12   0.000000e+00  1.387779e-19
membership_s14   0.000000e+00  0.000000e+00
membership_s15   0.000000e+00  0.000000e+00
membership_s16   0.000000e+00  1.734723e-20
membership_s17   0.000000e+00  0.000000e+00
membership_s18   0.000000e+00  3.469447e-20
membership_s20   0.000000e+00  0.000000e+00
membership_s21   0.000000e+00  3.469447e-20
membership_s22   0.000000e+00  0.000000e+00
membership_s24   0.000000e+00  0.000000e+00
membership_s25   0.000000e+00  0.000000e+00
membership_s26   0.000000e+00  0.000000e+00
membership_s27   0.000000e+00  0.000000e+00
membership_s28   0.000000e+00  0.000000e+00
membership_s30   1.467283e-04  5.052185e-02
membership_s31   0.000000e+00  0.000000e+00
membership_s32   3.610904e-04  1.218709e-01
membership_s33   0.000000e+00  0.000000e+00
membership_s36   0.000000e+00  0.000000e+00
membership_s37   0.000000e+00  0.000000e+00
V1               6.539189e-04  6.016335e-01
V2               1.125940e-03  6.664556e-01
pdi              0.000000e+00  1.626303e-21
adhesion         2.654520e-02  8.739947e-01
cohesion         2.629511e-02  8.582052e-01
inner            4.118250e-03  4.801117e-01
outer            1.086110e-03  5.642891e-01
ioratio          5.176036e-03  5.303359e-01
comsize          8.423650e-04  8.548816e-01
[1] "Dataset: med_TnotC Model GLM, run: 5 of 10 2015-06-22 15:00:32"
[1] "glmnet variable coefficients"
                    [,1]          [,2]
(Intercept)     -5.25554 -9.710273e+02
graph0           0.00000 -6.104533e-02
graph1           0.00000  2.747896e-04
graph2           0.00000  3.858985e-02
graph3           0.00000  1.042236e-05
graph4           0.00000 -5.159637e-07
graph5           0.00000 -3.808979e-04
graph6           0.00000 -5.471383e-05
graph7           0.00000 -3.761198e-03
graph8           0.00000  3.882899e-02
graph9           0.00000 -1.375313e-07
graph10          0.00000 -2.309096e-09
graph11          0.00000 -8.138166e-10
graph12          0.00000 -1.273402e-06
graph13          0.00000 -2.953965e-06
graph14          0.00000  2.510689e-07
graph15          0.00000 -3.910554e-05
graph16          0.00000  8.347365e-07
graph17          0.00000 -3.494972e-07
graph18          0.00000  2.085491e-05
graph19          0.00000  1.687262e-06
graph20          0.00000  2.614473e-05
graph21          0.00000  9.902237e-05
graph22          0.00000  6.898444e-05
graph23          0.00000 -1.371646e-04
graph24          0.00000  1.727389e-04
graph25          0.00000 -5.830691e-04
graph26          0.00000 -4.736704e-04
graph27          0.00000 -6.744239e-04
graph28          0.00000  3.147175e-03
graph29          0.00000 -4.924303e-03
orbit0           0.00000 -6.795412e-02
orbit1           0.00000  1.257081e-04
orbit2           0.00000  6.415902e-03
orbit3           0.00000  3.695385e-02
orbit4           0.00000  9.881022e-06
orbit5           0.00000  3.999508e-05
orbit6           0.00000 -4.698153e-07
orbit7           0.00000  1.172710e-03
orbit8           0.00000 -3.812932e-04
orbit9           0.00000 -4.177957e-05
orbit10          0.00000 -1.051596e-04
orbit11          0.00000 -3.074567e-04
orbit12          0.00000 -3.835080e-03
orbit13          0.00000 -1.588154e-02
orbit14          0.00000  3.852257e-02
orbit15          0.00000 -4.092881e-07
orbit16          0.00000  1.081714e-06
orbit17          0.00000 -1.740243e-06
orbit18          0.00000 -2.427315e-08
orbit19          0.00000  1.414712e-08
orbit20          0.00000 -2.431581e-07
orbit21          0.00000 -4.516458e-07
orbit22          0.00000 -7.138200e-10
orbit23          0.00000 -1.823173e-04
orbit24          0.00000 -2.007222e-06
orbit25          0.00000 -3.141970e-06
orbit26          0.00000  1.365544e-05
orbit27          0.00000  1.107463e-05
orbit28          0.00000 -1.055636e-05
orbit29          0.00000 -1.212480e-05
orbit30          0.00000 -1.726066e-05
orbit31          0.00000  6.239426e-07
orbit32          0.00000  2.471824e-07
orbit33          0.00000 -5.742848e-04
orbit34          0.00000 -3.961425e-05
orbit35          0.00000 -7.198801e-06
orbit36          0.00000  1.611438e-05
orbit37          0.00000  4.175054e-06
orbit38          0.00000 -7.934066e-05
orbit39          0.00000  6.701196e-06
orbit40          0.00000 -5.202173e-07
orbit41          0.00000 -1.087866e-04
orbit42          0.00000  1.897596e-03
orbit43          0.00000  1.952739e-05
orbit44          0.00000 -1.000176e-02
orbit45          0.00000  7.569223e-06
orbit46          0.00000  2.610346e-05
orbit47          0.00000 -8.696429e-05
orbit48          0.00000 -5.112450e-06
orbit49          0.00000  5.796150e-05
orbit50          0.00000 -5.124258e-03
orbit51          0.00000  1.363619e-04
orbit52          0.00000  1.927750e-04
orbit53          0.00000  1.572702e-03
orbit54          0.00000  7.509641e-05
orbit55          0.00000 -1.563063e-02
orbit56          0.00000  3.156061e-04
orbit57          0.00000 -3.805692e-04
orbit58          0.00000 -3.630638e-03
orbit59          0.00000  4.184497e-04
orbit60          0.00000 -8.472298e-05
orbit61          0.00000 -1.076747e-04
orbit62          0.00000 -4.504267e-04
orbit63          0.00000 -3.369199e-03
orbit64          0.00000 -1.115567e-03
orbit65          0.00000 -6.313190e-05
orbit66          0.00000 -1.451590e-03
orbit67          0.00000 -1.265038e-04
orbit68          0.00000 -5.560701e-04
orbit69          0.00000 -1.727556e-02
orbit70          0.00000  9.401644e-03
orbit71          0.00000 -4.252087e-03
orbit72          0.00000 -5.074220e-03
AP               0.00000  1.040031e+00
bet              0.00000  1.452192e-05
ecc              0.00000 -5.249100e-02
eccrad           0.00000 -2.853948e-01
close            0.00000  4.545419e+01
constraint       0.00000  9.735914e+00
coreness         0.00000  1.252584e-01
knn              0.00000 -9.254143e-03
hubscore         0.00000  3.007371e-01
pagerank         0.00000 -1.058317e+03
trans            0.00000 -2.544737e-01
evcent           0.00000  4.925849e+00
first            0.00000 -5.448424e-02
upto_second      0.00000  3.297536e-04
upto_third       0.00000  3.682009e-05
upto_fourth      0.00000  1.808457e-03
upto_fifth       0.00000 -1.861959e-02
upto_sixth       0.00000  8.729669e-02
second           0.00000  3.773277e-04
third            0.00000  5.551854e-05
fourth           0.00000 -4.989390e-11
fifth            0.00000 -2.422782e-03
sixth            0.00000  2.624952e-02
ratio1           0.00000 -4.830300e-03
ratio2           0.00000  7.100018e-02
ratio3           0.00000  4.987810e-01
ratio4           0.00000 -4.216957e+01
ratio5           0.00000 -9.762571e+00
ratio6           0.00000  3.697171e-02
selfinter        0.00000 -7.918605e-01
walktrap_vertex  0.00000 -1.375622e+00
bigcom1          0.00000 -1.482968e+00
bigcom2          0.00000 -2.949332e-02
bigcom3          0.00000 -3.441280e+00
bigcom4          0.00000  1.034321e+00
bigcom6          0.00000 -8.184821e-04
bigcom8          0.00000 -1.320809e+00
bigcom9          0.00000  0.000000e+00
bigcom11         0.00000 -1.994362e+00
bigcom13         0.00000 -2.028479e-01
bigcom15         0.00000 -1.758083e+00
bigcom16         0.00000  0.000000e+00
bigcom21         0.00000 -1.386297e+00
bigcom22         0.00000 -2.342239e+00
bigcom24         0.00000  0.000000e+00
bigcom26         0.00000 -1.495237e+00
bigcom28         0.00000  8.128555e-01
bigcom30         0.00000  2.996204e+00
bigcom31         0.00000  0.000000e+00
bigcom32         0.00000 -1.566385e+00
bigcom33         0.00000 -2.061677e+00
bigcom34         0.00000 -3.194513e-01
bigcom36         0.00000 -7.690323e-01
bigcom37         0.00000  0.000000e+00
bigcom38         0.00000 -2.398002e-01
bigcom39         0.00000 -1.201641e+00
bigcom40         0.00000 -9.500008e-01
bigcom43         0.00000  0.000000e+00
bigcom44         0.00000  0.000000e+00
bigcom46         0.00000 -1.067091e+00
bigcom47         0.00000 -1.569486e+00
bigcom49         0.00000  0.000000e+00
bigcom50         0.00000 -1.185666e+00
bigcom51         0.00000 -3.352161e-01
bigcom52         0.00000 -2.560837e-01
bigcom54         0.00000  0.000000e+00
bigcom56         0.00000 -1.478577e+00
bigcom62         0.00000 -1.884449e+00
bigcom66         0.00000  0.000000e+00
bigcom68         0.00000  0.000000e+00
bigcom69         0.00000  0.000000e+00
bigcom71         0.00000  0.000000e+00
bigcom72         0.00000  0.000000e+00
bigcom73         0.00000 -1.009041e+00
bigcom74         0.00000 -2.108224e+00
bigcom75         0.00000 -1.739226e+00
bigcom76         0.00000 -1.435316e+00
bigcom77         0.00000 -1.206206e+00
bigcom79         0.00000  0.000000e+00
bigcom80         0.00000 -2.953340e-03
bigcom82         0.00000 -4.605408e-01
bigcom83         0.00000  0.000000e+00
bigcom84         0.00000 -1.668480e+00
bigcom85         0.00000 -1.398269e-02
bigcom87         0.00000 -2.471184e+00
bigcom89         0.00000  0.000000e+00
bigcom91         0.00000 -1.902677e+00
bigcom92         0.00000  0.000000e+00
bigcom93         0.00000  0.000000e+00
bigcom96         0.00000 -1.006551e+00
bigcom97         0.00000 -1.265726e+00
bigcom98         0.00000 -1.294003e+00
bigcom99         0.00000  0.000000e+00
bigcom101        0.00000 -1.988390e-02
bigcom104        0.00000 -5.329047e-01
bigcom106        0.00000 -1.240471e+00
bigcom109        0.00000  0.000000e+00
bigcom113        0.00000  0.000000e+00
bigcom116        0.00000  2.269533e+00
bigcom120        0.00000  0.000000e+00
bigcom123        0.00000 -1.613926e+00
bigcom126        0.00000  0.000000e+00
bigcom127        0.00000 -1.090836e-01
bigcom137        0.00000 -6.707121e-01
bigcom139        0.00000 -1.751174e+00
bigcom140        0.00000  0.000000e+00
bigcom143        0.00000  0.000000e+00
bigcom145        0.00000  0.000000e+00
bigcom146        0.00000  0.000000e+00
bigcom147        0.00000 -2.225142e-01
bigcom149        0.00000 -1.106695e+00
bigcom153        0.00000 -9.434844e-01
bigcom154        0.00000  0.000000e+00
bigcom156        0.00000 -1.338363e+00
bigcom157        0.00000 -2.949934e-02
bigcom158        0.00000 -9.533255e-04
bigcom160        0.00000 -3.364510e-01
bigcom161        0.00000  0.000000e+00
bigcom162        0.00000  0.000000e+00
bigcom164        0.00000  0.000000e+00
bigcom166        0.00000  0.000000e+00
bigcom167        0.00000 -2.236343e+00
bigcom171        0.00000 -1.398448e+00
bigcom173        0.00000 -4.384951e-01
bigcom175        0.00000  0.000000e+00
bigcom176        0.00000  0.000000e+00
bigcom177        0.00000  0.000000e+00
bigcom178        0.00000 -1.031057e+00
bigcom180        0.00000 -1.009132e+00
bigcom181        0.00000  0.000000e+00
bigcom184        0.00000  0.000000e+00
bigcom186        0.00000 -1.232370e+00
bigcom187        0.00000  5.237370e+00
bigcom189        0.00000  0.000000e+00
bigcom194        0.00000  0.000000e+00
bigcom195        0.00000 -1.171191e+00
bigcom196        0.00000 -1.528380e+00
bigcom204        0.00000  0.000000e+00
bigcom205        0.00000 -1.518716e+00
bigcom212        0.00000  0.000000e+00
bigcom214        0.00000  0.000000e+00
bigcom222        0.00000 -7.069268e-02
bigcom223        0.00000  0.000000e+00
bigcom226        0.00000  0.000000e+00
bigcom227        0.00000  0.000000e+00
bigcom229        0.00000  0.000000e+00
bigcom233        0.00000  0.000000e+00
bigcom236        0.00000  0.000000e+00
bigcom237        0.00000 -3.680034e-01
bigcom246        0.00000 -9.058228e-01
bigcom248        0.00000  0.000000e+00
bigcom249        0.00000 -4.059132e-02
bigcom250        0.00000  0.000000e+00
bigcom254        0.00000  0.000000e+00
bigcom266        0.00000  0.000000e+00
bigcom269        0.00000  0.000000e+00
bigcom272        0.00000  0.000000e+00
bigcom274        0.00000 -8.590011e-03
bigcom281        0.00000  0.000000e+00
bigcom291        0.00000  0.000000e+00
bigcom292        0.00000 -1.637231e+00
bigcom295        0.00000 -1.529760e+00
bigcom299        0.00000 -3.819186e-01
bigcom301        0.00000  0.000000e+00
bigcom306        0.00000  0.000000e+00
bigcom309        0.00000  0.000000e+00
bigcom314        0.00000 -1.493152e+00
bigcom321        0.00000 -1.431118e+00
bigcom341        0.00000  0.000000e+00
bigcom350        0.00000 -2.013993e+00
bigcom353        0.00000  0.000000e+00
bigcom359        0.00000 -8.543472e-01
bigcom363        0.00000  0.000000e+00
bigcom365        0.00000  0.000000e+00
bigcom385        0.00000  5.535310e+00
bigcom386        0.00000  0.000000e+00
bigcom408        0.00000  0.000000e+00
bigcom412        0.00000 -1.512151e-04
bigcom480        0.00000  0.000000e+00
spin_vertex      0.00000  1.769601e-01
membership_s1    0.00000  2.825232e+00
membership_s3    0.00000  0.000000e+00
membership_s4    0.00000 -5.694216e-01
membership_s5    0.00000  1.087363e+00
membership_s6    0.00000 -1.113221e+00
membership_s7    0.00000 -3.462490e-01
membership_s8    0.00000  0.000000e+00
membership_s9    0.00000  0.000000e+00
membership_s11   0.00000  0.000000e+00
membership_s12   0.00000 -2.397156e-01
membership_s14   0.00000  0.000000e+00
membership_s15   0.00000 -1.358159e+00
membership_s16   0.00000  0.000000e+00
membership_s17   0.00000  0.000000e+00
membership_s18   0.00000 -2.490712e-02
membership_s20   0.00000  0.000000e+00
membership_s21   0.00000 -2.106106e-03
membership_s22   0.00000  0.000000e+00
membership_s24   0.00000  0.000000e+00
membership_s25   0.00000 -2.768434e-01
membership_s26   0.00000  0.000000e+00
membership_s27   0.00000 -6.010602e-01
membership_s28   0.00000  0.000000e+00
membership_s30   0.00000  2.403853e+00
membership_s31   0.00000 -6.117148e-01
membership_s32   0.00000  2.843800e+00
membership_s33   0.00000  0.000000e+00
membership_s36   0.00000 -7.759490e-02
membership_s37   0.00000 -5.011036e-01
V1               0.00000 -2.854808e+00
V2               0.00000 -2.023465e+00
pdi              0.00000 -7.809143e+03
adhesion         0.00000  6.841520e-04
cohesion         0.00000  1.008821e-03
inner            0.00000  4.510162e-04
outer            0.00000 -2.714239e-04
ioratio          0.00000  3.809954e+00
comsize          0.00000  1.716531e-03
[1] "Dataset: med_TnotC Model GBM, run: 6 of 10 2015-06-22 15:02:18"
Iter   TrainDeviance   ValidDeviance   StepSize   Improve
     1        0.0628            -nan     0.0100   -0.0000
     2        0.0593            -nan     0.0100    0.0008
     3        0.0576            -nan     0.0100   -0.0001
     4        0.0557            -nan     0.0100    0.0001
     5        0.0540            -nan     0.0100    0.0001
     6        0.0524            -nan     0.0100    0.0001
     7        0.0510            -nan     0.0100    0.0003
     8        0.0497            -nan     0.0100    0.0001
     9        0.0488            -nan     0.0100    0.0000
    10        0.0474            -nan     0.0100    0.0000
    20        0.0399            -nan     0.0100    0.0000
    40        0.0314            -nan     0.0100   -0.0000
    60        0.0258            -nan     0.0100   -0.0000
    80        0.0220            -nan     0.0100    0.0000
   100        0.0192            -nan     0.0100   -0.0000
   106        0.0185            -nan     0.0100   -0.0000

[1] "GBM variable coefficients"
                            var      rel.inf
ratio5                   ratio5 1.865305e+01
bigcom30               bigcom30 6.456265e+00
adhesion               adhesion 4.995520e+00
orbit18                 orbit18 3.965421e+00
V2                           V2 3.688844e+00
V1                           V1 3.483046e+00
comsize                 comsize 3.379078e+00
trans                     trans 3.353302e+00
outer                     outer 3.296142e+00
cohesion               cohesion 3.087629e+00
inner                     inner 2.324661e+00
spin_vertex         spin_vertex 2.071346e+00
pagerank               pagerank 1.930706e+00
ioratio                 ioratio 1.660942e+00
walktrap_vertex walktrap_vertex 1.651254e+00
bet                         bet 1.580568e+00
graph20                 graph20 1.569809e+00
orbit50                 orbit50 1.518243e+00
membership_s1     membership_s1 1.203158e+00
ratio4                   ratio4 1.076773e+00
orbit30                 orbit30 1.066676e+00
orbit38                 orbit38 9.981799e-01
third                     third 9.341874e-01
graph22                 graph22 9.119261e-01
graph5                   graph5 8.534148e-01
orbit47                 orbit47 7.166646e-01
orbit23                 orbit23 6.997756e-01
ratio1                   ratio1 6.678249e-01
graph7                   graph7 6.666745e-01
membership_s32   membership_s32 6.427932e-01
orbit54                 orbit54 6.413459e-01
orbit5                   orbit5 5.892999e-01
graph2                   graph2 5.758184e-01
ratio3                   ratio3 5.739134e-01
knn                         knn 5.612848e-01
orbit36                 orbit36 5.600018e-01
graph19                 graph19 5.282725e-01
orbit21                 orbit21 5.272672e-01
bigcom116             bigcom116 5.259631e-01
orbit64                 orbit64 5.204670e-01
orbit2                   orbit2 5.182660e-01
orbit10                 orbit10 5.175522e-01
ratio6                   ratio6 4.946313e-01
constraint           constraint 4.721809e-01
ratio2                   ratio2 4.661369e-01
orbit24                 orbit24 4.388574e-01
orbit37                 orbit37 4.368384e-01
graph21                 graph21 4.166944e-01
graph13                 graph13 4.161069e-01
graph15                 graph15 4.156167e-01
close                     close 3.977910e-01
orbit28                 orbit28 3.882995e-01
orbit33                 orbit33 3.821143e-01
orbit31                 orbit31 3.815483e-01
fourth                   fourth 3.722857e-01
graph26                 graph26 3.696683e-01
upto_third           upto_third 3.612034e-01
graph6                   graph6 3.142356e-01
orbit65                 orbit65 3.073186e-01
orbit40                 orbit40 2.987516e-01
orbit9                   orbit9 2.812594e-01
graph24                 graph24 2.794406e-01
orbit15                 orbit15 2.782157e-01
orbit39                 orbit39 2.696882e-01
orbit61                 orbit61 2.468098e-01
graph9                   graph9 2.313584e-01
orbit46                 orbit46 2.302379e-01
orbit19                 orbit19 2.259965e-01
orbit16                 orbit16 2.248447e-01
orbit44                 orbit44 2.214687e-01
orbit63                 orbit63 2.148229e-01
ecc                         ecc 2.128409e-01
graph1                   graph1 2.014618e-01
orbit62                 orbit62 2.010556e-01
orbit17                 orbit17 1.942720e-01
graph27                 graph27 1.921792e-01
graph12                 graph12 1.913485e-01
orbit56                 orbit56 1.744312e-01
orbit53                 orbit53 1.732049e-01
orbit48                 orbit48 1.675436e-01
orbit27                 orbit27 1.624532e-01
graph10                 graph10 1.613294e-01
membership_s30   membership_s30 1.610754e-01
graph11                 graph11 1.600863e-01
sixth                     sixth 1.549616e-01
bigcom28               bigcom28 1.466746e-01
orbit69                 orbit69 1.443192e-01
graph17                 graph17 1.390413e-01
AP                           AP 1.184547e-01
bigcom4                 bigcom4 1.141176e-01
graph0                   graph0 1.116502e-01
graph4                   graph4 1.102566e-01
graph3                   graph3 1.064161e-01
orbit7                   orbit7 9.724798e-02
orbit12                 orbit12 9.047136e-02
orbit32                 orbit32 8.408623e-02
graph18                 graph18 7.359758e-02
orbit20                 orbit20 7.027013e-02
orbit11                 orbit11 7.019143e-02
graph28                 graph28 6.821939e-02
fifth                     fifth 6.605451e-02
orbit13                 orbit13 5.323261e-02
orbit35                 orbit35 4.957377e-02
orbit1                   orbit1 4.240621e-02
orbit49                 orbit49 3.268856e-02
second                   second 3.251751e-02
graph14                 graph14 3.174087e-02
upto_sixth           upto_sixth 2.512649e-02
orbit71                 orbit71 2.136800e-02
graph16                 graph16 1.312995e-02
orbit55                 orbit55 4.416236e-04
orbit25                 orbit25 3.986541e-04
orbit60                 orbit60 2.033887e-04
orbit45                 orbit45 1.085541e-04
graph8                   graph8 0.000000e+00
graph23                 graph23 0.000000e+00
graph25                 graph25 0.000000e+00
graph29                 graph29 0.000000e+00
orbit0                   orbit0 0.000000e+00
orbit3                   orbit3 0.000000e+00
orbit4                   orbit4 0.000000e+00
orbit6                   orbit6 0.000000e+00
orbit8                   orbit8 0.000000e+00
orbit14                 orbit14 0.000000e+00
orbit22                 orbit22 0.000000e+00
orbit26                 orbit26 0.000000e+00
orbit29                 orbit29 0.000000e+00
orbit34                 orbit34 0.000000e+00
orbit41                 orbit41 0.000000e+00
orbit42                 orbit42 0.000000e+00
orbit43                 orbit43 0.000000e+00
orbit51                 orbit51 0.000000e+00
orbit52                 orbit52 0.000000e+00
orbit57                 orbit57 0.000000e+00
orbit58                 orbit58 0.000000e+00
orbit59                 orbit59 0.000000e+00
orbit66                 orbit66 0.000000e+00
orbit67                 orbit67 0.000000e+00
orbit68                 orbit68 0.000000e+00
orbit70                 orbit70 0.000000e+00
orbit72                 orbit72 0.000000e+00
eccrad                   eccrad 0.000000e+00
coreness               coreness 0.000000e+00
hubscore               hubscore 0.000000e+00
evcent                   evcent 0.000000e+00
first                     first 0.000000e+00
upto_second         upto_second 0.000000e+00
upto_fourth         upto_fourth 0.000000e+00
upto_fifth           upto_fifth 0.000000e+00
selfinter             selfinter 0.000000e+00
bigcom1                 bigcom1 0.000000e+00
bigcom2                 bigcom2 0.000000e+00
bigcom3                 bigcom3 0.000000e+00
bigcom6                 bigcom6 0.000000e+00
bigcom8                 bigcom8 0.000000e+00
bigcom9                 bigcom9 0.000000e+00
bigcom11               bigcom11 0.000000e+00
bigcom13               bigcom13 0.000000e+00
bigcom15               bigcom15 0.000000e+00
bigcom16               bigcom16 0.000000e+00
bigcom21               bigcom21 0.000000e+00
bigcom22               bigcom22 0.000000e+00
bigcom24               bigcom24 0.000000e+00
bigcom26               bigcom26 0.000000e+00
bigcom31               bigcom31 0.000000e+00
bigcom32               bigcom32 0.000000e+00
bigcom33               bigcom33 0.000000e+00
bigcom34               bigcom34 0.000000e+00
bigcom36               bigcom36 0.000000e+00
bigcom37               bigcom37 0.000000e+00
bigcom38               bigcom38 0.000000e+00
bigcom39               bigcom39 0.000000e+00
bigcom40               bigcom40 0.000000e+00
bigcom43               bigcom43 0.000000e+00
bigcom44               bigcom44 0.000000e+00
bigcom46               bigcom46 0.000000e+00
bigcom47               bigcom47 0.000000e+00
bigcom49               bigcom49 0.000000e+00
bigcom50               bigcom50 0.000000e+00
bigcom51               bigcom51 0.000000e+00
bigcom52               bigcom52 0.000000e+00
bigcom54               bigcom54 0.000000e+00
bigcom56               bigcom56 0.000000e+00
bigcom62               bigcom62 0.000000e+00
bigcom66               bigcom66 0.000000e+00
bigcom68               bigcom68 0.000000e+00
bigcom69               bigcom69 0.000000e+00
bigcom71               bigcom71 0.000000e+00
bigcom72               bigcom72 0.000000e+00
bigcom73               bigcom73 0.000000e+00
bigcom74               bigcom74 0.000000e+00
bigcom75               bigcom75 0.000000e+00
bigcom76               bigcom76 0.000000e+00
bigcom77               bigcom77 0.000000e+00
bigcom79               bigcom79 0.000000e+00
bigcom80               bigcom80 0.000000e+00
bigcom82               bigcom82 0.000000e+00
bigcom83               bigcom83 0.000000e+00
bigcom84               bigcom84 0.000000e+00
bigcom85               bigcom85 0.000000e+00
bigcom87               bigcom87 0.000000e+00
bigcom89               bigcom89 0.000000e+00
bigcom91               bigcom91 0.000000e+00
bigcom92               bigcom92 0.000000e+00
bigcom93               bigcom93 0.000000e+00
bigcom96               bigcom96 0.000000e+00
bigcom97               bigcom97 0.000000e+00
bigcom98               bigcom98 0.000000e+00
bigcom99               bigcom99 0.000000e+00
bigcom101             bigcom101 0.000000e+00
bigcom104             bigcom104 0.000000e+00
bigcom106             bigcom106 0.000000e+00
bigcom109             bigcom109 0.000000e+00
bigcom113             bigcom113 0.000000e+00
bigcom120             bigcom120 0.000000e+00
bigcom123             bigcom123 0.000000e+00
bigcom126             bigcom126 0.000000e+00
bigcom127             bigcom127 0.000000e+00
bigcom137             bigcom137 0.000000e+00
bigcom139             bigcom139 0.000000e+00
bigcom140             bigcom140 0.000000e+00
bigcom143             bigcom143 0.000000e+00
bigcom145             bigcom145 0.000000e+00
bigcom146             bigcom146 0.000000e+00
bigcom147             bigcom147 0.000000e+00
bigcom149             bigcom149 0.000000e+00
bigcom153             bigcom153 0.000000e+00
bigcom154             bigcom154 0.000000e+00
bigcom156             bigcom156 0.000000e+00
bigcom157             bigcom157 0.000000e+00
bigcom158             bigcom158 0.000000e+00
bigcom160             bigcom160 0.000000e+00
bigcom161             bigcom161 0.000000e+00
bigcom162             bigcom162 0.000000e+00
bigcom164             bigcom164 0.000000e+00
bigcom166             bigcom166 0.000000e+00
bigcom167             bigcom167 0.000000e+00
bigcom171             bigcom171 0.000000e+00
bigcom173             bigcom173 0.000000e+00
bigcom175             bigcom175 0.000000e+00
bigcom176             bigcom176 0.000000e+00
bigcom177             bigcom177 0.000000e+00
bigcom178             bigcom178 0.000000e+00
bigcom180             bigcom180 0.000000e+00
bigcom181             bigcom181 0.000000e+00
bigcom184             bigcom184 0.000000e+00
bigcom186             bigcom186 0.000000e+00
bigcom187             bigcom187 0.000000e+00
bigcom189             bigcom189 0.000000e+00
bigcom194             bigcom194 0.000000e+00
bigcom195             bigcom195 0.000000e+00
bigcom196             bigcom196 0.000000e+00
bigcom204             bigcom204 0.000000e+00
bigcom205             bigcom205 0.000000e+00
bigcom212             bigcom212 0.000000e+00
bigcom214             bigcom214 0.000000e+00
bigcom222             bigcom222 0.000000e+00
bigcom223             bigcom223 0.000000e+00
bigcom226             bigcom226 0.000000e+00
bigcom227             bigcom227 0.000000e+00
bigcom229             bigcom229 0.000000e+00
bigcom233             bigcom233 0.000000e+00
bigcom236             bigcom236 0.000000e+00
bigcom237             bigcom237 0.000000e+00
bigcom246             bigcom246 0.000000e+00
bigcom248             bigcom248 0.000000e+00
bigcom249             bigcom249 0.000000e+00
bigcom250             bigcom250 0.000000e+00
bigcom254             bigcom254 0.000000e+00
bigcom266             bigcom266 0.000000e+00
bigcom269             bigcom269 0.000000e+00
bigcom272             bigcom272 0.000000e+00
bigcom274             bigcom274 0.000000e+00
bigcom281             bigcom281 0.000000e+00
bigcom291             bigcom291 0.000000e+00
bigcom292             bigcom292 0.000000e+00
bigcom295             bigcom295 0.000000e+00
bigcom299             bigcom299 0.000000e+00
bigcom301             bigcom301 0.000000e+00
bigcom306             bigcom306 0.000000e+00
bigcom309             bigcom309 0.000000e+00
bigcom314             bigcom314 0.000000e+00
bigcom321             bigcom321 0.000000e+00
bigcom341             bigcom341 0.000000e+00
bigcom350             bigcom350 0.000000e+00
bigcom353             bigcom353 0.000000e+00
bigcom359             bigcom359 0.000000e+00
bigcom363             bigcom363 0.000000e+00
bigcom365             bigcom365 0.000000e+00
bigcom385             bigcom385 0.000000e+00
bigcom386             bigcom386 0.000000e+00
bigcom408             bigcom408 0.000000e+00
bigcom412             bigcom412 0.000000e+00
bigcom480             bigcom480 0.000000e+00
membership_s3     membership_s3 0.000000e+00
membership_s4     membership_s4 0.000000e+00
membership_s5     membership_s5 0.000000e+00
membership_s6     membership_s6 0.000000e+00
membership_s7     membership_s7 0.000000e+00
membership_s8     membership_s8 0.000000e+00
membership_s9     membership_s9 0.000000e+00
membership_s11   membership_s11 0.000000e+00
membership_s12   membership_s12 0.000000e+00
membership_s14   membership_s14 0.000000e+00
membership_s15   membership_s15 0.000000e+00
membership_s16   membership_s16 0.000000e+00
membership_s17   membership_s17 0.000000e+00
membership_s18   membership_s18 0.000000e+00
membership_s20   membership_s20 0.000000e+00
membership_s21   membership_s21 0.000000e+00
membership_s22   membership_s22 0.000000e+00
membership_s24   membership_s24 0.000000e+00
membership_s25   membership_s25 0.000000e+00
membership_s26   membership_s26 0.000000e+00
membership_s27   membership_s27 0.000000e+00
membership_s28   membership_s28 0.000000e+00
membership_s31   membership_s31 0.000000e+00
membership_s33   membership_s33 0.000000e+00
membership_s36   membership_s36 0.000000e+00
membership_s37   membership_s37 0.000000e+00
pdi                         pdi 0.000000e+00
[1] "Dataset: med_TnotC Model RF, run: 6 of 10 2015-06-22 15:02:59"
     |      Out-of-bag   |
Tree |      MSE  %Var(y) |
   1 |  0.01109   214.88 |
   2 | 0.009185   177.96 |
   3 |  0.01006   194.88 |
   4 | 0.008693   168.43 |
   5 |  0.00824   159.65 |
   6 | 0.007406   143.50 |
   7 | 0.007805   151.23 |
   8 | 0.007544   146.17 |
   9 | 0.006965   134.95 |
  10 | 0.006632   128.49 |
  11 | 0.006456   125.09 |
  12 | 0.006468   125.31 |
  13 | 0.006548   126.87 |
  14 | 0.006494   125.83 |
  15 | 0.006516   126.24 |
  16 | 0.006501   125.96 |
  17 | 0.006227   120.66 |
  18 | 0.006095   118.10 |
  19 | 0.006067   117.56 |
  20 | 0.006115   118.49 |
  21 | 0.006025   116.73 |
  22 | 0.005976   115.79 |
  23 | 0.005943   115.16 |
  24 | 0.005935   115.00 |
  25 | 0.005908   114.48 |
  26 | 0.005897   114.26 |
  27 | 0.005903   114.38 |
  28 | 0.005854   113.43 |
  29 |  0.00586   113.55 |
  30 | 0.005833   113.03 |
  31 | 0.005819   112.74 |
  32 | 0.005815   112.67 |
  33 | 0.005822   112.80 |
  34 | 0.005819   112.75 |
  35 | 0.005802   112.42 |
  36 |  0.00581   112.57 |
  37 | 0.005825   112.87 |
  38 | 0.005831   112.99 |
  39 | 0.005846   113.27 |
  40 | 0.005828   112.92 |
  41 | 0.005853   113.41 |
  42 | 0.005818   112.72 |
  43 | 0.005786   112.11 |
  44 | 0.005778   111.96 |
  45 | 0.005776   111.91 |
  46 | 0.005738   111.18 |
  47 | 0.005735   111.11 |
  48 | 0.005717   110.76 |
  49 | 0.005705   110.53 |
  50 | 0.005709   110.61 |
  51 | 0.005702   110.48 |
  52 | 0.005698   110.40 |
  53 | 0.005704   110.51 |
  54 | 0.005695   110.35 |
  55 | 0.005684   110.13 |
  56 |  0.00568   110.06 |
  57 | 0.005676   109.98 |
  58 | 0.005669   109.83 |
  59 | 0.005681   110.07 |
  60 |  0.00571   110.64 |
  61 | 0.005712   110.67 |
  62 | 0.005709   110.62 |
  63 | 0.005711   110.65 |
  64 | 0.005708   110.59 |
  65 | 0.005694   110.33 |
  66 |   0.0057   110.44 |
  67 | 0.005704   110.52 |
  68 | 0.005718   110.79 |
  69 | 0.005711   110.66 |
  70 | 0.005705   110.54 |
  71 | 0.005708   110.59 |
  72 | 0.005704   110.52 |
  73 | 0.005694   110.32 |
  74 | 0.005681   110.08 |
  75 | 0.005695   110.34 |
  76 | 0.005671   109.88 |
  77 | 0.005681   110.08 |
  78 | 0.005684   110.13 |
  79 | 0.005687   110.18 |
  80 | 0.005676   109.98 |
  81 | 0.005677   110.00 |
  82 | 0.005679   110.02 |
  83 | 0.005694   110.32 |
  84 | 0.005687   110.19 |
  85 | 0.005706   110.56 |
  86 | 0.005708   110.59 |
  87 | 0.005714   110.71 |
  88 | 0.005709   110.61 |
  89 | 0.005701   110.47 |
  90 | 0.005699   110.41 |
  91 | 0.005686   110.16 |
  92 | 0.005686   110.16 |
  93 | 0.005675   109.96 |
  94 | 0.005661   109.68 |
  95 | 0.005654   109.54 |
  96 | 0.005651   109.48 |
  97 | 0.005645   109.38 |
  98 | 0.005636   109.21 |
  99 | 0.005636   109.20 |
 100 | 0.005629   109.07 |
[1] "Random Forest variable coefficients"
                      %IncMSE IncNodePurity
graph0           1.540642e-04  8.524387e-02
graph1           1.055100e-04  9.861111e-03
graph2           1.944969e-05  3.056212e-02
graph3           2.486673e-04  1.464469e-02
graph4           1.170482e-05  7.084378e-02
graph5           3.879518e-04  1.442291e-01
graph6           1.249897e-04  5.687758e-02
graph7           4.380507e-04  1.034298e-01
graph8           1.344608e-04  5.475957e-02
graph9           8.339359e-04  8.761435e-02
graph10          1.164893e-04  5.357476e-02
graph11          2.228440e-04  9.810144e-02
graph12          4.389166e-04  5.372670e-02
graph13         -1.199760e-05  9.761905e-03
graph14          6.231274e-04  1.720673e-01
graph15          1.414034e-03  1.338545e-01
graph16          2.207186e-04  2.847984e-02
graph17          2.525690e-04  1.295133e-01
graph18          3.979910e-05  3.043888e-02
graph19          1.031554e-03  9.648384e-02
graph20          3.762431e-03  1.607875e-01
graph21          4.074642e-04  9.236462e-02
graph22          2.855750e-04  4.328281e-02
graph23          9.963995e-05  1.458233e-01
graph24          2.872658e-04  5.035864e-02
graph25          5.595722e-04  9.062696e-02
graph26          2.380992e-04  5.147882e-02
graph27          7.104796e-05  6.799451e-03
graph28          2.751642e-04  9.481298e-02
graph29          8.802817e-05  1.453901e-03
orbit0           1.285163e-06  1.038791e-02
orbit1           1.136523e-04  1.334418e-02
orbit2           1.969679e-04  7.343631e-02
orbit3           4.183463e-04  9.770558e-02
orbit4           9.592813e-05  4.291962e-02
orbit5           2.993302e-05  3.379031e-02
orbit6           3.479029e-04  7.716759e-02
orbit7           4.836118e-04  7.681648e-02
orbit8           3.799395e-04  1.456742e-01
orbit9           3.159590e-04  1.670250e-01
orbit10          1.938625e-04  8.717593e-02
orbit11          5.719737e-05  1.267852e-01
orbit12          3.383383e-04  5.984566e-02
orbit13          2.671366e-04  4.015272e-02
orbit14          8.980255e-05  4.349044e-02
orbit15          1.016660e-03  6.871822e-03
orbit16          3.273018e-04  1.162606e-01
orbit17          1.720214e-03  1.544044e-01
orbit18          5.296396e-04  3.183149e-01
orbit19          5.820956e-04  2.300387e-01
orbit20          4.681100e-05  1.922093e-02
orbit21          1.849883e-04  1.267744e-01
orbit22          3.274646e-04  1.181648e-01
orbit23          2.216930e-04  1.017697e-01
orbit24          2.049081e-04  2.031461e-01
orbit25          9.990675e-05  3.800253e-02
orbit26          1.865351e-04  5.955493e-02
orbit27          1.075192e-04  9.542879e-02
orbit28          3.293668e-04  1.257218e-01
orbit29          2.998257e-04  1.261869e-01
orbit30          2.275792e-04  8.999121e-02
orbit31          5.042875e-04  1.411482e-01
orbit32          7.037550e-04  2.000166e-01
orbit33          1.127932e-04  1.209660e-01
orbit34          4.139002e-05  1.041518e-02
orbit35          6.532090e-05  4.386665e-02
orbit36          1.307302e-03  1.264181e-01
orbit37          3.342154e-04  1.417940e-01
orbit38          1.030496e-03  5.756482e-02
orbit39          5.855410e-04  2.854701e-01
orbit40          6.979339e-04  1.754725e-01
orbit41          4.700353e-05  3.551331e-02
orbit42          7.381918e-05  1.888671e-03
orbit43          2.058813e-04  5.657404e-02
orbit44          1.924883e-04  5.046614e-02
orbit45          2.596511e-04  1.674230e-01
orbit46          1.461713e-04  3.818788e-02
orbit47          4.662005e-05  4.340517e-02
orbit48          1.003053e-04  3.547290e-02
orbit49          1.717219e-03  1.507603e-01
orbit50          1.066240e-05  8.374518e-02
orbit51          1.369587e-04  1.627568e-03
orbit52          6.344336e-04  2.097189e-01
orbit53          0.000000e+00  9.230769e-03
orbit54          1.185536e-05  3.400000e-02
orbit55          3.080989e-04  5.243507e-02
orbit56          4.147492e-04  1.187556e-01
orbit57          8.787346e-05  3.552381e-02
orbit58          0.000000e+00  4.910352e-18
orbit59          8.556394e-04  2.494659e-02
orbit60          1.489691e-05  3.390476e-02
orbit61          5.783690e-05  2.068077e-03
orbit62          3.110964e-04  6.906038e-02
orbit63          9.237713e-06  4.373202e-02
orbit64          6.084537e-08  8.147585e-02
orbit65          1.492223e-03  8.421507e-02
orbit66         -8.763167e-08  1.749912e-02
orbit67          7.163686e-05  6.349495e-02
orbit68          1.779359e-05  4.124060e-02
orbit69          4.018080e-04  4.009218e-02
orbit70          1.577748e-04  3.490251e-02
orbit71          1.433634e-04  2.319915e-03
orbit72          2.034381e-04  1.155203e-02
AP              -5.917160e-06  1.882353e-02
bet              4.593871e-04  4.661605e-01
ecc              5.927682e-06  4.701860e-02
eccrad           8.890099e-06  7.485882e-02
close            2.126080e-04  5.464569e-02
constraint       5.831296e-04  1.260078e-01
coreness         1.430950e-04  7.067587e-02
knn              6.073309e-04  2.407347e-01
hubscore         9.406232e-05  1.077586e-03
pagerank         2.916469e-04  4.605698e-01
trans            1.372442e-04  1.511060e-01
evcent           3.537736e-05  9.273486e-03
first            3.456910e-05  1.186552e-01
upto_second      1.127124e-04  2.958709e-02
upto_third       1.497055e-04  7.399298e-02
upto_fourth      1.897433e-03  8.288466e-02
upto_fifth       2.626902e-04  1.187459e-01
upto_sixth      -2.750904e-06  3.138974e-03
second           3.031341e-04  5.949638e-02
third            1.291699e-03  3.867488e-01
fourth           6.519434e-05  4.740855e-02
fifth            9.161320e-04  2.021292e-01
sixth            4.533144e-04  1.630825e-01
ratio1           5.380260e-04  2.068972e-01
ratio2           7.607369e-05  5.404212e-02
ratio3           1.283859e-03  1.085605e-01
ratio4           6.290328e-04  2.391983e-01
ratio5           8.330158e-04  1.175601e+00
ratio6           8.962375e-05  1.308775e-01
selfinter        6.613757e-06  2.607143e-02
walktrap_vertex  1.522924e-04  3.707561e-01
bigcom1          0.000000e+00  6.049848e-19
bigcom2          0.000000e+00  0.000000e+00
bigcom3          0.000000e+00  1.469094e-19
bigcom4          1.174661e-05  3.555844e-02
bigcom6          0.000000e+00  2.797242e-19
bigcom8          0.000000e+00  1.875670e-19
bigcom9          0.000000e+00  0.000000e+00
bigcom11         0.000000e+00  6.505213e-21
bigcom13         0.000000e+00  2.168404e-21
bigcom15         0.000000e+00  0.000000e+00
bigcom16         0.000000e+00  0.000000e+00
bigcom21         0.000000e+00  5.421011e-21
bigcom22         0.000000e+00  9.757820e-21
bigcom24         0.000000e+00  0.000000e+00
bigcom26         0.000000e+00  0.000000e+00
bigcom28        -3.255932e-05  5.844233e-02
bigcom30         1.344164e-03  5.773885e-01
bigcom31         0.000000e+00  2.168404e-21
bigcom32         0.000000e+00  2.783689e-19
bigcom33         0.000000e+00  0.000000e+00
bigcom34         0.000000e+00  0.000000e+00
bigcom36         0.000000e+00  0.000000e+00
bigcom37         0.000000e+00  0.000000e+00
bigcom38         0.000000e+00  4.336809e-21
bigcom39         0.000000e+00  2.168404e-21
bigcom40         0.000000e+00  5.374932e-19
bigcom43         0.000000e+00  2.775558e-19
bigcom44         0.000000e+00  2.157562e-19
bigcom46         0.000000e+00  0.000000e+00
bigcom47         0.000000e+00  2.710505e-21
bigcom49         0.000000e+00  0.000000e+00
bigcom50         0.000000e+00  2.168404e-21
bigcom51         0.000000e+00  0.000000e+00
bigcom52         1.164727e-05  4.763024e-01
bigcom54         0.000000e+00  2.168404e-21
bigcom56         0.000000e+00  0.000000e+00
bigcom62         0.000000e+00  0.000000e+00
bigcom66         0.000000e+00  0.000000e+00
bigcom68         0.000000e+00  0.000000e+00
bigcom69         0.000000e+00  2.775558e-19
bigcom71         0.000000e+00  0.000000e+00
bigcom72         0.000000e+00  0.000000e+00
bigcom73         0.000000e+00  4.336809e-21
bigcom74         0.000000e+00  2.168404e-21
bigcom75         0.000000e+00  0.000000e+00
bigcom76         0.000000e+00  0.000000e+00
bigcom77         0.000000e+00  2.168404e-21
bigcom79         0.000000e+00  2.168404e-21
bigcom80         0.000000e+00  2.775558e-19
bigcom82         0.000000e+00  0.000000e+00
bigcom83         0.000000e+00  2.168404e-21
bigcom84         0.000000e+00  0.000000e+00
bigcom85         0.000000e+00  0.000000e+00
bigcom87         0.000000e+00  4.163336e-19
bigcom89         0.000000e+00  0.000000e+00
bigcom91         0.000000e+00  0.000000e+00
bigcom92         0.000000e+00  5.551115e-19
bigcom93         0.000000e+00  0.000000e+00
bigcom96         0.000000e+00  0.000000e+00
bigcom97         0.000000e+00  0.000000e+00
bigcom98         0.000000e+00  1.387779e-19
bigcom99         0.000000e+00  0.000000e+00
bigcom101        0.000000e+00  4.336809e-21
bigcom104        0.000000e+00  0.000000e+00
bigcom106        0.000000e+00  2.775558e-19
bigcom109        0.000000e+00  2.775558e-19
bigcom113        0.000000e+00  0.000000e+00
bigcom116        3.903226e-05  1.641410e-01
bigcom120        0.000000e+00  0.000000e+00
bigcom123        0.000000e+00  0.000000e+00
bigcom126        0.000000e+00  0.000000e+00
bigcom127        0.000000e+00  0.000000e+00
bigcom137        0.000000e+00  0.000000e+00
bigcom139        0.000000e+00  0.000000e+00
bigcom140        0.000000e+00  0.000000e+00
bigcom143        0.000000e+00  2.168404e-21
bigcom145        0.000000e+00  0.000000e+00
bigcom146        0.000000e+00  0.000000e+00
bigcom147        0.000000e+00  1.084202e-21
bigcom149        0.000000e+00  2.775558e-19
bigcom153        0.000000e+00  2.168404e-21
bigcom154        0.000000e+00  6.505213e-21
bigcom156        0.000000e+00  0.000000e+00
bigcom157        0.000000e+00  2.775558e-19
bigcom158        0.000000e+00  2.168404e-21
bigcom160        0.000000e+00  0.000000e+00
bigcom161        0.000000e+00  2.775558e-19
bigcom162        0.000000e+00  0.000000e+00
bigcom164        0.000000e+00  0.000000e+00
bigcom166        0.000000e+00  2.168404e-21
bigcom167        0.000000e+00  0.000000e+00
bigcom171        0.000000e+00  2.840610e-19
bigcom173        0.000000e+00  4.206704e-19
bigcom175        0.000000e+00  2.775558e-19
bigcom176        0.000000e+00  0.000000e+00
bigcom177        0.000000e+00  2.168404e-21
bigcom178        0.000000e+00  2.775558e-19
bigcom180        0.000000e+00  2.797242e-19
bigcom181        0.000000e+00  2.797242e-19
bigcom184        0.000000e+00  0.000000e+00
bigcom186        0.000000e+00  0.000000e+00
bigcom187        4.424779e-06  5.173207e-01
bigcom189        0.000000e+00  1.084202e-21
bigcom194        0.000000e+00  0.000000e+00
bigcom195        0.000000e+00  0.000000e+00
bigcom196        0.000000e+00  0.000000e+00
bigcom204        0.000000e+00  0.000000e+00
bigcom205        0.000000e+00  0.000000e+00
bigcom212        0.000000e+00  0.000000e+00
bigcom214        0.000000e+00  0.000000e+00
bigcom222        0.000000e+00  0.000000e+00
bigcom223        0.000000e+00  0.000000e+00
bigcom226        0.000000e+00  2.775558e-19
bigcom227        0.000000e+00  2.797242e-19
bigcom229        0.000000e+00  0.000000e+00
bigcom233        0.000000e+00  2.775558e-19
bigcom236        0.000000e+00  0.000000e+00
bigcom237        0.000000e+00  2.168404e-21
bigcom246        0.000000e+00  6.505213e-21
bigcom248        0.000000e+00  0.000000e+00
bigcom249        0.000000e+00  2.168404e-21
bigcom250        0.000000e+00  3.252607e-21
bigcom254        0.000000e+00  0.000000e+00
bigcom266        0.000000e+00  2.168404e-21
bigcom269        0.000000e+00  0.000000e+00
bigcom272        0.000000e+00  0.000000e+00
bigcom274        0.000000e+00  2.168404e-21
bigcom281        0.000000e+00  2.775558e-19
bigcom291        0.000000e+00  2.797242e-19
bigcom292        0.000000e+00  0.000000e+00
bigcom295        0.000000e+00  0.000000e+00
bigcom299        0.000000e+00  0.000000e+00
bigcom301        0.000000e+00  0.000000e+00
bigcom306        0.000000e+00  0.000000e+00
bigcom309        0.000000e+00  0.000000e+00
bigcom314        0.000000e+00  4.163336e-19
bigcom321        0.000000e+00  0.000000e+00
bigcom341        0.000000e+00  0.000000e+00
bigcom350        0.000000e+00  0.000000e+00
bigcom353        0.000000e+00  0.000000e+00
bigcom359        0.000000e+00  4.163336e-19
bigcom363        0.000000e+00  0.000000e+00
bigcom365        0.000000e+00  0.000000e+00
bigcom385        0.000000e+00  3.529295e-01
bigcom386        0.000000e+00  0.000000e+00
bigcom408        0.000000e+00  0.000000e+00
bigcom412        0.000000e+00  0.000000e+00
bigcom480        0.000000e+00  2.775558e-19
spin_vertex      6.143165e-05  1.784370e-01
membership_s1    3.102702e-04  6.350064e-02
membership_s3    0.000000e+00  0.000000e+00
membership_s4    0.000000e+00  1.396452e-18
membership_s5    0.000000e+00  5.030698e-19
membership_s6    0.000000e+00  1.593777e-19
membership_s7    0.000000e+00  1.561251e-19
membership_s8    0.000000e+00  4.336809e-21
membership_s9    0.000000e+00  0.000000e+00
membership_s11   0.000000e+00  0.000000e+00
membership_s12   0.000000e+00  2.797242e-19
membership_s14   0.000000e+00  0.000000e+00
membership_s15   0.000000e+00  6.505213e-21
membership_s16   0.000000e+00  0.000000e+00
membership_s17   0.000000e+00  0.000000e+00
membership_s18   0.000000e+00  4.336809e-21
membership_s20   0.000000e+00  0.000000e+00
membership_s21   0.000000e+00  8.673617e-21
membership_s22   0.000000e+00  2.168404e-21
membership_s24   0.000000e+00  0.000000e+00
membership_s25   0.000000e+00  0.000000e+00
membership_s26   0.000000e+00  0.000000e+00
membership_s27   0.000000e+00  2.545165e-19
membership_s28   0.000000e+00  0.000000e+00
membership_s30   9.351087e-05  4.474182e-02
membership_s31   0.000000e+00  9.757820e-19
membership_s32   2.781964e-04  1.085643e-01
membership_s33   0.000000e+00  0.000000e+00
membership_s36   0.000000e+00  1.113476e-18
membership_s37   0.000000e+00  4.336809e-21
V1               7.106984e-04  4.918060e-01
V2               1.179514e-03  7.546975e-01
pdi              1.326923e-07  4.719212e-02
adhesion         1.181304e-02  6.680209e-01
cohesion         1.097087e-02  7.771515e-01
inner            3.066889e-03  4.255892e-01
outer            1.508524e-03  8.544294e-01
ioratio          4.993420e-03  5.177135e-01
comsize          1.096831e-03  5.920059e-01
[1] "Dataset: med_TnotC Model GLM, run: 6 of 10 2015-06-22 15:04:31"
[1] "glmnet variable coefficients"
                     [,1]          [,2]
(Intercept)     -5.256192 -1.517760e+01
graph0           0.000000 -2.760166e-02
graph1           0.000000  8.100478e-05
graph2           0.000000  1.127342e-02
graph3           0.000000  8.527680e-06
graph4           0.000000 -7.017137e-08
graph5           0.000000 -6.618022e-04
graph6           0.000000 -2.000184e-05
graph7           0.000000 -4.264201e-03
graph8           0.000000  3.630185e-03
graph9           0.000000 -7.877218e-08
graph10          0.000000  4.837820e-12
graph11          0.000000 -4.862865e-10
graph12          0.000000 -2.701247e-07
graph13          0.000000 -6.481822e-07
graph14          0.000000  1.461512e-07
graph15          0.000000 -2.886919e-05
graph16          0.000000  7.051067e-07
graph17          0.000000  7.524888e-07
graph18          0.000000 -9.355907e-06
graph19          0.000000 -7.970471e-06
graph20          0.000000 -6.829505e-06
graph21          0.000000  1.004256e-04
graph22          0.000000  3.120456e-05
graph23          0.000000 -1.094377e-04
graph24          0.000000  1.758521e-04
graph25          0.000000  0.000000e+00
graph26          0.000000 -1.169217e-05
graph27          0.000000 -1.551211e-03
graph28          0.000000  4.419660e-03
graph29          0.000000 -3.008345e-03
orbit0           0.000000 -2.078197e-02
orbit1           0.000000  7.089127e-05
orbit2           0.000000  3.756786e-03
orbit3           0.000000  1.081795e-02
orbit4           0.000000  1.331455e-05
orbit5           0.000000  1.539822e-05
orbit6           0.000000 -7.369689e-08
orbit7           0.000000  3.193480e-04
orbit8           0.000000 -7.254847e-04
orbit9           0.000000 -8.984915e-06
orbit10          0.000000 -6.926332e-05
orbit11          0.000000  1.448277e-03
orbit12          0.000000 -5.280192e-03
orbit13          0.000000 -6.251641e-03
orbit14          0.000000  4.093952e-03
orbit15          0.000000 -5.761379e-07
orbit16          0.000000  2.332227e-06
orbit17          0.000000 -1.392405e-06
orbit18          0.000000 -1.749876e-08
orbit19          0.000000  3.198322e-08
orbit20          0.000000 -1.560827e-07
orbit21          0.000000 -1.914553e-06
orbit22          0.000000 -4.413061e-10
orbit23          0.000000 -9.605162e-05
orbit24          0.000000 -3.247524e-10
orbit25          0.000000 -3.213729e-06
orbit26          0.000000  1.861865e-06
orbit27          0.000000  3.132789e-06
orbit28          0.000000 -2.603056e-05
orbit29          0.000000 -2.222333e-06
orbit30          0.000000 -1.162820e-05
orbit31          0.000000  3.299748e-07
orbit32          0.000000  1.545621e-07
orbit33          0.000000 -5.311117e-04
orbit34          0.000000 -2.617124e-05
orbit35          0.000000 -5.360262e-06
orbit36          0.000000 -1.117627e-05
orbit37          0.000000  5.673582e-06
orbit38          0.000000 -2.975244e-06
orbit39          0.000000  1.518772e-05
orbit40          0.000000  7.871394e-07
orbit41          0.000000 -6.383093e-05
orbit42          0.000000  7.303723e-04
orbit43          0.000000 -1.057127e-05
orbit44          0.000000  6.464376e-03
orbit45          0.000000 -2.685615e-05
orbit46          0.000000 -2.784351e-06
orbit47          0.000000 -1.380497e-05
orbit48          0.000000 -3.985385e-05
orbit49          0.000000 -2.730033e-07
orbit50          0.000000 -3.012803e-03
orbit51          0.000000  1.538716e-04
orbit52          0.000000  3.934637e-04
orbit53          0.000000  1.144752e-04
orbit54          0.000000  3.619553e-05
orbit55          0.000000 -7.445112e-03
orbit56          0.000000  9.607941e-05
orbit57          0.000000 -2.811296e-04
orbit58          0.000000  6.079709e-04
orbit59          0.000000  2.417183e-04
orbit60          0.000000  7.698199e-04
orbit61          0.000000 -1.224261e-02
orbit62          0.000000  2.934154e-04
orbit63          0.000000  1.101138e-03
orbit64          0.000000 -7.982327e-04
orbit65          0.000000 -1.113425e-03
orbit66          0.000000  2.131941e-04
orbit67          0.000000  0.000000e+00
orbit68          0.000000 -2.507069e-03
orbit69          0.000000  6.795563e-02
orbit70          0.000000  1.153073e-02
orbit71          0.000000 -2.484708e-03
orbit72          0.000000 -2.991869e-03
AP               0.000000  7.685067e-01
bet              0.000000  1.803444e-05
ecc              0.000000  2.007376e-02
eccrad           0.000000  1.376010e-01
close            0.000000  2.568257e+01
constraint       0.000000  1.084727e+01
coreness         0.000000  1.565161e-01
knn              0.000000 -4.218154e-03
hubscore         0.000000  0.000000e+00
pagerank         0.000000 -1.461104e+00
trans            0.000000 -2.076947e+00
evcent           0.000000  0.000000e+00
first            0.000000 -2.302657e-02
upto_second      0.000000  1.174480e-04
upto_third       0.000000  0.000000e+00
upto_fourth      0.000000  1.100645e-03
upto_fifth       0.000000 -1.650383e-02
upto_sixth       0.000000  1.796981e-02
second           0.000000  1.343758e-04
third            0.000000  3.488985e-05
fourth           0.000000  2.661207e-06
fifth            0.000000 -1.575610e-03
sixth            0.000000  2.338225e-02
ratio1           0.000000 -5.320157e-03
ratio2           0.000000  9.008415e-02
ratio3           0.000000  3.099047e-01
ratio4           0.000000 -4.843249e+01
ratio5           0.000000  5.669250e+00
ratio6           0.000000  1.564197e-03
selfinter        0.000000 -5.516067e-01
walktrap_vertex  0.000000 -1.908849e+00
bigcom1          0.000000 -1.003453e+00
bigcom2          0.000000  0.000000e+00
bigcom3          0.000000 -3.826247e+00
bigcom4          0.000000  1.020899e+00
bigcom6          0.000000 -5.932813e-02
bigcom8          0.000000 -1.270027e+00
bigcom9          0.000000  0.000000e+00
bigcom11         0.000000 -1.879793e+00
bigcom13         0.000000 -3.437586e-01
bigcom15         0.000000 -4.589143e-01
bigcom16         0.000000  0.000000e+00
bigcom21         0.000000 -1.139903e+00
bigcom22         0.000000 -2.474465e+00
bigcom24         0.000000  0.000000e+00
bigcom26         0.000000 -1.384868e+00
bigcom28         0.000000  9.188265e-01
bigcom30         0.000000  3.183884e+00
bigcom31         0.000000  0.000000e+00
bigcom32         0.000000 -1.732766e+00
bigcom33         0.000000 -1.608636e+00
bigcom34         0.000000 -2.128273e-01
bigcom36         0.000000 -5.599287e-01
bigcom37         0.000000  0.000000e+00
bigcom38         0.000000 -4.175472e-01
bigcom39         0.000000 -1.155085e+00
bigcom40         0.000000 -8.870916e-01
bigcom43         0.000000  0.000000e+00
bigcom44         0.000000 -4.906435e-01
bigcom46         0.000000 -1.476335e+00
bigcom47         0.000000 -1.943009e+00
bigcom49         0.000000  0.000000e+00
bigcom50         0.000000 -9.567102e-01
bigcom51         0.000000 -8.231105e-01
bigcom52         0.000000  4.048061e+00
bigcom54         0.000000  0.000000e+00
bigcom56         0.000000 -1.176456e+00
bigcom62         0.000000 -2.449616e+00
bigcom66         0.000000 -1.480263e-01
bigcom68         0.000000  0.000000e+00
bigcom69         0.000000 -3.402164e-02
bigcom71         0.000000  0.000000e+00
bigcom72         0.000000  0.000000e+00
bigcom73         0.000000 -1.014919e+00
bigcom74         0.000000 -1.449553e+00
bigcom75         0.000000 -2.533043e+00
bigcom76         0.000000 -1.541557e+00
bigcom77         0.000000 -7.940685e-01
bigcom79         0.000000 -3.412280e-01
bigcom80         0.000000 -4.709812e-01
bigcom82         0.000000 -4.015307e-01
bigcom83         0.000000  0.000000e+00
bigcom84         0.000000 -1.828571e+00
bigcom85         0.000000  0.000000e+00
bigcom87         0.000000 -2.115759e+00
bigcom89         0.000000  0.000000e+00
bigcom91         0.000000 -9.470659e-01
bigcom92         0.000000  0.000000e+00
bigcom93         0.000000  0.000000e+00
bigcom96         0.000000 -7.358195e-01
bigcom97         0.000000 -1.318062e+00
bigcom98         0.000000 -1.229735e+00
bigcom99         0.000000  0.000000e+00
bigcom101        0.000000 -8.122000e-02
bigcom104        0.000000 -3.883099e-01
bigcom106        0.000000 -2.205819e+00
bigcom109        0.000000  0.000000e+00
bigcom113        0.000000  0.000000e+00
bigcom116        0.000000  1.626988e+00
bigcom120        0.000000  0.000000e+00
bigcom123        0.000000 -2.051357e+00
bigcom126        0.000000  0.000000e+00
bigcom127        0.000000 -1.619936e-01
bigcom137        0.000000 -2.342513e+00
bigcom139        0.000000 -1.766337e+00
bigcom140        0.000000  0.000000e+00
bigcom143        0.000000  0.000000e+00
bigcom145        0.000000  0.000000e+00
bigcom146        0.000000  0.000000e+00
bigcom147        0.000000 -4.484879e-02
bigcom149        0.000000 -1.133130e+00
bigcom153        0.000000 -8.841663e-01
bigcom154        0.000000  0.000000e+00
bigcom156        0.000000 -1.740731e+00
bigcom157        0.000000  0.000000e+00
bigcom158        0.000000 -3.535393e-02
bigcom160        0.000000 -5.531324e-01
bigcom161        0.000000  0.000000e+00
bigcom162        0.000000  0.000000e+00
bigcom164        0.000000  0.000000e+00
bigcom166        0.000000  0.000000e+00
bigcom167        0.000000 -2.166578e+00
bigcom171        0.000000 -1.535582e+00
bigcom173        0.000000 -5.615470e-01
bigcom175        0.000000  0.000000e+00
bigcom176        0.000000  0.000000e+00
bigcom177        0.000000  0.000000e+00
bigcom178        0.000000 -1.306291e+00
bigcom180        0.000000 -1.000788e+00
bigcom181        0.000000  0.000000e+00
bigcom184        0.000000  0.000000e+00
bigcom186        0.000000 -1.113515e+00
bigcom187        0.000000  5.247952e+00
bigcom189        0.000000  0.000000e+00
bigcom194        0.000000 -8.800811e-03
bigcom195        0.000000 -9.858048e-01
bigcom196        0.000000 -1.961860e+00
bigcom204        0.000000  0.000000e+00
bigcom205        0.000000 -1.288157e+00
bigcom212        0.000000  0.000000e+00
bigcom214        0.000000  0.000000e+00
bigcom222        0.000000 -4.879548e-01
bigcom223        0.000000  0.000000e+00
bigcom226        0.000000  0.000000e+00
bigcom227        0.000000  0.000000e+00
bigcom229        0.000000  0.000000e+00
bigcom233        0.000000  0.000000e+00
bigcom236        0.000000  0.000000e+00
bigcom237        0.000000  0.000000e+00
bigcom246        0.000000 -6.225930e-01
bigcom248        0.000000  0.000000e+00
bigcom249        0.000000 -5.503457e-01
bigcom250        0.000000  0.000000e+00
bigcom254        0.000000  0.000000e+00
bigcom266        0.000000 -3.159291e-01
bigcom269        0.000000  0.000000e+00
bigcom272        0.000000  0.000000e+00
bigcom274        0.000000  0.000000e+00
bigcom281        0.000000  0.000000e+00
bigcom291        0.000000  0.000000e+00
bigcom292        0.000000 -1.806315e+00
bigcom295        0.000000 -1.548211e+00
bigcom299        0.000000 -2.065635e+00
bigcom301        0.000000  0.000000e+00
bigcom306        0.000000  0.000000e+00
bigcom309        0.000000 -2.598269e-01
bigcom314        0.000000 -7.634247e-01
bigcom321        0.000000 -9.462820e-01
bigcom341        0.000000  0.000000e+00
bigcom350        0.000000 -1.624429e+00
bigcom353        0.000000  0.000000e+00
bigcom359        0.000000 -8.343571e-01
bigcom363        0.000000  0.000000e+00
bigcom365        0.000000 -2.908135e-01
bigcom385        0.000000  5.300004e+00
bigcom386        0.000000  0.000000e+00
bigcom408        0.000000  0.000000e+00
bigcom412        0.000000 -1.060685e-01
bigcom480        0.000000  0.000000e+00
spin_vertex      0.000000  4.136879e-01
membership_s1    0.000000  2.712133e+00
membership_s3    0.000000  0.000000e+00
membership_s4    0.000000 -6.316991e-01
membership_s5    0.000000  8.715912e-01
membership_s6    0.000000 -7.341874e-01
membership_s7    0.000000 -4.857686e-01
membership_s8    0.000000  0.000000e+00
membership_s9    0.000000  0.000000e+00
membership_s11   0.000000  0.000000e+00
membership_s12   0.000000 -2.310500e-01
membership_s14   0.000000  0.000000e+00
membership_s15   0.000000 -2.818821e-01
membership_s16   0.000000  0.000000e+00
membership_s17   0.000000  0.000000e+00
membership_s18   0.000000  0.000000e+00
membership_s20   0.000000  0.000000e+00
membership_s21   0.000000  0.000000e+00
membership_s22   0.000000  0.000000e+00
membership_s24   0.000000  0.000000e+00
membership_s25   0.000000 -1.600269e-01
membership_s26   0.000000  0.000000e+00
membership_s27   0.000000 -4.608826e-01
membership_s28   0.000000  0.000000e+00
membership_s30   0.000000  2.154360e+00
membership_s31   0.000000 -6.287667e-01
membership_s32   0.000000  2.417642e+00
membership_s33   0.000000  0.000000e+00
membership_s36   0.000000 -4.005148e-01
membership_s37   0.000000  0.000000e+00
V1               0.000000  7.415828e-01
V2               0.000000 -5.209106e-01
pdi              0.000000 -6.803231e+03
adhesion         0.000000  1.138418e-03
cohesion         0.000000 -1.517750e-04
inner            0.000000  4.967473e-04
outer            0.000000 -1.114855e-03
ioratio          0.000000 -5.006861e-01
comsize          0.000000  6.221552e-04
[1] "Dataset: med_TnotC Model GBM, run: 7 of 10 2015-06-22 15:05:54"
Iter   TrainDeviance   ValidDeviance   StepSize   Improve
     1        0.0609            -nan     0.0100    0.0008
     2        0.0580            -nan     0.0100    0.0003
     3        0.0553            -nan     0.0100    0.0002
     4        0.0534            -nan     0.0100    0.0002
     5        0.0518            -nan     0.0100    0.0001
     6        0.0503            -nan     0.0100    0.0001
     7        0.0492            -nan     0.0100    0.0001
     8        0.0478            -nan     0.0100   -0.0000
     9        0.0467            -nan     0.0100    0.0001
    10        0.0458            -nan     0.0100   -0.0000
    20        0.0382            -nan     0.0100   -0.0001
    40        0.0303            -nan     0.0100    0.0001
    60        0.0252            -nan     0.0100   -0.0000
    80        0.0219            -nan     0.0100   -0.0000
   100        0.0192            -nan     0.0100   -0.0000
   106        0.0185            -nan     0.0100   -0.0000

[1] "GBM variable coefficients"
                            var      rel.inf
ratio5                   ratio5 11.032072062
bigcom30               bigcom30  6.238756538
walktrap_vertex walktrap_vertex  5.217846461
comsize                 comsize  5.210119141
adhesion               adhesion  4.322004694
cohesion               cohesion  3.682117956
trans                     trans  3.407444951
V1                           V1  3.372108248
V2                           V2  3.175981245
outer                     outer  3.051901156
membership_s32   membership_s32  2.887427517
spin_vertex         spin_vertex  2.824162008
bet                         bet  2.087710304
ioratio                 ioratio  2.055417501
orbit18                 orbit18  1.980308427
pagerank               pagerank  1.724714451
orbit40                 orbit40  1.334905045
orbit11                 orbit11  1.287343244
inner                     inner  1.238475418
graph20                 graph20  1.172376856
orbit50                 orbit50  1.133601337
graph2                   graph2  1.129501038
orbit49                 orbit49  1.076572784
graph5                   graph5  1.061692810
third                     third  1.024520086
orbit39                 orbit39  0.953897309
orbit38                 orbit38  0.946076701
orbit62                 orbit62  0.926482457
ratio4                   ratio4  0.903444556
graph26                 graph26  0.898260541
orbit61                 orbit61  0.892411766
ratio2                   ratio2  0.829458158
membership_s1     membership_s1  0.774967153
orbit56                 orbit56  0.741009598
orbit30                 orbit30  0.662943467
graph12                 graph12  0.646243429
orbit64                 orbit64  0.637324673
graph21                 graph21  0.631369166
orbit24                 orbit24  0.620225051
graph11                 graph11  0.595895440
bigcom116             bigcom116  0.574896651
orbit27                 orbit27  0.519147991
graph4                   graph4  0.516326103
graph25                 graph25  0.486876314
ratio6                   ratio6  0.485246460
orbit29                 orbit29  0.466231780
knn                         knn  0.463794894
orbit1                   orbit1  0.401944021
graph18                 graph18  0.383623386
fourth                   fourth  0.380158842
graph6                   graph6  0.359945869
bigcom4                 bigcom4  0.356561752
graph7                   graph7  0.335318246
fifth                     fifth  0.327882321
orbit65                 orbit65  0.327719427
orbit23                 orbit23  0.326252982
orbit63                 orbit63  0.320724546
orbit37                 orbit37  0.314833001
ratio1                   ratio1  0.306299162
graph19                 graph19  0.297002293
graph0                   graph0  0.292197061
orbit28                 orbit28  0.287873009
upto_third           upto_third  0.285140454
orbit9                   orbit9  0.280362556
membership_s30   membership_s30  0.256038350
orbit16                 orbit16  0.251507793
orbit26                 orbit26  0.248999816
graph23                 graph23  0.246569797
orbit13                 orbit13  0.233175999
orbit45                 orbit45  0.224866251
orbit35                 orbit35  0.221054305
orbit36                 orbit36  0.213201440
orbit33                 orbit33  0.210556489
constraint           constraint  0.201175801
orbit21                 orbit21  0.183479661
orbit67                 orbit67  0.178501403
orbit42                 orbit42  0.175477465
orbit32                 orbit32  0.171040305
graph17                 graph17  0.164406171
graph14                 graph14  0.160818002
bigcom28               bigcom28  0.152883701
orbit47                 orbit47  0.150087630
graph27                 graph27  0.149483919
orbit53                 orbit53  0.146456125
orbit2                   orbit2  0.143503561
coreness               coreness  0.136593006
orbit44                 orbit44  0.130027282
ecc                         ecc  0.120705978
graph3                   graph3  0.112596565
orbit69                 orbit69  0.111100021
orbit10                 orbit10  0.109952046
orbit25                 orbit25  0.108552410
orbit17                 orbit17  0.108393932
graph22                 graph22  0.099962647
upto_fifth           upto_fifth  0.093285986
upto_sixth           upto_sixth  0.091477077
graph1                   graph1  0.090480324
orbit51                 orbit51  0.090415808
graph24                 graph24  0.089841972
graph10                 graph10  0.087794128
graph16                 graph16  0.081972004
sixth                     sixth  0.075747758
close                     close  0.067552885
orbit15                 orbit15  0.061529018
orbit70                 orbit70  0.061129325
graph15                 graph15  0.051083285
orbit48                 orbit48  0.050107492
orbit5                   orbit5  0.049486730
graph8                   graph8  0.048980667
orbit31                 orbit31  0.047333420
orbit66                 orbit66  0.043559066
orbit57                 orbit57  0.041144828
orbit20                 orbit20  0.040895587
graph9                   graph9  0.039388030
orbit60                 orbit60  0.035602887
orbit46                 orbit46  0.032069328
orbit59                 orbit59  0.021380506
orbit41                 orbit41  0.001124151
graph13                 graph13  0.000000000
graph28                 graph28  0.000000000
graph29                 graph29  0.000000000
orbit0                   orbit0  0.000000000
orbit3                   orbit3  0.000000000
orbit4                   orbit4  0.000000000
orbit6                   orbit6  0.000000000
orbit7                   orbit7  0.000000000
orbit8                   orbit8  0.000000000
orbit12                 orbit12  0.000000000
orbit14                 orbit14  0.000000000
orbit19                 orbit19  0.000000000
orbit22                 orbit22  0.000000000
orbit34                 orbit34  0.000000000
orbit43                 orbit43  0.000000000
orbit52                 orbit52  0.000000000
orbit54                 orbit54  0.000000000
orbit55                 orbit55  0.000000000
orbit58                 orbit58  0.000000000
orbit68                 orbit68  0.000000000
orbit71                 orbit71  0.000000000
orbit72                 orbit72  0.000000000
AP                           AP  0.000000000
eccrad                   eccrad  0.000000000
hubscore               hubscore  0.000000000
evcent                   evcent  0.000000000
first                     first  0.000000000
upto_second         upto_second  0.000000000
upto_fourth         upto_fourth  0.000000000
second                   second  0.000000000
ratio3                   ratio3  0.000000000
selfinter             selfinter  0.000000000
bigcom1                 bigcom1  0.000000000
bigcom2                 bigcom2  0.000000000
bigcom3                 bigcom3  0.000000000
bigcom6                 bigcom6  0.000000000
bigcom8                 bigcom8  0.000000000
bigcom9                 bigcom9  0.000000000
bigcom11               bigcom11  0.000000000
bigcom13               bigcom13  0.000000000
bigcom15               bigcom15  0.000000000
bigcom16               bigcom16  0.000000000
bigcom21               bigcom21  0.000000000
bigcom22               bigcom22  0.000000000
bigcom24               bigcom24  0.000000000
bigcom26               bigcom26  0.000000000
bigcom31               bigcom31  0.000000000
bigcom32               bigcom32  0.000000000
bigcom33               bigcom33  0.000000000
bigcom34               bigcom34  0.000000000
bigcom36               bigcom36  0.000000000
bigcom37               bigcom37  0.000000000
bigcom38               bigcom38  0.000000000
bigcom39               bigcom39  0.000000000
bigcom40               bigcom40  0.000000000
bigcom43               bigcom43  0.000000000
bigcom44               bigcom44  0.000000000
bigcom46               bigcom46  0.000000000
bigcom47               bigcom47  0.000000000
bigcom49               bigcom49  0.000000000
bigcom50               bigcom50  0.000000000
bigcom51               bigcom51  0.000000000
bigcom52               bigcom52  0.000000000
bigcom54               bigcom54  0.000000000
bigcom56               bigcom56  0.000000000
bigcom62               bigcom62  0.000000000
bigcom66               bigcom66  0.000000000
bigcom68               bigcom68  0.000000000
bigcom69               bigcom69  0.000000000
bigcom71               bigcom71  0.000000000
bigcom72               bigcom72  0.000000000
bigcom73               bigcom73  0.000000000
bigcom74               bigcom74  0.000000000
bigcom75               bigcom75  0.000000000
bigcom76               bigcom76  0.000000000
bigcom77               bigcom77  0.000000000
bigcom79               bigcom79  0.000000000
bigcom80               bigcom80  0.000000000
bigcom82               bigcom82  0.000000000
bigcom83               bigcom83  0.000000000
bigcom84               bigcom84  0.000000000
bigcom85               bigcom85  0.000000000
bigcom87               bigcom87  0.000000000
bigcom89               bigcom89  0.000000000
bigcom91               bigcom91  0.000000000
bigcom92               bigcom92  0.000000000
bigcom93               bigcom93  0.000000000
bigcom96               bigcom96  0.000000000
bigcom97               bigcom97  0.000000000
bigcom98               bigcom98  0.000000000
bigcom99               bigcom99  0.000000000
bigcom101             bigcom101  0.000000000
bigcom104             bigcom104  0.000000000
bigcom106             bigcom106  0.000000000
bigcom109             bigcom109  0.000000000
bigcom113             bigcom113  0.000000000
bigcom120             bigcom120  0.000000000
bigcom123             bigcom123  0.000000000
bigcom126             bigcom126  0.000000000
bigcom127             bigcom127  0.000000000
bigcom137             bigcom137  0.000000000
bigcom139             bigcom139  0.000000000
bigcom140             bigcom140  0.000000000
bigcom143             bigcom143  0.000000000
bigcom145             bigcom145  0.000000000
bigcom146             bigcom146  0.000000000
bigcom147             bigcom147  0.000000000
bigcom149             bigcom149  0.000000000
bigcom153             bigcom153  0.000000000
bigcom154             bigcom154  0.000000000
bigcom156             bigcom156  0.000000000
bigcom157             bigcom157  0.000000000
bigcom158             bigcom158  0.000000000
bigcom160             bigcom160  0.000000000
bigcom161             bigcom161  0.000000000
bigcom162             bigcom162  0.000000000
bigcom164             bigcom164  0.000000000
bigcom166             bigcom166  0.000000000
bigcom167             bigcom167  0.000000000
bigcom171             bigcom171  0.000000000
bigcom173             bigcom173  0.000000000
bigcom175             bigcom175  0.000000000
bigcom176             bigcom176  0.000000000
bigcom177             bigcom177  0.000000000
bigcom178             bigcom178  0.000000000
bigcom180             bigcom180  0.000000000
bigcom181             bigcom181  0.000000000
bigcom184             bigcom184  0.000000000
bigcom186             bigcom186  0.000000000
bigcom187             bigcom187  0.000000000
bigcom189             bigcom189  0.000000000
bigcom194             bigcom194  0.000000000
bigcom195             bigcom195  0.000000000
bigcom196             bigcom196  0.000000000
bigcom204             bigcom204  0.000000000
bigcom205             bigcom205  0.000000000
bigcom212             bigcom212  0.000000000
bigcom214             bigcom214  0.000000000
bigcom222             bigcom222  0.000000000
bigcom223             bigcom223  0.000000000
bigcom226             bigcom226  0.000000000
bigcom227             bigcom227  0.000000000
bigcom229             bigcom229  0.000000000
bigcom233             bigcom233  0.000000000
bigcom236             bigcom236  0.000000000
bigcom237             bigcom237  0.000000000
bigcom246             bigcom246  0.000000000
bigcom248             bigcom248  0.000000000
bigcom249             bigcom249  0.000000000
bigcom250             bigcom250  0.000000000
bigcom254             bigcom254  0.000000000
bigcom266             bigcom266  0.000000000
bigcom269             bigcom269  0.000000000
bigcom272             bigcom272  0.000000000
bigcom274             bigcom274  0.000000000
bigcom281             bigcom281  0.000000000
bigcom291             bigcom291  0.000000000
bigcom292             bigcom292  0.000000000
bigcom295             bigcom295  0.000000000
bigcom299             bigcom299  0.000000000
bigcom301             bigcom301  0.000000000
bigcom306             bigcom306  0.000000000
bigcom309             bigcom309  0.000000000
bigcom314             bigcom314  0.000000000
bigcom321             bigcom321  0.000000000
bigcom341             bigcom341  0.000000000
bigcom350             bigcom350  0.000000000
bigcom353             bigcom353  0.000000000
bigcom359             bigcom359  0.000000000
bigcom363             bigcom363  0.000000000
bigcom365             bigcom365  0.000000000
bigcom385             bigcom385  0.000000000
bigcom386             bigcom386  0.000000000
bigcom408             bigcom408  0.000000000
bigcom412             bigcom412  0.000000000
bigcom480             bigcom480  0.000000000
membership_s3     membership_s3  0.000000000
membership_s4     membership_s4  0.000000000
membership_s5     membership_s5  0.000000000
membership_s6     membership_s6  0.000000000
membership_s7     membership_s7  0.000000000
membership_s8     membership_s8  0.000000000
membership_s9     membership_s9  0.000000000
membership_s11   membership_s11  0.000000000
membership_s12   membership_s12  0.000000000
membership_s14   membership_s14  0.000000000
membership_s15   membership_s15  0.000000000
membership_s16   membership_s16  0.000000000
membership_s17   membership_s17  0.000000000
membership_s18   membership_s18  0.000000000
membership_s20   membership_s20  0.000000000
membership_s21   membership_s21  0.000000000
membership_s22   membership_s22  0.000000000
membership_s24   membership_s24  0.000000000
membership_s25   membership_s25  0.000000000
membership_s26   membership_s26  0.000000000
membership_s27   membership_s27  0.000000000
membership_s28   membership_s28  0.000000000
membership_s31   membership_s31  0.000000000
membership_s33   membership_s33  0.000000000
membership_s36   membership_s36  0.000000000
membership_s37   membership_s37  0.000000000
pdi                         pdi  0.000000000
[1] "Dataset: med_TnotC Model RF, run: 7 of 10 2015-06-22 15:06:33"
     |      Out-of-bag   |
Tree |      MSE  %Var(y) |
   1 |  0.01635   314.70 |
   2 |  0.01365   262.82 |
   3 |  0.01161   223.41 |
   4 |  0.01107   213.02 |
   5 | 0.009749   187.67 |
   6 | 0.009491   182.70 |
   7 | 0.008594   165.44 |
   8 | 0.008213   158.10 |
   9 | 0.007606   146.42 |
  10 | 0.007232   139.22 |
  11 | 0.007053   135.77 |
  12 | 0.006904   132.90 |
  13 |  0.00677   130.32 |
  14 | 0.006552   126.13 |
  15 | 0.006497   125.07 |
  16 | 0.006454   124.24 |
  17 | 0.006353   122.29 |
  18 |  0.00621   119.55 |
  19 | 0.006205   119.45 |
  20 | 0.006233   120.00 |
  21 | 0.006165   118.69 |
  22 |  0.00604   116.27 |
  23 | 0.006046   116.38 |
  24 | 0.005916   113.89 |
  25 | 0.005873   113.07 |
  26 | 0.005892   113.42 |
  27 | 0.005861   112.83 |
  28 |  0.00588   113.19 |
  29 | 0.005881   113.22 |
  30 |  0.00583   112.23 |
  31 | 0.005803   111.71 |
  32 | 0.005778   111.24 |
  33 | 0.005713   109.98 |
  34 | 0.005712   109.96 |
  35 | 0.005656   108.88 |
  36 | 0.005586   107.54 |
  37 | 0.005568   107.18 |
  38 | 0.005564   107.10 |
  39 | 0.005552   106.89 |
  40 | 0.005563   107.09 |
  41 | 0.005551   106.86 |
  42 | 0.005522   106.30 |
  43 | 0.005529   106.44 |
  44 | 0.005547   106.78 |
  45 | 0.005526   106.39 |
  46 | 0.005549   106.82 |
  47 | 0.005532   106.49 |
  48 | 0.005522   106.29 |
  49 | 0.005515   106.17 |
  50 | 0.005502   105.92 |
  51 | 0.005494   105.76 |
  52 |  0.00548   105.50 |
  53 | 0.005469   105.29 |
  54 | 0.005462   105.15 |
  55 | 0.005469   105.28 |
  56 | 0.005482   105.53 |
  57 | 0.005478   105.45 |
  58 | 0.005482   105.54 |
  59 | 0.005478   105.45 |
  60 | 0.005473   105.35 |
  61 | 0.005468   105.27 |
  62 | 0.005469   105.28 |
  63 | 0.005475   105.40 |
  64 | 0.005446   104.85 |
  65 | 0.005439   104.71 |
  66 | 0.005432   104.57 |
  67 |  0.00544   104.72 |
  68 | 0.005456   105.04 |
  69 | 0.005461   105.14 |
  70 | 0.005446   104.83 |
  71 | 0.005442   104.76 |
  72 | 0.005426   104.45 |
  73 | 0.005415   104.24 |
  74 | 0.005408   104.10 |
  75 | 0.005406   104.06 |
  76 | 0.005403   104.01 |
  77 | 0.005404   104.03 |
  78 | 0.005401   103.98 |
  79 | 0.005405   104.05 |
  80 | 0.005412   104.18 |
  81 | 0.005407   104.09 |
  82 | 0.005419   104.32 |
  83 | 0.005415   104.25 |
  84 | 0.005416   104.26 |
  85 | 0.005415   104.23 |
  86 | 0.005427   104.47 |
  87 | 0.005419   104.31 |
  88 | 0.005423   104.40 |
  89 |  0.00543   104.53 |
  90 | 0.005425   104.43 |
  91 | 0.005417   104.29 |
  92 | 0.005419   104.31 |
  93 | 0.005417   104.27 |
  94 | 0.005425   104.44 |
  95 | 0.005425   104.44 |
  96 | 0.005421   104.36 |
  97 | 0.005415   104.23 |
  98 |  0.00541   104.14 |
  99 | 0.005411   104.16 |
 100 |   0.0054   103.96 |
[1] "Random Forest variable coefficients"
                      %IncMSE IncNodePurity
graph0           1.142389e-04  2.210379e-02
graph1           0.000000e+00  3.361027e-20
graph2           1.987270e-04  4.739821e-02
graph3           5.562033e-05  1.391547e-02
graph4           2.587124e-04  1.519803e-01
graph5           6.848018e-04  8.829911e-02
graph6           4.103537e-05  4.132063e-02
graph7           1.361158e-03  1.038719e-01
graph8           1.772002e-05  2.573976e-02
graph9           1.181676e-05  2.388571e-02
graph10          1.356892e-04  1.247411e-01
graph11          1.761615e-03  1.059610e-01
graph12          2.375766e-03  1.931243e-01
graph13          1.179245e-05  3.309091e-02
graph14          2.768700e-05  8.789720e-02
graph15          5.199616e-04  4.045781e-02
graph16          1.264228e-03  1.014119e-01
graph17          7.222593e-04  9.663221e-02
graph18          8.163494e-05  1.413658e-02
graph19          3.330685e-04  1.071442e-01
graph20          2.858941e-03  1.345917e-01
graph21          3.938642e-04  1.002465e-01
graph22          5.633831e-04  5.165423e-02
graph23          1.427648e-03  2.303928e-01
graph24          4.071135e-04  9.798370e-02
graph25          6.145777e-04  1.116043e-01
graph26          6.603336e-04  7.340391e-02
graph27          2.354997e-05  3.690476e-02
graph28          4.137659e-04  3.647299e-02
graph29          0.000000e+00  4.553649e-20
orbit0           2.917285e-05  2.266667e-02
orbit1           1.941905e-05  4.815963e-02
orbit2           4.372989e-04  8.388613e-02
orbit3           0.000000e+00  9.473684e-03
orbit4           2.124855e-04  3.574293e-02
orbit5           9.510652e-05  5.264582e-02
orbit6           3.241262e-04  2.780097e-02
orbit7           3.530868e-04  7.354485e-02
orbit8           6.663742e-04  3.676010e-02
orbit9           3.884628e-04  6.732075e-02
orbit10          1.959982e-04  1.378881e-01
orbit11          1.149869e-04  1.221780e-01
orbit12          5.309567e-05  9.789835e-02
orbit13          3.583902e-05  6.215431e-02
orbit14         -1.152074e-05  8.333333e-03
orbit15          1.647859e-04  6.704951e-02
orbit16          3.899151e-04  8.842052e-02
orbit17          2.256630e-03  1.875657e-01
orbit18          5.017225e-04  2.895555e-01
orbit19          3.374418e-04  9.395410e-02
orbit20          4.592400e-08  1.716667e-02
orbit21          7.051460e-05  5.305051e-02
orbit22          6.582632e-04  1.210308e-01
orbit23          7.141300e-04  1.075194e-01
orbit24          4.873307e-04  2.699399e-01
orbit25          5.992038e-05  8.796476e-02
orbit26          8.444193e-04  1.061290e-02
orbit27          9.828557e-04  5.945282e-02
orbit28          1.008970e-04  3.819378e-02
orbit29          1.949240e-04  2.026203e-01
orbit30          5.065623e-04  2.007466e-01
orbit31          2.634135e-04  1.805449e-01
orbit32          1.989472e-04  1.050880e-01
orbit33          2.672666e-04  2.528518e-02
orbit34          6.000452e-04  1.133797e-01
orbit35          2.215498e-03  9.064772e-02
orbit36          5.916186e-04  1.171928e-01
orbit37          5.883009e-04  1.256415e-01
orbit38          5.784380e-05  6.035321e-02
orbit39          1.511821e-03  3.276401e-01
orbit40          1.392717e-03  1.813678e-01
orbit41          9.956091e-04  2.443538e-02
orbit42          1.722257e-04  4.028506e-02
orbit43          3.611889e-05  5.298754e-02
orbit44          1.650399e-04  1.431217e-02
orbit45          1.361889e-03  1.941077e-01
orbit46          1.466411e-03  1.237546e-01
orbit47          1.249746e-03  9.755027e-02
orbit48          9.100497e-05  9.333508e-02
orbit49          2.922234e-03  1.370510e-01
orbit50          3.130026e-04  1.041584e-01
orbit51          2.682726e-05  8.911963e-02
orbit52          7.889375e-05  5.119822e-02
orbit53          8.970694e-05  5.082641e-02
orbit54          4.139860e-04  6.256614e-02
orbit55          6.447889e-05  2.830968e-02
orbit56          3.806367e-03  4.111828e-01
orbit57          2.013805e-04  5.473393e-02
orbit58          7.046389e-05  1.978043e-03
orbit59          1.088759e-03  8.880053e-02
orbit60          2.640128e-04  4.738659e-02
orbit61          1.114955e-04  2.460559e-02
orbit62          5.856541e-04  1.334991e-01
orbit63          4.212522e-05  3.033264e-02
orbit64          0.000000e+00  8.817545e-18
orbit65          1.658086e-03  8.704706e-02
orbit66          1.179681e-04  4.869623e-02
orbit67          9.670248e-06  2.108844e-02
orbit68          4.140835e-04  4.005235e-02
orbit69          1.222851e-04  2.612924e-02
orbit70          3.874028e-04  3.754811e-02
orbit71          0.000000e+00  2.927346e-20
orbit72          5.284792e-05  9.666667e-03
AP              -5.945303e-06  1.023024e-02
bet              3.291663e-04  3.974940e-01
ecc              1.157407e-05  1.118421e-03
eccrad          -1.210654e-05  1.333333e-02
close            8.206154e-04  6.492898e-02
constraint       5.984780e-04  1.847214e-01
coreness         6.204483e-05  5.702986e-02
knn              1.001298e-03  1.606039e-01
hubscore         2.419843e-05  4.952381e-02
pagerank         2.010338e-04  3.618979e-01
trans            1.972586e-04  2.342594e-01
evcent           1.163275e-04  6.258000e-02
first            2.681426e-05  4.425752e-02
upto_second      3.769229e-04  3.066592e-02
upto_third       3.579952e-05  1.352814e-03
upto_fourth      1.257376e-03  5.246032e-02
upto_fifth       4.053841e-05  5.024521e-02
upto_sixth       1.322762e-04  7.269400e-02
second           0.000000e+00  2.694107e-17
third            1.781925e-03  2.045332e-01
fourth           3.170632e-04  8.302088e-02
fifth            2.956050e-03  8.196031e-02
sixth            2.086808e-04  3.971980e-02
ratio1           6.103439e-04  2.892843e-01
ratio2           1.230616e-03  1.229067e-01
ratio3           6.886026e-05  1.520127e-01
ratio4           2.891605e-04  2.556321e-01
ratio5           1.494720e-04  5.648219e-01
ratio6           1.187583e-04  1.312172e-01
selfinter       -5.995204e-06  1.500000e-02
walktrap_vertex  1.538329e-04  4.930765e-01
bigcom1          0.000000e+00  7.589415e-21
bigcom2          0.000000e+00  8.673617e-21
bigcom3          0.000000e+00  2.168404e-21
bigcom4          1.960784e-06  2.933333e-03
bigcom6          0.000000e+00  0.000000e+00
bigcom8          0.000000e+00  1.626303e-21
bigcom9          0.000000e+00  0.000000e+00
bigcom11         0.000000e+00  0.000000e+00
bigcom13         0.000000e+00  0.000000e+00
bigcom15         0.000000e+00  5.421011e-22
bigcom16         0.000000e+00  0.000000e+00
bigcom21         0.000000e+00  0.000000e+00
bigcom22         0.000000e+00  2.168404e-21
bigcom24         0.000000e+00  0.000000e+00
bigcom26         0.000000e+00  8.131516e-22
bigcom28         4.293721e-06  3.176030e-03
bigcom30         1.356525e-03  9.433017e-01
bigcom31         0.000000e+00  0.000000e+00
bigcom32         0.000000e+00  2.168404e-21
bigcom33         0.000000e+00  0.000000e+00
bigcom34         0.000000e+00  4.336809e-21
bigcom36         0.000000e+00  4.336809e-21
bigcom37         0.000000e+00  0.000000e+00
bigcom38         0.000000e+00  0.000000e+00
bigcom39         0.000000e+00  2.168404e-21
bigcom40         0.000000e+00  1.355253e-21
bigcom43         0.000000e+00  0.000000e+00
bigcom44         0.000000e+00  1.084202e-21
bigcom46         0.000000e+00  2.168404e-21
bigcom47         0.000000e+00  2.168404e-21
bigcom49         0.000000e+00  0.000000e+00
bigcom50         0.000000e+00  9.486769e-21
bigcom51         0.000000e+00  1.734723e-20
bigcom52        -1.524942e-05  4.042872e-01
bigcom54         0.000000e+00  0.000000e+00
bigcom56         0.000000e+00  0.000000e+00
bigcom62         0.000000e+00  0.000000e+00
bigcom66         0.000000e+00  0.000000e+00
bigcom68         0.000000e+00  0.000000e+00
bigcom69         0.000000e+00  4.336809e-21
bigcom71         0.000000e+00  0.000000e+00
bigcom72         0.000000e+00  0.000000e+00
bigcom73         0.000000e+00  0.000000e+00
bigcom74         0.000000e+00  2.168404e-20
bigcom75         0.000000e+00  0.000000e+00
bigcom76         0.000000e+00  0.000000e+00
bigcom77         0.000000e+00  0.000000e+00
bigcom79         0.000000e+00  8.673617e-21
bigcom80         0.000000e+00  0.000000e+00
bigcom82         0.000000e+00  1.084202e-21
bigcom83         0.000000e+00  0.000000e+00
bigcom84         0.000000e+00  0.000000e+00
bigcom85         0.000000e+00  0.000000e+00
bigcom87         0.000000e+00  0.000000e+00
bigcom89         0.000000e+00  0.000000e+00
bigcom91         0.000000e+00  5.421011e-22
bigcom92         0.000000e+00  2.168404e-21
bigcom93         0.000000e+00  0.000000e+00
bigcom96         0.000000e+00  1.734723e-20
bigcom97         0.000000e+00  3.469447e-20
bigcom98         0.000000e+00  0.000000e+00
bigcom99         0.000000e+00  0.000000e+00
bigcom101        0.000000e+00  0.000000e+00
bigcom104        0.000000e+00  0.000000e+00
bigcom106        0.000000e+00  4.336809e-21
bigcom109        0.000000e+00  0.000000e+00
bigcom113        0.000000e+00  3.252607e-21
bigcom116        1.892318e-04  1.266485e-01
bigcom120        0.000000e+00  0.000000e+00
bigcom123        0.000000e+00  0.000000e+00
bigcom126        0.000000e+00  0.000000e+00
bigcom127        0.000000e+00  0.000000e+00
bigcom137        0.000000e+00  8.673617e-21
bigcom139        0.000000e+00  0.000000e+00
bigcom140        0.000000e+00  0.000000e+00
bigcom143        0.000000e+00  0.000000e+00
bigcom145        0.000000e+00  0.000000e+00
bigcom146        0.000000e+00  2.168404e-21
bigcom147        0.000000e+00  1.734723e-20
bigcom149        0.000000e+00  0.000000e+00
bigcom153        0.000000e+00  0.000000e+00
bigcom154        0.000000e+00  0.000000e+00
bigcom156        0.000000e+00  8.673617e-21
bigcom157        0.000000e+00  2.168404e-21
bigcom158        0.000000e+00  0.000000e+00
bigcom160        0.000000e+00  0.000000e+00
bigcom161        0.000000e+00  0.000000e+00
bigcom162        0.000000e+00  0.000000e+00
bigcom164        0.000000e+00  0.000000e+00
bigcom166        0.000000e+00  0.000000e+00
bigcom167        0.000000e+00  0.000000e+00
bigcom171        0.000000e+00  0.000000e+00
bigcom173        0.000000e+00  0.000000e+00
bigcom175        0.000000e+00  0.000000e+00
bigcom176        0.000000e+00  0.000000e+00
bigcom177        0.000000e+00  0.000000e+00
bigcom178        0.000000e+00  0.000000e+00
bigcom180        0.000000e+00  0.000000e+00
bigcom181        0.000000e+00  0.000000e+00
bigcom184        0.000000e+00  0.000000e+00
bigcom186        0.000000e+00  0.000000e+00
bigcom187        0.000000e+00  0.000000e+00
bigcom189        0.000000e+00  1.084202e-21
bigcom194        0.000000e+00  0.000000e+00
bigcom195        0.000000e+00  0.000000e+00
bigcom196        0.000000e+00  6.505213e-21
bigcom204        0.000000e+00  0.000000e+00
bigcom205        0.000000e+00  0.000000e+00
bigcom212        0.000000e+00  0.000000e+00
bigcom214        0.000000e+00  0.000000e+00
bigcom222        0.000000e+00  5.421011e-22
bigcom223        0.000000e+00  0.000000e+00
bigcom226        0.000000e+00  0.000000e+00
bigcom227        0.000000e+00  1.734723e-20
bigcom229        0.000000e+00  0.000000e+00
bigcom233        0.000000e+00  0.000000e+00
bigcom236        0.000000e+00  0.000000e+00
bigcom237        0.000000e+00  0.000000e+00
bigcom246        0.000000e+00  0.000000e+00
bigcom248        0.000000e+00  1.734723e-20
bigcom249        0.000000e+00  3.252607e-21
bigcom250        0.000000e+00  0.000000e+00
bigcom254        0.000000e+00  1.734723e-20
bigcom266        0.000000e+00  0.000000e+00
bigcom269        0.000000e+00  0.000000e+00
bigcom272        0.000000e+00  4.336809e-21
bigcom274        0.000000e+00  8.131516e-22
bigcom281        0.000000e+00  2.168404e-21
bigcom291        0.000000e+00  0.000000e+00
bigcom292        0.000000e+00  0.000000e+00
bigcom295        0.000000e+00  0.000000e+00
bigcom299        0.000000e+00  0.000000e+00
bigcom301        0.000000e+00  0.000000e+00
bigcom306        0.000000e+00  2.168404e-21
bigcom309        0.000000e+00  0.000000e+00
bigcom314        0.000000e+00  0.000000e+00
bigcom321        0.000000e+00  0.000000e+00
bigcom341        0.000000e+00  0.000000e+00
bigcom350        0.000000e+00  0.000000e+00
bigcom353        0.000000e+00  0.000000e+00
bigcom359        0.000000e+00  0.000000e+00
bigcom363        0.000000e+00  0.000000e+00
bigcom365        0.000000e+00  0.000000e+00
bigcom385        5.678592e-06  3.584516e-01
bigcom386        0.000000e+00  0.000000e+00
bigcom408        0.000000e+00  0.000000e+00
bigcom412        0.000000e+00  0.000000e+00
bigcom480        0.000000e+00  0.000000e+00
spin_vertex      5.108439e-05  7.912449e-02
membership_s1    3.241526e-04  8.305080e-02
membership_s3    0.000000e+00  0.000000e+00
membership_s4    0.000000e+00  8.402567e-21
membership_s5    0.000000e+00  3.794708e-21
membership_s6    0.000000e+00  7.047314e-21
membership_s7    0.000000e+00  2.168404e-21
membership_s8    0.000000e+00  0.000000e+00
membership_s9    0.000000e+00  0.000000e+00
membership_s11   0.000000e+00  0.000000e+00
membership_s12   0.000000e+00  0.000000e+00
membership_s14   0.000000e+00  8.673617e-21
membership_s15   0.000000e+00  9.215718e-21
membership_s16   0.000000e+00  4.336809e-21
membership_s17   0.000000e+00  0.000000e+00
membership_s18   0.000000e+00  1.734723e-20
membership_s20   0.000000e+00  0.000000e+00
membership_s21   0.000000e+00  1.951564e-20
membership_s22   0.000000e+00  0.000000e+00
membership_s24   0.000000e+00  2.168404e-21
membership_s25   0.000000e+00  4.336809e-21
membership_s26   0.000000e+00  0.000000e+00
membership_s27   0.000000e+00  4.878910e-21
membership_s28   0.000000e+00  0.000000e+00
membership_s30   1.789195e-04  5.742390e-02
membership_s31   0.000000e+00  7.589415e-21
membership_s32   4.640031e-04  8.935312e-02
membership_s33   0.000000e+00  0.000000e+00
membership_s36   0.000000e+00  5.149960e-21
membership_s37   0.000000e+00  1.816039e-20
V1               1.186247e-03  5.699266e-01
V2               2.371135e-04  6.858677e-01
pdi             -7.480551e-07  1.570346e-02
adhesion         1.644269e-02  9.391366e-01
cohesion         1.664515e-02  1.129913e+00
inner            5.273363e-03  5.224799e-01
outer            2.320446e-04  4.628285e-01
ioratio          4.183994e-03  5.853792e-01
comsize          1.508865e-03  7.164992e-01
[1] "Dataset: med_TnotC Model GLM, run: 7 of 10 2015-06-22 15:07:13"
[1] "glmnet variable coefficients"
                     [,1]          [,2]
(Intercept)     -5.249652  7.238519e+02
graph0           0.000000 -2.048769e-02
graph1           0.000000  8.878575e-05
graph2           0.000000  5.705539e-03
graph3           0.000000  1.421431e-05
graph4           0.000000 -1.168322e-07
graph5           0.000000 -4.068691e-04
graph6           0.000000 -5.254125e-05
graph7           0.000000 -3.682278e-03
graph8           0.000000  1.510099e-02
graph9           0.000000 -1.086804e-07
graph10          0.000000  6.835427e-09
graph11          0.000000 -1.091470e-09
graph12          0.000000 -9.476001e-07
graph13          0.000000 -1.282156e-06
graph14          0.000000  2.066965e-07
graph15          0.000000 -9.865086e-05
graph16          0.000000  9.810899e-08
graph17          0.000000 -1.533540e-06
graph18          0.000000  2.302356e-05
graph19          0.000000  0.000000e+00
graph20          0.000000  3.949313e-05
graph21          0.000000  1.228332e-04
graph22          0.000000  5.304651e-05
graph23          0.000000 -1.467588e-04
graph24          0.000000  1.064138e-04
graph25          0.000000 -5.673670e-04
graph26          0.000000  3.701528e-04
graph27          0.000000  2.650726e-04
graph28          0.000000  3.923010e-03
graph29          0.000000 -2.210686e-02
orbit0           0.000000 -2.293583e-02
orbit1           0.000000  4.177519e-05
orbit2           0.000000  6.936225e-03
orbit3           0.000000  4.023507e-03
orbit4           0.000000  1.589118e-05
orbit5           0.000000  4.961211e-05
orbit6           0.000000 -1.062184e-07
orbit7           0.000000  5.769216e-04
orbit8           0.000000 -4.278183e-04
orbit9           0.000000 -1.325310e-05
orbit10          0.000000 -1.264127e-04
orbit11          0.000000  4.941938e-04
orbit12          0.000000 -4.335714e-03
orbit13          0.000000 -8.690574e-03
orbit14          0.000000  1.469894e-02
orbit15          0.000000 -3.566685e-07
orbit16          0.000000  1.412533e-06
orbit17          0.000000 -1.614160e-06
orbit18          0.000000  1.324857e-08
orbit19          0.000000  7.178919e-08
orbit20          0.000000 -2.609875e-07
orbit21          0.000000  1.096399e-07
orbit22          0.000000 -8.992568e-10
orbit23          0.000000 -1.771146e-04
orbit24          0.000000 -1.853798e-06
orbit25          0.000000 -1.750784e-06
orbit26          0.000000  9.077753e-06
orbit27          0.000000  2.205433e-05
orbit28          0.000000 -3.351970e-05
orbit29          0.000000 -6.373529e-06
orbit30          0.000000 -2.823629e-05
orbit31          0.000000  5.369265e-07
orbit32          0.000000  1.831019e-07
orbit33          0.000000 -4.997545e-04
orbit34          0.000000 -9.795939e-05
orbit35          0.000000 -5.307941e-06
orbit36          0.000000 -3.942327e-06
orbit37          0.000000  4.307243e-06
orbit38          0.000000 -2.056683e-05
orbit39          0.000000 -2.667804e-07
orbit40          0.000000 -1.129505e-06
orbit41          0.000000 -1.100004e-04
orbit42          0.000000  1.011670e-03
orbit43          0.000000  2.390446e-05
orbit44          0.000000  4.782101e-03
orbit45          0.000000 -3.118495e-05
orbit46          0.000000  6.993508e-06
orbit47          0.000000  2.732407e-05
orbit48          0.000000  1.065342e-05
orbit49          0.000000  7.568492e-05
orbit50          0.000000 -5.835802e-03
orbit51          0.000000  2.888579e-04
orbit52          0.000000  9.982534e-05
orbit53          0.000000  1.297997e-03
orbit54          0.000000  5.934499e-05
orbit55          0.000000 -7.852072e-03
orbit56          0.000000  5.694978e-04
orbit57          0.000000 -4.786210e-04
orbit58          0.000000 -1.679680e-03
orbit59          0.000000  1.641827e-04
orbit60          0.000000  3.791291e-04
orbit61          0.000000 -2.048103e-02
orbit62          0.000000 -1.283918e-03
orbit63          0.000000 -1.887792e-03
orbit64          0.000000 -1.234114e-03
orbit65          0.000000  4.099906e-04
orbit66          0.000000  4.358953e-04
orbit67          0.000000  1.173510e-02
orbit68          0.000000 -1.522927e-06
orbit69          0.000000  7.081592e-02
orbit70          0.000000  5.186505e-03
orbit71          0.000000  1.088340e-02
orbit72          0.000000 -2.182541e-02
AP               0.000000  9.783448e-01
bet              0.000000  2.324364e-05
ecc              0.000000 -2.368984e-01
eccrad           0.000000 -1.338144e+00
close            0.000000  3.672312e+01
constraint       0.000000  1.319654e+01
coreness         0.000000  3.010365e-02
knn              0.000000 -7.309276e-03
hubscore         0.000000  1.800814e+01
pagerank         0.000000  0.000000e+00
trans            0.000000 -1.752395e+00
evcent           0.000000  2.625049e+01
first            0.000000 -1.533980e-02
upto_second      0.000000  3.951588e-05
upto_third       0.000000 -4.920100e-05
upto_fourth      0.000000  9.854956e-04
upto_fifth       0.000000 -3.945599e-03
upto_sixth       0.000000 -4.855604e-02
second           0.000000  4.926343e-05
third            0.000000 -2.088679e-04
fourth           0.000000  2.024641e-04
fifth            0.000000 -1.430440e-03
sixth            0.000000  3.350480e-03
ratio1           0.000000 -6.569456e-03
ratio2           0.000000  8.155545e-02
ratio3           0.000000 -4.966358e-02
ratio4           0.000000 -3.071220e+01
ratio5           0.000000  8.036433e-01
ratio6           0.000000  2.397286e-02
selfinter        0.000000 -9.220182e-01
walktrap_vertex  0.000000 -1.562061e+00
bigcom1          0.000000 -1.569545e+00
bigcom2          0.000000 -9.059606e-01
bigcom3          0.000000 -4.259410e+00
bigcom4          0.000000  6.820184e-01
bigcom6          0.000000 -5.461500e-01
bigcom8          0.000000 -1.217908e+00
bigcom9          0.000000  0.000000e+00
bigcom11         0.000000 -2.798688e+00
bigcom13         0.000000 -3.332548e-01
bigcom15         0.000000 -3.996438e-01
bigcom16         0.000000  0.000000e+00
bigcom21         0.000000 -1.190949e+00
bigcom22         0.000000 -2.700143e+00
bigcom24         0.000000  0.000000e+00
bigcom26         0.000000 -1.343359e+00
bigcom28         0.000000  3.322761e-01
bigcom30         0.000000  3.090371e+00
bigcom31         0.000000  0.000000e+00
bigcom32         0.000000 -8.439178e-01
bigcom33         0.000000 -1.991736e+00
bigcom34         0.000000 -3.423262e-01
bigcom36         0.000000 -5.150267e-01
bigcom37         0.000000  0.000000e+00
bigcom38         0.000000 -8.907338e-01
bigcom39         0.000000 -1.358381e+00
bigcom40         0.000000 -1.338454e+00
bigcom43         0.000000  0.000000e+00
bigcom44         0.000000  0.000000e+00
bigcom46         0.000000 -1.340601e+00
bigcom47         0.000000 -6.882100e-01
bigcom49         0.000000  0.000000e+00
bigcom50         0.000000 -7.974091e-01
bigcom51         0.000000 -8.472287e-02
bigcom52         0.000000  4.154800e+00
bigcom54         0.000000  0.000000e+00
bigcom56         0.000000 -2.429460e+00
bigcom62         0.000000 -1.904902e+00
bigcom66         0.000000 -7.848497e-02
bigcom68         0.000000  0.000000e+00
bigcom69         0.000000  0.000000e+00
bigcom71         0.000000  0.000000e+00
bigcom72         0.000000 -2.403945e-01
bigcom73         0.000000 -1.342805e+00
bigcom74         0.000000 -1.960096e+00
bigcom75         0.000000 -1.934056e+00
bigcom76         0.000000 -1.665134e+00
bigcom77         0.000000 -9.021100e-01
bigcom79         0.000000 -5.584801e-01
bigcom80         0.000000 -6.060820e-01
bigcom82         0.000000 -9.102153e-02
bigcom83         0.000000  0.000000e+00
bigcom84         0.000000 -1.085967e+00
bigcom85         0.000000 -6.609504e-01
bigcom87         0.000000 -2.111826e+00
bigcom89         0.000000  0.000000e+00
bigcom91         0.000000 -1.266476e+00
bigcom92         0.000000  0.000000e+00
bigcom93         0.000000  0.000000e+00
bigcom96         0.000000 -4.297334e-01
bigcom97         0.000000 -1.674284e+00
bigcom98         0.000000 -1.557385e+00
bigcom99         0.000000  0.000000e+00
bigcom101        0.000000  0.000000e+00
bigcom104        0.000000 -1.143216e+00
bigcom106        0.000000 -2.147495e+00
bigcom109        0.000000  0.000000e+00
bigcom113        0.000000  0.000000e+00
bigcom116        0.000000  2.100262e+00
bigcom120        0.000000  0.000000e+00
bigcom123        0.000000 -1.899496e+00
bigcom126        0.000000  0.000000e+00
bigcom127        0.000000 -4.068296e-01
bigcom137        0.000000 -2.045274e+00
bigcom139        0.000000 -2.322863e+00
bigcom140        0.000000 -1.502634e-01
bigcom143        0.000000  0.000000e+00
bigcom145        0.000000  0.000000e+00
bigcom146        0.000000  0.000000e+00
bigcom147        0.000000 -1.457165e-01
bigcom149        0.000000 -1.463846e+00
bigcom153        0.000000 -9.321773e-01
bigcom154        0.000000  0.000000e+00
bigcom156        0.000000 -5.436984e-01
bigcom157        0.000000 -2.691262e-02
bigcom158        0.000000 -3.730342e-01
bigcom160        0.000000 -1.254305e+00
bigcom161        0.000000  0.000000e+00
bigcom162        0.000000  0.000000e+00
bigcom164        0.000000  0.000000e+00
bigcom166        0.000000  0.000000e+00
bigcom167        0.000000 -1.871852e+00
bigcom171        0.000000 -1.808976e+00
bigcom173        0.000000 -5.111977e-01
bigcom175        0.000000 -4.423954e-04
bigcom176        0.000000  0.000000e+00
bigcom177        0.000000  0.000000e+00
bigcom178        0.000000  0.000000e+00
bigcom180        0.000000 -9.492123e-01
bigcom181        0.000000  0.000000e+00
bigcom184        0.000000  0.000000e+00
bigcom186        0.000000  0.000000e+00
bigcom187        0.000000  0.000000e+00
bigcom189        0.000000  0.000000e+00
bigcom194        0.000000  0.000000e+00
bigcom195        0.000000  0.000000e+00
bigcom196        0.000000 -2.603458e+00
bigcom204        0.000000  0.000000e+00
bigcom205        0.000000 -1.730659e+00
bigcom212        0.000000  0.000000e+00
bigcom214        0.000000  0.000000e+00
bigcom222        0.000000 -4.247317e-01
bigcom223        0.000000  0.000000e+00
bigcom226        0.000000  0.000000e+00
bigcom227        0.000000  0.000000e+00
bigcom229        0.000000  0.000000e+00
bigcom233        0.000000  0.000000e+00
bigcom236        0.000000  0.000000e+00
bigcom237        0.000000 -2.871829e-01
bigcom246        0.000000 -8.819512e-01
bigcom248        0.000000  0.000000e+00
bigcom249        0.000000 -1.362495e+00
bigcom250        0.000000  0.000000e+00
bigcom254        0.000000  0.000000e+00
bigcom266        0.000000 -3.688227e-01
bigcom269        0.000000  0.000000e+00
bigcom272        0.000000  0.000000e+00
bigcom274        0.000000  0.000000e+00
bigcom281        0.000000  0.000000e+00
bigcom291        0.000000 -3.144718e-01
bigcom292        0.000000 -1.822367e+00
bigcom295        0.000000 -1.248169e+00
bigcom299        0.000000 -1.782346e+00
bigcom301        0.000000  0.000000e+00
bigcom306        0.000000  0.000000e+00
bigcom309        0.000000 -2.200111e-01
bigcom314        0.000000 -1.733941e-01
bigcom321        0.000000 -1.490538e+00
bigcom341        0.000000  0.000000e+00
bigcom350        0.000000 -1.410760e+00
bigcom353        0.000000  0.000000e+00
bigcom359        0.000000 -9.036861e-01
bigcom363        0.000000  0.000000e+00
bigcom365        0.000000 -2.292921e-01
bigcom385        0.000000  5.036366e+00
bigcom386        0.000000  0.000000e+00
bigcom408        0.000000 -5.498963e-01
bigcom412        0.000000 -9.338067e-01
bigcom480        0.000000  0.000000e+00
spin_vertex      0.000000 -1.038562e+00
membership_s1    0.000000  3.058352e+00
membership_s3    0.000000  0.000000e+00
membership_s4    0.000000 -9.689510e-01
membership_s5    0.000000  1.064704e+00
membership_s6    0.000000 -1.133122e+00
membership_s7    0.000000 -2.576744e-01
membership_s8    0.000000  0.000000e+00
membership_s9    0.000000  0.000000e+00
membership_s11   0.000000  0.000000e+00
membership_s12   0.000000  0.000000e+00
membership_s14   0.000000  0.000000e+00
membership_s15   0.000000 -3.243706e-01
membership_s16   0.000000  0.000000e+00
membership_s17   0.000000  0.000000e+00
membership_s18   0.000000  0.000000e+00
membership_s20   0.000000  0.000000e+00
membership_s21   0.000000 -5.321851e-02
membership_s22   0.000000  0.000000e+00
membership_s24   0.000000  0.000000e+00
membership_s25   0.000000 -7.142649e-01
membership_s26   0.000000  0.000000e+00
membership_s27   0.000000 -6.526411e-01
membership_s28   0.000000  0.000000e+00
membership_s30   0.000000  2.663134e+00
membership_s31   0.000000 -6.676479e-01
membership_s32   0.000000  2.604436e+00
membership_s33   0.000000  0.000000e+00
membership_s36   0.000000 -1.262174e-01
membership_s37   0.000000  0.000000e+00
V1               0.000000  1.050088e+00
V2               0.000000 -1.785851e+00
pdi              0.000000 -9.899434e+03
adhesion         0.000000  1.459904e-03
cohesion         0.000000 -2.715066e-04
inner            0.000000  6.874347e-04
outer            0.000000 -1.692658e-03
ioratio          0.000000 -1.148986e+00
comsize          0.000000  6.202865e-04
[1] "Dataset: med_TnotC Model GBM, run: 8 of 10 2015-06-22 15:08:33"
Iter   TrainDeviance   ValidDeviance   StepSize   Improve
     1        0.0664            -nan     0.0100    0.0010
     2        0.0639            -nan     0.0100    0.0005
     3        0.0610            -nan     0.0100   -0.0000
     4        0.0592            -nan     0.0100    0.0002
     5        0.0574            -nan     0.0100    0.0004
     6        0.0562            -nan     0.0100   -0.0000
     7        0.0548            -nan     0.0100    0.0002
     8        0.0532            -nan     0.0100    0.0001
     9        0.0514            -nan     0.0100    0.0003
    10        0.0502            -nan     0.0100    0.0001
    20        0.0422            -nan     0.0100    0.0000
    40        0.0328            -nan     0.0100   -0.0000
    60        0.0270            -nan     0.0100   -0.0000
    80        0.0233            -nan     0.0100    0.0000
   100        0.0205            -nan     0.0100   -0.0000
   106        0.0198            -nan     0.0100   -0.0000

[1] "GBM variable coefficients"
                            var     rel.inf
ratio5                   ratio5 16.42165078
bigcom30               bigcom30  5.56997384
comsize                 comsize  5.56586078
outer                     outer  4.33839744
adhesion               adhesion  4.21063727
V2                           V2  3.84494976
walktrap_vertex walktrap_vertex  3.82452197
spin_vertex         spin_vertex  3.22126580
cohesion               cohesion  3.04747238
trans                     trans  2.82752647
ioratio                 ioratio  2.81351836
V1                           V1  2.46732224
bet                         bet  2.16406284
orbit18                 orbit18  2.09042487
membership_s32   membership_s32  1.86695187
inner                     inner  1.75888491
pagerank               pagerank  1.49798619
membership_s1     membership_s1  1.11494832
third                     third  1.01511226
orbit30                 orbit30  0.94033707
graph23                 graph23  0.91446126
ratio4                   ratio4  0.91154370
graph20                 graph20  0.90738227
graph2                   graph2  0.87649272
orbit38                 orbit38  0.86582058
ratio6                   ratio6  0.83324490
orbit11                 orbit11  0.83288868
orbit26                 orbit26  0.78513191
orbit50                 orbit50  0.76504117
graph5                   graph5  0.75388564
orbit65                 orbit65  0.75241210
orbit10                 orbit10  0.70851662
orbit48                 orbit48  0.67029293
orbit2                   orbit2  0.64638562
graph24                 graph24  0.63767213
graph26                 graph26  0.61181401
graph6                   graph6  0.56556830
orbit13                 orbit13  0.54595097
upto_fifth           upto_fifth  0.53558731
orbit33                 orbit33  0.51114043
orbit23                 orbit23  0.48892234
membership_s30   membership_s30  0.46290687
orbit36                 orbit36  0.43243805
orbit27                 orbit27  0.42633962
graph25                 graph25  0.41997101
orbit52                 orbit52  0.41140593
graph13                 graph13  0.40878838
sixth                     sixth  0.40327049
bigcom116             bigcom116  0.37340000
graph21                 graph21  0.37233925
graph11                 graph11  0.35960117
graph4                   graph4  0.35393928
orbit39                 orbit39  0.35194508
orbit69                 orbit69  0.33117408
orbit49                 orbit49  0.31896158
ratio1                   ratio1  0.31661614
orbit62                 orbit62  0.31606141
graph12                 graph12  0.30786914
orbit47                 orbit47  0.30747760
orbit37                 orbit37  0.30250686
graph3                   graph3  0.28846765
orbit40                 orbit40  0.28656733
orbit5                   orbit5  0.26620621
orbit35                 orbit35  0.26374446
graph19                 graph19  0.25373961
orbit25                 orbit25  0.24449584
orbit16                 orbit16  0.24329215
graph7                   graph7  0.23500303
orbit64                 orbit64  0.22830105
knn                         knn  0.22459050
constraint           constraint  0.22081052
orbit32                 orbit32  0.21985997
graph18                 graph18  0.21331725
bigcom28               bigcom28  0.19275704
orbit24                 orbit24  0.18725002
orbit44                 orbit44  0.18280276
graph22                 graph22  0.17857295
orbit54                 orbit54  0.17134704
fourth                   fourth  0.15141732
graph0                   graph0  0.14992480
orbit53                 orbit53  0.14869081
upto_sixth           upto_sixth  0.14676998
ratio2                   ratio2  0.13448025
graph1                   graph1  0.13055443
graph10                 graph10  0.12989520
orbit46                 orbit46  0.12703259
orbit17                 orbit17  0.11825806
graph17                 graph17  0.11531250
orbit45                 orbit45  0.11517987
orbit9                   orbit9  0.11221399
orbit63                 orbit63  0.11113063
coreness               coreness  0.11016854
orbit56                 orbit56  0.11013878
graph27                 graph27  0.10828557
graph14                 graph14  0.10533993
graph16                 graph16  0.09733053
orbit70                 orbit70  0.09211208
upto_fourth         upto_fourth  0.09052248
orbit41                 orbit41  0.09005479
orbit29                 orbit29  0.08918407
ecc                         ecc  0.08611934
orbit61                 orbit61  0.08341178
fifth                     fifth  0.06780054
graph15                 graph15  0.05835685
orbit66                 orbit66  0.04956994
orbit20                 orbit20  0.04793687
hubscore               hubscore  0.04742150
orbit21                 orbit21  0.04046581
AP                           AP  0.03091695
orbit28                 orbit28  0.02873381
orbit7                   orbit7  0.02556148
graph9                   graph9  0.01837826
graph8                   graph8  0.01781095
orbit51                 orbit51  0.01342043
graph28                 graph28  0.00000000
graph29                 graph29  0.00000000
orbit0                   orbit0  0.00000000
orbit1                   orbit1  0.00000000
orbit3                   orbit3  0.00000000
orbit4                   orbit4  0.00000000
orbit6                   orbit6  0.00000000
orbit8                   orbit8  0.00000000
orbit12                 orbit12  0.00000000
orbit14                 orbit14  0.00000000
orbit15                 orbit15  0.00000000
orbit19                 orbit19  0.00000000
orbit22                 orbit22  0.00000000
orbit31                 orbit31  0.00000000
orbit34                 orbit34  0.00000000
orbit42                 orbit42  0.00000000
orbit43                 orbit43  0.00000000
orbit55                 orbit55  0.00000000
orbit57                 orbit57  0.00000000
orbit58                 orbit58  0.00000000
orbit59                 orbit59  0.00000000
orbit60                 orbit60  0.00000000
orbit67                 orbit67  0.00000000
orbit68                 orbit68  0.00000000
orbit71                 orbit71  0.00000000
orbit72                 orbit72  0.00000000
eccrad                   eccrad  0.00000000
close                     close  0.00000000
evcent                   evcent  0.00000000
first                     first  0.00000000
upto_second         upto_second  0.00000000
upto_third           upto_third  0.00000000
second                   second  0.00000000
ratio3                   ratio3  0.00000000
selfinter             selfinter  0.00000000
bigcom1                 bigcom1  0.00000000
bigcom2                 bigcom2  0.00000000
bigcom3                 bigcom3  0.00000000
bigcom4                 bigcom4  0.00000000
bigcom6                 bigcom6  0.00000000
bigcom8                 bigcom8  0.00000000
bigcom9                 bigcom9  0.00000000
bigcom11               bigcom11  0.00000000
bigcom13               bigcom13  0.00000000
bigcom15               bigcom15  0.00000000
bigcom16               bigcom16  0.00000000
bigcom21               bigcom21  0.00000000
bigcom22               bigcom22  0.00000000
bigcom24               bigcom24  0.00000000
bigcom26               bigcom26  0.00000000
bigcom31               bigcom31  0.00000000
bigcom32               bigcom32  0.00000000
bigcom33               bigcom33  0.00000000
bigcom34               bigcom34  0.00000000
bigcom36               bigcom36  0.00000000
bigcom37               bigcom37  0.00000000
bigcom38               bigcom38  0.00000000
bigcom39               bigcom39  0.00000000
bigcom40               bigcom40  0.00000000
bigcom43               bigcom43  0.00000000
bigcom44               bigcom44  0.00000000
bigcom46               bigcom46  0.00000000
bigcom47               bigcom47  0.00000000
bigcom49               bigcom49  0.00000000
bigcom50               bigcom50  0.00000000
bigcom51               bigcom51  0.00000000
bigcom52               bigcom52  0.00000000
bigcom54               bigcom54  0.00000000
bigcom56               bigcom56  0.00000000
bigcom62               bigcom62  0.00000000
bigcom66               bigcom66  0.00000000
bigcom68               bigcom68  0.00000000
bigcom69               bigcom69  0.00000000
bigcom71               bigcom71  0.00000000
bigcom72               bigcom72  0.00000000
bigcom73               bigcom73  0.00000000
bigcom74               bigcom74  0.00000000
bigcom75               bigcom75  0.00000000
bigcom76               bigcom76  0.00000000
bigcom77               bigcom77  0.00000000
bigcom79               bigcom79  0.00000000
bigcom80               bigcom80  0.00000000
bigcom82               bigcom82  0.00000000
bigcom83               bigcom83  0.00000000
bigcom84               bigcom84  0.00000000
bigcom85               bigcom85  0.00000000
bigcom87               bigcom87  0.00000000
bigcom89               bigcom89  0.00000000
bigcom91               bigcom91  0.00000000
bigcom92               bigcom92  0.00000000
bigcom93               bigcom93  0.00000000
bigcom96               bigcom96  0.00000000
bigcom97               bigcom97  0.00000000
bigcom98               bigcom98  0.00000000
bigcom99               bigcom99  0.00000000
bigcom101             bigcom101  0.00000000
bigcom104             bigcom104  0.00000000
bigcom106             bigcom106  0.00000000
bigcom109             bigcom109  0.00000000
bigcom113             bigcom113  0.00000000
bigcom120             bigcom120  0.00000000
bigcom123             bigcom123  0.00000000
bigcom126             bigcom126  0.00000000
bigcom127             bigcom127  0.00000000
bigcom137             bigcom137  0.00000000
bigcom139             bigcom139  0.00000000
bigcom140             bigcom140  0.00000000
bigcom143             bigcom143  0.00000000
bigcom145             bigcom145  0.00000000
bigcom146             bigcom146  0.00000000
bigcom147             bigcom147  0.00000000
bigcom149             bigcom149  0.00000000
bigcom153             bigcom153  0.00000000
bigcom154             bigcom154  0.00000000
bigcom156             bigcom156  0.00000000
bigcom157             bigcom157  0.00000000
bigcom158             bigcom158  0.00000000
bigcom160             bigcom160  0.00000000
bigcom161             bigcom161  0.00000000
bigcom162             bigcom162  0.00000000
bigcom164             bigcom164  0.00000000
bigcom166             bigcom166  0.00000000
bigcom167             bigcom167  0.00000000
bigcom171             bigcom171  0.00000000
bigcom173             bigcom173  0.00000000
bigcom175             bigcom175  0.00000000
bigcom176             bigcom176  0.00000000
bigcom177             bigcom177  0.00000000
bigcom178             bigcom178  0.00000000
bigcom180             bigcom180  0.00000000
bigcom181             bigcom181  0.00000000
bigcom184             bigcom184  0.00000000
bigcom186             bigcom186  0.00000000
bigcom187             bigcom187  0.00000000
bigcom189             bigcom189  0.00000000
bigcom194             bigcom194  0.00000000
bigcom195             bigcom195  0.00000000
bigcom196             bigcom196  0.00000000
bigcom204             bigcom204  0.00000000
bigcom205             bigcom205  0.00000000
bigcom212             bigcom212  0.00000000
bigcom214             bigcom214  0.00000000
bigcom222             bigcom222  0.00000000
bigcom223             bigcom223  0.00000000
bigcom226             bigcom226  0.00000000
bigcom227             bigcom227  0.00000000
bigcom229             bigcom229  0.00000000
bigcom233             bigcom233  0.00000000
bigcom236             bigcom236  0.00000000
bigcom237             bigcom237  0.00000000
bigcom246             bigcom246  0.00000000
bigcom248             bigcom248  0.00000000
bigcom249             bigcom249  0.00000000
bigcom250             bigcom250  0.00000000
bigcom254             bigcom254  0.00000000
bigcom266             bigcom266  0.00000000
bigcom269             bigcom269  0.00000000
bigcom272             bigcom272  0.00000000
bigcom274             bigcom274  0.00000000
bigcom281             bigcom281  0.00000000
bigcom291             bigcom291  0.00000000
bigcom292             bigcom292  0.00000000
bigcom295             bigcom295  0.00000000
bigcom299             bigcom299  0.00000000
bigcom301             bigcom301  0.00000000
bigcom306             bigcom306  0.00000000
bigcom309             bigcom309  0.00000000
bigcom314             bigcom314  0.00000000
bigcom321             bigcom321  0.00000000
bigcom341             bigcom341  0.00000000
bigcom350             bigcom350  0.00000000
bigcom353             bigcom353  0.00000000
bigcom359             bigcom359  0.00000000
bigcom363             bigcom363  0.00000000
bigcom365             bigcom365  0.00000000
bigcom385             bigcom385  0.00000000
bigcom386             bigcom386  0.00000000
bigcom408             bigcom408  0.00000000
bigcom412             bigcom412  0.00000000
bigcom480             bigcom480  0.00000000
membership_s3     membership_s3  0.00000000
membership_s4     membership_s4  0.00000000
membership_s5     membership_s5  0.00000000
membership_s6     membership_s6  0.00000000
membership_s7     membership_s7  0.00000000
membership_s8     membership_s8  0.00000000
membership_s9     membership_s9  0.00000000
membership_s11   membership_s11  0.00000000
membership_s12   membership_s12  0.00000000
membership_s14   membership_s14  0.00000000
membership_s15   membership_s15  0.00000000
membership_s16   membership_s16  0.00000000
membership_s17   membership_s17  0.00000000
membership_s18   membership_s18  0.00000000
membership_s20   membership_s20  0.00000000
membership_s21   membership_s21  0.00000000
membership_s22   membership_s22  0.00000000
membership_s24   membership_s24  0.00000000
membership_s25   membership_s25  0.00000000
membership_s26   membership_s26  0.00000000
membership_s27   membership_s27  0.00000000
membership_s28   membership_s28  0.00000000
membership_s31   membership_s31  0.00000000
membership_s33   membership_s33  0.00000000
membership_s36   membership_s36  0.00000000
membership_s37   membership_s37  0.00000000
pdi                         pdi  0.00000000
[1] "Dataset: med_TnotC Model RF, run: 8 of 10 2015-06-22 15:09:11"
     |      Out-of-bag   |
Tree |      MSE  %Var(y) |
   1 |  0.01031   183.95 |
   2 | 0.008659   154.53 |
   3 | 0.009582   171.02 |
   4 | 0.008938   159.51 |
   5 | 0.008647   154.33 |
   6 | 0.008556   152.70 |
   7 | 0.008053   143.71 |
   8 | 0.007722   137.81 |
   9 | 0.007116   126.99 |
  10 | 0.006957   124.16 |
  11 | 0.006844   122.15 |
  12 | 0.007042   125.67 |
  13 | 0.007003   124.98 |
  14 | 0.006875   122.70 |
  15 | 0.006643   118.56 |
  16 | 0.006716   119.85 |
  17 | 0.006643   118.56 |
  18 | 0.006561   117.08 |
  19 | 0.006517   116.30 |
  20 | 0.006493   115.87 |
  21 | 0.006513   116.24 |
  22 | 0.006471   115.49 |
  23 | 0.006427   114.70 |
  24 | 0.006443   114.99 |
  25 | 0.006467   115.41 |
  26 | 0.006478   115.62 |
  27 | 0.006424   114.65 |
  28 | 0.006322   112.83 |
  29 | 0.006294   112.33 |
  30 | 0.006286   112.18 |
  31 |  0.00624   111.36 |
  32 | 0.006193   110.52 |
  33 | 0.006173   110.17 |
  34 | 0.006143   109.63 |
  35 | 0.006138   109.54 |
  36 | 0.006081   108.52 |
  37 | 0.006056   108.08 |
  38 | 0.006046   107.89 |
  39 |  0.00604   107.79 |
  40 | 0.006032   107.64 |
  41 | 0.005979   106.71 |
  42 | 0.005985   106.81 |
  43 | 0.005994   106.98 |
  44 | 0.006021   107.46 |
  45 |    0.006   107.08 |
  46 | 0.006016   107.36 |
  47 | 0.005997   107.03 |
  48 | 0.005982   106.75 |
  49 | 0.005979   106.70 |
  50 | 0.006007   107.20 |
  51 | 0.006005   107.17 |
  52 | 0.005982   106.76 |
  53 |  0.00597   106.55 |
  54 | 0.005981   106.75 |
  55 | 0.005988   106.86 |
  56 | 0.005988   106.87 |
  57 | 0.005976   106.65 |
  58 | 0.005985   106.81 |
  59 |  0.00598   106.72 |
  60 | 0.005972   106.58 |
  61 | 0.005964   106.44 |
  62 |  0.00597   106.55 |
  63 | 0.005962   106.40 |
  64 | 0.005965   106.46 |
  65 | 0.005955   106.27 |
  66 | 0.005943   106.06 |
  67 | 0.005956   106.30 |
  68 |  0.00595   106.19 |
  69 | 0.005961   106.39 |
  70 |  0.00596   106.36 |
  71 | 0.005954   106.26 |
  72 | 0.005956   106.29 |
  73 | 0.005947   106.13 |
  74 | 0.005936   105.93 |
  75 | 0.005924   105.72 |
  76 | 0.005919   105.63 |
  77 | 0.005913   105.53 |
  78 | 0.005907   105.42 |
  79 | 0.005908   105.43 |
  80 | 0.005908   105.43 |
  81 |  0.00592   105.66 |
  82 | 0.005914   105.54 |
  83 | 0.005896   105.22 |
  84 | 0.005904   105.36 |
  85 | 0.005905   105.39 |
  86 | 0.005909   105.45 |
  87 | 0.005908   105.44 |
  88 | 0.005908   105.44 |
  89 |  0.00591   105.47 |
  90 | 0.005918   105.62 |
  91 | 0.005921   105.67 |
  92 | 0.005919   105.63 |
  93 | 0.005919   105.64 |
  94 | 0.005912   105.50 |
  95 | 0.005903   105.34 |
  96 | 0.005907   105.41 |
  97 | 0.005911   105.49 |
  98 | 0.005912   105.52 |
  99 |  0.00591   105.48 |
 100 | 0.005905   105.38 |
[1] "Random Forest variable coefficients"
                      %IncMSE IncNodePurity
graph0           2.238985e-05  3.320813e-02
graph1           8.356514e-04  1.670771e-02
graph2           2.001129e-04  1.001982e-01
graph3           1.362656e-04  4.027232e-02
graph4           1.845365e-04  8.079403e-02
graph5           1.031892e-03  8.662973e-02
graph6           0.000000e+00  2.373626e-02
graph7           2.796333e-03  1.934355e-01
graph8           0.000000e+00  6.071532e-20
graph9           1.669235e-04  5.785501e-02
graph10          1.229056e-04  2.837425e-02
graph11          1.219360e-03  1.791198e-01
graph12          1.092612e-04  7.736467e-02
graph13          1.604755e-04  5.025443e-02
graph14          2.302025e-04  1.649055e-01
graph15          2.212767e-03  1.873808e-01
graph16          8.441392e-04  4.738949e-02
graph17          6.610036e-04  1.969160e-01
graph18          2.324677e-04  1.918332e-02
graph19          2.078414e-05  6.930119e-02
graph20          4.547475e-03  1.358707e-01
graph21          1.114423e-04  1.130421e-01
graph22          6.053892e-04  7.498714e-02
graph23          6.958517e-04  1.568782e-01
graph24          8.297140e-04  1.079740e-01
graph25          2.249894e-04  2.112296e-01
graph26          1.427760e-03  8.908157e-02
graph27          5.938242e-06  3.541667e-02
graph28          1.782842e-04  3.113224e-03
graph29          1.635562e-04  1.041259e-02
orbit0           2.738599e-04  5.713033e-02
orbit1           3.398336e-04  7.777100e-02
orbit2           1.033427e-03  6.197840e-02
orbit3           1.416525e-04  8.072002e-02
orbit4           5.817336e-06  1.904762e-02
orbit5           5.941771e-06  1.690476e-02
orbit6           3.070184e-04  1.042621e-01
orbit7           1.838999e-04  1.066015e-01
orbit8           6.779247e-04  8.224217e-02
orbit9           3.075217e-04  8.696484e-02
orbit10          4.878528e-05  5.647356e-02
orbit11          3.711142e-04  5.299738e-02
orbit12          6.059614e-04  3.973608e-02
orbit13          1.065407e-04  4.714220e-02
orbit14          2.120199e-06  7.655042e-03
orbit15          4.174547e-04  2.011302e-02
orbit16          6.710900e-05  1.242215e-02
orbit17          1.871763e-03  2.678946e-01
orbit18          4.749545e-04  4.546964e-01
orbit19          4.029048e-04  8.593273e-02
orbit20          1.056301e-04  5.776317e-02
orbit21          1.404165e-04  9.363472e-02
orbit22          1.026691e-03  1.027745e-01
orbit23          2.513857e-04  1.065874e-01
orbit24          5.793505e-04  1.964772e-01
orbit25          2.459333e-04  5.984355e-02
orbit26          1.953004e-04  2.712189e-02
orbit27          3.352240e-04  5.944781e-02
orbit28          8.204643e-05  1.730973e-01
orbit29          1.730978e-04  6.858425e-02
orbit30          3.668963e-04  1.111210e-01
orbit31          1.251035e-04  1.119538e-01
orbit32          4.363383e-04  9.227328e-02
orbit33          1.411385e-04  6.077902e-02
orbit34          6.385656e-04  1.064862e-01
orbit35          6.445947e-04  9.791767e-02
orbit36          2.626597e-04  1.888574e-01
orbit37          4.242321e-04  5.013686e-02
orbit38          1.118105e-04  7.168719e-02
orbit39          7.060745e-04  2.552019e-01
orbit40          9.884588e-04  4.811265e-02
orbit41          2.439967e-04  6.247746e-02
orbit42          4.777340e-05  4.339646e-02
orbit43          1.122715e-04  1.120833e-01
orbit44          2.968556e-04  2.353204e-02
orbit45          1.424620e-04  1.287522e-01
orbit46          5.910202e-04  1.511806e-01
orbit47          4.398536e-04  1.173864e-01
orbit48          1.667281e-04  1.207547e-01
orbit49          1.366540e-03  1.619011e-01
orbit50          1.470461e-04  1.052202e-01
orbit51         -2.342231e-05  1.883005e-02
orbit52          3.878545e-04  8.912386e-02
orbit53          1.181495e-04  5.538677e-02
orbit54          1.668499e-03  8.396569e-02
orbit55         -7.539204e-06  4.333333e-03
orbit56          1.049086e-03  2.298719e-01
orbit57         -4.563682e-07  2.969048e-02
orbit58          1.807229e-05  4.530952e-02
orbit59          5.363467e-04  1.354854e-01
orbit60          1.660939e-04  3.640429e-02
orbit61          1.888466e-05  3.604714e-02
orbit62          1.857950e-04  1.466317e-01
orbit63          7.894217e-06  1.083333e-02
orbit64          2.785367e-04  3.427402e-02
orbit65          2.591226e-03  9.281571e-02
orbit66          8.909435e-05  6.987539e-02
orbit67          0.000000e+00  1.157386e-18
orbit68          0.000000e+00  1.714286e-02
orbit69          1.833135e-04  1.535807e-02
orbit70          3.952035e-04  4.531433e-02
orbit71          7.239363e-05  2.663065e-02
orbit72          2.984342e-05  8.236059e-03
AP              -5.753740e-06  4.478932e-02
bet              5.135847e-04  4.657290e-01
ecc             -1.190476e-05  9.696970e-03
eccrad           0.000000e+00  5.122855e-20
close            1.002843e-03  7.171486e-02
constraint       4.606744e-04  1.972762e-01
coreness         3.437983e-04  3.294516e-02
knn              2.314423e-04  8.347172e-02
hubscore         5.813953e-06  2.614286e-02
pagerank         5.190556e-04  4.315592e-01
trans            3.803910e-04  1.786154e-01
evcent           1.530620e-04  7.872143e-02
first            9.649693e-05  2.239714e-02
upto_second      2.387636e-04  2.963019e-02
upto_third       4.688598e-04  6.056951e-02
upto_fourth      1.564744e-04  4.187422e-02
upto_fifth       1.002145e-04  3.305837e-02
upto_sixth       4.292508e-07  9.615487e-03
second           7.173931e-04  1.129167e-01
third            4.920726e-04  2.802785e-01
fourth           1.176347e-04  1.083178e-01
fifth            4.359079e-04  1.579405e-01
sixth            1.127532e-04  1.048582e-01
ratio1           5.735859e-04  1.246184e-01
ratio2           7.118540e-04  1.918196e-01
ratio3           1.024275e-03  2.964401e-01
ratio4           1.063530e-03  2.985680e-01
ratio5           8.323306e-04  1.132870e+00
ratio6           1.403916e-04  1.176680e-01
selfinter       -3.688161e-06  2.066780e-02
walktrap_vertex  4.400400e-05  3.844656e-01
bigcom1          0.000000e+00  1.029992e-20
bigcom2          0.000000e+00  6.938894e-20
bigcom3          0.000000e+00  1.328148e-20
bigcom4          1.180638e-05  1.523810e-02
bigcom6          0.000000e+00  0.000000e+00
bigcom8          0.000000e+00  9.486769e-21
bigcom9          0.000000e+00  1.734723e-20
bigcom11         0.000000e+00  0.000000e+00
bigcom13         0.000000e+00  0.000000e+00
bigcom15         0.000000e+00  0.000000e+00
bigcom16         0.000000e+00  0.000000e+00
bigcom21         0.000000e+00  3.794708e-21
bigcom22         0.000000e+00  4.336809e-21
bigcom24         0.000000e+00  0.000000e+00
bigcom26         0.000000e+00  2.710505e-21
bigcom28        -1.566170e-05  1.204150e-02
bigcom30         1.732419e-03  9.432677e-01
bigcom31         0.000000e+00  0.000000e+00
bigcom32         0.000000e+00  0.000000e+00
bigcom33         0.000000e+00  0.000000e+00
bigcom34         0.000000e+00  0.000000e+00
bigcom36         0.000000e+00  0.000000e+00
bigcom37         0.000000e+00  0.000000e+00
bigcom38         0.000000e+00  0.000000e+00
bigcom39         0.000000e+00  6.938894e-20
bigcom40         0.000000e+00  5.149960e-21
bigcom43         0.000000e+00  0.000000e+00
bigcom44         0.000000e+00  0.000000e+00
bigcom46         0.000000e+00  1.084202e-21
bigcom47         0.000000e+00  0.000000e+00
bigcom49         0.000000e+00  1.387779e-19
bigcom50         0.000000e+00  0.000000e+00
bigcom51         0.000000e+00  0.000000e+00
bigcom52        -4.362417e-06  4.375800e-01
bigcom54         0.000000e+00  0.000000e+00
bigcom56         0.000000e+00  7.155734e-20
bigcom62         0.000000e+00  0.000000e+00
bigcom66         0.000000e+00  0.000000e+00
bigcom68         0.000000e+00  0.000000e+00
bigcom69         0.000000e+00  0.000000e+00
bigcom71         0.000000e+00  0.000000e+00
bigcom72         0.000000e+00  0.000000e+00
bigcom73         0.000000e+00  0.000000e+00
bigcom74         0.000000e+00  0.000000e+00
bigcom75         0.000000e+00  1.084202e-21
bigcom76         0.000000e+00  0.000000e+00
bigcom77         0.000000e+00  0.000000e+00
bigcom79         0.000000e+00  1.084202e-21
bigcom80         0.000000e+00  0.000000e+00
bigcom82         0.000000e+00  0.000000e+00
bigcom83         0.000000e+00  0.000000e+00
bigcom84         0.000000e+00  0.000000e+00
bigcom85         0.000000e+00  8.131516e-22
bigcom87         0.000000e+00  0.000000e+00
bigcom89         0.000000e+00  0.000000e+00
bigcom91         0.000000e+00  0.000000e+00
bigcom92         0.000000e+00  1.734723e-20
bigcom93         0.000000e+00  0.000000e+00
bigcom96         0.000000e+00  0.000000e+00
bigcom97         0.000000e+00  0.000000e+00
bigcom98         0.000000e+00  0.000000e+00
bigcom99         0.000000e+00  0.000000e+00
bigcom101        0.000000e+00  0.000000e+00
bigcom104        0.000000e+00  1.387779e-19
bigcom106        0.000000e+00  6.938894e-20
bigcom109        0.000000e+00  0.000000e+00
bigcom113        0.000000e+00  0.000000e+00
bigcom116        1.352430e-04  1.453265e-01
bigcom120        0.000000e+00  6.505213e-21
bigcom123        0.000000e+00  0.000000e+00
bigcom126        0.000000e+00  0.000000e+00
bigcom127        0.000000e+00  0.000000e+00
bigcom137        0.000000e+00  0.000000e+00
bigcom139        0.000000e+00  0.000000e+00
bigcom140        0.000000e+00  0.000000e+00
bigcom143        0.000000e+00  0.000000e+00
bigcom145        0.000000e+00  0.000000e+00
bigcom146        0.000000e+00  0.000000e+00
bigcom147        0.000000e+00  0.000000e+00
bigcom149        0.000000e+00  6.938894e-20
bigcom153        0.000000e+00  0.000000e+00
bigcom154        0.000000e+00  0.000000e+00
bigcom156        0.000000e+00  6.505213e-21
bigcom157        0.000000e+00  0.000000e+00
bigcom158        0.000000e+00  0.000000e+00
bigcom160        0.000000e+00  2.168404e-21
bigcom161        0.000000e+00  0.000000e+00
bigcom162        0.000000e+00  0.000000e+00
bigcom164        0.000000e+00  0.000000e+00
bigcom166        0.000000e+00  0.000000e+00
bigcom167        0.000000e+00  6.938894e-20
bigcom171        0.000000e+00  0.000000e+00
bigcom173        0.000000e+00  0.000000e+00
bigcom175        0.000000e+00  0.000000e+00
bigcom176        0.000000e+00  0.000000e+00
bigcom177        0.000000e+00  0.000000e+00
bigcom178        0.000000e+00  0.000000e+00
bigcom180        0.000000e+00  0.000000e+00
bigcom181        0.000000e+00  0.000000e+00
bigcom184        0.000000e+00  1.387779e-19
bigcom186        0.000000e+00  0.000000e+00
bigcom187       -1.187248e-05  7.128995e-01
bigcom189        0.000000e+00  4.336809e-21
bigcom194        0.000000e+00  0.000000e+00
bigcom195        0.000000e+00  0.000000e+00
bigcom196        0.000000e+00  0.000000e+00
bigcom204        0.000000e+00  0.000000e+00
bigcom205        0.000000e+00  0.000000e+00
bigcom212        0.000000e+00  1.387779e-19
bigcom214        0.000000e+00  0.000000e+00
bigcom222        0.000000e+00  8.131516e-22
bigcom223        0.000000e+00  0.000000e+00
bigcom226        0.000000e+00  0.000000e+00
bigcom227        0.000000e+00  1.387779e-19
bigcom229        0.000000e+00  0.000000e+00
bigcom233        0.000000e+00  0.000000e+00
bigcom236        0.000000e+00  0.000000e+00
bigcom237        0.000000e+00  6.938894e-20
bigcom246        0.000000e+00  0.000000e+00
bigcom248        0.000000e+00  0.000000e+00
bigcom249        0.000000e+00  0.000000e+00
bigcom250        0.000000e+00  0.000000e+00
bigcom254        0.000000e+00  0.000000e+00
bigcom266        0.000000e+00  0.000000e+00
bigcom269        0.000000e+00  0.000000e+00
bigcom272        0.000000e+00  0.000000e+00
bigcom274        0.000000e+00  0.000000e+00
bigcom281        0.000000e+00  1.734723e-20
bigcom291        0.000000e+00  0.000000e+00
bigcom292        0.000000e+00  0.000000e+00
bigcom295        0.000000e+00  0.000000e+00
bigcom299        0.000000e+00  2.168404e-21
bigcom301        0.000000e+00  8.131516e-22
bigcom306        0.000000e+00  0.000000e+00
bigcom309        0.000000e+00  0.000000e+00
bigcom314        0.000000e+00  0.000000e+00
bigcom321        0.000000e+00  0.000000e+00
bigcom341        0.000000e+00  0.000000e+00
bigcom350        0.000000e+00  0.000000e+00
bigcom353        0.000000e+00  0.000000e+00
bigcom359        0.000000e+00  2.081668e-19
bigcom363        0.000000e+00  0.000000e+00
bigcom365        0.000000e+00  4.336809e-21
bigcom385        5.797101e-06  3.919107e-01
bigcom386        0.000000e+00  0.000000e+00
bigcom408        0.000000e+00  0.000000e+00
bigcom412        0.000000e+00  0.000000e+00
bigcom480        0.000000e+00  0.000000e+00
spin_vertex      1.442489e-05  1.313186e-01
membership_s1    3.136329e-04  1.601921e-01
membership_s3    0.000000e+00  0.000000e+00
membership_s4    0.000000e+00  4.336809e-21
membership_s5    0.000000e+00  7.589415e-21
membership_s6    0.000000e+00  0.000000e+00
membership_s7    0.000000e+00  2.168404e-20
membership_s8    0.000000e+00  0.000000e+00
membership_s9    0.000000e+00  0.000000e+00
membership_s11   0.000000e+00  0.000000e+00
membership_s12   0.000000e+00  0.000000e+00
membership_s14   0.000000e+00  0.000000e+00
membership_s15   0.000000e+00  7.318365e-21
membership_s16   0.000000e+00  0.000000e+00
membership_s17   0.000000e+00  0.000000e+00
membership_s18   0.000000e+00  1.707618e-20
membership_s20   0.000000e+00  0.000000e+00
membership_s21   0.000000e+00  0.000000e+00
membership_s22   0.000000e+00  0.000000e+00
membership_s24   0.000000e+00  9.486769e-21
membership_s25   0.000000e+00  0.000000e+00
membership_s26   0.000000e+00  0.000000e+00
membership_s27   0.000000e+00  8.333333e-03
membership_s28   0.000000e+00  0.000000e+00
membership_s30   1.276120e-04  2.582558e-02
membership_s31   0.000000e+00  1.057097e-20
membership_s32   4.418939e-04  1.364750e-01
membership_s33   0.000000e+00  0.000000e+00
membership_s36   0.000000e+00  2.005774e-20
membership_s37   0.000000e+00  2.081668e-19
V1               1.176006e-03  4.171326e-01
V2               7.778959e-04  8.018963e-01
pdi             -1.622158e-05  1.444947e-02
adhesion         1.715263e-02  6.810287e-01
cohesion         1.561502e-02  1.053138e+00
inner            5.643878e-03  6.362526e-01
outer            4.702200e-04  5.965142e-01
ioratio          2.229651e-03  4.209032e-01
comsize          1.271533e-03  9.585869e-01
[1] "Dataset: med_TnotC Model GLM, run: 8 of 10 2015-06-22 15:09:58"
[1] "glmnet variable coefficients"
                     [,1]          [,2]
(Intercept)     -5.173103  9.627579e+01
graph0           0.000000 -3.297228e-02
graph1           0.000000  4.455373e-05
graph2           0.000000  6.297878e-03
graph3           0.000000  2.411908e-06
graph4           0.000000 -4.239253e-08
graph5           0.000000 -3.759566e-04
graph6           0.000000 -2.163334e-05
graph7           0.000000 -2.124972e-03
graph8           0.000000  2.433258e-02
graph9           0.000000 -8.844397e-09
graph10          0.000000  0.000000e+00
graph11          0.000000 -2.942668e-11
graph12          0.000000 -5.569745e-07
graph13          0.000000 -1.276483e-07
graph14          0.000000  9.683623e-08
graph15          0.000000 -6.127434e-05
graph16          0.000000  9.079350e-08
graph17          0.000000 -1.635336e-07
graph18          0.000000 -1.406818e-06
graph19          0.000000 -1.121585e-06
graph20          0.000000  1.994954e-05
graph21          0.000000  7.936862e-05
graph22          0.000000  1.428343e-05
graph23          0.000000 -5.726797e-05
graph24          0.000000  3.945122e-05
graph25          0.000000 -1.711635e-04
graph26          0.000000  0.000000e+00
graph27          0.000000 -3.871404e-04
graph28          0.000000  9.226936e-04
graph29          0.000000 -5.720370e-03
orbit0           0.000000 -2.835436e-02
orbit1           0.000000  6.040657e-05
orbit2           0.000000  5.794801e-04
orbit3           0.000000  6.028054e-03
orbit4           0.000000  5.469058e-07
orbit5           0.000000  1.565838e-05
orbit6           0.000000 -3.558249e-08
orbit7           0.000000  5.294998e-05
orbit8           0.000000 -4.350530e-04
orbit9           0.000000  0.000000e+00
orbit10          0.000000 -9.388300e-05
orbit11          0.000000  0.000000e+00
orbit12          0.000000 -2.426267e-03
orbit13          0.000000 -5.231419e-03
orbit14          0.000000  2.425755e-02
orbit15          0.000000 -4.128680e-08
orbit16          0.000000  7.527409e-07
orbit17          0.000000 -1.286247e-06
orbit18          0.000000 -6.912982e-09
orbit19          0.000000  1.473515e-08
orbit20          0.000000 -1.053472e-07
orbit21          0.000000 -3.749484e-07
orbit22          0.000000  0.000000e+00
orbit23          0.000000 -1.323497e-04
orbit24          0.000000 -1.149402e-06
orbit25          0.000000 -1.134418e-06
orbit26          0.000000  1.017694e-05
orbit27          0.000000  1.626444e-05
orbit28          0.000000  3.850044e-06
orbit29          0.000000 -5.922350e-06
orbit30          0.000000 -9.757847e-06
orbit31          0.000000  2.704059e-07
orbit32          0.000000  7.424914e-08
orbit33          0.000000 -8.245071e-05
orbit34          0.000000 -6.411271e-05
orbit35          0.000000 -2.226965e-06
orbit36          0.000000  8.494851e-06
orbit37          0.000000  1.632249e-06
orbit38          0.000000 -5.592076e-05
orbit39          0.000000  1.607889e-08
orbit40          0.000000 -2.129495e-07
orbit41          0.000000 -2.171313e-05
orbit42          0.000000  7.801373e-04
orbit43          0.000000 -2.325061e-06
orbit44          0.000000 -1.816451e-03
orbit45          0.000000 -7.088501e-06
orbit46          0.000000  2.091474e-06
orbit47          0.000000 -5.629943e-05
orbit48          0.000000 -5.997334e-05
orbit49          0.000000  3.903845e-05
orbit50          0.000000 -3.307353e-03
orbit51          0.000000  1.066937e-04
orbit52          0.000000  1.719139e-04
orbit53          0.000000  8.981731e-04
orbit54          0.000000  1.421230e-05
orbit55          0.000000 -4.212748e-03
orbit56          0.000000  2.189969e-04
orbit57          0.000000 -2.214290e-04
orbit58          0.000000  8.295503e-06
orbit59          0.000000  5.567940e-05
orbit60          0.000000  2.736688e-04
orbit61          0.000000 -1.109565e-02
orbit62          0.000000 -4.303417e-04
orbit63          0.000000 -2.077374e-04
orbit64          0.000000 -5.770271e-04
orbit65          0.000000  8.645148e-04
orbit66          0.000000 -5.603079e-05
orbit67          0.000000  1.583512e-03
orbit68          0.000000 -9.886130e-04
orbit69          0.000000  4.023692e-02
orbit70          0.000000  4.686573e-03
orbit71          0.000000 -1.493333e-03
orbit72          0.000000 -5.578340e-03
AP               0.000000  5.435882e-01
bet              0.000000  1.854260e-05
ecc              0.000000 -1.102941e-01
eccrad           0.000000 -6.193938e-01
close            0.000000  7.746406e+00
constraint       0.000000  6.467149e+00
coreness         0.000000  8.583850e-02
knn              0.000000 -6.744359e-03
hubscore         0.000000  1.802283e+00
pagerank         0.000000  0.000000e+00
trans            0.000000 -1.695878e+00
evcent           0.000000  4.802744e+00
first            0.000000 -3.164087e-02
upto_second      0.000000  2.255440e-04
upto_third       0.000000  0.000000e+00
upto_fourth      0.000000  9.038872e-04
upto_fifth       0.000000 -4.562075e-03
upto_sixth       0.000000 -1.584385e-03
second           0.000000  2.255061e-04
third            0.000000 -1.571790e-04
fourth           0.000000  6.015787e-05
fifth            0.000000 -1.262303e-03
sixth            0.000000  4.948708e-03
ratio1           0.000000 -4.528726e-03
ratio2           0.000000  6.640770e-02
ratio3           0.000000  1.480610e-02
ratio4           0.000000 -2.434841e+01
ratio5           0.000000  2.080668e+01
ratio6           0.000000 -2.815708e-02
selfinter        0.000000 -6.279643e-01
walktrap_vertex  0.000000 -1.348895e+00
bigcom1          0.000000 -9.189702e-01
bigcom2          0.000000 -2.099000e-01
bigcom3          0.000000 -3.062231e+00
bigcom4          0.000000  7.623030e-01
bigcom6          0.000000 -2.816948e-03
bigcom8          0.000000 -1.059721e+00
bigcom9          0.000000  0.000000e+00
bigcom11         0.000000 -1.500647e+00
bigcom13         0.000000 -1.933620e-01
bigcom15         0.000000 -9.843953e-01
bigcom16         0.000000  0.000000e+00
bigcom21         0.000000 -4.738031e-01
bigcom22         0.000000 -1.425183e+00
bigcom24         0.000000  0.000000e+00
bigcom26         0.000000 -1.224555e+00
bigcom28         0.000000  8.431050e-01
bigcom30         0.000000  3.021092e+00
bigcom31         0.000000  0.000000e+00
bigcom32         0.000000 -1.182387e+00
bigcom33         0.000000 -2.020256e-01
bigcom34         0.000000 -3.464446e-01
bigcom36         0.000000 -4.185988e-01
bigcom37         0.000000  0.000000e+00
bigcom38         0.000000 -8.590009e-02
bigcom39         0.000000 -9.366117e-01
bigcom40         0.000000 -8.101504e-01
bigcom43         0.000000  0.000000e+00
bigcom44         0.000000  0.000000e+00
bigcom46         0.000000 -1.388431e+00
bigcom47         0.000000 -2.105526e+00
bigcom49         0.000000  0.000000e+00
bigcom50         0.000000 -5.726893e-01
bigcom51         0.000000 -6.209707e-01
bigcom52         0.000000  3.544138e+00
bigcom54         0.000000  0.000000e+00
bigcom56         0.000000 -1.206125e+00
bigcom62         0.000000 -2.856380e+00
bigcom66         0.000000 -2.187373e-01
bigcom68         0.000000  0.000000e+00
bigcom69         0.000000  0.000000e+00
bigcom71         0.000000  0.000000e+00
bigcom72         0.000000  0.000000e+00
bigcom73         0.000000 -1.199340e+00
bigcom74         0.000000 -1.512631e+00
bigcom75         0.000000 -2.509776e+00
bigcom76         0.000000 -1.482855e+00
bigcom77         0.000000 -7.238646e-01
bigcom79         0.000000 -9.153063e-02
bigcom80         0.000000  0.000000e+00
bigcom82         0.000000 -3.599183e-02
bigcom83         0.000000  0.000000e+00
bigcom84         0.000000 -1.410019e+00
bigcom85         0.000000 -6.443158e-02
bigcom87         0.000000 -1.333776e+00
bigcom89         0.000000  0.000000e+00
bigcom91         0.000000 -1.376508e+00
bigcom92         0.000000  0.000000e+00
bigcom93         0.000000  0.000000e+00
bigcom96         0.000000 -7.329095e-01
bigcom97         0.000000 -1.231413e+00
bigcom98         0.000000 -8.817406e-01
bigcom99         0.000000  0.000000e+00
bigcom101        0.000000 -1.616433e-02
bigcom104        0.000000 -4.776343e-01
bigcom106        0.000000 -1.819019e+00
bigcom109        0.000000  0.000000e+00
bigcom113        0.000000  0.000000e+00
bigcom116        0.000000  1.189886e+00
bigcom120        0.000000  0.000000e+00
bigcom123        0.000000 -2.363904e+00
bigcom126        0.000000  0.000000e+00
bigcom127        0.000000 -1.219188e-01
bigcom137        0.000000 -1.474415e+00
bigcom139        0.000000 -1.837638e+00
bigcom140        0.000000  0.000000e+00
bigcom143        0.000000  0.000000e+00
bigcom145        0.000000  0.000000e+00
bigcom146        0.000000  0.000000e+00
bigcom147        0.000000 -2.707220e-01
bigcom149        0.000000 -1.028676e+00
bigcom153        0.000000 -8.346616e-01
bigcom154        0.000000  0.000000e+00
bigcom156        0.000000 -1.210165e+00
bigcom157        0.000000 -3.996748e-02
bigcom158        0.000000 -8.485352e-02
bigcom160        0.000000 -1.254202e+00
bigcom161        0.000000  0.000000e+00
bigcom162        0.000000  0.000000e+00
bigcom164        0.000000  0.000000e+00
bigcom166        0.000000  0.000000e+00
bigcom167        0.000000 -2.260346e+00
bigcom171        0.000000 -1.409800e+00
bigcom173        0.000000 -6.788480e-01
bigcom175        0.000000 -3.445023e-02
bigcom176        0.000000  0.000000e+00
bigcom177        0.000000  0.000000e+00
bigcom178        0.000000 -8.545673e-01
bigcom180        0.000000 -8.711453e-01
bigcom181        0.000000  0.000000e+00
bigcom184        0.000000  0.000000e+00
bigcom186        0.000000 -7.550242e-01
bigcom187        0.000000  5.307002e+00
bigcom189        0.000000  0.000000e+00
bigcom194        0.000000  0.000000e+00
bigcom195        0.000000 -8.726121e-01
bigcom196        0.000000 -1.355373e+00
bigcom204        0.000000  0.000000e+00
bigcom205        0.000000 -1.275223e+00
bigcom212        0.000000  0.000000e+00
bigcom214        0.000000  0.000000e+00
bigcom222        0.000000 -2.050884e-01
bigcom223        0.000000  0.000000e+00
bigcom226        0.000000  0.000000e+00
bigcom227        0.000000  0.000000e+00
bigcom229        0.000000  0.000000e+00
bigcom233        0.000000  0.000000e+00
bigcom236        0.000000  0.000000e+00
bigcom237        0.000000 -4.302543e-01
bigcom246        0.000000 -3.536496e-01
bigcom248        0.000000  0.000000e+00
bigcom249        0.000000 -1.021345e+00
bigcom250        0.000000  0.000000e+00
bigcom254        0.000000  0.000000e+00
bigcom266        0.000000 -3.433469e-01
bigcom269        0.000000  0.000000e+00
bigcom272        0.000000  0.000000e+00
bigcom274        0.000000  0.000000e+00
bigcom281        0.000000  0.000000e+00
bigcom291        0.000000 -3.693293e-03
bigcom292        0.000000 -1.568158e+00
bigcom295        0.000000 -1.503087e+00
bigcom299        0.000000 -1.424534e+00
bigcom301        0.000000  0.000000e+00
bigcom306        0.000000  0.000000e+00
bigcom309        0.000000 -2.846409e-01
bigcom314        0.000000 -9.947638e-01
bigcom321        0.000000  0.000000e+00
bigcom341        0.000000  0.000000e+00
bigcom350        0.000000 -1.724610e+00
bigcom353        0.000000  0.000000e+00
bigcom359        0.000000 -6.773055e-01
bigcom363        0.000000  0.000000e+00
bigcom365        0.000000 -2.068633e-01
bigcom385        0.000000  5.082519e+00
bigcom386        0.000000  0.000000e+00
bigcom408        0.000000 -1.114994e-01
bigcom412        0.000000 -9.605486e-01
bigcom480        0.000000  0.000000e+00
spin_vertex      0.000000  4.528448e-01
membership_s1    0.000000  2.686547e+00
membership_s3    0.000000  0.000000e+00
membership_s4    0.000000 -6.275002e-01
membership_s5    0.000000  8.127890e-01
membership_s6    0.000000 -4.980755e-01
membership_s7    0.000000 -1.451294e-01
membership_s8    0.000000  0.000000e+00
membership_s9    0.000000  0.000000e+00
membership_s11   0.000000  0.000000e+00
membership_s12   0.000000 -3.112421e-01
membership_s14   0.000000  0.000000e+00
membership_s15   0.000000 -4.083025e-01
membership_s16   0.000000  0.000000e+00
membership_s17   0.000000  0.000000e+00
membership_s18   0.000000 -4.107653e-04
membership_s20   0.000000  0.000000e+00
membership_s21   0.000000  0.000000e+00
membership_s22   0.000000  0.000000e+00
membership_s24   0.000000  0.000000e+00
membership_s25   0.000000 -2.692682e-01
membership_s26   0.000000  0.000000e+00
membership_s27   0.000000 -4.818786e-01
membership_s28   0.000000  0.000000e+00
membership_s30   0.000000  1.868673e+00
membership_s31   0.000000 -5.468996e-01
membership_s32   0.000000  1.935864e+00
membership_s33   0.000000  0.000000e+00
membership_s36   0.000000 -1.835828e-01
membership_s37   0.000000 -9.370217e-02
V1               0.000000  1.544578e+00
V2               0.000000 -3.602362e+00
pdi              0.000000 -4.465019e+03
adhesion         0.000000  8.158751e-04
cohesion         0.000000 -2.542978e-04
inner            0.000000  4.235914e-04
outer            0.000000 -1.251672e-03
ioratio          0.000000 -1.318619e+00
comsize          0.000000  3.548973e-04
[1] "Dataset: med_TnotC Model GBM, run: 9 of 10 2015-06-22 15:11:11"
Iter   TrainDeviance   ValidDeviance   StepSize   Improve
     1        0.0670            -nan     0.0100   -0.0000
     2        0.0645            -nan     0.0100    0.0003
     3        0.0626            -nan     0.0100    0.0000
     4        0.0608            -nan     0.0100    0.0001
     5        0.0593            -nan     0.0100    0.0000
     6        0.0576            -nan     0.0100    0.0001
     7        0.0565            -nan     0.0100    0.0001
     8        0.0557            -nan     0.0100   -0.0000
     9        0.0542            -nan     0.0100    0.0001
    10        0.0529            -nan     0.0100   -0.0000
    20        0.0445            -nan     0.0100    0.0000
    40        0.0346            -nan     0.0100    0.0000
    60        0.0289            -nan     0.0100   -0.0000
    80        0.0250            -nan     0.0100   -0.0000
   100        0.0223            -nan     0.0100   -0.0000
   106        0.0215            -nan     0.0100   -0.0000

[1] "GBM variable coefficients"
                            var      rel.inf
ratio5                   ratio5 1.990155e+01
comsize                 comsize 6.889941e+00
bigcom30               bigcom30 6.424329e+00
V2                           V2 3.968027e+00
outer                     outer 3.755529e+00
cohesion               cohesion 3.598700e+00
adhesion               adhesion 3.324218e+00
trans                     trans 2.651353e+00
V1                           V1 2.446869e+00
spin_vertex         spin_vertex 2.242372e+00
inner                     inner 2.203456e+00
bet                         bet 2.081863e+00
orbit18                 orbit18 2.050027e+00
ioratio                 ioratio 1.902518e+00
membership_s32   membership_s32 1.609868e+00
walktrap_vertex walktrap_vertex 1.421090e+00
graph20                 graph20 1.255248e+00
knn                         knn 1.022601e+00
orbit13                 orbit13 1.003348e+00
graph6                   graph6 9.975665e-01
pagerank               pagerank 9.141088e-01
orbit40                 orbit40 8.189359e-01
graph11                 graph11 8.093340e-01
orbit39                 orbit39 8.039190e-01
graph2                   graph2 7.925025e-01
graph7                   graph7 7.275044e-01
orbit45                 orbit45 7.023616e-01
graph19                 graph19 7.021035e-01
orbit49                 orbit49 7.015196e-01
ratio4                   ratio4 6.991730e-01
graph22                 graph22 6.893789e-01
membership_s30   membership_s30 6.402644e-01
orbit30                 orbit30 6.092356e-01
orbit31                 orbit31 5.987766e-01
graph21                 graph21 5.797655e-01
ratio1                   ratio1 5.385228e-01
orbit7                   orbit7 5.376311e-01
graph1                   graph1 5.184946e-01
orbit26                 orbit26 5.011747e-01
bigcom116             bigcom116 4.842999e-01
graph23                 graph23 4.778618e-01
orbit65                 orbit65 4.722429e-01
fourth                   fourth 4.721215e-01
orbit2                   orbit2 4.673588e-01
graph13                 graph13 4.541644e-01
orbit46                 orbit46 4.411902e-01
orbit29                 orbit29 4.408118e-01
orbit50                 orbit50 4.352828e-01
orbit17                 orbit17 4.037403e-01
orbit36                 orbit36 3.940995e-01
orbit28                 orbit28 3.930818e-01
graph12                 graph12 3.903322e-01
graph5                   graph5 3.895546e-01
graph10                 graph10 3.695230e-01
orbit32                 orbit32 3.614608e-01
graph14                 graph14 3.424663e-01
orbit11                 orbit11 3.136608e-01
third                     third 3.032297e-01
orbit53                 orbit53 3.018664e-01
orbit63                 orbit63 2.783094e-01
orbit48                 orbit48 2.726809e-01
orbit35                 orbit35 2.713925e-01
ratio2                   ratio2 2.664352e-01
graph4                   graph4 2.537945e-01
orbit51                 orbit51 2.450494e-01
orbit38                 orbit38 2.433054e-01
constraint           constraint 2.388337e-01
orbit19                 orbit19 2.279748e-01
orbit69                 orbit69 2.207285e-01
graph18                 graph18 2.171761e-01
graph26                 graph26 2.148919e-01
graph28                 graph28 2.136694e-01
selfinter             selfinter 2.084661e-01
graph25                 graph25 2.073710e-01
orbit64                 orbit64 2.040573e-01
ecc                         ecc 2.001821e-01
graph16                 graph16 1.867228e-01
graph0                   graph0 1.776076e-01
orbit27                 orbit27 1.759327e-01
sixth                     sixth 1.739180e-01
upto_sixth           upto_sixth 1.727179e-01
upto_fifth           upto_fifth 1.724316e-01
graph27                 graph27 1.656402e-01
orbit15                 orbit15 1.634122e-01
graph15                 graph15 1.623595e-01
graph24                 graph24 1.584418e-01
orbit4                   orbit4 1.362420e-01
ratio6                   ratio6 1.346767e-01
orbit44                 orbit44 1.298903e-01
coreness               coreness 1.274464e-01
orbit37                 orbit37 1.266486e-01
orbit9                   orbit9 1.254175e-01
close                     close 1.249666e-01
orbit25                 orbit25 1.224188e-01
graph8                   graph8 1.174345e-01
orbit62                 orbit62 1.172604e-01
orbit56                 orbit56 1.067218e-01
orbit47                 orbit47 1.067199e-01
membership_s1     membership_s1 9.149068e-02
ratio3                   ratio3 9.121069e-02
bigcom28               bigcom28 8.061189e-02
orbit59                 orbit59 7.628325e-02
orbit61                 orbit61 7.292348e-02
orbit21                 orbit21 6.833992e-02
graph17                 graph17 6.415728e-02
orbit20                 orbit20 5.782836e-02
orbit41                 orbit41 4.798268e-02
orbit33                 orbit33 4.752564e-02
orbit23                 orbit23 4.414527e-02
AP                           AP 4.052101e-02
orbit52                 orbit52 3.423449e-02
graph9                   graph9 2.979885e-02
orbit60                 orbit60 2.957131e-02
upto_fourth         upto_fourth 2.837467e-02
orbit16                 orbit16 2.811115e-02
fifth                     fifth 2.680899e-02
graph3                   graph3 2.475048e-02
orbit10                 orbit10 2.405290e-02
orbit1                   orbit1 2.270333e-02
orbit71                 orbit71 2.154891e-02
orbit70                 orbit70 1.493480e-02
orbit54                 orbit54 1.286120e-02
bigcom4                 bigcom4 6.295341e-03
orbit5                   orbit5 5.771966e-05
graph29                 graph29 0.000000e+00
orbit0                   orbit0 0.000000e+00
orbit3                   orbit3 0.000000e+00
orbit6                   orbit6 0.000000e+00
orbit8                   orbit8 0.000000e+00
orbit12                 orbit12 0.000000e+00
orbit14                 orbit14 0.000000e+00
orbit22                 orbit22 0.000000e+00
orbit24                 orbit24 0.000000e+00
orbit34                 orbit34 0.000000e+00
orbit42                 orbit42 0.000000e+00
orbit43                 orbit43 0.000000e+00
orbit55                 orbit55 0.000000e+00
orbit57                 orbit57 0.000000e+00
orbit58                 orbit58 0.000000e+00
orbit66                 orbit66 0.000000e+00
orbit67                 orbit67 0.000000e+00
orbit68                 orbit68 0.000000e+00
orbit72                 orbit72 0.000000e+00
eccrad                   eccrad 0.000000e+00
hubscore               hubscore 0.000000e+00
evcent                   evcent 0.000000e+00
first                     first 0.000000e+00
upto_second         upto_second 0.000000e+00
upto_third           upto_third 0.000000e+00
second                   second 0.000000e+00
bigcom1                 bigcom1 0.000000e+00
bigcom2                 bigcom2 0.000000e+00
bigcom3                 bigcom3 0.000000e+00
bigcom6                 bigcom6 0.000000e+00
bigcom8                 bigcom8 0.000000e+00
bigcom9                 bigcom9 0.000000e+00
bigcom11               bigcom11 0.000000e+00
bigcom13               bigcom13 0.000000e+00
bigcom15               bigcom15 0.000000e+00
bigcom16               bigcom16 0.000000e+00
bigcom21               bigcom21 0.000000e+00
bigcom22               bigcom22 0.000000e+00
bigcom24               bigcom24 0.000000e+00
bigcom26               bigcom26 0.000000e+00
bigcom31               bigcom31 0.000000e+00
bigcom32               bigcom32 0.000000e+00
bigcom33               bigcom33 0.000000e+00
bigcom34               bigcom34 0.000000e+00
bigcom36               bigcom36 0.000000e+00
bigcom37               bigcom37 0.000000e+00
bigcom38               bigcom38 0.000000e+00
bigcom39               bigcom39 0.000000e+00
bigcom40               bigcom40 0.000000e+00
bigcom43               bigcom43 0.000000e+00
bigcom44               bigcom44 0.000000e+00
bigcom46               bigcom46 0.000000e+00
bigcom47               bigcom47 0.000000e+00
bigcom49               bigcom49 0.000000e+00
bigcom50               bigcom50 0.000000e+00
bigcom51               bigcom51 0.000000e+00
bigcom52               bigcom52 0.000000e+00
bigcom54               bigcom54 0.000000e+00
bigcom56               bigcom56 0.000000e+00
bigcom62               bigcom62 0.000000e+00
bigcom66               bigcom66 0.000000e+00
bigcom68               bigcom68 0.000000e+00
bigcom69               bigcom69 0.000000e+00
bigcom71               bigcom71 0.000000e+00
bigcom72               bigcom72 0.000000e+00
bigcom73               bigcom73 0.000000e+00
bigcom74               bigcom74 0.000000e+00
bigcom75               bigcom75 0.000000e+00
bigcom76               bigcom76 0.000000e+00
bigcom77               bigcom77 0.000000e+00
bigcom79               bigcom79 0.000000e+00
bigcom80               bigcom80 0.000000e+00
bigcom82               bigcom82 0.000000e+00
bigcom83               bigcom83 0.000000e+00
bigcom84               bigcom84 0.000000e+00
bigcom85               bigcom85 0.000000e+00
bigcom87               bigcom87 0.000000e+00
bigcom89               bigcom89 0.000000e+00
bigcom91               bigcom91 0.000000e+00
bigcom92               bigcom92 0.000000e+00
bigcom93               bigcom93 0.000000e+00
bigcom96               bigcom96 0.000000e+00
bigcom97               bigcom97 0.000000e+00
bigcom98               bigcom98 0.000000e+00
bigcom99               bigcom99 0.000000e+00
bigcom101             bigcom101 0.000000e+00
bigcom104             bigcom104 0.000000e+00
bigcom106             bigcom106 0.000000e+00
bigcom109             bigcom109 0.000000e+00
bigcom113             bigcom113 0.000000e+00
bigcom120             bigcom120 0.000000e+00
bigcom123             bigcom123 0.000000e+00
bigcom126             bigcom126 0.000000e+00
bigcom127             bigcom127 0.000000e+00
bigcom137             bigcom137 0.000000e+00
bigcom139             bigcom139 0.000000e+00
bigcom140             bigcom140 0.000000e+00
bigcom143             bigcom143 0.000000e+00
bigcom145             bigcom145 0.000000e+00
bigcom146             bigcom146 0.000000e+00
bigcom147             bigcom147 0.000000e+00
bigcom149             bigcom149 0.000000e+00
bigcom153             bigcom153 0.000000e+00
bigcom154             bigcom154 0.000000e+00
bigcom156             bigcom156 0.000000e+00
bigcom157             bigcom157 0.000000e+00
bigcom158             bigcom158 0.000000e+00
bigcom160             bigcom160 0.000000e+00
bigcom161             bigcom161 0.000000e+00
bigcom162             bigcom162 0.000000e+00
bigcom164             bigcom164 0.000000e+00
bigcom166             bigcom166 0.000000e+00
bigcom167             bigcom167 0.000000e+00
bigcom171             bigcom171 0.000000e+00
bigcom173             bigcom173 0.000000e+00
bigcom175             bigcom175 0.000000e+00
bigcom176             bigcom176 0.000000e+00
bigcom177             bigcom177 0.000000e+00
bigcom178             bigcom178 0.000000e+00
bigcom180             bigcom180 0.000000e+00
bigcom181             bigcom181 0.000000e+00
bigcom184             bigcom184 0.000000e+00
bigcom186             bigcom186 0.000000e+00
bigcom187             bigcom187 0.000000e+00
bigcom189             bigcom189 0.000000e+00
bigcom194             bigcom194 0.000000e+00
bigcom195             bigcom195 0.000000e+00
bigcom196             bigcom196 0.000000e+00
bigcom204             bigcom204 0.000000e+00
bigcom205             bigcom205 0.000000e+00
bigcom212             bigcom212 0.000000e+00
bigcom214             bigcom214 0.000000e+00
bigcom222             bigcom222 0.000000e+00
bigcom223             bigcom223 0.000000e+00
bigcom226             bigcom226 0.000000e+00
bigcom227             bigcom227 0.000000e+00
bigcom229             bigcom229 0.000000e+00
bigcom233             bigcom233 0.000000e+00
bigcom236             bigcom236 0.000000e+00
bigcom237             bigcom237 0.000000e+00
bigcom246             bigcom246 0.000000e+00
bigcom248             bigcom248 0.000000e+00
bigcom249             bigcom249 0.000000e+00
bigcom250             bigcom250 0.000000e+00
bigcom254             bigcom254 0.000000e+00
bigcom266             bigcom266 0.000000e+00
bigcom269             bigcom269 0.000000e+00
bigcom272             bigcom272 0.000000e+00
bigcom274             bigcom274 0.000000e+00
bigcom281             bigcom281 0.000000e+00
bigcom291             bigcom291 0.000000e+00
bigcom292             bigcom292 0.000000e+00
bigcom295             bigcom295 0.000000e+00
bigcom299             bigcom299 0.000000e+00
bigcom301             bigcom301 0.000000e+00
bigcom306             bigcom306 0.000000e+00
bigcom309             bigcom309 0.000000e+00
bigcom314             bigcom314 0.000000e+00
bigcom321             bigcom321 0.000000e+00
bigcom341             bigcom341 0.000000e+00
bigcom350             bigcom350 0.000000e+00
bigcom353             bigcom353 0.000000e+00
bigcom359             bigcom359 0.000000e+00
bigcom363             bigcom363 0.000000e+00
bigcom365             bigcom365 0.000000e+00
bigcom385             bigcom385 0.000000e+00
bigcom386             bigcom386 0.000000e+00
bigcom408             bigcom408 0.000000e+00
bigcom412             bigcom412 0.000000e+00
bigcom480             bigcom480 0.000000e+00
membership_s3     membership_s3 0.000000e+00
membership_s4     membership_s4 0.000000e+00
membership_s5     membership_s5 0.000000e+00
membership_s6     membership_s6 0.000000e+00
membership_s7     membership_s7 0.000000e+00
membership_s8     membership_s8 0.000000e+00
membership_s9     membership_s9 0.000000e+00
membership_s11   membership_s11 0.000000e+00
membership_s12   membership_s12 0.000000e+00
membership_s14   membership_s14 0.000000e+00
membership_s15   membership_s15 0.000000e+00
membership_s16   membership_s16 0.000000e+00
membership_s17   membership_s17 0.000000e+00
membership_s18   membership_s18 0.000000e+00
membership_s20   membership_s20 0.000000e+00
membership_s21   membership_s21 0.000000e+00
membership_s22   membership_s22 0.000000e+00
membership_s24   membership_s24 0.000000e+00
membership_s25   membership_s25 0.000000e+00
membership_s26   membership_s26 0.000000e+00
membership_s27   membership_s27 0.000000e+00
membership_s28   membership_s28 0.000000e+00
membership_s31   membership_s31 0.000000e+00
membership_s33   membership_s33 0.000000e+00
membership_s36   membership_s36 0.000000e+00
membership_s37   membership_s37 0.000000e+00
pdi                         pdi 0.000000e+00
[1] "Dataset: med_TnotC Model RF, run: 9 of 10 2015-06-22 15:11:50"
     |      Out-of-bag   |
Tree |      MSE  %Var(y) |
   1 |  0.01583   271.00 |
   2 |  0.01356   232.10 |
   3 |  0.01302   222.96 |
   4 |  0.01228   210.16 |
   5 |   0.0108   184.83 |
   6 | 0.009744   166.81 |
   7 |  0.00912   156.13 |
   8 | 0.008709   149.09 |
   9 | 0.008404   143.87 |
  10 | 0.007761   132.86 |
  11 | 0.007541   129.09 |
  12 | 0.007241   123.96 |
  13 | 0.007228   123.73 |
  14 | 0.007153   122.45 |
  15 | 0.007038   120.49 |
  16 | 0.006913   118.34 |
  17 | 0.006975   119.40 |
  18 | 0.006882   117.82 |
  19 | 0.006834   117.00 |
  20 | 0.006783   116.12 |
  21 | 0.006702   114.74 |
  22 | 0.006653   113.89 |
  23 | 0.006566   112.40 |
  24 | 0.006563   112.35 |
  25 | 0.006537   111.90 |
  26 | 0.006563   112.35 |
  27 | 0.006583   112.69 |
  28 | 0.006585   112.73 |
  29 | 0.006511   111.46 |
  30 |  0.00644   110.25 |
  31 | 0.006444   110.32 |
  32 | 0.006372   109.09 |
  33 | 0.006321   108.22 |
  34 | 0.006286   107.61 |
  35 | 0.006271   107.35 |
  36 | 0.006261   107.19 |
  37 | 0.006265   107.24 |
  38 | 0.006239   106.80 |
  39 | 0.006243   106.88 |
  40 | 0.006223   106.54 |
  41 | 0.006244   106.89 |
  42 | 0.006248   106.96 |
  43 | 0.006232   106.69 |
  44 | 0.006249   106.97 |
  45 | 0.006242   106.86 |
  46 | 0.006243   106.88 |
  47 | 0.006243   106.87 |
  48 |  0.00621   106.31 |
  49 | 0.006196   106.07 |
  50 | 0.006164   105.52 |
  51 | 0.006167   105.57 |
  52 | 0.006189   105.95 |
  53 | 0.006171   105.64 |
  54 | 0.006176   105.73 |
  55 | 0.006181   105.82 |
  56 | 0.006184   105.87 |
  57 | 0.006198   106.10 |
  58 | 0.006196   106.08 |
  59 | 0.006211   106.33 |
  60 | 0.006217   106.43 |
  61 | 0.006204   106.21 |
  62 |  0.00622   106.48 |
  63 |  0.00621   106.31 |
  64 | 0.006205   106.23 |
  65 | 0.006199   106.12 |
  66 | 0.006196   106.07 |
  67 | 0.006179   105.77 |
  68 |  0.00617   105.62 |
  69 | 0.006174   105.70 |
  70 | 0.006172   105.66 |
  71 | 0.006164   105.53 |
  72 | 0.006167   105.58 |
  73 | 0.006172   105.66 |
  74 | 0.006178   105.77 |
  75 | 0.006183   105.85 |
  76 | 0.006164   105.52 |
  77 | 0.006164   105.53 |
  78 | 0.006163   105.50 |
  79 | 0.006159   105.44 |
  80 |  0.00616   105.46 |
  81 | 0.006147   105.23 |
  82 |  0.00615   105.28 |
  83 | 0.006152   105.32 |
  84 | 0.006156   105.38 |
  85 | 0.006163   105.51 |
  86 | 0.006168   105.59 |
  87 | 0.006155   105.37 |
  88 | 0.006152   105.32 |
  89 | 0.006133   105.00 |
  90 | 0.006123   104.82 |
  91 | 0.006144   105.18 |
  92 | 0.006141   105.13 |
  93 | 0.006135   105.03 |
  94 | 0.006136   105.05 |
  95 | 0.006136   105.05 |
  96 | 0.006139   105.10 |
  97 | 0.006145   105.20 |
  98 | 0.006146   105.22 |
  99 | 0.006142   105.15 |
 100 | 0.006141   105.12 |
[1] "Random Forest variable coefficients"
                      %IncMSE IncNodePurity
graph0          -1.757556e-05  4.054018e-02
graph1           8.271665e-04  3.821888e-02
graph2           2.307557e-04  1.715025e-02
graph3           0.000000e+00  3.693376e-02
graph4           1.692177e-04  1.207309e-01
graph5           8.341122e-05  4.356212e-02
graph6           1.308470e-03  1.450114e-01
graph7           6.634517e-04  9.773798e-02
graph8           0.000000e+00  5.637851e-20
graph9           2.176311e-04  8.109679e-02
graph10          1.102792e-04  6.509398e-02
graph11          1.845922e-03  2.102359e-01
graph12          8.705474e-04  8.985992e-02
graph13          7.892606e-05  9.090228e-02
graph14          2.928268e-04  8.296415e-02
graph15          3.878641e-04  5.186677e-02
graph16          2.476101e-04  3.488345e-02
graph17          1.395791e-03  3.910187e-01
graph18          1.129370e-04  4.300749e-02
graph19          1.869901e-04  2.792504e-02
graph20          4.778202e-04  1.244563e-01
graph21          3.091467e-04  4.042936e-02
graph22          5.551318e-04  8.685698e-02
graph23          2.263286e-03  1.157902e-01
graph24          1.690434e-04  8.011423e-02
graph25          1.869059e-04  5.896829e-02
graph26          1.151473e-03  5.933061e-02
graph27          0.000000e+00  3.047619e-02
graph28          1.315583e-04  1.636198e-02
graph29         -1.185536e-05  2.465517e-02
orbit0           0.000000e+00  3.420987e-02
orbit1           5.676534e-04  6.609664e-02
orbit2           1.323147e-03  1.581433e-01
orbit3          -5.750793e-06  8.186886e-02
orbit4           7.107622e-05  4.365082e-02
orbit5           0.000000e+00  2.733333e-02
orbit6           9.903451e-05  9.452988e-02
orbit7           4.647935e-05  5.983793e-02
orbit8           3.701696e-05  7.372025e-02
orbit9           6.454880e-05  7.059048e-02
orbit10          6.860064e-04  1.846531e-01
orbit11          2.846340e-04  1.897158e-01
orbit12          9.842207e-04  9.456431e-02
orbit13          1.240059e-04  3.769616e-02
orbit14          1.807390e-05  1.823960e-02
orbit15          2.476089e-03  9.277203e-02
orbit16          1.076748e-04  9.216818e-02
orbit17          2.015367e-04  7.643040e-02
orbit18          9.979824e-04  3.390454e-01
orbit19          4.741395e-04  1.157883e-01
orbit20          3.249310e-04  9.160998e-02
orbit21          1.969551e-04  7.186741e-02
orbit22          1.040184e-03  1.555715e-01
orbit23          1.523467e-03  1.267224e-01
orbit24          6.061681e-05  1.487693e-01
orbit25          1.012934e-04  1.200114e-01
orbit26          3.499794e-04  1.761990e-01
orbit27          1.303500e-04  1.308019e-01
orbit28          1.585534e-04  1.087452e-01
orbit29          8.918460e-05  9.961107e-02
orbit30          3.454003e-04  1.290178e-01
orbit31          1.667885e-04  1.396327e-01
orbit32          2.348318e-04  8.962158e-02
orbit33          2.951594e-05  9.543651e-03
orbit34          5.872090e-06  5.629437e-02
orbit35          1.497602e-04  9.586652e-02
orbit36          9.902681e-04  1.272524e-01
orbit37          5.984039e-04  9.327642e-02
orbit38          8.761367e-05  1.181511e-01
orbit39          1.759562e-03  5.004834e-01
orbit40          9.617989e-04  1.879298e-01
orbit41          5.329255e-05  5.926923e-02
orbit42          8.218246e-05  7.453867e-02
orbit43          1.870220e-04  4.790434e-02
orbit44          2.547962e-05  3.061816e-02
orbit45          3.828860e-04  1.024903e-01
orbit46          8.027274e-05  1.086355e-01
orbit47          9.538539e-04  2.450692e-01
orbit48          3.134287e-04  9.283111e-02
orbit49          1.106185e-03  1.954629e-01
orbit50          2.716119e-04  6.761997e-02
orbit51          3.341509e-05  9.490383e-02
orbit52          2.591313e-04  1.086655e-01
orbit53          2.433360e-04  8.770390e-02
orbit54          1.561824e-04  9.387932e-02
orbit55         -5.980861e-06  9.444444e-03
orbit56          1.620796e-03  2.737750e-01
orbit57          4.373190e-06  5.268227e-03
orbit58         -4.139820e-06  7.486023e-02
orbit59          5.749682e-04  8.387108e-02
orbit60          0.000000e+00  1.785714e-02
orbit61          2.058824e-04  2.323232e-02
orbit62         -3.636322e-06  5.457403e-02
orbit63          1.704840e-04  1.133127e-01
orbit64          4.704799e-05  1.586995e-02
orbit65          2.542528e-03  1.987928e-01
orbit66         -4.109897e-07  2.426685e-02
orbit67          6.520451e-05  3.560440e-02
orbit68          1.792904e-05  3.265657e-02
orbit69          3.388855e-04  1.407684e-02
orbit70          8.165738e-05  1.339793e-01
orbit71          1.205590e-04  4.628925e-03
orbit72          0.000000e+00  5.177607e-18
AP               5.889282e-06  1.403077e-02
bet              1.943868e-04  5.385043e-01
ecc              1.774098e-05  2.190476e-02
eccrad           0.000000e+00  2.710505e-21
close            1.175779e-05  2.222222e-02
constraint       7.347474e-04  7.993748e-02
coreness         6.140862e-05  8.203288e-02
knn              5.037624e-04  1.662420e-01
hubscore         4.690727e-05  6.306790e-02
pagerank         2.053720e-04  4.604660e-01
trans            5.922700e-04  3.161167e-01
evcent           6.033969e-04  1.302707e-01
first            9.087740e-05  1.637716e-02
upto_second      3.477344e-04  3.501279e-02
upto_third       5.870041e-05  8.017725e-02
upto_fourth      6.281565e-04  1.588481e-01
upto_fifth       2.076256e-04  1.120967e-01
upto_sixth       1.011336e-04  5.406677e-02
second           1.844461e-04  7.580839e-02
third            7.460685e-04  3.919807e-01
fourth           1.963982e-03  7.185602e-02
fifth            9.008994e-04  6.855374e-02
sixth            7.334260e-04  1.415790e-01
ratio1           7.184745e-04  2.571971e-01
ratio2           1.629341e-04  6.326268e-02
ratio3           4.293300e-04  8.777175e-02
ratio4           1.211359e-03  2.048399e-01
ratio5           6.133303e-04  1.158650e+00
ratio6           2.002556e-04  8.402284e-02
selfinter        0.000000e+00  5.854692e-20
walktrap_vertex -1.083852e-05  4.475744e-01
bigcom1          0.000000e+00  1.084202e-21
bigcom2          0.000000e+00  0.000000e+00
bigcom3          0.000000e+00  0.000000e+00
bigcom4          2.899009e-05  6.582902e-04
bigcom6          0.000000e+00  0.000000e+00
bigcom8          0.000000e+00  1.734723e-20
bigcom9          0.000000e+00  9.215718e-20
bigcom11         0.000000e+00  2.168404e-21
bigcom13         0.000000e+00  0.000000e+00
bigcom15         0.000000e+00  0.000000e+00
bigcom16         0.000000e+00  0.000000e+00
bigcom21         0.000000e+00  2.602085e-20
bigcom22         0.000000e+00  0.000000e+00
bigcom24         0.000000e+00  0.000000e+00
bigcom26         0.000000e+00  0.000000e+00
bigcom28         1.292755e-05  3.012864e-02
bigcom30         1.599683e-03  8.445651e-01
bigcom31         0.000000e+00  1.084202e-21
bigcom32         0.000000e+00  0.000000e+00
bigcom33         0.000000e+00  0.000000e+00
bigcom34         0.000000e+00  0.000000e+00
bigcom36         0.000000e+00  0.000000e+00
bigcom37         0.000000e+00  0.000000e+00
bigcom38         0.000000e+00  0.000000e+00
bigcom39         0.000000e+00  0.000000e+00
bigcom40         0.000000e+00  2.168404e-21
bigcom43         0.000000e+00  1.084202e-21
bigcom44         0.000000e+00  0.000000e+00
bigcom46         0.000000e+00  1.084202e-21
bigcom47         0.000000e+00  0.000000e+00
bigcom49         0.000000e+00  1.084202e-21
bigcom50         0.000000e+00  1.734723e-20
bigcom51         0.000000e+00  0.000000e+00
bigcom52        -5.292103e-06  4.206516e-01
bigcom54         0.000000e+00  0.000000e+00
bigcom56         0.000000e+00  0.000000e+00
bigcom62         0.000000e+00  0.000000e+00
bigcom66         0.000000e+00  1.387779e-19
bigcom68         0.000000e+00  3.469447e-20
bigcom69         0.000000e+00  0.000000e+00
bigcom71         0.000000e+00  0.000000e+00
bigcom72         0.000000e+00  2.081668e-19
bigcom73         0.000000e+00  0.000000e+00
bigcom74         0.000000e+00  0.000000e+00
bigcom75         0.000000e+00  1.734723e-20
bigcom76         0.000000e+00  0.000000e+00
bigcom77         0.000000e+00  0.000000e+00
bigcom79         0.000000e+00  0.000000e+00
bigcom80         0.000000e+00  0.000000e+00
bigcom82         0.000000e+00  0.000000e+00
bigcom83         0.000000e+00  0.000000e+00
bigcom84         0.000000e+00  0.000000e+00
bigcom85         0.000000e+00  0.000000e+00
bigcom87         0.000000e+00  3.469447e-20
bigcom89         0.000000e+00  0.000000e+00
bigcom91         0.000000e+00  1.084202e-21
bigcom92         0.000000e+00  0.000000e+00
bigcom93         0.000000e+00  0.000000e+00
bigcom96         0.000000e+00  0.000000e+00
bigcom97         0.000000e+00  3.469447e-20
bigcom98         0.000000e+00  0.000000e+00
bigcom99         0.000000e+00  0.000000e+00
bigcom101        0.000000e+00  0.000000e+00
bigcom104        0.000000e+00  0.000000e+00
bigcom106        0.000000e+00  0.000000e+00
bigcom109        0.000000e+00  0.000000e+00
bigcom113        0.000000e+00  0.000000e+00
bigcom116        9.090114e-05  9.064742e-02
bigcom120        0.000000e+00  0.000000e+00
bigcom123        0.000000e+00  0.000000e+00
bigcom126        0.000000e+00  0.000000e+00
bigcom127        0.000000e+00  3.469447e-20
bigcom137        0.000000e+00  0.000000e+00
bigcom139        0.000000e+00  0.000000e+00
bigcom140        0.000000e+00  0.000000e+00
bigcom143        0.000000e+00  0.000000e+00
bigcom145        0.000000e+00  0.000000e+00
bigcom146        0.000000e+00  0.000000e+00
bigcom147        0.000000e+00  0.000000e+00
bigcom149        0.000000e+00  0.000000e+00
bigcom153        0.000000e+00  0.000000e+00
bigcom154        0.000000e+00  0.000000e+00
bigcom156        0.000000e+00  7.589415e-20
bigcom157        0.000000e+00  9.757820e-21
bigcom158        0.000000e+00  1.734723e-20
bigcom160        0.000000e+00  0.000000e+00
bigcom161        0.000000e+00  0.000000e+00
bigcom162        0.000000e+00  0.000000e+00
bigcom164        0.000000e+00  0.000000e+00
bigcom166        0.000000e+00  0.000000e+00
bigcom167        0.000000e+00  0.000000e+00
bigcom171        0.000000e+00  0.000000e+00
bigcom173        0.000000e+00  1.084202e-21
bigcom175        0.000000e+00  0.000000e+00
bigcom176        0.000000e+00  0.000000e+00
bigcom177        0.000000e+00  0.000000e+00
bigcom178        0.000000e+00  0.000000e+00
bigcom180        0.000000e+00  0.000000e+00
bigcom181        0.000000e+00  0.000000e+00
bigcom184        0.000000e+00  3.469447e-20
bigcom186        0.000000e+00  0.000000e+00
bigcom187       -2.984595e-05  5.120793e-01
bigcom189        0.000000e+00  0.000000e+00
bigcom194        0.000000e+00  0.000000e+00
bigcom195        0.000000e+00  0.000000e+00
bigcom196        0.000000e+00  1.084202e-21
bigcom204        0.000000e+00  0.000000e+00
bigcom205        0.000000e+00  0.000000e+00
bigcom212        0.000000e+00  0.000000e+00
bigcom214        0.000000e+00  0.000000e+00
bigcom222        0.000000e+00  0.000000e+00
bigcom223        0.000000e+00  0.000000e+00
bigcom226        0.000000e+00  0.000000e+00
bigcom227        0.000000e+00  0.000000e+00
bigcom229        0.000000e+00  6.938894e-20
bigcom233        0.000000e+00  0.000000e+00
bigcom236        0.000000e+00  0.000000e+00
bigcom237        0.000000e+00  0.000000e+00
bigcom246        0.000000e+00  6.938894e-20
bigcom248        0.000000e+00  0.000000e+00
bigcom249        0.000000e+00  0.000000e+00
bigcom250        0.000000e+00  0.000000e+00
bigcom254        0.000000e+00  0.000000e+00
bigcom266        0.000000e+00  0.000000e+00
bigcom269        0.000000e+00  0.000000e+00
bigcom272        0.000000e+00  0.000000e+00
bigcom274        0.000000e+00  0.000000e+00
bigcom281        0.000000e+00  0.000000e+00
bigcom291        0.000000e+00  0.000000e+00
bigcom292        0.000000e+00  0.000000e+00
bigcom295        0.000000e+00  0.000000e+00
bigcom299        0.000000e+00  0.000000e+00
bigcom301        0.000000e+00  0.000000e+00
bigcom306        0.000000e+00  0.000000e+00
bigcom309        0.000000e+00  0.000000e+00
bigcom314        0.000000e+00  3.469447e-20
bigcom321        0.000000e+00  0.000000e+00
bigcom341        0.000000e+00  0.000000e+00
bigcom350        0.000000e+00  0.000000e+00
bigcom353        0.000000e+00  6.505213e-21
bigcom359        0.000000e+00  0.000000e+00
bigcom363        0.000000e+00  0.000000e+00
bigcom365        0.000000e+00  0.000000e+00
bigcom385        0.000000e+00  4.273187e-01
bigcom386        0.000000e+00  0.000000e+00
bigcom408        0.000000e+00  0.000000e+00
bigcom412        0.000000e+00  0.000000e+00
bigcom480        0.000000e+00  0.000000e+00
spin_vertex      5.469105e-05  6.450631e-02
membership_s1    2.268095e-04  1.014233e-01
membership_s3    0.000000e+00  0.000000e+00
membership_s4    0.000000e+00  6.505213e-21
membership_s5    0.000000e+00  1.084202e-21
membership_s6    0.000000e+00  0.000000e+00
membership_s7    0.000000e+00  0.000000e+00
membership_s8    0.000000e+00  0.000000e+00
membership_s9    0.000000e+00  5.421011e-21
membership_s11   0.000000e+00  0.000000e+00
membership_s12   0.000000e+00  0.000000e+00
membership_s14   0.000000e+00  0.000000e+00
membership_s15   0.000000e+00  0.000000e+00
membership_s16   0.000000e+00  0.000000e+00
membership_s17   0.000000e+00  5.421011e-21
membership_s18   0.000000e+00  8.888889e-03
membership_s20   0.000000e+00  0.000000e+00
membership_s21   0.000000e+00  1.734723e-20
membership_s22   0.000000e+00  6.938894e-20
membership_s24   0.000000e+00  0.000000e+00
membership_s25   0.000000e+00  0.000000e+00
membership_s26   0.000000e+00  0.000000e+00
membership_s27   0.000000e+00  1.333333e-02
membership_s28   0.000000e+00  0.000000e+00
membership_s30  -9.125927e-05  3.862719e-02
membership_s31   0.000000e+00  2.168404e-21
membership_s32   3.421181e-04  1.747265e-01
membership_s33   0.000000e+00  0.000000e+00
membership_s36   0.000000e+00  3.252607e-21
membership_s37   0.000000e+00  6.938894e-20
V1               1.173758e-03  6.575986e-01
V2               7.945545e-04  7.802139e-01
pdi              0.000000e+00  1.409463e-20
adhesion         2.198213e-02  1.082780e+00
cohesion         1.726198e-02  7.626693e-01
inner            5.837524e-03  4.917234e-01
outer            7.494414e-04  5.750170e-01
ioratio          6.275078e-03  7.205512e-01
comsize          1.299705e-03  7.579305e-01
[1] "Dataset: med_TnotC Model GLM, run: 9 of 10 2015-06-22 15:12:29"
[1] "glmnet variable coefficients"
                     [,1]          [,2]
(Intercept)     -5.130994 -4.862354e+02
graph0           0.000000 -1.702512e-02
graph1           0.000000 -1.085988e-06
graph2           0.000000  5.663485e-04
graph3           0.000000  7.072554e-06
graph4           0.000000 -4.729241e-08
graph5           0.000000 -8.644258e-04
graph6           0.000000 -1.409412e-05
graph7           0.000000 -2.051171e-03
graph8           0.000000  2.143672e-02
graph9           0.000000 -6.561166e-08
graph10          0.000000  0.000000e+00
graph11          0.000000 -3.342251e-10
graph12          0.000000 -7.429978e-07
graph13          0.000000 -6.326506e-07
graph14          0.000000  1.212427e-07
graph15          0.000000 -5.226117e-05
graph16          0.000000  1.056484e-07
graph17          0.000000  0.000000e+00
graph18          0.000000  0.000000e+00
graph19          0.000000  0.000000e+00
graph20          0.000000  2.999800e-05
graph21          0.000000  8.207490e-05
graph22          0.000000  1.177788e-05
graph23          0.000000 -7.893627e-05
graph24          0.000000  8.695608e-05
graph25          0.000000 -2.001985e-04
graph26          0.000000  5.399106e-06
graph27          0.000000 -4.713322e-04
graph28          0.000000  1.344717e-03
graph29          0.000000 -5.449494e-03
orbit0           0.000000 -1.292643e-02
orbit1           0.000000 -2.106791e-05
orbit2           0.000000  1.627041e-03
orbit3           0.000000  3.721041e-04
orbit4           0.000000  9.862430e-06
orbit5           0.000000  2.015836e-05
orbit6           0.000000 -5.987991e-08
orbit7           0.000000  2.603823e-04
orbit8           0.000000 -8.642396e-04
orbit9           0.000000  6.091088e-06
orbit10          0.000000 -7.597668e-05
orbit11          0.000000 -2.118254e-05
orbit12          0.000000 -2.310968e-03
orbit13          0.000000 -3.134925e-03
orbit14          0.000000  2.095066e-02
orbit15          0.000000 -3.713847e-07
orbit16          0.000000  1.052872e-06
orbit17          0.000000 -1.089732e-06
orbit18          0.000000  7.736231e-09
orbit19          0.000000  1.891000e-08
orbit20          0.000000 -1.357510e-07
orbit21          0.000000  1.084542e-06
orbit22          0.000000 -2.856695e-10
orbit23          0.000000 -8.286469e-05
orbit24          0.000000 -9.620811e-07
orbit25          0.000000 -2.128019e-06
orbit26          0.000000  5.683191e-06
orbit27          0.000000  1.392160e-05
orbit28          0.000000 -1.037568e-05
orbit29          0.000000 -5.492726e-06
orbit30          0.000000 -1.201738e-05
orbit31          0.000000  2.733110e-07
orbit32          0.000000  1.450372e-07
orbit33          0.000000 -3.763819e-04
orbit34          0.000000 -5.328775e-05
orbit35          0.000000 -4.438739e-07
orbit36          0.000000 -6.759994e-06
orbit37          0.000000  2.514704e-06
orbit38          0.000000 -1.697331e-05
orbit39          0.000000  5.916616e-06
orbit40          0.000000  0.000000e+00
orbit41          0.000000 -4.755888e-05
orbit42          0.000000  9.157474e-04
orbit43          0.000000  0.000000e+00
orbit44          0.000000 -4.013236e-04
orbit45          0.000000 -4.993185e-07
[truncated: 122,822 more chars]
