# Supplementary material for: Distinctive Behaviors of Druggable Proteins in Cellular Networks
Source: PLoS Comput Biol. 2015 Dec 23;11(12):e1004597. doi: 10.1371/journal.pcbi.1004597 (PMC4689399; doi:10.1371/journal.pcbi.1004597)
Supplement: S1 File — (ZIP) [file pcbi.1004597.s004.zip › S1_File/direct.blast.20150613.random.ppi.optimised_Target_results_all_C.txt]

[[1]]
[1] "all_C"

[1] "Dataset: all_C Model GBM, run: 1 of 10 2015-06-18 11:55:53"
Iter   TrainDeviance   ValidDeviance   StepSize   Improve
     1        0.3414            -nan     0.0100    0.0000
     2        0.3408            -nan     0.0100    0.0001
     3        0.3402            -nan     0.0100    0.0000
     4        0.3397            -nan     0.0100    0.0000
     5        0.3391            -nan     0.0100    0.0001
     6        0.3386            -nan     0.0100   -0.0000
     7        0.3382            -nan     0.0100   -0.0001
     8        0.3377            -nan     0.0100   -0.0000
     9        0.3372            -nan     0.0100    0.0001
    10        0.3367            -nan     0.0100   -0.0000
    20        0.3323            -nan     0.0100   -0.0000
    40        0.3242            -nan     0.0100   -0.0000
    60        0.3171            -nan     0.0100    0.0000
    80        0.3105            -nan     0.0100   -0.0000
   100        0.3048            -nan     0.0100   -0.0000
   120        0.2991            -nan     0.0100   -0.0000
   140        0.2940            -nan     0.0100   -0.0000
   160        0.2889            -nan     0.0100   -0.0000
   180        0.2838            -nan     0.0100    0.0000
   200        0.2792            -nan     0.0100   -0.0000
   220        0.2747            -nan     0.0100   -0.0000
   240        0.2709            -nan     0.0100   -0.0000
   260        0.2669            -nan     0.0100   -0.0000
   280        0.2630            -nan     0.0100   -0.0000
   300        0.2593            -nan     0.0100   -0.0000
   320        0.2560            -nan     0.0100   -0.0000
   340        0.2523            -nan     0.0100   -0.0000
   360        0.2486            -nan     0.0100   -0.0000
   380        0.2457            -nan     0.0100   -0.0000
   400        0.2423            -nan     0.0100    0.0000
   411        0.2403            -nan     0.0100   -0.0000

[1] "GBM variable coefficients"
                            var    rel.inf
ratio5                   ratio5 3.90601631
V2                           V2 3.45037160
pagerank               pagerank 3.16475372
V1                           V1 2.95082247
comsize                 comsize 2.73854577
outer                     outer 2.73411608
inner                     inner 2.72164262
ratio2                   ratio2 2.62001072
orbit18                 orbit18 2.30750233
cohesion               cohesion 2.20165553
ioratio                 ioratio 2.11705173
adhesion               adhesion 2.01006379
fourth                   fourth 1.92124416
third                     third 1.51314845
trans                     trans 1.50209702
graph20                 graph20 1.43395556
knn                         knn 1.41476090
spin_vertex         spin_vertex 1.36110854
graph13                 graph13 1.25330211
ratio4                   ratio4 1.21741912
walktrap_vertex walktrap_vertex 1.16011942
graph16                 graph16 1.15589513
ratio3                   ratio3 1.13785196
bet                         bet 1.12449043
ratio1                   ratio1 1.11517820
ratio6                   ratio6 1.01499527
orbit17                 orbit17 0.97724339
orbit20                 orbit20 0.95725985
orbit50                 orbit50 0.93352049
graph3                   graph3 0.93247975
graph6                   graph6 0.91551308
graph14                 graph14 0.91114937
graph22                 graph22 0.89741681
graph1                   graph1 0.88686536
graph4                   graph4 0.86277057
graph19                 graph19 0.85273058
graph9                   graph9 0.83875616
orbit27                 orbit27 0.83707723
graph15                 graph15 0.83527409
graph17                 graph17 0.83520693
orbit35                 orbit35 0.78880078
orbit56                 orbit56 0.73919107
orbit19                 orbit19 0.72798341
graph12                 graph12 0.72763065
orbit45                 orbit45 0.72585920
graph11                 graph11 0.71301346
orbit65                 orbit65 0.71029837
upto_sixth           upto_sixth 0.70633004
graph10                 graph10 0.69581960
graph5                   graph5 0.69504099
orbit36                 orbit36 0.65243244
bigcom21               bigcom21 0.64434938
orbit25                 orbit25 0.63643102
sixth                     sixth 0.62997312
orbit62                 orbit62 0.61727638
orbit37                 orbit37 0.60621046
orbit49                 orbit49 0.59878087
close                     close 0.59310266
orbit5                   orbit5 0.58627406
hubscore               hubscore 0.58129306
orbit39                 orbit39 0.57127715
fifth                     fifth 0.56110683
upto_fifth           upto_fifth 0.54996900
constraint           constraint 0.53566320
orbit30                 orbit30 0.52967429
orbit28                 orbit28 0.52065368
upto_third           upto_third 0.50525434
orbit16                 orbit16 0.48344503
orbit46                 orbit46 0.47122529
orbit9                   orbit9 0.46862660
graph23                 graph23 0.46282162
orbit24                 orbit24 0.43112642
orbit48                 orbit48 0.40473454
orbit38                 orbit38 0.40398399
graph21                 graph21 0.38954551
orbit32                 orbit32 0.37979144
orbit52                 orbit52 0.37814998
bigcom11               bigcom11 0.36724535
graph7                   graph7 0.35593230
membership_s12   membership_s12 0.34561996
orbit51                 orbit51 0.33660086
orbit1                   orbit1 0.32646499
bigcom38               bigcom38 0.32597204
graph0                   graph0 0.32471537
membership_s32   membership_s32 0.31631767
graph26                 graph26 0.31195526
orbit29                 orbit29 0.30759485
orbit15                 orbit15 0.30670095
orbit64                 orbit64 0.30447500
graph27                 graph27 0.30279293
orbit70                 orbit70 0.29803646
orbit54                 orbit54 0.29752977
graph25                 graph25 0.29666628
orbit63                 orbit63 0.29637978
bigcom4                 bigcom4 0.29343487
orbit4                   orbit4 0.29211170
orbit22                 orbit22 0.27983803
orbit58                 orbit58 0.27849092
orbit41                 orbit41 0.27580047
orbit55                 orbit55 0.26268084
graph18                 graph18 0.25750409
bigcom153             bigcom153 0.25439786
orbit47                 orbit47 0.25421046
bigcom9                 bigcom9 0.24976026
orbit44                 orbit44 0.24013717
graph2                   graph2 0.23074146
orbit31                 orbit31 0.22898693
orbit61                 orbit61 0.22353229
upto_fourth         upto_fourth 0.22121979
second                   second 0.22093380
graph29                 graph29 0.22017576
orbit53                 orbit53 0.21915711
orbit57                 orbit57 0.21897817
orbit13                 orbit13 0.21367590
graph8                   graph8 0.20924062
membership_s36   membership_s36 0.19753136
orbit6                   orbit6 0.17301017
orbit26                 orbit26 0.17179404
upto_second         upto_second 0.16959923
orbit2                   orbit2 0.16628692
orbit10                 orbit10 0.14974848
membership_s27   membership_s27 0.14974393
graph24                 graph24 0.14598333
orbit11                 orbit11 0.14040965
orbit21                 orbit21 0.13688408
membership_s7     membership_s7 0.13675057
ecc                         ecc 0.12979153
selfinter             selfinter 0.12475232
orbit69                 orbit69 0.11996594
membership_s31   membership_s31 0.11202355
orbit59                 orbit59 0.10204490
bigcom28               bigcom28 0.10109435
coreness               coreness 0.09947971
orbit60                 orbit60 0.09812149
membership_s30   membership_s30 0.09373662
graph28                 graph28 0.09112721
orbit71                 orbit71 0.08518012
membership_s5     membership_s5 0.08143054
membership_s9     membership_s9 0.07997362
orbit12                 orbit12 0.07921668
orbit33                 orbit33 0.07554209
orbit7                   orbit7 0.07461802
orbit66                 orbit66 0.07293906
orbit23                 orbit23 0.07150972
evcent                   evcent 0.06988505
bigcom40               bigcom40 0.06983888
membership_s6     membership_s6 0.06812310
orbit68                 orbit68 0.06355544
membership_s15   membership_s15 0.06188628
orbit40                 orbit40 0.06163237
AP                           AP 0.04989584
membership_s1     membership_s1 0.04881213
membership_s4     membership_s4 0.04785723
orbit43                 orbit43 0.04229317
orbit67                 orbit67 0.04213521
bigcom1                 bigcom1 0.04116599
bigcom15               bigcom15 0.03129462
bigcom22               bigcom22 0.02571902
orbit42                 orbit42 0.02536178
bigcom8                 bigcom8 0.02285525
bigcom30               bigcom30 0.01877581
bigcom3                 bigcom3 0.01635003
membership_s37   membership_s37 0.01597337
pdi                         pdi 0.01378828
bigcom44               bigcom44 0.01107777
membership_s18   membership_s18 0.01090330
orbit0                   orbit0 0.00000000
orbit3                   orbit3 0.00000000
orbit8                   orbit8 0.00000000
orbit14                 orbit14 0.00000000
orbit34                 orbit34 0.00000000
orbit72                 orbit72 0.00000000
eccrad                   eccrad 0.00000000
first                     first 0.00000000
bigcom2                 bigcom2 0.00000000
bigcom6                 bigcom6 0.00000000
bigcom13               bigcom13 0.00000000
bigcom16               bigcom16 0.00000000
bigcom24               bigcom24 0.00000000
bigcom26               bigcom26 0.00000000
bigcom31               bigcom31 0.00000000
bigcom32               bigcom32 0.00000000
bigcom33               bigcom33 0.00000000
bigcom34               bigcom34 0.00000000
bigcom36               bigcom36 0.00000000
bigcom37               bigcom37 0.00000000
bigcom39               bigcom39 0.00000000
bigcom43               bigcom43 0.00000000
bigcom46               bigcom46 0.00000000
bigcom47               bigcom47 0.00000000
bigcom49               bigcom49 0.00000000
bigcom50               bigcom50 0.00000000
bigcom51               bigcom51 0.00000000
bigcom52               bigcom52 0.00000000
bigcom54               bigcom54 0.00000000
bigcom56               bigcom56 0.00000000
bigcom62               bigcom62 0.00000000
bigcom66               bigcom66 0.00000000
bigcom68               bigcom68 0.00000000
bigcom69               bigcom69 0.00000000
bigcom71               bigcom71 0.00000000
bigcom72               bigcom72 0.00000000
bigcom73               bigcom73 0.00000000
bigcom74               bigcom74 0.00000000
bigcom75               bigcom75 0.00000000
bigcom76               bigcom76 0.00000000
bigcom77               bigcom77 0.00000000
bigcom79               bigcom79 0.00000000
bigcom80               bigcom80 0.00000000
bigcom82               bigcom82 0.00000000
bigcom83               bigcom83 0.00000000
bigcom84               bigcom84 0.00000000
bigcom85               bigcom85 0.00000000
bigcom87               bigcom87 0.00000000
bigcom89               bigcom89 0.00000000
bigcom91               bigcom91 0.00000000
bigcom92               bigcom92 0.00000000
bigcom93               bigcom93 0.00000000
bigcom96               bigcom96 0.00000000
bigcom97               bigcom97 0.00000000
bigcom98               bigcom98 0.00000000
bigcom99               bigcom99 0.00000000
bigcom101             bigcom101 0.00000000
bigcom104             bigcom104 0.00000000
bigcom106             bigcom106 0.00000000
bigcom109             bigcom109 0.00000000
bigcom113             bigcom113 0.00000000
bigcom116             bigcom116 0.00000000
bigcom120             bigcom120 0.00000000
bigcom123             bigcom123 0.00000000
bigcom126             bigcom126 0.00000000
bigcom127             bigcom127 0.00000000
bigcom137             bigcom137 0.00000000
bigcom139             bigcom139 0.00000000
bigcom140             bigcom140 0.00000000
bigcom143             bigcom143 0.00000000
bigcom145             bigcom145 0.00000000
bigcom146             bigcom146 0.00000000
bigcom147             bigcom147 0.00000000
bigcom149             bigcom149 0.00000000
bigcom154             bigcom154 0.00000000
bigcom156             bigcom156 0.00000000
bigcom157             bigcom157 0.00000000
bigcom158             bigcom158 0.00000000
bigcom160             bigcom160 0.00000000
bigcom161             bigcom161 0.00000000
bigcom162             bigcom162 0.00000000
bigcom164             bigcom164 0.00000000
bigcom166             bigcom166 0.00000000
bigcom167             bigcom167 0.00000000
bigcom171             bigcom171 0.00000000
bigcom173             bigcom173 0.00000000
bigcom175             bigcom175 0.00000000
bigcom176             bigcom176 0.00000000
bigcom177             bigcom177 0.00000000
bigcom178             bigcom178 0.00000000
bigcom180             bigcom180 0.00000000
bigcom181             bigcom181 0.00000000
bigcom184             bigcom184 0.00000000
bigcom186             bigcom186 0.00000000
bigcom187             bigcom187 0.00000000
bigcom189             bigcom189 0.00000000
bigcom194             bigcom194 0.00000000
bigcom195             bigcom195 0.00000000
bigcom196             bigcom196 0.00000000
bigcom204             bigcom204 0.00000000
bigcom205             bigcom205 0.00000000
bigcom212             bigcom212 0.00000000
bigcom214             bigcom214 0.00000000
bigcom222             bigcom222 0.00000000
bigcom223             bigcom223 0.00000000
bigcom226             bigcom226 0.00000000
bigcom227             bigcom227 0.00000000
bigcom229             bigcom229 0.00000000
bigcom233             bigcom233 0.00000000
bigcom236             bigcom236 0.00000000
bigcom237             bigcom237 0.00000000
bigcom246             bigcom246 0.00000000
bigcom248             bigcom248 0.00000000
bigcom249             bigcom249 0.00000000
bigcom250             bigcom250 0.00000000
bigcom254             bigcom254 0.00000000
bigcom266             bigcom266 0.00000000
bigcom269             bigcom269 0.00000000
bigcom272             bigcom272 0.00000000
bigcom274             bigcom274 0.00000000
bigcom281             bigcom281 0.00000000
bigcom291             bigcom291 0.00000000
bigcom292             bigcom292 0.00000000
bigcom295             bigcom295 0.00000000
bigcom299             bigcom299 0.00000000
bigcom301             bigcom301 0.00000000
bigcom306             bigcom306 0.00000000
bigcom309             bigcom309 0.00000000
bigcom314             bigcom314 0.00000000
bigcom321             bigcom321 0.00000000
bigcom341             bigcom341 0.00000000
bigcom350             bigcom350 0.00000000
bigcom353             bigcom353 0.00000000
bigcom359             bigcom359 0.00000000
bigcom363             bigcom363 0.00000000
bigcom365             bigcom365 0.00000000
bigcom385             bigcom385 0.00000000
bigcom386             bigcom386 0.00000000
bigcom408             bigcom408 0.00000000
bigcom412             bigcom412 0.00000000
bigcom480             bigcom480 0.00000000
membership_s3     membership_s3 0.00000000
membership_s8     membership_s8 0.00000000
membership_s11   membership_s11 0.00000000
membership_s14   membership_s14 0.00000000
membership_s16   membership_s16 0.00000000
membership_s17   membership_s17 0.00000000
membership_s20   membership_s20 0.00000000
membership_s21   membership_s21 0.00000000
membership_s22   membership_s22 0.00000000
membership_s24   membership_s24 0.00000000
membership_s25   membership_s25 0.00000000
membership_s26   membership_s26 0.00000000
membership_s28   membership_s28 0.00000000
membership_s33   membership_s33 0.00000000
[1] "Dataset: all_C Model RF, run: 1 of 10 2015-06-18 12:03:29"
     |      Out-of-bag   |
Tree |      MSE  %Var(y) |
   1 |  0.08462   215.41 |
   2 |  0.07829   199.30 |
   3 |  0.07131   181.53 |
   4 |   0.0667   169.79 |
   5 |  0.06251   159.13 |
   6 |   0.0611   155.53 |
   7 |  0.05887   149.86 |
   8 |  0.05683   144.68 |
   9 |  0.05492   139.81 |
  10 |  0.05337   135.86 |
  11 |  0.05255   133.78 |
  12 |  0.05162   131.42 |
  13 |  0.05081   129.35 |
  14 |  0.05022   127.84 |
  15 |  0.04952   126.07 |
  16 |  0.04908   124.94 |
  17 |  0.04851   123.48 |
  18 |  0.04813   122.52 |
  19 |  0.04783   121.76 |
  20 |  0.04758   121.11 |
  21 |  0.04738   120.62 |
  22 |  0.04709   119.89 |
  23 |  0.04697   119.56 |
  24 |  0.04656   118.54 |
  25 |  0.04646   118.27 |
  26 |  0.04628   117.82 |
  27 |  0.04608   117.32 |
  28 |   0.0459   116.86 |
  29 |  0.04578   116.54 |
  30 |  0.04568   116.29 |
  31 |  0.04555   115.97 |
  32 |   0.0454   115.56 |
  33 |  0.04522   115.11 |
  34 |  0.04507   114.74 |
  35 |  0.04501   114.58 |
  36 |  0.04492   114.35 |
  37 |  0.04483   114.11 |
  38 |  0.04481   114.06 |
  39 |  0.04477   113.97 |
  40 |  0.04472   113.85 |
  41 |  0.04468   113.73 |
  42 |  0.04454   113.39 |
  43 |  0.04455   113.41 |
  44 |  0.04453   113.37 |
  45 |  0.04449   113.25 |
  46 |  0.04439   113.00 |
  47 |   0.0443   112.76 |
  48 |  0.04428   112.71 |
  49 |  0.04425   112.66 |
  50 |  0.04421   112.55 |
  51 |  0.04418   112.46 |
  52 |  0.04415   112.39 |
  53 |  0.04413   112.35 |
  54 |  0.04413   112.35 |
  55 |  0.04411   112.30 |
  56 |  0.04405   112.13 |
  57 |  0.04402   112.05 |
  58 |  0.04397   111.94 |
  59 |  0.04392   111.80 |
  60 |  0.04388   111.69 |
  61 |  0.04385   111.62 |
  62 |  0.04383   111.58 |
  63 |  0.04378   111.44 |
  64 |  0.04377   111.42 |
  65 |  0.04376   111.40 |
  66 |  0.04377   111.42 |
  67 |  0.04377   111.42 |
  68 |  0.04376   111.39 |
  69 |  0.04374   111.36 |
  70 |  0.04372   111.29 |
  71 |  0.04369   111.23 |
  72 |  0.04366   111.14 |
  73 |  0.04365   111.11 |
  74 |  0.04363   111.08 |
  75 |  0.04359   110.97 |
  76 |  0.04358   110.95 |
  77 |  0.04361   111.03 |
  78 |  0.04359   110.97 |
  79 |   0.0436   110.99 |
  80 |  0.04356   110.90 |
  81 |  0.04354   110.84 |
  82 |  0.04354   110.84 |
  83 |  0.04356   110.89 |
  84 |  0.04355   110.87 |
  85 |  0.04355   110.86 |
  86 |  0.04354   110.83 |
  87 |  0.04356   110.89 |
  88 |  0.04354   110.83 |
  89 |  0.04352   110.78 |
  90 |   0.0435   110.74 |
  91 |  0.04347   110.66 |
  92 |  0.04346   110.64 |
  93 |  0.04343   110.56 |
  94 |  0.04342   110.52 |
  95 |  0.04339   110.46 |
  96 |  0.04339   110.46 |
  97 |  0.04337   110.41 |
  98 |  0.04336   110.39 |
  99 |  0.04335   110.36 |
 100 |  0.04333   110.31 |
[1] "Random Forest variable coefficients"
                      %IncMSE IncNodePurity
graph5           5.553551e-03  1.584694e+00
graph6           8.845116e-03  2.447084e+00
graph7           6.154856e-03  1.535364e+00
graph8           1.222163e-03  5.418302e-01
graph9           8.612564e-03  2.509033e+00
graph10          1.147149e-02  3.614054e+00
graph11          1.467132e-02  3.715854e+00
graph12          9.282381e-03  2.362645e+00
graph13          1.004805e-02  3.031141e+00
graph14          8.687739e-03  3.015026e+00
graph15          1.024655e-02  1.945033e+00
graph16          1.283266e-02  2.661462e+00
graph17          8.495204e-03  2.602278e+00
graph18          8.794673e-03  9.881109e-01
graph19          1.198170e-02  2.944242e+00
graph20          6.223447e-03  2.502461e+00
graph21          1.071883e-02  2.142117e+00
graph22          8.019450e-03  1.430477e+00
graph23          1.216700e-02  2.951358e+00
graph24          3.320363e-03  1.144902e+00
graph25          7.861938e-03  1.928571e+00
graph26          5.288658e-03  1.364059e+00
graph27          2.417916e-03  7.670416e-01
graph28          1.988397e-03  6.865345e-01
graph29          7.278851e-04  5.369014e-01
orbit0           2.752165e-03  6.574652e-01
orbit1           1.111796e-02  2.097267e+00
orbit2           3.655724e-03  1.269150e+00
orbit3           2.606227e-03  6.238813e-01
orbit4           9.279115e-03  2.546118e+00
orbit5           1.330490e-02  2.348495e+00
orbit6           1.017791e-02  2.829291e+00
orbit7           3.743370e-03  1.227392e+00
orbit8           4.517034e-03  1.354273e+00
orbit9           8.868035e-03  2.298966e+00
orbit10          5.788077e-03  1.295034e+00
orbit11          2.113779e-03  6.253624e-01
orbit12          6.031794e-03  1.574154e+00
orbit13          1.348105e-03  6.583828e-01
orbit14          1.674568e-03  6.957837e-01
orbit15          1.046713e-02  3.117113e+00
orbit16          1.220241e-02  2.024536e+00
orbit17          1.962369e-02  3.036788e+00
orbit18          1.852804e-02  6.311848e+00
orbit19          1.034824e-02  2.643819e+00
orbit20          1.451458e-02  2.951853e+00
orbit21          7.809504e-03  1.530320e+00
orbit22          9.003182e-03  3.339698e+00
orbit23          6.673411e-03  1.158180e+00
orbit24          1.417692e-02  2.960791e+00
orbit25          7.335790e-03  1.601835e+00
orbit26          6.625085e-03  1.102794e+00
orbit27          1.355840e-02  3.555505e+00
orbit28          1.951624e-02  2.691078e+00
orbit29          8.989067e-03  1.582976e+00
orbit30          1.029029e-02  1.245024e+00
orbit31          1.196540e-02  2.841174e+00
orbit32          5.621700e-03  1.184477e+00
orbit33          3.200070e-03  1.004790e+00
orbit34          9.608260e-03  1.901061e+00
orbit35          1.026931e-02  3.452290e+00
orbit36          1.267113e-02  3.248007e+00
orbit37          7.523047e-03  1.825199e+00
orbit38          8.901431e-03  1.466759e+00
orbit39          1.174988e-02  3.663832e+00
orbit40          3.485018e-03  1.245004e+00
orbit41          2.411394e-03  6.848595e-01
orbit42          2.649787e-03  7.049252e-01
orbit43          5.740043e-03  8.982606e-01
orbit44          2.860110e-03  7.789055e-01
orbit45          1.711167e-02  3.633929e+00
orbit46          7.333416e-03  1.588941e+00
orbit47          8.135494e-03  1.368219e+00
orbit48          4.032801e-03  8.263921e-01
orbit49          8.822386e-03  2.381916e+00
orbit50          5.357307e-03  1.997556e+00
orbit51          7.362611e-03  1.723577e+00
orbit52          1.024579e-02  1.893195e+00
orbit53          5.513025e-03  8.478367e-01
orbit54          5.321501e-03  1.770197e+00
orbit55          2.301664e-03  8.708606e-01
orbit56          9.055811e-03  3.735213e+00
orbit57          4.356317e-03  9.368275e-01
orbit58          2.424003e-03  7.126483e-01
orbit59          5.760522e-03  1.255277e+00
orbit60          3.949301e-03  9.986597e-01
orbit61          2.953141e-03  4.679071e-01
orbit62          5.465929e-03  1.765896e+00
orbit63          6.159597e-03  1.296692e+00
orbit64          3.566961e-03  1.250358e+00
orbit65          7.493004e-03  1.826386e+00
orbit66          3.420067e-03  9.687517e-01
orbit67          3.087064e-03  6.412162e-01
orbit68          3.967843e-03  1.071424e+00
orbit69          2.043550e-03  6.197442e-01
orbit70          1.229942e-03  7.108430e-01
orbit71          2.551547e-03  5.337273e-01
orbit72          6.235089e-04  6.281330e-01
AP               5.704119e-05  3.581406e-01
bet              1.862594e-02  5.792191e+00
ecc              1.148445e-03  8.037188e-01
eccrad           1.943055e-03  6.456737e-01
close            5.742199e-03  1.945950e+00
constraint       9.186489e-03  2.780480e+00
coreness         7.104577e-03  1.622836e+00
knn              1.093489e-02  4.801507e+00
hubscore         9.862038e-03  2.413736e+00
pagerank         1.605259e-02  9.153750e+00
trans            3.952040e-03  3.141633e+00
evcent           6.380154e-03  2.096337e+00
first            2.222320e-03  6.233518e-01
upto_second      7.544783e-03  2.560451e+00
upto_third       7.632478e-03  2.368333e+00
upto_fourth      7.362337e-03  2.513171e+00
upto_fifth       8.718948e-03  2.521564e+00
upto_sixth       7.036052e-03  2.641666e+00
second           1.083720e-02  2.188081e+00
third            1.436717e-02  4.441111e+00
fourth           6.918410e-03  5.210468e+00
fifth            5.130503e-03  4.437506e+00
sixth            8.221166e-03  4.048426e+00
ratio1           8.225822e-03  4.515609e+00
ratio2           1.277102e-02  6.963170e+00
ratio3           1.009815e-02  4.055485e+00
ratio4           9.368568e-03  5.457625e+00
ratio5           6.088136e-03  8.156145e+00
ratio6           1.218372e-02  4.703075e+00
selfinter        4.190819e-04  7.330427e-01
walktrap_vertex  2.217008e-03  3.904208e+00
bigcom1          2.588767e-04  5.063156e-01
bigcom2         -3.012435e-06  4.234406e-01
bigcom3          9.121302e-05  5.935185e-01
bigcom4          1.036646e-03  7.805815e-01
bigcom6          8.023158e-06  5.622871e-01
bigcom8          1.069903e-04  2.217732e-01
bigcom9         -9.283200e-05  5.378241e-01
bigcom11         1.407808e-04  6.801389e-01
bigcom13         0.000000e+00  2.775558e-19
bigcom15         2.653080e-06  1.247571e-01
bigcom16        -1.864329e-05  3.208438e-01
bigcom21         3.248790e-04  1.125704e+00
bigcom22         1.783559e-05  2.138310e-01
bigcom24        -6.030750e-06  4.067418e-01
bigcom26        -1.132998e-05  1.376068e-01
bigcom28         4.522889e-04  9.036341e-01
bigcom30        -2.527422e-05  3.641095e-01
bigcom31         0.000000e+00  0.000000e+00
bigcom32        -2.373938e-07  1.432121e-01
bigcom33         0.000000e+00  0.000000e+00
bigcom34         9.544361e-06  5.492352e-01
bigcom36         0.000000e+00  5.551115e-19
bigcom37        -1.667916e-05  3.368293e-01
bigcom38        -4.764932e-05  7.410432e-01
bigcom39         0.000000e+00  2.775558e-19
bigcom40         6.570765e-04  6.805163e-01
bigcom43         0.000000e+00  0.000000e+00
bigcom44         4.131765e-04  3.773475e-01
bigcom46         0.000000e+00  2.775558e-19
bigcom47        -6.185364e-06  1.427957e-01
bigcom49         0.000000e+00  2.775558e-19
bigcom50        -3.076722e-05  2.520978e-01
bigcom51         0.000000e+00  2.775558e-19
bigcom52         0.000000e+00  0.000000e+00
bigcom54        -1.656733e-05  5.774596e-01
bigcom56         0.000000e+00  1.110223e-18
bigcom62         0.000000e+00  0.000000e+00
bigcom66         0.000000e+00  0.000000e+00
bigcom68         0.000000e+00  0.000000e+00
bigcom69         0.000000e+00  0.000000e+00
bigcom71         0.000000e+00  2.775558e-19
bigcom72         0.000000e+00  0.000000e+00
bigcom73         0.000000e+00  0.000000e+00
bigcom74         0.000000e+00  8.326673e-19
bigcom75         0.000000e+00  2.775558e-19
bigcom76         0.000000e+00  6.938894e-20
bigcom77         0.000000e+00  0.000000e+00
bigcom79         0.000000e+00  0.000000e+00
bigcom80         0.000000e+00  0.000000e+00
bigcom82         0.000000e+00  0.000000e+00
bigcom83         0.000000e+00  0.000000e+00
bigcom84        -2.243830e-06  3.808556e-01
bigcom85         0.000000e+00  0.000000e+00
bigcom87         0.000000e+00  2.775558e-19
bigcom89         0.000000e+00  3.469447e-20
bigcom91         0.000000e+00  3.122502e-19
bigcom92         0.000000e+00  0.000000e+00
bigcom93         0.000000e+00  0.000000e+00
bigcom96         0.000000e+00  5.551115e-19
bigcom97        -1.083402e-06  3.241431e-01
bigcom98        -3.950369e-05  5.575842e-01
bigcom99         0.000000e+00  2.775558e-19
bigcom101        0.000000e+00  2.775558e-19
bigcom104        0.000000e+00  0.000000e+00
bigcom106        0.000000e+00  0.000000e+00
bigcom109       -2.760137e-05  5.528878e-01
bigcom113        2.304764e-05  3.681969e-01
bigcom116       -2.720162e-06  1.623272e-01
bigcom120        0.000000e+00  0.000000e+00
bigcom123       -1.284729e-05  5.484793e-01
bigcom126        0.000000e+00  0.000000e+00
bigcom127        0.000000e+00  2.775558e-19
bigcom137        0.000000e+00  0.000000e+00
bigcom139        0.000000e+00  1.387779e-19
bigcom140       -1.501073e-05  4.640929e-01
bigcom143       -4.155272e-05  2.934615e-01
bigcom145        0.000000e+00  0.000000e+00
bigcom146        0.000000e+00  0.000000e+00
bigcom147        1.025828e-06  2.484068e-01
bigcom149        0.000000e+00  0.000000e+00
bigcom153        1.367916e-05  6.943971e-01
bigcom154        0.000000e+00  0.000000e+00
bigcom156        0.000000e+00  0.000000e+00
bigcom157        0.000000e+00  3.469447e-19
bigcom158        0.000000e+00  2.775558e-19
bigcom160        0.000000e+00  0.000000e+00
bigcom161       -6.628826e-06  5.081582e-01
bigcom162       -4.841490e-06  4.822520e-01
bigcom164        0.000000e+00  0.000000e+00
bigcom166        0.000000e+00  5.551115e-19
bigcom167        0.000000e+00  1.110223e-18
bigcom171        0.000000e+00  2.775558e-19
bigcom173        0.000000e+00  0.000000e+00
bigcom175       -1.433420e-05  4.499298e-01
bigcom176        1.060760e-06  5.089947e-01
bigcom177       -2.851568e-05  3.873346e-01
bigcom178        0.000000e+00  2.775558e-19
bigcom180        0.000000e+00  0.000000e+00
bigcom181        0.000000e+00  0.000000e+00
bigcom184        0.000000e+00  0.000000e+00
bigcom186        0.000000e+00  0.000000e+00
bigcom187        0.000000e+00  0.000000e+00
bigcom189        1.113457e-06  3.391914e-01
bigcom194       -5.406915e-06  5.901994e-01
bigcom195        0.000000e+00  0.000000e+00
bigcom196       -1.012912e-05  5.027193e-01
bigcom204        0.000000e+00  0.000000e+00
bigcom205        0.000000e+00  0.000000e+00
bigcom212        0.000000e+00  8.571429e-03
bigcom214        0.000000e+00  0.000000e+00
bigcom222       -7.085880e-06  5.574759e-01
bigcom223        0.000000e+00  0.000000e+00
bigcom226        0.000000e+00  0.000000e+00
bigcom227        0.000000e+00  0.000000e+00
bigcom229        0.000000e+00  0.000000e+00
bigcom233        0.000000e+00  0.000000e+00
bigcom236        0.000000e+00  0.000000e+00
bigcom237        0.000000e+00  0.000000e+00
bigcom246       -2.738826e-05  3.279262e-01
bigcom248        3.888901e-05  4.502043e-01
bigcom249        0.000000e+00  0.000000e+00
bigcom250       -9.345584e-06  3.164238e-01
bigcom254        0.000000e+00  0.000000e+00
bigcom266       -1.833349e-06  5.220460e-01
bigcom269        0.000000e+00  0.000000e+00
bigcom272        0.000000e+00  2.775558e-19
bigcom274        0.000000e+00  5.551115e-19
bigcom281        0.000000e+00  2.775558e-19
bigcom291        0.000000e+00  0.000000e+00
bigcom292        0.000000e+00  2.775558e-19
bigcom295       -4.578514e-05  3.681799e-01
bigcom299        0.000000e+00  2.775558e-19
bigcom301        0.000000e+00  0.000000e+00
bigcom306        0.000000e+00  0.000000e+00
bigcom309        0.000000e+00  0.000000e+00
bigcom314        0.000000e+00  2.775558e-19
bigcom321        0.000000e+00  0.000000e+00
bigcom341        0.000000e+00  5.551115e-19
bigcom350        0.000000e+00  0.000000e+00
bigcom353        0.000000e+00  0.000000e+00
bigcom359        0.000000e+00  0.000000e+00
bigcom363        0.000000e+00  2.775558e-19
bigcom365       -2.861819e-05  2.740072e-01
bigcom385       -8.536204e-06  4.508556e-01
bigcom386        0.000000e+00  3.469447e-20
bigcom408       -9.733054e-06  2.612364e-01
bigcom412        0.000000e+00  0.000000e+00
bigcom480       -1.454169e-05  4.722486e-01
spin_vertex      3.060636e-03  4.537474e+00
membership_s1    1.350734e-04  6.173317e-01
membership_s3    0.000000e+00  1.665335e-18
membership_s4    2.792682e-04  7.543052e-01
membership_s5    1.509628e-04  8.065768e-01
membership_s6    4.114838e-04  6.073141e-01
membership_s7    1.501363e-04  9.782153e-01
membership_s8    1.120757e-06  9.222155e-02
membership_s9    7.507735e-07  3.284041e-01
membership_s11  -2.923177e-05  3.048462e-01
membership_s12  -3.154791e-05  6.381697e-01
membership_s14   0.000000e+00  2.775558e-19
membership_s15  -5.991725e-06  3.067560e-01
membership_s16  -1.095772e-05  3.185545e-01
membership_s17   3.846448e-05  5.663339e-01
membership_s18   1.100213e-05  2.293305e-01
membership_s20  -2.947843e-05  2.645676e-01
membership_s21   4.039670e-05  4.035988e-01
membership_s22   0.000000e+00  1.387779e-18
membership_s24  -2.137661e-06  1.705052e-01
membership_s25   0.000000e+00  2.775558e-19
membership_s26   0.000000e+00  5.204170e-20
membership_s27   1.368220e-04  1.175387e+00
membership_s28   2.616817e-05  1.252980e-01
membership_s30   2.986585e-04  8.328844e-01
membership_s31   1.251496e-05  6.668727e-01
membership_s32   1.197043e-04  1.137553e+00
membership_s33   0.000000e+00  0.000000e+00
membership_s36   4.397816e-04  1.079616e+00
membership_s37  -4.131241e-07  4.109104e-01
V1               9.079834e-03  9.001152e+00
V2               6.087593e-03  8.840592e+00
pdi              7.881032e-05  3.992106e-01
adhesion         1.836073e-02  7.151632e+00
cohesion         1.830454e-02  6.745676e+00
inner            1.460814e-02  8.114539e+00
outer            7.273003e-03  8.366146e+00
ioratio          1.277125e-02  7.265145e+00
comsize          7.554073e-03  7.984404e+00
[1] "Dataset: all_C Model GLM, run: 1 of 10 2015-06-18 12:11:01"
[1] "glmnet variable coefficients"
                         [,1]          [,2]
(Intercept)     -3.153325e+00 -3.126825e+00
graph0          -1.970381e-42  4.713791e-07
graph1          -1.413669e-44 -1.167132e-09
graph2          -1.916927e-42  1.547849e-08
graph3          -1.911620e-46  4.439874e-12
graph4          -3.972768e-47 -4.174248e-12
graph5           3.318142e-43  4.622215e-08
graph6          -5.774717e-45 -4.947559e-10
graph7          -2.691047e-44  5.905626e-09
graph8          -7.175454e-42 -6.889607e-07
graph9           3.397210e-48  9.755607e-13
graph10         -8.747986e-49 -8.538482e-14
graph11         -8.830216e-50 -9.419028e-15
graph12         -4.069172e-47 -3.550425e-12
graph13         -1.148255e-46 -5.088633e-12
graph14         -1.011389e-47 -1.051832e-12
graph15          3.401415e-45  6.910305e-10
graph16         -3.114998e-47  9.547901e-13
graph17         -3.015167e-46 -2.673518e-11
graph18         -7.846272e-45 -7.171384e-10
graph19         -1.043666e-45 -8.276602e-11
graph20          5.520245e-44  6.916164e-09
graph21         -2.783875e-45 -1.130085e-10
graph22          2.322017e-44  3.395690e-09
graph23         -1.148786e-44 -1.092109e-09
graph24         -1.432293e-44 -1.264268e-09
graph25         -1.318491e-44  4.509062e-10
graph26         -5.478737e-44 -4.617964e-09
graph27         -3.040050e-43 -2.580999e-08
graph28         -6.404331e-43 -6.167698e-08
graph29         -1.168211e-41 -1.237619e-06
orbit0          -1.970381e-42  4.714320e-07
orbit1          -1.069841e-42 -1.045673e-07
orbit2          -7.404481e-45 -4.986883e-10
orbit3          -1.916927e-42  1.558864e-08
orbit4          -8.726291e-45 -5.890084e-10
orbit5          -7.568254e-47  1.452056e-11
orbit6          -3.033876e-45 -3.259100e-10
orbit7          -2.896499e-47 -3.017043e-12
orbit8           3.318142e-43  4.622516e-08
orbit9          -5.754916e-43 -5.761673e-08
orbit10         -3.877833e-44 -3.407055e-09
orbit11         -3.274739e-45 -2.530912e-10
orbit12         -1.548603e-42 -1.449099e-07
orbit13          1.907693e-43  3.272966e-08
orbit14         -7.175454e-42 -6.887792e-07
orbit15         -2.734528e-46 -2.152334e-11
orbit16          1.541913e-47  2.360679e-12
orbit17         -1.000644e-46 -7.910118e-12
orbit18          3.476390e-47  5.924520e-12
orbit19         -1.115467e-46 -1.173259e-11
orbit20         -1.145092e-47 -8.465337e-13
orbit21         -6.997025e-49 -7.038144e-14
orbit22         -4.323910e-48 -4.683067e-13
orbit23         -6.220749e-50 -6.590192e-15
orbit24         -2.037230e-45 -1.919779e-10
orbit25         -1.355257e-45 -1.342291e-10
orbit26         -2.646044e-47 -2.114459e-12
orbit27         -4.015501e-45 -2.109059e-10
orbit28         -9.352297e-47  1.173729e-11
orbit29         -4.393200e-46 -1.508749e-11
orbit30         -2.825769e-46 -1.997864e-11
orbit31         -9.336087e-46 -9.999450e-11
orbit32         -1.917421e-46 -1.965243e-11
orbit33         -6.298216e-48 -6.539491e-13
orbit34          3.401415e-45  6.915649e-10
orbit35         -2.025352e-44 -2.018964e-09
orbit36          3.964799e-45  5.106182e-10
orbit37         -1.560658e-45 -1.398253e-10
orbit38         -4.136105e-47 -1.802011e-12
orbit39         -4.654277e-44 -4.813046e-09
orbit40         -5.347557e-45 -5.276133e-10
orbit41         -4.425400e-46 -8.306138e-12
orbit42         -2.090261e-46 -1.810105e-11
orbit43         -2.097243e-44 -1.788964e-09
orbit44         -7.998788e-45 -7.765782e-10
orbit45         -6.303255e-44 -5.785161e-09
orbit46         -1.067303e-44 -8.017676e-10
orbit47         -1.570735e-45 -1.296676e-10
orbit48         -1.888021e-45 -1.418837e-10
orbit49         -1.216849e-43 -1.216096e-08
orbit50          9.566099e-44  1.157112e-08
orbit51          1.290372e-45  1.029501e-09
orbit52         -9.004808e-44 -8.450522e-09
orbit53         -3.605398e-45 -1.465265e-10
orbit54         -1.311308e-43 -1.205446e-08
orbit55          4.433258e-44  5.785447e-09
orbit56         -6.124705e-43 -6.179698e-08
orbit57         -2.325832e-44 -2.255268e-09
orbit58         -1.098132e-44 -9.675498e-10
orbit59         -1.207707e-43 -1.155729e-08
orbit60         -2.223820e-44 -1.663477e-09
orbit61         -2.747820e-44 -2.533767e-09
orbit62         -4.647596e-43 -3.294508e-08
orbit63          1.563661e-43  2.182860e-08
orbit64         -2.488446e-43 -2.456473e-08
orbit65         -1.342906e-42 -1.307391e-07
orbit66         -2.828669e-43 -2.768717e-08
orbit67         -2.668151e-44 -6.687516e-10
orbit68         -1.960844e-43 -8.649680e-09
orbit69         -1.921220e-42 -2.012290e-07
orbit70         -3.850010e-42 -3.978319e-07
orbit71         -5.941683e-43 -5.337633e-08
orbit72         -1.168211e-41 -1.237042e-06
AP              -7.836922e-39 -8.895110e-04
bet             -1.504374e-45 -1.232967e-10
ecc              6.240236e-39  6.956456e-04
eccrad           3.744142e-38  4.173711e-03
close           -9.255276e-38 -9.882398e-03
constraint       1.073172e-38  1.193799e-03
coreness        -4.168196e-40 -4.452982e-05
knn              1.893948e-42  2.409928e-07
hubscore        -3.104781e-38 -2.646192e-03
pagerank        -1.258816e-37 -1.492759e-02
trans            1.052058e-38  1.250371e-03
evcent          -3.165846e-38 -2.712576e-03
first           -1.970381e-42  4.747056e-07
upto_second     -2.117966e-42 -2.160333e-07
upto_third      -9.015440e-43 -9.646921e-08
upto_fourth     -1.591179e-42 -1.743964e-07
upto_fifth      -4.856988e-42 -5.483509e-07
upto_sixth      -1.252063e-41 -1.440002e-06
second          -2.189522e-42 -2.240119e-07
third           -1.162328e-42 -1.258870e-07
fourth           7.897853e-43  8.155044e-08
fifth            1.608701e-42  1.734196e-07
sixth            5.267545e-42  5.892888e-07
ratio1           1.971877e-42  2.467655e-07
ratio2          -2.802496e-42 -4.682771e-07
ratio3           5.725709e-42  3.748139e-07
ratio4           6.001210e-42  3.954307e-07
ratio5          -1.102287e-41 -1.500023e-06
ratio6           3.807428e-42  4.160599e-07
selfinter        3.290032e-40  6.666940e-05
walktrap_vertex -2.372821e-40  9.255114e-06
bigcom1         -1.012194e-38 -1.177554e-03
bigcom2          4.284361e-38  5.027869e-03
bigcom3         -7.056419e-39 -8.185381e-04
bigcom4          5.162605e-39  6.277810e-04
bigcom6          1.029858e-37  1.205910e-02
bigcom8         -1.071445e-38 -1.245989e-03
bigcom9          5.238872e-38  6.138112e-03
bigcom11         9.055115e-38  1.060873e-02
bigcom13        -4.148449e-38 -4.871247e-03
bigcom15         1.326664e-38  1.551429e-03
bigcom16         5.049932e-38  5.897522e-03
bigcom21         8.545644e-38  1.000637e-02
bigcom22        -1.594145e-39 -1.802329e-04
bigcom24         8.494489e-38  9.949042e-03
bigcom26        -3.174023e-38 -3.716077e-03
bigcom28         3.871613e-39  4.885493e-04
bigcom30        -7.204110e-39 -8.460184e-04
bigcom31        -4.139139e-38 -4.856704e-03
bigcom32         1.806903e-38  2.099056e-03
bigcom33        -4.138795e-38 -4.856331e-03
bigcom34         1.270393e-37  1.487622e-02
bigcom36        -4.142927e-38 -4.866498e-03
bigcom37         2.112213e-37  2.469364e-02
bigcom38         1.271027e-37  1.488411e-02
bigcom39        -4.148103e-38 -4.865010e-03
bigcom40        -7.556975e-39 -8.618704e-04
bigcom43        -4.140860e-38 -4.864023e-03
bigcom44         4.084002e-39  4.754729e-04
bigcom46        -4.144306e-38 -4.863347e-03
bigcom47         2.599827e-38  3.046007e-03
bigcom49        -4.141893e-38 -4.862519e-03
bigcom50         5.049932e-38  5.906337e-03
bigcom51        -4.139483e-38 -4.869019e-03
bigcom52        -4.139483e-38 -4.860191e-03
bigcom54         2.112213e-37  2.473427e-02
bigcom56        -4.143271e-38 -4.854832e-03
bigcom62        -4.139139e-38 -4.860758e-03
bigcom66        -4.139139e-38 -4.862374e-03
bigcom68        -4.139483e-38 -4.868915e-03
bigcom69        -4.142927e-38 -4.872204e-03
bigcom71        -4.142927e-38 -4.853124e-03
bigcom72        -4.139139e-38 -4.856908e-03
bigcom73        -4.144651e-38 -4.856629e-03
bigcom74        -4.142582e-38 -4.857289e-03
bigcom75        -4.139139e-38 -4.856209e-03
bigcom76        -4.140860e-38 -4.857207e-03
bigcom77        -4.140860e-38 -4.859124e-03
bigcom79        -4.139139e-38 -4.874092e-03
bigcom80        -4.140860e-38 -4.880683e-03
bigcom82        -4.140860e-38 -4.869823e-03
bigcom83        -4.139139e-38 -4.838224e-03
bigcom84         7.091228e-38  8.302003e-03
bigcom85        -4.140171e-38 -4.867584e-03
bigcom87        -4.141204e-38 -4.857506e-03
bigcom89        -4.139139e-38 -4.860525e-03
bigcom91        -4.141549e-38 -4.863188e-03
bigcom92        -4.148794e-38 -4.867441e-03
bigcom93        -4.139139e-38 -4.827235e-03
bigcom96        -4.139139e-38 -4.863937e-03
bigcom97         3.636516e-38  4.262671e-03
bigcom98         1.607128e-37  1.880087e-02
bigcom99        -4.139139e-38 -4.872922e-03
bigcom101       -4.143616e-38 -4.855302e-03
bigcom104       -4.142238e-38 -4.854461e-03
bigcom106       -4.140171e-38 -4.879441e-03
bigcom109        1.029858e-37  1.206553e-02
bigcom113        7.091228e-38  8.293361e-03
bigcom116       -1.899854e-38 -2.218661e-03
bigcom120       -4.139483e-38 -4.881869e-03
bigcom123        1.029858e-37  1.207615e-02
bigcom126       -4.138795e-38 -4.870175e-03
bigcom127       -4.139827e-38 -4.887363e-03
bigcom137       -4.140860e-38 -4.857119e-03
bigcom139       -4.138107e-38 -4.858595e-03
bigcom140        1.029858e-37  1.205736e-02
bigcom143        1.270393e-37  1.486298e-02
bigcom145       -4.138795e-38 -4.844277e-03
bigcom146       -4.139827e-38 -4.844247e-03
bigcom147        2.548111e-39  3.021862e-04
bigcom149       -4.139139e-38 -4.851815e-03
bigcom153        1.030458e-37  1.205778e-02
bigcom154       -4.142238e-38 -4.860867e-03
bigcom156       -4.140171e-38 -4.867045e-03
bigcom157       -4.142582e-38 -4.834018e-03
bigcom158       -4.139139e-38 -4.870923e-03
bigcom160       -4.139139e-38 -4.859341e-03
bigcom161        1.607128e-37  1.881625e-02
bigcom162        1.607128e-37  1.883249e-02
bigcom164       -4.138451e-38 -4.866256e-03
bigcom166       -4.141893e-38 -4.865959e-03
bigcom167       -4.144996e-38 -4.856040e-03
bigcom171       -4.141204e-38 -4.850059e-03
bigcom173       -4.139827e-38 -4.852347e-03
bigcom175        2.112213e-37  2.473931e-02
bigcom176        2.112213e-37  2.474473e-02
bigcom177        1.270393e-37  1.487925e-02
bigcom178       -4.139483e-38 -4.852576e-03
bigcom180       -4.139139e-38 -4.855418e-03
bigcom181       -4.143271e-38 -4.854249e-03
bigcom184       -4.139139e-38 -4.837891e-03
bigcom186       -4.139139e-38 -4.874779e-03
bigcom187       -4.138795e-38 -4.861725e-03
bigcom189        4.284361e-38  5.019261e-03
bigcom194        1.029858e-37  1.206469e-02
bigcom195       -4.139483e-38 -4.868985e-03
bigcom196        1.607128e-37  1.880967e-02
bigcom204       -4.140860e-38 -4.851651e-03
bigcom205       -4.139139e-38 -4.868627e-03
bigcom212       -4.139483e-38 -4.864499e-03
bigcom214       -4.139827e-38 -4.874253e-03
bigcom222        2.112213e-37  2.475450e-02
bigcom223       -4.139483e-38 -4.844196e-03
bigcom226       -4.139139e-38 -4.862477e-03
bigcom227       -4.139139e-38 -4.850241e-03
bigcom229       -4.138451e-38 -4.868318e-03
bigcom233       -4.139139e-38 -4.881143e-03
bigcom236       -4.138795e-38 -4.850603e-03
bigcom237       -4.138795e-38 -4.856371e-03
bigcom246        3.081172e-38  3.622365e-03
bigcom248        2.178608e-38  2.563769e-03
bigcom249       -4.139139e-38 -4.847248e-03
bigcom250        2.178608e-38  2.549007e-03
bigcom254       -4.139827e-38 -4.858220e-03
bigcom266        1.607128e-37  1.881485e-02
bigcom269       -4.139483e-38 -4.886524e-03
bigcom272       -4.138795e-38 -4.873663e-03
bigcom274       -4.152600e-38 -4.858046e-03
bigcom281       -4.140171e-38 -4.849968e-03
bigcom291       -4.139139e-38 -4.846774e-03
bigcom292       -4.139139e-38 -4.856298e-03
bigcom295        1.029858e-37  1.205860e-02
bigcom299       -4.138795e-38 -4.862382e-03
bigcom301       -4.141549e-38 -4.863785e-03
bigcom306       -4.139139e-38 -4.866890e-03
bigcom309       -4.140171e-38 -4.863236e-03
bigcom314       -4.139139e-38 -4.860575e-03
bigcom321       -4.141204e-38 -4.868215e-03
bigcom341       -4.138795e-38 -4.853829e-03
bigcom350       -4.139139e-38 -4.867032e-03
bigcom353       -4.138795e-38 -4.883046e-03
bigcom359       -4.139139e-38 -4.858345e-03
bigcom363       -4.139139e-38 -4.868176e-03
bigcom365        1.270393e-37  1.487518e-02
bigcom385        1.029858e-37  1.205808e-02
bigcom386       -4.138795e-38 -4.850955e-03
bigcom408        7.091228e-38  8.312978e-03
bigcom412       -4.139483e-38 -4.834570e-03
bigcom480        1.270393e-37  1.487920e-02
spin_vertex      1.154626e-38  1.274458e-03
membership_s1   -6.035726e-39 -7.219576e-04
membership_s3   -4.144306e-38 -4.903577e-03
membership_s4   -4.048888e-39 -4.590958e-04
membership_s5    7.237981e-39  8.563105e-04
membership_s6   -2.463890e-39 -2.784922e-04
membership_s7    4.954440e-39  5.809357e-04
membership_s8    5.968550e-38  6.898790e-03
membership_s9    8.500143e-38  9.912329e-03
membership_s11   5.049932e-38  5.874540e-03
membership_s12   1.030458e-37  1.206494e-02
membership_s14  -4.140515e-38 -4.911341e-03
membership_s15  -1.200970e-38 -1.420230e-03
membership_s16   3.636516e-38  4.248624e-03
membership_s17   7.091228e-38  8.268369e-03
membership_s18  -7.762203e-39 -9.058949e-04
membership_s20   1.029858e-37  1.203285e-02
membership_s21  -5.805570e-39 -7.011465e-04
membership_s22  -4.148794e-38 -4.871499e-03
membership_s24  -1.169839e-38 -1.379704e-03
membership_s25  -4.146031e-38 -4.852601e-03
membership_s26  -4.143271e-38 -4.935135e-03
membership_s27   1.324202e-39  1.533523e-04
membership_s28   2.178608e-38  2.484375e-03
membership_s30  -7.461802e-39 -8.650029e-04
membership_s31   5.305372e-40  4.821226e-05
membership_s32   1.282640e-38  1.490450e-03
membership_s33  -4.139827e-38 -4.928099e-03
membership_s36   6.798078e-39  7.943325e-04
membership_s37   9.207355e-39  1.062443e-03
V1               4.740213e-39  5.159511e-04
V2              -8.068429e-39 -9.807665e-04
pdi             -2.313346e-36 -2.546932e-01
adhesion         2.609418e-43  3.050891e-08
cohesion        -5.254808e-43 -6.143840e-08
inner            4.824977e-44  6.125541e-09
outer           -3.114565e-43 -3.615983e-08
ioratio         -2.076952e-38 -2.450040e-03
comsize         -2.127076e-42 -2.508112e-07
[1] "Dataset: all_C Model GBM, run: 2 of 10 2015-06-18 12:11:02"
Iter   TrainDeviance   ValidDeviance   StepSize   Improve
     1        0.3440            -nan     0.0100    0.0000
     2        0.3433            -nan     0.0100   -0.0000
     3        0.3428            -nan     0.0100   -0.0000
     4        0.3424            -nan     0.0100   -0.0000
     5        0.3418            -nan     0.0100    0.0000
     6        0.3413            -nan     0.0100   -0.0000
     7        0.3408            -nan     0.0100    0.0000
     8        0.3403            -nan     0.0100    0.0000
     9        0.3398            -nan     0.0100   -0.0000
    10        0.3394            -nan     0.0100    0.0000
    20        0.3352            -nan     0.0100    0.0000
    40        0.3270            -nan     0.0100    0.0000
    60        0.3199            -nan     0.0100   -0.0000
    80        0.3139            -nan     0.0100   -0.0000
   100        0.3082            -nan     0.0100   -0.0000
   120        0.3026            -nan     0.0100   -0.0000
   140        0.2977            -nan     0.0100   -0.0000
   160        0.2928            -nan     0.0100   -0.0000
   180        0.2879            -nan     0.0100   -0.0000
   200        0.2833            -nan     0.0100   -0.0000
   220        0.2785            -nan     0.0100   -0.0000
   240        0.2741            -nan     0.0100   -0.0000
   260        0.2701            -nan     0.0100   -0.0000
   280        0.2656            -nan     0.0100   -0.0000
   300        0.2615            -nan     0.0100   -0.0000
   320        0.2581            -nan     0.0100   -0.0000
   340        0.2547            -nan     0.0100   -0.0000
   360        0.2515            -nan     0.0100   -0.0000
   380        0.2476            -nan     0.0100   -0.0000
   400        0.2445            -nan     0.0100   -0.0000
   411        0.2429            -nan     0.0100   -0.0000

[1] "GBM variable coefficients"
                            var     rel.inf
V2                           V2 4.111118009
ratio5                   ratio5 4.067326057
V1                           V1 3.167860552
inner                     inner 2.863355201
pagerank               pagerank 2.679650193
ratio2                   ratio2 2.640681103
outer                     outer 2.525147897
comsize                 comsize 2.521460168
orbit18                 orbit18 2.367195943
ioratio                 ioratio 2.069078480
ratio4                   ratio4 1.860731708
cohesion               cohesion 1.831165875
bet                         bet 1.808582814
knn                         knn 1.781035955
graph10                 graph10 1.670232187
walktrap_vertex walktrap_vertex 1.625604492
trans                     trans 1.510381258
adhesion               adhesion 1.448553090
ratio3                   ratio3 1.370641237
spin_vertex         spin_vertex 1.351847269
ratio1                   ratio1 1.324355477
fourth                   fourth 1.299361339
graph16                 graph16 1.191270426
orbit35                 orbit35 1.063991759
graph4                   graph4 1.051772353
orbit56                 orbit56 0.995702065
graph20                 graph20 0.962536430
graph19                 graph19 0.947097326
orbit27                 orbit27 0.938039730
graph13                 graph13 0.934793458
graph1                   graph1 0.928085018
orbit17                 orbit17 0.902141020
constraint           constraint 0.892141487
graph6                   graph6 0.865598766
graph11                 graph11 0.842606334
orbit19                 orbit19 0.833326831
orbit50                 orbit50 0.801052377
graph14                 graph14 0.797114349
third                     third 0.787851294
graph22                 graph22 0.760860238
ratio6                   ratio6 0.749404526
graph12                 graph12 0.719459805
graph17                 graph17 0.712716269
orbit36                 orbit36 0.674057170
graph15                 graph15 0.664145257
orbit39                 orbit39 0.649783803
fifth                     fifth 0.632667198
upto_sixth           upto_sixth 0.627297724
graph5                   graph5 0.598754557
sixth                     sixth 0.575355717
graph9                   graph9 0.570052115
orbit20                 orbit20 0.556953656
bigcom21               bigcom21 0.551170297
graph21                 graph21 0.548202598
orbit28                 orbit28 0.520576663
orbit24                 orbit24 0.518069856
orbit62                 orbit62 0.511153373
orbit9                   orbit9 0.509186471
graph23                 graph23 0.500393855
orbit32                 orbit32 0.486788978
orbit51                 orbit51 0.485676335
orbit45                 orbit45 0.473758301
orbit65                 orbit65 0.469973314
graph3                   graph3 0.469832881
orbit15                 orbit15 0.464783642
membership_s32   membership_s32 0.457115889
orbit16                 orbit16 0.447540606
hubscore               hubscore 0.444661317
graph7                   graph7 0.442695627
orbit4                   orbit4 0.438695324
orbit29                 orbit29 0.427117261
orbit5                   orbit5 0.401281997
orbit37                 orbit37 0.395112354
orbit26                 orbit26 0.392862728
orbit54                 orbit54 0.387332657
orbit38                 orbit38 0.387003734
orbit2                   orbit2 0.377355910
orbit53                 orbit53 0.365812541
orbit10                 orbit10 0.363011240
orbit49                 orbit49 0.356864635
membership_s27   membership_s27 0.350271082
membership_s12   membership_s12 0.349970308
upto_fifth           upto_fifth 0.344621296
orbit22                 orbit22 0.342790806
upto_third           upto_third 0.338452645
orbit31                 orbit31 0.337482773
orbit21                 orbit21 0.336425093
bigcom38               bigcom38 0.332970747
orbit46                 orbit46 0.328683143
orbit63                 orbit63 0.324233926
graph0                   graph0 0.321865984
bigcom97               bigcom97 0.320115344
orbit1                   orbit1 0.316472641
graph26                 graph26 0.306848006
graph18                 graph18 0.298139980
orbit25                 orbit25 0.294781779
orbit47                 orbit47 0.292638017
orbit66                 orbit66 0.290988779
orbit33                 orbit33 0.280525174
orbit30                 orbit30 0.263129886
coreness               coreness 0.260426873
orbit6                   orbit6 0.257088470
orbit69                 orbit69 0.256430970
orbit23                 orbit23 0.246144533
orbit7                   orbit7 0.243408432
second                   second 0.239370936
graph2                   graph2 0.238360620
bigcom153             bigcom153 0.237829326
upto_second         upto_second 0.232303272
upto_fourth         upto_fourth 0.223264588
graph27                 graph27 0.221776366
orbit52                 orbit52 0.218152852
graph25                 graph25 0.216966359
membership_s5     membership_s5 0.210278041
bigcom32               bigcom32 0.203646848
graph24                 graph24 0.199075033
membership_s7     membership_s7 0.189278539
close                     close 0.185293160
orbit61                 orbit61 0.180785788
orbit70                 orbit70 0.177443295
bigcom4                 bigcom4 0.172527684
orbit41                 orbit41 0.168573471
bigcom101             bigcom101 0.167720223
membership_s36   membership_s36 0.162316938
bigcom11               bigcom11 0.160856682
orbit40                 orbit40 0.160231427
orbit57                 orbit57 0.158418927
graph29                 graph29 0.154833609
bigcom9                 bigcom9 0.154456619
orbit48                 orbit48 0.150415146
bigcom30               bigcom30 0.149910019
ecc                         ecc 0.148478002
orbit11                 orbit11 0.144631036
orbit44                 orbit44 0.142613527
orbit68                 orbit68 0.135893148
orbit55                 orbit55 0.129974847
selfinter             selfinter 0.128817272
orbit71                 orbit71 0.128017598
orbit67                 orbit67 0.124234788
orbit59                 orbit59 0.118788192
graph8                   graph8 0.109772088
membership_s30   membership_s30 0.109556734
graph28                 graph28 0.105460114
orbit64                 orbit64 0.103042191
orbit60                 orbit60 0.097879880
orbit42                 orbit42 0.091679782
membership_s1     membership_s1 0.086742964
orbit13                 orbit13 0.082746423
AP                           AP 0.078039969
orbit58                 orbit58 0.075164112
bigcom40               bigcom40 0.074279722
membership_s24   membership_s24 0.058252786
evcent                   evcent 0.056823441
membership_s31   membership_s31 0.045265595
membership_s4     membership_s4 0.039695491
orbit43                 orbit43 0.037815004
orbit12                 orbit12 0.037661756
pdi                         pdi 0.036055234
membership_s6     membership_s6 0.035926369
bigcom1                 bigcom1 0.035012412
membership_s15   membership_s15 0.033847960
bigcom28               bigcom28 0.017879805
bigcom22               bigcom22 0.015544777
bigcom8                 bigcom8 0.014304965
bigcom3                 bigcom3 0.013478765
membership_s21   membership_s21 0.009127274
bigcom44               bigcom44 0.006106947
bigcom189             bigcom189 0.003271592
bigcom194             bigcom194 0.003099236
orbit0                   orbit0 0.000000000
orbit3                   orbit3 0.000000000
orbit8                   orbit8 0.000000000
orbit14                 orbit14 0.000000000
orbit34                 orbit34 0.000000000
orbit72                 orbit72 0.000000000
eccrad                   eccrad 0.000000000
first                     first 0.000000000
bigcom2                 bigcom2 0.000000000
bigcom6                 bigcom6 0.000000000
bigcom13               bigcom13 0.000000000
bigcom15               bigcom15 0.000000000
bigcom16               bigcom16 0.000000000
bigcom24               bigcom24 0.000000000
bigcom26               bigcom26 0.000000000
bigcom31               bigcom31 0.000000000
bigcom33               bigcom33 0.000000000
bigcom34               bigcom34 0.000000000
bigcom36               bigcom36 0.000000000
bigcom37               bigcom37 0.000000000
bigcom39               bigcom39 0.000000000
bigcom43               bigcom43 0.000000000
bigcom46               bigcom46 0.000000000
bigcom47               bigcom47 0.000000000
bigcom49               bigcom49 0.000000000
bigcom50               bigcom50 0.000000000
bigcom51               bigcom51 0.000000000
bigcom52               bigcom52 0.000000000
bigcom54               bigcom54 0.000000000
bigcom56               bigcom56 0.000000000
bigcom62               bigcom62 0.000000000
bigcom66               bigcom66 0.000000000
bigcom68               bigcom68 0.000000000
bigcom69               bigcom69 0.000000000
bigcom71               bigcom71 0.000000000
bigcom72               bigcom72 0.000000000
bigcom73               bigcom73 0.000000000
bigcom74               bigcom74 0.000000000
bigcom75               bigcom75 0.000000000
bigcom76               bigcom76 0.000000000
bigcom77               bigcom77 0.000000000
bigcom79               bigcom79 0.000000000
bigcom80               bigcom80 0.000000000
bigcom82               bigcom82 0.000000000
bigcom83               bigcom83 0.000000000
bigcom84               bigcom84 0.000000000
bigcom85               bigcom85 0.000000000
bigcom87               bigcom87 0.000000000
bigcom89               bigcom89 0.000000000
bigcom91               bigcom91 0.000000000
bigcom92               bigcom92 0.000000000
bigcom93               bigcom93 0.000000000
bigcom96               bigcom96 0.000000000
bigcom98               bigcom98 0.000000000
bigcom99               bigcom99 0.000000000
bigcom104             bigcom104 0.000000000
bigcom106             bigcom106 0.000000000
bigcom109             bigcom109 0.000000000
bigcom113             bigcom113 0.000000000
bigcom116             bigcom116 0.000000000
bigcom120             bigcom120 0.000000000
bigcom123             bigcom123 0.000000000
bigcom126             bigcom126 0.000000000
bigcom127             bigcom127 0.000000000
bigcom137             bigcom137 0.000000000
bigcom139             bigcom139 0.000000000
bigcom140             bigcom140 0.000000000
bigcom143             bigcom143 0.000000000
bigcom145             bigcom145 0.000000000
bigcom146             bigcom146 0.000000000
bigcom147             bigcom147 0.000000000
bigcom149             bigcom149 0.000000000
bigcom154             bigcom154 0.000000000
bigcom156             bigcom156 0.000000000
bigcom157             bigcom157 0.000000000
bigcom158             bigcom158 0.000000000
bigcom160             bigcom160 0.000000000
bigcom161             bigcom161 0.000000000
bigcom162             bigcom162 0.000000000
bigcom164             bigcom164 0.000000000
bigcom166             bigcom166 0.000000000
bigcom167             bigcom167 0.000000000
bigcom171             bigcom171 0.000000000
bigcom173             bigcom173 0.000000000
bigcom175             bigcom175 0.000000000
bigcom176             bigcom176 0.000000000
bigcom177             bigcom177 0.000000000
bigcom178             bigcom178 0.000000000
bigcom180             bigcom180 0.000000000
bigcom181             bigcom181 0.000000000
bigcom184             bigcom184 0.000000000
bigcom186             bigcom186 0.000000000
bigcom187             bigcom187 0.000000000
bigcom195             bigcom195 0.000000000
bigcom196             bigcom196 0.000000000
bigcom204             bigcom204 0.000000000
bigcom205             bigcom205 0.000000000
bigcom212             bigcom212 0.000000000
bigcom214             bigcom214 0.000000000
bigcom222             bigcom222 0.000000000
bigcom223             bigcom223 0.000000000
bigcom226             bigcom226 0.000000000
bigcom227             bigcom227 0.000000000
bigcom229             bigcom229 0.000000000
bigcom233             bigcom233 0.000000000
bigcom236             bigcom236 0.000000000
bigcom237             bigcom237 0.000000000
bigcom246             bigcom246 0.000000000
bigcom248             bigcom248 0.000000000
bigcom249             bigcom249 0.000000000
bigcom250             bigcom250 0.000000000
bigcom254             bigcom254 0.000000000
bigcom266             bigcom266 0.000000000
bigcom269             bigcom269 0.000000000
bigcom272             bigcom272 0.000000000
bigcom274             bigcom274 0.000000000
bigcom281             bigcom281 0.000000000
bigcom291             bigcom291 0.000000000
bigcom292             bigcom292 0.000000000
bigcom295             bigcom295 0.000000000
bigcom299             bigcom299 0.000000000
bigcom301             bigcom301 0.000000000
bigcom306             bigcom306 0.000000000
bigcom309             bigcom309 0.000000000
bigcom314             bigcom314 0.000000000
bigcom321             bigcom321 0.000000000
bigcom341             bigcom341 0.000000000
bigcom350             bigcom350 0.000000000
bigcom353             bigcom353 0.000000000
bigcom359             bigcom359 0.000000000
bigcom363             bigcom363 0.000000000
bigcom365             bigcom365 0.000000000
bigcom385             bigcom385 0.000000000
bigcom386             bigcom386 0.000000000
bigcom408             bigcom408 0.000000000
bigcom412             bigcom412 0.000000000
bigcom480             bigcom480 0.000000000
membership_s3     membership_s3 0.000000000
membership_s8     membership_s8 0.000000000
membership_s9     membership_s9 0.000000000
membership_s11   membership_s11 0.000000000
membership_s14   membership_s14 0.000000000
membership_s16   membership_s16 0.000000000
membership_s17   membership_s17 0.000000000
membership_s18   membership_s18 0.000000000
membership_s20   membership_s20 0.000000000
membership_s22   membership_s22 0.000000000
membership_s25   membership_s25 0.000000000
membership_s26   membership_s26 0.000000000
membership_s28   membership_s28 0.000000000
membership_s33   membership_s33 0.000000000
membership_s37   membership_s37 0.000000000
[1] "Dataset: all_C Model RF, run: 2 of 10 2015-06-18 12:17:32"
     |      Out-of-bag   |
Tree |      MSE  %Var(y) |
   1 |  0.08203   206.78 |
   2 |  0.07573   190.90 |
   3 |  0.07211   181.77 |
   4 |  0.06929   174.67 |
   5 |  0.06482   163.40 |
   6 |   0.0628   158.30 |
   7 |  0.06032   152.06 |
   8 |  0.05918   149.17 |
   9 |  0.05713   144.03 |
  10 |  0.05603   141.23 |
  11 |  0.05478   138.10 |
  12 |  0.05382   135.67 |
  13 |  0.05319   134.09 |
  14 |  0.05266   132.74 |
  15 |   0.0518   130.58 |
  16 |  0.05118   129.01 |
  17 |  0.05056   127.45 |
  18 |  0.05018   126.51 |
  19 |  0.04984   125.63 |
  20 |  0.04944   124.63 |
  21 |  0.04907   123.71 |
  22 |  0.04883   123.09 |
  23 |   0.0485   122.26 |
  24 |   0.0484   122.02 |
  25 |  0.04821   121.53 |
  26 |    0.048   121.00 |
  27 |  0.04781   120.51 |
  28 |  0.04762   120.05 |
  29 |  0.04746   119.64 |
  30 |  0.04727   119.16 |
  31 |  0.04717   118.90 |
  32 |  0.04696   118.38 |
  33 |   0.0468   117.97 |
  34 |  0.04683   118.06 |
  35 |   0.0467   117.71 |
  36 |  0.04668   117.68 |
  37 |   0.0466   117.46 |
  38 |  0.04647   117.14 |
  39 |  0.04637   116.89 |
  40 |   0.0463   116.71 |
  41 |  0.04624   116.56 |
  42 |  0.04616   116.36 |
  43 |  0.04602   116.01 |
  44 |  0.04593   115.77 |
  45 |  0.04587   115.64 |
  46 |   0.0459   115.70 |
  47 |  0.04588   115.65 |
  48 |  0.04582   115.49 |
  49 |  0.04578   115.40 |
  50 |  0.04578   115.40 |
  51 |  0.04573   115.29 |
  52 |   0.0457   115.21 |
  53 |  0.04563   115.03 |
  54 |  0.04556   114.85 |
  55 |  0.04553   114.78 |
  56 |  0.04548   114.65 |
  57 |  0.04543   114.53 |
  58 |  0.04535   114.31 |
  59 |   0.0453   114.19 |
  60 |  0.04522   113.98 |
  61 |  0.04518   113.90 |
  62 |  0.04517   113.86 |
  63 |   0.0452   113.94 |
  64 |  0.04513   113.77 |
  65 |  0.04508   113.64 |
  66 |  0.04511   113.70 |
  67 |  0.04505   113.56 |
  68 |  0.04496   113.35 |
  69 |  0.04495   113.31 |
  70 |  0.04492   113.24 |
  71 |  0.04491   113.20 |
  72 |  0.04488   113.14 |
  73 |  0.04487   113.10 |
  74 |  0.04483   113.02 |
  75 |   0.0448   112.93 |
  76 |  0.04477   112.85 |
  77 |  0.04469   112.65 |
  78 |  0.04467   112.62 |
  79 |  0.04466   112.59 |
  80 |  0.04464   112.52 |
  81 |  0.04461   112.45 |
  82 |  0.04458   112.38 |
  83 |  0.04459   112.40 |
  84 |  0.04459   112.40 |
  85 |  0.04455   112.30 |
  86 |  0.04451   112.19 |
  87 |  0.04448   112.13 |
  88 |  0.04445   112.05 |
  89 |  0.04444   112.03 |
  90 |  0.04442   111.98 |
  91 |  0.04441   111.96 |
  92 |   0.0444   111.94 |
  93 |  0.04438   111.86 |
  94 |  0.04437   111.86 |
  95 |  0.04436   111.81 |
  96 |  0.04434   111.76 |
  97 |  0.04432   111.71 |
  98 |  0.04432   111.72 |
  99 |  0.04432   111.73 |
 100 |   0.0443   111.68 |
[1] "Random Forest variable coefficients"
                      %IncMSE IncNodePurity
graph5           6.916372e-03  1.626854e+00
graph6           9.501544e-03  2.237634e+00
graph7           6.494215e-03  1.326200e+00
graph8           4.223084e-04  4.469066e-01
graph9           9.328059e-03  2.702376e+00
graph10          1.530894e-02  4.123027e+00
graph11          1.217365e-02  3.151847e+00
graph12          6.574565e-03  2.674540e+00
graph13          7.566745e-03  3.034633e+00
graph14          1.079518e-02  2.385861e+00
graph15          1.083633e-02  2.364222e+00
graph16          8.753272e-03  2.946032e+00
graph17          9.967967e-03  3.318940e+00
graph18          5.336430e-03  1.186544e+00
graph19          8.761766e-03  2.877268e+00
graph20          5.548895e-03  2.479270e+00
graph21          6.436750e-03  2.124933e+00
graph22          7.372181e-03  1.786443e+00
graph23          7.261730e-03  2.963528e+00
graph24          6.119752e-03  1.105190e+00
graph25          5.518816e-03  1.431183e+00
graph26          3.803180e-03  1.280199e+00
graph27          9.179337e-04  8.281078e-01
graph28          1.393413e-03  5.568950e-01
graph29          4.133254e-04  5.312634e-01
orbit0           2.209666e-03  7.812610e-01
orbit1           9.613450e-03  2.255047e+00
orbit2           4.133542e-03  1.095064e+00
orbit3           1.454135e-03  8.498901e-01
orbit4           6.737201e-03  3.049929e+00
orbit5           8.775894e-03  1.945526e+00
orbit6           7.957216e-03  2.955831e+00
orbit7           5.798188e-03  1.526879e+00
orbit8           8.435622e-03  1.570799e+00
orbit9           8.573297e-03  2.136647e+00
orbit10          4.820574e-03  1.164383e+00
orbit11          3.287763e-03  7.414336e-01
orbit12          3.329179e-03  1.402944e+00
orbit13          1.628608e-03  6.341905e-01
orbit14          6.506733e-04  4.373155e-01
orbit15          7.031985e-03  2.497977e+00
orbit16          1.094141e-02  2.061802e+00
orbit17          1.444920e-02  2.281137e+00
orbit18          1.839493e-02  6.412996e+00
orbit19          8.326885e-03  2.927247e+00
orbit20          1.203778e-02  3.009635e+00
orbit21          7.880424e-03  1.652584e+00
orbit22          9.092158e-03  3.505720e+00
orbit23          3.283079e-03  1.296788e+00
orbit24          8.885784e-03  3.250229e+00
orbit25          8.069665e-03  1.305167e+00
orbit26          1.188183e-02  1.230620e+00
orbit27          1.712093e-02  4.739167e+00
orbit28          9.838742e-03  2.113539e+00
orbit29          7.700451e-03  1.435404e+00
orbit30          1.028380e-02  1.319179e+00
orbit31          1.085948e-02  2.724718e+00
orbit32          6.754005e-03  1.740237e+00
orbit33          5.368610e-03  9.033178e-01
orbit34          1.152511e-02  2.009205e+00
orbit35          1.149333e-02  3.620242e+00
orbit36          9.651712e-03  3.231074e+00
orbit37          8.275803e-03  2.241600e+00
orbit38          7.682288e-03  1.844881e+00
orbit39          1.024319e-02  3.539562e+00
orbit40          5.285307e-03  1.374247e+00
orbit41          2.116772e-03  9.533971e-01
orbit42          1.487951e-03  5.745507e-01
orbit43          5.311363e-03  1.080118e+00
orbit44          3.622095e-03  8.003478e-01
orbit45          1.592122e-02  3.778903e+00
orbit46          6.527425e-03  1.708053e+00
orbit47          3.050230e-03  1.018142e+00
orbit48          4.740305e-03  1.200494e+00
orbit49          6.835239e-03  2.372729e+00
orbit50          5.872740e-03  2.106885e+00
orbit51          7.096334e-03  1.981787e+00
orbit52          7.666677e-03  1.504259e+00
orbit53          4.015253e-03  9.645842e-01
orbit54          8.680646e-03  2.163923e+00
orbit55          1.442263e-03  7.707973e-01
orbit56          1.078192e-02  3.843115e+00
orbit57          4.016109e-03  7.754497e-01
orbit58          3.639201e-03  8.055063e-01
orbit59          4.322510e-03  1.252920e+00
orbit60          2.012678e-03  8.487391e-01
orbit61          2.997460e-03  7.938672e-01
orbit62          7.136109e-03  2.499423e+00
orbit63          3.230325e-03  1.535874e+00
orbit64          3.143606e-03  7.564996e-01
orbit65          7.315842e-03  1.779743e+00
orbit66          3.317973e-03  1.035232e+00
orbit67          4.188382e-04  2.693954e-01
orbit68          1.887510e-03  7.149721e-01
orbit69          1.056311e-03  5.026961e-01
orbit70          1.140795e-03  7.212351e-01
orbit71          6.149541e-04  4.330201e-01
orbit72          8.970564e-04  6.917605e-01
AP               9.324022e-05  4.587403e-01
bet              1.269129e-02  4.529888e+00
ecc              1.936788e-03  7.375852e-01
eccrad           2.363877e-03  6.168597e-01
close            6.590954e-03  2.470858e+00
constraint       9.124783e-03  2.642579e+00
coreness         3.710944e-03  1.659764e+00
knn              1.188958e-02  5.318933e+00
hubscore         6.838986e-03  2.542563e+00
pagerank         8.943616e-03  8.295318e+00
trans            2.426546e-03  2.449595e+00
evcent           7.804150e-03  2.361140e+00
first            1.582515e-03  7.218153e-01
upto_second      5.733349e-03  2.023218e+00
upto_third       8.536995e-03  2.414433e+00
upto_fourth      1.090755e-02  2.162096e+00
upto_fifth       6.248179e-03  2.380165e+00
upto_sixth       7.417962e-03  2.609396e+00
second           5.580555e-03  2.418289e+00
third            1.312373e-02  4.292634e+00
fourth           5.355825e-03  4.980161e+00
fifth            9.369639e-03  3.674742e+00
sixth            1.071404e-02  3.037580e+00
ratio1           1.361811e-02  4.673276e+00
ratio2           1.115267e-02  7.103758e+00
ratio3           1.316512e-02  4.820956e+00
ratio4           1.226597e-02  6.134730e+00
ratio5           6.704479e-03  8.625504e+00
ratio6           1.057844e-02  4.287447e+00
selfinter        2.479636e-04  5.323801e-01
walktrap_vertex  2.520715e-03  3.536268e+00
bigcom1          1.387209e-04  5.111392e-01
bigcom2         -1.411810e-05  3.296457e-01
bigcom3          8.672906e-05  7.357166e-01
bigcom4          9.579759e-04  5.452318e-01
bigcom6          1.099062e-05  7.144817e-01
bigcom8          1.315594e-04  3.586199e-01
bigcom9         -2.744458e-05  2.589911e-01
bigcom11         5.037952e-05  4.038134e-01
bigcom13         0.000000e+00  5.551115e-18
bigcom15        -1.541783e-05  1.023037e-01
bigcom16        -2.672762e-05  1.967684e-01
bigcom21         3.829372e-04  1.047060e+00
bigcom22        -1.929864e-05  4.156819e-01
bigcom24        -3.791818e-05  4.518809e-01
bigcom26         1.083130e-05  1.052364e-01
bigcom28         1.292135e-04  5.491826e-01
bigcom30        -3.678662e-05  6.259175e-01
bigcom31         0.000000e+00  0.000000e+00
bigcom32        -1.437451e-06  4.183003e-01
bigcom33         0.000000e+00  0.000000e+00
bigcom34        -1.090889e-05  5.952415e-01
bigcom36         0.000000e+00  4.996004e-18
bigcom37        -2.917444e-05  3.524252e-01
bigcom38        -1.635912e-05  5.323501e-01
bigcom39        -1.129396e-05  1.580223e-01
bigcom40         8.325634e-04  7.239994e-01
bigcom43         7.775907e-06  4.512934e-01
bigcom44         4.089336e-04  4.294299e-01
bigcom46         0.000000e+00  2.220446e-18
bigcom47         0.000000e+00  2.359224e-18
bigcom49        -5.234984e-06  1.288629e-01
bigcom50        -3.309391e-05  3.301342e-01
bigcom51         0.000000e+00  2.775558e-18
bigcom52         0.000000e+00  3.330669e-18
bigcom54        -1.768335e-05  5.295108e-01
bigcom56         0.000000e+00  3.330669e-18
bigcom62         0.000000e+00  2.220446e-18
bigcom66         0.000000e+00  1.127570e-18
bigcom68         0.000000e+00  8.326673e-19
bigcom69         0.000000e+00  1.734723e-20
bigcom71         0.000000e+00  2.237793e-18
bigcom72         0.000000e+00  8.326673e-19
bigcom73         0.000000e+00  0.000000e+00
bigcom74         0.000000e+00  0.000000e+00
bigcom75         0.000000e+00  0.000000e+00
bigcom76         0.000000e+00  2.220446e-18
bigcom77         0.000000e+00  5.551115e-19
bigcom79         0.000000e+00  1.249001e-18
bigcom80         0.000000e+00  0.000000e+00
bigcom82         0.000000e+00  1.110223e-18
bigcom83         0.000000e+00  1.804112e-18
bigcom84         1.054809e-05  6.032937e-01
bigcom85         0.000000e+00  3.885781e-18
bigcom87         0.000000e+00  3.330669e-18
bigcom89         0.000000e+00  0.000000e+00
bigcom91         0.000000e+00  1.110223e-18
bigcom92         0.000000e+00  1.387779e-18
bigcom93         0.000000e+00  2.220446e-18
bigcom96         0.000000e+00  2.220446e-18
bigcom97        -2.471759e-05  6.464537e-01
bigcom98         0.000000e+00  1.110223e-18
bigcom99         0.000000e+00  0.000000e+00
bigcom101       -9.196557e-06  2.490773e-01
bigcom104        0.000000e+00  5.551115e-19
bigcom106        0.000000e+00  2.237793e-18
bigcom109       -1.451509e-06  5.650007e-01
bigcom113        6.328590e-06  4.306761e-01
bigcom116        3.172358e-05  4.296643e-01
bigcom120        0.000000e+00  1.110223e-18
bigcom123       -1.279832e-05  5.682746e-01
bigcom126        0.000000e+00  2.220446e-18
bigcom127        0.000000e+00  1.110223e-18
bigcom137        0.000000e+00  1.110223e-18
bigcom139        0.000000e+00  4.996004e-18
bigcom140        1.162987e-05  3.836935e-01
bigcom143       -1.580737e-05  2.572210e-01
bigcom145        0.000000e+00  1.665335e-18
bigcom146        0.000000e+00  1.110223e-18
bigcom147        0.000000e+00  1.110223e-18
bigcom149        0.000000e+00  0.000000e+00
bigcom153        3.265745e-05  4.439827e-01
bigcom154        0.000000e+00  1.387779e-18
bigcom156        0.000000e+00  1.249001e-18
bigcom157        0.000000e+00  5.551115e-19
bigcom158        0.000000e+00  2.220446e-18
bigcom160        0.000000e+00  1.665335e-18
bigcom161        2.462804e-05  5.529108e-01
bigcom162        2.030665e-05  5.769687e-01
bigcom164        1.024359e-05  5.130234e-01
bigcom166        0.000000e+00  1.110223e-18
bigcom167        0.000000e+00  1.283695e-18
bigcom171        0.000000e+00  6.938894e-19
bigcom173        0.000000e+00  3.053113e-18
bigcom175       -1.275017e-05  4.179997e-01
bigcom176       -2.500744e-05  4.834205e-01
bigcom177       -1.536237e-05  3.377122e-01
bigcom178        0.000000e+00  2.220446e-18
bigcom180        0.000000e+00  5.551115e-19
bigcom181        0.000000e+00  1.665335e-18
bigcom184        0.000000e+00  1.665335e-18
bigcom186        0.000000e+00  0.000000e+00
bigcom187        0.000000e+00  0.000000e+00
bigcom189       -8.174306e-06  4.411224e-01
bigcom194       -2.693365e-06  4.091824e-01
bigcom195        0.000000e+00  5.551115e-19
bigcom196       -1.622191e-05  5.262230e-01
bigcom204        0.000000e+00  1.682682e-18
bigcom205       -1.381704e-05  3.893013e-01
bigcom212        0.000000e+00  0.000000e+00
bigcom214        0.000000e+00  0.000000e+00
bigcom222       -1.133056e-05  7.731750e-01
bigcom223        0.000000e+00  1.110223e-18
bigcom226        0.000000e+00  3.330669e-18
bigcom227        0.000000e+00  1.249001e-18
bigcom229        0.000000e+00  0.000000e+00
bigcom233        0.000000e+00  1.110223e-18
bigcom236        0.000000e+00  1.110223e-18
bigcom237        0.000000e+00  1.665335e-18
bigcom246       -2.940891e-05  2.821388e-01
bigcom248        0.000000e+00  4.614364e-18
bigcom249        0.000000e+00  1.665335e-18
bigcom250       -5.851053e-06  4.705564e-01
bigcom254        0.000000e+00  1.110223e-18
bigcom266       -7.805825e-06  4.648294e-01
bigcom269        0.000000e+00  3.053113e-18
bigcom272        0.000000e+00  1.110223e-18
bigcom274        0.000000e+00  3.885781e-18
bigcom281        0.000000e+00  1.942890e-18
bigcom291        0.000000e+00  0.000000e+00
bigcom292        0.000000e+00  1.110223e-18
bigcom295       -4.208029e-05  3.303098e-01
bigcom299        0.000000e+00  2.220446e-18
bigcom301        0.000000e+00  4.440892e-18
bigcom306        0.000000e+00  4.024558e-18
bigcom309        0.000000e+00  5.551115e-19
bigcom314        0.000000e+00  0.000000e+00
bigcom321        0.000000e+00  2.220446e-18
bigcom341        0.000000e+00  1.665335e-18
bigcom350        0.000000e+00  0.000000e+00
bigcom353        0.000000e+00  0.000000e+00
bigcom359        0.000000e+00  0.000000e+00
bigcom363        0.000000e+00  3.469447e-20
bigcom365       -1.297956e-05  2.937747e-01
bigcom385       -2.079059e-05  3.755621e-01
bigcom386        0.000000e+00  0.000000e+00
bigcom408       -3.812277e-06  2.909454e-01
bigcom412        0.000000e+00  1.665335e-18
bigcom480       -5.748685e-06  5.631746e-01
spin_vertex      4.441635e-03  4.482728e+00
membership_s1    1.321368e-04  4.410171e-01
membership_s3    0.000000e+00  1.665335e-18
membership_s4    1.998332e-04  5.153078e-01
membership_s5    2.969763e-04  8.086040e-01
membership_s6    2.330553e-04  6.683330e-01
membership_s7    2.037083e-04  1.035745e+00
membership_s8    1.883112e-06  7.111424e-02
membership_s9   -6.678438e-06  5.202866e-02
membership_s11  -3.706723e-06  3.186080e-01
membership_s12  -1.309967e-05  6.403740e-01
membership_s14   0.000000e+00  2.220446e-18
membership_s15   1.602497e-06  2.848865e-01
membership_s16   6.262496e-06  3.827720e-01
membership_s17   1.704975e-05  4.731563e-01
membership_s18   1.156771e-06  1.560240e-01
membership_s20  -3.836966e-05  4.023791e-01
membership_s21  -2.957593e-06  3.417770e-01
membership_s22   0.000000e+00  2.792905e-18
membership_s24   4.375380e-05  4.461419e-01
membership_s25   0.000000e+00  1.110223e-18
membership_s26   0.000000e+00  2.220446e-18
membership_s27   1.607513e-04  1.010780e+00
membership_s28   8.305812e-06  1.114373e-01
membership_s30   2.355247e-04  5.388294e-01
membership_s31  -2.060025e-05  5.918990e-01
membership_s32   1.236551e-04  8.951414e-01
membership_s33   0.000000e+00  0.000000e+00
membership_s36   7.549634e-04  9.078269e-01
membership_s37  -2.714402e-05  1.609597e-01
V1               7.915665e-03  8.101984e+00
V2               8.903705e-03  1.000615e+01
pdi              2.259324e-04  5.345627e-01
adhesion         1.827784e-02  7.368464e+00
cohesion         1.979593e-02  7.712593e+00
inner            1.677104e-02  8.490626e+00
outer            6.324933e-03  7.845468e+00
ioratio          1.459398e-02  7.274432e+00
comsize          4.635392e-03  7.710743e+00
[1] "Dataset: all_C Model GLM, run: 2 of 10 2015-06-18 12:25:06"
[1] "glmnet variable coefficients"
                         [,1]          [,2]
(Intercept)     -3.142642e+00 -3.114723e+00
graph0           3.784750e-42  7.755976e-07
graph1          -1.239025e-44 -1.222749e-09
graph2           8.861242e-43  1.978202e-07
graph3           5.490718e-47  1.808957e-11
graph4          -4.181866e-47 -4.655720e-12
graph5           4.001534e-43  4.971528e-08
graph6          -3.588104e-45 -3.450869e-10
graph7           8.517006e-44  1.337507e-08
graph8          -6.311340e-42 -6.859290e-07
graph9           8.779953e-48  1.276468e-12
graph10         -8.228518e-49 -8.832952e-14
graph11         -9.541497e-50 -1.067296e-14
graph12         -2.546448e-47 -2.485873e-12
graph13         -6.317422e-48  2.518904e-12
graph14         -9.262115e-48 -1.022233e-12
graph15          7.973067e-45  1.049524e-09
graph16          6.000058e-48  2.616842e-12
graph17         -1.762613e-46 -1.712993e-11
graph18         -4.728586e-45 -4.785657e-10
graph19         -4.992348e-46 -4.424259e-11
graph20          5.714571e-44  6.865097e-09
graph21          7.448740e-46  1.619872e-10
graph22          2.927079e-44  3.711980e-09
graph23         -8.390609e-45 -8.940570e-10
graph24         -7.151513e-45 -6.987433e-10
graph25          1.504053e-44  2.416518e-09
graph26         -3.484995e-44 -3.454978e-09
graph27         -1.605624e-43 -1.557505e-08
graph28         -5.388309e-43 -5.839726e-08
graph29         -1.194629e-41 -1.353180e-06
orbit0           3.784750e-42  7.752878e-07
orbit1          -7.204261e-43 -7.119341e-08
orbit2          -7.978819e-45 -7.868927e-10
orbit3           8.861242e-43  1.977723e-07
orbit4           7.863854e-46  3.311385e-10
orbit5           4.973216e-47  1.523195e-11
orbit6          -3.433379e-45 -3.751056e-10
orbit7          -2.967584e-47 -3.329583e-12
orbit8           4.001534e-43  4.971251e-08
orbit9          -2.808472e-43 -2.667006e-08
orbit10         -9.116621e-45 -5.924614e-10
orbit11         -3.713420e-45 -3.860851e-10
orbit12         -1.214518e-43  9.934933e-10
orbit13          1.650655e-43  2.309489e-08
orbit14         -6.311340e-42 -6.859100e-07
orbit15         -3.579214e-47  1.772651e-12
orbit16          1.652350e-47  2.161060e-12
orbit17         -2.738822e-47 -1.724742e-12
orbit18          5.749577e-47  7.663438e-12
orbit19         -1.063381e-46 -1.136315e-11
orbit20         -3.415119e-48 -1.634027e-13
orbit21         -7.305799e-49 -8.111287e-14
orbit22         -5.378726e-48 -5.917934e-13
orbit23         -6.303435e-50 -7.111019e-15
orbit24         -4.646968e-46 -2.528824e-11
orbit25         -3.025427e-46 -2.426872e-11
orbit26         -2.454048e-47 -2.512762e-12
orbit27          2.219774e-45  4.070286e-10
orbit28          1.528286e-46  2.702364e-11
orbit29          4.098816e-46  6.299705e-11
orbit30         -2.511846e-46 -2.499482e-11
orbit31         -9.754261e-46 -1.059402e-10
orbit32         -1.089858e-46 -1.133772e-11
orbit33         -6.582330e-48 -7.390551e-13
orbit34          7.973067e-45  1.049522e-09
orbit35         -1.244071e-44 -1.213446e-09
orbit36          3.380840e-45  4.124704e-10
orbit37         -3.393973e-46 -2.127074e-11
orbit38         -5.621937e-47 -5.446352e-12
orbit39         -2.672605e-44 -2.691698e-09
orbit40         -7.542448e-46 -4.096344e-11
orbit41          1.166886e-46  2.955621e-11
orbit42         -2.543125e-46 -2.742342e-11
orbit43         -1.532096e-45  1.052159e-10
orbit44         -8.895956e-45 -9.903396e-10
orbit45         -1.004776e-44 -2.058218e-10
orbit46          5.764899e-45  8.613870e-10
orbit47         -1.295160e-45 -1.327830e-10
orbit48         -1.075562e-45 -9.960956e-11
orbit49          3.995039e-45  1.394992e-09
orbit50          8.176584e-44  9.706450e-09
orbit51          2.303734e-44  3.044242e-09
orbit52         -5.368301e-45  2.566523e-10
orbit53         -1.931531e-45 -1.390694e-10
orbit54          3.362256e-44  5.516300e-09
orbit55          3.657844e-44  4.525700e-09
orbit56         -1.918109e-43 -1.642886e-08
orbit57         -1.501917e-44 -1.595320e-09
orbit58         -1.258192e-44 -1.366660e-09
orbit59         -1.847699e-46  1.090934e-09
orbit60         -8.281340e-45 -6.541568e-10
orbit61         -2.879034e-44 -3.170778e-09
orbit62          3.711506e-43  5.230882e-08
orbit63          1.571405e-43  1.953650e-08
orbit64         -1.514803e-43 -1.630319e-08
orbit65          3.722885e-44  1.622953e-08
orbit66         -1.741308e-43 -1.845980e-08
orbit67         -3.797105e-44 -3.624864e-09
orbit68          8.068691e-44  1.450814e-08
orbit69         -1.739835e-42 -1.971775e-07
orbit70         -2.443541e-42 -2.671204e-07
orbit71         -6.187303e-43 -6.674487e-08
orbit72         -1.194629e-41 -1.353061e-06
AP              -4.920300e-39 -5.640998e-04
bet             -9.289187e-46 -8.662593e-11
ecc              6.527369e-39  7.310925e-04
eccrad           3.916421e-38  4.386383e-03
close           -9.816361e-38 -1.071773e-02
constraint       1.025269e-38  1.155688e-03
coreness        -3.177989e-40 -3.458309e-05
knn             -1.549815e-42 -1.432050e-07
hubscore        -8.050418e-39 -4.168868e-04
pagerank        -1.268166e-37 -1.515054e-02
trans            4.817183e-39  5.843286e-04
evcent          -8.665601e-39 -4.855041e-04
first            3.784750e-42  7.762138e-07
upto_second     -1.941072e-42 -2.037350e-07
upto_third      -8.810703e-43 -9.567186e-08
upto_fourth     -2.226028e-42 -2.493255e-07
upto_fifth      -6.764390e-42 -7.682050e-07
upto_sixth      -1.457591e-41 -1.678629e-06
second          -2.013447e-42 -2.117058e-07
third           -1.153553e-42 -1.262587e-07
fourth           2.875673e-43  2.574675e-08
fifth            2.288047e-42  2.544304e-07
sixth            7.449101e-42  8.399790e-07
ratio1          -1.602917e-42 -1.518199e-07
ratio2          -6.192157e-42 -8.554932e-07
ratio3           1.366231e-41  1.268818e-06
ratio4           4.682759e-40  5.456593e-05
ratio5          -1.120009e-41 -1.635592e-06
ratio6           6.964103e-42  7.808983e-07
selfinter       -1.012826e-39 -1.038489e-04
walktrap_vertex -1.848836e-39 -1.827855e-04
bigcom1         -8.586486e-39 -1.000665e-03
bigcom2          3.593880e-38  4.242403e-03
bigcom3         -8.147354e-39 -9.460757e-04
bigcom4          2.026576e-39  2.583441e-04
bigcom6          1.025597e-37  1.206039e-02
bigcom8          7.481390e-40  8.953963e-05
bigcom9          3.458648e-38  4.078279e-03
bigcom11         5.011899e-38  5.900417e-03
bigcom13        -4.190836e-38 -4.934130e-03
bigcom15        -1.378314e-38 -1.618186e-03
bigcom16         3.038531e-38  3.561540e-03
bigcom21         8.502883e-38  9.995415e-03
bigcom22         1.130759e-38  1.332083e-03
bigcom24         1.025597e-37  1.206324e-02
bigcom26        -3.164233e-38 -3.716346e-03
bigcom28         1.503202e-39  1.961872e-04
bigcom30         1.392812e-38  1.638354e-03
bigcom31        -4.181411e-38 -4.919953e-03
bigcom32         6.462848e-38  7.593362e-03
bigcom33        -4.181759e-38 -4.920709e-03
bigcom34         1.266132e-37  1.488469e-02
bigcom36        -4.184897e-38 -4.928727e-03
bigcom37         2.107953e-37  2.474797e-02
bigcom38         1.026196e-37  1.206972e-02
bigcom39        -1.122190e-38 -1.317612e-03
bigcom40        -9.223892e-39 -1.068719e-03
bigcom43         5.007304e-38  5.895656e-03
bigcom44         1.435038e-39  1.678568e-04
bigcom46        -4.187689e-38 -4.922711e-03
bigcom47        -4.185246e-38 -4.921147e-03
bigcom49         4.241728e-38  4.988805e-03
bigcom50         5.007304e-38  5.885522e-03
bigcom51        -4.182108e-38 -4.935701e-03
bigcom52        -4.182456e-38 -4.931415e-03
bigcom54         1.602867e-37  1.884653e-02
bigcom56        -4.186642e-38 -4.923152e-03
bigcom62        -4.182108e-38 -4.930725e-03
bigcom66        -4.182108e-38 -4.929365e-03
bigcom68        -4.182108e-38 -4.928563e-03
bigcom69        -4.185943e-38 -4.938024e-03
bigcom71        -4.185594e-38 -4.920874e-03
bigcom72        -4.182456e-38 -4.930235e-03
bigcom73        -4.186642e-38 -4.922964e-03
bigcom74        -4.185594e-38 -4.925456e-03
bigcom75        -4.181411e-38 -4.922304e-03
bigcom76        -4.183153e-38 -4.916929e-03
bigcom77        -4.183502e-38 -4.920012e-03
bigcom79        -4.182108e-38 -4.942685e-03
bigcom80        -4.183502e-38 -4.947469e-03
bigcom82        -4.183153e-38 -4.937821e-03
bigcom83        -4.181063e-38 -4.917094e-03
bigcom84         1.266132e-37  1.489265e-02
bigcom85        -4.182456e-38 -4.934206e-03
bigcom87        -4.184199e-38 -4.920432e-03
bigcom89        -4.181759e-38 -4.921287e-03
bigcom91        -4.183850e-38 -4.926695e-03
bigcom92        -4.191186e-38 -4.927483e-03
bigcom93        -4.181411e-38 -4.885587e-03
bigcom96        -4.181759e-38 -4.928643e-03
bigcom97         1.026196e-37  1.207798e-02
bigcom98        -4.181411e-38 -4.949769e-03
bigcom99        -4.180715e-38 -4.925520e-03
bigcom101        5.011899e-38  5.868068e-03
bigcom104       -4.184548e-38 -4.916439e-03
bigcom106       -4.182456e-38 -4.943938e-03
bigcom109        1.602867e-37  1.885805e-02
bigcom113        7.048608e-38  8.282837e-03
bigcom116        2.885118e-40  4.628393e-05
bigcom120       -4.181759e-38 -4.944392e-03
bigcom123        1.025597e-37  1.208014e-02
bigcom126       -4.181411e-38 -4.938390e-03
bigcom127       -4.182456e-38 -4.942425e-03
bigcom137       -4.184199e-38 -4.928967e-03
bigcom139       -4.182108e-38 -4.916273e-03
bigcom140        1.025597e-37  1.205754e-02
bigcom143        1.602867e-37  1.883615e-02
bigcom145       -4.182108e-38 -4.906666e-03
bigcom146       -4.182805e-38 -4.900037e-03
bigcom147       -4.186991e-38 -4.927570e-03
bigcom149       -4.181411e-38 -4.917499e-03
bigcom153        9.299610e-38  1.092872e-02
bigcom154       -4.184548e-38 -4.923263e-03
bigcom156       -4.182805e-38 -4.929126e-03
bigcom157       -4.185594e-38 -4.898100e-03
bigcom158       -4.181759e-38 -4.935588e-03
bigcom160       -4.182108e-38 -4.921137e-03
bigcom161        1.602867e-37  1.883979e-02
bigcom162        1.602867e-37  1.885726e-02
bigcom164        2.107953e-37  2.479183e-02
bigcom166       -4.184897e-38 -4.936649e-03
bigcom167       -4.187340e-38 -4.922478e-03
bigcom171       -4.183850e-38 -4.918993e-03
bigcom173       -4.182456e-38 -4.914038e-03
bigcom175        1.602867e-37  1.885696e-02
bigcom176        2.107953e-37  2.477754e-02
bigcom177        1.602867e-37  1.884853e-02
bigcom178       -4.182108e-38 -4.919191e-03
bigcom180       -4.181759e-38 -4.922421e-03
bigcom181       -4.184897e-38 -4.912037e-03
bigcom184       -4.182108e-38 -4.895246e-03
bigcom186       -4.181411e-38 -4.940125e-03
bigcom187       -4.181759e-38 -4.934909e-03
bigcom189        5.007304e-38  5.895407e-03
bigcom194        8.451874e-38  9.938174e-03
bigcom195       -4.182108e-38 -4.930722e-03
bigcom196        1.602867e-37  1.883384e-02
bigcom204       -4.183502e-38 -4.914375e-03
bigcom205        1.266132e-37  1.488099e-02
bigcom212       -4.181063e-38 -4.932929e-03
bigcom214       -4.182108e-38 -4.938828e-03
bigcom222        2.949738e-37  3.470849e-02
bigcom223       -4.181759e-38 -4.902065e-03
bigcom226       -4.182108e-38 -4.925613e-03
bigcom227       -4.181759e-38 -4.911027e-03
bigcom229       -4.181759e-38 -4.922961e-03
bigcom233       -4.181759e-38 -4.944054e-03
bigcom236       -4.181411e-38 -4.913279e-03
bigcom237       -4.181759e-38 -4.931543e-03
bigcom246        3.593880e-38  4.249771e-03
bigcom248       -4.185943e-38 -4.913798e-03
bigcom249       -4.182108e-38 -4.912867e-03
bigcom250        2.135959e-38  2.516270e-03
bigcom254       -4.181411e-38 -4.914466e-03
bigcom266        1.602867e-37  1.884209e-02
bigcom269       -4.183153e-38 -4.945624e-03
bigcom272       -4.181759e-38 -4.937770e-03
bigcom274       -4.196090e-38 -4.912982e-03
bigcom281       -4.182805e-38 -4.913961e-03
bigcom291       -4.182108e-38 -4.905930e-03
bigcom292       -4.181411e-38 -4.919977e-03
bigcom295        1.025597e-37  1.206154e-02
bigcom299       -4.181759e-38 -4.926148e-03
bigcom301       -4.184548e-38 -4.933555e-03
bigcom306       -4.181759e-38 -4.926735e-03
bigcom309       -4.182805e-38 -4.928431e-03
bigcom314       -4.182108e-38 -4.929519e-03
bigcom321       -4.183850e-38 -4.923346e-03
bigcom341       -4.181759e-38 -4.919172e-03
bigcom350       -4.181411e-38 -4.933359e-03
bigcom353       -4.181063e-38 -4.936005e-03
bigcom359       -4.181063e-38 -4.927998e-03
bigcom363       -4.181759e-38 -4.971219e-03
bigcom365        1.602867e-37  1.884649e-02
bigcom385        1.025597e-37  1.205835e-02
bigcom386       -4.181759e-38 -4.903844e-03
bigcom408        5.007304e-38  5.896182e-03
bigcom412       -4.182456e-38 -4.904390e-03
bigcom480        1.266132e-37  1.489283e-02
spin_vertex      1.217550e-38  1.368427e-03
membership_s1   -7.935459e-39 -9.459497e-04
membership_s3   -4.186293e-38 -4.975262e-03
membership_s4   -5.347290e-39 -6.200845e-04
membership_s5    1.251618e-38  1.475028e-03
membership_s6   -8.367405e-39 -9.566545e-04
membership_s7    1.064217e-38  1.252304e-03
membership_s8    5.925926e-38  6.881657e-03
membership_s9    2.135959e-38  2.450027e-03
membership_s11   7.048608e-38  8.235383e-03
membership_s12   1.026196e-37  1.206868e-02
membership_s14  -4.183153e-38 -4.988293e-03
membership_s15  -1.770512e-38 -2.088710e-03
membership_s16   2.557182e-38  2.992266e-03
membership_s17   7.048608e-38  8.245318e-03
membership_s18  -2.023427e-38 -2.372370e-03
membership_s20   1.025597e-37  1.202579e-02
membership_s21  -5.139852e-39 -6.214163e-04
membership_s22  -4.190136e-38 -4.939387e-03
membership_s24   4.491078e-38  5.246157e-03
membership_s25  -4.189437e-38 -4.917556e-03
membership_s26   2.135959e-38  2.400634e-03
membership_s27  -7.492578e-40 -8.931026e-05
membership_s28   1.138103e-38  1.280087e-03
membership_s30  -4.430059e-39 -5.161446e-04
membership_s31  -6.149536e-39 -7.323022e-04
membership_s32   1.665940e-38  1.944363e-03
membership_s33  -4.182456e-38 -5.015845e-03
membership_s36   6.425081e-39  7.553063e-04
membership_s37  -1.811416e-39 -2.249821e-04
V1               1.036655e-38  1.146370e-03
V2              -1.433744e-38 -1.715345e-03
pdi             -1.888924e-36 -2.151419e-01
adhesion        -6.730096e-44 -6.196070e-09
cohesion         1.312565e-43  1.199627e-08
inner            3.077098e-43  3.530742e-08
outer            8.346443e-44  7.914833e-09
ioratio         -1.466628e-38 -1.780463e-03
comsize         -9.242700e-43 -1.175470e-07
[1] "Dataset: all_C Model GBM, run: 3 of 10 2015-06-18 12:25:07"
Iter   TrainDeviance   ValidDeviance   StepSize   Improve
     1        0.3412            -nan     0.0100    0.0000
     2        0.3407            -nan     0.0100   -0.0000
     3        0.3403            -nan     0.0100   -0.0000
     4        0.3400            -nan     0.0100   -0.0000
     5        0.3394            -nan     0.0100    0.0000
     6        0.3389            -nan     0.0100   -0.0000
     7        0.3384            -nan     0.0100   -0.0001
     8        0.3380            -nan     0.0100   -0.0000
     9        0.3375            -nan     0.0100   -0.0000
    10        0.3371            -nan     0.0100   -0.0000
    20        0.3326            -nan     0.0100   -0.0000
    40        0.3248            -nan     0.0100   -0.0000
    60        0.3180            -nan     0.0100   -0.0000
    80        0.3112            -nan     0.0100   -0.0000
   100        0.3049            -nan     0.0100   -0.0000
   120        0.2994            -nan     0.0100   -0.0000
   140        0.2938            -nan     0.0100   -0.0000
   160        0.2890            -nan     0.0100   -0.0000
   180        0.2841            -nan     0.0100   -0.0000
   200        0.2794            -nan     0.0100    0.0000
   220        0.2749            -nan     0.0100   -0.0000
   240        0.2710            -nan     0.0100   -0.0000
   260        0.2669            -nan     0.0100   -0.0000
   280        0.2634            -nan     0.0100   -0.0000
   300        0.2592            -nan     0.0100   -0.0000
   320        0.2558            -nan     0.0100   -0.0000
   340        0.2521            -nan     0.0100   -0.0000
   360        0.2483            -nan     0.0100   -0.0000
   380        0.2449            -nan     0.0100   -0.0000
   400        0.2415            -nan     0.0100   -0.0000
   411        0.2397            -nan     0.0100   -0.0000

[1] "GBM variable coefficients"
                            var     rel.inf
V2                           V2 4.060060595
ratio5                   ratio5 3.534490233
pagerank               pagerank 3.389655814
ratio2                   ratio2 2.931908512
inner                     inner 2.711467315
V1                           V1 2.680356188
comsize                 comsize 2.603055648
ioratio                 ioratio 2.532270029
outer                     outer 2.390267751
cohesion               cohesion 2.075430350
adhesion               adhesion 2.060841065
orbit18                 orbit18 1.862801796
fourth                   fourth 1.651769905
ratio4                   ratio4 1.570557460
walktrap_vertex walktrap_vertex 1.520614977
ratio3                   ratio3 1.416313965
spin_vertex         spin_vertex 1.374288033
knn                         knn 1.340530323
ratio1                   ratio1 1.318375679
orbit35                 orbit35 1.247690242
trans                     trans 1.247480315
bet                         bet 1.210062091
third                     third 1.128040575
ratio6                   ratio6 1.099051190
graph3                   graph3 1.050435203
graph6                   graph6 0.985835560
graph1                   graph1 0.972224646
graph4                   graph4 0.965642922
orbit17                 orbit17 0.917507353
graph23                 graph23 0.917115775
graph5                   graph5 0.894228168
graph16                 graph16 0.887345787
graph13                 graph13 0.849308159
orbit50                 orbit50 0.830135190
graph12                 graph12 0.824154698
graph20                 graph20 0.823503387
upto_sixth           upto_sixth 0.795301265
sixth                     sixth 0.788821603
graph10                 graph10 0.786393353
orbit20                 orbit20 0.784259661
graph17                 graph17 0.780793322
orbit27                 orbit27 0.777457716
graph22                 graph22 0.763704339
orbit36                 orbit36 0.754566482
graph14                 graph14 0.749944845
orbit45                 orbit45 0.731305882
fifth                     fifth 0.728931712
orbit24                 orbit24 0.706409099
orbit29                 orbit29 0.702930469
orbit19                 orbit19 0.691121558
graph19                 graph19 0.627402330
graph9                   graph9 0.596881006
orbit56                 orbit56 0.591354488
hubscore               hubscore 0.585753322
orbit21                 orbit21 0.580398971
graph11                 graph11 0.575746497
upto_fifth           upto_fifth 0.572454808
orbit62                 orbit62 0.552388269
orbit31                 orbit31 0.550437032
close                     close 0.543191544
orbit39                 orbit39 0.540729443
graph15                 graph15 0.518643132
orbit65                 orbit65 0.517734185
orbit49                 orbit49 0.506821077
constraint           constraint 0.480937395
orbit5                   orbit5 0.474893557
orbit28                 orbit28 0.465086197
orbit51                 orbit51 0.463095531
graph21                 graph21 0.456077907
orbit9                   orbit9 0.446510318
orbit30                 orbit30 0.421953308
membership_s27   membership_s27 0.408498203
graph25                 graph25 0.394654979
membership_s12   membership_s12 0.383865238
orbit16                 orbit16 0.375451556
orbit64                 orbit64 0.373845250
graph27                 graph27 0.371590451
orbit58                 orbit58 0.369055173
upto_fourth         upto_fourth 0.362950519
orbit10                 orbit10 0.358964637
orbit25                 orbit25 0.357410152
orbit47                 orbit47 0.357273526
orbit53                 orbit53 0.354116154
orbit66                 orbit66 0.348817158
upto_second         upto_second 0.346218654
orbit38                 orbit38 0.330472554
orbit37                 orbit37 0.328849964
membership_s36   membership_s36 0.315653929
bigcom21               bigcom21 0.302169106
orbit59                 orbit59 0.301962668
bigcom9                 bigcom9 0.294306847
orbit22                 orbit22 0.294036857
upto_third           upto_third 0.283011769
graph18                 graph18 0.282039689
orbit4                   orbit4 0.281894062
graph28                 graph28 0.279391460
orbit15                 orbit15 0.279204431
bigcom38               bigcom38 0.276038255
graph7                   graph7 0.264459842
bigcom4                 bigcom4 0.263420993
orbit57                 orbit57 0.262726131
bigcom153             bigcom153 0.256992917
orbit44                 orbit44 0.255396801
orbit32                 orbit32 0.254120661
orbit46                 orbit46 0.250735076
orbit55                 orbit55 0.249928975
orbit6                   orbit6 0.249377946
bigcom97               bigcom97 0.242263372
orbit41                 orbit41 0.223471115
orbit48                 orbit48 0.222553984
orbit63                 orbit63 0.220435109
orbit60                 orbit60 0.210071141
second                   second 0.208756340
orbit1                   orbit1 0.208574407
orbit52                 orbit52 0.208013446
membership_s7     membership_s7 0.205746487
orbit12                 orbit12 0.201116740
evcent                   evcent 0.193772369
orbit13                 orbit13 0.189971328
orbit26                 orbit26 0.189866536
orbit70                 orbit70 0.188476352
graph29                 graph29 0.184294199
graph0                   graph0 0.174140439
bigcom11               bigcom11 0.172295437
orbit42                 orbit42 0.170002943
bigcom32               bigcom32 0.167220298
selfinter             selfinter 0.163816458
coreness               coreness 0.157733217
orbit2                   orbit2 0.156729844
orbit61                 orbit61 0.153826421
orbit11                 orbit11 0.151038239
orbit54                 orbit54 0.145810673
membership_s32   membership_s32 0.138964327
bigcom101             bigcom101 0.138951432
graph24                 graph24 0.135431745
orbit40                 orbit40 0.134839892
orbit69                 orbit69 0.122856539
orbit7                   orbit7 0.120777815
graph2                   graph2 0.117906824
graph8                   graph8 0.117339691
orbit23                 orbit23 0.103044357
ecc                         ecc 0.102595443
membership_s37   membership_s37 0.102063217
membership_s31   membership_s31 0.096459839
membership_s4     membership_s4 0.096268874
graph26                 graph26 0.093981157
orbit67                 orbit67 0.087294784
membership_s24   membership_s24 0.085010826
membership_s6     membership_s6 0.069593713
membership_s9     membership_s9 0.066624754
orbit68                 orbit68 0.051812961
orbit43                 orbit43 0.051518240
membership_s30   membership_s30 0.047815278
bigcom28               bigcom28 0.045178784
bigcom3                 bigcom3 0.043749699
orbit33                 orbit33 0.041629703
membership_s15   membership_s15 0.038967830
AP                           AP 0.030911693
bigcom40               bigcom40 0.029931979
bigcom1                 bigcom1 0.028729570
bigcom30               bigcom30 0.023010255
membership_s5     membership_s5 0.022926097
membership_s1     membership_s1 0.022466941
bigcom22               bigcom22 0.020450738
bigcom8                 bigcom8 0.018150887
orbit71                 orbit71 0.015140924
bigcom15               bigcom15 0.009910860
membership_s21   membership_s21 0.006496300
bigcom116             bigcom116 0.004086806
bigcom385             bigcom385 0.002961227
orbit0                   orbit0 0.000000000
orbit3                   orbit3 0.000000000
orbit8                   orbit8 0.000000000
orbit14                 orbit14 0.000000000
orbit34                 orbit34 0.000000000
orbit72                 orbit72 0.000000000
eccrad                   eccrad 0.000000000
first                     first 0.000000000
bigcom2                 bigcom2 0.000000000
bigcom6                 bigcom6 0.000000000
bigcom13               bigcom13 0.000000000
bigcom16               bigcom16 0.000000000
bigcom24               bigcom24 0.000000000
bigcom26               bigcom26 0.000000000
bigcom31               bigcom31 0.000000000
bigcom33               bigcom33 0.000000000
bigcom34               bigcom34 0.000000000
bigcom36               bigcom36 0.000000000
bigcom37               bigcom37 0.000000000
bigcom39               bigcom39 0.000000000
bigcom43               bigcom43 0.000000000
bigcom44               bigcom44 0.000000000
bigcom46               bigcom46 0.000000000
bigcom47               bigcom47 0.000000000
bigcom49               bigcom49 0.000000000
bigcom50               bigcom50 0.000000000
bigcom51               bigcom51 0.000000000
bigcom52               bigcom52 0.000000000
bigcom54               bigcom54 0.000000000
bigcom56               bigcom56 0.000000000
bigcom62               bigcom62 0.000000000
bigcom66               bigcom66 0.000000000
bigcom68               bigcom68 0.000000000
bigcom69               bigcom69 0.000000000
bigcom71               bigcom71 0.000000000
bigcom72               bigcom72 0.000000000
bigcom73               bigcom73 0.000000000
bigcom74               bigcom74 0.000000000
bigcom75               bigcom75 0.000000000
bigcom76               bigcom76 0.000000000
bigcom77               bigcom77 0.000000000
bigcom79               bigcom79 0.000000000
bigcom80               bigcom80 0.000000000
bigcom82               bigcom82 0.000000000
bigcom83               bigcom83 0.000000000
bigcom84               bigcom84 0.000000000
bigcom85               bigcom85 0.000000000
bigcom87               bigcom87 0.000000000
bigcom89               bigcom89 0.000000000
bigcom91               bigcom91 0.000000000
bigcom92               bigcom92 0.000000000
bigcom93               bigcom93 0.000000000
bigcom96               bigcom96 0.000000000
bigcom98               bigcom98 0.000000000
bigcom99               bigcom99 0.000000000
bigcom104             bigcom104 0.000000000
bigcom106             bigcom106 0.000000000
bigcom109             bigcom109 0.000000000
bigcom113             bigcom113 0.000000000
bigcom120             bigcom120 0.000000000
bigcom123             bigcom123 0.000000000
bigcom126             bigcom126 0.000000000
bigcom127             bigcom127 0.000000000
bigcom137             bigcom137 0.000000000
bigcom139             bigcom139 0.000000000
bigcom140             bigcom140 0.000000000
bigcom143             bigcom143 0.000000000
bigcom145             bigcom145 0.000000000
bigcom146             bigcom146 0.000000000
bigcom147             bigcom147 0.000000000
bigcom149             bigcom149 0.000000000
bigcom154             bigcom154 0.000000000
bigcom156             bigcom156 0.000000000
bigcom157             bigcom157 0.000000000
bigcom158             bigcom158 0.000000000
bigcom160             bigcom160 0.000000000
bigcom161             bigcom161 0.000000000
bigcom162             bigcom162 0.000000000
bigcom164             bigcom164 0.000000000
bigcom166             bigcom166 0.000000000
bigcom167             bigcom167 0.000000000
bigcom171             bigcom171 0.000000000
bigcom173             bigcom173 0.000000000
bigcom175             bigcom175 0.000000000
bigcom176             bigcom176 0.000000000
bigcom177             bigcom177 0.000000000
bigcom178             bigcom178 0.000000000
bigcom180             bigcom180 0.000000000
bigcom181             bigcom181 0.000000000
bigcom184             bigcom184 0.000000000
bigcom186             bigcom186 0.000000000
bigcom187             bigcom187 0.000000000
bigcom189             bigcom189 0.000000000
bigcom194             bigcom194 0.000000000
bigcom195             bigcom195 0.000000000
bigcom196             bigcom196 0.000000000
bigcom204             bigcom204 0.000000000
bigcom205             bigcom205 0.000000000
bigcom212             bigcom212 0.000000000
bigcom214             bigcom214 0.000000000
bigcom222             bigcom222 0.000000000
bigcom223             bigcom223 0.000000000
bigcom226             bigcom226 0.000000000
bigcom227             bigcom227 0.000000000
bigcom229             bigcom229 0.000000000
bigcom233             bigcom233 0.000000000
bigcom236             bigcom236 0.000000000
bigcom237             bigcom237 0.000000000
bigcom246             bigcom246 0.000000000
bigcom248             bigcom248 0.000000000
bigcom249             bigcom249 0.000000000
bigcom250             bigcom250 0.000000000
bigcom254             bigcom254 0.000000000
bigcom266             bigcom266 0.000000000
bigcom269             bigcom269 0.000000000
bigcom272             bigcom272 0.000000000
bigcom274             bigcom274 0.000000000
bigcom281             bigcom281 0.000000000
bigcom291             bigcom291 0.000000000
bigcom292             bigcom292 0.000000000
bigcom295             bigcom295 0.000000000
bigcom299             bigcom299 0.000000000
bigcom301             bigcom301 0.000000000
bigcom306             bigcom306 0.000000000
bigcom309             bigcom309 0.000000000
bigcom314             bigcom314 0.000000000
bigcom321             bigcom321 0.000000000
bigcom341             bigcom341 0.000000000
bigcom350             bigcom350 0.000000000
bigcom353             bigcom353 0.000000000
bigcom359             bigcom359 0.000000000
bigcom363             bigcom363 0.000000000
bigcom365             bigcom365 0.000000000
bigcom386             bigcom386 0.000000000
bigcom408             bigcom408 0.000000000
bigcom412             bigcom412 0.000000000
bigcom480             bigcom480 0.000000000
membership_s3     membership_s3 0.000000000
membership_s8     membership_s8 0.000000000
membership_s11   membership_s11 0.000000000
membership_s14   membership_s14 0.000000000
membership_s16   membership_s16 0.000000000
membership_s17   membership_s17 0.000000000
membership_s18   membership_s18 0.000000000
membership_s20   membership_s20 0.000000000
membership_s22   membership_s22 0.000000000
membership_s25   membership_s25 0.000000000
membership_s26   membership_s26 0.000000000
membership_s28   membership_s28 0.000000000
membership_s33   membership_s33 0.000000000
pdi                         pdi 0.000000000
[1] "Dataset: all_C Model RF, run: 3 of 10 2015-06-18 12:31:51"
     |      Out-of-bag   |
Tree |      MSE  %Var(y) |
   1 |   0.0767   195.44 |
   2 |  0.07315   186.38 |
   3 |  0.06763   172.33 |
   4 |  0.06516   166.03 |
   5 |  0.06222   158.55 |
   6 |  0.06031   153.66 |
   7 |  0.05934   151.21 |
   8 |  0.05733   146.07 |
   9 |  0.05631   143.48 |
  10 |  0.05457   139.04 |
  11 |  0.05325   135.67 |
  12 |  0.05202   132.54 |
  13 |  0.05119   130.43 |
  14 |  0.05053   128.75 |
  15 |  0.04991   127.17 |
  16 |  0.04937   125.79 |
  17 |  0.04868   124.03 |
  18 |  0.04819   122.79 |
  19 |  0.04804   122.41 |
  20 |  0.04792   122.11 |
  21 |  0.04762   121.34 |
  22 |  0.04746   120.93 |
  23 |  0.04723   120.34 |
  24 |  0.04705   119.88 |
  25 |  0.04668   118.94 |
  26 |  0.04661   118.75 |
  27 |  0.04649   118.46 |
  28 |  0.04628   117.93 |
  29 |  0.04614   117.57 |
  30 |  0.04605   117.33 |
  31 |  0.04591   116.98 |
  32 |  0.04579   116.68 |
  33 |  0.04562   116.25 |
  34 |  0.04546   115.83 |
  35 |  0.04539   115.67 |
  36 |  0.04527   115.35 |
  37 |  0.04519   115.15 |
  38 |  0.04504   114.75 |
  39 |  0.04494   114.52 |
  40 |  0.04485   114.28 |
  41 |  0.04483   114.22 |
  42 |  0.04476   114.06 |
  43 |  0.04468   113.84 |
  44 |  0.04464   113.75 |
  45 |  0.04459   113.61 |
  46 |  0.04456   113.53 |
  47 |  0.04451   113.41 |
  48 |  0.04444   113.24 |
  49 |  0.04439   113.10 |
  50 |  0.04434   112.97 |
  51 |  0.04429   112.85 |
  52 |  0.04429   112.84 |
  53 |  0.04428   112.82 |
  54 |  0.04429   112.84 |
  55 |  0.04425   112.75 |
  56 |  0.04423   112.70 |
  57 |  0.04418   112.58 |
  58 |  0.04415   112.49 |
  59 |  0.04413   112.44 |
  60 |  0.04415   112.50 |
  61 |  0.04415   112.49 |
  62 |  0.04414   112.46 |
  63 |  0.04415   112.51 |
  64 |  0.04411   112.40 |
  65 |  0.04406   112.26 |
  66 |  0.04407   112.30 |
  67 |    0.044   112.11 |
  68 |    0.044   112.11 |
  69 |    0.044   112.10 |
  70 |  0.04398   112.05 |
  71 |  0.04397   112.03 |
  72 |  0.04395   111.99 |
  73 |  0.04392   111.92 |
  74 |  0.04391   111.87 |
  75 |   0.0439   111.86 |
  76 |  0.04389   111.83 |
  77 |  0.04391   111.89 |
  78 |  0.04388   111.81 |
  79 |  0.04386   111.77 |
  80 |  0.04383   111.67 |
  81 |  0.04383   111.69 |
  82 |  0.04382   111.65 |
  83 |   0.0438   111.61 |
  84 |  0.04379   111.57 |
  85 |  0.04379   111.56 |
  86 |  0.04379   111.57 |
  87 |  0.04378   111.55 |
  88 |  0.04378   111.54 |
  89 |  0.04373   111.42 |
  90 |  0.04374   111.45 |
  91 |  0.04374   111.46 |
  92 |  0.04372   111.40 |
  93 |  0.04371   111.37 |
  94 |   0.0437   111.36 |
  95 |  0.04369   111.33 |
  96 |  0.04366   111.25 |
  97 |  0.04366   111.24 |
  98 |  0.04364   111.20 |
  99 |  0.04362   111.15 |
 100 |  0.04361   111.12 |
[1] "Random Forest variable coefficients"
                      %IncMSE IncNodePurity
graph5           7.620431e-03  1.616897e+00
graph6           7.968546e-03  2.394112e+00
graph7           4.251374e-03  1.355149e+00
graph8           2.727994e-03  5.423658e-01
graph9           1.062640e-02  2.682203e+00
graph10          1.353255e-02  3.632549e+00
graph11          1.365947e-02  3.628653e+00
graph12          6.905005e-03  2.725489e+00
graph13          8.788025e-03  3.226134e+00
graph14          1.046410e-02  3.027086e+00
graph15          1.209341e-02  2.210898e+00
graph16          1.201645e-02  3.464154e+00
graph17          1.187291e-02  2.551720e+00
graph18          4.942672e-03  1.257040e+00
graph19          5.901921e-03  2.204200e+00
graph20          8.463386e-03  2.647235e+00
graph21          8.582333e-03  2.166688e+00
graph22          7.165845e-03  1.980221e+00
graph23          5.844063e-03  2.681898e+00
graph24          5.628712e-03  1.331848e+00
graph25          5.851355e-03  1.485919e+00
graph26          6.242070e-03  1.329240e+00
graph27          3.111756e-03  7.738899e-01
graph28          1.073372e-03  6.393631e-01
graph29          5.809731e-04  5.973670e-01
orbit0           1.978123e-03  7.150206e-01
orbit1           9.724078e-03  2.402125e+00
orbit2           5.848464e-03  1.122991e+00
orbit3           1.114347e-03  7.018888e-01
orbit4           6.220300e-03  2.243505e+00
orbit5           1.350039e-02  2.166361e+00
orbit6           9.661762e-03  2.744218e+00
orbit7           6.696010e-03  1.222386e+00
orbit8           7.473818e-03  1.688876e+00
orbit9           7.700284e-03  2.550763e+00
orbit10          5.406204e-03  1.085523e+00
orbit11          3.057781e-03  1.111665e+00
orbit12          2.139855e-03  9.628232e-01
orbit13          3.407238e-03  5.426154e-01
orbit14          7.182487e-04  3.876849e-01
orbit15          9.057751e-03  2.340374e+00
orbit16          1.403859e-02  1.950751e+00
orbit17          2.012444e-02  3.071071e+00
orbit18          2.240427e-02  5.617736e+00
orbit19          7.814923e-03  3.073040e+00
orbit20          2.043684e-02  2.849816e+00
orbit21          1.278820e-02  1.523858e+00
orbit22          1.345176e-02  3.362736e+00
orbit23          5.249383e-03  1.069829e+00
orbit24          8.655290e-03  2.733245e+00
orbit25          7.460643e-03  1.626337e+00
orbit26          7.178286e-03  9.509344e-01
orbit27          1.248483e-02  3.998839e+00
orbit28          1.380077e-02  2.104014e+00
orbit29          9.790569e-03  1.843508e+00
orbit30          1.244873e-02  1.717869e+00
orbit31          9.306530e-03  2.988327e+00
orbit32          7.262552e-03  2.007443e+00
orbit33          1.616939e-03  8.281438e-01
orbit34          7.120764e-03  2.417658e+00
orbit35          1.334839e-02  3.682506e+00
orbit36          9.028692e-03  2.454121e+00
orbit37          8.281987e-03  1.697578e+00
orbit38          8.520207e-03  1.463036e+00
orbit39          1.480848e-02  3.297704e+00
orbit40          3.367061e-03  1.325180e+00
orbit41          1.791436e-03  9.114390e-01
orbit42          1.862577e-03  6.237831e-01
orbit43          5.209400e-03  9.950384e-01
orbit44          7.913115e-03  1.012764e+00
orbit45          1.567864e-02  3.362776e+00
orbit46          4.923462e-03  1.613458e+00
orbit47          7.777544e-03  1.763538e+00
orbit48          4.436580e-03  1.049355e+00
orbit49          4.781428e-03  1.996310e+00
orbit50          4.783405e-03  2.326767e+00
orbit51          6.336561e-03  1.707522e+00
orbit52          1.147872e-02  1.998474e+00
orbit53          8.509223e-03  1.492697e+00
orbit54          4.585838e-03  1.579266e+00
orbit55          3.765828e-03  1.017159e+00
orbit56          1.090554e-02  3.518829e+00
orbit57          5.119241e-03  8.472269e-01
orbit58          4.882446e-03  7.021633e-01
orbit59          8.660177e-03  1.404430e+00
orbit60          3.970757e-03  7.771280e-01
orbit61          2.467643e-03  6.947318e-01
orbit62          6.272705e-03  2.051973e+00
orbit63          7.051548e-03  1.305645e+00
orbit64          4.653985e-03  1.265094e+00
orbit65          6.411776e-03  1.743985e+00
orbit66          3.678110e-03  7.226509e-01
orbit67          4.129579e-03  5.603953e-01
orbit68          5.304977e-03  1.185113e+00
orbit69          1.337620e-03  6.078687e-01
orbit70          1.398182e-03  6.042494e-01
orbit71          1.108072e-03  4.488364e-01
orbit72          4.906171e-04  4.093205e-01
AP               4.690285e-05  3.545821e-01
bet              1.598272e-02  4.831152e+00
ecc              2.017471e-03  4.959164e-01
eccrad           2.380488e-03  6.220975e-01
close            5.344363e-03  2.521674e+00
constraint       1.143673e-02  2.190891e+00
coreness         3.740749e-03  1.127084e+00
knn              8.056196e-03  4.630881e+00
hubscore         1.006354e-02  2.479421e+00
pagerank         1.162446e-02  8.026118e+00
trans            2.754969e-03  2.521953e+00
evcent           6.779812e-03  2.466425e+00
first            1.204179e-03  6.590906e-01
upto_second      4.413945e-03  2.151567e+00
upto_third       9.723794e-03  2.459486e+00
upto_fourth      6.302179e-03  2.719051e+00
upto_fifth       5.983940e-03  2.350448e+00
upto_sixth       1.115590e-02  2.645225e+00
second           6.479845e-03  2.426623e+00
third            1.421862e-02  4.793615e+00
fourth           7.677813e-03  5.095003e+00
fifth            5.376933e-03  3.338630e+00
sixth            1.075093e-02  3.586358e+00
ratio1           9.344546e-03  4.726384e+00
ratio2           9.400910e-03  6.019940e+00
ratio3           8.805605e-03  3.977543e+00
ratio4           1.140098e-02  4.955303e+00
ratio5           6.922754e-03  8.328951e+00
ratio6           1.652684e-02  4.025431e+00
selfinter        1.141307e-03  7.325227e-01
walktrap_vertex  2.932364e-03  3.904764e+00
bigcom1          3.423623e-04  3.659248e-01
bigcom2          2.863166e-05  5.228432e-01
bigcom3          1.152281e-04  8.044053e-01
bigcom4          8.086019e-04  6.559017e-01
bigcom6          2.183121e-05  5.680101e-01
bigcom8          2.110756e-05  2.977942e-01
bigcom9         -2.551045e-05  6.783355e-01
bigcom11         1.409665e-05  6.778068e-01
bigcom13         0.000000e+00  1.600000e-02
bigcom15        -7.368716e-07  1.875916e-01
bigcom16        -3.571601e-05  2.234203e-01
bigcom21         1.163715e-04  7.792614e-01
bigcom22         1.794914e-05  3.797446e-01
bigcom24        -2.420995e-06  5.101413e-01
bigcom26        -2.045624e-06  1.925807e-01
bigcom28         3.931955e-04  9.215923e-01
bigcom30        -5.058855e-05  5.824705e-01
bigcom31         0.000000e+00  0.000000e+00
bigcom32        -2.074532e-05  4.618076e-01
bigcom33         0.000000e+00  0.000000e+00
bigcom34         0.000000e+00  0.000000e+00
bigcom36         0.000000e+00  0.000000e+00
bigcom37        -8.724235e-06  3.353709e-01
bigcom38        -5.097289e-05  5.921864e-01
bigcom39        -5.264039e-06  1.289302e-01
bigcom40         5.277881e-04  6.016408e-01
bigcom43         2.855533e-06  4.541496e-01
bigcom44         3.979234e-04  3.065671e-01
bigcom46         0.000000e+00  0.000000e+00
bigcom47         2.187104e-06  2.810946e-01
bigcom49        -1.906728e-05  2.403578e-01
bigcom50        -3.376663e-05  2.353394e-01
bigcom51         0.000000e+00  0.000000e+00
bigcom52         0.000000e+00  0.000000e+00
bigcom54        -2.104226e-05  5.541975e-01
bigcom56         0.000000e+00  2.775558e-19
bigcom62         0.000000e+00  0.000000e+00
bigcom66         0.000000e+00  0.000000e+00
bigcom68         0.000000e+00  0.000000e+00
bigcom69         0.000000e+00  1.734723e-20
bigcom71         0.000000e+00  2.380952e-04
bigcom72         0.000000e+00  0.000000e+00
bigcom73         0.000000e+00  3.469447e-20
bigcom74         0.000000e+00  3.469447e-20
bigcom75         0.000000e+00  0.000000e+00
bigcom76         0.000000e+00  0.000000e+00
bigcom77         0.000000e+00  2.220446e-18
bigcom79         0.000000e+00  3.469447e-20
bigcom80         0.000000e+00  0.000000e+00
bigcom82         0.000000e+00  2.220446e-18
bigcom83         0.000000e+00  0.000000e+00
bigcom84         0.000000e+00  0.000000e+00
bigcom85         0.000000e+00  0.000000e+00
bigcom87         0.000000e+00  0.000000e+00
bigcom89         0.000000e+00  0.000000e+00
bigcom91         0.000000e+00  0.000000e+00
bigcom92         0.000000e+00  1.734723e-20
bigcom93         0.000000e+00  0.000000e+00
bigcom96         0.000000e+00  0.000000e+00
bigcom97        -1.469156e-05  5.703066e-01
bigcom98        -1.051184e-05  4.771810e-01
bigcom99         0.000000e+00  0.000000e+00
bigcom101       -2.108021e-05  2.330279e-01
bigcom104        0.000000e+00  0.000000e+00
bigcom106        0.000000e+00  3.469447e-20
bigcom109        3.725251e-06  4.462614e-01
bigcom113       -3.051207e-06  3.675088e-01
bigcom116       -2.084927e-05  3.774398e-01
bigcom120        0.000000e+00  0.000000e+00
bigcom123        2.274279e-06  5.936436e-01
bigcom126        0.000000e+00  0.000000e+00
bigcom127        0.000000e+00  0.000000e+00
bigcom137        0.000000e+00  1.387779e-19
bigcom139        0.000000e+00  0.000000e+00
bigcom140        1.182982e-05  3.716466e-01
bigcom143       -9.167040e-06  1.577221e-01
bigcom145        0.000000e+00  0.000000e+00
bigcom146        0.000000e+00  0.000000e+00
bigcom147        4.234323e-07  4.183636e-01
bigcom149        0.000000e+00  0.000000e+00
bigcom153        1.232003e-05  6.075521e-01
bigcom154        0.000000e+00  0.000000e+00
bigcom156        0.000000e+00  0.000000e+00
bigcom157        0.000000e+00  0.000000e+00
bigcom158        0.000000e+00  0.000000e+00
bigcom160        0.000000e+00  0.000000e+00
bigcom161       -1.073718e-05  3.939439e-01
bigcom162        1.128578e-05  5.697011e-01
bigcom164       -2.024550e-05  4.872112e-01
bigcom166        0.000000e+00  0.000000e+00
bigcom167        0.000000e+00  4.440892e-18
bigcom171        0.000000e+00  0.000000e+00
bigcom173        0.000000e+00  0.000000e+00
bigcom175       -4.164983e-06  3.878163e-01
bigcom176        1.206543e-05  7.935556e-01
bigcom177        0.000000e+00  0.000000e+00
bigcom178        0.000000e+00  0.000000e+00
bigcom180        0.000000e+00  0.000000e+00
bigcom181        0.000000e+00  0.000000e+00
bigcom184        0.000000e+00  0.000000e+00
bigcom186        0.000000e+00  0.000000e+00
bigcom187        0.000000e+00  2.220446e-18
bigcom189        2.254297e-05  4.647199e-01
bigcom194        2.382707e-05  5.134670e-01
bigcom195        0.000000e+00  0.000000e+00
bigcom196       -3.832169e-06  5.069814e-01
bigcom204        0.000000e+00  0.000000e+00
bigcom205        1.174825e-05  3.188418e-01
bigcom212        0.000000e+00  0.000000e+00
bigcom214        0.000000e+00  6.938894e-20
bigcom222       -9.732420e-06  7.210379e-01
bigcom223        0.000000e+00  0.000000e+00
bigcom226        0.000000e+00  0.000000e+00
bigcom227        0.000000e+00  1.387779e-19
bigcom229        0.000000e+00  0.000000e+00
bigcom233        0.000000e+00  0.000000e+00
bigcom236        0.000000e+00  0.000000e+00
bigcom237        0.000000e+00  0.000000e+00
bigcom246        1.755241e-06  3.945032e-01
bigcom248        4.931804e-05  5.100688e-01
bigcom249        0.000000e+00  0.000000e+00
bigcom250        6.232952e-06  4.155909e-01
bigcom254        0.000000e+00  0.000000e+00
bigcom266        0.000000e+00  0.000000e+00
bigcom269        0.000000e+00  5.204170e-20
bigcom272        0.000000e+00  0.000000e+00
bigcom274        0.000000e+00  3.469447e-20
bigcom281        0.000000e+00  0.000000e+00
bigcom291        0.000000e+00  2.220446e-18
bigcom292        0.000000e+00  0.000000e+00
bigcom295       -9.578189e-06  3.448818e-01
bigcom299        0.000000e+00  0.000000e+00
bigcom301        0.000000e+00  3.469447e-20
bigcom306        0.000000e+00  0.000000e+00
bigcom309        0.000000e+00  0.000000e+00
bigcom314        0.000000e+00  0.000000e+00
bigcom321        0.000000e+00  0.000000e+00
bigcom341        0.000000e+00  0.000000e+00
bigcom350        0.000000e+00  0.000000e+00
bigcom353        0.000000e+00  0.000000e+00
bigcom359        0.000000e+00  0.000000e+00
bigcom363        0.000000e+00  6.938894e-20
bigcom365       -9.144059e-06  2.504708e-01
bigcom385       -1.831663e-07  5.684530e-01
bigcom386        0.000000e+00  3.469447e-20
bigcom408       -1.140890e-05  4.564242e-01
bigcom412        0.000000e+00  0.000000e+00
bigcom480       -2.972985e-06  4.905908e-01
spin_vertex      3.426586e-03  4.156267e+00
membership_s1    8.844445e-05  3.978067e-01
membership_s3    0.000000e+00  0.000000e+00
membership_s4    1.670567e-04  4.747591e-01
membership_s5    1.801163e-04  7.646997e-01
membership_s6    5.430939e-04  6.354119e-01
membership_s7    2.732935e-04  1.059596e+00
membership_s8    2.284099e-06  1.235530e-01
membership_s9   -2.485932e-05  1.398707e-01
membership_s11  -2.490929e-05  2.614572e-01
membership_s12  -2.907965e-07  7.456536e-01
membership_s14   0.000000e+00  6.245005e-19
membership_s15   2.942522e-05  4.043997e-01
membership_s16  -1.889847e-05  3.991432e-01
membership_s17   3.340371e-05  4.037789e-01
membership_s18   2.984939e-05  1.715964e-01
membership_s20  -2.721048e-05  2.574825e-01
membership_s21   6.682088e-06  4.672313e-01
membership_s22   0.000000e+00  6.591949e-19
membership_s24  -4.782795e-06  4.339161e-01
membership_s25   9.920635e-07  6.410256e-03
membership_s26   0.000000e+00  0.000000e+00
membership_s27   1.507154e-04  1.418988e+00
membership_s28   7.768311e-06  8.128191e-02
membership_s30   3.111344e-04  8.137696e-01
membership_s31   4.008928e-05  8.759349e-01
membership_s32   1.529328e-04  6.942361e-01
membership_s33   0.000000e+00  3.469447e-20
membership_s36   6.190444e-04  1.369423e+00
membership_s37  -6.854861e-05  4.638448e-01
V1               8.500607e-03  7.998361e+00
V2               8.273845e-03  1.067911e+01
pdi              2.613370e-04  4.178725e-01
adhesion         2.016982e-02  7.452701e+00
cohesion         2.023222e-02  7.999569e+00
inner            1.115268e-02  7.409196e+00
outer            5.229895e-03  8.338577e+00
ioratio          1.176831e-02  7.719739e+00
comsize          5.055794e-03  8.032118e+00
[1] "Dataset: all_C Model GLM, run: 3 of 10 2015-06-18 12:38:23"
[1] "glmnet variable coefficients"
                         [,1]          [,2]
(Intercept)     -3.154327e+00 -3.108349e+00
graph0          -6.404886e-41 -6.506890e-06
graph1          -1.639084e-43 -8.293538e-09
graph2          -1.141560e-41 -9.529582e-07
graph3          -2.085935e-45 -1.006042e-10
graph4          -1.434320e-45 -1.363953e-10
graph5           1.966908e-43  4.588999e-08
graph6          -1.806985e-44 -1.195862e-09
graph7          -2.959609e-43 -1.792935e-08
graph8          -1.033305e-41 -1.078011e-06
graph9          -2.916231e-47 -9.759652e-13
graph10         -9.082809e-48 -5.059853e-13
graph11         -2.643885e-48 -2.841943e-13
graph12         -9.846310e-47 -4.616100e-12
graph13         -4.705817e-46 -3.517493e-11
graph14         -8.891708e-47 -7.046976e-12
graph15         -7.551375e-45 -1.960325e-10
graph16         -1.141895e-46  1.787827e-11
graph17         -4.999131e-46 -1.203687e-11
graph18         -1.742009e-44 -1.548109e-09
graph19         -2.007804e-45 -1.583393e-10
graph20          6.526528e-44  1.003861e-08
graph21         -8.284332e-45 -5.771424e-10
graph22          2.010206e-44  4.610957e-09
graph23         -1.525617e-44 -1.428987e-09
graph24         -2.227946e-44 -2.025768e-09
graph25         -5.091056e-44 -2.503432e-09
graph26         -8.202902e-44 -7.239213e-09
graph27         -4.699479e-43 -4.244349e-08
graph28         -8.621032e-43 -8.891138e-08
graph29         -1.300392e-41 -1.491758e-06
orbit0          -6.404886e-41 -6.506185e-06
orbit1          -1.714079e-42 -1.871803e-07
orbit2           2.144678e-43  4.228803e-08
orbit3          -1.141560e-41 -9.525220e-07
orbit4          -3.322936e-44 -3.527190e-09
orbit5          -2.100307e-46  1.639267e-10
orbit6          -2.331631e-45 -2.586423e-10
orbit7           3.942522e-45  6.228962e-10
orbit8           1.966908e-43  4.590202e-08
orbit9          -9.019970e-43 -1.010682e-07
orbit10         -5.578551e-44 -4.977204e-09
orbit11          1.616020e-44  3.973607e-09
orbit12         -2.330222e-42 -2.345040e-07
orbit13         -9.333060e-44  1.384505e-08
orbit14         -1.033305e-41 -1.077538e-06
orbit15         -8.995686e-46 -9.829379e-11
orbit16          3.011203e-47  8.145515e-12
orbit17         -2.092655e-46 -1.786731e-11
orbit18         -1.730021e-46 -1.916291e-11
orbit19         -1.125522e-46 -1.255880e-11
orbit20         -2.677955e-48  1.060083e-12
orbit21          2.518207e-47  4.319797e-12
orbit22         -2.797523e-48 -3.065947e-13
orbit23          4.757767e-47  7.191455e-12
orbit24         -4.362652e-45 -4.884830e-10
orbit25         -1.245394e-45 -1.154256e-10
orbit26          3.201639e-47  1.272947e-11
orbit27         -2.009444e-44 -2.135928e-09
orbit28         -1.365577e-45 -5.781070e-11
orbit29         -1.727397e-45 -1.518143e-10
orbit30         -4.378063e-46 -7.373995e-12
orbit31         -8.043170e-46 -9.057349e-11
orbit32         -1.063877e-46 -8.279356e-12
orbit33          2.419976e-46  4.108539e-11
orbit34         -7.551375e-45 -1.944389e-10
orbit35         -3.199167e-44 -3.579885e-09
orbit36          1.076461e-45  2.505108e-10
orbit37         -2.208411e-45 -2.029336e-10
orbit38          1.852183e-45  3.083286e-10
orbit39         -6.256444e-44 -7.120157e-09
orbit40         -4.860966e-45 -4.428886e-10
orbit41         -1.530796e-47  1.250981e-10
orbit42          1.213574e-45  2.471546e-10
orbit43         -3.679920e-44 -3.483106e-09
orbit44         -1.207415e-44 -6.558673e-10
orbit45         -1.374312e-43 -1.509441e-08
orbit46         -2.854331e-44 -2.866396e-09
orbit47         -1.908992e-45  7.124698e-11
orbit48         -2.892332e-45 -2.146173e-10
orbit49         -1.326268e-43 -1.318703e-08
orbit50          1.197439e-43  1.724351e-08
orbit51         -3.645539e-44 -2.885477e-09
orbit52         -1.419050e-43 -1.453387e-08
orbit53         -6.185659e-45 -8.622801e-11
orbit54         -1.712759e-43 -1.583215e-08
orbit55          5.984948e-44  9.791821e-09
orbit56         -9.938943e-43 -1.129426e-07
orbit57         -2.693162e-44 -2.666515e-09
orbit58         -1.012953e-44 -8.204342e-11
orbit59         -1.917544e-43 -2.020745e-08
orbit60         -3.431172e-44 -2.561062e-09
orbit61         -3.859782e-44 -3.359356e-09
orbit62         -1.660885e-42 -1.771681e-07
orbit63          1.223680e-43  2.457188e-08
orbit64         -3.128909e-43 -3.272792e-08
orbit65         -2.212796e-42 -2.407933e-07
orbit66         -3.672194e-43 -3.823630e-08
orbit67         -4.687421e-44 -1.041598e-09
orbit68         -4.533077e-43 -3.016378e-08
orbit69         -2.467159e-42 -2.817406e-07
orbit70         -4.578159e-42 -5.058956e-07
orbit71         -8.795488e-43 -8.577825e-08
orbit72         -1.300392e-41 -1.490487e-06
AP              -9.344074e-39 -1.207280e-03
bet             -1.449905e-44 -1.367000e-09
ecc              7.415987e-39  9.358486e-04
eccrad           4.449592e-38  5.614844e-03
close           -1.521733e-37 -1.861046e-02
constraint       1.645733e-38  2.100672e-03
coreness        -6.256456e-40 -7.528343e-05
knn              5.809146e-43  1.176990e-07
hubscore        -7.278553e-38 -7.532244e-03
pagerank        -1.264473e-37 -1.770430e-02
trans            6.984686e-39  9.873989e-04
evcent          -7.383100e-38 -7.660966e-03
first           -6.404886e-41 -6.495367e-06
upto_second     -2.987140e-42 -3.376532e-07
upto_third      -1.447108e-42 -1.769061e-07
upto_fourth     -3.020563e-42 -3.843587e-07
upto_fifth      -8.470246e-42 -1.104635e-06
upto_sixth      -1.569826e-41 -2.075435e-06
second          -3.038773e-42 -3.439235e-07
third           -1.924592e-42 -2.390951e-07
fourth           8.923939e-43  9.799648e-08
fifth            3.157488e-42  3.966935e-07
sixth            1.021677e-41  1.325404e-06
ratio1           7.728196e-43  1.364721e-07
ratio2           4.431181e-42  2.708236e-07
ratio3           4.029296e-41  4.777389e-06
ratio4           2.639581e-40  3.528169e-05
ratio5          -8.153069e-42 -1.633541e-06
ratio6           1.019704e-41  1.319647e-06
selfinter        7.575800e-40  1.681199e-04
walktrap_vertex -3.413186e-39 -3.811673e-04
bigcom1         -1.450595e-38 -1.956609e-03
bigcom2          5.053893e-38  6.916805e-03
bigcom3         -7.125408e-39 -9.581475e-04
bigcom4          3.079869e-39  4.694091e-04
bigcom6          1.030254e-37  1.404738e-02
bigcom8         -2.264119e-39 -2.810775e-04
bigcom9          5.242791e-38  7.153250e-03
bigcom11         5.058507e-38  6.891455e-03
bigcom13        -4.144090e-38 -5.683430e-03
bigcom15         1.186608e-38  1.605995e-03
bigcom16         3.640480e-38  4.939549e-03
bigcom21         5.641251e-38  7.697901e-03
bigcom22         3.063435e-39  4.478698e-04
bigcom24         1.270788e-37  1.733316e-02
bigcom26        -3.046412e-38 -4.154465e-03
bigcom28         5.526584e-40  1.497763e-04
bigcom30         1.480881e-39  2.108397e-04
bigcom31        -4.134476e-38 -5.653670e-03
bigcom32         7.100483e-38  9.654385e-03
bigcom33        -4.134476e-38 -5.694953e-03
bigcom34        -4.134819e-38 -5.701930e-03
bigcom36        -4.138934e-38 -5.668074e-03
bigcom37         2.112608e-37  2.874776e-02
bigcom38         1.030852e-37  1.405954e-02
bigcom39        -8.773110e-39 -1.203589e-03
bigcom40        -9.233046e-39 -1.204920e-03
bigcom43         5.053893e-38  6.895313e-03
bigcom44        -2.083850e-39 -2.785173e-04
bigcom46        -4.141339e-38 -5.671860e-03
bigcom47         2.603794e-38  3.553665e-03
bigcom49         3.085137e-38  4.202785e-03
bigcom50         5.053893e-38  6.867145e-03
bigcom51        -4.135161e-38 -5.677283e-03
bigcom52        -4.135504e-38 -5.672484e-03
bigcom54         1.607523e-37  2.191322e-02
bigcom56        -4.139621e-38 -5.655583e-03
bigcom62        -4.135504e-38 -5.678968e-03
bigcom66        -4.135161e-38 -5.683411e-03
bigcom68        -4.135504e-38 -5.681593e-03
bigcom69        -4.138934e-38 -5.692121e-03
bigcom71        -4.138248e-38 -5.657700e-03
bigcom72        -4.135847e-38 -5.680228e-03
bigcom73        -4.140651e-38 -5.658845e-03
bigcom74        -4.138934e-38 -5.662419e-03
bigcom75        -4.135161e-38 -5.663655e-03
bigcom76        -4.136875e-38 -5.664035e-03
bigcom77        -4.137218e-38 -5.655016e-03
bigcom79        -4.135161e-38 -5.690038e-03
bigcom80        -4.136875e-38 -5.707325e-03
bigcom82        -4.136875e-38 -5.672205e-03
bigcom83        -4.135161e-38 -5.644218e-03
bigcom84        -4.136189e-38 -5.654114e-03
bigcom85        -4.135847e-38 -5.682535e-03
bigcom87        -4.137561e-38 -5.665127e-03
bigcom89        -4.135161e-38 -5.669433e-03
bigcom91        -4.137561e-38 -5.655534e-03
bigcom92        -4.145467e-38 -5.673691e-03
bigcom93        -4.135161e-38 -5.622549e-03
bigcom96        -4.134819e-38 -5.677787e-03
bigcom97         8.504085e-38  1.161024e-02
bigcom98         1.270788e-37  1.729498e-02
bigcom99        -4.135161e-38 -5.690687e-03
bigcom101        5.496122e-38  7.471098e-03
bigcom104       -4.137904e-38 -5.642095e-03
bigcom106       -4.136189e-38 -5.708322e-03
bigcom109        1.270788e-37  1.734236e-02
bigcom113        8.498446e-38  1.154444e-02
bigcom116        3.572209e-39  4.965910e-04
bigcom120       -4.135504e-38 -5.716129e-03
bigcom123        1.030254e-37  1.407510e-02
bigcom126       -4.134819e-38 -5.701223e-03
bigcom127       -4.136189e-38 -5.695105e-03
bigcom137       -4.137218e-38 -5.679024e-03
bigcom139       -4.135504e-38 -5.658030e-03
bigcom140        1.030254e-37  1.403627e-02
bigcom143        1.270788e-37  1.728905e-02
bigcom145       -4.135504e-38 -5.623561e-03
bigcom146       -4.135847e-38 -5.639300e-03
bigcom147        6.777353e-39  9.411009e-04
bigcom149       -4.135161e-38 -5.647966e-03
bigcom153        1.030852e-37  1.403514e-02
bigcom154       -4.138248e-38 -5.657402e-03
bigcom156       -4.136189e-38 -5.679768e-03
bigcom157       -4.138591e-38 -5.631406e-03
bigcom158       -4.134819e-38 -5.694626e-03
bigcom160       -4.135161e-38 -5.667290e-03
bigcom161        1.607523e-37  2.191565e-02
bigcom162        1.607523e-37  2.193477e-02
bigcom164        1.607523e-37  2.190929e-02
bigcom166       -4.138248e-38 -5.681298e-03
bigcom167       -4.140995e-38 -5.653692e-03
bigcom171       -4.136875e-38 -5.635422e-03
bigcom173       -4.135504e-38 -5.646882e-03
bigcom175        1.607523e-37  2.193338e-02
bigcom176        1.607523e-37  2.190681e-02
bigcom177       -4.135161e-38 -5.659534e-03
bigcom178       -4.135847e-38 -5.663818e-03
bigcom180       -4.135161e-38 -5.659689e-03
bigcom181       -4.139277e-38 -5.647657e-03
bigcom184       -4.134819e-38 -5.635687e-03
bigcom186       -4.135161e-38 -5.688537e-03
bigcom187       -4.135161e-38 -5.671220e-03
bigcom189        5.053893e-38  6.896758e-03
bigcom194        1.030254e-37  1.405724e-02
bigcom195       -4.134819e-38 -5.664759e-03
bigcom196        2.112608e-37  2.880742e-02
bigcom204       -4.136532e-38 -5.646558e-03
bigcom205        1.270788e-37  1.730328e-02
bigcom212       -4.135161e-38 -5.685373e-03
bigcom214       -4.135847e-38 -5.699030e-03
bigcom222        1.607523e-37  2.193178e-02
bigcom223       -4.134819e-38 -5.654308e-03
bigcom226       -4.135504e-38 -5.667494e-03
bigcom227       -4.135161e-38 -5.644535e-03
bigcom229       -4.135161e-38 -5.678049e-03
bigcom233       -4.134819e-38 -5.700683e-03
bigcom236       -4.135161e-38 -5.660392e-03
bigcom237       -4.134819e-38 -5.678717e-03
bigcom246        4.288323e-38  5.875880e-03
bigcom248        1.480431e-38  2.031906e-03
bigcom249       -4.134819e-38 -5.662881e-03
bigcom250        2.603794e-38  3.554257e-03
bigcom254       -4.135847e-38 -5.662228e-03
bigcom266       -4.134819e-38 -5.677633e-03
bigcom269       -4.135847e-38 -5.691961e-03
bigcom272       -4.134819e-38 -5.706147e-03
bigcom274       -4.149949e-38 -5.632656e-03
bigcom281       -4.136189e-38 -5.652875e-03
bigcom291       -4.135161e-38 -5.639322e-03
bigcom292       -4.134819e-38 -5.666931e-03
bigcom295        1.270788e-37  1.732795e-02
bigcom299       -4.135161e-38 -5.672833e-03
bigcom301       -4.137904e-38 -5.673170e-03
bigcom306       -4.134476e-38 -5.678356e-03
bigcom309       -4.136189e-38 -5.679792e-03
bigcom314       -4.135161e-38 -5.683879e-03
bigcom321       -4.136875e-38 -5.675929e-03
bigcom341       -4.135161e-38 -5.671474e-03
bigcom350       -4.135161e-38 -5.680747e-03
bigcom353       -4.135161e-38 -5.693170e-03
bigcom359       -4.135161e-38 -5.665886e-03
bigcom363       -4.135161e-38 -5.738070e-03
bigcom365        1.270788e-37  1.732128e-02
bigcom385        1.030254e-37  1.403717e-02
bigcom386       -4.135161e-38 -5.640067e-03
bigcom408        8.498446e-38  1.160476e-02
bigcom412       -4.135504e-38 -5.612523e-03
bigcom480        1.270788e-37  1.733225e-02
spin_vertex      1.970055e-38  2.513237e-03
membership_s1   -7.021136e-39 -9.971786e-04
membership_s3   -4.139964e-38 -5.770265e-03
membership_s4   -5.838464e-39 -7.623617e-04
membership_s5    8.005582e-39  1.110969e-03
membership_s6   -3.774786e-39 -5.003060e-04
membership_s7    9.781149e-39  1.336411e-03
membership_s8    4.288323e-38  5.708096e-03
membership_s9    9.346178e-38  1.261227e-02
membership_s11   5.053893e-38  6.783998e-03
membership_s12   1.141886e-37  1.555891e-02
membership_s14  -4.136875e-38 -5.776090e-03
membership_s15  -1.068386e-38 -1.488713e-03
membership_s16   2.603794e-38  3.510551e-03
membership_s17   5.972509e-38  8.057084e-03
membership_s18  -2.022839e-38 -2.760598e-03
membership_s20   1.030254e-37  1.398122e-02
membership_s21  -9.900041e-39 -1.390575e-03
membership_s22  -4.144090e-38 -5.691766e-03
membership_s24   4.296874e-38  5.794991e-03
membership_s25  -4.142714e-38 -5.661028e-03
membership_s26   1.480431e-38  1.800211e-03
membership_s27   9.321974e-39  1.269923e-03
membership_s28   1.184737e-38  1.501271e-03
membership_s30  -5.518594e-39 -7.297308e-04
membership_s31   1.694523e-39  1.986541e-04
membership_s32   2.739534e-39  3.557255e-04
membership_s33  -4.135847e-38 -5.829350e-03
membership_s36   4.030560e-39  5.487915e-04
membership_s37   1.943255e-38  2.620939e-03
V1               3.954260e-39  4.643036e-04
V2              -4.528246e-39 -6.890727e-04
pdi             -2.149938e-35 -2.768690e+00
adhesion         1.742295e-43  2.398125e-08
cohesion        -3.530911e-43 -4.859549e-08
inner            1.145158e-43  1.626314e-08
outer           -3.264619e-43 -4.424735e-08
ioratio         -2.482227e-38 -3.422751e-03
comsize         -1.528158e-42 -2.130930e-07
[1] "Dataset: all_C Model GBM, run: 4 of 10 2015-06-18 12:38:23"
Iter   TrainDeviance   ValidDeviance   StepSize   Improve
     1        0.3417            -nan     0.0100    0.0000
     2        0.3413            -nan     0.0100    0.0000
     3        0.3407            -nan     0.0100   -0.0000
     4        0.3401            -nan     0.0100   -0.0000
     5        0.3395            -nan     0.0100    0.0000
     6        0.3391            -nan     0.0100   -0.0000
     7        0.3385            -nan     0.0100    0.0000
     8        0.3380            -nan     0.0100   -0.0000
     9        0.3375            -nan     0.0100    0.0000
    10        0.3369            -nan     0.0100   -0.0000
    20        0.3324            -nan     0.0100   -0.0000
    40        0.3242            -nan     0.0100   -0.0000
    60        0.3175            -nan     0.0100   -0.0000
    80        0.3109            -nan     0.0100   -0.0000
   100        0.3045            -nan     0.0100   -0.0000
   120        0.2985            -nan     0.0100   -0.0000
   140        0.2934            -nan     0.0100    0.0000
   160        0.2885            -nan     0.0100   -0.0000
   180        0.2842            -nan     0.0100   -0.0000
   200        0.2799            -nan     0.0100   -0.0000
   220        0.2750            -nan     0.0100   -0.0000
   240        0.2704            -nan     0.0100   -0.0000
   260        0.2662            -nan     0.0100   -0.0000
   280        0.2623            -nan     0.0100    0.0000
   300        0.2584            -nan     0.0100   -0.0000
   320        0.2543            -nan     0.0100   -0.0000
   340        0.2508            -nan     0.0100   -0.0000
   360        0.2475            -nan     0.0100   -0.0000
   380        0.2441            -nan     0.0100   -0.0000
   400        0.2407            -nan     0.0100   -0.0000
   411        0.2390            -nan     0.0100   -0.0000

[1] "GBM variable coefficients"
                            var     rel.inf
pagerank               pagerank 3.647012344
ratio5                   ratio5 3.422885947
V2                           V2 3.397276646
V1                           V1 3.224676494
outer                     outer 2.752801011
ratio2                   ratio2 2.585261037
inner                     inner 2.518356559
orbit18                 orbit18 2.389816441
comsize                 comsize 2.367921464
adhesion               adhesion 2.135814496
ioratio                 ioratio 2.053189622
cohesion               cohesion 1.922953841
knn                         knn 1.671897438
bet                         bet 1.669073174
fourth                   fourth 1.528320061
walktrap_vertex walktrap_vertex 1.307866541
third                     third 1.258835710
trans                     trans 1.244912075
ratio1                   ratio1 1.227931794
graph10                 graph10 1.202901244
spin_vertex         spin_vertex 1.164557145
ratio4                   ratio4 1.122604105
ratio3                   ratio3 1.111527177
graph20                 graph20 1.107806891
graph6                   graph6 1.094811937
ratio6                   ratio6 0.981127278
graph11                 graph11 0.978088058
orbit36                 orbit36 0.950523921
upto_sixth           upto_sixth 0.949477902
orbit56                 orbit56 0.948847966
graph12                 graph12 0.919789104
orbit19                 orbit19 0.915955660
orbit28                 orbit28 0.892803549
graph13                 graph13 0.886593395
graph23                 graph23 0.868320893
constraint           constraint 0.828577048
orbit45                 orbit45 0.812813904
graph4                   graph4 0.808172274
graph1                   graph1 0.807732811
fifth                     fifth 0.791699770
orbit62                 orbit62 0.783258327
graph17                 graph17 0.773548069
graph14                 graph14 0.758677961
orbit50                 orbit50 0.753712163
orbit20                 orbit20 0.741202055
graph19                 graph19 0.735689459
orbit27                 orbit27 0.731126883
orbit35                 orbit35 0.721965202
graph22                 graph22 0.715101531
orbit17                 orbit17 0.697969861
orbit39                 orbit39 0.695624510
graph3                   graph3 0.644859804
graph16                 graph16 0.642867131
graph25                 graph25 0.622838018
orbit49                 orbit49 0.585917654
graph15                 graph15 0.584174719
close                     close 0.567766723
graph9                   graph9 0.564470522
bigcom21               bigcom21 0.553128433
upto_fifth           upto_fifth 0.551756259
orbit16                 orbit16 0.527990001
hubscore               hubscore 0.511720472
graph5                   graph5 0.507571084
orbit51                 orbit51 0.495757729
orbit54                 orbit54 0.490676703
graph7                   graph7 0.479312551
orbit24                 orbit24 0.475684616
orbit5                   orbit5 0.468734271
orbit52                 orbit52 0.461658665
orbit46                 orbit46 0.453613234
sixth                     sixth 0.445851559
orbit29                 orbit29 0.435369146
orbit37                 orbit37 0.426140058
orbit63                 orbit63 0.412636990
graph18                 graph18 0.408270966
orbit21                 orbit21 0.408090749
bigcom11               bigcom11 0.401801546
orbit25                 orbit25 0.399018732
orbit10                 orbit10 0.396859107
graph26                 graph26 0.391186353
orbit9                   orbit9 0.365024717
orbit41                 orbit41 0.362663581
orbit30                 orbit30 0.360785376
orbit55                 orbit55 0.359753269
graph0                   graph0 0.348075425
orbit31                 orbit31 0.346126852
orbit48                 orbit48 0.344280674
upto_second         upto_second 0.330867928
upto_third           upto_third 0.318662164
orbit59                 orbit59 0.312242754
membership_s27   membership_s27 0.312035627
orbit32                 orbit32 0.311995759
graph2                   graph2 0.309114435
graph27                 graph27 0.305051811
orbit65                 orbit65 0.300575988
bigcom153             bigcom153 0.295677158
orbit15                 orbit15 0.289529171
graph21                 graph21 0.287657341
orbit60                 orbit60 0.286469736
orbit23                 orbit23 0.279280985
bigcom4                 bigcom4 0.272597791
orbit38                 orbit38 0.270793510
orbit26                 orbit26 0.258418106
orbit58                 orbit58 0.257303013
bigcom38               bigcom38 0.257079801
orbit64                 orbit64 0.255537445
orbit47                 orbit47 0.232614077
selfinter             selfinter 0.224894583
coreness               coreness 0.223308335
orbit53                 orbit53 0.217809388
bigcom32               bigcom32 0.217186163
bigcom9                 bigcom9 0.211342988
membership_s4     membership_s4 0.210354767
orbit4                   orbit4 0.209057522
orbit22                 orbit22 0.208064607
orbit44                 orbit44 0.205603771
second                   second 0.202005688
orbit66                 orbit66 0.192408839
orbit57                 orbit57 0.188406563
orbit61                 orbit61 0.186604669
orbit2                   orbit2 0.184872009
graph24                 graph24 0.182890103
graph8                   graph8 0.182337861
orbit11                 orbit11 0.170511625
upto_fourth         upto_fourth 0.168718226
membership_s36   membership_s36 0.154169630
orbit33                 orbit33 0.146823645
membership_s32   membership_s32 0.145269030
membership_s7     membership_s7 0.143852967
membership_s31   membership_s31 0.141262189
ecc                         ecc 0.140698480
orbit40                 orbit40 0.138776612
orbit42                 orbit42 0.131475537
orbit1                   orbit1 0.121975976
membership_s5     membership_s5 0.120789739
orbit67                 orbit67 0.114725905
orbit6                   orbit6 0.113355280
membership_s1     membership_s1 0.109593637
orbit7                   orbit7 0.096716578
membership_s6     membership_s6 0.094877919
orbit68                 orbit68 0.094741527
orbit70                 orbit70 0.091395222
membership_s37   membership_s37 0.086530317
orbit71                 orbit71 0.083477315
bigcom101             bigcom101 0.082385183
evcent                   evcent 0.080323943
AP                           AP 0.080156723
orbit12                 orbit12 0.075091962
graph29                 graph29 0.066868024
orbit13                 orbit13 0.063111682
graph28                 graph28 0.060354423
bigcom8                 bigcom8 0.054704396
membership_s24   membership_s24 0.051046302
membership_s15   membership_s15 0.047867310
bigcom40               bigcom40 0.042648527
bigcom1                 bigcom1 0.040055241
bigcom22               bigcom22 0.037284165
bigcom30               bigcom30 0.034738172
orbit69                 orbit69 0.034644387
orbit43                 orbit43 0.032720501
membership_s9     membership_s9 0.026811260
bigcom15               bigcom15 0.022581605
pdi                         pdi 0.019146389
bigcom44               bigcom44 0.016071641
bigcom3                 bigcom3 0.011349046
membership_s18   membership_s18 0.010938676
membership_s30   membership_s30 0.010715960
membership_s21   membership_s21 0.006306668
bigcom28               bigcom28 0.005198525
bigcom408             bigcom408 0.004645040
orbit0                   orbit0 0.000000000
orbit3                   orbit3 0.000000000
orbit8                   orbit8 0.000000000
orbit14                 orbit14 0.000000000
orbit34                 orbit34 0.000000000
orbit72                 orbit72 0.000000000
eccrad                   eccrad 0.000000000
first                     first 0.000000000
bigcom2                 bigcom2 0.000000000
bigcom6                 bigcom6 0.000000000
bigcom13               bigcom13 0.000000000
bigcom16               bigcom16 0.000000000
bigcom24               bigcom24 0.000000000
bigcom26               bigcom26 0.000000000
bigcom31               bigcom31 0.000000000
bigcom33               bigcom33 0.000000000
bigcom34               bigcom34 0.000000000
bigcom36               bigcom36 0.000000000
bigcom37               bigcom37 0.000000000
bigcom39               bigcom39 0.000000000
bigcom43               bigcom43 0.000000000
bigcom46               bigcom46 0.000000000
bigcom47               bigcom47 0.000000000
bigcom49               bigcom49 0.000000000
bigcom50               bigcom50 0.000000000
bigcom51               bigcom51 0.000000000
bigcom52               bigcom52 0.000000000
bigcom54               bigcom54 0.000000000
bigcom56               bigcom56 0.000000000
bigcom62               bigcom62 0.000000000
bigcom66               bigcom66 0.000000000
bigcom68               bigcom68 0.000000000
bigcom69               bigcom69 0.000000000
bigcom71               bigcom71 0.000000000
bigcom72               bigcom72 0.000000000
bigcom73               bigcom73 0.000000000
bigcom74               bigcom74 0.000000000
bigcom75               bigcom75 0.000000000
bigcom76               bigcom76 0.000000000
bigcom77               bigcom77 0.000000000
bigcom79               bigcom79 0.000000000
bigcom80               bigcom80 0.000000000
bigcom82               bigcom82 0.000000000
bigcom83               bigcom83 0.000000000
bigcom84               bigcom84 0.000000000
bigcom85               bigcom85 0.000000000
bigcom87               bigcom87 0.000000000
bigcom89               bigcom89 0.000000000
bigcom91               bigcom91 0.000000000
bigcom92               bigcom92 0.000000000
bigcom93               bigcom93 0.000000000
bigcom96               bigcom96 0.000000000
bigcom97               bigcom97 0.000000000
bigcom98               bigcom98 0.000000000
bigcom99               bigcom99 0.000000000
bigcom104             bigcom104 0.000000000
bigcom106             bigcom106 0.000000000
bigcom109             bigcom109 0.000000000
bigcom113             bigcom113 0.000000000
bigcom116             bigcom116 0.000000000
bigcom120             bigcom120 0.000000000
bigcom123             bigcom123 0.000000000
bigcom126             bigcom126 0.000000000
bigcom127             bigcom127 0.000000000
bigcom137             bigcom137 0.000000000
bigcom139             bigcom139 0.000000000
bigcom140             bigcom140 0.000000000
bigcom143             bigcom143 0.000000000
bigcom145             bigcom145 0.000000000
bigcom146             bigcom146 0.000000000
bigcom147             bigcom147 0.000000000
bigcom149             bigcom149 0.000000000
bigcom154             bigcom154 0.000000000
bigcom156             bigcom156 0.000000000
bigcom157             bigcom157 0.000000000
bigcom158             bigcom158 0.000000000
bigcom160             bigcom160 0.000000000
bigcom161             bigcom161 0.000000000
bigcom162             bigcom162 0.000000000
bigcom164             bigcom164 0.000000000
bigcom166             bigcom166 0.000000000
bigcom167             bigcom167 0.000000000
bigcom171             bigcom171 0.000000000
bigcom173             bigcom173 0.000000000
bigcom175             bigcom175 0.000000000
bigcom176             bigcom176 0.000000000
bigcom177             bigcom177 0.000000000
bigcom178             bigcom178 0.000000000
bigcom180             bigcom180 0.000000000
bigcom181             bigcom181 0.000000000
bigcom184             bigcom184 0.000000000
bigcom186             bigcom186 0.000000000
bigcom187             bigcom187 0.000000000
bigcom189             bigcom189 0.000000000
bigcom194             bigcom194 0.000000000
bigcom195             bigcom195 0.000000000
bigcom196             bigcom196 0.000000000
bigcom204             bigcom204 0.000000000
bigcom205             bigcom205 0.000000000
bigcom212             bigcom212 0.000000000
bigcom214             bigcom214 0.000000000
bigcom222             bigcom222 0.000000000
bigcom223             bigcom223 0.000000000
bigcom226             bigcom226 0.000000000
bigcom227             bigcom227 0.000000000
bigcom229             bigcom229 0.000000000
bigcom233             bigcom233 0.000000000
bigcom236             bigcom236 0.000000000
bigcom237             bigcom237 0.000000000
bigcom246             bigcom246 0.000000000
bigcom248             bigcom248 0.000000000
bigcom249             bigcom249 0.000000000
bigcom250             bigcom250 0.000000000
bigcom254             bigcom254 0.000000000
bigcom266             bigcom266 0.000000000
bigcom269             bigcom269 0.000000000
bigcom272             bigcom272 0.000000000
bigcom274             bigcom274 0.000000000
bigcom281             bigcom281 0.000000000
bigcom291             bigcom291 0.000000000
bigcom292             bigcom292 0.000000000
bigcom295             bigcom295 0.000000000
bigcom299             bigcom299 0.000000000
bigcom301             bigcom301 0.000000000
bigcom306             bigcom306 0.000000000
bigcom309             bigcom309 0.000000000
bigcom314             bigcom314 0.000000000
bigcom321             bigcom321 0.000000000
bigcom341             bigcom341 0.000000000
bigcom350             bigcom350 0.000000000
bigcom353             bigcom353 0.000000000
bigcom359             bigcom359 0.000000000
bigcom363             bigcom363 0.000000000
bigcom365             bigcom365 0.000000000
bigcom385             bigcom385 0.000000000
bigcom386             bigcom386 0.000000000
bigcom412             bigcom412 0.000000000
bigcom480             bigcom480 0.000000000
membership_s3     membership_s3 0.000000000
membership_s8     membership_s8 0.000000000
membership_s11   membership_s11 0.000000000
membership_s12   membership_s12 0.000000000
membership_s14   membership_s14 0.000000000
membership_s16   membership_s16 0.000000000
membership_s17   membership_s17 0.000000000
membership_s20   membership_s20 0.000000000
membership_s22   membership_s22 0.000000000
membership_s25   membership_s25 0.000000000
membership_s26   membership_s26 0.000000000
membership_s28   membership_s28 0.000000000
membership_s33   membership_s33 0.000000000
[1] "Dataset: all_C Model RF, run: 4 of 10 2015-06-18 12:44:47"
     |      Out-of-bag   |
Tree |      MSE  %Var(y) |
   1 |  0.08143   207.15 |
   2 |  0.07438   189.22 |
   3 |  0.07147   181.83 |
   4 |  0.06877   174.96 |
   5 |  0.06563   166.95 |
   6 |  0.06285   159.89 |
   7 |  0.06008   152.86 |
   8 |  0.05748   146.23 |
   9 |  0.05672   144.29 |
  10 |  0.05535   140.82 |
  11 |  0.05416   137.79 |
  12 |    0.053   134.85 |
  13 |   0.0521   132.55 |
  14 |  0.05115   130.13 |
  15 |  0.05076   129.13 |
  16 |   0.0498   126.69 |
  17 |  0.04917   125.09 |
  18 |  0.04877   124.08 |
  19 |  0.04825   122.76 |
  20 |  0.04783   121.69 |
  21 |  0.04758   121.04 |
  22 |  0.04737   120.50 |
  23 |   0.0472   120.07 |
  24 |  0.04708   119.78 |
  25 |  0.04687   119.23 |
  26 |  0.04651   118.33 |
  27 |  0.04643   118.13 |
  28 |  0.04633   117.87 |
  29 |  0.04612   117.34 |
  30 |  0.04594   116.87 |
  31 |   0.0458   116.51 |
  32 |  0.04572   116.32 |
  33 |  0.04561   116.05 |
  34 |  0.04556   115.90 |
  35 |  0.04549   115.74 |
  36 |  0.04536   115.39 |
  37 |  0.04526   115.14 |
  38 |   0.0452   114.99 |
  39 |  0.04515   114.87 |
  40 |  0.04509   114.72 |
  41 |  0.04498   114.43 |
  42 |  0.04493   114.30 |
  43 |  0.04486   114.11 |
  44 |  0.04481   114.00 |
  45 |  0.04475   113.83 |
  46 |  0.04464   113.58 |
  47 |  0.04466   113.60 |
  48 |   0.0446   113.47 |
  49 |  0.04451   113.24 |
  50 |   0.0445   113.21 |
  51 |  0.04449   113.18 |
  52 |  0.04444   113.06 |
  53 |  0.04443   113.02 |
  54 |  0.04438   112.90 |
  55 |  0.04432   112.75 |
  56 |  0.04428   112.64 |
  57 |  0.04426   112.60 |
  58 |  0.04429   112.67 |
  59 |  0.04427   112.62 |
  60 |  0.04425   112.58 |
  61 |  0.04426   112.60 |
  62 |   0.0442   112.46 |
  63 |  0.04419   112.43 |
  64 |  0.04416   112.34 |
  65 |  0.04412   112.23 |
  66 |  0.04406   112.09 |
  67 |  0.04405   112.06 |
  68 |  0.04403   112.00 |
  69 |  0.04401   111.97 |
  70 |  0.04398   111.89 |
  71 |  0.04396   111.83 |
  72 |  0.04396   111.83 |
  73 |  0.04394   111.78 |
  74 |  0.04391   111.71 |
  75 |  0.04391   111.72 |
  76 |  0.04387   111.62 |
  77 |   0.0439   111.67 |
  78 |   0.0439   111.68 |
  79 |  0.04389   111.65 |
  80 |  0.04385   111.55 |
  81 |  0.04382   111.49 |
  82 |  0.04383   111.52 |
  83 |  0.04383   111.51 |
  84 |  0.04382   111.48 |
  85 |  0.04383   111.49 |
  86 |  0.04383   111.50 |
  87 |  0.04381   111.45 |
  88 |   0.0438   111.44 |
  89 |   0.0438   111.43 |
  90 |  0.04377   111.36 |
  91 |  0.04377   111.36 |
  92 |  0.04377   111.36 |
  93 |  0.04375   111.31 |
  94 |  0.04376   111.32 |
  95 |  0.04373   111.25 |
  96 |  0.04373   111.25 |
  97 |  0.04373   111.25 |
  98 |  0.04371   111.21 |
  99 |  0.04371   111.19 |
 100 |  0.04369   111.16 |
[1] "Random Forest variable coefficients"
                      %IncMSE IncNodePurity
graph5           5.738172e-03   1.203768320
graph6           5.639975e-03   2.496804424
graph7           4.594371e-03   1.297750265
graph8           2.337062e-03   0.634448481
graph9           8.081496e-03   3.043168038
graph10          1.131576e-02   3.288761880
graph11          1.213430e-02   3.373691605
graph12          8.339958e-03   3.239674923
graph13          6.152878e-03   3.328578206
graph14          1.591035e-02   3.178286115
graph15          1.108258e-02   1.710254387
graph16          8.774007e-03   3.253185878
graph17          1.332272e-02   3.238023384
graph18          6.980390e-03   1.372810587
graph19          1.274398e-02   2.882617215
graph20          6.751525e-03   2.368637171
graph21          1.265826e-02   1.892877189
graph22          5.965113e-03   2.033561577
graph23          1.077702e-02   2.770204796
graph24          4.285382e-03   0.957181554
graph25          5.998884e-03   1.536927930
graph26          6.742803e-03   1.516325745
graph27          3.049530e-03   0.941120249
graph28          7.390210e-04   0.522753082
graph29          8.967160e-04   0.472916552
orbit0           1.819272e-03   0.866988981
orbit1           9.284220e-03   2.183592467
orbit2           6.047599e-03   1.344851720
orbit3           1.452276e-03   0.907786302
orbit4           1.049201e-02   2.563084380
orbit5           1.139726e-02   2.204631891
orbit6           6.841651e-03   3.260243611
orbit7           8.241611e-03   1.277204892
orbit8           5.795024e-03   1.588807001
orbit9           7.520457e-03   2.425130149
orbit10          4.692941e-03   1.218128495
orbit11          5.144832e-03   1.101780337
orbit12          3.283175e-03   0.861671657
orbit13          1.046039e-03   0.704449854
orbit14          1.403654e-03   0.348390482
orbit15          6.741199e-03   2.765889799
orbit16          1.032175e-02   2.346519265
orbit17          1.793034e-02   3.121799329
orbit18          2.017263e-02   6.029614134
orbit19          9.249560e-03   2.743840079
orbit20          1.320666e-02   2.525550870
orbit21          1.095017e-02   1.385049518
orbit22          1.004439e-02   3.395006932
orbit23          3.717829e-03   1.055516728
orbit24          1.147919e-02   3.064892148
orbit25          7.553956e-03   1.523676400
orbit26          9.532723e-03   1.167809254
orbit27          9.128632e-03   3.076682015
orbit28          1.258444e-02   2.103127007
orbit29          1.030313e-02   1.322377528
orbit30          9.932320e-03   1.475543491
orbit31          1.208914e-02   2.969354472
orbit32          9.314027e-03   1.842301172
orbit33          3.001822e-03   0.810610643
orbit34          6.378083e-03   1.737980908
orbit35          1.401548e-02   3.721180514
orbit36          1.106350e-02   2.812215231
orbit37          8.822088e-03   2.189862831
orbit38          9.652755e-03   1.634628424
orbit39          1.510365e-02   3.953902325
orbit40          5.635528e-03   1.581076128
orbit41          2.413023e-03   0.876372473
orbit42          4.179950e-04   0.528660074
orbit43          6.493108e-03   1.350611665
orbit44          5.338853e-03   1.283883293
orbit45          1.689202e-02   3.312222286
orbit46          7.695862e-03   1.581434909
orbit47          8.961588e-03   1.637600451
orbit48          8.478209e-03   1.360152508
orbit49          8.577312e-03   2.525304192
orbit50          6.590734e-03   2.074166752
orbit51          1.061585e-02   2.177983535
orbit52          9.712015e-03   1.641729182
orbit53          5.917932e-03   1.327997501
orbit54          5.427187e-03   1.665885306
orbit55          3.268497e-03   0.573670780
orbit56          1.139280e-02   3.689014881
orbit57          2.614104e-03   1.055771409
orbit58          4.049724e-03   0.878398525
orbit59          9.195644e-03   1.182178679
orbit60          2.426736e-03   0.779460374
orbit61          3.770858e-03   0.614808952
orbit62          7.162473e-03   2.334524947
orbit63          6.279760e-03   1.500921557
orbit64          5.626216e-03   1.114596380
orbit65          6.931610e-03   1.827441524
orbit66          2.959556e-03   1.117163766
orbit67          2.563440e-03   0.535743866
orbit68          4.257268e-03   1.278264901
orbit69          2.215231e-03   0.409124545
orbit70          1.085880e-03   0.658444871
orbit71          7.060151e-04   0.426277656
orbit72          1.055559e-03   0.706536699
AP               7.302321e-05   0.278097358
bet              1.680262e-02   4.722321242
ecc              2.240182e-03   0.761611533
eccrad           1.890340e-03   0.713610558
close            6.756992e-03   1.975840901
constraint       9.752593e-03   3.014401090
coreness         5.137352e-03   1.241092152
knn              1.333780e-02   5.015547126
hubscore         5.644700e-03   2.157291651
pagerank         1.150228e-02   8.135379858
trans            4.301283e-03   2.841423977
evcent           6.928490e-03   2.061209619
first            2.679743e-03   0.811233858
upto_second      4.903011e-03   2.403550112
upto_third       8.815383e-03   2.404109482
upto_fourth      6.099619e-03   2.386569945
upto_fifth       7.274346e-03   2.427741319
upto_sixth       9.076544e-03   2.934295700
second           6.589068e-03   2.240117115
third            1.821253e-02   5.055883379
fourth           6.835636e-03   5.490126444
fifth            8.555842e-03   3.342801433
sixth            9.219697e-03   3.887293858
ratio1           1.064387e-02   4.427701482
ratio2           9.597203e-03   6.616627082
ratio3           1.403926e-02   4.628169829
ratio4           1.290340e-02   5.732543507
ratio5           5.441023e-03   9.126130431
ratio6           1.124651e-02   4.257995127
selfinter        5.313502e-04   0.851018846
walktrap_vertex  2.947807e-03   4.154435691
bigcom1          7.428898e-05   0.259763218
bigcom2         -4.776622e-06   0.482635126
bigcom3          1.275888e-04   0.883743552
bigcom4          1.373652e-03   0.770713679
bigcom6         -9.800786e-06   0.607250637
bigcom8          3.548263e-05   0.236990609
bigcom9         -2.549321e-05   0.442740748
bigcom11         4.970557e-05   0.833853805
bigcom13         0.000000e+00   0.000000000
bigcom15        -9.996338e-06   0.256029633
bigcom16         0.000000e+00   0.000000000
bigcom21         2.779029e-04   1.228867561
bigcom22         6.364045e-05   0.467385502
bigcom24        -5.578743e-06   0.370163796
bigcom26         2.177573e-05   0.099775593
bigcom28         1.820414e-04   0.452877026
bigcom30        -4.666818e-06   0.429304272
bigcom31         0.000000e+00   0.000000000
bigcom32        -3.239839e-05   0.481891119
bigcom33         0.000000e+00   0.000000000
bigcom34         6.895538e-06   0.491393681
bigcom36         0.000000e+00   0.000000000
bigcom37        -9.100325e-06   0.377704824
bigcom38        -4.516539e-05   0.410561936
bigcom39        -2.316979e-06   0.192398659
bigcom40         8.373241e-04   0.683072760
bigcom43         1.533458e-05   0.476224792
bigcom44         3.950897e-04   0.434011325
bigcom46         0.000000e+00   0.000000000
bigcom47        -1.342682e-05   0.269416870
bigcom49        -1.832328e-05   0.275182487
bigcom50         1.265199e-05   0.436870215
bigcom51         0.000000e+00   0.000000000
bigcom52         0.000000e+00   0.000000000
bigcom54        -3.018021e-05   0.448268727
bigcom56         0.000000e+00   0.000000000
bigcom62         0.000000e+00   0.000000000
bigcom66         0.000000e+00   0.000000000
bigcom68         0.000000e+00   0.000000000
bigcom69         0.000000e+00   0.000000000
bigcom71         0.000000e+00   0.000000000
bigcom72         0.000000e+00   0.000000000
bigcom73         0.000000e+00   0.000000000
bigcom74         0.000000e+00   0.000000000
bigcom75         0.000000e+00   0.000000000
bigcom76         0.000000e+00   0.000000000
bigcom77         0.000000e+00   0.000000000
bigcom79         0.000000e+00   0.000000000
bigcom80         0.000000e+00   0.000000000
bigcom82         0.000000e+00   0.000000000
bigcom83         0.000000e+00   0.000000000
bigcom84         4.966791e-06   0.488365013
bigcom85         0.000000e+00   0.000000000
bigcom87         0.000000e+00   0.000000000
bigcom89         0.000000e+00   0.000000000
bigcom91         0.000000e+00   0.000000000
bigcom92         0.000000e+00   0.000000000
bigcom93         0.000000e+00   0.000000000
bigcom96         0.000000e+00   0.000000000
bigcom97         4.876131e-06   0.279961509
bigcom98         1.939768e-07   0.576908206
bigcom99         0.000000e+00   0.000000000
bigcom101       -1.510367e-05   0.259578370
bigcom104        0.000000e+00   0.000000000
bigcom106        0.000000e+00   0.000000000
bigcom109        1.001787e-05   0.544272458
bigcom113        4.301955e-06   0.404062522
bigcom116       -8.336141e-06   0.429372877
bigcom120        0.000000e+00   0.000000000
bigcom123        0.000000e+00   0.000000000
bigcom126        0.000000e+00   0.000000000
bigcom127        0.000000e+00   0.000000000
bigcom137        0.000000e+00   0.000000000
bigcom139        0.000000e+00   0.000000000
bigcom140       -8.075595e-07   0.431404208
bigcom143        0.000000e+00   0.000000000
bigcom145        0.000000e+00   0.000000000
bigcom146        0.000000e+00   0.000000000
bigcom147       -1.131617e-05   0.424916702
bigcom149        0.000000e+00   0.000000000
bigcom153        6.976053e-05   0.621180043
bigcom154        0.000000e+00   0.000000000
bigcom156        0.000000e+00   0.000000000
bigcom157        0.000000e+00   0.000000000
bigcom158        0.000000e+00   0.000000000
bigcom160        0.000000e+00   0.000000000
bigcom161       -1.898854e-05   0.455612171
bigcom162        7.251121e-06   0.667043121
bigcom164       -2.764874e-05   0.517827686
bigcom166        0.000000e+00   0.000000000
bigcom167        0.000000e+00   0.000000000
bigcom171        0.000000e+00   0.000000000
bigcom173        0.000000e+00   0.000000000
bigcom175       -2.280257e-05   0.571488344
bigcom176       -1.526079e-05   0.556823096
bigcom177       -6.983835e-06   0.456234678
bigcom178        0.000000e+00   0.000000000
bigcom180        0.000000e+00   0.000000000
bigcom181        0.000000e+00   0.000000000
bigcom184        0.000000e+00   0.000000000
bigcom186        0.000000e+00   0.000000000
bigcom187        0.000000e+00   0.000000000
bigcom189        1.554051e-05   0.398486526
bigcom194       -9.330314e-06   0.513413206
bigcom195        0.000000e+00   0.000000000
bigcom196        9.065695e-06   0.610745789
bigcom204        0.000000e+00   0.000000000
bigcom205        1.177994e-05   0.385144053
bigcom212        0.000000e+00   0.000000000
bigcom214        0.000000e+00   0.000000000
bigcom222        0.000000e+00   0.000000000
bigcom223        0.000000e+00   0.000000000
bigcom226        0.000000e+00   0.000000000
bigcom227        0.000000e+00   0.000000000
bigcom229        0.000000e+00   0.000000000
bigcom233        0.000000e+00   0.000000000
bigcom236        0.000000e+00   0.000000000
bigcom237        0.000000e+00   0.000000000
bigcom246        2.786799e-05   0.374624625
bigcom248        1.966345e-05   0.437804504
bigcom249        0.000000e+00   0.000000000
bigcom250       -1.266553e-05   0.357387019
bigcom254        0.000000e+00   0.000000000
bigcom266        1.683044e-05   0.530624799
bigcom269        0.000000e+00   0.000000000
bigcom272        0.000000e+00   0.000000000
bigcom274        0.000000e+00   0.000000000
bigcom281        0.000000e+00   0.000000000
bigcom291        0.000000e+00   0.000000000
bigcom292        0.000000e+00   0.000000000
bigcom295       -2.481629e-05   0.340713108
bigcom299        0.000000e+00   0.000000000
bigcom301        0.000000e+00   0.000000000
bigcom306        0.000000e+00   0.000000000
bigcom309        0.000000e+00   0.000000000
bigcom314        0.000000e+00   0.000000000
bigcom321        0.000000e+00   0.000000000
bigcom341        0.000000e+00   0.008888889
bigcom350        0.000000e+00   0.000000000
bigcom353        0.000000e+00   0.000000000
bigcom359        0.000000e+00   0.000000000
bigcom363        0.000000e+00   0.000000000
bigcom365       -2.030714e-05   0.327952867
bigcom385       -1.662722e-05   0.471042254
bigcom386        0.000000e+00   0.000000000
bigcom408       -1.221251e-05   0.251926069
bigcom412        0.000000e+00   0.000000000
bigcom480       -5.799868e-06   0.636751323
spin_vertex      4.374118e-03   4.392261040
membership_s1    2.539472e-04   0.474433545
membership_s3    0.000000e+00   0.000000000
membership_s4    2.506180e-04   0.539512753
membership_s5    1.174508e-04   0.568493496
membership_s6    4.810917e-04   0.620294289
membership_s7    1.375044e-04   1.004917873
membership_s8    2.829995e-06   0.032075523
membership_s9    1.068523e-05   0.138032706
membership_s11  -9.982767e-06   0.275030317
membership_s12  -1.323271e-05   0.331951303
membership_s14   0.000000e+00   0.000000000
membership_s15  -1.953413e-05   0.115100098
membership_s16   0.000000e+00   0.000000000
membership_s17   1.408764e-05   0.519314722
membership_s18   1.021979e-05   0.225341155
membership_s20   0.000000e+00   0.000000000
membership_s21   4.576515e-05   0.469835724
membership_s22   0.000000e+00   0.000000000
membership_s24   3.115710e-05   0.352618913
membership_s25   0.000000e+00   0.000000000
membership_s26  -2.810254e-06   0.014549139
membership_s27   2.210414e-04   1.100627252
membership_s28   4.561019e-06   0.070631855
membership_s30   2.387294e-04   0.699689527
membership_s31   3.601332e-06   0.483984776
membership_s32   9.468672e-05   0.995818954
membership_s33   0.000000e+00   0.000000000
membership_s36   4.398482e-04   0.889988632
membership_s37  -7.289945e-05   0.408441295
V1               8.578041e-03   8.086202760
V2               7.001247e-03  10.304139895
pdi              1.517406e-04   0.498787840
adhesion         1.974499e-02   7.352664562
cohesion         1.854099e-02   7.512075481
inner            1.027681e-02   7.622643069
outer            5.233119e-03   8.037195184
ioratio          1.252213e-02   7.401570505
comsize          4.567677e-03   7.596154892
[1] "Dataset: all_C Model GLM, run: 4 of 10 2015-06-18 12:52:02"
[1] "glmnet variable coefficients"
                         [,1]          [,2]
(Intercept)     -3.152632e+00 -3.105748e+00
graph0          -3.213134e-41 -2.146363e-06
graph1          -3.487806e-44 -2.628848e-09
graph2          -1.479510e-41 -1.170047e-06
graph3          -1.661696e-45 -1.226040e-10
graph4          -4.628611e-47 -3.876353e-12
graph5          -4.314261e-43 -3.236118e-08
graph6          -1.476911e-44 -1.244306e-09
graph7          -5.775822e-43 -4.593193e-08
graph8          -1.501396e-41 -1.431006e-06
graph9          -3.133765e-47 -2.135377e-12
graph10         -1.485944e-48 -1.233061e-13
graph11         -9.377924e-50 -8.087178e-15
graph12         -1.015210e-46 -8.554371e-12
graph13         -5.665781e-46 -4.557607e-11
graph14         -1.349446e-47 -1.197860e-12
graph15         -1.618815e-44 -1.162296e-09
graph16         -3.446158e-46 -2.782117e-11
graph17         -7.268575e-46 -6.200458e-11
graph18         -1.708311e-44 -1.503366e-09
graph19         -3.062634e-45 -2.620868e-10
graph20         -4.353541e-44 -3.942495e-09
graph21         -1.607236e-44 -1.373786e-09
graph22         -2.848906e-44 -1.563106e-09
graph23         -2.363928e-44 -2.181018e-09
graph24         -3.504546e-44 -3.158697e-09
graph25         -1.904707e-43 -1.777482e-08
graph26         -1.548486e-43 -1.412966e-08
graph27         -1.009588e-42 -9.670581e-08
graph28         -1.333827e-42 -1.269194e-07
graph29         -1.723744e-41 -1.749044e-06
orbit0          -3.213134e-41 -2.141181e-06
orbit1          -1.366446e-42 -1.258290e-07
orbit2          -2.708875e-44 -1.876948e-09
orbit3          -1.479510e-41 -1.167988e-06
orbit4          -1.844769e-44 -1.341302e-09
orbit5          -1.586030e-45 -1.170055e-10
orbit6          -3.374361e-45 -3.680055e-10
orbit7          -3.440652e-47 -2.566571e-12
orbit8          -4.314261e-43 -3.229268e-08
orbit9          -6.215843e-43 -5.740692e-08
orbit10         -8.760005e-44 -7.859865e-09
orbit11         -1.150117e-44 -9.071759e-10
orbit12         -2.736985e-42 -2.443607e-07
orbit13         -6.171587e-43 -4.517470e-08
orbit14         -1.501396e-41 -1.429490e-06
orbit15         -4.822685e-46 -3.744475e-11
orbit16         -2.795402e-47 -1.589567e-12
orbit17         -2.625744e-46 -2.181117e-11
orbit18          4.764369e-48  4.719998e-12
orbit19         -1.221683e-46 -1.274641e-11
orbit20         -4.968458e-47 -4.795039e-12
orbit21         -1.062516e-48 -8.084429e-14
orbit22         -4.937156e-48 -5.504217e-13
orbit23         -6.414885e-50 -4.752183e-15
orbit24         -2.371643e-45 -2.012811e-10
orbit25         -1.590121e-45 -1.351442e-10
orbit26         -9.252125e-47 -7.760748e-12
orbit27         -9.650064e-45 -6.486426e-10
orbit28         -1.456765e-45 -1.080773e-10
orbit29         -2.270816e-45 -1.858282e-10
orbit30         -1.080398e-45 -8.983568e-11
orbit31         -9.844230e-46 -1.060974e-10
orbit32         -3.173729e-46 -3.249240e-11
orbit33         -7.990844e-48 -6.126987e-13
orbit34         -1.618815e-44 -1.158490e-09
orbit35         -2.248104e-44 -2.110782e-09
orbit36         -6.652648e-46  4.539244e-11
orbit37         -3.790023e-45 -3.578458e-10
orbit38         -2.811258e-46 -2.230498e-11
orbit39         -4.267012e-44 -4.096547e-09
orbit40         -6.527492e-45 -5.673977e-10
orbit41         -4.174089e-45 -3.802799e-10
orbit42         -5.955367e-46 -4.741265e-11
orbit43         -5.103789e-44 -4.592817e-09
orbit44         -1.640203e-44 -1.402490e-09
orbit45         -8.262971e-44 -7.060646e-09
orbit46         -2.967247e-44 -2.511608e-09
orbit47         -5.007517e-45 -4.243972e-10
orbit48         -5.993877e-45 -5.152075e-10
orbit49         -1.282387e-43 -1.068814e-08
orbit50         -4.586179e-44 -4.269061e-09
orbit51         -5.322706e-44 -4.167043e-09
orbit52         -1.489641e-43 -1.298872e-08
orbit53         -2.349665e-44 -2.054175e-09
orbit54         -1.662461e-43 -1.274433e-08
orbit55         -2.359699e-44 -9.552257e-10
orbit56         -5.654536e-43 -5.072875e-08
orbit57         -4.460689e-44 -4.222958e-09
orbit58         -3.216299e-44 -2.827075e-09
orbit59         -1.940116e-43 -1.740173e-08
orbit60         -8.146953e-44 -7.372297e-09
orbit61         -6.484037e-44 -5.795333e-09
orbit62         -1.372251e-42 -1.129874e-07
orbit63         -3.690412e-43 -3.470799e-08
orbit64         -4.359778e-43 -4.101585e-08
orbit65         -1.917323e-42 -1.718630e-07
orbit66         -5.302791e-43 -5.062555e-08
orbit67         -2.042551e-43 -1.795997e-08
orbit68         -1.463796e-42 -1.397623e-07
orbit69         -2.594362e-42 -2.488078e-07
orbit70         -6.294800e-42 -6.311654e-07
orbit71         -1.504345e-42 -1.385965e-07
orbit72         -1.723744e-41 -1.746513e-06
AP              -7.596533e-39 -8.727365e-04
bet             -3.815954e-45 -2.885875e-10
ecc              7.211396e-39  8.317451e-04
eccrad           4.326838e-38  4.990268e-03
close           -1.192490e-37 -1.304458e-02
constraint       9.943261e-39  1.125545e-03
coreness        -2.942809e-40 -2.862569e-05
knn             -6.653972e-43 -5.044828e-08
hubscore        -5.918076e-38 -5.014741e-03
pagerank        -1.236102e-37 -1.553979e-02
trans            1.395837e-38  1.735234e-03
evcent          -6.000102e-38 -5.105597e-03
first           -3.213134e-41 -2.128438e-06
upto_second     -2.394240e-42 -2.362241e-07
upto_third      -1.047697e-42 -1.141265e-07
upto_fourth     -2.653820e-42 -3.073239e-07
upto_fifth      -8.175894e-42 -9.680389e-07
upto_sixth      -2.130354e-41 -2.560247e-06
second          -2.443856e-42 -2.421834e-07
third           -1.359356e-42 -1.515631e-07
fourth           3.044687e-43  1.979454e-08
fifth            2.660667e-42  3.041649e-07
sixth            9.112569e-42  1.072038e-06
ratio1          -6.503031e-43 -5.425425e-08
ratio2          -2.413966e-42 -5.174656e-07
ratio3           3.388926e-41  3.604604e-06
ratio4           2.604924e-40  3.144960e-05
ratio5          -7.558559e-42 -1.398758e-06
ratio6           8.842923e-42  1.037392e-06
selfinter        3.057731e-39  4.284344e-04
walktrap_vertex  1.172534e-39  1.964716e-04
bigcom1         -1.138027e-38 -1.387947e-03
bigcom2          3.633764e-38  4.473841e-03
bigcom3         -3.250107e-39 -3.939518e-04
bigcom4          4.955077e-39  6.412872e-04
bigcom6          1.606853e-37  1.974503e-02
bigcom8         -6.104209e-39 -7.291897e-04
bigcom9          5.787319e-38  7.112443e-03
bigcom11         9.651587e-38  1.186219e-02
bigcom13        -4.151908e-38 -5.122353e-03
bigcom15         2.178757e-38  2.664129e-03
bigcom16        -4.144651e-38 -5.123816e-03
bigcom21         7.940293e-38  9.757368e-03
bigcom22         1.196948e-38  1.488348e-03
bigcom24         8.491739e-38  1.043286e-02
bigcom26        -3.134999e-38 -3.858098e-03
bigcom28        -3.545607e-39 -3.718715e-04
bigcom30         2.540008e-39  3.102924e-04
bigcom31        -4.141549e-38 -5.109367e-03
bigcom32         7.093789e-38  8.700179e-03
bigcom33        -4.141893e-38 -5.109683e-03
bigcom34         1.270118e-37  1.560715e-02
bigcom36        -4.145341e-38 -5.114434e-03
bigcom37         2.111938e-37  2.591393e-02
bigcom38         9.339489e-38  1.147196e-02
bigcom39        -1.172601e-38 -1.448513e-03
bigcom40        -8.549727e-39 -1.011866e-03
bigcom43         4.281609e-38  5.257932e-03
bigcom44        -1.012402e-39 -1.196854e-04
bigcom46        -4.148103e-38 -5.114674e-03
bigcom47         2.175854e-38  2.669062e-03
bigcom49         2.597074e-38  3.185921e-03
bigcom50         5.047181e-38  6.192146e-03
bigcom51        -4.142238e-38 -5.123256e-03
bigcom52        -4.142238e-38 -5.121494e-03
bigcom54         1.606853e-37  1.974327e-02
bigcom56        -4.146376e-38 -5.113554e-03
bigcom62        -4.141893e-38 -5.120435e-03
bigcom66        -4.141893e-38 -5.119872e-03
bigcom68        -4.142238e-38 -5.123161e-03
bigcom69        -4.146031e-38 -5.127570e-03
bigcom71        -4.146031e-38 -5.102609e-03
bigcom72        -4.142238e-38 -5.122537e-03
bigcom73        -4.147067e-38 -5.107845e-03
bigcom74        -4.145341e-38 -5.106734e-03
bigcom75        -4.141893e-38 -5.108989e-03
bigcom76        -4.143961e-38 -5.111686e-03
bigcom77        -4.143271e-38 -5.104916e-03
bigcom79        -4.142238e-38 -5.130318e-03
bigcom80        -4.143271e-38 -5.138079e-03
bigcom82        -4.143271e-38 -5.117646e-03
bigcom83        -4.141204e-38 -5.073222e-03
bigcom84         7.088477e-38  8.709145e-03
bigcom85        -4.142927e-38 -5.123032e-03
bigcom87        -4.144306e-38 -5.111366e-03
bigcom89        -4.141893e-38 -5.111924e-03
bigcom91        -4.143961e-38 -5.110668e-03
bigcom92        -4.152254e-38 -5.120643e-03
bigcom93        -4.141893e-38 -5.075766e-03
bigcom96        -4.141549e-38 -5.125479e-03
bigcom97         2.597074e-38  3.188594e-03
bigcom98         1.270118e-37  1.558392e-02
bigcom99        -4.141549e-38 -5.134505e-03
bigcom101        4.652212e-38  5.689311e-03
bigcom104       -4.144996e-38 -5.102248e-03
bigcom106       -4.142927e-38 -5.138923e-03
bigcom109        1.029584e-37  1.265619e-02
bigcom113        7.088477e-38  8.694261e-03
bigcom116       -1.738079e-40 -1.858974e-05
bigcom120       -4.141893e-38 -5.146139e-03
bigcom123       -4.141893e-38 -5.084912e-03
bigcom126       -4.141893e-38 -5.135585e-03
bigcom127       -4.142927e-38 -5.091449e-03
bigcom137       -4.142927e-38 -5.115539e-03
bigcom139       -4.142238e-38 -5.106689e-03
bigcom140        1.606853e-37  1.973166e-02
bigcom143       -4.141893e-38 -5.141360e-03
bigcom145       -4.142582e-38 -5.088469e-03
bigcom146       -4.142238e-38 -5.074740e-03
bigcom147        4.520238e-39  5.576946e-04
bigcom149       -4.141893e-38 -5.098885e-03
bigcom153        1.141218e-37  1.401214e-02
bigcom154       -4.144306e-38 -5.112546e-03
bigcom156       -4.142238e-38 -5.116994e-03
bigcom157       -4.146031e-38 -5.086379e-03
bigcom158       -4.141549e-38 -5.128107e-03
bigcom160       -4.141549e-38 -5.093564e-03
bigcom161        1.606853e-37  1.974382e-02
bigcom162        1.606853e-37  1.976242e-02
bigcom164        1.606853e-37  1.974162e-02
bigcom166       -4.144651e-38 -5.118678e-03
bigcom167       -4.148449e-38 -5.108833e-03
bigcom171       -4.143961e-38 -5.101845e-03
bigcom173       -4.142238e-38 -5.105564e-03
bigcom175        2.111938e-37  2.596633e-02
bigcom176        2.111938e-37  2.594861e-02
bigcom177        1.606853e-37  1.975818e-02
bigcom178       -4.141893e-38 -5.106948e-03
bigcom180       -4.141204e-38 -5.102881e-03
bigcom181       -4.144996e-38 -5.097197e-03
bigcom184       -4.142238e-38 -5.081986e-03
bigcom186       -4.141549e-38 -5.125881e-03
bigcom187       -4.141893e-38 -5.120722e-03
bigcom189        4.281609e-38  5.253611e-03
bigcom194        8.491739e-38  1.043418e-02
bigcom195       -4.141549e-38 -5.119306e-03
bigcom196        1.606853e-37  1.973502e-02
bigcom204       -4.142927e-38 -5.099937e-03
bigcom205        1.270118e-37  1.558971e-02
bigcom212       -4.142238e-38 -5.116325e-03
bigcom214       -4.141893e-38 -5.136857e-03
bigcom222       -4.141549e-38 -5.101360e-03
bigcom223       -4.141893e-38 -5.086158e-03
bigcom226       -4.142238e-38 -5.114052e-03
bigcom227       -4.142238e-38 -5.101712e-03
bigcom229       -4.141549e-38 -5.113330e-03
bigcom233       -4.141549e-38 -5.142514e-03
bigcom236       -4.141549e-38 -5.101160e-03
bigcom237       -4.141893e-38 -5.118516e-03
bigcom246        3.633764e-38  4.482347e-03
bigcom248        1.473706e-38  1.821940e-03
bigcom249       -4.142238e-38 -5.101296e-03
bigcom250        2.597074e-38  3.184905e-03
bigcom254       -4.142582e-38 -5.106869e-03
bigcom266        1.606853e-37  1.973940e-02
bigcom269       -4.142927e-38 -5.133039e-03
bigcom272       -4.141893e-38 -5.133217e-03
bigcom274       -4.156413e-38 -5.098924e-03
bigcom281       -4.142582e-38 -5.099508e-03
bigcom291       -4.141893e-38 -5.086867e-03
bigcom292       -4.141893e-38 -5.108602e-03
bigcom295        1.270118e-37  1.560425e-02
bigcom299       -4.141549e-38 -5.117047e-03
bigcom301       -4.144306e-38 -5.113151e-03
bigcom306       -4.141549e-38 -5.114007e-03
bigcom309       -4.142927e-38 -5.117760e-03
bigcom314       -4.142238e-38 -5.125162e-03
bigcom321       -4.144306e-38 -5.114872e-03
bigcom341       -4.141549e-38 -5.128978e-03
bigcom350       -4.141893e-38 -5.123089e-03
bigcom353       -4.141893e-38 -5.133229e-03
bigcom359       -4.141893e-38 -5.112152e-03
bigcom363       -4.141893e-38 -5.163481e-03
bigcom365        1.270118e-37  1.560152e-02
bigcom385        1.606853e-37  1.975103e-02
bigcom386       -4.141893e-38 -5.092804e-03
bigcom408        5.047181e-38  6.203904e-03
bigcom412       -4.142238e-38 -5.090070e-03
bigcom480        2.111938e-37  2.597052e-02
spin_vertex      1.166856e-38  1.317918e-03
membership_s1   -5.189640e-39 -6.654470e-04
membership_s3   -4.146722e-38 -5.177908e-03
membership_s4   -6.840291e-39 -8.149911e-04
membership_s5    4.966787e-39  6.244269e-04
membership_s6   -2.945524e-39 -3.439651e-04
membership_s7    5.648971e-39  6.908110e-04
membership_s8    4.281609e-38  5.158974e-03
membership_s9    6.502743e-38  7.905977e-03
membership_s11   5.965799e-38  7.260523e-03
membership_s12   3.078419e-38  3.761737e-03
membership_s14  -4.143616e-38 -5.196580e-03
membership_s15  -1.759748e-38 -2.188385e-03
membership_s16  -4.145341e-38 -5.134116e-03
membership_s17   8.491739e-38  1.038786e-02
membership_s18  -1.056634e-38 -1.303464e-03
membership_s20  -4.142238e-38 -5.156581e-03
membership_s21  -5.619089e-39 -7.211949e-04
membership_s22  -4.150177e-38 -5.125793e-03
membership_s24   4.062333e-38  4.944027e-03
membership_s25  -4.149486e-38 -5.105359e-03
membership_s26   3.633764e-38  4.287292e-03
membership_s27   8.320230e-39  1.018796e-03
membership_s28   2.175854e-38  2.588323e-03
membership_s30  -5.482969e-39 -6.564100e-04
membership_s31  -2.556147e-40 -5.514954e-05
membership_s32   1.020124e-38  1.235023e-03
membership_s33  -4.142582e-38 -5.226098e-03
membership_s36   5.820349e-39  7.138133e-04
membership_s37   2.689398e-38  3.277513e-03
V1               7.260771e-39  8.338466e-04
V2              -9.194417e-39 -1.178549e-03
pdi             -2.355843e-36 -2.276429e-01
adhesion         1.241042e-43  1.602211e-08
cohesion        -2.509357e-43 -3.237924e-08
inner            9.858359e-44  1.224971e-08
outer           -1.845693e-43 -2.315607e-08
ioratio         -1.727633e-38 -2.167402e-03
comsize         -1.175264e-42 -1.503386e-07
[1] "Dataset: all_C Model GBM, run: 5 of 10 2015-06-18 12:52:03"
Iter   TrainDeviance   ValidDeviance   StepSize   Improve
     1        0.3492            -nan     0.0100    0.0000
     2        0.3488            -nan     0.0100    0.0001
     3        0.3484            -nan     0.0100   -0.0000
     4        0.3478            -nan     0.0100   -0.0000
     5        0.3474            -nan     0.0100   -0.0000
     6        0.3470            -nan     0.0100    0.0000
     7        0.3467            -nan     0.0100    0.0000
     8        0.3462            -nan     0.0100   -0.0000
     9        0.3458            -nan     0.0100    0.0000
    10        0.3454            -nan     0.0100   -0.0000
    20        0.3411            -nan     0.0100   -0.0000
    40        0.3330            -nan     0.0100   -0.0000
    60        0.3259            -nan     0.0100    0.0000
    80        0.3196            -nan     0.0100    0.0000
   100        0.3135            -nan     0.0100   -0.0000
   120        0.3078            -nan     0.0100    0.0000
   140        0.3029            -nan     0.0100   -0.0000
   160        0.2977            -nan     0.0100   -0.0000
   180        0.2930            -nan     0.0100   -0.0000
   200        0.2886            -nan     0.0100   -0.0000
   220        0.2845            -nan     0.0100   -0.0000
   240        0.2803            -nan     0.0100   -0.0000
   260        0.2761            -nan     0.0100   -0.0000
   280        0.2719            -nan     0.0100   -0.0000
   300        0.2678            -nan     0.0100   -0.0000
   320        0.2638            -nan     0.0100   -0.0000
   340        0.2601            -nan     0.0100   -0.0000
   360        0.2566            -nan     0.0100   -0.0000
   380        0.2532            -nan     0.0100   -0.0000
   400        0.2501            -nan     0.0100   -0.0000
   411        0.2485            -nan     0.0100   -0.0000

[1] "GBM variable coefficients"
                            var     rel.inf
ratio5                   ratio5 3.972873596
V2                           V2 3.656319334
V1                           V1 3.073853882
pagerank               pagerank 3.072157849
outer                     outer 2.766814141
inner                     inner 2.568684569
orbit18                 orbit18 2.261127364
comsize                 comsize 2.251984878
ioratio                 ioratio 2.210534033
cohesion               cohesion 2.155286056
ratio2                   ratio2 2.017316465
adhesion               adhesion 1.841312312
bet                         bet 1.742278415
third                     third 1.560760000
spin_vertex         spin_vertex 1.521763148
ratio4                   ratio4 1.468880827
walktrap_vertex walktrap_vertex 1.448718342
knn                         knn 1.291349763
trans                     trans 1.276597869
graph1                   graph1 1.203910096
fourth                   fourth 1.168094337
graph10                 graph10 1.161813811
ratio1                   ratio1 1.135337432
fifth                     fifth 1.001497327
ratio3                   ratio3 0.991627328
graph23                 graph23 0.961695848
orbit17                 orbit17 0.930505020
graph11                 graph11 0.900055536
graph17                 graph17 0.887217156
orbit36                 orbit36 0.869997781
orbit45                 orbit45 0.833675144
orbit35                 orbit35 0.831641102
orbit19                 orbit19 0.827072552
graph6                   graph6 0.816469311
graph12                 graph12 0.816395084
graph13                 graph13 0.816166932
graph9                   graph9 0.811970294
ratio6                   ratio6 0.793153677
graph20                 graph20 0.784009169
graph5                   graph5 0.781886721
graph19                 graph19 0.764798479
orbit31                 orbit31 0.746798693
orbit39                 orbit39 0.743328409
orbit62                 orbit62 0.737010965
orbit27                 orbit27 0.709316842
graph16                 graph16 0.707437002
orbit20                 orbit20 0.704131873
orbit50                 orbit50 0.692759957
orbit56                 orbit56 0.670899147
graph22                 graph22 0.669916411
orbit16                 orbit16 0.663162834
sixth                     sixth 0.662020802
orbit4                   orbit4 0.652479284
graph14                 graph14 0.643016354
orbit38                 orbit38 0.625745658
upto_fifth           upto_fifth 0.618006236
constraint           constraint 0.609521509
orbit24                 orbit24 0.568435476
upto_sixth           upto_sixth 0.558964792
graph15                 graph15 0.540349065
graph4                   graph4 0.531105915
close                     close 0.529144861
graph3                   graph3 0.518044754
orbit49                 orbit49 0.513251078
bigcom11               bigcom11 0.512559351
upto_fourth         upto_fourth 0.498427567
hubscore               hubscore 0.488053558
orbit28                 orbit28 0.486612307
orbit63                 orbit63 0.485706481
orbit51                 orbit51 0.483809298
orbit15                 orbit15 0.482285775
orbit37                 orbit37 0.480263758
orbit30                 orbit30 0.468084778
orbit5                   orbit5 0.456405683
graph7                   graph7 0.451718082
orbit65                 orbit65 0.447924268
orbit25                 orbit25 0.439929879
orbit9                   orbit9 0.436635999
graph26                 graph26 0.387465366
upto_third           upto_third 0.386121586
graph21                 graph21 0.383198274
orbit2                   orbit2 0.380742957
bigcom21               bigcom21 0.380006173
membership_s12   membership_s12 0.379048847
orbit47                 orbit47 0.354085436
orbit1                   orbit1 0.353151065
orbit70                 orbit70 0.347509422
orbit21                 orbit21 0.339839902
graph2                   graph2 0.339077915
orbit32                 orbit32 0.331573592
bigcom153             bigcom153 0.331347727
orbit46                 orbit46 0.323348805
graph25                 graph25 0.322896375
graph18                 graph18 0.313035343
orbit53                 orbit53 0.309731856
orbit58                 orbit58 0.305183760
orbit48                 orbit48 0.302502173
membership_s27   membership_s27 0.301184642
orbit11                 orbit11 0.294035768
graph27                 graph27 0.293387098
orbit6                   orbit6 0.284343316
orbit54                 orbit54 0.282994089
orbit13                 orbit13 0.277616246
bigcom97               bigcom97 0.263881152
orbit23                 orbit23 0.257687384
bigcom9                 bigcom9 0.253134313
orbit69                 orbit69 0.251904700
orbit55                 orbit55 0.246182191
bigcom4                 bigcom4 0.244774729
orbit57                 orbit57 0.230246069
orbit64                 orbit64 0.227708653
membership_s32   membership_s32 0.221734980
orbit42                 orbit42 0.219196477
graph0                   graph0 0.209298748
graph24                 graph24 0.195063743
orbit29                 orbit29 0.193668241
orbit59                 orbit59 0.192284552
orbit52                 orbit52 0.188743314
orbit66                 orbit66 0.185356034
orbit10                 orbit10 0.184449619
orbit40                 orbit40 0.184253916
orbit44                 orbit44 0.182452372
orbit71                 orbit71 0.180034147
membership_s36   membership_s36 0.176723123
second                   second 0.170631511
graph29                 graph29 0.161455377
orbit22                 orbit22 0.160602964
membership_s7     membership_s7 0.158657808
orbit41                 orbit41 0.152220030
upto_second         upto_second 0.147215464
bigcom32               bigcom32 0.142888454
orbit7                   orbit7 0.140431646
graph28                 graph28 0.138714609
bigcom101             bigcom101 0.138702996
membership_s1     membership_s1 0.136205439
orbit33                 orbit33 0.125473107
graph8                   graph8 0.124316259
orbit61                 orbit61 0.123303724
membership_s4     membership_s4 0.118614439
orbit12                 orbit12 0.102458834
membership_s6     membership_s6 0.101738896
selfinter             selfinter 0.100501610
membership_s9     membership_s9 0.092124777
membership_s31   membership_s31 0.091289813
orbit26                 orbit26 0.090333088
coreness               coreness 0.086210292
ecc                         ecc 0.079275122
orbit43                 orbit43 0.078810850
orbit60                 orbit60 0.077100800
orbit68                 orbit68 0.075858770
AP                           AP 0.071152649
membership_s5     membership_s5 0.068675064
membership_s24   membership_s24 0.062260213
bigcom40               bigcom40 0.056941078
bigcom30               bigcom30 0.056016611
bigcom28               bigcom28 0.045655244
evcent                   evcent 0.037844802
bigcom15               bigcom15 0.037253939
membership_s37   membership_s37 0.034547788
bigcom22               bigcom22 0.023725808
bigcom1                 bigcom1 0.023631141
membership_s30   membership_s30 0.023158232
membership_s18   membership_s18 0.014872296
bigcom8                 bigcom8 0.013775822
membership_s15   membership_s15 0.012915048
pdi                         pdi 0.012442217
membership_s21   membership_s21 0.009262914
bigcom3                 bigcom3 0.007658579
orbit0                   orbit0 0.000000000
orbit3                   orbit3 0.000000000
orbit8                   orbit8 0.000000000
orbit14                 orbit14 0.000000000
orbit34                 orbit34 0.000000000
orbit67                 orbit67 0.000000000
orbit72                 orbit72 0.000000000
eccrad                   eccrad 0.000000000
first                     first 0.000000000
bigcom2                 bigcom2 0.000000000
bigcom6                 bigcom6 0.000000000
bigcom13               bigcom13 0.000000000
bigcom16               bigcom16 0.000000000
bigcom24               bigcom24 0.000000000
bigcom26               bigcom26 0.000000000
bigcom31               bigcom31 0.000000000
bigcom33               bigcom33 0.000000000
bigcom34               bigcom34 0.000000000
bigcom36               bigcom36 0.000000000
bigcom37               bigcom37 0.000000000
bigcom38               bigcom38 0.000000000
bigcom39               bigcom39 0.000000000
bigcom43               bigcom43 0.000000000
bigcom44               bigcom44 0.000000000
bigcom46               bigcom46 0.000000000
bigcom47               bigcom47 0.000000000
bigcom49               bigcom49 0.000000000
bigcom50               bigcom50 0.000000000
bigcom51               bigcom51 0.000000000
bigcom52               bigcom52 0.000000000
bigcom54               bigcom54 0.000000000
bigcom56               bigcom56 0.000000000
bigcom62               bigcom62 0.000000000
bigcom66               bigcom66 0.000000000
bigcom68               bigcom68 0.000000000
bigcom69               bigcom69 0.000000000
bigcom71               bigcom71 0.000000000
bigcom72               bigcom72 0.000000000
bigcom73               bigcom73 0.000000000
bigcom74               bigcom74 0.000000000
bigcom75               bigcom75 0.000000000
bigcom76               bigcom76 0.000000000
bigcom77               bigcom77 0.000000000
bigcom79               bigcom79 0.000000000
bigcom80               bigcom80 0.000000000
bigcom82               bigcom82 0.000000000
bigcom83               bigcom83 0.000000000
bigcom84               bigcom84 0.000000000
bigcom85               bigcom85 0.000000000
bigcom87               bigcom87 0.000000000
bigcom89               bigcom89 0.000000000
bigcom91               bigcom91 0.000000000
bigcom92               bigcom92 0.000000000
bigcom93               bigcom93 0.000000000
bigcom96               bigcom96 0.000000000
bigcom98               bigcom98 0.000000000
bigcom99               bigcom99 0.000000000
bigcom104             bigcom104 0.000000000
bigcom106             bigcom106 0.000000000
bigcom109             bigcom109 0.000000000
bigcom113             bigcom113 0.000000000
bigcom116             bigcom116 0.000000000
bigcom120             bigcom120 0.000000000
bigcom123             bigcom123 0.000000000
bigcom126             bigcom126 0.000000000
bigcom127             bigcom127 0.000000000
bigcom137             bigcom137 0.000000000
bigcom139             bigcom139 0.000000000
bigcom140             bigcom140 0.000000000
bigcom143             bigcom143 0.000000000
bigcom145             bigcom145 0.000000000
bigcom146             bigcom146 0.000000000
bigcom147             bigcom147 0.000000000
bigcom149             bigcom149 0.000000000
bigcom154             bigcom154 0.000000000
bigcom156             bigcom156 0.000000000
bigcom157             bigcom157 0.000000000
bigcom158             bigcom158 0.000000000
bigcom160             bigcom160 0.000000000
bigcom161             bigcom161 0.000000000
bigcom162             bigcom162 0.000000000
bigcom164             bigcom164 0.000000000
bigcom166             bigcom166 0.000000000
bigcom167             bigcom167 0.000000000
bigcom171             bigcom171 0.000000000
bigcom173             bigcom173 0.000000000
bigcom175             bigcom175 0.000000000
bigcom176             bigcom176 0.000000000
bigcom177             bigcom177 0.000000000
bigcom178             bigcom178 0.000000000
bigcom180             bigcom180 0.000000000
bigcom181             bigcom181 0.000000000
bigcom184             bigcom184 0.000000000
bigcom186             bigcom186 0.000000000
bigcom187             bigcom187 0.000000000
bigcom189             bigcom189 0.000000000
bigcom194             bigcom194 0.000000000
bigcom195             bigcom195 0.000000000
bigcom196             bigcom196 0.000000000
bigcom204             bigcom204 0.000000000
bigcom205             bigcom205 0.000000000
bigcom212             bigcom212 0.000000000
bigcom214             bigcom214 0.000000000
bigcom222             bigcom222 0.000000000
bigcom223             bigcom223 0.000000000
bigcom226             bigcom226 0.000000000
bigcom227             bigcom227 0.000000000
bigcom229             bigcom229 0.000000000
bigcom233             bigcom233 0.000000000
bigcom236             bigcom236 0.000000000
bigcom237             bigcom237 0.000000000
bigcom246             bigcom246 0.000000000
bigcom248             bigcom248 0.000000000
bigcom249             bigcom249 0.000000000
bigcom250             bigcom250 0.000000000
bigcom254             bigcom254 0.000000000
bigcom266             bigcom266 0.000000000
bigcom269             bigcom269 0.000000000
bigcom272             bigcom272 0.000000000
bigcom274             bigcom274 0.000000000
bigcom281             bigcom281 0.000000000
bigcom291             bigcom291 0.000000000
bigcom292             bigcom292 0.000000000
bigcom295             bigcom295 0.000000000
bigcom299             bigcom299 0.000000000
bigcom301             bigcom301 0.000000000
bigcom306             bigcom306 0.000000000
bigcom309             bigcom309 0.000000000
bigcom314             bigcom314 0.000000000
bigcom321             bigcom321 0.000000000
bigcom341             bigcom341 0.000000000
bigcom350             bigcom350 0.000000000
bigcom353             bigcom353 0.000000000
bigcom359             bigcom359 0.000000000
bigcom363             bigcom363 0.000000000
bigcom365             bigcom365 0.000000000
bigcom385             bigcom385 0.000000000
bigcom386             bigcom386 0.000000000
bigcom408             bigcom408 0.000000000
bigcom412             bigcom412 0.000000000
bigcom480             bigcom480 0.000000000
membership_s3     membership_s3 0.000000000
membership_s8     membership_s8 0.000000000
membership_s11   membership_s11 0.000000000
membership_s14   membership_s14 0.000000000
membership_s16   membership_s16 0.000000000
membership_s17   membership_s17 0.000000000
membership_s20   membership_s20 0.000000000
membership_s22   membership_s22 0.000000000
membership_s25   membership_s25 0.000000000
membership_s26   membership_s26 0.000000000
membership_s28   membership_s28 0.000000000
membership_s33   membership_s33 0.000000000
[1] "Dataset: all_C Model RF, run: 5 of 10 2015-06-18 12:58:28"
     |      Out-of-bag   |
Tree |      MSE  %Var(y) |
   1 |  0.07863   194.57 |
   2 |   0.0747   184.85 |
   3 |  0.06993   173.05 |
   4 |  0.06713   166.11 |
   5 |  0.06466   160.01 |
   6 |  0.06152   152.22 |
   7 |  0.05969   147.71 |
   8 |  0.05767   142.71 |
   9 |  0.05673   140.38 |
  10 |  0.05565   137.71 |
  11 |  0.05464   135.22 |
  12 |  0.05347   132.32 |
  13 |  0.05278   130.62 |
  14 |  0.05228   129.37 |
  15 |  0.05171   127.97 |
  16 |  0.05136   127.09 |
  17 |  0.05078   125.65 |
  18 |  0.05042   124.77 |
  19 |  0.05024   124.33 |
  20 |  0.04969   122.97 |
  21 |   0.0493   122.00 |
  22 |  0.04894   121.12 |
  23 |  0.04881   120.79 |
  24 |  0.04862   120.31 |
  25 |  0.04842   119.82 |
  26 |  0.04822   119.33 |
  27 |  0.04809   119.00 |
  28 |  0.04803   118.86 |
  29 |  0.04781   118.32 |
  30 |  0.04775   118.17 |
  31 |  0.04761   117.82 |
  32 |  0.04755   117.67 |
  33 |  0.04733   117.13 |
  34 |  0.04713   116.62 |
  35 |  0.04702   116.36 |
  36 |  0.04697   116.22 |
  37 |  0.04689   116.02 |
  38 |  0.04676   115.71 |
  39 |  0.04667   115.48 |
  40 |  0.04657   115.25 |
  41 |  0.04649   115.04 |
  42 |  0.04645   114.94 |
  43 |  0.04641   114.84 |
  44 |  0.04644   114.92 |
  45 |  0.04638   114.76 |
  46 |  0.04634   114.68 |
  47 |  0.04631   114.61 |
  48 |  0.04626   114.46 |
  49 |  0.04617   114.25 |
  50 |  0.04614   114.19 |
  51 |  0.04609   114.06 |
  52 |  0.04603   113.91 |
  53 |  0.04602   113.87 |
  54 |  0.04599   113.82 |
  55 |  0.04597   113.76 |
  56 |  0.04596   113.74 |
  57 |  0.04591   113.61 |
  58 |  0.04586   113.49 |
  59 |  0.04588   113.54 |
  60 |  0.04585   113.46 |
  61 |  0.04591   113.61 |
  62 |  0.04586   113.48 |
  63 |  0.04585   113.47 |
  64 |   0.0458   113.33 |
  65 |  0.04577   113.26 |
  66 |  0.04577   113.26 |
  67 |  0.04575   113.21 |
  68 |  0.04575   113.21 |
  69 |  0.04572   113.13 |
  70 |  0.04569   113.05 |
  71 |  0.04567   113.01 |
  72 |  0.04565   112.96 |
  73 |  0.04563   112.91 |
  74 |  0.04559   112.81 |
  75 |  0.04558   112.80 |
  76 |  0.04553   112.66 |
  77 |  0.04549   112.56 |
  78 |  0.04547   112.53 |
  79 |  0.04548   112.55 |
  80 |  0.04545   112.46 |
  81 |  0.04541   112.37 |
  82 |   0.0454   112.35 |
  83 |  0.04538   112.30 |
  84 |  0.04537   112.26 |
  85 |  0.04535   112.23 |
  86 |  0.04536   112.24 |
  87 |  0.04538   112.30 |
  88 |  0.04538   112.29 |
  89 |  0.04536   112.26 |
  90 |  0.04533   112.17 |
  91 |  0.04532   112.14 |
  92 |   0.0453   112.09 |
  93 |  0.04528   112.04 |
  94 |  0.04526   111.99 |
  95 |  0.04525   111.99 |
  96 |  0.04523   111.93 |
  97 |  0.04523   111.92 |
  98 |  0.04519   111.84 |
  99 |  0.04517   111.78 |
 100 |  0.04516   111.75 |
[1] "Random Forest variable coefficients"
                      %IncMSE IncNodePurity
graph5           7.639119e-03  1.999119e+00
graph6           6.762079e-03  2.635104e+00
graph7           4.601747e-03  1.332741e+00
graph8           4.481130e-04  4.441750e-01
graph9           6.848948e-03  2.714285e+00
graph10          1.443638e-02  3.707510e+00
graph11          1.350893e-02  3.130259e+00
graph12          1.235064e-02  3.010098e+00
graph13          8.914385e-03  3.184611e+00
graph14          1.211563e-02  2.871781e+00
graph15          1.450613e-02  2.337062e+00
graph16          9.875734e-03  3.500055e+00
graph17          1.150102e-02  2.678248e+00
graph18          7.958573e-03  1.379846e+00
graph19          9.974465e-03  2.766179e+00
graph20          6.390078e-03  2.826433e+00
graph21          1.542328e-02  2.219092e+00
graph22          5.338784e-03  1.925079e+00
graph23          1.084989e-02  2.925331e+00
graph24          3.445002e-03  1.272978e+00
graph25          6.919663e-03  2.154781e+00
graph26          5.910320e-03  1.213931e+00
graph27          3.347276e-03  1.118381e+00
graph28          1.203886e-03  5.904843e-01
graph29          8.972274e-04  5.741435e-01
orbit0           9.157719e-04  7.591355e-01
orbit1           8.394438e-03  2.571508e+00
orbit2           5.707662e-03  9.828565e-01
orbit3           2.615771e-03  7.666122e-01
orbit4           9.173771e-03  2.941073e+00
orbit5           1.482074e-02  2.409169e+00
orbit6           7.844578e-03  2.767302e+00
orbit7           4.685151e-03  1.219507e+00
orbit8           7.000352e-03  1.694507e+00
orbit9           1.216633e-02  2.255904e+00
orbit10          7.631501e-03  1.022111e+00
orbit11          2.722350e-03  9.726818e-01
orbit12          7.047400e-03  1.336498e+00
orbit13          2.317780e-03  8.696198e-01
orbit14          5.640555e-04  3.783657e-01
orbit15          1.158804e-02  3.068976e+00
orbit16          1.704018e-02  2.678075e+00
orbit17          2.052597e-02  2.979918e+00
orbit18          2.082047e-02  6.060370e+00
orbit19          9.243187e-03  2.858098e+00
orbit20          1.619949e-02  2.427155e+00
orbit21          1.212885e-02  2.245085e+00
orbit22          1.282715e-02  3.538958e+00
orbit23          1.034910e-02  1.238413e+00
orbit24          1.071945e-02  3.167090e+00
orbit25          7.161672e-03  1.768620e+00
orbit26          8.799011e-03  1.157191e+00
orbit27          2.053540e-02  3.680002e+00
orbit28          1.655105e-02  2.547146e+00
orbit29          1.207245e-02  1.836724e+00
orbit30          1.166836e-02  2.015930e+00
orbit31          1.424155e-02  3.548219e+00
orbit32          9.181213e-03  1.638228e+00
orbit33          4.715816e-03  1.014737e+00
orbit34          1.371815e-02  2.294576e+00
orbit35          1.155296e-02  3.615197e+00
orbit36          1.414470e-02  2.969634e+00
orbit37          1.136278e-02  2.272417e+00
orbit38          9.106413e-03  1.762825e+00
orbit39          1.859170e-02  3.878422e+00
orbit40          3.649534e-03  1.199295e+00
orbit41          2.814497e-03  1.117593e+00
orbit42          3.611125e-03  7.485045e-01
orbit43          5.713287e-03  1.310787e+00
orbit44          7.866804e-03  1.199247e+00
orbit45          1.876702e-02  3.799179e+00
orbit46          7.255655e-03  1.641660e+00
orbit47          9.716235e-03  1.295333e+00
orbit48          7.250190e-03  1.081844e+00
orbit49          7.357411e-03  2.467449e+00
orbit50          1.110504e-02  2.367736e+00
orbit51          1.055754e-02  2.334498e+00
orbit52          1.363748e-02  1.877095e+00
orbit53          6.773703e-03  1.206336e+00
orbit54          5.028294e-03  1.460163e+00
orbit55          3.414318e-03  7.906528e-01
orbit56          1.096528e-02  4.094659e+00
orbit57          7.884889e-03  9.722776e-01
orbit58          3.995746e-03  8.123673e-01
orbit59          7.538946e-03  1.552053e+00
orbit60          3.412060e-03  9.528128e-01
orbit61          2.255349e-03  6.744464e-01
orbit62          6.959349e-03  2.108641e+00
orbit63          5.918974e-03  1.680880e+00
orbit64          6.191271e-03  1.190101e+00
orbit65          5.721265e-03  1.846708e+00
orbit66          2.883707e-03  8.981141e-01
orbit67          3.394496e-03  6.220818e-01
orbit68          4.566716e-03  1.064184e+00
orbit69          2.746517e-03  6.296455e-01
orbit70          1.280214e-03  7.108198e-01
orbit71          8.903335e-04  2.549220e-01
orbit72          8.967208e-04  4.366707e-01
AP               5.220280e-05  3.483315e-01
bet              1.664869e-02  4.940473e+00
ecc              2.299426e-03  7.648295e-01
eccrad           2.644256e-03  6.715569e-01
close            5.895041e-03  2.118254e+00
constraint       1.721279e-02  2.400788e+00
coreness         5.216073e-03  1.294552e+00
knn              1.514102e-02  4.745633e+00
hubscore         6.669443e-03  2.596284e+00
pagerank         1.013541e-02  7.394462e+00
trans            3.092277e-03  2.482316e+00
evcent           5.657332e-03  2.779319e+00
first            1.088186e-03  8.139694e-01
upto_second      7.029252e-03  2.205786e+00
upto_third       1.019935e-02  2.737989e+00
upto_fourth      6.818904e-03  2.643415e+00
upto_fifth       9.358773e-03  3.065746e+00
upto_sixth       8.277122e-03  2.812098e+00
second           9.406644e-03  2.734052e+00
third            2.009438e-02  5.306955e+00
fourth           7.208164e-03  4.660310e+00
fifth            5.879632e-03  3.203308e+00
sixth            9.483232e-03  3.406626e+00
ratio1           1.169526e-02  5.193101e+00
ratio2           9.734976e-03  5.458168e+00
ratio3           1.508822e-02  4.323922e+00
ratio4           1.368152e-02  4.444201e+00
ratio5           6.842398e-03  8.134950e+00
ratio6           1.094534e-02  3.961778e+00
selfinter        3.268671e-04  7.250818e-01
walktrap_vertex  1.754126e-03  3.757215e+00
bigcom1          1.198822e-04  2.995499e-01
bigcom2         -1.945542e-05  4.716883e-01
bigcom3          1.996687e-04  8.603050e-01
bigcom4          5.154123e-04  5.574702e-01
bigcom6         -1.489281e-05  5.495088e-01
bigcom8          4.496047e-05  3.457254e-01
bigcom9         -1.105713e-04  5.804214e-01
bigcom11         1.191922e-04  8.421631e-01
bigcom13         0.000000e+00  1.335737e-17
bigcom15         8.291246e-06  1.920960e-01
bigcom16        -1.356033e-05  3.147523e-01
bigcom21         1.870373e-04  9.101451e-01
bigcom22         5.976858e-05  4.726145e-01
bigcom24        -2.375197e-05  4.858459e-01
bigcom26        -1.319410e-05  1.016518e-01
bigcom28         4.183408e-04  8.293084e-01
bigcom30         3.905808e-05  5.194871e-01
bigcom31         0.000000e+00  1.214306e-18
bigcom32         3.406501e-06  5.044574e-01
bigcom33         0.000000e+00  4.302114e-18
bigcom34        -1.388417e-05  4.105908e-01
bigcom36         0.000000e+00  1.736458e-17
bigcom37        -7.542232e-06  3.476674e-01
bigcom38        -3.586455e-05  2.834304e-01
bigcom39         1.996693e-05  3.463936e-01
bigcom40         6.236746e-04  7.271775e-01
bigcom43        -1.188219e-05  4.455764e-01
bigcom44         3.032554e-04  3.849572e-01
bigcom46         0.000000e+00  1.191755e-17
bigcom47         3.965248e-06  2.385921e-01
bigcom49        -1.545182e-05  1.364353e-01
bigcom50        -6.455740e-06  2.701507e-01
bigcom51         0.000000e+00  5.204170e-18
bigcom52         0.000000e+00  7.598089e-18
bigcom54        -1.157078e-05  5.203914e-01
bigcom56         0.000000e+00  1.252470e-17
bigcom62         0.000000e+00  4.198031e-18
bigcom66         0.000000e+00  9.714451e-19
bigcom68         0.000000e+00  1.051242e-17
bigcom69         0.000000e+00  7.441964e-18
bigcom71         0.000000e+00  1.233388e-17
bigcom72         0.000000e+00  7.181755e-18
bigcom73         0.000000e+00  7.285839e-18
bigcom74         0.000000e+00  1.373901e-17
bigcom75         0.000000e+00  6.106227e-18
bigcom76         0.000000e+00  8.881784e-18
bigcom77         0.000000e+00  6.591949e-18
bigcom79         0.000000e+00  5.273559e-18
bigcom80         0.000000e+00  2.810252e-18
bigcom82         0.000000e+00  9.020562e-18
bigcom83         0.000000e+00  4.371503e-18
bigcom84        -1.723843e-05  3.945537e-01
bigcom85         0.000000e+00  1.188286e-17
bigcom87         0.000000e+00  1.453698e-17
bigcom89         0.000000e+00  4.510281e-18
bigcom91         0.000000e+00  4.857226e-18
bigcom92         0.000000e+00  1.956768e-17
bigcom93         0.000000e+00  9.367507e-19
bigcom96         0.000000e+00  8.888889e-03
bigcom97         2.416563e-08  5.379607e-01
bigcom98        -1.627695e-05  5.465033e-01
bigcom99         0.000000e+00  7.008283e-18
bigcom101        1.543599e-06  4.376857e-01
bigcom104        0.000000e+00  8.049117e-18
bigcom106        0.000000e+00  6.522560e-18
bigcom109        1.622165e-05  4.701335e-01
bigcom113        2.375122e-05  3.125725e-01
bigcom116        5.746365e-05  3.877034e-01
bigcom120        0.000000e+00  2.359224e-18
bigcom123       -2.729687e-05  6.566080e-01
bigcom126        0.000000e+00  7.320533e-18
bigcom127        0.000000e+00  4.024558e-18
bigcom137        0.000000e+00  1.044304e-17
bigcom139        0.000000e+00  4.579670e-18
bigcom140        2.041456e-06  4.671473e-01
bigcom143       -3.319813e-05  2.036092e-01
bigcom145        0.000000e+00  8.222589e-18
bigcom146        0.000000e+00  3.053113e-18
bigcom147        4.285437e-06  3.967466e-01
bigcom149        0.000000e+00  1.422473e-18
bigcom153        1.894665e-05  6.220949e-01
bigcom154        0.000000e+00  1.134509e-17
bigcom156        0.000000e+00  1.065120e-17
bigcom157        0.000000e+00  3.868433e-18
bigcom158        0.000000e+00  3.053113e-18
bigcom160        0.000000e+00  9.159340e-18
bigcom161       -6.191683e-06  4.441965e-01
bigcom162       -1.591103e-05  7.228979e-01
bigcom164       -1.728002e-05  4.915776e-01
bigcom166        0.000000e+00  3.712308e-18
bigcom167        0.000000e+00  1.068590e-17
bigcom171        0.000000e+00  8.569534e-18
bigcom173        0.000000e+00  1.004405e-17
bigcom175       -5.131229e-07  4.255770e-01
bigcom176       -7.528509e-06  4.924239e-01
bigcom177       -1.944092e-05  3.632825e-01
bigcom178        0.000000e+00  8.847090e-18
bigcom180        0.000000e+00  5.447032e-18
bigcom181        0.000000e+00  1.328798e-17
bigcom184        0.000000e+00  5.689893e-18
bigcom186        0.000000e+00  7.459311e-18
bigcom187        0.000000e+00  3.469447e-18
bigcom189        1.156472e-05  4.144283e-01
bigcom194        1.564297e-06  5.574247e-01
bigcom195        0.000000e+00  1.035630e-17
bigcom196       -5.007722e-06  6.635240e-01
bigcom204        0.000000e+00  1.294104e-17
bigcom205       -4.726038e-06  4.613286e-01
bigcom212        0.000000e+00  4.267420e-18
bigcom214        0.000000e+00  8.888889e-03
bigcom222       -5.881852e-06  5.137329e-01
bigcom223        0.000000e+00  4.510281e-18
bigcom226        0.000000e+00  3.608225e-18
bigcom227        0.000000e+00  1.037365e-17
bigcom229        0.000000e+00  3.018419e-18
bigcom233        0.000000e+00  3.018419e-18
bigcom236        0.000000e+00  6.522560e-18
bigcom237        0.000000e+00  2.983724e-18
bigcom246       -1.412242e-05  2.710822e-01
bigcom248        1.224927e-05  4.056761e-01
bigcom249        0.000000e+00  3.469447e-18
bigcom250        1.661358e-05  5.641904e-01
bigcom254        0.000000e+00  1.099815e-17
bigcom266       -1.385679e-05  5.867637e-01
bigcom269        0.000000e+00  1.042569e-17
bigcom272        0.000000e+00  3.816392e-18
bigcom274        0.000000e+00  1.030426e-17
bigcom281        0.000000e+00  3.157197e-18
bigcom291        0.000000e+00  5.412337e-18
bigcom292        0.000000e+00  6.140921e-18
bigcom295       -1.261079e-05  3.815214e-01
bigcom299        0.000000e+00  2.445960e-18
bigcom301        0.000000e+00  8.673617e-18
bigcom306        0.000000e+00  1.179612e-18
bigcom309        0.000000e+00  2.844947e-18
bigcom314        0.000000e+00  5.169476e-18
bigcom321        0.000000e+00  7.042977e-18
bigcom341        0.000000e+00  2.012279e-18
bigcom350        0.000000e+00  1.249001e-18
bigcom353        0.000000e+00  3.295975e-18
bigcom359        0.000000e+00  5.481726e-18
bigcom363        0.000000e+00  6.834810e-18
bigcom365       -1.715725e-05  2.926170e-01
bigcom385       -2.744178e-05  4.872619e-01
bigcom386        0.000000e+00  5.481726e-18
bigcom408        1.253902e-05  2.383284e-01
bigcom412        0.000000e+00  3.538836e-18
bigcom480       -1.942349e-05  5.430298e-01
spin_vertex      3.478229e-03  4.432270e+00
membership_s1    1.990998e-04  5.249484e-01
membership_s3    0.000000e+00  1.592476e-17
membership_s4    3.532184e-04  5.869133e-01
membership_s5    1.570980e-04  5.737927e-01
membership_s6    4.559277e-04  7.048238e-01
membership_s7    4.508921e-04  1.231191e+00
membership_s8    3.190881e-06  4.499224e-02
membership_s9   -1.027630e-05  1.544944e-01
membership_s11  -2.601407e-06  1.940106e-01
membership_s12   1.509747e-05  6.366151e-01
membership_s14   0.000000e+00  8.881784e-18
membership_s15   9.187949e-06  2.147870e-01
membership_s16   4.095834e-06  4.535884e-01
membership_s17   2.365143e-05  5.657425e-01
membership_s18  -7.263376e-07  3.282894e-01
membership_s20  -2.974621e-05  3.527895e-01
membership_s21  -1.601257e-05  3.308484e-01
membership_s22   0.000000e+00  1.634110e-17
membership_s24   2.682478e-05  4.163712e-01
membership_s25   0.000000e+00  1.311451e-17
membership_s26   0.000000e+00  5.984796e-18
membership_s27   2.095498e-04  1.088668e+00
membership_s28   8.834409e-06  7.607865e-02
membership_s30   7.303225e-05  6.013755e-01
membership_s31   6.155507e-05  7.050291e-01
membership_s32   1.946562e-04  8.053418e-01
membership_s33   0.000000e+00  2.966377e-18
membership_s36   2.967506e-04  9.813126e-01
membership_s37  -2.987116e-05  3.179187e-01
V1               9.544365e-03  8.204469e+00
V2               9.813637e-03  8.954868e+00
pdi              1.280603e-04  7.684471e-01
adhesion         1.265388e-02  6.809221e+00
cohesion         1.117297e-02  7.477640e+00
inner            1.089728e-02  7.187856e+00
outer            5.763175e-03  7.931501e+00
ioratio          1.337275e-02  7.365981e+00
comsize          4.080031e-03  8.278212e+00
[1] "Dataset: all_C Model GLM, run: 5 of 10 2015-06-18 13:09:46"
[1] "glmnet variable coefficients"
                         [,1]          [,2]
(Intercept)     -3.122435e+00 -3.072449e+00
graph0           3.513211e-42  1.278016e-06
graph1          -1.259141e-44 -1.544367e-09
graph2           4.933074e-43  2.862628e-07
graph3           2.193006e-47  2.786500e-11
graph4          -3.826468e-47 -5.635277e-12
graph5           3.932595e-43  6.891340e-08
graph6          -3.739261e-45 -4.367401e-10
graph7           1.930051e-44  1.053816e-08
graph8          -6.512716e-42 -9.097310e-07
graph9           7.717660e-48  1.748096e-12
graph10         -7.605938e-49 -1.051880e-13
graph11         -8.436923e-50 -1.251236e-14
graph12         -2.747637e-47 -3.333590e-12
graph13         -2.483838e-47  3.065509e-12
graph14         -8.100206e-48 -1.167442e-12
graph15          7.123386e-45  1.377453e-09
graph16          7.715211e-48  5.255035e-12
graph17         -1.851550e-46 -2.209176e-11
graph18         -4.854328e-45 -6.089787e-10
graph19         -6.643403e-46 -7.432275e-11
graph20          5.981508e-44  9.915713e-09
graph21         -2.173464e-46  1.295954e-10
graph22          2.123413e-44  3.976767e-09
graph23         -9.202877e-45 -1.263461e-09
graph24         -9.724972e-45 -1.234012e-09
graph25          3.910939e-46  1.549232e-09
graph26         -4.848141e-44 -6.279058e-09
graph27         -2.434750e-43 -3.125129e-08
graph28         -6.277557e-43 -8.865925e-08
graph29         -1.200404e-41 -1.793190e-06
orbit0           3.513211e-42  1.277020e-06
orbit1          -6.171507e-43 -7.270534e-08
orbit2          -8.904309e-45 -1.114018e-09
orbit3           4.933074e-43  2.860528e-07
orbit4          -7.639014e-46  3.710409e-10
orbit5           3.711941e-47  2.558615e-11
orbit6          -2.240824e-45 -3.114374e-10
orbit7          -3.046009e-47 -4.553124e-12
orbit8           3.932595e-43  6.890453e-08
orbit9          -2.594216e-43 -2.926315e-08
orbit10         -7.562628e-45 -1.922429e-10
orbit11         -4.132323e-45 -5.534556e-10
orbit12         -5.835716e-43 -5.978217e-08
orbit13          1.161656e-43  2.677277e-08
orbit14         -6.512716e-42 -9.097251e-07
orbit15         -1.016815e-46 -3.883298e-12
orbit16          1.548134e-47  2.934073e-12
orbit17         -2.277668e-47 -4.298297e-13
orbit18          4.080817e-47  8.564578e-12
orbit19         -7.190671e-47 -9.529668e-12
orbit20          1.814942e-48  7.554000e-13
orbit21         -7.567774e-49 -1.113596e-13
orbit22         -3.376131e-48 -4.756262e-13
orbit23         -6.432505e-50 -9.692748e-15
orbit24         -6.146276e-46 -4.073747e-11
orbit25         -1.999887e-46 -8.574737e-12
orbit26         -2.710960e-47 -3.547114e-12
orbit27          1.391687e-45  5.255314e-10
orbit28          1.559661e-46  4.387892e-11
orbit29          2.835620e-46  7.711766e-11
orbit30         -2.836609e-46 -3.529886e-11
orbit31         -6.255474e-46 -8.545624e-11
orbit32         -5.247472e-47 -5.506709e-12
orbit33         -6.765001e-48 -1.011335e-12
orbit34          7.123386e-45  1.377318e-09
orbit35         -1.223676e-44 -1.487762e-09
orbit36          3.468328e-45  5.886591e-10
orbit37         -2.487717e-46 -3.544401e-13
orbit38         -6.084716e-47 -7.273075e-12
orbit39         -2.195264e-44 -2.666742e-09
orbit40         -4.716295e-46  2.276572e-11
orbit41          3.620821e-48  3.454141e-11
orbit42         -2.766534e-46 -3.894546e-11
orbit43         -7.484400e-46  4.790383e-10
orbit44         -9.420366e-45 -1.380892e-09
orbit45         -1.417445e-44 -3.299891e-10
orbit46          2.821154e-46  4.419678e-10
orbit47         -1.497760e-45 -1.967600e-10
orbit48         -1.287763e-45 -1.453990e-10
orbit49         -3.029869e-44 -2.774485e-09
orbit50          9.170095e-44  1.489319e-08
orbit51          1.901654e-44  3.759180e-09
orbit52         -2.001380e-44 -1.299315e-09
orbit53         -3.048435e-45 -2.885260e-10
orbit54         -3.584279e-44 -2.395121e-09
orbit55          3.196409e-44  5.596363e-09
orbit56         -2.387146e-43 -2.598349e-08
orbit57         -1.634005e-44 -2.225505e-09
orbit58         -1.376133e-44 -1.945004e-09
orbit59         -2.860299e-44 -2.195590e-09
orbit60         -1.365143e-44 -1.461581e-09
orbit61         -3.157292e-44 -4.542430e-09
orbit62          1.012101e-43  3.511209e-08
orbit63          1.355599e-43  2.409705e-08
orbit64         -1.832347e-43 -2.577061e-08
orbit65         -5.626452e-43 -6.447731e-08
orbit66         -2.144156e-43 -2.964472e-08
orbit67         -5.050271e-44 -6.129217e-09
orbit68         -6.836371e-44  5.233867e-10
orbit69         -1.834198e-42 -2.750763e-07
orbit70         -3.157489e-42 -4.569717e-07
orbit71         -6.813265e-43 -9.474886e-08
orbit72         -1.200404e-41 -1.792835e-06
AP              -9.853683e-39 -1.543558e-03
bet             -1.113057e-45 -1.310443e-10
ecc              6.817041e-39  1.022705e-03
eccrad           4.090225e-38  6.135901e-03
close           -1.097878e-37 -1.593099e-02
constraint       1.231627e-38  1.856972e-03
coreness        -3.464857e-40 -4.927892e-05
knn             -4.240700e-43 -2.256429e-08
hubscore        -8.312057e-39 -2.606821e-04
pagerank        -1.295330e-37 -2.113561e-02
trans            3.455594e-39  5.910514e-04
evcent          -9.026262e-39 -3.676209e-04
first            3.513211e-42  1.279303e-06
upto_second     -1.555211e-42 -2.034049e-07
upto_third      -1.059104e-42 -1.537677e-07
upto_fourth     -2.584390e-42 -3.874329e-07
upto_fifth      -7.351329e-42 -1.118150e-06
upto_sixth      -1.742861e-41 -2.702269e-06
second          -1.614239e-42 -2.119505e-07
third           -1.498046e-42 -2.206664e-07
fourth           3.901842e-43  4.773464e-08
fifth            2.718465e-42  4.045762e-07
sixth            8.030249e-42  1.210330e-06
ratio1          -3.125376e-43 -9.614002e-09
ratio2          -5.624869e-42 -1.141745e-06
ratio3           7.877036e-41  1.126094e-05
ratio4           2.535713e-40  3.959623e-05
ratio5          -7.650593e-42 -1.851219e-06
ratio6           7.616286e-42  1.140017e-06
selfinter        1.472866e-39  2.705881e-04
walktrap_vertex -8.378433e-40 -5.782458e-05
bigcom1         -1.380597e-38 -2.176891e-03
bigcom2          4.159925e-38  6.657872e-03
bigcom3         -1.155818e-38 -1.823632e-03
bigcom4          4.426797e-39  7.431247e-04
bigcom6          1.594692e-37  2.543353e-02
bigcom8          5.309743e-40  9.098218e-05
bigcom9          4.943663e-38  7.896236e-03
bigcom11         1.170576e-37  1.867875e-02
bigcom13        -4.274219e-38 -6.824617e-03
bigcom15         1.865211e-38  2.975452e-03
bigcom16         4.159925e-38  6.623737e-03
bigcom21         5.631402e-38  8.978307e-03
bigcom22         9.969683e-39  1.601840e-03
bigcom24         1.017421e-37  1.623619e-02
bigcom26        -3.246663e-38 -5.162549e-03
bigcom28        -1.652408e-39 -2.158169e-04
bigcom30         7.967317e-39  1.277598e-03
bigcom31        -4.263523e-38 -6.807470e-03
bigcom32         6.381006e-38  1.015818e-02
bigcom33        -4.263167e-38 -6.788424e-03
bigcom34         1.594692e-37  2.542878e-02
bigcom36        -4.267439e-38 -6.819382e-03
bigcom37         1.594692e-37  2.536434e-02
bigcom38         3.512069e-38  5.597559e-03
bigcom39        -1.108136e-38 -1.761110e-03
bigcom40        -8.107025e-39 -1.256955e-03
bigcom43         8.370101e-38  1.336170e-02
bigcom44        -1.525179e-38 -2.422502e-03
bigcom46        -4.269221e-38 -6.810333e-03
bigcom47         1.682410e-38  2.690650e-03
bigcom49         2.956713e-38  4.726353e-03
bigcom50         4.925509e-38  7.848150e-03
bigcom51        -4.263523e-38 -6.825244e-03
bigcom52        -4.264234e-38 -6.816833e-03
bigcom54         1.594692e-37  2.542694e-02
bigcom56        -4.267795e-38 -6.817547e-03
bigcom62        -4.263878e-38 -6.821626e-03
bigcom66        -4.263878e-38 -6.819680e-03
bigcom68        -4.264234e-38 -6.824864e-03
bigcom69        -4.267439e-38 -6.827266e-03
bigcom71        -4.267795e-38 -6.800709e-03
bigcom72        -4.264234e-38 -6.818299e-03
bigcom73        -4.268864e-38 -6.798080e-03
bigcom74        -4.266014e-38 -6.801958e-03
bigcom75        -4.263167e-38 -6.798264e-03
bigcom76        -4.265302e-38 -6.810831e-03
bigcom77        -4.264590e-38 -6.792926e-03
bigcom79        -4.263523e-38 -6.836035e-03
bigcom80        -4.264946e-38 -6.849988e-03
bigcom82        -4.264234e-38 -6.818546e-03
bigcom83        -4.263167e-38 -6.757287e-03
bigcom84         6.966827e-38  1.111303e-02
bigcom85        -4.264234e-38 -6.815191e-03
bigcom87        -4.265302e-38 -6.808101e-03
bigcom89        -4.263167e-38 -6.788860e-03
bigcom91        -4.265302e-38 -6.804415e-03
bigcom92        -4.273504e-38 -6.812764e-03
bigcom93        -4.263167e-38 -6.748659e-03
bigcom96        -4.262456e-38 -6.795852e-03
bigcom97         9.217797e-38  1.471728e-02
bigcom98         1.594692e-37  2.539938e-02
bigcom99        -4.263167e-38 -6.831168e-03
bigcom101        4.930035e-38  7.818286e-03
bigcom104       -4.264946e-38 -6.791581e-03
bigcom106       -4.264234e-38 -6.860206e-03
bigcom109        1.257957e-37  2.007063e-02
bigcom113        8.370101e-38  1.332259e-02
bigcom116        3.670072e-40  7.930452e-05
bigcom120       -4.263523e-38 -6.861560e-03
bigcom123        1.257957e-37  2.008094e-02
bigcom126       -4.263523e-38 -6.842055e-03
bigcom127       -4.264590e-38 -6.850296e-03
bigcom137       -4.266014e-38 -6.815000e-03
bigcom139       -4.263878e-38 -6.800277e-03
bigcom140        1.017421e-37  1.621920e-02
bigcom143        1.257957e-37  2.002651e-02
bigcom145       -4.264234e-38 -6.774999e-03
bigcom146       -4.264234e-38 -6.777518e-03
bigcom147        1.351956e-38  2.164476e-03
bigcom149       -4.263167e-38 -6.790088e-03
bigcom153        1.129051e-37  1.798878e-02
bigcom154       -4.266370e-38 -6.794700e-03
bigcom156       -4.264234e-38 -6.820725e-03
bigcom157       -4.267795e-38 -6.759894e-03
bigcom158       -4.263523e-38 -6.828360e-03
bigcom160       -4.263167e-38 -6.825632e-03
bigcom161        1.257957e-37  2.004584e-02
bigcom162        2.941565e-37  4.694756e-02
bigcom164        1.594692e-37  2.541887e-02
bigcom166       -4.265302e-38 -6.825432e-03
bigcom167       -4.269577e-38 -6.805370e-03
bigcom171       -4.264946e-38 -6.796858e-03
bigcom173       -4.264234e-38 -6.791827e-03
bigcom175        2.099778e-37  3.347807e-02
bigcom176        1.594692e-37  2.541386e-02
bigcom177        1.594692e-37  2.543619e-02
bigcom178       -4.263878e-38 -6.812060e-03
bigcom180       -4.263167e-38 -6.821515e-03
bigcom181       -4.268151e-38 -6.796784e-03
bigcom184       -4.263878e-38 -6.770132e-03
bigcom186       -4.263167e-38 -6.829261e-03
bigcom187       -4.262812e-38 -6.817247e-03
bigcom189        4.925509e-38  7.870870e-03
bigcom194        8.370101e-38  1.334692e-02
bigcom195       -4.263523e-38 -6.836748e-03
bigcom196        2.941565e-37  4.691033e-02
bigcom204       -4.264234e-38 -6.793167e-03
bigcom205        2.941565e-37  4.686030e-02
bigcom212       -4.263523e-38 -6.817834e-03
bigcom214       -4.264234e-38 -6.843162e-03
bigcom222        1.594692e-37  2.544130e-02
bigcom223       -4.263523e-38 -6.779087e-03
bigcom226       -4.263523e-38 -6.809393e-03
bigcom227       -4.263523e-38 -6.785945e-03
bigcom229       -4.262812e-38 -6.812077e-03
bigcom233       -4.263523e-38 -6.852909e-03
bigcom236       -4.263523e-38 -6.797664e-03
bigcom237       -4.263523e-38 -6.820909e-03
bigcom246        2.956713e-38  4.747374e-03
bigcom248        1.682410e-38  2.693626e-03
bigcom249       -4.263878e-38 -6.792375e-03
bigcom250        2.054126e-38  3.286637e-03
bigcom254       -4.263878e-38 -6.804339e-03
bigcom266        2.941565e-37  4.689870e-02
bigcom269       -4.264590e-38 -6.846832e-03
bigcom272       -4.263523e-38 -6.839290e-03
bigcom274       -4.277796e-38 -6.792787e-03
bigcom281       -4.263878e-38 -6.776370e-03
bigcom291       -4.263523e-38 -6.794123e-03
bigcom292       -4.263523e-38 -6.800932e-03
bigcom295        1.257957e-37  2.006420e-02
bigcom299       -4.263523e-38 -6.812165e-03
bigcom301       -4.265302e-38 -6.831312e-03
bigcom306       -4.263167e-38 -6.808356e-03
bigcom309       -4.263878e-38 -6.810651e-03
bigcom314       -4.263523e-38 -6.828790e-03
bigcom321       -4.265658e-38 -6.811388e-03
bigcom341       -4.263167e-38 -6.810254e-03
bigcom350       -4.262456e-38 -6.786189e-03
bigcom353       -4.263167e-38 -6.828694e-03
bigcom359       -4.263523e-38 -6.805178e-03
bigcom363       -4.262812e-38 -6.891897e-03
bigcom365        1.257957e-37  2.005447e-02
bigcom385        1.017421e-37  1.622709e-02
bigcom386       -4.263523e-38 -6.777707e-03
bigcom408        8.370101e-38  1.335696e-02
bigcom412       -4.263878e-38 -6.774838e-03
bigcom480        1.594692e-37  2.542142e-02
spin_vertex      1.074200e-38  1.585327e-03
membership_s1   -4.479515e-39 -7.391765e-04
membership_s3   -4.268508e-38 -6.923048e-03
membership_s4   -5.372734e-39 -8.369266e-04
membership_s5    9.375512e-39  1.501008e-03
membership_s6   -5.141418e-39 -7.911591e-04
membership_s7    1.042155e-38  1.666800e-03
membership_s8    3.512069e-38  5.459681e-03
membership_s9    6.972063e-38  1.099222e-02
membership_s11   4.159925e-38  6.535790e-03
membership_s12   1.129051e-37  1.799236e-02
membership_s14  -4.264946e-38 -6.888356e-03
membership_s15  -1.236386e-38 -1.996379e-03
membership_s16   2.956713e-38  4.707639e-03
membership_s17   6.966827e-38  1.101805e-02
membership_s18  -9.754202e-39 -1.544222e-03
membership_s20   1.257957e-37  1.998742e-02
membership_s21  -6.415736e-39 -1.049637e-03
membership_s22  -4.272433e-38 -6.834983e-03
membership_s24   4.409131e-38  6.959240e-03
membership_s25  -4.271718e-38 -6.793174e-03
membership_s26   1.682410e-38  2.420370e-03
membership_s27   9.855639e-39  1.568654e-03
membership_s28   1.351956e-38  2.030645e-03
membership_s30  -7.638655e-39 -1.205858e-03
membership_s31  -4.838121e-40 -9.691888e-05
membership_s32   1.045973e-38  1.643138e-03
membership_s33  -4.264234e-38 -6.990795e-03
membership_s36   3.666040e-40  6.679978e-05
membership_s37   1.007260e-38  1.574402e-03
V1               6.962341e-39  1.023755e-03
V2              -1.495313e-38 -2.435981e-03
pdi             -2.501944e-36 -3.853544e-01
adhesion         1.621747e-43  2.694262e-08
cohesion        -3.284451e-43 -5.454036e-08
inner            1.863127e-43  2.934762e-08
outer           -2.879374e-43 -4.685897e-08
ioratio         -2.735802e-38 -4.400206e-03
comsize         -1.728309e-42 -2.822755e-07
[1] "Dataset: all_C Model GBM, run: 6 of 10 2015-06-18 13:09:47"
Iter   TrainDeviance   ValidDeviance   StepSize   Improve
     1        0.3415            -nan     0.0100   -0.0000
     2        0.3411            -nan     0.0100   -0.0000
     3        0.3406            -nan     0.0100   -0.0000
     4        0.3401            -nan     0.0100   -0.0000
     5        0.3397            -nan     0.0100    0.0000
     6        0.3392            -nan     0.0100   -0.0000
     7        0.3387            -nan     0.0100   -0.0000
     8        0.3383            -nan     0.0100   -0.0000
     9        0.3376            -nan     0.0100   -0.0001
    10        0.3371            -nan     0.0100    0.0000
    20        0.3323            -nan     0.0100   -0.0000
    40        0.3246            -nan     0.0100    0.0000
    60        0.3180            -nan     0.0100   -0.0000
    80        0.3112            -nan     0.0100   -0.0000
   100        0.3053            -nan     0.0100   -0.0000
   120        0.3004            -nan     0.0100   -0.0000
   140        0.2950            -nan     0.0100    0.0000
   160        0.2900            -nan     0.0100   -0.0000
   180        0.2856            -nan     0.0100   -0.0000
   200        0.2810            -nan     0.0100    0.0000
   220        0.2764            -nan     0.0100    0.0000
   240        0.2720            -nan     0.0100   -0.0000
   260        0.2681            -nan     0.0100   -0.0000
   280        0.2641            -nan     0.0100   -0.0000
   300        0.2606            -nan     0.0100   -0.0000
   320        0.2568            -nan     0.0100   -0.0000
   340        0.2533            -nan     0.0100   -0.0000
   360        0.2498            -nan     0.0100   -0.0000
   380        0.2465            -nan     0.0100   -0.0000
   400        0.2434            -nan     0.0100   -0.0000
   411        0.2413            -nan     0.0100   -0.0000

[1] "GBM variable coefficients"
                            var     rel.inf
V2                           V2 4.052406183
pagerank               pagerank 3.714944205
ratio5                   ratio5 3.514002178
V1                           V1 3.054498645
comsize                 comsize 2.841329137
ratio2                   ratio2 2.668643024
outer                     outer 2.615828433
cohesion               cohesion 2.551823949
inner                     inner 2.403576721
orbit18                 orbit18 2.212270685
ioratio                 ioratio 2.073477548
knn                         knn 1.958055277
adhesion               adhesion 1.864991975
fourth                   fourth 1.795531508
ratio3                   ratio3 1.671664923
bet                         bet 1.538064251
walktrap_vertex walktrap_vertex 1.396531705
trans                     trans 1.373657196
graph16                 graph16 1.297799256
spin_vertex         spin_vertex 1.285799997
graph10                 graph10 1.275216604
ratio1                   ratio1 1.207380224
ratio4                   ratio4 1.197310985
third                     third 1.153270446
graph13                 graph13 1.035077221
upto_sixth           upto_sixth 1.024660367
ratio6                   ratio6 1.005283135
orbit19                 orbit19 0.992141685
graph9                   graph9 0.964431898
orbit45                 orbit45 0.940488421
graph12                 graph12 0.920468573
graph6                   graph6 0.875376976
orbit39                 orbit39 0.866430175
orbit27                 orbit27 0.810689652
graph19                 graph19 0.785417101
graph14                 graph14 0.783671833
graph17                 graph17 0.782546987
graph1                   graph1 0.778663754
graph4                   graph4 0.757165455
graph3                   graph3 0.736503798
orbit50                 orbit50 0.716982552
graph11                 graph11 0.710515662
graph22                 graph22 0.697912408
orbit17                 orbit17 0.693976033
constraint           constraint 0.657663555
orbit20                 orbit20 0.638605177
graph25                 graph25 0.630830406
orbit56                 orbit56 0.617623601
graph15                 graph15 0.605613869
fifth                     fifth 0.596468911
orbit28                 orbit28 0.593745155
graph23                 graph23 0.593158207
orbit31                 orbit31 0.591616197
orbit49                 orbit49 0.579862215
orbit24                 orbit24 0.569065153
hubscore               hubscore 0.560786017
orbit35                 orbit35 0.559966364
orbit5                   orbit5 0.550525689
orbit16                 orbit16 0.519686434
orbit37                 orbit37 0.512282225
orbit36                 orbit36 0.511687936
graph5                   graph5 0.504286650
orbit38                 orbit38 0.503556837
close                     close 0.503432792
graph20                 graph20 0.463096230
orbit4                   orbit4 0.428777478
orbit62                 orbit62 0.428351594
upto_third           upto_third 0.407185288
orbit30                 orbit30 0.403340329
graph24                 graph24 0.394718857
orbit25                 orbit25 0.392851732
orbit48                 orbit48 0.391718601
upto_fourth         upto_fourth 0.388980683
orbit53                 orbit53 0.384590183
bigcom11               bigcom11 0.383467323
orbit6                   orbit6 0.382604016
membership_s12   membership_s12 0.378027413
orbit54                 orbit54 0.375853562
orbit9                   orbit9 0.371750904
graph7                   graph7 0.361161270
bigcom21               bigcom21 0.344997044
orbit55                 orbit55 0.344551379
orbit66                 orbit66 0.343727672
upto_fifth           upto_fifth 0.342610163
orbit41                 orbit41 0.338121987
orbit63                 orbit63 0.335623204
orbit40                 orbit40 0.328050588
graph18                 graph18 0.323289833
bigcom9                 bigcom9 0.313343737
bigcom38               bigcom38 0.312439804
bigcom97               bigcom97 0.308976694
orbit15                 orbit15 0.308639806
orbit32                 orbit32 0.304595743
orbit29                 orbit29 0.296332723
upto_second         upto_second 0.295504561
orbit10                 orbit10 0.292681670
sixth                     sixth 0.292037269
orbit70                 orbit70 0.289703638
graph26                 graph26 0.288704833
membership_s32   membership_s32 0.287611750
graph27                 graph27 0.284898217
orbit52                 orbit52 0.282911807
graph0                   graph0 0.277407087
orbit22                 orbit22 0.270868156
orbit59                 orbit59 0.268307532
bigcom153             bigcom153 0.258776316
graph21                 graph21 0.253755858
orbit44                 orbit44 0.250559492
orbit65                 orbit65 0.249576735
graph2                   graph2 0.241326088
orbit47                 orbit47 0.220164073
membership_s36   membership_s36 0.219465655
selfinter             selfinter 0.215509374
orbit23                 orbit23 0.213559399
membership_s27   membership_s27 0.207344269
orbit1                   orbit1 0.194512335
orbit51                 orbit51 0.193873848
orbit11                 orbit11 0.193078831
graph28                 graph28 0.188085818
bigcom4                 bigcom4 0.180039434
orbit2                   orbit2 0.179646313
orbit46                 orbit46 0.177356898
orbit21                 orbit21 0.174998297
orbit64                 orbit64 0.162484575
membership_s5     membership_s5 0.151939869
evcent                   evcent 0.147828271
orbit58                 orbit58 0.136647595
orbit13                 orbit13 0.133616363
ecc                         ecc 0.131285445
membership_s6     membership_s6 0.129942392
coreness               coreness 0.124059236
orbit68                 orbit68 0.116139049
orbit57                 orbit57 0.111537148
second                   second 0.109380400
bigcom101             bigcom101 0.107071827
orbit69                 orbit69 0.103230861
bigcom40               bigcom40 0.098088374
orbit71                 orbit71 0.087873446
membership_s7     membership_s7 0.086023918
membership_s4     membership_s4 0.080805797
orbit26                 orbit26 0.079529378
orbit33                 orbit33 0.075297017
orbit12                 orbit12 0.073263528
orbit67                 orbit67 0.073095979
graph8                   graph8 0.072017331
graph29                 graph29 0.063376623
orbit7                   orbit7 0.062707872
membership_s31   membership_s31 0.061400844
orbit42                 orbit42 0.059720293
bigcom22               bigcom22 0.059624219
membership_s37   membership_s37 0.056954792
orbit61                 orbit61 0.052874489
orbit43                 orbit43 0.045172988
membership_s1     membership_s1 0.044016978
membership_s24   membership_s24 0.040627040
orbit60                 orbit60 0.037259781
bigcom3                 bigcom3 0.033992394
membership_s30   membership_s30 0.031883002
bigcom1                 bigcom1 0.031284816
pdi                         pdi 0.029986848
membership_s21   membership_s21 0.025366854
AP                           AP 0.018273402
bigcom8                 bigcom8 0.014791613
bigcom30               bigcom30 0.010573680
bigcom15               bigcom15 0.007970153
orbit0                   orbit0 0.000000000
orbit3                   orbit3 0.000000000
orbit8                   orbit8 0.000000000
orbit14                 orbit14 0.000000000
orbit34                 orbit34 0.000000000
orbit72                 orbit72 0.000000000
eccrad                   eccrad 0.000000000
first                     first 0.000000000
bigcom2                 bigcom2 0.000000000
bigcom6                 bigcom6 0.000000000
bigcom13               bigcom13 0.000000000
bigcom16               bigcom16 0.000000000
bigcom24               bigcom24 0.000000000
bigcom26               bigcom26 0.000000000
bigcom28               bigcom28 0.000000000
bigcom31               bigcom31 0.000000000
bigcom32               bigcom32 0.000000000
bigcom33               bigcom33 0.000000000
bigcom34               bigcom34 0.000000000
bigcom36               bigcom36 0.000000000
bigcom37               bigcom37 0.000000000
bigcom39               bigcom39 0.000000000
bigcom43               bigcom43 0.000000000
bigcom44               bigcom44 0.000000000
bigcom46               bigcom46 0.000000000
bigcom47               bigcom47 0.000000000
bigcom49               bigcom49 0.000000000
bigcom50               bigcom50 0.000000000
bigcom51               bigcom51 0.000000000
bigcom52               bigcom52 0.000000000
bigcom54               bigcom54 0.000000000
bigcom56               bigcom56 0.000000000
bigcom62               bigcom62 0.000000000
bigcom66               bigcom66 0.000000000
bigcom68               bigcom68 0.000000000
bigcom69               bigcom69 0.000000000
bigcom71               bigcom71 0.000000000
bigcom72               bigcom72 0.000000000
bigcom73               bigcom73 0.000000000
bigcom74               bigcom74 0.000000000
bigcom75               bigcom75 0.000000000
bigcom76               bigcom76 0.000000000
bigcom77               bigcom77 0.000000000
bigcom79               bigcom79 0.000000000
bigcom80               bigcom80 0.000000000
bigcom82               bigcom82 0.000000000
bigcom83               bigcom83 0.000000000
bigcom84               bigcom84 0.000000000
bigcom85               bigcom85 0.000000000
bigcom87               bigcom87 0.000000000
bigcom89               bigcom89 0.000000000
bigcom91               bigcom91 0.000000000
bigcom92               bigcom92 0.000000000
bigcom93               bigcom93 0.000000000
bigcom96               bigcom96 0.000000000
bigcom98               bigcom98 0.000000000
bigcom99               bigcom99 0.000000000
bigcom104             bigcom104 0.000000000
bigcom106             bigcom106 0.000000000
bigcom109             bigcom109 0.000000000
bigcom113             bigcom113 0.000000000
bigcom116             bigcom116 0.000000000
bigcom120             bigcom120 0.000000000
bigcom123             bigcom123 0.000000000
bigcom126             bigcom126 0.000000000
bigcom127             bigcom127 0.000000000
bigcom137             bigcom137 0.000000000
bigcom139             bigcom139 0.000000000
bigcom140             bigcom140 0.000000000
bigcom143             bigcom143 0.000000000
bigcom145             bigcom145 0.000000000
bigcom146             bigcom146 0.000000000
bigcom147             bigcom147 0.000000000
bigcom149             bigcom149 0.000000000
bigcom154             bigcom154 0.000000000
bigcom156             bigcom156 0.000000000
bigcom157             bigcom157 0.000000000
bigcom158             bigcom158 0.000000000
bigcom160             bigcom160 0.000000000
bigcom161             bigcom161 0.000000000
bigcom162             bigcom162 0.000000000
bigcom164             bigcom164 0.000000000
bigcom166             bigcom166 0.000000000
bigcom167             bigcom167 0.000000000
bigcom171             bigcom171 0.000000000
bigcom173             bigcom173 0.000000000
bigcom175             bigcom175 0.000000000
bigcom176             bigcom176 0.000000000
bigcom177             bigcom177 0.000000000
bigcom178             bigcom178 0.000000000
bigcom180             bigcom180 0.000000000
bigcom181             bigcom181 0.000000000
bigcom184             bigcom184 0.000000000
bigcom186             bigcom186 0.000000000
bigcom187             bigcom187 0.000000000
bigcom189             bigcom189 0.000000000
bigcom194             bigcom194 0.000000000
bigcom195             bigcom195 0.000000000
bigcom196             bigcom196 0.000000000
bigcom204             bigcom204 0.000000000
bigcom205             bigcom205 0.000000000
bigcom212             bigcom212 0.000000000
bigcom214             bigcom214 0.000000000
bigcom222             bigcom222 0.000000000
bigcom223             bigcom223 0.000000000
bigcom226             bigcom226 0.000000000
bigcom227             bigcom227 0.000000000
bigcom229             bigcom229 0.000000000
bigcom233             bigcom233 0.000000000
bigcom236             bigcom236 0.000000000
bigcom237             bigcom237 0.000000000
bigcom246             bigcom246 0.000000000
bigcom248             bigcom248 0.000000000
bigcom249             bigcom249 0.000000000
bigcom250             bigcom250 0.000000000
bigcom254             bigcom254 0.000000000
bigcom266             bigcom266 0.000000000
bigcom269             bigcom269 0.000000000
bigcom272             bigcom272 0.000000000
bigcom274             bigcom274 0.000000000
bigcom281             bigcom281 0.000000000
bigcom291             bigcom291 0.000000000
bigcom292             bigcom292 0.000000000
bigcom295             bigcom295 0.000000000
bigcom299             bigcom299 0.000000000
bigcom301             bigcom301 0.000000000
bigcom306             bigcom306 0.000000000
bigcom309             bigcom309 0.000000000
bigcom314             bigcom314 0.000000000
bigcom321             bigcom321 0.000000000
bigcom341             bigcom341 0.000000000
bigcom350             bigcom350 0.000000000
bigcom353             bigcom353 0.000000000
bigcom359             bigcom359 0.000000000
bigcom363             bigcom363 0.000000000
bigcom365             bigcom365 0.000000000
bigcom385             bigcom385 0.000000000
bigcom386             bigcom386 0.000000000
bigcom408             bigcom408 0.000000000
bigcom412             bigcom412 0.000000000
bigcom480             bigcom480 0.000000000
membership_s3     membership_s3 0.000000000
membership_s8     membership_s8 0.000000000
membership_s9     membership_s9 0.000000000
membership_s11   membership_s11 0.000000000
membership_s14   membership_s14 0.000000000
membership_s15   membership_s15 0.000000000
membership_s16   membership_s16 0.000000000
membership_s17   membership_s17 0.000000000
membership_s18   membership_s18 0.000000000
membership_s20   membership_s20 0.000000000
membership_s22   membership_s22 0.000000000
membership_s25   membership_s25 0.000000000
membership_s26   membership_s26 0.000000000
membership_s28   membership_s28 0.000000000
membership_s33   membership_s33 0.000000000
[1] "Dataset: all_C Model RF, run: 6 of 10 2015-06-18 13:16:19"
     |      Out-of-bag   |
Tree |      MSE  %Var(y) |
   1 |  0.07906   201.21 |
   2 |  0.07438   189.31 |
   3 |  0.06864   174.71 |
   4 |  0.06626   168.64 |
   5 |  0.06329   161.09 |
   6 |  0.06145   156.39 |
   7 |  0.05857   149.06 |
   8 |  0.05784   147.22 |
   9 |  0.05637   143.47 |
  10 |  0.05497   139.92 |
  11 |  0.05443   138.53 |
  12 |  0.05285   134.50 |
  13 |  0.05166   131.48 |
  14 |  0.05125   130.43 |
  15 |  0.05065   128.92 |
  16 |  0.05013   127.58 |
  17 |  0.04951   126.01 |
  18 |  0.04915   125.10 |
  19 |  0.04864   123.81 |
  20 |  0.04826   122.82 |
  21 |  0.04805   122.29 |
  22 |  0.04786   121.81 |
  23 |  0.04755   121.02 |
  24 |  0.04728   120.32 |
  25 |  0.04703   119.70 |
  26 |  0.04683   119.20 |
  27 |  0.04668   118.80 |
  28 |  0.04653   118.42 |
  29 |  0.04645   118.22 |
  30 |  0.04635   117.97 |
  31 |  0.04617   117.50 |
  32 |  0.04606   117.22 |
  33 |  0.04591   116.85 |
  34 |  0.04585   116.69 |
  35 |   0.0458   116.57 |
  36 |  0.04571   116.33 |
  37 |  0.04561   116.08 |
  38 |  0.04553   115.88 |
  39 |  0.04551   115.82 |
  40 |  0.04551   115.83 |
  41 |  0.04539   115.52 |
  42 |  0.04535   115.41 |
  43 |  0.04533   115.37 |
  44 |  0.04528   115.25 |
  45 |  0.04521   115.05 |
  46 |  0.04523   115.12 |
  47 |  0.04524   115.15 |
  48 |  0.04518   114.98 |
  49 |  0.04514   114.90 |
  50 |  0.04508   114.74 |
  51 |  0.04499   114.50 |
  52 |  0.04495   114.40 |
  53 |  0.04493   114.36 |
  54 |   0.0449   114.27 |
  55 |  0.04486   114.17 |
  56 |  0.04487   114.20 |
  57 |  0.04482   114.08 |
  58 |   0.0448   114.02 |
  59 |  0.04476   113.91 |
  60 |  0.04473   113.85 |
  61 |  0.04475   113.88 |
  62 |   0.0447   113.76 |
  63 |  0.04467   113.69 |
  64 |  0.04464   113.62 |
  65 |  0.04461   113.54 |
  66 |   0.0446   113.52 |
  67 |  0.04458   113.46 |
  68 |  0.04454   113.37 |
  69 |  0.04451   113.28 |
  70 |   0.0445   113.25 |
  71 |  0.04446   113.15 |
  72 |  0.04441   113.03 |
  73 |  0.04439   112.99 |
  74 |  0.04436   112.91 |
  75 |  0.04433   112.82 |
  76 |  0.04432   112.80 |
  77 |  0.04428   112.70 |
  78 |  0.04427   112.67 |
  79 |  0.04422   112.55 |
  80 |   0.0442   112.48 |
  81 |  0.04417   112.43 |
  82 |  0.04415   112.38 |
  83 |  0.04414   112.35 |
  84 |   0.0441   112.23 |
  85 |  0.04408   112.19 |
  86 |  0.04405   112.11 |
  87 |  0.04405   112.11 |
  88 |  0.04404   112.08 |
  89 |  0.04404   112.08 |
  90 |  0.04402   112.04 |
  91 |  0.04401   112.02 |
  92 |  0.04399   111.97 |
  93 |    0.044   111.97 |
  94 |  0.04397   111.92 |
  95 |  0.04397   111.92 |
  96 |  0.04395   111.86 |
  97 |  0.04395   111.85 |
  98 |  0.04394   111.83 |
  99 |   0.0439   111.72 |
 100 |  0.04389   111.71 |
[1] "Random Forest variable coefficients"
                      %IncMSE IncNodePurity
graph5           6.631563e-03  1.374416e+00
graph6           8.641977e-03  2.225985e+00
graph7           3.817099e-03  1.455928e+00
graph8           4.555276e-04  4.104008e-01
graph9           7.753045e-03  2.605437e+00
graph10          1.230238e-02  3.514295e+00
graph11          1.386720e-02  3.629469e+00
graph12          7.791625e-03  2.638144e+00
graph13          7.519630e-03  3.156471e+00
graph14          7.310744e-03  2.299189e+00
graph15          1.235736e-02  2.143628e+00
graph16          1.053562e-02  3.309059e+00
graph17          8.428753e-03  2.620631e+00
graph18          6.842721e-03  1.324106e+00
graph19          1.018295e-02  2.766207e+00
graph20          6.414771e-03  2.236035e+00
graph21          9.396719e-03  1.832737e+00
graph22          5.754363e-03  1.765033e+00
graph23          1.025927e-02  2.963481e+00
graph24          4.893963e-03  1.440616e+00
graph25          3.602065e-03  1.326038e+00
graph26          7.481805e-03  1.616810e+00
graph27          2.229218e-03  6.202931e-01
graph28          9.886748e-04  6.264233e-01
graph29          1.018844e-03  4.329369e-01
orbit0           5.827125e-04  6.030361e-01
orbit1           7.686936e-03  2.578277e+00
orbit2           2.987536e-03  1.139875e+00
orbit3           1.482391e-03  7.072098e-01
orbit4           8.279795e-03  2.337570e+00
orbit5           9.057953e-03  2.206524e+00
orbit6           7.539997e-03  2.805069e+00
orbit7           4.500847e-03  8.797595e-01
orbit8           4.873527e-03  1.570710e+00
orbit9           9.482764e-03  2.139732e+00
orbit10          7.587223e-03  1.305324e+00
orbit11          2.406404e-03  9.159607e-01
orbit12          4.382458e-03  1.094897e+00
orbit13          2.471810e-03  5.694634e-01
orbit14          8.946247e-04  4.605561e-01
orbit15          7.894437e-03  2.542798e+00
orbit16          1.040237e-02  2.018687e+00
orbit17          1.165334e-02  2.524090e+00
orbit18          1.928054e-02  5.743811e+00
orbit19          1.342470e-02  2.981738e+00
orbit20          1.499072e-02  2.545528e+00
orbit21          7.705441e-03  1.560903e+00
orbit22          1.221612e-02  3.602955e+00
orbit23          4.696257e-03  1.174689e+00
orbit24          1.142243e-02  2.976774e+00
orbit25          1.037627e-02  1.460186e+00
orbit26          5.927389e-03  1.051426e+00
orbit27          1.506552e-02  3.974891e+00
orbit28          1.172372e-02  1.945248e+00
orbit29          7.895291e-03  1.531883e+00
orbit30          6.935373e-03  1.402463e+00
orbit31          9.698930e-03  3.048861e+00
orbit32          1.066465e-02  1.885826e+00
orbit33          4.568749e-03  9.362663e-01
orbit34          1.316563e-02  2.398224e+00
orbit35          1.532432e-02  3.604056e+00
orbit36          1.560502e-02  2.841410e+00
orbit37          6.405892e-03  1.980594e+00
orbit38          1.044786e-02  1.418501e+00
orbit39          1.147031e-02  3.487040e+00
orbit40          6.491290e-03  1.455819e+00
orbit41          4.029326e-03  8.887100e-01
orbit42          3.060075e-03  6.341809e-01
orbit43          5.578870e-03  1.094760e+00
orbit44          4.302673e-03  7.942248e-01
orbit45          1.622981e-02  3.590745e+00
orbit46          6.038924e-03  1.494381e+00
orbit47          5.052220e-03  1.283499e+00
orbit48          6.269175e-03  1.260830e+00
orbit49          6.498649e-03  2.249868e+00
orbit50          4.611841e-03  1.979204e+00
orbit51          8.646126e-03  1.737605e+00
orbit52          1.230382e-02  1.814291e+00
orbit53          3.673423e-03  1.047938e+00
orbit54          5.290606e-03  1.822370e+00
orbit55          2.249767e-03  5.515219e-01
orbit56          1.036959e-02  3.895223e+00
orbit57          8.480303e-03  9.391728e-01
orbit58          2.726602e-03  6.157970e-01
orbit59          5.492107e-03  1.403008e+00
orbit60          4.160875e-03  6.278877e-01
orbit61          2.065138e-03  8.404008e-01
orbit62          6.071740e-03  2.035223e+00
orbit63          4.944233e-03  1.519778e+00
orbit64          4.294552e-03  9.285260e-01
orbit65          7.514530e-03  1.878585e+00
orbit66          1.994037e-03  9.317346e-01
orbit67          3.429041e-03  5.880047e-01
orbit68          3.783363e-03  1.003843e+00
orbit69          2.525410e-03  7.525553e-01
orbit70          2.364635e-03  6.900141e-01
orbit71          2.394077e-03  4.882125e-01
orbit72          6.954806e-04  5.282766e-01
AP               1.139151e-04  3.334627e-01
bet              1.359440e-02  4.454533e+00
ecc              1.663082e-03  7.016239e-01
eccrad           1.737225e-03  7.860448e-01
close            7.647421e-03  2.304501e+00
constraint       6.377450e-03  3.242403e+00
coreness         2.986176e-03  1.312065e+00
knn              7.706277e-03  4.674016e+00
hubscore         1.178993e-02  2.190760e+00
pagerank         1.243637e-02  8.444126e+00
trans            2.935289e-03  2.839115e+00
evcent           5.522334e-03  2.347313e+00
first            2.623913e-03  7.135312e-01
upto_second      5.109695e-03  2.077340e+00
upto_third       8.665038e-03  2.593669e+00
upto_fourth      8.965630e-03  2.292148e+00
upto_fifth       9.992908e-03  2.375669e+00
upto_sixth       6.733940e-03  2.475932e+00
second           6.573440e-03  2.293854e+00
third            1.574109e-02  4.989732e+00
fourth           8.408316e-03  5.403582e+00
fifth            5.439735e-03  4.388722e+00
sixth            7.296032e-03  4.114384e+00
ratio1           7.936708e-03  4.159263e+00
ratio2           9.532854e-03  6.716811e+00
ratio3           1.728310e-02  5.025505e+00
ratio4           8.731063e-03  4.988961e+00
ratio5           6.318473e-03  8.598502e+00
ratio6           1.140809e-02  4.758664e+00
selfinter        1.000894e-03  9.310056e-01
walktrap_vertex  3.295756e-03  3.900393e+00
bigcom1          1.707308e-04  4.585657e-01
bigcom2         -3.759576e-06  3.249788e-01
bigcom3          5.334514e-05  6.433606e-01
bigcom4          8.531455e-04  6.947060e-01
bigcom6          0.000000e+00  0.000000e+00
bigcom8          5.787029e-05  2.569569e-01
bigcom9         -3.873166e-05  4.794438e-01
bigcom11         1.476946e-04  7.557880e-01
bigcom13         0.000000e+00  0.000000e+00
bigcom15        -1.621617e-05  2.048954e-01
bigcom16        -6.937915e-06  1.811971e-01
bigcom21         2.790839e-04  8.673953e-01
bigcom22        -3.111312e-05  5.058347e-01
bigcom24        -2.868082e-05  3.874013e-01
bigcom26         0.000000e+00  1.561251e-19
bigcom28         2.662509e-04  5.796898e-01
bigcom30        -5.395721e-05  4.423061e-01
bigcom31         0.000000e+00  0.000000e+00
bigcom32        -3.533311e-06  4.300418e-01
bigcom33         0.000000e+00  0.000000e+00
bigcom34         4.019620e-07  4.660780e-01
bigcom36         0.000000e+00  3.469447e-20
bigcom37         0.000000e+00  0.000000e+00
bigcom38        -1.754973e-05  4.754256e-01
bigcom39        -8.791716e-07  1.924131e-01
bigcom40         6.695441e-04  6.676826e-01
bigcom43        -1.309713e-05  4.573130e-01
bigcom44         2.928492e-04  3.384320e-01
bigcom46         0.000000e+00  1.734723e-20
bigcom47        -7.483278e-06  2.334586e-01
bigcom49        -1.441898e-05  2.279121e-01
bigcom50        -4.605208e-05  3.865435e-01
bigcom51         0.000000e+00  0.000000e+00
bigcom52         0.000000e+00  0.000000e+00
bigcom54         0.000000e+00  0.000000e+00
bigcom56         0.000000e+00  3.469447e-20
bigcom62         0.000000e+00  3.469447e-20
bigcom66         0.000000e+00  0.000000e+00
bigcom68         0.000000e+00  0.000000e+00
bigcom69         0.000000e+00  0.000000e+00
bigcom71         0.000000e+00  1.734723e-20
bigcom72         0.000000e+00  1.734723e-20
bigcom73         0.000000e+00  0.000000e+00
bigcom74         0.000000e+00  6.938894e-20
bigcom75         0.000000e+00  0.000000e+00
bigcom76         0.000000e+00  0.000000e+00
bigcom77         0.000000e+00  5.204170e-20
bigcom79         0.000000e+00  0.000000e+00
bigcom80         0.000000e+00  0.000000e+00
bigcom82         0.000000e+00  6.938894e-20
bigcom83         0.000000e+00  0.000000e+00
bigcom84        -4.869021e-05  5.594504e-01
bigcom85         0.000000e+00  5.551115e-19
bigcom87         0.000000e+00  0.000000e+00
bigcom89         0.000000e+00  0.000000e+00
bigcom91         0.000000e+00  5.551115e-19
bigcom92         0.000000e+00  1.734723e-19
bigcom93         0.000000e+00  0.000000e+00
bigcom96         0.000000e+00  0.000000e+00
bigcom97        -3.944166e-05  7.314779e-01
bigcom98        -3.563670e-06  5.022833e-01
bigcom99         0.000000e+00  5.204170e-20
bigcom101        1.069049e-06  2.757053e-01
bigcom104        0.000000e+00  0.000000e+00
bigcom106        0.000000e+00  0.000000e+00
bigcom109       -1.266652e-06  4.944805e-01
bigcom113        0.000000e+00  0.000000e+00
bigcom116        2.730554e-05  4.938342e-01
bigcom120        0.000000e+00  8.673617e-20
bigcom123       -9.201351e-06  5.212538e-01
bigcom126        0.000000e+00  3.469447e-20
bigcom127        0.000000e+00  6.245005e-19
bigcom137        0.000000e+00  1.734723e-20
bigcom139        0.000000e+00  0.000000e+00
bigcom140       -1.028329e-05  3.700788e-01
bigcom143       -3.006381e-05  3.156276e-01
bigcom145        0.000000e+00  0.000000e+00
bigcom146        0.000000e+00  0.000000e+00
bigcom147        5.848952e-06  2.894602e-01
bigcom149        0.000000e+00  0.000000e+00
bigcom153        4.239883e-05  6.283748e-01
bigcom154        0.000000e+00  1.110223e-18
bigcom156        0.000000e+00  0.000000e+00
bigcom157        0.000000e+00  0.000000e+00
bigcom158        0.000000e+00  0.000000e+00
bigcom160        0.000000e+00  0.000000e+00
bigcom161        5.963025e-06  5.892684e-01
bigcom162        5.124609e-06  5.329460e-01
bigcom164       -3.638253e-05  6.116595e-01
bigcom166        0.000000e+00  0.000000e+00
bigcom167        0.000000e+00  1.734723e-20
bigcom171        0.000000e+00  0.000000e+00
bigcom173        0.000000e+00  0.000000e+00
bigcom175       -1.795556e-05  4.211662e-01
bigcom176       -1.941569e-05  4.247683e-01
bigcom177       -2.462078e-05  3.895330e-01
bigcom178        0.000000e+00  0.000000e+00
bigcom180        0.000000e+00  0.000000e+00
bigcom181        0.000000e+00  5.204170e-20
bigcom184        0.000000e+00  0.000000e+00
bigcom186        0.000000e+00  0.000000e+00
bigcom187        0.000000e+00  0.000000e+00
bigcom189        1.259001e-05  4.584427e-01
bigcom194        0.000000e+00  0.000000e+00
bigcom195        0.000000e+00  5.204170e-20
bigcom196        4.366826e-06  5.757857e-01
bigcom204        0.000000e+00  0.000000e+00
bigcom205       -1.058701e-05  4.050558e-01
bigcom212        0.000000e+00  0.000000e+00
bigcom214        0.000000e+00  0.000000e+00
bigcom222       -9.841720e-06  5.222986e-01
bigcom223        0.000000e+00  3.469447e-20
bigcom226        0.000000e+00  5.898060e-19
bigcom227        0.000000e+00  0.000000e+00
bigcom229        0.000000e+00  0.000000e+00
bigcom233        0.000000e+00  0.000000e+00
bigcom236        0.000000e+00  3.469447e-20
bigcom237        0.000000e+00  5.898060e-19
bigcom246       -1.184189e-05  3.529567e-01
bigcom248        1.744324e-05  5.739624e-01
bigcom249        0.000000e+00  0.000000e+00
bigcom250       -3.487420e-06  3.782970e-01
bigcom254        0.000000e+00  0.000000e+00
bigcom266       -5.037615e-06  6.249217e-01
bigcom269        0.000000e+00  0.000000e+00
bigcom272        0.000000e+00  0.000000e+00
bigcom274        0.000000e+00  1.387779e-19
bigcom281        0.000000e+00  5.551115e-19
bigcom291        0.000000e+00  0.000000e+00
bigcom292        0.000000e+00  0.000000e+00
bigcom295       -3.739351e-05  3.253625e-01
bigcom299        0.000000e+00  0.000000e+00
bigcom301        0.000000e+00  1.734723e-20
bigcom306        0.000000e+00  7.500000e-03
bigcom309        0.000000e+00  0.000000e+00
bigcom314        0.000000e+00  0.000000e+00
bigcom321        0.000000e+00  0.000000e+00
bigcom341        0.000000e+00  0.000000e+00
bigcom350        0.000000e+00  0.000000e+00
bigcom353        0.000000e+00  5.724587e-19
bigcom359        0.000000e+00  1.734723e-20
bigcom363        0.000000e+00  0.000000e+00
bigcom365       -3.552160e-05  4.755333e-01
bigcom385       -2.007917e-05  4.346689e-01
bigcom386        0.000000e+00  0.000000e+00
bigcom408        4.612083e-08  2.534757e-01
bigcom412        0.000000e+00  6.938894e-20
bigcom480        7.632790e-07  5.499250e-01
spin_vertex      1.561145e-03  4.253370e+00
membership_s1    1.453862e-04  5.562504e-01
membership_s3    0.000000e+00  5.551115e-19
membership_s4    1.631785e-04  6.301208e-01
membership_s5    2.855377e-04  8.220265e-01
membership_s6    5.278960e-04  7.829538e-01
membership_s7    9.814078e-05  1.216781e+00
membership_s8    0.000000e+00  6.938894e-20
membership_s9   -6.388231e-06  1.090625e-01
membership_s11   7.659264e-06  2.817753e-01
membership_s12   2.461976e-07  5.812343e-01
membership_s14   0.000000e+00  0.000000e+00
membership_s15   2.373257e-05  1.925125e-01
membership_s16   4.288643e-06  4.264175e-01
membership_s17   0.000000e+00  1.110223e-18
membership_s18   3.211061e-05  2.899030e-01
membership_s20  -3.325342e-05  4.149981e-01
membership_s21   6.946948e-05  4.215882e-01
membership_s22   1.014945e-06  7.619048e-03
membership_s24   5.041706e-06  4.813464e-01
membership_s25   0.000000e+00  6.071532e-19
membership_s26   0.000000e+00  9.629630e-03
membership_s27   2.675152e-04  1.286795e+00
membership_s28   2.342966e-05  7.640569e-02
membership_s30   1.683448e-04  4.898838e-01
membership_s31   3.734414e-05  7.860201e-01
membership_s32   1.206630e-04  9.610108e-01
membership_s33   0.000000e+00  5.204170e-20
membership_s36   7.457523e-04  1.046118e+00
membership_s37  -2.586721e-05  3.560321e-01
V1               8.944734e-03  7.858473e+00
V2               5.550438e-03  9.815364e+00
pdi              1.107785e-04  5.101041e-01
adhesion         1.525165e-02  7.438329e+00
cohesion         1.627554e-02  7.925711e+00
inner            1.126127e-02  7.928295e+00
outer            5.318461e-03  7.451760e+00
ioratio          9.786539e-03  7.067607e+00
comsize          7.654175e-03  8.170930e+00
[1] "Dataset: all_C Model GLM, run: 6 of 10 2015-06-18 13:23:38"
[1] "glmnet variable coefficients"
                         [,1]          [,2]
(Intercept)     -3.153101e+00 -3.111127e+00
graph0          -1.213327e-41 -8.005096e-07
graph1          -1.696321e-44 -1.757114e-09
graph2          -3.150618e-42 -1.678881e-07
graph3          -2.470516e-46 -4.519630e-13
graph4          -4.232149e-47 -5.373724e-12
graph5           2.746021e-43  4.810477e-08
graph6          -5.147995e-45 -5.063993e-10
graph7          -5.135954e-44  3.007678e-09
graph8          -7.663400e-42 -9.272938e-07
graph9           2.321310e-48  1.074439e-12
graph10         -9.389019e-49 -1.109014e-13
graph11         -9.515003e-50 -1.227249e-14
graph12         -3.342156e-47 -3.237525e-12
graph13         -8.293740e-47 -1.809163e-12
graph14         -9.801974e-48 -1.221285e-12
graph15          5.741678e-45  1.176188e-09
graph16         -3.716250e-47  5.956001e-13
graph17         -2.307618e-46 -2.220130e-11
graph18         -5.958551e-45 -6.130166e-10
graph19         -7.411193e-46 -6.057844e-11
graph20          4.835353e-44  7.481183e-09
graph21         -6.950264e-46  1.421217e-10
graph22          1.992892e-44  3.670226e-09
graph23         -9.441802e-45 -1.065613e-09
graph24         -9.293549e-45 -8.764199e-10
graph25         -5.409597e-45  1.420754e-09
graph26         -4.730930e-44 -4.799224e-09
graph27         -2.669638e-43 -2.752316e-08
graph28         -7.239268e-43 -8.881750e-08
graph29         -1.247198e-41 -1.635483e-06
orbit0          -1.213327e-41 -8.006971e-07
orbit1          -1.154137e-42 -1.346559e-07
orbit2          -9.775932e-45 -9.077345e-10
orbit3          -3.150618e-42 -1.678201e-07
orbit4          -1.015567e-44 -8.437364e-10
orbit5          -1.194240e-46  1.283336e-11
orbit6          -3.622131e-45 -4.680871e-10
orbit7          -2.953506e-47 -3.720426e-12
orbit8           2.746021e-43  4.810669e-08
orbit9          -4.485851e-43 -4.959061e-08
orbit10         -2.386778e-44 -2.041217e-09
orbit11         -4.162017e-45 -4.274104e-10
orbit12         -5.375857e-43 -3.192455e-08
orbit13         -1.367836e-44  9.713443e-09
orbit14         -7.663400e-42 -9.271144e-07
orbit15         -3.234429e-46 -3.124966e-11
orbit16          1.218061e-47  2.456972e-12
orbit17         -5.941557e-47 -3.962091e-12
orbit18          4.343640e-50  2.593032e-12
orbit19         -1.227916e-46 -1.539521e-11
orbit20         -1.067128e-47 -8.986699e-13
orbit21         -7.331907e-49 -8.943954e-14
orbit22         -5.445835e-48 -7.118151e-13
orbit23         -6.242941e-50 -7.992629e-15
orbit24         -1.644028e-45 -1.658133e-10
orbit25         -5.537805e-46 -4.840639e-11
orbit26         -2.716070e-47 -2.650310e-12
orbit27         -5.618022e-45 -4.330317e-10
orbit28          6.481746e-47  3.808028e-11
orbit29         -6.502077e-47  3.474724e-11
orbit30         -3.148165e-46 -2.987950e-11
orbit31         -1.030903e-45 -1.316945e-10
orbit32         -1.452357e-46 -1.705392e-11
orbit33         -6.541084e-48 -8.239030e-13
orbit34          5.741678e-45  1.176737e-09
orbit35         -2.102665e-44 -2.468252e-09
orbit36          2.743289e-45  4.456775e-10
orbit37         -9.096428e-46 -7.745603e-11
orbit38         -6.107541e-47 -4.732635e-12
orbit39         -3.673922e-44 -4.269849e-09
orbit40         -1.833323e-45 -1.346782e-10
orbit41         -2.077114e-46  2.187345e-11
orbit42         -2.669941e-46 -2.994712e-11
orbit43         -7.759999e-45 -2.824634e-10
orbit44         -9.205958e-45 -1.123140e-09
orbit45         -4.978906e-44 -4.781464e-09
orbit46         -8.990853e-47  5.422032e-10
orbit47         -1.365698e-45 -1.290753e-10
orbit48         -1.481373e-45 -1.263608e-10
orbit49         -4.993240e-44 -4.413285e-09
orbit50          7.583534e-44  1.131538e-08
orbit51          1.396238e-44  3.057541e-09
orbit52         -2.743631e-44 -1.306362e-09
orbit53         -3.057705e-45 -1.365409e-10
orbit54          2.347681e-45  4.657041e-09
orbit55          2.671867e-44  4.541942e-09
orbit56         -3.405861e-43 -3.395410e-08
orbit57         -1.704793e-44 -1.918240e-09
orbit58         -1.335225e-44 -1.533593e-09
orbit59         -2.388946e-44 -1.369520e-10
orbit60         -1.230725e-44 -7.267588e-10
orbit61         -3.146669e-44 -3.773092e-09
orbit62          3.703463e-44  3.212710e-08
orbit63          1.208372e-43  2.116902e-08
orbit64         -1.930913e-43 -2.272057e-08
orbit65         -1.498968e-44  3.256821e-08
orbit66         -2.148570e-43 -2.463121e-08
orbit67         -5.673362e-44 -5.479017e-09
orbit68         -7.138949e-44  6.057137e-09
orbit69         -2.012736e-42 -2.638663e-07
orbit70         -2.522374e-42 -2.984129e-07
orbit71         -9.323321e-43 -1.156963e-07
orbit72         -1.247198e-41 -1.634953e-06
AP              -6.703472e-39 -9.227816e-04
bet             -1.638601e-45 -1.645191e-10
ecc              7.303480e-39  9.800363e-04
eccrad           4.382088e-38  5.879943e-03
close           -1.349608e-37 -1.767398e-02
constraint       1.376907e-38  1.863460e-03
coreness        -4.369780e-40 -5.598248e-05
knn             -2.313087e-43  1.846961e-08
hubscore        -2.548355e-38 -2.295178e-03
pagerank        -1.266441e-37 -1.861045e-02
trans            6.298945e-39  9.395881e-04
evcent          -2.651463e-38 -2.434986e-03
first           -1.213327e-41 -7.970684e-07
upto_second     -2.657117e-42 -3.297873e-07
upto_third      -1.260335e-42 -1.646346e-07
upto_fourth     -2.859785e-42 -3.861833e-07
upto_fifth      -7.829915e-42 -1.075285e-06
upto_sixth      -1.525053e-41 -2.122094e-06
second          -2.737992e-42 -3.405305e-07
third           -1.667045e-42 -2.201983e-07
fourth           6.004930e-43  6.913736e-08
fifth            3.015539e-42  4.037623e-07
sixth            9.301897e-42  1.270575e-06
ratio1          -8.442932e-44  3.432705e-08
ratio2           6.959689e-42  7.504467e-07
ratio3           3.763654e-41  4.736777e-06
ratio4           2.581703e-40  3.628950e-05
ratio5          -8.146355e-42 -1.711727e-06
ratio6           9.312212e-42  1.269438e-06
selfinter        2.270668e-39  3.674332e-04
walktrap_vertex -2.919417e-39 -3.457804e-04
bigcom1         -1.205855e-38 -1.710053e-03
bigcom2          4.283478e-38  6.165743e-03
bigcom3         -7.825107e-39 -1.105556e-03
bigcom4          3.203131e-39  5.016778e-04
bigcom6         -4.140034e-38 -5.947925e-03
bigcom8         -9.945139e-39 -1.410251e-03
bigcom9          4.903314e-38  7.040596e-03
bigcom11         9.054261e-38  1.299035e-02
bigcom13        -4.148674e-38 -5.961420e-03
bigcom15         1.045089e-38  1.497669e-03
bigcom16         3.635633e-38  5.186528e-03
bigcom21         6.130892e-38  8.788431e-03
bigcom22         6.375723e-39  9.236985e-04
bigcom24         1.029771e-37  1.476884e-02
bigcom26        -4.173761e-38 -5.977627e-03
bigcom28        -3.761135e-40 -6.872226e-06
bigcom30         2.947553e-39  4.255441e-04
bigcom31        -4.140034e-38 -5.946517e-03
bigcom32         1.475574e-38  2.088073e-03
bigcom33        -4.140034e-38 -5.950786e-03
bigcom34         1.270305e-37  1.821528e-02
bigcom36        -4.143140e-38 -5.965055e-03
bigcom37        -4.139689e-38 -5.949131e-03
bigcom38         9.341371e-38  1.339109e-02
bigcom39        -7.732387e-39 -1.105966e-03
bigcom40        -7.095736e-39 -9.800733e-04
bigcom43         4.283478e-38  6.145424e-03
bigcom44         2.094542e-39  2.983260e-04
bigcom46        -4.146251e-38 -5.957425e-03
bigcom47         2.177722e-38  3.125505e-03
bigcom49         3.080288e-38  4.419051e-03
bigcom50         7.090348e-38  1.015161e-02
bigcom51        -4.140379e-38 -5.968949e-03
bigcom52        -4.140379e-38 -5.968771e-03
bigcom54        -4.139344e-38 -5.974860e-03
bigcom56        -4.144177e-38 -5.951103e-03
bigcom62        -4.140034e-38 -5.959142e-03
bigcom66        -4.140034e-38 -5.973772e-03
bigcom68        -4.140379e-38 -5.964220e-03
bigcom69        -4.143831e-38 -5.977142e-03
bigcom71        -4.144177e-38 -5.937887e-03
bigcom72        -4.140724e-38 -5.966547e-03
bigcom73        -4.145214e-38 -5.948148e-03
bigcom74        -4.143140e-38 -5.947152e-03
bigcom75        -4.140034e-38 -5.950997e-03
bigcom76        -4.142104e-38 -5.949386e-03
bigcom77        -4.142104e-38 -5.941610e-03
bigcom79        -4.140379e-38 -5.982055e-03
bigcom80        -4.142104e-38 -5.994507e-03
bigcom82        -4.141414e-38 -5.965922e-03
bigcom83        -4.140034e-38 -5.922144e-03
bigcom84         1.270305e-37  1.822572e-02
bigcom85        -4.141069e-38 -5.965243e-03
bigcom87        -4.142795e-38 -5.952376e-03
bigcom89        -4.140034e-38 -5.954973e-03
bigcom91        -4.142104e-38 -5.953226e-03
bigcom92        -4.150407e-38 -5.959576e-03
bigcom93        -4.140034e-38 -5.904124e-03
bigcom96        -4.140034e-38 -5.961409e-03
bigcom97         1.030372e-37  1.479287e-02
bigcom98         1.607040e-37  2.301073e-02
bigcom99        -4.140034e-38 -5.977768e-03
bigcom101        4.654090e-38  6.643778e-03
bigcom104       -4.143140e-38 -5.939618e-03
bigcom106       -4.140724e-38 -5.988789e-03
bigcom109        1.270305e-37  1.823056e-02
bigcom113       -4.140724e-38 -5.966645e-03
bigcom116        2.544076e-39  3.849197e-04
bigcom120       -4.140379e-38 -6.001670e-03
bigcom123        1.029771e-37  1.479431e-02
bigcom126       -4.140034e-38 -5.984791e-03
bigcom127       -4.140724e-38 -5.989009e-03
bigcom137       -4.142104e-38 -5.957128e-03
bigcom139       -4.140034e-38 -5.939099e-03
bigcom140        1.607040e-37  2.304484e-02
bigcom143        1.607040e-37  2.301109e-02
bigcom145       -4.140724e-38 -5.918104e-03
bigcom146       -4.141069e-38 -5.917612e-03
bigcom147        4.538893e-39  6.673222e-04
bigcom149       -4.139344e-38 -5.927070e-03
bigcom153        1.141406e-37  1.634743e-02
bigcom154       -4.142450e-38 -5.950532e-03
bigcom156       -4.140379e-38 -5.965324e-03
bigcom157       -4.143140e-38 -5.907872e-03
bigcom158       -4.139689e-38 -5.985487e-03
bigcom160       -4.140379e-38 -5.952810e-03
bigcom161        1.607040e-37  2.303148e-02
bigcom162        1.607040e-37  2.306757e-02
bigcom164        1.607040e-37  2.303264e-02
bigcom166       -4.141414e-38 -5.954657e-03
bigcom167       -4.146251e-38 -5.946556e-03
bigcom171       -4.142104e-38 -5.940843e-03
bigcom173       -4.140724e-38 -5.936672e-03
bigcom175        1.607040e-37  2.305554e-02
bigcom176        1.607040e-37  2.302954e-02
bigcom177        1.270305e-37  1.822566e-02
bigcom178       -4.140724e-38 -5.945859e-03
bigcom180       -4.140034e-38 -5.942141e-03
bigcom181       -4.143140e-38 -5.937018e-03
bigcom184       -4.140034e-38 -5.901077e-03
bigcom186       -4.140034e-38 -5.979636e-03
bigcom187       -4.140034e-38 -5.967472e-03
bigcom189        5.967669e-38  8.564885e-03
bigcom194       -4.140379e-38 -5.940614e-03
bigcom195       -4.140034e-38 -5.967111e-03
bigcom196        2.112125e-37  3.027351e-02
bigcom204       -4.141414e-38 -5.932026e-03
bigcom205        2.112125e-37  3.028444e-02
bigcom212       -4.140379e-38 -5.957579e-03
bigcom214       -4.140724e-38 -5.981438e-03
bigcom222        1.607040e-37  2.305953e-02
bigcom223       -4.140034e-38 -5.908390e-03
bigcom226       -4.140379e-38 -5.953010e-03
bigcom227       -4.140379e-38 -5.935156e-03
bigcom229       -4.140034e-38 -5.959989e-03
bigcom233       -4.140034e-38 -5.995133e-03
bigcom236       -4.140034e-38 -5.943513e-03
bigcom237       -4.140034e-38 -5.959107e-03
bigcom246        4.283478e-38  6.178170e-03
bigcom248        1.806017e-38  2.614841e-03
bigcom249       -4.140379e-38 -5.937174e-03
bigcom250        2.177722e-38  3.118235e-03
bigcom254       -4.140379e-38 -5.941008e-03
bigcom266        2.112125e-37  3.027373e-02
bigcom269       -4.140724e-38 -5.987577e-03
bigcom272       -4.140034e-38 -5.983951e-03
bigcom274       -4.154918e-38 -5.925717e-03
bigcom281       -4.140724e-38 -5.942378e-03
bigcom291       -4.140034e-38 -5.922245e-03
bigcom292       -4.139689e-38 -5.949737e-03
bigcom295        1.029771e-37  1.476278e-02
bigcom299       -4.139689e-38 -5.963403e-03
bigcom301       -4.142104e-38 -5.959867e-03
bigcom306       -4.140034e-38 -5.964917e-03
bigcom309       -4.140379e-38 -5.974437e-03
bigcom314       -4.140379e-38 -5.969175e-03
bigcom321       -4.142104e-38 -5.953745e-03
bigcom341       -4.139689e-38 -5.949527e-03
bigcom350       -4.140034e-38 -5.963676e-03
bigcom353       -4.140034e-38 -5.982813e-03
bigcom359       -4.139689e-38 -5.946677e-03
bigcom363       -4.139689e-38 -6.013342e-03
bigcom365        1.607040e-37  2.304155e-02
bigcom385        1.029771e-37  1.476269e-02
bigcom386       -4.140034e-38 -5.924223e-03
bigcom408        5.049051e-38  7.246212e-03
bigcom412       -4.140379e-38 -5.925000e-03
bigcom480        1.270305e-37  1.822422e-02
spin_vertex      1.436575e-38  1.918710e-03
membership_s1   -4.259492e-39 -6.387334e-04
membership_s3   -4.145560e-38 -6.051421e-03
membership_s4   -4.844698e-39 -6.734147e-04
membership_s5    5.643671e-39  8.219697e-04
membership_s6   -3.427035e-39 -4.601666e-04
membership_s7    2.752947e-39  3.972996e-04
membership_s8   -4.141759e-38 -5.996440e-03
membership_s9    1.806017e-38  2.479394e-03
membership_s11   5.049051e-38  7.141411e-03
membership_s12   1.030372e-37  1.476643e-02
membership_s14  -4.141414e-38 -6.075494e-03
membership_s15  -2.421575e-38 -3.490764e-03
membership_s16   3.080288e-38  4.380471e-03
membership_s17  -4.141414e-38 -6.050916e-03
membership_s18  -2.050324e-38 -2.937787e-03
membership_s20   1.607040e-37  2.299548e-02
membership_s21  -4.941739e-39 -7.420433e-04
membership_s22  -4.149367e-38 -5.974548e-03
membership_s24   4.292065e-38  6.096701e-03
membership_s25  -4.146943e-38 -5.941348e-03
membership_s26   2.177722e-38  2.909950e-03
membership_s27   5.222935e-39  7.487711e-04
membership_s28   1.179877e-38  1.584021e-03
membership_s30  -7.059516e-39 -9.990124e-04
membership_s31  -1.660368e-39 -2.628824e-04
membership_s32   1.422494e-38  2.018806e-03
membership_s33  -4.140379e-38 -6.120855e-03
membership_s36   8.844074e-39  1.268484e-03
membership_s37   8.201310e-39  1.145739e-03
V1               6.938042e-39  8.961661e-04
V2              -1.148072e-38 -1.717040e-03
pdi             -2.040083e-36 -2.701619e-01
adhesion         1.359888e-43  2.072493e-08
cohesion        -2.734667e-43 -4.166221e-08
inner            5.505803e-44  7.620209e-09
outer           -2.211943e-43 -3.282632e-08
ioratio         -1.589488e-38 -2.335332e-03
comsize         -1.222155e-42 -1.831983e-07
[1] "Dataset: all_C Model GBM, run: 7 of 10 2015-06-18 13:23:39"
Iter   TrainDeviance   ValidDeviance   StepSize   Improve
     1        0.3482            -nan     0.0100   -0.0000
     2        0.3476            -nan     0.0100    0.0000
     3        0.3473            -nan     0.0100   -0.0000
     4        0.3467            -nan     0.0100   -0.0000
     5        0.3461            -nan     0.0100   -0.0000
     6        0.3455            -nan     0.0100   -0.0000
     7        0.3448            -nan     0.0100    0.0000
     8        0.3445            -nan     0.0100   -0.0000
     9        0.3440            -nan     0.0100   -0.0000
    10        0.3435            -nan     0.0100   -0.0000
    20        0.3390            -nan     0.0100   -0.0000
    40        0.3310            -nan     0.0100   -0.0001
    60        0.3245            -nan     0.0100   -0.0000
    80        0.3176            -nan     0.0100   -0.0000
   100        0.3120            -nan     0.0100   -0.0000
   120        0.3065            -nan     0.0100   -0.0000
   140        0.3014            -nan     0.0100   -0.0000
   160        0.2962            -nan     0.0100   -0.0000
   180        0.2919            -nan     0.0100   -0.0000
   200        0.2871            -nan     0.0100   -0.0000
   220        0.2824            -nan     0.0100   -0.0000
   240        0.2781            -nan     0.0100   -0.0000
   260        0.2741            -nan     0.0100   -0.0000
   280        0.2703            -nan     0.0100   -0.0000
   300        0.2661            -nan     0.0100   -0.0000
   320        0.2625            -nan     0.0100    0.0000
   340        0.2588            -nan     0.0100   -0.0000
   360        0.2551            -nan     0.0100   -0.0000
   380        0.2518            -nan     0.0100   -0.0000
   400        0.2486            -nan     0.0100    0.0000
   411        0.2467            -nan     0.0100   -0.0000

[1] "GBM variable coefficients"
                            var     rel.inf
V2                           V2 3.528218876
pagerank               pagerank 3.262489390
ratio5                   ratio5 3.261875105
V1                           V1 3.081770430
comsize                 comsize 2.926517577
outer                     outer 2.608564146
inner                     inner 2.453245935
ratio2                   ratio2 2.240763286
cohesion               cohesion 2.142461193
adhesion               adhesion 2.088434391
orbit18                 orbit18 2.082810052
fourth                   fourth 2.075543844
ioratio                 ioratio 2.073414299
knn                         knn 1.680445809
bet                         bet 1.659816057
spin_vertex         spin_vertex 1.622191667
walktrap_vertex walktrap_vertex 1.505032354
trans                     trans 1.470986217
ratio4                   ratio4 1.424947577
ratio3                   ratio3 1.368095981
graph13                 graph13 1.234256078
graph10                 graph10 1.160889885
ratio1                   ratio1 1.088586667
third                     third 1.064564991
graph14                 graph14 1.011657803
orbit36                 orbit36 1.004821459
orbit20                 orbit20 1.002988228
graph9                   graph9 0.995217859
orbit27                 orbit27 0.977543071
orbit39                 orbit39 0.929742756
graph6                   graph6 0.918429809
graph1                   graph1 0.899584478
graph20                 graph20 0.842342967
graph16                 graph16 0.840661047
graph23                 graph23 0.834719554
graph19                 graph19 0.825191446
graph12                 graph12 0.782469252
graph5                   graph5 0.782179970
orbit65                 orbit65 0.777353244
upto_sixth           upto_sixth 0.768483927
orbit50                 orbit50 0.747994685
fifth                     fifth 0.736740753
ratio6                   ratio6 0.726458376
graph15                 graph15 0.703463094
graph17                 graph17 0.667833787
graph11                 graph11 0.662732445
sixth                     sixth 0.658212010
graph3                   graph3 0.637857651
orbit31                 orbit31 0.621272525
graph22                 graph22 0.618282968
graph4                   graph4 0.608993953
orbit5                   orbit5 0.605313567
orbit17                 orbit17 0.598823573
orbit56                 orbit56 0.588389217
orbit35                 orbit35 0.582280176
orbit28                 orbit28 0.567266757
membership_s27   membership_s27 0.559738433
orbit19                 orbit19 0.556733221
orbit46                 orbit46 0.545606099
orbit9                   orbit9 0.528075761
orbit49                 orbit49 0.518676670
orbit45                 orbit45 0.512171544
orbit16                 orbit16 0.502198024
orbit62                 orbit62 0.500579252
orbit4                   orbit4 0.490237572
constraint           constraint 0.482188906
orbit37                 orbit37 0.477138218
graph7                   graph7 0.471616516
orbit51                 orbit51 0.462467991
graph26                 graph26 0.460982195
graph18                 graph18 0.456746493
graph21                 graph21 0.444475203
orbit40                 orbit40 0.443609424
graph25                 graph25 0.428074316
graph24                 graph24 0.419706790
upto_fifth           upto_fifth 0.414472766
close                     close 0.414386096
bigcom21               bigcom21 0.411976241
graph2                   graph2 0.400145044
orbit24                 orbit24 0.377065935
orbit63                 orbit63 0.373473718
upto_fourth         upto_fourth 0.359315192
orbit30                 orbit30 0.351205296
orbit58                 orbit58 0.348867916
orbit64                 orbit64 0.345865120
orbit48                 orbit48 0.345614151
orbit29                 orbit29 0.344469218
bigcom11               bigcom11 0.332703986
orbit44                 orbit44 0.326028158
graph27                 graph27 0.323801933
membership_s12   membership_s12 0.322870902
orbit52                 orbit52 0.320018129
upto_third           upto_third 0.315545428
hubscore               hubscore 0.305964824
orbit33                 orbit33 0.299411225
orbit21                 orbit21 0.288543410
bigcom38               bigcom38 0.280238195
membership_s32   membership_s32 0.274637688
orbit47                 orbit47 0.270769543
orbit38                 orbit38 0.252923496
orbit69                 orbit69 0.244761365
orbit54                 orbit54 0.244332549
bigcom97               bigcom97 0.243862240
orbit66                 orbit66 0.236720863
orbit41                 orbit41 0.236422963
orbit23                 orbit23 0.233344584
orbit59                 orbit59 0.230206090
orbit13                 orbit13 0.216352161
orbit6                   orbit6 0.211381328
bigcom4                 bigcom4 0.207197822
orbit70                 orbit70 0.203771931
coreness               coreness 0.202698116
orbit25                 orbit25 0.201011418
bigcom153             bigcom153 0.200442857
graph0                   graph0 0.197209391
bigcom32               bigcom32 0.195575754
orbit26                 orbit26 0.195541827
orbit57                 orbit57 0.194417549
orbit1                   orbit1 0.192761745
orbit32                 orbit32 0.182572447
bigcom9                 bigcom9 0.177962759
orbit61                 orbit61 0.175581817
orbit53                 orbit53 0.175365791
orbit55                 orbit55 0.172473392
orbit60                 orbit60 0.165666662
graph8                   graph8 0.161845997
membership_s7     membership_s7 0.159851688
selfinter             selfinter 0.159387532
membership_s4     membership_s4 0.156424270
orbit22                 orbit22 0.151499088
orbit42                 orbit42 0.147157348
orbit68                 orbit68 0.134836089
orbit15                 orbit15 0.130503917
orbit2                   orbit2 0.129400502
second                   second 0.127098285
bigcom101             bigcom101 0.123915993
graph29                 graph29 0.120964813
orbit10                 orbit10 0.119645444
membership_s36   membership_s36 0.119402431
evcent                   evcent 0.116416910
upto_second         upto_second 0.105351299
orbit43                 orbit43 0.102153993
ecc                         ecc 0.093969555
bigcom28               bigcom28 0.093239996
orbit7                   orbit7 0.090112563
membership_s37   membership_s37 0.083815948
graph28                 graph28 0.081215041
orbit11                 orbit11 0.078969487
membership_s24   membership_s24 0.076251211
orbit12                 orbit12 0.076060168
orbit71                 orbit71 0.074027829
membership_s5     membership_s5 0.067516197
membership_s30   membership_s30 0.051519733
bigcom8                 bigcom8 0.050963425
orbit67                 orbit67 0.047419668
AP                           AP 0.043003868
membership_s31   membership_s31 0.041231813
membership_s15   membership_s15 0.038928105
bigcom44               bigcom44 0.036804996
membership_s6     membership_s6 0.034849894
bigcom1                 bigcom1 0.027661620
bigcom30               bigcom30 0.026072261
membership_s21   membership_s21 0.017743256
membership_s1     membership_s1 0.012873004
membership_s9     membership_s9 0.012020545
membership_s18   membership_s18 0.010351883
bigcom116             bigcom116 0.009319600
bigcom40               bigcom40 0.008198439
pdi                         pdi 0.008008171
bigcom15               bigcom15 0.005930279
bigcom22               bigcom22 0.005869975
orbit0                   orbit0 0.000000000
orbit3                   orbit3 0.000000000
orbit8                   orbit8 0.000000000
orbit14                 orbit14 0.000000000
orbit34                 orbit34 0.000000000
orbit72                 orbit72 0.000000000
eccrad                   eccrad 0.000000000
first                     first 0.000000000
bigcom2                 bigcom2 0.000000000
bigcom3                 bigcom3 0.000000000
bigcom6                 bigcom6 0.000000000
bigcom13               bigcom13 0.000000000
bigcom16               bigcom16 0.000000000
bigcom24               bigcom24 0.000000000
bigcom26               bigcom26 0.000000000
bigcom31               bigcom31 0.000000000
bigcom33               bigcom33 0.000000000
bigcom34               bigcom34 0.000000000
bigcom36               bigcom36 0.000000000
bigcom37               bigcom37 0.000000000
bigcom39               bigcom39 0.000000000
bigcom43               bigcom43 0.000000000
bigcom46               bigcom46 0.000000000
bigcom47               bigcom47 0.000000000
bigcom49               bigcom49 0.000000000
bigcom50               bigcom50 0.000000000
bigcom51               bigcom51 0.000000000
bigcom52               bigcom52 0.000000000
bigcom54               bigcom54 0.000000000
bigcom56               bigcom56 0.000000000
bigcom62               bigcom62 0.000000000
bigcom66               bigcom66 0.000000000
bigcom68               bigcom68 0.000000000
bigcom69               bigcom69 0.000000000
bigcom71               bigcom71 0.000000000
bigcom72               bigcom72 0.000000000
bigcom73               bigcom73 0.000000000
bigcom74               bigcom74 0.000000000
bigcom75               bigcom75 0.000000000
bigcom76               bigcom76 0.000000000
bigcom77               bigcom77 0.000000000
bigcom79               bigcom79 0.000000000
bigcom80               bigcom80 0.000000000
bigcom82               bigcom82 0.000000000
bigcom83               bigcom83 0.000000000
bigcom84               bigcom84 0.000000000
bigcom85               bigcom85 0.000000000
bigcom87               bigcom87 0.000000000
bigcom89               bigcom89 0.000000000
bigcom91               bigcom91 0.000000000
bigcom92               bigcom92 0.000000000
bigcom93               bigcom93 0.000000000
bigcom96               bigcom96 0.000000000
bigcom98               bigcom98 0.000000000
bigcom99               bigcom99 0.000000000
bigcom104             bigcom104 0.000000000
bigcom106             bigcom106 0.000000000
bigcom109             bigcom109 0.000000000
bigcom113             bigcom113 0.000000000
bigcom120             bigcom120 0.000000000
bigcom123             bigcom123 0.000000000
bigcom126             bigcom126 0.000000000
bigcom127             bigcom127 0.000000000
bigcom137             bigcom137 0.000000000
bigcom139             bigcom139 0.000000000
bigcom140             bigcom140 0.000000000
bigcom143             bigcom143 0.000000000
bigcom145             bigcom145 0.000000000
bigcom146             bigcom146 0.000000000
bigcom147             bigcom147 0.000000000
bigcom149             bigcom149 0.000000000
bigcom154             bigcom154 0.000000000
bigcom156             bigcom156 0.000000000
bigcom157             bigcom157 0.000000000
bigcom158             bigcom158 0.000000000
bigcom160             bigcom160 0.000000000
bigcom161             bigcom161 0.000000000
bigcom162             bigcom162 0.000000000
bigcom164             bigcom164 0.000000000
bigcom166             bigcom166 0.000000000
bigcom167             bigcom167 0.000000000
bigcom171             bigcom171 0.000000000
bigcom173             bigcom173 0.000000000
bigcom175             bigcom175 0.000000000
bigcom176             bigcom176 0.000000000
bigcom177             bigcom177 0.000000000
bigcom178             bigcom178 0.000000000
bigcom180             bigcom180 0.000000000
bigcom181             bigcom181 0.000000000
bigcom184             bigcom184 0.000000000
bigcom186             bigcom186 0.000000000
bigcom187             bigcom187 0.000000000
bigcom189             bigcom189 0.000000000
bigcom194             bigcom194 0.000000000
bigcom195             bigcom195 0.000000000
bigcom196             bigcom196 0.000000000
bigcom204             bigcom204 0.000000000
bigcom205             bigcom205 0.000000000
bigcom212             bigcom212 0.000000000
bigcom214             bigcom214 0.000000000
bigcom222             bigcom222 0.000000000
bigcom223             bigcom223 0.000000000
bigcom226             bigcom226 0.000000000
bigcom227             bigcom227 0.000000000
bigcom229             bigcom229 0.000000000
bigcom233             bigcom233 0.000000000
bigcom236             bigcom236 0.000000000
bigcom237             bigcom237 0.000000000
bigcom246             bigcom246 0.000000000
bigcom248             bigcom248 0.000000000
bigcom249             bigcom249 0.000000000
bigcom250             bigcom250 0.000000000
bigcom254             bigcom254 0.000000000
bigcom266             bigcom266 0.000000000
bigcom269             bigcom269 0.000000000
bigcom272             bigcom272 0.000000000
bigcom274             bigcom274 0.000000000
bigcom281             bigcom281 0.000000000
bigcom291             bigcom291 0.000000000
bigcom292             bigcom292 0.000000000
bigcom295             bigcom295 0.000000000
bigcom299             bigcom299 0.000000000
bigcom301             bigcom301 0.000000000
bigcom306             bigcom306 0.000000000
bigcom309             bigcom309 0.000000000
bigcom314             bigcom314 0.000000000
bigcom321             bigcom321 0.000000000
bigcom341             bigcom341 0.000000000
bigcom350             bigcom350 0.000000000
bigcom353             bigcom353 0.000000000
bigcom359             bigcom359 0.000000000
bigcom363             bigcom363 0.000000000
bigcom365             bigcom365 0.000000000
bigcom385             bigcom385 0.000000000
bigcom386             bigcom386 0.000000000
bigcom408             bigcom408 0.000000000
bigcom412             bigcom412 0.000000000
bigcom480             bigcom480 0.000000000
membership_s3     membership_s3 0.000000000
membership_s8     membership_s8 0.000000000
membership_s11   membership_s11 0.000000000
membership_s14   membership_s14 0.000000000
membership_s16   membership_s16 0.000000000
membership_s17   membership_s17 0.000000000
membership_s20   membership_s20 0.000000000
membership_s22   membership_s22 0.000000000
membership_s25   membership_s25 0.000000000
membership_s26   membership_s26 0.000000000
membership_s28   membership_s28 0.000000000
membership_s33   membership_s33 0.000000000
[1] "Dataset: all_C Model RF, run: 7 of 10 2015-06-18 13:30:32"
     |      Out-of-bag   |
Tree |      MSE  %Var(y) |
   1 |  0.07488   185.94 |
   2 |  0.07135   177.16 |
   3 |  0.07128   177.01 |
   4 |  0.06681   165.90 |
   5 |  0.06428   159.62 |
   6 |  0.06276   155.83 |
   7 |  0.06086   151.12 |
   8 |  0.05908   146.71 |
   9 |  0.05696   141.45 |
  10 |  0.05542   137.62 |
  11 |  0.05371   133.38 |
  12 |  0.05277   131.04 |
  13 |  0.05195   128.99 |
  14 |   0.0516   128.12 |
  15 |  0.05136   127.54 |
  16 |  0.05061   125.66 |
  17 |  0.05013   124.47 |
  18 |  0.04973   123.50 |
  19 |  0.04937   122.59 |
  20 |  0.04914   122.01 |
  21 |  0.04894   121.52 |
  22 |  0.04878   121.12 |
  23 |  0.04852   120.48 |
  24 |  0.04819   119.67 |
  25 |  0.04808   119.39 |
  26 |  0.04799   119.17 |
  27 |  0.04779   118.68 |
  28 |  0.04755   118.08 |
  29 |  0.04729   117.42 |
  30 |  0.04717   117.13 |
  31 |  0.04699   116.68 |
  32 |  0.04685   116.34 |
  33 |  0.04669   115.95 |
  34 |  0.04664   115.81 |
  35 |  0.04653   115.54 |
  36 |  0.04645   115.34 |
  37 |  0.04637   115.14 |
  38 |  0.04633   115.06 |
  39 |  0.04628   114.92 |
  40 |   0.0462   114.73 |
  41 |  0.04603   114.31 |
  42 |  0.04599   114.20 |
  43 |  0.04598   114.17 |
  44 |   0.0459   113.97 |
  45 |  0.04587   113.90 |
  46 |  0.04584   113.84 |
  47 |  0.04584   113.83 |
  48 |  0.04578   113.67 |
  49 |  0.04575   113.62 |
  50 |  0.04567   113.40 |
  51 |  0.04562   113.27 |
  52 |   0.0456   113.22 |
  53 |  0.04555   113.11 |
  54 |  0.04554   113.08 |
  55 |  0.04544   112.84 |
  56 |  0.04543   112.82 |
  57 |  0.04545   112.86 |
  58 |  0.04546   112.89 |
  59 |  0.04542   112.79 |
  60 |  0.04541   112.75 |
  61 |  0.04539   112.72 |
  62 |  0.04536   112.63 |
  63 |  0.04534   112.60 |
  64 |  0.04529   112.46 |
  65 |  0.04527   112.42 |
  66 |  0.04526   112.38 |
  67 |  0.04526   112.38 |
  68 |  0.04526   112.38 |
  69 |  0.04526   112.40 |
  70 |  0.04526   112.40 |
  71 |  0.04524   112.34 |
  72 |  0.04526   112.38 |
  73 |  0.04524   112.35 |
  74 |  0.04524   112.33 |
  75 |  0.04524   112.35 |
  76 |  0.04522   112.28 |
  77 |   0.0452   112.23 |
  78 |  0.04516   112.15 |
  79 |  0.04512   112.04 |
  80 |   0.0451   112.00 |
  81 |  0.04511   112.02 |
  82 |  0.04508   111.94 |
  83 |  0.04506   111.90 |
  84 |  0.04504   111.84 |
  85 |  0.04505   111.85 |
  86 |  0.04505   111.88 |
  87 |  0.04503   111.82 |
  88 |  0.04503   111.82 |
  89 |  0.04501   111.77 |
  90 |    0.045   111.75 |
  91 |  0.04498   111.70 |
  92 |    0.045   111.75 |
  93 |  0.04498   111.70 |
  94 |  0.04498   111.70 |
  95 |  0.04497   111.68 |
  96 |  0.04498   111.69 |
  97 |  0.04497   111.67 |
  98 |  0.04495   111.61 |
  99 |  0.04493   111.58 |
 100 |  0.04492   111.54 |
[1] "Random Forest variable coefficients"
                      %IncMSE IncNodePurity
graph5           5.922654e-03  1.581056e+00
graph6           7.791184e-03  2.414742e+00
graph7           2.180044e-03  1.118437e+00
graph8           1.066404e-03  7.949500e-01
graph9           8.735556e-03  2.612117e+00
graph10          1.389669e-02  3.960863e+00
graph11          1.002265e-02  2.950943e+00
graph12          7.214558e-03  2.628822e+00
graph13          9.394269e-03  3.254127e+00
graph14          7.473790e-03  2.541244e+00
graph15          9.450501e-03  2.142050e+00
graph16          1.099818e-02  3.000643e+00
graph17          1.002607e-02  2.697747e+00
graph18          9.125992e-03  1.101108e+00
graph19          9.598773e-03  2.726691e+00
graph20          7.535511e-03  2.458470e+00
graph21          9.124848e-03  2.098803e+00
graph22          6.825439e-03  2.125222e+00
graph23          8.219661e-03  2.531228e+00
graph24          6.212550e-03  1.456437e+00
graph25          6.030150e-03  1.697334e+00
graph26          5.157017e-03  1.239936e+00
graph27          3.097455e-03  8.872605e-01
graph28          1.173508e-03  5.984460e-01
graph29          1.218505e-03  5.957807e-01
orbit0           3.192100e-03  9.012650e-01
orbit1           6.411379e-03  1.976187e+00
orbit2           4.620737e-03  1.156917e+00
orbit3           1.898791e-03  7.710167e-01
orbit4           7.478997e-03  2.284513e+00
orbit5           1.027560e-02  1.865500e+00
orbit6           7.281236e-03  3.313038e+00
orbit7           7.370861e-03  1.374821e+00
orbit8           4.094900e-03  1.812277e+00
orbit9           6.214584e-03  2.298670e+00
orbit10          6.280987e-03  1.515171e+00
orbit11          6.867417e-03  1.143035e+00
orbit12          3.798419e-03  1.389009e+00
orbit13          1.731146e-03  8.671370e-01
orbit14          1.377222e-03  4.489687e-01
orbit15          6.496388e-03  2.583421e+00
orbit16          1.229978e-02  2.482211e+00
orbit17          1.555914e-02  2.643491e+00
orbit18          1.976783e-02  6.091349e+00
orbit19          5.587186e-03  2.836669e+00
orbit20          1.860058e-02  2.409108e+00
orbit21          1.036514e-02  1.853341e+00
orbit22          8.367778e-03  3.764659e+00
orbit23          5.037896e-03  1.008357e+00
orbit24          9.186888e-03  3.173277e+00
orbit25          1.008201e-02  1.692877e+00
orbit26          1.178761e-02  1.172582e+00
orbit27          9.448723e-03  3.679354e+00
orbit28          1.368614e-02  2.129282e+00
orbit29          6.830130e-03  1.438318e+00
orbit30          1.064761e-02  1.582477e+00
orbit31          6.521916e-03  3.230752e+00
orbit32          8.982139e-03  1.763073e+00
orbit33          3.372969e-03  9.361500e-01
orbit34          9.244016e-03  2.362778e+00
orbit35          1.022161e-02  3.390388e+00
orbit36          1.327756e-02  3.355850e+00
orbit37          7.298849e-03  2.185000e+00
orbit38          5.043642e-03  1.593824e+00
orbit39          8.833414e-03  3.532245e+00
orbit40          5.566375e-03  1.464463e+00
orbit41          3.204750e-03  1.026221e+00
orbit42          1.919365e-03  8.140546e-01
orbit43          5.564774e-03  1.473488e+00
orbit44          3.986242e-03  9.336693e-01
orbit45          1.312364e-02  3.190357e+00
orbit46          6.059842e-03  1.647051e+00
orbit47          5.288102e-03  1.192409e+00
orbit48          7.303115e-03  1.182456e+00
orbit49          8.776557e-03  2.164235e+00
orbit50          5.650376e-03  1.994867e+00
orbit51          9.794561e-03  2.209947e+00
orbit52          1.147300e-02  2.021951e+00
orbit53          5.239110e-03  1.219978e+00
orbit54          3.785669e-03  1.784670e+00
orbit55          3.244809e-03  8.991096e-01
orbit56          1.040847e-02  3.760165e+00
orbit57          5.430842e-03  1.157228e+00
orbit58          3.461278e-03  8.112186e-01
orbit59          6.191312e-03  1.379423e+00
orbit60          1.179266e-03  8.411106e-01
orbit61          2.971494e-03  7.150901e-01
orbit62          6.924976e-03  2.123180e+00
orbit63          5.018355e-03  9.942574e-01
orbit64          5.632298e-03  1.179097e+00
orbit65          8.432384e-03  1.965925e+00
orbit66          6.647748e-03  1.015171e+00
orbit67          2.436447e-03  6.557817e-01
orbit68          3.610422e-03  9.749783e-01
orbit69          3.050333e-03  6.990229e-01
orbit70          1.270613e-03  8.485602e-01
orbit71          3.263457e-04  4.076759e-01
orbit72          5.102153e-04  4.721143e-01
AP               1.382629e-04  4.525559e-01
bet              1.489812e-02  5.173370e+00
ecc              2.616549e-03  6.136998e-01
eccrad           2.136547e-03  7.557174e-01
close            6.652015e-03  2.250540e+00
constraint       9.364300e-03  2.989904e+00
coreness         3.653853e-03  1.440702e+00
knn              1.427039e-02  5.290614e+00
hubscore         1.174644e-02  2.425234e+00
pagerank         1.573968e-02  8.632769e+00
trans            2.801884e-03  2.744485e+00
evcent           8.723677e-03  2.881024e+00
first            1.437321e-03  7.567025e-01
upto_second      5.878648e-03  2.218581e+00
upto_third       9.892945e-03  2.258609e+00
upto_fourth      8.037147e-03  2.534778e+00
upto_fifth       8.136929e-03  2.489589e+00
upto_sixth       8.246758e-03  2.675919e+00
second           7.727254e-03  1.868994e+00
third            1.831241e-02  5.231564e+00
fourth           6.622370e-03  5.271974e+00
fifth            9.607812e-03  3.860655e+00
sixth            7.183904e-03  3.492367e+00
ratio1           1.272170e-02  4.821770e+00
ratio2           1.067796e-02  7.024099e+00
ratio3           1.131823e-02  4.631961e+00
ratio4           1.046228e-02  5.255442e+00
ratio5           5.763969e-03  8.711291e+00
ratio6           1.114758e-02  4.692581e+00
selfinter        5.345968e-04  9.131491e-01
walktrap_vertex  3.008614e-03  3.881455e+00
bigcom1          1.182249e-04  4.095256e-01
bigcom2         -2.660680e-05  4.682281e-01
bigcom3          5.880503e-05  5.821792e-01
bigcom4          1.050946e-03  9.992320e-01
bigcom6          2.252538e-05  6.539389e-01
bigcom8          1.045792e-05  1.937524e-01
bigcom9         -7.495080e-05  4.936854e-01
bigcom11         7.052932e-05  6.333416e-01
bigcom13         0.000000e+00  6.938894e-20
bigcom15         1.459776e-05  2.365142e-01
bigcom16        -8.199506e-06  3.694614e-01
bigcom21         2.677404e-04  1.149464e+00
bigcom22         1.733445e-05  5.373734e-01
bigcom24        -5.710043e-06  3.755870e-01
bigcom26         4.503482e-06  1.216355e-01
bigcom28         4.776971e-04  9.135277e-01
bigcom30         2.528088e-05  5.839176e-01
bigcom31         0.000000e+00  0.000000e+00
bigcom32        -2.964318e-05  4.654397e-01
bigcom33         0.000000e+00  0.000000e+00
bigcom34        -1.109226e-05  5.206367e-01
bigcom36         0.000000e+00  0.000000e+00
bigcom37        -3.363862e-06  2.730601e-01
bigcom38        -2.670336e-05  5.796433e-01
bigcom39        -7.296252e-06  1.652099e-01
bigcom40         7.968475e-04  7.141559e-01
bigcom43        -4.512253e-08  4.681610e-01
bigcom44         5.073071e-04  4.919624e-01
bigcom46         0.000000e+00  0.000000e+00
bigcom47        -7.609900e-06  3.194382e-01
bigcom49        -2.983949e-06  2.358481e-01
bigcom50        -2.356543e-05  2.858523e-01
bigcom51         0.000000e+00  0.000000e+00
bigcom52         0.000000e+00  0.000000e+00
bigcom54        -2.937238e-05  5.596231e-01
bigcom56         0.000000e+00  0.000000e+00
bigcom62         0.000000e+00  0.000000e+00
bigcom66         0.000000e+00  0.000000e+00
bigcom68         0.000000e+00  0.000000e+00
bigcom69         0.000000e+00  8.750000e-03
bigcom71         0.000000e+00  0.000000e+00
bigcom72         0.000000e+00  0.000000e+00
bigcom73         0.000000e+00  0.000000e+00
bigcom74         0.000000e+00  0.000000e+00
bigcom75         0.000000e+00  0.000000e+00
bigcom76         0.000000e+00  0.000000e+00
bigcom77         0.000000e+00  0.000000e+00
bigcom79         0.000000e+00  0.000000e+00
bigcom80         0.000000e+00  0.000000e+00
bigcom82         0.000000e+00  0.000000e+00
bigcom83         0.000000e+00  0.000000e+00
bigcom84        -7.118576e-06  4.766288e-01
bigcom85         0.000000e+00  8.333333e-03
bigcom87         0.000000e+00  0.000000e+00
bigcom89         0.000000e+00  0.000000e+00
bigcom91         0.000000e+00  0.000000e+00
bigcom92         0.000000e+00  0.000000e+00
bigcom93         0.000000e+00  0.000000e+00
bigcom96         0.000000e+00  0.000000e+00
bigcom97        -1.961611e-05  6.977757e-01
bigcom98        -7.066697e-06  4.664998e-01
bigcom99         0.000000e+00  0.000000e+00
bigcom101       -1.010336e-05  3.273334e-01
bigcom104        0.000000e+00  0.000000e+00
bigcom106        0.000000e+00  0.000000e+00
bigcom109        0.000000e+00  0.000000e+00
bigcom113        1.405813e-05  4.751654e-01
bigcom116       -8.959300e-06  3.675252e-01
bigcom120        2.305210e-06  8.750000e-03
bigcom123       -1.184158e-05  5.771075e-01
bigcom126        0.000000e+00  0.000000e+00
bigcom127        0.000000e+00  0.000000e+00
bigcom137        0.000000e+00  0.000000e+00
bigcom139        0.000000e+00  0.000000e+00
bigcom140       -1.658000e-05  3.670937e-01
bigcom143       -2.847669e-05  3.543525e-01
bigcom145        0.000000e+00  0.000000e+00
bigcom146        0.000000e+00  0.000000e+00
bigcom147       -9.076378e-06  3.962846e-01
bigcom149        0.000000e+00  0.000000e+00
bigcom153        9.054221e-05  7.400662e-01
bigcom154        0.000000e+00  0.000000e+00
bigcom156        0.000000e+00  0.000000e+00
bigcom157        0.000000e+00  0.000000e+00
bigcom158        0.000000e+00  0.000000e+00
bigcom160        0.000000e+00  0.000000e+00
bigcom161        0.000000e+00  0.000000e+00
bigcom162       -1.805704e-06  5.644644e-01
bigcom164       -1.531719e-05  4.371149e-01
bigcom166        0.000000e+00  1.387779e-19
bigcom167        0.000000e+00  0.000000e+00
bigcom171        0.000000e+00  0.000000e+00
bigcom173        0.000000e+00  0.000000e+00
bigcom175       -1.149379e-05  5.482903e-01
bigcom176       -6.393681e-06  4.640068e-01
bigcom177       -2.254486e-05  4.851185e-01
bigcom178        0.000000e+00  0.000000e+00
bigcom180        0.000000e+00  0.000000e+00
bigcom181        0.000000e+00  8.571429e-03
bigcom184        0.000000e+00  0.000000e+00
bigcom186        0.000000e+00  0.000000e+00
bigcom187        0.000000e+00  0.000000e+00
bigcom189        1.015005e-05  2.983828e-01
bigcom194       -1.692902e-05  4.732788e-01
bigcom195        0.000000e+00  0.000000e+00
bigcom196        2.978215e-05  4.783756e-01
bigcom204        0.000000e+00  0.000000e+00
bigcom205        2.052415e-05  4.081735e-01
bigcom212        0.000000e+00  0.000000e+00
bigcom214        0.000000e+00  7.756410e-03
bigcom222       -1.020542e-05  5.022653e-01
bigcom223        0.000000e+00  0.000000e+00
bigcom226        0.000000e+00  0.000000e+00
bigcom227        0.000000e+00  0.000000e+00
bigcom229        0.000000e+00  0.000000e+00
bigcom233        0.000000e+00  0.000000e+00
bigcom236        0.000000e+00  0.000000e+00
bigcom237        0.000000e+00  0.000000e+00
bigcom246       -8.336344e-06  4.072720e-01
bigcom248        1.844558e-05  4.354012e-01
bigcom249        0.000000e+00  0.000000e+00
bigcom250       -8.238922e-06  4.023270e-01
bigcom254        0.000000e+00  0.000000e+00
bigcom266        1.443666e-05  5.220615e-01
bigcom269        0.000000e+00  0.000000e+00
bigcom272        0.000000e+00  0.000000e+00
bigcom274        0.000000e+00  0.000000e+00
bigcom281        0.000000e+00  0.000000e+00
bigcom291        0.000000e+00  0.000000e+00
bigcom292        0.000000e+00  0.000000e+00
bigcom295        1.398028e-05  4.991753e-01
bigcom299        0.000000e+00  0.000000e+00
bigcom301        0.000000e+00  0.000000e+00
bigcom306        0.000000e+00  0.000000e+00
bigcom309        0.000000e+00  0.000000e+00
bigcom314        0.000000e+00  0.000000e+00
bigcom321        0.000000e+00  0.000000e+00
bigcom341        0.000000e+00  0.000000e+00
bigcom350        0.000000e+00  0.000000e+00
bigcom353        0.000000e+00  0.000000e+00
bigcom359        0.000000e+00  0.000000e+00
bigcom363        0.000000e+00  0.000000e+00
bigcom365        0.000000e+00  0.000000e+00
bigcom385        0.000000e+00  0.000000e+00
bigcom386        0.000000e+00  0.000000e+00
bigcom408        0.000000e+00  0.000000e+00
bigcom412        0.000000e+00  0.000000e+00
bigcom480       -1.500951e-06  5.390688e-01
spin_vertex      2.989251e-03  4.494302e+00
membership_s1    1.988073e-04  6.011355e-01
membership_s3    0.000000e+00  5.714286e-04
membership_s4    3.400119e-04  4.441043e-01
membership_s5    2.228534e-04  8.086543e-01
membership_s6    3.603344e-04  6.007007e-01
membership_s7    2.139469e-04  1.176289e+00
membership_s8   -2.226538e-06  1.030498e-01
membership_s9   -3.257202e-06  1.365449e-01
membership_s11  -5.595434e-05  4.559435e-01
membership_s12  -1.931252e-06  7.321131e-01
membership_s14   0.000000e+00  0.000000e+00
membership_s15   1.148324e-05  2.248770e-01
membership_s16  -2.565818e-06  3.928882e-01
membership_s17   4.845816e-05  5.274287e-01
membership_s18   3.532991e-05  3.513765e-01
membership_s20  -5.497940e-05  4.244185e-01
membership_s21   3.863539e-05  5.054024e-01
membership_s22   0.000000e+00  0.000000e+00
membership_s24   2.889263e-05  4.311624e-01
membership_s25   0.000000e+00  0.000000e+00
membership_s26   0.000000e+00  9.230769e-03
membership_s27   2.531776e-04  1.448283e+00
membership_s28   1.469739e-05  2.817785e-02
membership_s30   1.619235e-04  7.830485e-01
membership_s31   1.116458e-04  6.642129e-01
membership_s32   1.606090e-04  1.103186e+00
membership_s33   0.000000e+00  6.938894e-20
membership_s36   5.680436e-04  1.061965e+00
membership_s37  -2.097026e-05  4.797840e-01
V1               8.694123e-03  8.191034e+00
V2               6.714116e-03  9.364137e+00
pdi              1.883980e-04  3.997092e-01
adhesion         1.277543e-02  7.027271e+00
cohesion         1.482283e-02  7.739168e+00
inner            1.316031e-02  7.923349e+00
outer            4.897404e-03  8.697995e+00
ioratio          1.245001e-02  6.259611e+00
comsize          6.293286e-03  8.504304e+00
[1] "Dataset: all_C Model GLM, run: 7 of 10 2015-06-18 13:37:24"
[1] "glmnet variable coefficients"
                         [,1]          [,2]
(Intercept)     -3.126221e+00 -3.078257e+00
graph0          -2.502531e-41 -1.910517e-06
graph1          -2.253973e-44 -1.878791e-09
graph2          -7.590384e-42 -5.166907e-07
graph3          -7.975928e-46 -4.783535e-11
graph4          -3.971297e-47 -4.124131e-12
graph5           1.656265e-44  1.763414e-08
graph6          -7.921686e-45 -6.573396e-10
graph7          -2.840790e-43 -1.895991e-08
graph8          -1.228937e-41 -1.325569e-06
graph9          -1.220532e-47 -3.793437e-13
graph10         -9.658119e-49 -8.901505e-14
graph11         -8.465656e-50 -9.046921e-15
graph12         -5.171771e-47 -4.181957e-12
graph13         -2.822802e-46 -2.002672e-11
graph14         -8.889604e-48 -8.788853e-13
graph15         -3.819606e-45  1.085336e-10
graph16         -1.363695e-46 -7.988101e-12
graph17         -3.549967e-46 -2.836837e-11
graph18         -9.642655e-45 -8.621385e-10
graph19         -1.833015e-45 -1.615601e-10
graph20          2.713286e-44  4.608077e-09
graph21         -6.620195e-45 -4.404476e-10
graph22         -5.408703e-45  7.497950e-10
graph23         -1.713585e-44 -1.757354e-09
graph24         -2.120598e-44 -1.981082e-09
graph25         -5.691663e-44 -3.455512e-09
graph26         -1.209974e-43 -1.241538e-08
graph27         -4.594721e-43 -4.100232e-08
graph28         -1.158053e-42 -1.264689e-07
graph29         -1.810949e-41 -2.139619e-06
orbit0          -2.502531e-41 -1.908667e-06
orbit1          -1.269304e-42 -1.315500e-07
orbit2          -1.485632e-44 -1.058395e-09
orbit3          -7.590384e-42 -5.158255e-07
orbit4          -1.953866e-44 -1.794213e-09
orbit5          -5.898224e-46 -2.531505e-11
orbit6          -2.493397e-45 -2.837175e-10
orbit7          -3.088705e-47 -3.114440e-12
orbit8           1.656265e-44  1.766209e-08
orbit9          -5.797393e-43 -5.987718e-08
orbit10         -4.454761e-44 -3.689750e-09
orbit11         -5.849927e-45 -4.579851e-10
orbit12         -1.662894e-42 -1.499373e-07
orbit13         -2.489853e-43 -1.066641e-08
orbit14         -1.228937e-41 -1.324809e-06
orbit15         -5.345625e-46 -5.182120e-11
orbit16         -3.367575e-48  8.231753e-13
orbit17         -1.406084e-46 -1.098570e-11
orbit18         -7.261019e-47 -6.094851e-12
orbit19         -9.992043e-47 -1.106547e-11
orbit20         -4.918705e-48  3.596328e-13
orbit21         -8.016001e-49 -7.653016e-14
orbit22         -3.419591e-48 -3.940321e-13
orbit23         -6.406503e-50 -6.662087e-15
orbit24         -2.449569e-45 -2.429297e-10
orbit25         -9.989241e-46 -8.661815e-11
orbit26         -4.051711e-47 -3.050361e-12
orbit27         -9.701347e-45 -8.107759e-10
orbit28         -5.556212e-46 -2.401251e-11
orbit29         -1.151085e-45 -8.044524e-11
orbit30         -5.420288e-46 -4.310300e-11
orbit31         -7.697950e-46 -8.716277e-11
orbit32         -9.135732e-47 -6.787475e-12
orbit33         -6.787172e-48 -6.820711e-13
orbit34         -3.819606e-45  1.103929e-10
orbit35         -2.247366e-44 -2.377961e-09
orbit36          6.741227e-46  1.855958e-10
orbit37         -1.603536e-45 -1.305056e-10
orbit38         -1.110449e-46 -7.076203e-12
orbit39         -4.115622e-44 -4.384169e-09
orbit40         -3.199381e-45 -2.401666e-10
orbit41         -1.183866e-45 -6.117653e-11
orbit42         -3.339100e-46 -2.845915e-11
orbit43         -2.440678e-44 -1.946580e-09
orbit44         -1.060429e-44 -1.025832e-09
orbit45         -7.453483e-44 -7.070267e-09
orbit46         -1.713939e-44 -1.390464e-09
orbit47         -2.555423e-45 -2.140341e-10
orbit48         -3.803798e-45 -3.462019e-10
orbit49         -1.906154e-43 -2.155500e-08
orbit50          6.334785e-44  9.371332e-09
orbit51         -1.440416e-44 -1.225363e-10
orbit52         -1.097469e-43 -1.049575e-08
orbit53         -9.269907e-45 -6.472854e-10
orbit54         -1.003141e-43 -7.126872e-09
orbit55          2.700716e-45  1.751134e-09
orbit56         -5.097289e-43 -5.034790e-08
orbit57         -3.469015e-44 -3.693142e-09
orbit58         -1.891449e-44 -1.776174e-09
orbit59         -1.195032e-43 -1.088386e-08
orbit60         -4.388615e-44 -3.910425e-09
orbit61         -4.307938e-44 -4.249913e-09
orbit62         -9.098765e-43 -7.898124e-08
orbit63          7.175443e-44  1.723193e-08
orbit64         -3.414110e-43 -3.636601e-08
orbit65         -1.133805e-42 -1.000379e-07
orbit66         -4.338516e-43 -4.698889e-08
orbit67         -1.564244e-43 -1.553090e-08
orbit68         -4.229026e-43 -2.661673e-08
orbit69         -2.233251e-42 -2.481050e-07
orbit70         -4.718450e-42 -5.230400e-07
orbit71         -1.386717e-42 -1.500813e-07
orbit72         -1.810949e-41 -2.138113e-06
AP              -9.582558e-39 -1.232131e-03
bet             -2.296575e-45 -1.845270e-10
ecc              7.396611e-39  9.267127e-04
eccrad           4.437966e-38  5.560028e-03
close           -1.337474e-37 -1.613858e-02
constraint       1.332340e-38  1.672942e-03
coreness        -4.686555e-40 -5.508403e-05
knn             -1.029067e-42 -9.521074e-08
hubscore        -4.415496e-38 -3.994489e-03
pagerank        -1.301948e-37 -1.787468e-02
trans            1.325104e-38  1.803469e-03
evcent          -4.502963e-38 -4.102399e-03
first           -2.502531e-41 -1.900865e-06
upto_second     -2.327931e-42 -2.544694e-07
upto_third      -1.248788e-42 -1.507529e-07
upto_fourth     -2.954433e-42 -3.715826e-07
upto_fifth      -9.049986e-42 -1.162135e-06
upto_sixth      -1.946948e-41 -2.524429e-06
second          -2.382244e-42 -2.612256e-07
third           -1.698064e-42 -2.087990e-07
fourth           5.842619e-43  6.004906e-08
fifth            2.930281e-42  3.640015e-07
sixth            1.057312e-41  1.352601e-06
ratio1          -8.944775e-43 -8.296576e-08
ratio2          -4.759732e-42 -8.957706e-07
ratio3           4.108117e-41  4.857305e-06
ratio4           4.462494e-40  5.881555e-05
ratio5           6.824610e-39  8.944642e-04
ratio6           1.002328e-41  1.275312e-06
selfinter        1.670667e-39  2.757176e-04
walktrap_vertex -6.763334e-40 -2.378136e-05
bigcom1         -1.459765e-38 -1.939779e-03
bigcom2          4.940953e-38  6.634433e-03
bigcom3         -9.562880e-39 -1.268918e-03
bigcom4          4.909760e-39  6.978606e-04
bigcom6          1.018965e-37  1.365537e-02
bigcom8         -4.787678e-39 -6.241002e-04
bigcom9          3.392083e-38  4.548611e-03
bigcom11         8.396755e-38  1.125951e-02
bigcom13        -4.257681e-38 -5.725437e-03
bigcom15         1.369468e-38  1.825964e-03
bigcom16         4.940953e-38  6.612907e-03
bigcom21         5.527866e-38  7.406389e-03
bigcom22         6.685740e-39  9.120432e-04
bigcom24         8.385541e-38  1.123987e-02
bigcom26        -3.184892e-38 -4.268453e-03
bigcom28         6.715381e-39  9.614110e-04
bigcom30        -7.308318e-40 -9.873531e-05
bigcom31        -4.248088e-38 -5.713253e-03
bigcom32         6.396463e-38  8.552912e-03
bigcom33        -4.248088e-38 -5.711865e-03
bigcom34         1.596236e-37  2.141008e-02
bigcom36        -4.250216e-38 -5.714478e-03
bigcom37         1.596236e-37  2.134750e-02
bigcom38         8.391144e-38  1.124520e-02
bigcom39        -1.092667e-38 -1.468753e-03
bigcom40        -9.386267e-39 -1.217063e-03
bigcom43         4.175371e-38  5.595779e-03
bigcom44         2.467254e-39  3.380840e-04
bigcom46        -4.253768e-38 -5.717177e-03
bigcom47         4.940953e-38  6.619270e-03
bigcom49         2.972161e-38  3.980157e-03
bigcom50         5.859581e-38  7.840310e-03
bigcom51        -4.248088e-38 -5.729186e-03
bigcom52        -4.248443e-38 -5.724830e-03
bigcom54         1.596236e-37  2.139214e-02
bigcom56        -4.252346e-38 -5.710497e-03
bigcom62        -4.248088e-38 -5.732848e-03
bigcom66        -4.248443e-38 -5.724750e-03
bigcom68        -4.248443e-38 -5.728600e-03
bigcom69        -4.251281e-38 -5.739740e-03
bigcom71        -4.252346e-38 -5.703415e-03
bigcom72        -4.248443e-38 -5.739092e-03
bigcom73        -4.253768e-38 -5.708597e-03
bigcom74        -4.251636e-38 -5.716651e-03
bigcom75        -4.247734e-38 -5.704605e-03
bigcom76        -4.249507e-38 -5.713665e-03
bigcom77        -4.250216e-38 -5.705706e-03
bigcom79        -4.248443e-38 -5.740094e-03
bigcom80        -4.249507e-38 -5.751551e-03
bigcom82        -4.249152e-38 -5.727092e-03
bigcom83        -4.248088e-38 -5.690186e-03
bigcom84         6.982269e-38  9.358726e-03
bigcom85        -4.249507e-38 -5.728427e-03
bigcom87        -4.250571e-38 -5.712839e-03
bigcom89        -4.247734e-38 -5.715939e-03
bigcom91        -4.249862e-38 -5.714261e-03
bigcom92        -4.257681e-38 -5.721561e-03
bigcom93        -4.247734e-38 -5.663028e-03
bigcom96        -4.248088e-38 -5.723711e-03
bigcom97         9.233249e-38  1.239465e-02
bigcom98         1.259500e-37  1.685168e-02
bigcom99        -4.248088e-38 -5.736883e-03
bigcom101        4.945495e-38  6.603001e-03
bigcom104       -4.250216e-38 -5.705031e-03
bigcom106       -4.248797e-38 -5.750646e-03
bigcom109       -4.248443e-38 -5.708015e-03
bigcom113        6.982269e-38  9.334346e-03
bigcom116        1.459870e-39  2.042474e-04
bigcom120       -4.248088e-38 -5.752631e-03
bigcom123        1.596236e-37  2.143730e-02
bigcom126       -4.248088e-38 -5.745690e-03
bigcom127       -4.248088e-38 -5.761712e-03
bigcom137       -4.250216e-38 -5.721604e-03
bigcom139       -4.248443e-38 -5.707262e-03
bigcom140        1.018965e-37  1.364990e-02
bigcom143        1.596236e-37  2.137189e-02
bigcom145       -4.248088e-38 -5.675298e-03
bigcom146       -4.249152e-38 -5.683676e-03
bigcom147        1.071703e-38  1.445080e-03
bigcom149       -4.248088e-38 -5.702857e-03
bigcom153        1.019560e-37  1.364825e-02
bigcom154       -4.251636e-38 -5.711367e-03
bigcom156       -4.249152e-38 -5.725034e-03
bigcom157       -4.251281e-38 -5.686283e-03
bigcom158       -4.248088e-38 -5.734529e-03
bigcom160       -4.248443e-38 -5.714004e-03
bigcom161       -4.248088e-38 -5.739400e-03
bigcom162        2.943108e-37  3.949643e-02
bigcom164        1.596236e-37  2.138804e-02
bigcom166       -4.250926e-38 -5.731711e-03
bigcom167       -4.253768e-38 -5.708033e-03
bigcom171       -4.249862e-38 -5.698485e-03
bigcom173       -4.248443e-38 -5.711895e-03
bigcom175        1.596236e-37  2.140434e-02
bigcom176        1.596236e-37  2.138513e-02
bigcom177        1.596236e-37  2.140775e-02
bigcom178       -4.248797e-38 -5.710053e-03
bigcom180       -4.248088e-38 -5.713266e-03
bigcom181       -4.252702e-38 -5.700907e-03
bigcom184       -4.247734e-38 -5.660047e-03
bigcom186       -4.247734e-38 -5.737438e-03
bigcom187       -4.248088e-38 -5.728423e-03
bigcom189        3.527516e-38  4.730006e-03
bigcom194        1.018965e-37  1.365532e-02
bigcom195       -4.248443e-38 -5.727581e-03
bigcom196        1.596236e-37  2.138009e-02
bigcom204       -4.249862e-38 -5.699399e-03
bigcom205        1.259500e-37  1.685933e-02
bigcom212       -4.248443e-38 -5.724341e-03
bigcom214       -4.248797e-38 -5.743530e-03
bigcom222        1.596236e-37  2.140957e-02
bigcom223       -4.248443e-38 -5.689855e-03
bigcom226       -4.247025e-38 -5.717678e-03
bigcom227       -4.248088e-38 -5.707182e-03
bigcom229       -4.248088e-38 -5.720685e-03
bigcom233       -4.247734e-38 -5.757773e-03
bigcom236       -4.247734e-38 -5.721050e-03
bigcom237       -4.248088e-38 -5.724915e-03
bigcom246        4.175371e-38  5.618332e-03
bigcom248        2.490806e-38  3.343672e-03
bigcom249       -4.248088e-38 -5.694881e-03
bigcom250        2.069577e-38  2.775358e-03
bigcom254       -4.248797e-38 -5.712444e-03
bigcom266        1.596236e-37  2.138926e-02
bigcom269       -4.249507e-38 -5.747153e-03
bigcom272       -4.248088e-38 -5.741773e-03
bigcom274       -4.262315e-38 -5.698689e-03
bigcom281       -4.248797e-38 -5.696583e-03
bigcom291       -4.248443e-38 -5.693643e-03
bigcom292       -4.247734e-38 -5.711250e-03
bigcom295        1.596236e-37  2.140720e-02
bigcom299       -4.248088e-38 -5.718077e-03
bigcom301       -4.250216e-38 -5.724580e-03
bigcom306       -4.247734e-38 -5.745793e-03
bigcom309       -4.248443e-38 -5.719912e-03
bigcom314       -4.248443e-38 -5.730233e-03
bigcom321       -4.249862e-38 -5.714551e-03
bigcom341       -4.248088e-38 -5.720401e-03
bigcom350       -4.248088e-38 -5.727835e-03
bigcom353       -4.247734e-38 -5.741250e-03
bigcom359       -4.248088e-38 -5.713387e-03
bigcom363       -4.247734e-38 -5.783776e-03
bigcom365       -4.248088e-38 -5.724427e-03
bigcom385       -4.248088e-38 -5.720341e-03
bigcom386       -4.247380e-38 -5.690747e-03
bigcom408       -4.249507e-38 -5.708839e-03
bigcom412       -4.248443e-38 -5.688823e-03
bigcom480        1.259500e-37  1.688721e-02
spin_vertex      1.508249e-38  1.886810e-03
membership_s1   -6.776371e-39 -9.370104e-04
membership_s3   -4.252702e-38 -5.801062e-03
membership_s4   -5.867226e-39 -7.599214e-04
membership_s5    9.986530e-39  1.353161e-03
membership_s6   -7.167337e-39 -9.373730e-04
membership_s7    9.236232e-39  1.238511e-03
membership_s8    3.527516e-38  4.611692e-03
membership_s9    9.233249e-38  1.225185e-02
membership_s11   5.859581e-38  7.773941e-03
membership_s12   1.130596e-37  1.515286e-02
membership_s14  -4.249862e-38 -5.861724e-03
membership_s15  -1.380464e-38 -1.878704e-03
membership_s16   4.175371e-38  5.559407e-03
membership_s17   5.859581e-38  7.774708e-03
membership_s18  -1.030671e-38 -1.382880e-03
membership_s20   1.259500e-37  1.682437e-02
membership_s21  -7.947134e-39 -1.098498e-03
membership_s22  -4.257325e-38 -5.738964e-03
membership_s24   4.183754e-38  5.549929e-03
membership_s25  -4.254123e-38 -5.707260e-03
membership_s26   1.697861e-38  2.050521e-03
membership_s27   9.226488e-39  1.234964e-03
membership_s28   1.697861e-38  2.178861e-03
membership_s30  -7.962065e-39 -1.051919e-03
membership_s31  -1.953360e-39 -2.877498e-04
membership_s32   1.208929e-38  1.601138e-03
membership_s33  -4.248797e-38 -5.874300e-03
membership_s36   3.946735e-39  5.301190e-04
membership_s37   1.953947e-38  2.590236e-03
V1               7.834462e-39  9.715238e-04
V2              -8.117492e-39 -1.141041e-03
pdi             -2.503285e-36 -2.951628e-01
adhesion         6.765799e-44  1.035208e-08
cohesion        -1.392782e-43 -2.123761e-08
inner            2.171739e-43  2.888251e-08
outer           -6.005454e-44 -9.070436e-09
ioratio         -1.852433e-38 -2.536958e-03
comsize         -1.447641e-42 -2.025627e-07
[1] "Dataset: all_C Model GBM, run: 8 of 10 2015-06-18 13:37:25"
Iter   TrainDeviance   ValidDeviance   StepSize   Improve
     1        0.3405            -nan     0.0100    0.0000
     2        0.3400            -nan     0.0100    0.0000
     3        0.3396            -nan     0.0100   -0.0001
     4        0.3389            -nan     0.0100   -0.0000
     5        0.3383            -nan     0.0100   -0.0000
     6        0.3377            -nan     0.0100    0.0000
     7        0.3371            -nan     0.0100   -0.0000
     8        0.3365            -nan     0.0100    0.0000
     9        0.3359            -nan     0.0100    0.0000
    10        0.3355            -nan     0.0100   -0.0000
    20        0.3312            -nan     0.0100   -0.0000
    40        0.3236            -nan     0.0100   -0.0000
    60        0.3171            -nan     0.0100    0.0000
    80        0.3109            -nan     0.0100    0.0000
   100        0.3050            -nan     0.0100    0.0000
   120        0.2997            -nan     0.0100   -0.0000
   140        0.2943            -nan     0.0100   -0.0000
   160        0.2888            -nan     0.0100   -0.0000
   180        0.2840            -nan     0.0100   -0.0000
   200        0.2795            -nan     0.0100   -0.0000
   220        0.2753            -nan     0.0100   -0.0000
   240        0.2708            -nan     0.0100   -0.0000
   260        0.2664            -nan     0.0100   -0.0000
   280        0.2621            -nan     0.0100   -0.0000
   300        0.2580            -nan     0.0100   -0.0000
   320        0.2540            -nan     0.0100   -0.0000
   340        0.2503            -nan     0.0100   -0.0000
   360        0.2468            -nan     0.0100   -0.0000
   380        0.2433            -nan     0.0100   -0.0000
   400        0.2400            -nan     0.0100   -0.0000
   411        0.2379            -nan     0.0100   -0.0000

[1] "GBM variable coefficients"
                            var     rel.inf
V2                           V2 3.675969235
ratio5                   ratio5 3.668474100
V1                           V1 3.572613804
comsize                 comsize 2.877146428
pagerank               pagerank 2.808839364
inner                     inner 2.459035041
outer                     outer 2.380396629
ioratio                 ioratio 2.339758038
orbit18                 orbit18 1.974966222
cohesion               cohesion 1.962343109
adhesion               adhesion 1.786156396
knn                         knn 1.780356691
walktrap_vertex walktrap_vertex 1.770008053
spin_vertex         spin_vertex 1.751053001
ratio2                   ratio2 1.725691845
bet                         bet 1.581136841
fourth                   fourth 1.413833245
ratio4                   ratio4 1.388455227
ratio3                   ratio3 1.193305125
trans                     trans 1.187990563
ratio6                   ratio6 1.125893131
graph5                   graph5 1.064987691
third                     third 1.042037556
graph10                 graph10 1.031249286
orbit36                 orbit36 1.019518780
graph16                 graph16 1.009030412
graph4                   graph4 0.943525173
graph3                   graph3 0.938331768
orbit50                 orbit50 0.918786053
graph6                   graph6 0.895172943
graph12                 graph12 0.850646036
graph23                 graph23 0.824056820
graph17                 graph17 0.818443210
graph13                 graph13 0.786828121
orbit31                 orbit31 0.786704932
graph19                 graph19 0.778450864
graph22                 graph22 0.778041844
ratio1                   ratio1 0.770277809
orbit35                 orbit35 0.758370367
graph9                   graph9 0.756723553
fifth                     fifth 0.754218956
orbit5                   orbit5 0.750420673
graph1                   graph1 0.748774628
upto_sixth           upto_sixth 0.741836759
orbit39                 orbit39 0.740166385
graph11                 graph11 0.736545377
graph14                 graph14 0.732519773
orbit24                 orbit24 0.710689281
orbit49                 orbit49 0.701103297
orbit56                 orbit56 0.690866676
graph20                 graph20 0.687031675
graph15                 graph15 0.662533385
constraint           constraint 0.656982229
orbit20                 orbit20 0.650469207
orbit4                   orbit4 0.637171459
orbit30                 orbit30 0.609972535
orbit62                 orbit62 0.603233936
orbit17                 orbit17 0.602951739
orbit45                 orbit45 0.600768994
orbit19                 orbit19 0.593299967
orbit10                 orbit10 0.557138293
sixth                     sixth 0.546879095
orbit65                 orbit65 0.525595554
close                     close 0.496983779
orbit37                 orbit37 0.495091171
orbit64                 orbit64 0.489364265
graph24                 graph24 0.476262592
upto_fifth           upto_fifth 0.460617336
bigcom21               bigcom21 0.456864560
orbit28                 orbit28 0.450941699
orbit21                 orbit21 0.450515760
orbit54                 orbit54 0.424167200
orbit25                 orbit25 0.418555564
orbit27                 orbit27 0.417868312
orbit46                 orbit46 0.412829392
orbit51                 orbit51 0.410797628
graph26                 graph26 0.409131858
orbit9                   orbit9 0.395672365
orbit52                 orbit52 0.395054792
upto_second         upto_second 0.393375677
orbit15                 orbit15 0.391187624
graph25                 graph25 0.373926026
hubscore               hubscore 0.368578676
orbit41                 orbit41 0.358689248
orbit48                 orbit48 0.357894482
graph21                 graph21 0.347658996
upto_third           upto_third 0.345235809
membership_s32   membership_s32 0.342150108
graph0                   graph0 0.341020883
orbit29                 orbit29 0.337942806
bigcom4                 bigcom4 0.331975376
graph27                 graph27 0.325560530
graph7                   graph7 0.322844953
orbit22                 orbit22 0.321740025
coreness               coreness 0.317249222
orbit55                 orbit55 0.317077723
bigcom11               bigcom11 0.307900070
orbit42                 orbit42 0.304561968
orbit58                 orbit58 0.299707657
orbit57                 orbit57 0.281507886
upto_fourth         upto_fourth 0.281375443
orbit11                 orbit11 0.279807755
graph18                 graph18 0.279004122
membership_s27   membership_s27 0.263587597
orbit69                 orbit69 0.257423311
orbit71                 orbit71 0.255982173
bigcom97               bigcom97 0.252863950
orbit66                 orbit66 0.250865913
orbit53                 orbit53 0.250373205
orbit12                 orbit12 0.248453761
orbit63                 orbit63 0.247095503
graph2                   graph2 0.240934816
bigcom32               bigcom32 0.239964140
orbit40                 orbit40 0.238997537
orbit6                   orbit6 0.238257953
orbit7                   orbit7 0.235016598
orbit32                 orbit32 0.225007827
orbit61                 orbit61 0.224701123
orbit47                 orbit47 0.218038724
orbit16                 orbit16 0.206796268
orbit59                 orbit59 0.206461551
orbit23                 orbit23 0.195510406
orbit2                   orbit2 0.185556670
graph28                 graph28 0.185369001
orbit70                 orbit70 0.183886471
orbit1                   orbit1 0.183691131
orbit13                 orbit13 0.180787360
membership_s37   membership_s37 0.177806763
graph8                   graph8 0.171648913
orbit60                 orbit60 0.165366427
membership_s36   membership_s36 0.152582176
ecc                         ecc 0.151381161
orbit44                 orbit44 0.150683976
evcent                   evcent 0.143497764
graph29                 graph29 0.138582810
orbit68                 orbit68 0.137701458
orbit26                 orbit26 0.137402444
orbit67                 orbit67 0.118747024
bigcom101             bigcom101 0.114542736
bigcom9                 bigcom9 0.111326234
orbit38                 orbit38 0.110041190
membership_s4     membership_s4 0.107784280
membership_s7     membership_s7 0.105102342
orbit33                 orbit33 0.101093104
second                   second 0.094158570
membership_s6     membership_s6 0.090178911
membership_s5     membership_s5 0.081894547
orbit43                 orbit43 0.079402719
bigcom40               bigcom40 0.069729158
selfinter             selfinter 0.051239069
bigcom30               bigcom30 0.049122957
bigcom44               bigcom44 0.044860600
membership_s30   membership_s30 0.044179433
membership_s31   membership_s31 0.035943769
AP                           AP 0.032669003
membership_s1     membership_s1 0.031760502
bigcom22               bigcom22 0.031579376
membership_s9     membership_s9 0.026304856
bigcom28               bigcom28 0.025838397
membership_s18   membership_s18 0.020494571
bigcom1                 bigcom1 0.020162335
membership_s24   membership_s24 0.014244543
bigcom3                 bigcom3 0.011462893
membership_s15   membership_s15 0.009393482
orbit0                   orbit0 0.000000000
orbit3                   orbit3 0.000000000
orbit8                   orbit8 0.000000000
orbit14                 orbit14 0.000000000
orbit34                 orbit34 0.000000000
orbit72                 orbit72 0.000000000
eccrad                   eccrad 0.000000000
first                     first 0.000000000
bigcom2                 bigcom2 0.000000000
bigcom6                 bigcom6 0.000000000
bigcom8                 bigcom8 0.000000000
bigcom13               bigcom13 0.000000000
bigcom15               bigcom15 0.000000000
bigcom16               bigcom16 0.000000000
bigcom24               bigcom24 0.000000000
bigcom26               bigcom26 0.000000000
bigcom31               bigcom31 0.000000000
bigcom33               bigcom33 0.000000000
bigcom34               bigcom34 0.000000000
bigcom36               bigcom36 0.000000000
bigcom37               bigcom37 0.000000000
bigcom38               bigcom38 0.000000000
bigcom39               bigcom39 0.000000000
bigcom43               bigcom43 0.000000000
bigcom46               bigcom46 0.000000000
bigcom47               bigcom47 0.000000000
bigcom49               bigcom49 0.000000000
bigcom50               bigcom50 0.000000000
bigcom51               bigcom51 0.000000000
bigcom52               bigcom52 0.000000000
bigcom54               bigcom54 0.000000000
bigcom56               bigcom56 0.000000000
bigcom62               bigcom62 0.000000000
bigcom66               bigcom66 0.000000000
bigcom68               bigcom68 0.000000000
bigcom69               bigcom69 0.000000000
bigcom71               bigcom71 0.000000000
bigcom72               bigcom72 0.000000000
bigcom73               bigcom73 0.000000000
bigcom74               bigcom74 0.000000000
bigcom75               bigcom75 0.000000000
bigcom76               bigcom76 0.000000000
bigcom77               bigcom77 0.000000000
bigcom79               bigcom79 0.000000000
bigcom80               bigcom80 0.000000000
bigcom82               bigcom82 0.000000000
bigcom83               bigcom83 0.000000000
bigcom84               bigcom84 0.000000000
bigcom85               bigcom85 0.000000000
bigcom87               bigcom87 0.000000000
bigcom89               bigcom89 0.000000000
bigcom91               bigcom91 0.000000000
bigcom92               bigcom92 0.000000000
bigcom93               bigcom93 0.000000000
bigcom96               bigcom96 0.000000000
bigcom98               bigcom98 0.000000000
bigcom99               bigcom99 0.000000000
bigcom104             bigcom104 0.000000000
bigcom106             bigcom106 0.000000000
bigcom109             bigcom109 0.000000000
bigcom113             bigcom113 0.000000000
bigcom116             bigcom116 0.000000000
bigcom120             bigcom120 0.000000000
bigcom123             bigcom123 0.000000000
bigcom126             bigcom126 0.000000000
bigcom127             bigcom127 0.000000000
bigcom137             bigcom137 0.000000000
bigcom139             bigcom139 0.000000000
bigcom140             bigcom140 0.000000000
bigcom143             bigcom143 0.000000000
bigcom145             bigcom145 0.000000000
bigcom146             bigcom146 0.000000000
bigcom147             bigcom147 0.000000000
bigcom149             bigcom149 0.000000000
bigcom153             bigcom153 0.000000000
bigcom154             bigcom154 0.000000000
bigcom156             bigcom156 0.000000000
bigcom157             bigcom157 0.000000000
bigcom158             bigcom158 0.000000000
bigcom160             bigcom160 0.000000000
bigcom161             bigcom161 0.000000000
bigcom162             bigcom162 0.000000000
bigcom164             bigcom164 0.000000000
bigcom166             bigcom166 0.000000000
bigcom167             bigcom167 0.000000000
bigcom171             bigcom171 0.000000000
bigcom173             bigcom173 0.000000000
bigcom175             bigcom175 0.000000000
bigcom176             bigcom176 0.000000000
bigcom177             bigcom177 0.000000000
bigcom178             bigcom178 0.000000000
bigcom180             bigcom180 0.000000000
bigcom181             bigcom181 0.000000000
bigcom184             bigcom184 0.000000000
bigcom186             bigcom186 0.000000000
bigcom187             bigcom187 0.000000000
bigcom189             bigcom189 0.000000000
bigcom194             bigcom194 0.000000000
bigcom195             bigcom195 0.000000000
bigcom196             bigcom196 0.000000000
bigcom204             bigcom204 0.000000000
bigcom205             bigcom205 0.000000000
bigcom212             bigcom212 0.000000000
bigcom214             bigcom214 0.000000000
bigcom222             bigcom222 0.000000000
bigcom223             bigcom223 0.000000000
bigcom226             bigcom226 0.000000000
bigcom227             bigcom227 0.000000000
bigcom229             bigcom229 0.000000000
bigcom233             bigcom233 0.000000000
bigcom236             bigcom236 0.000000000
bigcom237             bigcom237 0.000000000
bigcom246             bigcom246 0.000000000
bigcom248             bigcom248 0.000000000
bigcom249             bigcom249 0.000000000
bigcom250             bigcom250 0.000000000
bigcom254             bigcom254 0.000000000
bigcom266             bigcom266 0.000000000
bigcom269             bigcom269 0.000000000
bigcom272             bigcom272 0.000000000
bigcom274             bigcom274 0.000000000
bigcom281             bigcom281 0.000000000
bigcom291             bigcom291 0.000000000
bigcom292             bigcom292 0.000000000
bigcom295             bigcom295 0.000000000
bigcom299             bigcom299 0.000000000
bigcom301             bigcom301 0.000000000
bigcom306             bigcom306 0.000000000
bigcom309             bigcom309 0.000000000
bigcom314             bigcom314 0.000000000
bigcom321             bigcom321 0.000000000
bigcom341             bigcom341 0.000000000
bigcom350             bigcom350 0.000000000
bigcom353             bigcom353 0.000000000
bigcom359             bigcom359 0.000000000
bigcom363             bigcom363 0.000000000
bigcom365             bigcom365 0.000000000
bigcom385             bigcom385 0.000000000
bigcom386             bigcom386 0.000000000
bigcom408             bigcom408 0.000000000
bigcom412             bigcom412 0.000000000
bigcom480             bigcom480 0.000000000
membership_s3     membership_s3 0.000000000
membership_s8     membership_s8 0.000000000
membership_s11   membership_s11 0.000000000
membership_s12   membership_s12 0.000000000
membership_s14   membership_s14 0.000000000
membership_s16   membership_s16 0.000000000
membership_s17   membership_s17 0.000000000
membership_s20   membership_s20 0.000000000
membership_s21   membership_s21 0.000000000
membership_s22   membership_s22 0.000000000
membership_s25   membership_s25 0.000000000
membership_s26   membership_s26 0.000000000
membership_s28   membership_s28 0.000000000
membership_s33   membership_s33 0.000000000
pdi                         pdi 0.000000000
[1] "Dataset: all_C Model RF, run: 8 of 10 2015-06-18 13:43:56"
     |      Out-of-bag   |
Tree |      MSE  %Var(y) |
   1 |  0.07693   196.46 |
   2 |  0.07247   185.06 |
   3 |  0.06962   177.78 |
   4 |  0.06652   169.85 |
   5 |  0.06378   162.87 |
   6 |  0.06181   157.83 |
   7 |  0.05896   150.56 |
   8 |  0.05722   146.13 |
   9 |  0.05575   142.36 |
  10 |  0.05425   138.53 |
  11 |  0.05345   136.48 |
  12 |  0.05239   133.78 |
  13 |  0.05172   132.07 |
  14 |  0.05127   130.92 |
  15 |   0.0505   128.94 |
  16 |  0.04997   127.60 |
  17 |  0.04947   126.34 |
  18 |  0.04876   124.51 |
  19 |  0.04829   123.31 |
  20 |  0.04793   122.40 |
  21 |   0.0478   122.06 |
  22 |  0.04764   121.65 |
  23 |  0.04744   121.13 |
  24 |  0.04737   120.97 |
  25 |  0.04709   120.26 |
  26 |  0.04689   119.74 |
  27 |  0.04676   119.40 |
  28 |  0.04662   119.04 |
  29 |   0.0465   118.75 |
  30 |  0.04635   118.37 |
  31 |  0.04621   118.00 |
  32 |  0.04604   117.56 |
  33 |  0.04599   117.44 |
  34 |  0.04585   117.09 |
  35 |  0.04576   116.86 |
  36 |  0.04557   116.36 |
  37 |  0.04547   116.10 |
  38 |  0.04531   115.71 |
  39 |  0.04521   115.45 |
  40 |  0.04512   115.22 |
  41 |  0.04505   115.04 |
  42 |  0.04499   114.90 |
  43 |  0.04495   114.78 |
  44 |  0.04486   114.55 |
  45 |  0.04483   114.48 |
  46 |  0.04482   114.44 |
  47 |  0.04482   114.44 |
  48 |  0.04476   114.29 |
  49 |  0.04467   114.08 |
  50 |  0.04464   113.98 |
  51 |   0.0446   113.89 |
  52 |  0.04456   113.80 |
  53 |  0.04449   113.60 |
  54 |  0.04446   113.54 |
  55 |  0.04445   113.50 |
  56 |  0.04443   113.46 |
  57 |  0.04435   113.25 |
  58 |  0.04433   113.20 |
  59 |  0.04431   113.16 |
  60 |  0.04432   113.17 |
  61 |  0.04427   113.05 |
  62 |  0.04427   113.05 |
  63 |  0.04426   113.02 |
  64 |  0.04422   112.93 |
  65 |  0.04418   112.83 |
  66 |  0.04413   112.70 |
  67 |  0.04412   112.67 |
  68 |  0.04409   112.58 |
  69 |  0.04409   112.60 |
  70 |  0.04403   112.43 |
  71 |  0.04403   112.42 |
  72 |  0.04399   112.33 |
  73 |  0.04398   112.32 |
  74 |  0.04398   112.31 |
  75 |  0.04393   112.18 |
  76 |  0.04392   112.15 |
  77 |   0.0439   112.10 |
  78 |  0.04389   112.09 |
  79 |  0.04389   112.07 |
  80 |   0.0439   112.11 |
  81 |  0.04385   111.98 |
  82 |  0.04385   111.98 |
  83 |  0.04383   111.92 |
  84 |  0.04382   111.89 |
  85 |  0.04375   111.73 |
  86 |  0.04375   111.71 |
  87 |  0.04376   111.74 |
  88 |  0.04374   111.70 |
  89 |  0.04374   111.70 |
  90 |  0.04372   111.63 |
  91 |  0.04371   111.63 |
  92 |   0.0437   111.59 |
  93 |  0.04365   111.47 |
  94 |  0.04362   111.39 |
  95 |  0.04361   111.36 |
  96 |  0.04356   111.24 |
  97 |  0.04354   111.18 |
  98 |  0.04353   111.16 |
  99 |  0.04353   111.14 |
 100 |   0.0435   111.08 |
[1] "Random Forest variable coefficients"
                      %IncMSE IncNodePurity
graph5           7.740594e-03  1.538688e+00
graph6           6.117783e-03  2.345082e+00
graph7           3.815842e-03  9.943422e-01
graph8           8.638300e-04  5.287569e-01
graph9           8.802250e-03  2.748140e+00
graph10          1.606147e-02  4.031807e+00
graph11          1.235841e-02  3.354572e+00
graph12          1.074364e-02  2.605814e+00
graph13          9.545104e-03  2.605713e+00
graph14          1.160387e-02  3.449232e+00
graph15          1.547508e-02  2.122564e+00
graph16          9.341609e-03  3.217758e+00
graph17          1.396216e-02  2.826126e+00
graph18          8.042850e-03  1.113915e+00
graph19          7.694021e-03  2.753088e+00
graph20          6.418980e-03  2.116439e+00
graph21          1.204035e-02  1.930455e+00
graph22          7.817969e-03  1.808718e+00
graph23          1.181727e-02  3.141306e+00
graph24          5.220219e-03  1.098215e+00
graph25          4.030816e-03  1.487053e+00
graph26          8.335946e-03  1.426314e+00
graph27          3.483239e-03  8.665699e-01
graph28          1.882656e-03  6.216279e-01
graph29          5.737123e-04  7.732634e-01
orbit0           1.097797e-03  6.196329e-01
orbit1           6.226639e-03  2.177157e+00
orbit2           4.393626e-03  1.044662e+00
orbit3           2.669140e-03  8.425023e-01
orbit4           1.112886e-02  2.530107e+00
orbit5           7.808721e-03  1.898003e+00
orbit6           9.193476e-03  3.050473e+00
orbit7           3.041534e-03  1.003451e+00
orbit8           3.603865e-03  1.654054e+00
orbit9           5.257741e-03  2.397700e+00
orbit10          4.685427e-03  1.320768e+00
orbit11          2.840727e-03  1.042905e+00
orbit12          4.362644e-03  1.465531e+00
orbit13          1.604514e-03  5.357034e-01
orbit14          1.729841e-03  4.134780e-01
orbit15          7.123586e-03  2.576176e+00
orbit16          5.222008e-03  1.864765e+00
orbit17          1.222582e-02  2.480567e+00
orbit18          1.785523e-02  5.994235e+00
orbit19          6.831828e-03  2.960284e+00
orbit20          9.913171e-03  2.459428e+00
orbit21          5.276890e-03  1.596362e+00
orbit22          1.172602e-02  3.765965e+00
orbit23          4.083990e-03  9.023349e-01
orbit24          1.229051e-02  3.440369e+00
orbit25          1.008151e-02  1.806487e+00
orbit26          8.018126e-03  1.118100e+00
orbit27          1.043325e-02  3.496683e+00
orbit28          1.119918e-02  2.096842e+00
orbit29          7.673466e-03  1.600493e+00
orbit30          7.611751e-03  1.486295e+00
orbit31          1.134024e-02  2.963425e+00
orbit32          6.998127e-03  1.709609e+00
orbit33          3.180739e-03  6.505768e-01
orbit34          1.280526e-02  1.929188e+00
orbit35          1.213562e-02  3.609540e+00
orbit36          9.381784e-03  2.869915e+00
orbit37          1.022537e-02  2.097317e+00
orbit38          8.951954e-03  1.555586e+00
orbit39          1.590574e-02  3.346760e+00
orbit40          9.027407e-03  1.346737e+00
orbit41          2.349923e-03  8.624290e-01
orbit42          2.334133e-03  6.147835e-01
orbit43          3.967388e-03  1.088904e+00
orbit44          3.507832e-03  9.558220e-01
orbit45          1.420984e-02  3.146865e+00
orbit46          6.171263e-03  1.737792e+00
orbit47          4.765390e-03  1.218734e+00
orbit48          9.022641e-03  1.647033e+00
orbit49          7.291961e-03  2.440101e+00
orbit50          4.415899e-03  1.979689e+00
orbit51          9.520208e-03  1.960165e+00
orbit52          1.008806e-02  1.800575e+00
orbit53          7.198151e-03  1.199391e+00
orbit54          6.210168e-03  1.729515e+00
orbit55          2.674173e-03  7.710769e-01
orbit56          1.071824e-02  3.589838e+00
orbit57          3.063078e-03  8.734406e-01
orbit58          3.636733e-03  8.224563e-01
orbit59          5.006565e-03  1.547081e+00
orbit60          1.350945e-03  6.635604e-01
orbit61          2.802500e-03  5.842758e-01
orbit62          5.928046e-03  2.125521e+00
orbit63          3.678485e-03  1.407848e+00
orbit64          4.964719e-03  9.478347e-01
orbit65          8.341441e-03  1.753403e+00
orbit66          2.343521e-03  8.532253e-01
orbit67          1.718075e-03  5.274791e-01
orbit68          3.418121e-03  1.023653e+00
orbit69          4.283754e-03  7.906344e-01
orbit70          1.284614e-03  7.004310e-01
orbit71          1.065645e-03  4.194968e-01
orbit72          6.112726e-04  6.638985e-01
AP               4.216762e-05  2.115876e-01
bet              1.252878e-02  4.257730e+00
ecc              1.943909e-03  5.948579e-01
eccrad           3.108272e-03  9.083912e-01
close            1.004759e-02  1.935156e+00
constraint       9.460240e-03  2.898048e+00
coreness         3.659399e-03  1.239956e+00
knn              1.010776e-02  4.839279e+00
hubscore         8.567746e-03  2.596310e+00
pagerank         9.659962e-03  7.987779e+00
trans            2.798449e-03  2.795894e+00
evcent           4.502611e-03  2.517024e+00
first            1.498699e-03  7.294427e-01
upto_second      8.698822e-03  2.279453e+00
upto_third       1.112107e-02  2.442131e+00
upto_fourth      5.878824e-03  2.134183e+00
upto_fifth       1.138646e-02  2.628196e+00
upto_sixth       5.988729e-03  2.595049e+00
second           8.930720e-03  2.242841e+00
third            1.623201e-02  4.845488e+00
fourth           1.031379e-02  5.689756e+00
fifth            5.942692e-03  3.527500e+00
sixth            1.368797e-02  3.969931e+00
ratio1           9.289478e-03  4.703224e+00
ratio2           1.040855e-02  7.025177e+00
ratio3           1.255790e-02  4.632876e+00
ratio4           1.383245e-02  5.100530e+00
ratio5           5.475443e-03  8.653140e+00
ratio6           1.275617e-02  4.748240e+00
selfinter        2.756737e-04  9.249617e-01
walktrap_vertex  3.268370e-03  4.170600e+00
bigcom1          1.429701e-04  4.415883e-01
bigcom2          0.000000e+00  2.515349e-18
bigcom3          2.302421e-04  8.209240e-01
bigcom4          6.153754e-04  6.175933e-01
bigcom6          9.444608e-06  6.505251e-01
bigcom8          1.246066e-04  3.189210e-01
bigcom9         -3.522858e-05  2.936029e-01
bigcom11         4.348545e-05  6.987497e-01
bigcom13         0.000000e+00  7.285839e-19
bigcom15        -1.497437e-05  2.228993e-01
bigcom16         5.443565e-06  1.666102e-01
bigcom21         1.253627e-04  8.374165e-01
bigcom22        -4.018516e-05  4.157784e-01
bigcom24        -1.826770e-05  4.649817e-01
bigcom26         7.829270e-07  1.066573e-01
bigcom28         5.230905e-04  9.832526e-01
bigcom30         2.987942e-05  5.076729e-01
bigcom31         0.000000e+00  2.775558e-19
bigcom32        -2.133312e-06  6.189551e-01
bigcom33         0.000000e+00  1.110223e-18
bigcom34         1.341969e-05  5.069370e-01
bigcom36         0.000000e+00  1.196959e-18
bigcom37        -1.442083e-05  2.741400e-01
bigcom38         6.556542e-06  2.875665e-01
bigcom39        -2.490513e-06  2.174498e-01
bigcom40         8.017529e-04  8.749008e-01
bigcom43         2.294007e-06  4.814144e-01
bigcom44         4.068506e-04  3.445486e-01
bigcom46         0.000000e+00  5.724587e-19
bigcom47        -2.624308e-05  2.043210e-01
bigcom49        -1.860459e-05  2.387172e-01
bigcom50        -1.068318e-05  2.864833e-01
bigcom51         0.000000e+00  3.469447e-19
bigcom52         0.000000e+00  1.387779e-18
bigcom54        -8.787739e-06  5.217532e-01
bigcom56         0.000000e+00  1.873501e-18
bigcom62         0.000000e+00  1.682682e-18
bigcom66         0.000000e+00  1.734723e-19
bigcom68         0.000000e+00  1.734723e-20
bigcom69         0.000000e+00  4.163336e-19
bigcom71         0.000000e+00  1.875000e-02
bigcom72         0.000000e+00  1.387779e-19
bigcom73         0.000000e+00  5.898060e-19
bigcom74         0.000000e+00  1.249001e-18
bigcom75         0.000000e+00  3.295975e-19
bigcom76         0.000000e+00  1.561251e-19
bigcom77         0.000000e+00  6.938894e-20
bigcom79         0.000000e+00  8.326673e-19
bigcom80         0.000000e+00  2.602085e-19
bigcom82         0.000000e+00  1.665335e-18
bigcom83         0.000000e+00  0.000000e+00
bigcom84        -2.022121e-05  3.818301e-01
bigcom85         0.000000e+00  0.000000e+00
bigcom87         0.000000e+00  8.500145e-19
bigcom89         0.000000e+00  8.326673e-19
bigcom91         0.000000e+00  1.144917e-18
bigcom92         0.000000e+00  1.630640e-18
bigcom93         0.000000e+00  0.000000e+00
bigcom96         0.000000e+00  8.673617e-20
bigcom97        -9.413382e-06  5.542570e-01
bigcom98        -2.879234e-05  5.178096e-01
bigcom99         0.000000e+00  1.387779e-18
bigcom101       -2.114064e-05  3.154131e-01
bigcom104        0.000000e+00  6.938894e-19
bigcom106        0.000000e+00  8.673617e-19
bigcom109       -1.019445e-05  5.136659e-01
bigcom113        3.159067e-05  5.231746e-01
bigcom116        4.226453e-06  3.383970e-01
bigcom120        0.000000e+00  0.000000e+00
bigcom123       -1.473592e-05  7.366004e-01
bigcom126        0.000000e+00  1.162265e-18
bigcom127        0.000000e+00  2.775558e-19
bigcom137        0.000000e+00  1.734723e-20
bigcom139        0.000000e+00  6.071532e-19
bigcom140        0.000000e+00  3.122502e-19
bigcom143       -1.397836e-05  1.803176e-01
bigcom145        0.000000e+00  1.543904e-18
bigcom146        0.000000e+00  0.000000e+00
bigcom147       -1.843891e-05  2.704346e-01
bigcom149        0.000000e+00  4.163336e-19
bigcom153        3.153232e-06  2.876606e-01
bigcom154        0.000000e+00  5.204170e-19
bigcom156        0.000000e+00  5.898060e-19
bigcom157        0.000000e+00  1.526557e-18
bigcom158        0.000000e+00  0.000000e+00
bigcom160        0.000000e+00  2.081668e-19
bigcom161       -4.400355e-05  5.366003e-01
bigcom162        1.525826e-05  5.229384e-01
bigcom164       -7.484859e-06  4.864674e-01
bigcom166        0.000000e+00  3.295975e-19
bigcom167        0.000000e+00  2.428613e-19
bigcom171        0.000000e+00  3.122502e-19
bigcom173        0.000000e+00  6.938894e-20
bigcom175       -1.575855e-05  4.202195e-01
bigcom176       -2.636492e-05  5.734057e-01
bigcom177       -2.268401e-05  3.162368e-01
bigcom178        0.000000e+00  1.249001e-18
bigcom180        0.000000e+00  5.551115e-19
bigcom181        0.000000e+00  6.071532e-19
bigcom184        0.000000e+00  1.734723e-20
bigcom186        0.000000e+00  2.428613e-19
bigcom187        0.000000e+00  1.734723e-19
bigcom189        6.680726e-06  3.286635e-01
bigcom194        7.200652e-06  5.366685e-01
bigcom195        0.000000e+00  0.000000e+00
bigcom196        6.000955e-06  5.698847e-01
bigcom204        0.000000e+00  3.469447e-20
bigcom205       -1.691601e-05  3.883573e-01
bigcom212        0.000000e+00  3.469447e-20
bigcom214        0.000000e+00  1.457168e-18
bigcom222       -5.103417e-06  5.801965e-01
bigcom223        0.000000e+00  2.220446e-18
bigcom226        0.000000e+00  0.000000e+00
bigcom227        0.000000e+00  4.163336e-19
bigcom229        0.000000e+00  4.163336e-19
bigcom233        0.000000e+00  5.551115e-19
bigcom236        0.000000e+00  1.474515e-18
bigcom237        0.000000e+00  0.000000e+00
bigcom246       -2.012239e-05  3.301482e-01
bigcom248        2.738801e-05  6.039346e-01
bigcom249        0.000000e+00  2.151057e-18
bigcom250        2.505664e-05  3.107143e-01
bigcom254        0.000000e+00  1.526557e-18
bigcom266       -4.569051e-06  5.143213e-01
bigcom269        0.000000e+00  1.578598e-18
bigcom272        0.000000e+00  0.000000e+00
bigcom274        0.000000e+00  2.376571e-18
bigcom281        0.000000e+00  1.474515e-18
bigcom291        0.000000e+00  6.591949e-19
bigcom292        0.000000e+00  2.775558e-19
bigcom295       -2.123733e-05  4.332286e-01
bigcom299        0.000000e+00  1.110223e-18
bigcom301        0.000000e+00  8.326673e-19
bigcom306        0.000000e+00  8.326673e-19
bigcom309        0.000000e+00  0.000000e+00
bigcom314        0.000000e+00  8.326673e-19
bigcom321        0.000000e+00  1.283695e-18
bigcom341        0.000000e+00  8.326673e-19
bigcom350        0.000000e+00  8.673617e-20
bigcom353        0.000000e+00  1.023487e-18
bigcom359        0.000000e+00  5.551115e-19
bigcom363        0.000000e+00  8.326673e-19
bigcom365       -2.066854e-05  3.419589e-01
bigcom385       -5.946680e-06  5.102684e-01
bigcom386        0.000000e+00  0.000000e+00
bigcom408       -5.282995e-06  2.341578e-01
bigcom412        0.000000e+00  6.591949e-19
bigcom480       -8.606082e-06  5.594079e-01
spin_vertex      2.372323e-03  4.304255e+00
membership_s1    2.474036e-04  5.956223e-01
membership_s3    0.000000e+00  9.020562e-19
membership_s4    2.106291e-04  6.635481e-01
membership_s5    1.284727e-04  8.115384e-01
membership_s6    2.806072e-04  6.566677e-01
membership_s7    1.158738e-04  1.077702e+00
membership_s8    6.130661e-06  4.149647e-02
membership_s9   -1.287985e-05  7.907118e-02
membership_s11  -2.020338e-05  3.999242e-01
membership_s12   2.098079e-05  3.373459e-01
membership_s14   0.000000e+00  2.602085e-19
membership_s15  -3.911102e-05  1.976721e-01
membership_s16   7.407848e-07  3.824533e-01
membership_s17   4.096971e-05  5.335851e-01
membership_s18   2.566427e-05  4.032669e-01
membership_s20  -3.548793e-05  3.574283e-01
membership_s21   3.087444e-05  9.746800e-02
membership_s22   0.000000e+00  2.480655e-18
membership_s24   1.399564e-05  2.582502e-01
membership_s25   0.000000e+00  1.561251e-19
membership_s26   0.000000e+00  2.012279e-18
membership_s27   1.388967e-04  1.037867e+00
membership_s28   2.184980e-06  6.047018e-02
membership_s30   2.506555e-04  6.348173e-01
membership_s31   7.202082e-05  7.762567e-01
membership_s32   2.399187e-04  9.623012e-01
membership_s33   0.000000e+00  8.673617e-20
membership_s36   3.546574e-04  9.423800e-01
membership_s37  -1.412369e-05  3.866825e-01
V1               7.737149e-03  8.224612e+00
V2               7.238974e-03  1.025166e+01
pdi              1.437327e-04  6.210839e-01
adhesion         1.979539e-02  7.398897e+00
cohesion         1.886935e-02  7.406246e+00
inner            1.317372e-02  7.961314e+00
outer            5.158897e-03  7.810565e+00
ioratio          1.623788e-02  7.301613e+00
comsize          8.568065e-03  8.370178e+00
[1] "Dataset: all_C Model GLM, run: 8 of 10 2015-06-18 13:51:35"
[1] "glmnet variable coefficients"
                         [,1]          [,2]
(Intercept)     -3.156697e+00 -3.123990e+00
graph0           5.529869e-42  1.365063e-06
graph1          -1.242545e-44 -1.391599e-09
graph2           8.361056e-43  2.890109e-07
graph3          -1.934731e-47  1.712258e-11
graph4          -3.812081e-47 -5.035137e-12
graph5           3.114949e-43  4.944544e-08
graph6          -3.521663e-45 -3.729260e-10
graph7           8.155000e-44  1.776734e-08
graph8          -5.609584e-42 -6.955815e-07
graph9           6.179031e-48  1.306465e-12
graph10         -7.662612e-49 -9.593795e-14
graph11         -8.466120e-50 -1.123821e-14
graph12         -2.612790e-47 -2.878466e-12
graph13         -2.595821e-47  2.053065e-12
graph14         -8.175960e-48 -1.061774e-12
graph15          5.821587e-45  1.034646e-09
graph16         -2.034735e-47  3.916529e-13
graph17         -1.545089e-46 -1.604046e-11
graph18         -4.707410e-45 -5.375669e-10
graph19         -5.603251e-46 -5.413367e-11
graph20          5.262518e-44  7.819256e-09
graph21         -5.606838e-46  5.683646e-11
graph22          3.272695e-44  5.165930e-09
graph23         -8.030877e-45 -9.802847e-10
graph24         -8.101718e-45 -8.977850e-10
graph25          2.833938e-45  1.680472e-09
graph26         -3.348341e-44 -3.595383e-09
graph27         -1.782931e-43 -1.915548e-08
graph28         -4.931515e-43 -6.104697e-08
graph29         -1.107965e-41 -1.484004e-06
orbit0           5.529869e-42  1.364414e-06
orbit1          -7.349491e-43 -8.250993e-08
orbit2          -7.878131e-45 -8.814816e-10
orbit3           8.361056e-43  2.888694e-07
orbit4          -3.643662e-45 -1.158022e-10
orbit5           3.662341e-47  2.123062e-11
orbit6          -2.540483e-45 -3.168645e-10
orbit7          -2.912129e-47 -3.914495e-12
orbit8           3.114949e-43  4.943988e-08
orbit9          -3.803261e-43 -4.385427e-08
orbit10         -9.076742e-45 -4.603689e-10
orbit11         -3.366992e-45 -3.983667e-10
orbit12         -4.990836e-43 -4.357935e-08
orbit13          2.165915e-43  3.761689e-08
orbit14         -5.609584e-42 -6.955758e-07
orbit15         -1.516576e-46 -1.159196e-11
orbit16          1.499891e-47  2.519899e-12
orbit17         -4.339004e-47 -3.549673e-12
orbit18          2.922545e-47  5.793341e-12
orbit19         -9.019599e-47 -1.103471e-11
orbit20          1.087235e-48  5.434523e-13
orbit21         -7.120406e-49 -9.424698e-14
orbit22         -3.737807e-48 -4.688928e-13
orbit23         -6.211060e-50 -8.412937e-15
orbit24         -1.369643e-45 -1.473617e-10
orbit25         -2.394984e-46 -1.489910e-11
orbit26         -2.244680e-47 -2.586719e-12
orbit27         -5.084806e-46  1.718872e-10
orbit28          1.243576e-46  3.358172e-11
orbit29          2.021980e-46  5.549624e-11
orbit30         -2.286668e-46 -2.472672e-11
orbit31         -7.587375e-46 -9.424804e-11
orbit32         -6.372269e-47 -6.767157e-12
orbit33         -6.400771e-48 -8.606561e-13
orbit34          5.821587e-45  1.034659e-09
orbit35         -1.719521e-44 -2.050333e-09
orbit36          3.008649e-45  4.590132e-10
orbit37         -7.040403e-46 -6.823835e-11
orbit38         -5.681787e-47 -6.192546e-12
orbit39         -3.301822e-44 -3.978467e-09
orbit40         -4.511310e-46  1.687061e-11
orbit41          1.692436e-46  5.158896e-11
orbit42         -2.229591e-46 -2.789378e-11
orbit43         -3.000319e-45  7.341486e-11
orbit44         -8.312521e-45 -1.094107e-09
orbit45         -4.032734e-44 -4.168129e-09
orbit46         -4.479622e-46  2.738994e-10
orbit47         -1.203687e-45 -1.377623e-10
orbit48         -9.340776e-46 -8.473084e-11
orbit49         -8.290361e-44 -1.020955e-08
orbit50          8.889144e-44  1.291101e-08
orbit51          1.133583e-44  2.237631e-09
orbit52         -3.135615e-44 -2.888504e-09
orbit53         -2.186759e-45 -1.504404e-10
orbit54         -1.494794e-44  6.124378e-10
orbit55          4.670710e-44  7.079732e-09
orbit56         -4.078053e-43 -4.823220e-08
orbit57         -1.455338e-44 -1.766185e-09
orbit58         -1.025869e-44 -1.272429e-09
orbit59         -4.002535e-44 -3.717522e-09
orbit60         -8.957009e-45 -6.889655e-10
orbit61         -2.558306e-44 -3.273569e-09
orbit62         -2.277897e-43 -1.683471e-08
orbit63          1.741250e-43  2.710172e-08
orbit64         -1.894953e-43 -2.422278e-08
orbit65         -5.341070e-43 -5.519078e-08
orbit66         -1.964975e-43 -2.431944e-08
orbit67         -1.675366e-44 -8.480993e-10
orbit68          2.284163e-44  1.297672e-08
orbit69         -1.671092e-42 -2.249929e-07
orbit70         -2.807520e-42 -3.624933e-07
orbit71         -4.844297e-43 -5.780886e-08
orbit72         -1.107965e-41 -1.483687e-06
AP              -8.646167e-39 -1.211674e-03
bet             -8.598887e-46 -8.499772e-11
ecc              6.941623e-39  9.333221e-04
eccrad           4.164974e-38  5.599671e-03
close           -1.048516e-37 -1.363828e-02
constraint       8.228546e-39  1.100216e-03
coreness        -2.553585e-40 -3.196305e-05
knn             -4.433505e-42 -5.611822e-07
hubscore        -1.573441e-38 -1.346174e-03
pagerank        -1.705832e-37 -2.445709e-02
trans            9.465851e-39  1.375325e-03
evcent          -1.625345e-38 -1.414026e-03
first            5.529869e-42  1.366528e-06
upto_second     -1.698918e-42 -2.026466e-07
upto_third      -9.686577e-43 -1.256531e-07
upto_fourth     -2.415414e-42 -3.244355e-07
upto_fifth      -8.154449e-42 -1.121044e-06
upto_sixth      -1.535211e-41 -2.130492e-06
second          -1.764456e-42 -2.111663e-07
third           -1.331692e-42 -1.752831e-07
fourth           3.477631e-43  3.717421e-08
fifth            2.242202e-42  2.962332e-07
sixth            9.828712e-42  1.346081e-06
ratio1          -4.407858e-42 -5.612774e-07
ratio2          -1.525618e-42 -4.043409e-07
ratio3           3.289959e-41  4.134820e-06
ratio4           2.604844e-40  3.647115e-05
ratio5          -7.680981e-42 -1.613022e-06
ratio6           9.311924e-42  1.269578e-06
selfinter       -3.656333e-40 -2.729345e-05
walktrap_vertex  5.716409e-40  1.305436e-04
bigcom1         -1.059732e-38 -1.495863e-03
bigcom2         -4.128180e-38 -5.873346e-03
bigcom3         -7.571788e-39 -1.067807e-03
bigcom4          3.673577e-39  5.520794e-04
bigcom6          1.271730e-37  1.813773e-02
bigcom8         -5.939223e-39 -8.426484e-04
bigcom9          2.473014e-38  3.540010e-03
bigcom11         8.519203e-38  1.215822e-02
bigcom13        -4.135754e-38 -5.909550e-03
bigcom15         1.340067e-38  1.904285e-03
bigcom16         3.094549e-38  4.397783e-03
bigcom21         6.876300e-38  9.805496e-03
bigcom22         1.239253e-38  1.773596e-03
bigcom24         8.507861e-38  1.213959e-02
bigcom26        -3.118761e-38 -4.445700e-03
bigcom28         4.009938e-39  6.050367e-04
bigcom30         1.251062e-38  1.786421e-03
bigcom31        -4.125433e-38 -5.894258e-03
bigcom32         8.513528e-38  1.213104e-02
bigcom33        -4.125777e-38 -5.896532e-03
bigcom34         1.271730e-37  1.813685e-02
bigcom36        -4.129555e-38 -5.908737e-03
bigcom37         1.608465e-37  2.289424e-02
bigcom38         3.094549e-38  4.416068e-03
bigcom39        -7.589511e-39 -1.085495e-03
bigcom40        -7.099359e-39 -9.880883e-04
bigcom43         4.297736e-38  6.135532e-03
bigcom44        -6.132368e-40 -8.426548e-05
bigcom46        -4.131275e-38 -5.901985e-03
bigcom47         1.820283e-38  2.597954e-03
bigcom49         5.063307e-38  7.220745e-03
bigcom50         4.297736e-38  6.122008e-03
bigcom51        -4.125777e-38 -5.924372e-03
bigcom52        -4.126463e-38 -5.907872e-03
bigcom54         1.608465e-37  2.294155e-02
bigcom56        -4.129899e-38 -5.901239e-03
bigcom62        -4.126120e-38 -5.910187e-03
bigcom66        -4.126120e-38 -5.909302e-03
bigcom68        -4.126463e-38 -5.910890e-03
bigcom69        -4.129899e-38 -5.916684e-03
bigcom71        -4.129899e-38 -5.882033e-03
bigcom72        -4.126463e-38 -5.904308e-03
bigcom73        -4.130931e-38 -5.898772e-03
bigcom74        -4.128180e-38 -5.897208e-03
bigcom75        -4.125777e-38 -5.895803e-03
bigcom76        -4.127150e-38 -5.889637e-03
bigcom77        -4.127493e-38 -5.892751e-03
bigcom79        -4.126120e-38 -5.925480e-03
bigcom80        -4.127493e-38 -5.934090e-03
bigcom82        -4.126806e-38 -5.922349e-03
bigcom83        -4.125777e-38 -5.868303e-03
bigcom84         7.104600e-38  1.013282e-02
bigcom85        -4.127150e-38 -5.909276e-03
bigcom87        -4.128180e-38 -5.897242e-03
bigcom89        -4.125433e-38 -5.892633e-03
bigcom91        -4.127493e-38 -5.904578e-03
bigcom92        -4.135064e-38 -5.900501e-03
bigcom93        -4.125433e-38 -5.846734e-03
bigcom96        -4.125777e-38 -5.906032e-03
bigcom97         9.355622e-38  1.335790e-02
bigcom98         1.271730e-37  1.811450e-02
bigcom99        -4.125777e-38 -5.898735e-03
bigcom101        5.067946e-38  7.217220e-03
bigcom104       -4.128524e-38 -5.890610e-03
bigcom106       -4.126806e-38 -5.934013e-03
bigcom109        1.031196e-37  1.471935e-02
bigcom113        8.507861e-38  1.212536e-02
bigcom116       -1.204810e-41  8.704402e-06
bigcom120       -4.125777e-38 -5.938412e-03
bigcom123        1.271730e-37  1.816908e-02
bigcom126       -4.125090e-38 -5.941938e-03
bigcom127       -4.126806e-38 -5.926808e-03
bigcom137       -4.127837e-38 -5.906997e-03
bigcom139       -4.126120e-38 -5.892682e-03
bigcom140       -4.126120e-38 -5.897745e-03
bigcom143        1.608465e-37  2.292547e-02
bigcom145       -4.126463e-38 -5.869857e-03
bigcom146       -4.126463e-38 -5.863804e-03
bigcom147        1.194147e-38  1.705031e-03
bigcom149       -4.125777e-38 -5.891262e-03
bigcom153        3.649892e-38  5.189449e-03
bigcom154       -4.129212e-38 -5.893319e-03
bigcom156       -4.126463e-38 -5.907409e-03
bigcom157       -4.129212e-38 -5.862170e-03
bigcom158       -4.125090e-38 -5.877920e-03
bigcom160       -4.126120e-38 -5.899232e-03
bigcom161        1.271730e-37  1.812730e-02
bigcom162        1.608465e-37  2.296669e-02
bigcom164        2.113549e-37  3.014571e-02
bigcom166       -4.128868e-38 -5.908416e-03
bigcom167       -4.132308e-38 -5.898173e-03
bigcom171       -4.127837e-38 -5.890713e-03
bigcom173       -4.125777e-38 -5.874859e-03
bigcom175        1.608465e-37  2.296111e-02
bigcom176        1.608465e-37  2.293927e-02
bigcom177        1.271730e-37  1.814675e-02
bigcom178       -4.126120e-38 -5.890570e-03
bigcom180       -4.125433e-38 -5.894552e-03
bigcom181       -4.130243e-38 -5.884347e-03
bigcom184       -4.126120e-38 -5.861619e-03
bigcom186       -4.125777e-38 -5.923998e-03
bigcom187       -4.125777e-38 -5.913892e-03
bigcom189        3.649892e-38  5.226999e-03
bigcom194        8.507861e-38  1.214125e-02
bigcom195       -4.126120e-38 -5.908848e-03
bigcom196        1.608465e-37  2.292674e-02
bigcom204       -4.127150e-38 -5.883261e-03
bigcom205        1.271730e-37  1.812173e-02
bigcom212       -4.125777e-38 -5.902352e-03
bigcom214       -4.126463e-38 -5.922763e-03
bigcom222        2.113549e-37  3.015180e-02
bigcom223       -4.126120e-38 -5.870850e-03
bigcom226       -4.126120e-38 -5.904147e-03
bigcom227       -4.126120e-38 -5.883222e-03
bigcom229       -4.125777e-38 -5.900263e-03
bigcom233       -4.125433e-38 -5.936475e-03
bigcom236       -4.125777e-38 -5.889482e-03
bigcom237       -4.125433e-38 -5.910867e-03
bigcom246        4.297736e-38  6.151727e-03
bigcom248        1.820283e-38  2.614829e-03
bigcom249       -4.126120e-38 -5.888424e-03
bigcom250        1.820283e-38  2.602440e-03
bigcom254       -4.126463e-38 -5.898728e-03
bigcom266        1.608465e-37  2.293661e-02
bigcom269       -4.127150e-38 -5.927959e-03
bigcom272       -4.125777e-38 -5.919603e-03
bigcom274       -4.138515e-38 -5.887936e-03
bigcom281       -4.126806e-38 -5.885278e-03
bigcom291       -4.126120e-38 -5.873602e-03
bigcom292       -4.125777e-38 -5.895457e-03
bigcom295        1.271730e-37  1.814105e-02
bigcom299       -4.125090e-38 -5.887779e-03
bigcom301       -4.127837e-38 -5.905276e-03
bigcom306       -4.125777e-38 -5.904067e-03
bigcom309       -4.126806e-38 -5.904919e-03
bigcom314       -4.125777e-38 -5.908575e-03
bigcom321       -4.127493e-38 -5.899642e-03
bigcom341       -4.125777e-38 -5.900420e-03
bigcom350       -4.125777e-38 -5.911604e-03
bigcom353       -4.125777e-38 -5.924092e-03
bigcom359       -4.125433e-38 -5.903327e-03
bigcom363       -4.125777e-38 -5.942194e-03
bigcom365        1.608465e-37  2.293808e-02
bigcom385        1.608465e-37  2.294987e-02
bigcom386       -4.125433e-38 -5.863894e-03
bigcom408        5.063307e-38  7.228982e-03
bigcom412       -4.126463e-38 -5.866503e-03
bigcom480        1.608465e-37  2.296259e-02
spin_vertex      8.470700e-39  1.114406e-03
membership_s1   -3.570475e-39 -5.324102e-04
membership_s3   -4.130587e-38 -5.991165e-03
membership_s4   -3.525590e-39 -4.894849e-04
membership_s5    1.093180e-38  1.565117e-03
membership_s6   -7.012222e-39 -9.480841e-04
membership_s7    1.843264e-39  2.633158e-04
membership_s8    3.649892e-38  5.093890e-03
membership_s9    6.518880e-38  9.198318e-03
membership_s11   4.297736e-38  6.050742e-03
membership_s12   4.297736e-38  6.129146e-03
membership_s14  -4.126120e-38 -6.048552e-03
membership_s15  -1.800744e-38 -2.589985e-03
membership_s16   2.191986e-38  3.102451e-03
membership_s17   7.104600e-38  1.007169e-02
membership_s18  -8.366540e-39 -1.191143e-03
membership_s20   1.271730e-37  1.809197e-02
membership_s21  -2.396533e-38 -3.442575e-03
membership_s22  -4.134719e-38 -5.914647e-03
membership_s24   1.822863e-38  2.546796e-03
membership_s25  -4.133341e-38 -5.891759e-03
membership_s26   2.191986e-38  2.919208e-03
membership_s27   5.727225e-39  8.133946e-04
membership_s28   9.279872e-39  1.235093e-03
membership_s30  -5.481585e-39 -7.754907e-04
membership_s31  -5.817304e-39 -8.460963e-04
membership_s32   1.412410e-38  1.990598e-03
membership_s33  -4.125433e-38 -6.012572e-03
membership_s36   4.929834e-39  7.062951e-04
membership_s37   1.662460e-38  2.347512e-03
V1               1.036247e-38  1.351283e-03
V2              -1.136032e-38 -1.668892e-03
pdi             -2.210966e-36 -3.043667e-01
adhesion        -4.216810e-43 -5.612206e-08
cohesion         8.435597e-43  1.122684e-07
inner            5.758048e-43  7.982070e-08
outer            4.041225e-43  5.299917e-08
ioratio         -1.199807e-38 -1.830634e-03
comsize          5.638901e-43  6.095324e-08
[1] "Dataset: all_C Model GBM, run: 9 of 10 2015-06-18 13:51:36"
Iter   TrainDeviance   ValidDeviance   StepSize   Improve
     1        0.3382            -nan     0.0100   -0.0000
     2        0.3376            -nan     0.0100    0.0000
     3        0.3372            -nan     0.0100    0.0000
     4        0.3367            -nan     0.0100    0.0000
     5        0.3362            -nan     0.0100   -0.0000
     6        0.3357            -nan     0.0100   -0.0000
     7        0.3352            -nan     0.0100    0.0000
     8        0.3347            -nan     0.0100   -0.0000
     9        0.3342            -nan     0.0100    0.0000
    10        0.3338            -nan     0.0100   -0.0000
    20        0.3297            -nan     0.0100   -0.0000
    40        0.3220            -nan     0.0100   -0.0000
    60        0.3150            -nan     0.0100    0.0000
    80        0.3081            -nan     0.0100   -0.0000
   100        0.3028            -nan     0.0100   -0.0000
   120        0.2969            -nan     0.0100   -0.0000
   140        0.2914            -nan     0.0100   -0.0000
   160        0.2862            -nan     0.0100   -0.0000
   180        0.2811            -nan     0.0100   -0.0000
   200        0.2768            -nan     0.0100   -0.0000
   220        0.2725            -nan     0.0100    0.0000
   240        0.2683            -nan     0.0100   -0.0000
   260        0.2643            -nan     0.0100   -0.0000
   280        0.2601            -nan     0.0100   -0.0000
   300        0.2561            -nan     0.0100   -0.0000
   320        0.2526            -nan     0.0100   -0.0000
   340        0.2494            -nan     0.0100   -0.0000
   360        0.2464            -nan     0.0100   -0.0000
   380        0.2432            -nan     0.0100   -0.0000
   400        0.2395            -nan     0.0100   -0.0000
   411        0.2377            -nan     0.0100   -0.0000

[1] "GBM variable coefficients"
                            var     rel.inf
V2                           V2 4.189831768
ratio5                   ratio5 4.144933136
pagerank               pagerank 3.219726765
outer                     outer 2.895017551
ratio2                   ratio2 2.771544686
V1                           V1 2.729885305
comsize                 comsize 2.683552351
orbit18                 orbit18 2.338602563
cohesion               cohesion 2.312980904
adhesion               adhesion 2.311118348
inner                     inner 2.255314790
knn                         knn 2.110775518
ioratio                 ioratio 2.060070170
fourth                   fourth 1.842408210
spin_vertex         spin_vertex 1.836197458
bet                         bet 1.682015333
ratio1                   ratio1 1.649502041
ratio4                   ratio4 1.601834834
walktrap_vertex walktrap_vertex 1.425431942
graph1                   graph1 1.369137082
ratio3                   ratio3 1.287955047
graph16                 graph16 1.168231812
graph11                 graph11 1.140652157
graph10                 graph10 1.112246709
graph23                 graph23 1.060437440
trans                     trans 1.010759950
graph14                 graph14 1.005484320
third                     third 0.931758451
ratio6                   ratio6 0.921604265
graph12                 graph12 0.898297054
orbit39                 orbit39 0.879091405
graph6                   graph6 0.838292178
graph19                 graph19 0.820121278
orbit27                 orbit27 0.801304180
graph5                   graph5 0.797417795
orbit19                 orbit19 0.788873376
orbit36                 orbit36 0.739725697
orbit56                 orbit56 0.707993825
graph17                 graph17 0.700315488
upto_sixth           upto_sixth 0.685026128
graph13                 graph13 0.680096348
orbit50                 orbit50 0.660151446
orbit63                 orbit63 0.651264092
orbit31                 orbit31 0.635756727
graph20                 graph20 0.620489549
orbit35                 orbit35 0.613997819
fifth                     fifth 0.608148723
graph4                   graph4 0.603658003
graph9                   graph9 0.587575077
orbit47                 orbit47 0.572298576
orbit17                 orbit17 0.567250832
sixth                     sixth 0.566653509
orbit24                 orbit24 0.561563537
graph3                   graph3 0.535554754
graph22                 graph22 0.535100705
orbit62                 orbit62 0.525685606
graph25                 graph25 0.525658680
orbit45                 orbit45 0.516578632
orbit20                 orbit20 0.497119107
graph21                 graph21 0.459022595
constraint           constraint 0.454719942
orbit49                 orbit49 0.448449205
orbit4                   orbit4 0.448144463
bigcom21               bigcom21 0.445945883
membership_s12   membership_s12 0.439763746
membership_s32   membership_s32 0.437909298
orbit28                 orbit28 0.429698238
orbit16                 orbit16 0.416323698
orbit25                 orbit25 0.415948445
upto_fifth           upto_fifth 0.412838623
orbit46                 orbit46 0.412399508
close                     close 0.412285524
orbit29                 orbit29 0.408258724
graph7                   graph7 0.395408230
orbit65                 orbit65 0.395194608
graph15                 graph15 0.373953312
upto_third           upto_third 0.363625303
orbit57                 orbit57 0.350359782
upto_second         upto_second 0.346504958
orbit32                 orbit32 0.342014540
graph27                 graph27 0.336746627
membership_s7     membership_s7 0.321603331
orbit15                 orbit15 0.306127577
bigcom153             bigcom153 0.305303706
graph26                 graph26 0.301654454
orbit44                 orbit44 0.300483813
orbit5                   orbit5 0.299596294
bigcom97               bigcom97 0.297597781
orbit1                   orbit1 0.297159624
bigcom38               bigcom38 0.292827593
orbit40                 orbit40 0.290370487
orbit64                 orbit64 0.284957421
orbit9                   orbit9 0.284458971
orbit51                 orbit51 0.274065486
orbit26                 orbit26 0.271709898
orbit66                 orbit66 0.271185129
graph18                 graph18 0.269924991
membership_s36   membership_s36 0.266489662
graph2                   graph2 0.265007814
orbit59                 orbit59 0.261819674
orbit52                 orbit52 0.260429342
hubscore               hubscore 0.253501700
orbit37                 orbit37 0.251585537
coreness               coreness 0.222660691
orbit6                   orbit6 0.219027972
orbit55                 orbit55 0.218679337
bigcom4                 bigcom4 0.218184410
orbit10                 orbit10 0.216355876
orbit38                 orbit38 0.214982828
orbit21                 orbit21 0.210188917
orbit30                 orbit30 0.205702468
bigcom32               bigcom32 0.203872669
orbit54                 orbit54 0.203233902
membership_s27   membership_s27 0.196417084
bigcom11               bigcom11 0.195050402
orbit69                 orbit69 0.193483486
orbit58                 orbit58 0.190360415
orbit60                 orbit60 0.188012864
ecc                         ecc 0.185972777
orbit70                 orbit70 0.181169193
graph0                   graph0 0.180395383
selfinter             selfinter 0.179380835
orbit48                 orbit48 0.176327008
orbit53                 orbit53 0.165188739
orbit23                 orbit23 0.160643733
graph28                 graph28 0.155190355
orbit2                   orbit2 0.155106443
orbit7                   orbit7 0.154023151
orbit67                 orbit67 0.152506445
orbit22                 orbit22 0.152245349
membership_s30   membership_s30 0.148119374
second                   second 0.146851762
orbit11                 orbit11 0.139686333
bigcom9                 bigcom9 0.134769277
graph24                 graph24 0.128834389
bigcom101             bigcom101 0.128288571
orbit12                 orbit12 0.121684666
upto_fourth         upto_fourth 0.114235574
membership_s5     membership_s5 0.102806654
membership_s4     membership_s4 0.102329975
bigcom40               bigcom40 0.100964879
orbit13                 orbit13 0.096693144
membership_s1     membership_s1 0.094306085
orbit41                 orbit41 0.093181240
AP                           AP 0.091975556
orbit43                 orbit43 0.089078874
orbit33                 orbit33 0.087150770
orbit68                 orbit68 0.083076239
orbit61                 orbit61 0.083019754
bigcom28               bigcom28 0.077641906
orbit42                 orbit42 0.077400803
bigcom30               bigcom30 0.073197278
membership_s37   membership_s37 0.072408200
membership_s15   membership_s15 0.070198993
orbit71                 orbit71 0.068873446
graph29                 graph29 0.067426858
graph8                   graph8 0.057371106
membership_s24   membership_s24 0.051995201
membership_s9     membership_s9 0.048388722
evcent                   evcent 0.038307989
membership_s6     membership_s6 0.037094320
membership_s31   membership_s31 0.029673644
bigcom15               bigcom15 0.022825878
bigcom22               bigcom22 0.020801419
bigcom8                 bigcom8 0.019696424
bigcom1                 bigcom1 0.018551300
bigcom109             bigcom109 0.003284094
orbit0                   orbit0 0.000000000
orbit3                   orbit3 0.000000000
orbit8                   orbit8 0.000000000
orbit14                 orbit14 0.000000000
orbit34                 orbit34 0.000000000
orbit72                 orbit72 0.000000000
eccrad                   eccrad 0.000000000
first                     first 0.000000000
bigcom2                 bigcom2 0.000000000
bigcom3                 bigcom3 0.000000000
bigcom6                 bigcom6 0.000000000
bigcom13               bigcom13 0.000000000
bigcom16               bigcom16 0.000000000
bigcom24               bigcom24 0.000000000
bigcom26               bigcom26 0.000000000
bigcom31               bigcom31 0.000000000
bigcom33               bigcom33 0.000000000
bigcom34               bigcom34 0.000000000
bigcom36               bigcom36 0.000000000
bigcom37               bigcom37 0.000000000
bigcom39               bigcom39 0.000000000
bigcom43               bigcom43 0.000000000
bigcom44               bigcom44 0.000000000
bigcom46               bigcom46 0.000000000
bigcom47               bigcom47 0.000000000
bigcom49               bigcom49 0.000000000
bigcom50               bigcom50 0.000000000
bigcom51               bigcom51 0.000000000
bigcom52               bigcom52 0.000000000
bigcom54               bigcom54 0.000000000
bigcom56               bigcom56 0.000000000
bigcom62               bigcom62 0.000000000
bigcom66               bigcom66 0.000000000
bigcom68               bigcom68 0.000000000
bigcom69               bigcom69 0.000000000
bigcom71               bigcom71 0.000000000
bigcom72               bigcom72 0.000000000
bigcom73               bigcom73 0.000000000
bigcom74               bigcom74 0.000000000
bigcom75               bigcom75 0.000000000
bigcom76               bigcom76 0.000000000
bigcom77               bigcom77 0.000000000
bigcom79               bigcom79 0.000000000
bigcom80               bigcom80 0.000000000
bigcom82               bigcom82 0.000000000
bigcom83               bigcom83 0.000000000
bigcom84               bigcom84 0.000000000
bigcom85               bigcom85 0.000000000
bigcom87               bigcom87 0.000000000
bigcom89               bigcom89 0.000000000
bigcom91               bigcom91 0.000000000
bigcom92               bigcom92 0.000000000
bigcom93               bigcom93 0.000000000
bigcom96               bigcom96 0.000000000
bigcom98               bigcom98 0.000000000
bigcom99               bigcom99 0.000000000
bigcom104             bigcom104 0.000000000
bigcom106             bigcom106 0.000000000
bigcom113             bigcom113 0.000000000
bigcom116             bigcom116 0.000000000
bigcom120             bigcom120 0.000000000
bigcom123             bigcom123 0.000000000
bigcom126             bigcom126 0.000000000
bigcom127             bigcom127 0.000000000
bigcom137             bigcom137 0.000000000
bigcom139             bigcom139 0.000000000
bigcom140             bigcom140 0.000000000
bigcom143             bigcom143 0.000000000
bigcom145             bigcom145 0.000000000
bigcom146             bigcom146 0.000000000
bigcom147             bigcom147 0.000000000
bigcom149             bigcom149 0.000000000
bigcom154             bigcom154 0.000000000
bigcom156             bigcom156 0.000000000
bigcom157             bigcom157 0.000000000
bigcom158             bigcom158 0.000000000
bigcom160             bigcom160 0.000000000
bigcom161             bigcom161 0.000000000
bigcom162             bigcom162 0.000000000
bigcom164             bigcom164 0.000000000
bigcom166             bigcom166 0.000000000
bigcom167             bigcom167 0.000000000
bigcom171             bigcom171 0.000000000
bigcom173             bigcom173 0.000000000
bigcom175             bigcom175 0.000000000
bigcom176             bigcom176 0.000000000
bigcom177             bigcom177 0.000000000
bigcom178             bigcom178 0.000000000
bigcom180             bigcom180 0.000000000
bigcom181             bigcom181 0.000000000
bigcom184             bigcom184 0.000000000
bigcom186             bigcom186 0.000000000
bigcom187             bigcom187 0.000000000
bigcom189             bigcom189 0.000000000
bigcom194             bigcom194 0.000000000
bigcom195             bigcom195 0.000000000
bigcom196             bigcom196 0.000000000
bigcom204             bigcom204 0.000000000
bigcom205             bigcom205 0.000000000
bigcom212             bigcom212 0.000000000
bigcom214             bigcom214 0.000000000
bigcom222             bigcom222 0.000000000
bigcom223             bigcom223 0.000000000
bigcom226             bigcom226 0.000000000
bigcom227             bigcom227 0.000000000
bigcom229             bigcom229 0.000000000
bigcom233             bigcom233 0.000000000
bigcom236             bigcom236 0.000000000
bigcom237             bigcom237 0.000000000
bigcom246             bigcom246 0.000000000
bigcom248             bigcom248 0.000000000
bigcom249             bigcom249 0.000000000
bigcom250             bigcom250 0.000000000
bigcom254             bigcom254 0.000000000
bigcom266             bigcom266 0.000000000
bigcom269             bigcom269 0.000000000
bigcom272             bigcom272 0.000000000
bigcom274             bigcom274 0.000000000
bigcom281             bigcom281 0.000000000
bigcom291             bigcom291 0.000000000
bigcom292             bigcom292 0.000000000
bigcom295             bigcom295 0.000000000
bigcom299             bigcom299 0.000000000
bigcom301             bigcom301 0.000000000
bigcom306             bigcom306 0.000000000
bigcom309             bigcom309 0.000000000
bigcom314             bigcom314 0.000000000
bigcom321             bigcom321 0.000000000
bigcom341             bigcom341 0.000000000
bigcom350             bigcom350 0.000000000
bigcom353             bigcom353 0.000000000
bigcom359             bigcom359 0.000000000
bigcom363             bigcom363 0.000000000
bigcom365             bigcom365 0.000000000
bigcom385             bigcom385 0.000000000
bigcom386             bigcom386 0.000000000
bigcom408             bigcom408 0.000000000
bigcom412             bigcom412 0.000000000
bigcom480             bigcom480 0.000000000
membership_s3     membership_s3 0.000000000
membership_s8     membership_s8 0.000000000
membership_s11   membership_s11 0.000000000
membership_s14   membership_s14 0.000000000
membership_s16   membership_s16 0.000000000
membership_s17   membership_s17 0.000000000
membership_s18   membership_s18 0.000000000
membership_s20   membership_s20 0.000000000
membership_s21   membership_s21 0.000000000
membership_s22   membership_s22 0.000000000
membership_s25   membership_s25 0.000000000
membership_s26   membership_s26 0.000000000
membership_s28   membership_s28 0.000000000
membership_s33   membership_s33 0.000000000
pdi                         pdi 0.000000000
[1] "Dataset: all_C Model RF, run: 9 of 10 2015-06-18 13:57:59"
     |      Out-of-bag   |
Tree |      MSE  %Var(y) |
   1 |  0.07465   192.36 |
   2 |  0.07274   187.46 |
   3 |  0.06873   177.11 |
   4 |  0.06649   171.35 |
   5 |  0.06367   164.08 |
   6 |  0.06098   157.14 |
   7 |  0.05887   151.71 |
   8 |  0.05711   147.18 |
   9 |  0.05545   142.89 |
  10 |   0.0546   140.69 |
  11 |  0.05321   137.13 |
  12 |  0.05247   135.20 |
  13 |  0.05165   133.10 |
  14 |  0.05088   131.11 |
  15 |  0.05024   129.47 |
  16 |  0.04939   127.29 |
  17 |  0.04888   125.97 |
  18 |  0.04833   124.55 |
  19 |  0.04779   123.16 |
  20 |  0.04744   122.24 |
  21 |  0.04722   121.69 |
  22 |  0.04696   121.02 |
  23 |  0.04673   120.43 |
  24 |  0.04659   120.06 |
  25 |  0.04629   119.28 |
  26 |  0.04621   119.08 |
  27 |  0.04604   118.64 |
  28 |  0.04576   117.91 |
  29 |  0.04563   117.59 |
  30 |  0.04554   117.36 |
  31 |  0.04546   117.16 |
  32 |   0.0454   117.01 |
  33 |  0.04526   116.64 |
  34 |  0.04515   116.34 |
  35 |  0.04508   116.18 |
  36 |  0.04495   115.84 |
  37 |  0.04484   115.56 |
  38 |  0.04483   115.52 |
  39 |  0.04472   115.25 |
  40 |  0.04461   114.97 |
  41 |   0.0445   114.66 |
  42 |  0.04441   114.45 |
  43 |  0.04434   114.26 |
  44 |  0.04427   114.09 |
  45 |  0.04419   113.88 |
  46 |  0.04412   113.70 |
  47 |  0.04409   113.62 |
  48 |   0.0441   113.64 |
  49 |  0.04409   113.63 |
  50 |   0.0441   113.63 |
  51 |  0.04408   113.59 |
  52 |  0.04406   113.54 |
  53 |  0.04397   113.31 |
  54 |  0.04396   113.29 |
  55 |  0.04392   113.18 |
  56 |  0.04391   113.14 |
  57 |  0.04388   113.08 |
  58 |  0.04386   113.01 |
  59 |  0.04383   112.96 |
  60 |  0.04382   112.92 |
  61 |  0.04377   112.80 |
  62 |  0.04374   112.72 |
  63 |  0.04373   112.69 |
  64 |  0.04369   112.59 |
  65 |  0.04368   112.55 |
  66 |   0.0437   112.60 |
  67 |  0.04367   112.53 |
  68 |  0.04362   112.40 |
  69 |  0.04359   112.34 |
  70 |  0.04361   112.37 |
  71 |   0.0436   112.36 |
  72 |  0.04361   112.38 |
  73 |  0.04358   112.30 |
  74 |  0.04357   112.28 |
  75 |  0.04354   112.21 |
  76 |  0.04354   112.20 |
  77 |  0.04351   112.13 |
  78 |  0.04349   112.08 |
  79 |  0.04349   112.07 |
  80 |  0.04348   112.04 |
  81 |  0.04347   112.03 |
  82 |  0.04346   111.99 |
  83 |  0.04345   111.96 |
  84 |  0.04343   111.93 |
  85 |  0.04343   111.91 |
  86 |  0.04343   111.92 |
  87 |  0.04345   111.97 |
  88 |  0.04342   111.88 |
  89 |  0.04338   111.80 |
  90 |  0.04335   111.71 |
  91 |  0.04331   111.61 |
  92 |   0.0433   111.59 |
  93 |  0.04328   111.53 |
  94 |  0.04328   111.52 |
  95 |  0.04326   111.48 |
  96 |  0.04324   111.43 |
  97 |  0.04321   111.36 |
  98 |   0.0432   111.33 |
  99 |  0.04317   111.26 |
 100 |  0.04317   111.26 |
[1] "Random Forest variable coefficients"
                      %IncMSE IncNodePurity
graph5           4.502197e-03  1.730811e+00
graph6           1.102582e-02  2.328659e+00
graph7           5.859221e-03  1.255362e+00
graph8           1.285435e-03  6.102929e-01
graph9           5.091589e-03  2.333437e+00
graph10          1.727454e-02  3.499855e+00
graph11          1.322183e-02  3.685477e+00
graph12          9.989929e-03  2.515748e+00
graph13          8.062538e-03  2.634343e+00
graph14          1.253720e-02  2.985278e+00
graph15          7.060275e-03  1.852916e+00
graph16          9.083608e-03  3.221913e+00
graph17          7.993969e-03  2.598854e+00
graph18          7.100616e-03  1.212462e+00
graph19          5.793258e-03  2.677262e+00
graph20          5.626845e-03  2.618808e+00
graph21          1.103333e-02  2.108835e+00
graph22          5.953468e-03  1.788228e+00
graph23          7.291042e-03  3.097192e+00
graph24          2.633327e-03  1.267379e+00
graph25          5.046876e-03  1.822900e+00
graph26          4.768939e-03  1.579115e+00
graph27          3.150807e-03  9.095339e-01
graph28          1.255763e-03  5.511048e-01
graph29          6.494507e-04  4.883048e-01
orbit0           1.315705e-03  7.924189e-01
orbit1           7.729021e-03  2.017583e+00
orbit2           3.176705e-03  1.396737e+00
orbit3           1.474783e-03  8.325952e-01
orbit4           3.156721e-03  1.985264e+00
orbit5           6.892959e-03  2.094884e+00
orbit6           5.111267e-03  2.633148e+00
orbit7           6.204885e-03  1.061240e+00
orbit8           4.626444e-03  1.677003e+00
orbit9           6.356383e-03  2.422470e+00
orbit10          3.473766e-03  1.096427e+00
orbit11          3.062162e-03  7.979859e-01
orbit12          6.397872e-03  1.215998e+00
orbit13          7.413531e-04  4.983286e-01
orbit14          1.189339e-03  4.287443e-01
orbit15          8.836660e-03  2.514658e+00
orbit16          1.208570e-02  2.377503e+00
orbit17          9.251939e-03  2.163090e+00
orbit18          2.274508e-02  5.876653e+00
orbit19          7.936949e-03  2.904488e+00
orbit20          1.024147e-02  2.899310e+00
orbit21          1.048188e-02  1.497896e+00
orbit22          1.412076e-02  3.102572e+00
orbit23          5.431563e-03  1.388945e+00
orbit24          9.278033e-03  3.176586e+00
orbit25          7.125298e-03  1.329501e+00
orbit26          4.098293e-03  8.200816e-01
orbit27          1.011672e-02  3.591038e+00
orbit28          9.559439e-03  2.257001e+00
orbit29          3.946456e-03  8.885775e-01
orbit30          9.287670e-03  1.489032e+00
orbit31          1.053020e-02  2.968559e+00
orbit32          7.961689e-03  1.329233e+00
orbit33          5.121778e-03  1.028480e+00
orbit34          8.775690e-03  1.669634e+00
orbit35          1.068969e-02  3.311093e+00
orbit36          1.252048e-02  2.258752e+00
orbit37          9.610405e-03  1.887100e+00
orbit38          1.080506e-02  1.732793e+00
orbit39          1.617348e-02  3.662747e+00
orbit40          3.902509e-03  1.578630e+00
orbit41          1.312134e-03  7.296138e-01
orbit42          1.230010e-03  5.250184e-01
orbit43          6.112925e-03  1.402429e+00
orbit44          4.498548e-03  9.964529e-01
orbit45          1.345179e-02  3.495697e+00
orbit46          3.205375e-03  1.508474e+00
orbit47          6.709125e-03  1.423092e+00
orbit48          4.129500e-03  1.005950e+00
orbit49          9.042523e-03  2.642936e+00
[truncated: 140,416 more chars]
