# Supplementary material for: Distinctive Behaviors of Druggable Proteins in Cellular Networks
Source: PLoS Comput Biol. 2015 Dec 23;11(12):e1004597. doi: 10.1371/journal.pcbi.1004597 (PMC4689399; doi:10.1371/journal.pcbi.1004597)
Supplement: S1 File — (ZIP) [file pcbi.1004597.s004.zip › S1_File/direct.blast.20150613.random.ppi.optimised_Target_results_all_CT.txt]

[[1]]
[1] "all_CT"

[1] "Dataset: all_CT Model GBM, run: 1 of 10 2015-06-18 11:55:54"
Iter   TrainDeviance   ValidDeviance   StepSize   Improve
     1        0.0227            -nan     0.0100   -0.0001
     2        0.0210            -nan     0.0100   -0.0000
     3        0.0197            -nan     0.0100   -0.0000
     4        0.0187            -nan     0.0100   -0.0000
     5        0.0179            -nan     0.0100   -0.0000
     6        0.0173            -nan     0.0100   -0.0000
     7        0.0168            -nan     0.0100    0.0000
     8        0.0165            -nan     0.0100    0.0000
     9        0.0156            -nan     0.0100    0.0003
    10        0.0153            -nan     0.0100   -0.0000
    20        0.0129            -nan     0.0100   -0.0000
    40        0.0105            -nan     0.0100   -0.0000
    60        0.0090            -nan     0.0100   -0.0000
    80        0.0079            -nan     0.0100   -0.0000
   100        0.0071            -nan     0.0100    0.0000
   120        0.0065            -nan     0.0100   -0.0000
   140        0.0059            -nan     0.0100   -0.0000
   160        0.0054            -nan     0.0100   -0.0000
   180        0.0050            -nan     0.0100   -0.0000
   200        0.0047            -nan     0.0100   -0.0000
   220        0.0043            -nan     0.0100   -0.0000
   240        0.0041            -nan     0.0100   -0.0000
   260        0.0038            -nan     0.0100   -0.0000
   280        0.0036            -nan     0.0100   -0.0000
   300        0.0034            -nan     0.0100   -0.0000
   320        0.0032            -nan     0.0100   -0.0000
   340        0.0031            -nan     0.0100   -0.0000
   357        0.0029            -nan     0.0100   -0.0000

[1] "GBM variable coefficients"
                            var     rel.inf
comsize                 comsize 8.011031762
trans                     trans 4.882960298
outer                     outer 4.827451548
V2                           V2 4.313884797
ratio5                   ratio5 3.219220174
V1                           V1 3.051630933
graph5                   graph5 2.891390415
knn                         knn 2.638835723
graph20                 graph20 2.080720554
inner                     inner 2.008754892
orbit56                 orbit56 1.920570778
orbit64                 orbit64 1.870846183
graph25                 graph25 1.852395902
pagerank               pagerank 1.839494729
fourth                   fourth 1.834471581
adhesion               adhesion 1.809780404
ioratio                 ioratio 1.809044903
walktrap_vertex walktrap_vertex 1.808101402
fifth                     fifth 1.785125699
bet                         bet 1.508495000
graph12                 graph12 1.391086855
graph22                 graph22 1.204281917
ratio2                   ratio2 1.175820665
graph4                   graph4 1.157617821
graph27                 graph27 1.126351311
upto_sixth           upto_sixth 1.095790713
orbit18                 orbit18 1.064111991
graph1                   graph1 0.965932969
third                     third 0.955386967
graph24                 graph24 0.909761119
membership_s32   membership_s32 0.875429120
bigcom40               bigcom40 0.874854876
ratio1                   ratio1 0.864301149
spin_vertex         spin_vertex 0.861276269
graph11                 graph11 0.850701813
graph9                   graph9 0.784013509
ratio4                   ratio4 0.775773132
constraint           constraint 0.771809158
orbit37                 orbit37 0.769720611
orbit36                 orbit36 0.769047990
graph7                   graph7 0.703697694
cohesion               cohesion 0.686204904
graph2                   graph2 0.678110852
graph3                   graph3 0.675133705
graph13                 graph13 0.664499866
orbit62                 orbit62 0.649808028
orbit20                 orbit20 0.649752337
graph21                 graph21 0.614116866
graph17                 graph17 0.602085540
orbit39                 orbit39 0.572499431
membership_s18   membership_s18 0.564938321
membership_s21   membership_s21 0.547603075
graph0                   graph0 0.540833117
sixth                     sixth 0.537798739
orbit27                 orbit27 0.509648234
ratio6                   ratio6 0.494414743
graph6                   graph6 0.486775499
bigcom9                 bigcom9 0.484160610
upto_fifth           upto_fifth 0.483081357
graph26                 graph26 0.481528030
graph28                 graph28 0.479838209
orbit59                 orbit59 0.466666087
bigcom4                 bigcom4 0.450625170
bigcom1                 bigcom1 0.448831945
graph14                 graph14 0.429160309
orbit52                 orbit52 0.421839164
graph23                 graph23 0.419581898
graph15                 graph15 0.386685859
orbit19                 orbit19 0.381598980
ratio3                   ratio3 0.360018305
coreness               coreness 0.352966161
orbit16                 orbit16 0.343003696
orbit48                 orbit48 0.338567916
orbit24                 orbit24 0.318592537
graph19                 graph19 0.303930523
membership_s15   membership_s15 0.300705582
orbit45                 orbit45 0.287482509
orbit46                 orbit46 0.283976826
hubscore               hubscore 0.275738527
orbit41                 orbit41 0.272934618
orbit65                 orbit65 0.266469926
graph10                 graph10 0.231384346
orbit12                 orbit12 0.231360821
orbit17                 orbit17 0.218553121
orbit35                 orbit35 0.214335157
orbit54                 orbit54 0.208135595
orbit66                 orbit66 0.203309780
orbit40                 orbit40 0.199709024
graph16                 graph16 0.179350444
orbit32                 orbit32 0.165839611
orbit22                 orbit22 0.164382889
graph18                 graph18 0.162236564
membership_s30   membership_s30 0.155600532
orbit9                   orbit9 0.154751648
orbit49                 orbit49 0.146695143
orbit51                 orbit51 0.144727770
orbit58                 orbit58 0.139480289
close                     close 0.135606654
upto_fourth         upto_fourth 0.133473825
membership_s31   membership_s31 0.132729311
orbit63                 orbit63 0.128693534
orbit25                 orbit25 0.120127501
orbit71                 orbit71 0.115098965
graph8                   graph8 0.110666312
orbit5                   orbit5 0.109518322
orbit10                 orbit10 0.106212424
membership_s4     membership_s4 0.106188477
orbit28                 orbit28 0.094856395
orbit70                 orbit70 0.092846592
membership_s5     membership_s5 0.092543668
orbit31                 orbit31 0.092433797
ecc                         ecc 0.089081200
selfinter             selfinter 0.085603479
membership_s36   membership_s36 0.077852693
membership_s24   membership_s24 0.066355964
orbit6                   orbit6 0.065323273
orbit57                 orbit57 0.062857084
orbit47                 orbit47 0.057796738
orbit21                 orbit21 0.048685555
orbit13                 orbit13 0.045950489
orbit4                   orbit4 0.044226742
orbit38                 orbit38 0.042342588
orbit69                 orbit69 0.039221671
orbit50                 orbit50 0.036947186
orbit23                 orbit23 0.032945533
orbit53                 orbit53 0.029891940
orbit29                 orbit29 0.027295306
orbit2                   orbit2 0.027092981
bigcom8                 bigcom8 0.025633922
orbit33                 orbit33 0.024227312
orbit43                 orbit43 0.022048995
orbit11                 orbit11 0.021923770
orbit26                 orbit26 0.021534633
orbit68                 orbit68 0.020999865
orbit7                   orbit7 0.019814512
orbit30                 orbit30 0.015607207
graph29                 graph29 0.014947813
orbit67                 orbit67 0.013739680
membership_s1     membership_s1 0.006020035
orbit0                   orbit0 0.000000000
orbit1                   orbit1 0.000000000
orbit3                   orbit3 0.000000000
orbit8                   orbit8 0.000000000
orbit14                 orbit14 0.000000000
orbit15                 orbit15 0.000000000
orbit34                 orbit34 0.000000000
orbit42                 orbit42 0.000000000
orbit44                 orbit44 0.000000000
orbit55                 orbit55 0.000000000
orbit60                 orbit60 0.000000000
orbit61                 orbit61 0.000000000
orbit72                 orbit72 0.000000000
AP                           AP 0.000000000
eccrad                   eccrad 0.000000000
evcent                   evcent 0.000000000
first                     first 0.000000000
upto_second         upto_second 0.000000000
upto_third           upto_third 0.000000000
second                   second 0.000000000
bigcom2                 bigcom2 0.000000000
bigcom3                 bigcom3 0.000000000
bigcom6                 bigcom6 0.000000000
bigcom11               bigcom11 0.000000000
bigcom13               bigcom13 0.000000000
bigcom15               bigcom15 0.000000000
bigcom16               bigcom16 0.000000000
bigcom21               bigcom21 0.000000000
bigcom22               bigcom22 0.000000000
bigcom24               bigcom24 0.000000000
bigcom26               bigcom26 0.000000000
bigcom28               bigcom28 0.000000000
bigcom30               bigcom30 0.000000000
bigcom31               bigcom31 0.000000000
bigcom32               bigcom32 0.000000000
bigcom33               bigcom33 0.000000000
bigcom34               bigcom34 0.000000000
bigcom36               bigcom36 0.000000000
bigcom37               bigcom37 0.000000000
bigcom38               bigcom38 0.000000000
bigcom39               bigcom39 0.000000000
bigcom43               bigcom43 0.000000000
bigcom44               bigcom44 0.000000000
bigcom46               bigcom46 0.000000000
bigcom47               bigcom47 0.000000000
bigcom49               bigcom49 0.000000000
bigcom50               bigcom50 0.000000000
bigcom51               bigcom51 0.000000000
bigcom52               bigcom52 0.000000000
bigcom54               bigcom54 0.000000000
bigcom56               bigcom56 0.000000000
bigcom62               bigcom62 0.000000000
bigcom66               bigcom66 0.000000000
bigcom68               bigcom68 0.000000000
bigcom69               bigcom69 0.000000000
bigcom71               bigcom71 0.000000000
bigcom72               bigcom72 0.000000000
bigcom73               bigcom73 0.000000000
bigcom74               bigcom74 0.000000000
bigcom75               bigcom75 0.000000000
bigcom76               bigcom76 0.000000000
bigcom77               bigcom77 0.000000000
bigcom79               bigcom79 0.000000000
bigcom80               bigcom80 0.000000000
bigcom82               bigcom82 0.000000000
bigcom83               bigcom83 0.000000000
bigcom84               bigcom84 0.000000000
bigcom85               bigcom85 0.000000000
bigcom87               bigcom87 0.000000000
bigcom89               bigcom89 0.000000000
bigcom91               bigcom91 0.000000000
bigcom92               bigcom92 0.000000000
bigcom93               bigcom93 0.000000000
bigcom96               bigcom96 0.000000000
bigcom97               bigcom97 0.000000000
bigcom98               bigcom98 0.000000000
bigcom99               bigcom99 0.000000000
bigcom101             bigcom101 0.000000000
bigcom104             bigcom104 0.000000000
bigcom106             bigcom106 0.000000000
bigcom109             bigcom109 0.000000000
bigcom113             bigcom113 0.000000000
bigcom116             bigcom116 0.000000000
bigcom120             bigcom120 0.000000000
bigcom123             bigcom123 0.000000000
bigcom126             bigcom126 0.000000000
bigcom127             bigcom127 0.000000000
bigcom137             bigcom137 0.000000000
bigcom139             bigcom139 0.000000000
bigcom140             bigcom140 0.000000000
bigcom143             bigcom143 0.000000000
bigcom145             bigcom145 0.000000000
bigcom146             bigcom146 0.000000000
bigcom147             bigcom147 0.000000000
bigcom149             bigcom149 0.000000000
bigcom153             bigcom153 0.000000000
bigcom154             bigcom154 0.000000000
bigcom156             bigcom156 0.000000000
bigcom157             bigcom157 0.000000000
bigcom158             bigcom158 0.000000000
bigcom160             bigcom160 0.000000000
bigcom161             bigcom161 0.000000000
bigcom162             bigcom162 0.000000000
bigcom164             bigcom164 0.000000000
bigcom166             bigcom166 0.000000000
bigcom167             bigcom167 0.000000000
bigcom171             bigcom171 0.000000000
bigcom173             bigcom173 0.000000000
bigcom175             bigcom175 0.000000000
bigcom176             bigcom176 0.000000000
bigcom177             bigcom177 0.000000000
bigcom178             bigcom178 0.000000000
bigcom180             bigcom180 0.000000000
bigcom181             bigcom181 0.000000000
bigcom184             bigcom184 0.000000000
bigcom186             bigcom186 0.000000000
bigcom187             bigcom187 0.000000000
bigcom189             bigcom189 0.000000000
bigcom194             bigcom194 0.000000000
bigcom195             bigcom195 0.000000000
bigcom196             bigcom196 0.000000000
bigcom204             bigcom204 0.000000000
bigcom205             bigcom205 0.000000000
bigcom212             bigcom212 0.000000000
bigcom214             bigcom214 0.000000000
bigcom222             bigcom222 0.000000000
bigcom223             bigcom223 0.000000000
bigcom226             bigcom226 0.000000000
bigcom227             bigcom227 0.000000000
bigcom229             bigcom229 0.000000000
bigcom233             bigcom233 0.000000000
bigcom236             bigcom236 0.000000000
bigcom237             bigcom237 0.000000000
bigcom246             bigcom246 0.000000000
bigcom248             bigcom248 0.000000000
bigcom249             bigcom249 0.000000000
bigcom250             bigcom250 0.000000000
bigcom254             bigcom254 0.000000000
bigcom266             bigcom266 0.000000000
bigcom269             bigcom269 0.000000000
bigcom272             bigcom272 0.000000000
bigcom274             bigcom274 0.000000000
bigcom281             bigcom281 0.000000000
bigcom291             bigcom291 0.000000000
bigcom292             bigcom292 0.000000000
bigcom295             bigcom295 0.000000000
bigcom299             bigcom299 0.000000000
bigcom301             bigcom301 0.000000000
bigcom306             bigcom306 0.000000000
bigcom309             bigcom309 0.000000000
bigcom314             bigcom314 0.000000000
bigcom321             bigcom321 0.000000000
bigcom341             bigcom341 0.000000000
bigcom350             bigcom350 0.000000000
bigcom353             bigcom353 0.000000000
bigcom359             bigcom359 0.000000000
bigcom363             bigcom363 0.000000000
bigcom365             bigcom365 0.000000000
bigcom385             bigcom385 0.000000000
bigcom386             bigcom386 0.000000000
bigcom408             bigcom408 0.000000000
bigcom412             bigcom412 0.000000000
bigcom480             bigcom480 0.000000000
membership_s3     membership_s3 0.000000000
membership_s6     membership_s6 0.000000000
membership_s7     membership_s7 0.000000000
membership_s8     membership_s8 0.000000000
membership_s9     membership_s9 0.000000000
membership_s11   membership_s11 0.000000000
membership_s12   membership_s12 0.000000000
membership_s14   membership_s14 0.000000000
membership_s16   membership_s16 0.000000000
membership_s17   membership_s17 0.000000000
membership_s20   membership_s20 0.000000000
membership_s22   membership_s22 0.000000000
membership_s25   membership_s25 0.000000000
membership_s26   membership_s26 0.000000000
membership_s27   membership_s27 0.000000000
membership_s28   membership_s28 0.000000000
membership_s33   membership_s33 0.000000000
membership_s37   membership_s37 0.000000000
pdi                         pdi 0.000000000
[1] "Dataset: all_CT Model RF, run: 1 of 10 2015-06-18 12:02:36"
     |      Out-of-bag   |
Tree |      MSE  %Var(y) |
   1 | 0.004404   252.87 |
   2 | 0.003864   221.87 |
   3 | 0.003283   188.47 |
   4 | 0.002996   172.00 |
   5 | 0.002853   163.82 |
   6 |  0.00274   157.31 |
   7 | 0.002796   160.52 |
   8 | 0.002697   154.82 |
   9 | 0.002418   138.80 |
  10 | 0.002412   138.50 |
  11 | 0.002323   133.38 |
  12 | 0.002253   129.35 |
  13 | 0.002183   125.31 |
  14 | 0.002178   125.02 |
  15 | 0.002139   122.83 |
  16 | 0.002142   122.99 |
  17 | 0.002125   121.98 |
  18 |  0.00212   121.74 |
  19 | 0.002126   122.08 |
  20 | 0.002108   121.03 |
  21 | 0.002108   121.02 |
  22 | 0.002095   120.27 |
  23 | 0.002098   120.47 |
  24 | 0.002091   120.05 |
  25 | 0.002085   119.70 |
  26 | 0.002085   119.69 |
  27 | 0.002081   119.46 |
  28 | 0.002077   119.26 |
  29 | 0.002042   117.21 |
  30 | 0.002042   117.22 |
  31 | 0.002032   116.65 |
  32 | 0.002024   116.20 |
  33 | 0.002018   115.86 |
  34 |  0.00202   115.95 |
  35 | 0.002018   115.89 |
  36 | 0.002012   115.52 |
  37 | 0.002015   115.70 |
  38 | 0.002011   115.47 |
  39 |  0.00201   115.41 |
  40 | 0.001999   114.80 |
  41 | 0.002004   115.06 |
  42 |  0.00201   115.38 |
  43 | 0.002012   115.53 |
  44 | 0.002011   115.44 |
  45 |    0.002   114.82 |
  46 |  0.00199   114.27 |
  47 | 0.001989   114.21 |
  48 |  0.00198   113.69 |
  49 | 0.001982   113.77 |
  50 | 0.001987   114.09 |
  51 |  0.00198   113.67 |
  52 | 0.001978   113.56 |
  53 | 0.001976   113.46 |
  54 | 0.001974   113.35 |
  55 |  0.00197   113.13 |
  56 | 0.001969   113.05 |
  57 | 0.001962   112.66 |
  58 | 0.001956   112.30 |
  59 | 0.001959   112.45 |
  60 | 0.001958   112.43 |
  61 | 0.001956   112.31 |
  62 |  0.00195   111.95 |
  63 | 0.001944   111.63 |
  64 | 0.001946   111.70 |
  65 | 0.001941   111.46 |
  66 | 0.001941   111.45 |
  67 | 0.001937   111.23 |
  68 | 0.001933   110.97 |
  69 | 0.001931   110.85 |
  70 | 0.001927   110.66 |
  71 | 0.001926   110.58 |
  72 | 0.001924   110.48 |
  73 | 0.001924   110.49 |
  74 | 0.001927   110.65 |
  75 | 0.001925   110.52 |
  76 | 0.001923   110.42 |
  77 | 0.001922   110.35 |
  78 | 0.001922   110.32 |
  79 |  0.00192   110.25 |
  80 | 0.001921   110.32 |
  81 |  0.00192   110.26 |
  82 | 0.001921   110.28 |
  83 | 0.001923   110.40 |
  84 | 0.001921   110.28 |
  85 |  0.00192   110.25 |
  86 | 0.001919   110.20 |
  87 | 0.001919   110.20 |
  88 | 0.001919   110.16 |
  89 | 0.001918   110.14 |
  90 | 0.001914   109.91 |
  91 | 0.001912   109.79 |
  92 |  0.00191   109.68 |
  93 | 0.001907   109.51 |
  94 | 0.001907   109.47 |
  95 | 0.001907   109.47 |
  96 | 0.001907   109.49 |
  97 | 0.001905   109.40 |
  98 | 0.001904   109.34 |
  99 | 0.001902   109.21 |
 100 |   0.0019   109.11 |
[1] "Random Forest variable coefficients"
                      %IncMSE IncNodePurity
graph5           3.245798e-04  1.390362e-01
graph6           1.235664e-03  5.551075e-02
graph7           2.290554e-03  9.195275e-02
graph8           2.286828e-04  1.664256e-02
graph9           1.526648e-05  4.304906e-02
graph10          5.670506e-04  9.126867e-02
graph11          8.568419e-04  8.346495e-02
graph12          2.812205e-04  6.262843e-02
graph13          2.466985e-04  1.007000e-01
graph14          7.136561e-04  2.986747e-01
graph15          1.422413e-03  7.043465e-02
graph16          1.244035e-03  6.913775e-02
graph17          1.274329e-03  3.286633e-02
graph18          1.812109e-04  1.516770e-02
graph19          2.837613e-03  8.562537e-02
graph20          1.863215e-03  1.955296e-01
graph21          3.660378e-03  6.418589e-02
graph22          2.833474e-03  7.679984e-02
graph23          2.829982e-03  1.866364e-01
graph24          3.050873e-03  1.401909e-01
graph25          1.368739e-03  1.612540e-01
graph26          2.639186e-03  1.611287e-01
graph27          1.385285e-03  6.666960e-02
graph28          4.103354e-04  1.262757e-01
graph29          7.579702e-04  4.969367e-02
orbit0           6.941736e-05  7.910553e-02
orbit1           1.630243e-04  7.613030e-02
orbit2           1.044829e-04  3.976934e-02
orbit3           0.000000e+00  3.129211e-18
orbit4          -2.240453e-06  4.928321e-02
orbit5           1.446829e-04  6.685915e-02
orbit6           1.858119e-04  1.128038e-01
orbit7           6.315991e-05  1.071084e-01
orbit8           3.930308e-04  1.613430e-01
orbit9           3.066162e-04  1.041627e-01
orbit10          6.025587e-05  4.168875e-02
orbit11          9.953241e-06  6.198221e-02
orbit12          5.925654e-04  4.428164e-02
orbit13          1.026630e-06  1.304762e-02
orbit14          1.507320e-04  4.638123e-02
orbit15          1.401955e-04  9.284288e-02
orbit16          1.354891e-03  2.055278e-01
orbit17          8.068777e-04  1.677184e-01
orbit18          1.107576e-03  2.912061e-01
orbit19          2.026349e-03  1.410909e-01
orbit20          4.453885e-04  5.959727e-02
orbit21          8.595682e-04  1.187153e-01
orbit22          8.836248e-04  1.347176e-01
orbit23          1.345449e-03  3.762761e-02
orbit24          1.159019e-03  1.059822e-01
orbit25          3.009451e-03  3.885998e-02
orbit26          2.698740e-04  8.835176e-02
orbit27          2.002744e-03  8.936786e-02
orbit28          1.240858e-03  9.343846e-02
orbit29          2.025921e-04  1.067673e-01
orbit30          2.352014e-05  6.905942e-02
orbit31          1.645235e-03  1.136394e-01
orbit32          2.525919e-04  4.124084e-02
orbit33          1.608080e-04  4.714584e-02
orbit34          1.683818e-03  9.651488e-02
orbit35          1.567490e-03  8.995211e-02
orbit36          3.201259e-03  9.173309e-02
orbit37          1.318530e-03  1.574064e-01
orbit38          7.673929e-04  1.162272e-01
orbit39          1.759499e-03  1.550110e-01
orbit40          2.823884e-04  8.406923e-02
orbit41          3.557024e-04  9.396398e-02
orbit42          2.260909e-06  1.772727e-02
orbit43          1.163997e-03  3.301882e-02
orbit44          6.576776e-05  2.535277e-02
orbit45          1.523876e-04  7.874069e-02
orbit46          6.598304e-06  6.212772e-02
orbit47          1.526045e-03  4.559189e-02
orbit48          2.488945e-05  4.573261e-02
orbit49          5.859492e-04  1.200151e-01
orbit50          1.616455e-04  3.155213e-02
orbit51          1.754360e-03  2.457389e-01
orbit52          3.128395e-03  1.046883e-01
orbit53          1.199046e-03  4.312869e-02
orbit54          1.388688e-03  2.236928e-01
orbit55          1.310719e-04  1.276380e-03
orbit56          1.670832e-03  2.147597e-01
orbit57          6.231954e-04  1.288798e-01
orbit58          5.116064e-04  8.744130e-02
orbit59          4.601184e-03  8.023313e-02
orbit60          2.909398e-04  4.675881e-02
orbit61          0.000000e+00  8.134904e-19
orbit62          1.964580e-03  1.365534e-01
orbit63          2.464036e-04  1.188863e-01
orbit64          2.864486e-03  8.893741e-02
orbit65          4.137129e-03  1.462461e-01
orbit66          1.504723e-04  9.660160e-02
orbit67          0.000000e+00  9.230769e-03
orbit68          2.113749e-03  8.715332e-02
orbit69          2.183793e-04  9.380080e-03
orbit70          2.205484e-05  1.416994e-01
orbit71          1.444935e-04  2.298146e-02
orbit72          3.548410e-04  8.101569e-02
AP               0.000000e+00  6.776264e-22
bet              2.845304e-03  1.862559e-01
ecc              1.130710e-05  9.545455e-03
eccrad           0.000000e+00  9.791667e-03
close            1.627549e-04  1.312758e-01
constraint       1.337884e-03  1.665027e-01
coreness         1.164285e-04  4.944744e-02
knn              7.294187e-04  2.789746e-01
hubscore         2.740001e-04  1.857668e-01
pagerank         1.070506e-03  2.057193e-01
trans            1.729482e-03  2.550257e-01
evcent           1.372538e-04  5.796612e-02
first            6.971493e-05  9.598470e-02
upto_second      7.936168e-04  6.068562e-02
upto_third       1.330729e-03  1.625346e-02
upto_fourth      1.326521e-03  1.319179e-01
upto_fifth       1.117000e-03  1.932655e-01
upto_sixth       4.016340e-03  1.772326e-01
second           8.163885e-04  3.565273e-02
third            2.585207e-03  2.456517e-01
fourth           2.602201e-03  2.149544e-01
fifth            4.602569e-05  1.457794e-01
sixth            1.824578e-03  1.403559e-01
ratio1           1.254713e-03  2.366613e-01
ratio2           1.038228e-03  2.184267e-01
ratio3           2.185964e-03  1.310334e-01
ratio4           1.150716e-03  2.415770e-01
ratio5           8.909918e-04  4.600355e-01
ratio6           1.621598e-03  1.313255e-01
selfinter       -2.268603e-06  3.102518e-03
walktrap_vertex  8.879024e-04  1.687841e-01
bigcom1          1.162462e-04  7.484862e-02
bigcom2          0.000000e+00  1.734723e-20
bigcom3          0.000000e+00  1.016440e-22
bigcom4          0.000000e+00  5.380353e-19
bigcom6          0.000000e+00  0.000000e+00
bigcom8          3.126825e-05  2.592889e-02
bigcom9          3.750207e-05  5.919623e-02
bigcom11         0.000000e+00  1.084202e-21
bigcom13         0.000000e+00  0.000000e+00
bigcom15         0.000000e+00  1.084202e-21
bigcom16         0.000000e+00  2.168404e-21
bigcom21         0.000000e+00  2.710505e-22
bigcom22         0.000000e+00  3.252607e-21
bigcom24         0.000000e+00  2.710505e-22
bigcom26         0.000000e+00  1.084202e-21
bigcom28         0.000000e+00  5.421011e-21
bigcom30         0.000000e+00  1.151965e-21
bigcom31         0.000000e+00  0.000000e+00
bigcom32         0.000000e+00  2.059984e-20
bigcom33         0.000000e+00  0.000000e+00
bigcom34         0.000000e+00  0.000000e+00
bigcom36         0.000000e+00  6.505213e-21
bigcom37         0.000000e+00  3.469447e-20
bigcom38         0.000000e+00  1.084202e-21
bigcom39         0.000000e+00  0.000000e+00
bigcom40         6.888265e-04  6.015958e-02
bigcom43         0.000000e+00  0.000000e+00
bigcom44         0.000000e+00  5.421011e-22
bigcom46         0.000000e+00  0.000000e+00
bigcom47         0.000000e+00  0.000000e+00
bigcom49         0.000000e+00  0.000000e+00
bigcom50         0.000000e+00  2.168404e-21
bigcom51         0.000000e+00  0.000000e+00
bigcom52         0.000000e+00  1.734723e-20
bigcom54         0.000000e+00  0.000000e+00
bigcom56         0.000000e+00  0.000000e+00
bigcom62         0.000000e+00  0.000000e+00
bigcom66         0.000000e+00  1.734723e-20
bigcom68         0.000000e+00  1.734723e-20
bigcom69         0.000000e+00  1.084202e-21
bigcom71         0.000000e+00  1.084202e-21
bigcom72         0.000000e+00  0.000000e+00
bigcom73         0.000000e+00  1.843144e-20
bigcom74         0.000000e+00  0.000000e+00
bigcom75         0.000000e+00  0.000000e+00
bigcom76         0.000000e+00  0.000000e+00
bigcom77         0.000000e+00  0.000000e+00
bigcom79         0.000000e+00  0.000000e+00
bigcom80         0.000000e+00  0.000000e+00
bigcom82         0.000000e+00  1.084202e-21
bigcom83         0.000000e+00  1.734723e-20
bigcom84         0.000000e+00  0.000000e+00
bigcom85         0.000000e+00  0.000000e+00
bigcom87         0.000000e+00  1.734723e-20
bigcom89         0.000000e+00  1.734723e-20
bigcom91         0.000000e+00  1.734723e-20
bigcom92         0.000000e+00  2.168404e-21
bigcom93         0.000000e+00  0.000000e+00
bigcom96         0.000000e+00  1.084202e-21
bigcom97         0.000000e+00  0.000000e+00
bigcom98         0.000000e+00  1.084202e-21
bigcom99         0.000000e+00  0.000000e+00
bigcom101        0.000000e+00  0.000000e+00
bigcom104        0.000000e+00  1.734723e-20
bigcom106        0.000000e+00  0.000000e+00
bigcom109        0.000000e+00  0.000000e+00
bigcom113        0.000000e+00  1.084202e-21
bigcom116        0.000000e+00  0.000000e+00
bigcom120        0.000000e+00  0.000000e+00
bigcom123        0.000000e+00  0.000000e+00
bigcom126        0.000000e+00  0.000000e+00
bigcom127        0.000000e+00  1.084202e-21
bigcom137        0.000000e+00  2.602085e-20
bigcom139        0.000000e+00  0.000000e+00
bigcom140        0.000000e+00  0.000000e+00
bigcom143        0.000000e+00  0.000000e+00
bigcom145        0.000000e+00  8.673617e-21
bigcom146        0.000000e+00  0.000000e+00
bigcom147        0.000000e+00  1.084202e-21
bigcom149        0.000000e+00  0.000000e+00
bigcom153        0.000000e+00  2.168404e-21
bigcom154        0.000000e+00  0.000000e+00
bigcom156        0.000000e+00  1.084202e-21
bigcom157        0.000000e+00  0.000000e+00
bigcom158        0.000000e+00  0.000000e+00
bigcom160        0.000000e+00  1.738112e-20
bigcom161        0.000000e+00  1.084202e-21
bigcom162        0.000000e+00  1.734723e-20
bigcom164        0.000000e+00  0.000000e+00
bigcom166        0.000000e+00  0.000000e+00
bigcom167        0.000000e+00  1.084202e-21
bigcom171        0.000000e+00  1.734723e-20
bigcom173        0.000000e+00  0.000000e+00
bigcom175        0.000000e+00  0.000000e+00
bigcom176        0.000000e+00  0.000000e+00
bigcom177        0.000000e+00  1.084202e-21
bigcom178        0.000000e+00  0.000000e+00
bigcom180        0.000000e+00  3.252607e-21
bigcom181        0.000000e+00  2.710505e-22
bigcom184        0.000000e+00  0.000000e+00
bigcom186        0.000000e+00  0.000000e+00
bigcom187        0.000000e+00  0.000000e+00
bigcom189        0.000000e+00  0.000000e+00
bigcom194        0.000000e+00  1.734723e-20
bigcom195        0.000000e+00  0.000000e+00
bigcom196        0.000000e+00  1.734723e-20
bigcom204        0.000000e+00  2.168404e-21
bigcom205        0.000000e+00  0.000000e+00
bigcom212        0.000000e+00  0.000000e+00
bigcom214        0.000000e+00  1.084202e-21
bigcom222        0.000000e+00  0.000000e+00
bigcom223        0.000000e+00  0.000000e+00
bigcom226        0.000000e+00  0.000000e+00
bigcom227        0.000000e+00  0.000000e+00
bigcom229        0.000000e+00  0.000000e+00
bigcom233        0.000000e+00  0.000000e+00
bigcom236        0.000000e+00  2.168404e-21
bigcom237        0.000000e+00  2.710505e-22
bigcom246        0.000000e+00  0.000000e+00
bigcom248        0.000000e+00  1.694066e-22
bigcom249        0.000000e+00  3.469447e-20
bigcom250        0.000000e+00  1.734723e-20
bigcom254        0.000000e+00  1.734723e-20
bigcom266        0.000000e+00  1.843144e-20
bigcom269        0.000000e+00  0.000000e+00
bigcom272        0.000000e+00  0.000000e+00
bigcom274        0.000000e+00  1.084202e-21
bigcom281        0.000000e+00  0.000000e+00
bigcom291        0.000000e+00  3.469447e-20
bigcom292        0.000000e+00  0.000000e+00
bigcom295        0.000000e+00  0.000000e+00
bigcom299        0.000000e+00  0.000000e+00
bigcom301        0.000000e+00  0.000000e+00
bigcom306        0.000000e+00  1.734723e-20
bigcom309        0.000000e+00  0.000000e+00
bigcom314        0.000000e+00  1.734723e-20
bigcom321        0.000000e+00  0.000000e+00
bigcom341        0.000000e+00  0.000000e+00
bigcom350        0.000000e+00  1.734723e-20
bigcom353        0.000000e+00  0.000000e+00
bigcom359        0.000000e+00  1.734723e-20
bigcom363        0.000000e+00  0.000000e+00
bigcom365        0.000000e+00  1.084202e-21
bigcom385        0.000000e+00  0.000000e+00
bigcom386        0.000000e+00  0.000000e+00
bigcom408        0.000000e+00  0.000000e+00
bigcom412        0.000000e+00  0.000000e+00
bigcom480        0.000000e+00  0.000000e+00
spin_vertex      3.301049e-04  1.666311e-01
membership_s1    4.148410e-06  9.491937e-03
membership_s3    0.000000e+00  1.355253e-22
membership_s4   -1.123846e-06  2.002896e-02
membership_s5    1.805624e-05  6.369467e-03
membership_s6    0.000000e+00  6.776264e-23
membership_s7    0.000000e+00  0.000000e+00
membership_s8    0.000000e+00  0.000000e+00
membership_s9    0.000000e+00  1.151965e-21
membership_s11   0.000000e+00  0.000000e+00
membership_s12   0.000000e+00  0.000000e+00
membership_s14   0.000000e+00  6.098637e-22
membership_s15   1.970260e-05  4.057636e-02
membership_s16   0.000000e+00  8.741380e-21
membership_s17   0.000000e+00  1.734723e-20
membership_s18   1.614223e-04  6.983867e-02
membership_s20   0.000000e+00  0.000000e+00
membership_s21   1.201122e-04  5.753141e-02
membership_s22   0.000000e+00  1.734723e-20
membership_s24  -7.264366e-06  5.054275e-02
membership_s25   0.000000e+00  3.469447e-20
membership_s26   0.000000e+00  0.000000e+00
membership_s27   0.000000e+00  0.000000e+00
membership_s28   0.000000e+00  0.000000e+00
membership_s30   4.490073e-05  2.939913e-03
membership_s31   3.049822e-06  9.751820e-04
membership_s32   1.416446e-04  1.452589e-02
membership_s33   0.000000e+00  3.252607e-21
membership_s36   2.741050e-05  2.095663e-03
membership_s37   0.000000e+00  2.168404e-21
V1               1.224909e-03  3.400516e-01
V2               6.638985e-04  6.143595e-01
pdi              0.000000e+00  2.276825e-20
adhesion         4.900700e-03  3.012340e-01
cohesion         4.364915e-03  3.386289e-01
inner            2.018150e-04  3.550522e-01
outer            3.639244e-04  4.155672e-01
ioratio          4.607372e-04  3.456072e-01
comsize          1.479624e-03  7.910773e-01
[1] "Dataset: all_CT Model GLM, run: 1 of 10 2015-06-18 12:04:18"
[1] "glmnet variable coefficients"
                         [,1]          [,2]
(Intercept)     -6.349389e+00 -6.352486e+00
graph0          -8.463379e-42 -4.415113e-06
graph1          -3.992645e-45 -1.952105e-09
graph2          -2.234197e-42 -1.137363e-06
graph3          -2.352442e-46 -1.177627e-10
graph4          -4.058630e-48 -1.951613e-12
graph5          -9.512653e-44 -4.936409e-08
graph6          -1.474063e-45 -7.287249e-10
graph7          -7.978327e-44 -4.025416e-08
graph8          -1.198364e-42 -6.003208e-07
graph9          -5.369371e-48 -2.709486e-12
graph10         -1.321696e-49 -6.384734e-14
graph11         -9.261139e-51 -4.555770e-15
graph12         -8.634078e-48 -4.182744e-12
graph13         -7.161154e-47 -3.592482e-11
graph14         -1.140122e-48 -5.578176e-13
graph15         -3.041667e-45 -1.555135e-09
graph16         -4.422457e-47 -2.221817e-11
graph17         -6.592152e-47 -3.232088e-11
graph18         -1.690974e-45 -8.431158e-10
graph19         -3.323813e-46 -1.660354e-10
graph20         -6.900503e-45 -3.601090e-09
graph21         -2.036573e-45 -1.031346e-09
graph22         -4.542406e-45 -2.222967e-09
graph23         -2.138635e-45 -1.069624e-09
graph24         -3.658032e-45 -1.840333e-09
graph25         -2.139991e-44 -1.094593e-08
graph26         -1.544861e-44 -7.780554e-09
graph27         -1.011658e-43 -5.165784e-08
graph28         -1.155239e-43 -5.830225e-08
graph29         -8.722358e-43 -4.290431e-07
orbit0          -8.463379e-42 -4.414647e-06
orbit1          -2.273503e-43 -1.196501e-07
orbit2          -2.608491e-45 -1.216031e-09
orbit3          -2.234197e-42 -1.137173e-06
orbit4          -3.087881e-45 -1.583035e-09
orbit5          -2.163067e-46 -1.076531e-10
orbit6          -6.829062e-46 -3.690522e-10
orbit7          -1.611157e-48 -6.270170e-13
orbit8          -9.512653e-44 -4.935761e-08
orbit9          -9.676037e-44 -5.086455e-08
orbit10         -1.086209e-44 -5.568560e-09
orbit11         -8.581093e-46 -3.978538e-10
orbit12         -2.808826e-43 -1.420987e-07
orbit13         -9.754200e-44 -4.914005e-08
orbit14         -1.198364e-42 -6.001771e-07
orbit15         -6.938971e-47 -3.550772e-11
orbit16         -5.377018e-48 -2.690168e-12
orbit17         -3.889906e-47 -1.988399e-11
orbit18         -6.302978e-48 -2.972818e-12
orbit19         -2.203026e-47 -1.181615e-11
orbit20         -5.893138e-48 -3.056354e-12
orbit21         -5.645780e-50 -2.343700e-14
orbit22         -1.066849e-48 -5.785187e-13
orbit23         -2.750633e-51 -1.021079e-15
orbit24         -2.283893e-46 -1.147345e-10
orbit25         -2.254967e-46 -1.159203e-10
orbit26         -6.913561e-48 -3.274089e-12
orbit27         -1.349965e-45 -6.775440e-10
orbit28         -2.255061e-46 -1.138096e-10
orbit29         -3.200411e-46 -1.631400e-10
orbit30         -1.058068e-46 -5.178630e-11
orbit31         -2.011993e-46 -1.086227e-10
orbit32         -3.431457e-47 -1.796594e-11
orbit33         -3.626140e-49 -1.427898e-13
orbit34         -3.041667e-45 -1.554759e-09
orbit35         -3.738229e-45 -1.975313e-09
orbit36         -5.635673e-46 -2.911865e-10
orbit37         -5.122829e-46 -2.668327e-10
orbit38         -2.021954e-47 -9.300411e-12
orbit39         -7.260467e-45 -3.852031e-09
orbit40         -8.501863e-46 -4.366409e-10
orbit41         -4.033822e-46 -2.025342e-10
orbit42         -3.617836e-47 -1.614389e-11
orbit43         -6.533723e-45 -3.363358e-09
orbit44         -9.917749e-46 -4.554535e-10
orbit45         -1.216877e-44 -6.321447e-09
orbit46         -3.628839e-45 -1.843369e-09
orbit47         -4.192488e-46 -2.026159e-10
orbit48         -7.136158e-46 -3.593242e-10
orbit49         -3.831479e-44 -2.042290e-08
orbit50         -4.749460e-45 -2.419793e-09
orbit51         -9.562142e-45 -4.930309e-09
orbit52         -1.910540e-44 -9.788373e-09
orbit53         -2.443391e-45 -1.216193e-09
orbit54         -1.209507e-44 -5.666934e-09
orbit55         -4.961053e-45 -2.451096e-09
orbit56         -1.086263e-43 -5.752478e-08
orbit57         -4.225607e-45 -2.143422e-09
orbit58         -2.200839e-45 -1.044991e-09
orbit59         -2.392881e-44 -1.230482e-08
orbit60         -8.924771e-45 -4.518519e-09
orbit61         -5.137670e-45 -2.491381e-09
orbit62         -2.725325e-43 -1.424938e-07
orbit63         -3.776516e-44 -1.922068e-08
orbit64         -4.592682e-44 -2.339798e-08
orbit65         -2.352522e-43 -1.210704e-07
orbit66         -4.630108e-44 -2.341897e-08
orbit67         -2.093860e-44 -1.045444e-08
orbit68         -1.534761e-43 -7.879977e-08
orbit69         -2.149320e-43 -1.074937e-07
orbit70         -4.167706e-43 -2.096950e-07
orbit71         -1.456145e-43 -7.353095e-08
orbit72         -8.722358e-43 -4.287901e-07
AP              -1.948390e-39 -1.063260e-03
bet             -6.252392e-46 -3.175039e-10
ecc              3.432542e-40  1.830215e-04
eccrad           2.059525e-39  1.098120e-03
close           -4.178160e-39 -2.134050e-03
constraint      -9.514808e-40 -5.291395e-04
coreness        -3.521347e-42 -1.187192e-06
knn             -1.083098e-42 -5.874806e-07
hubscore        -8.308099e-39 -4.274692e-03
pagerank        -5.507504e-39 -3.036036e-03
trans            3.886163e-39  2.134884e-03
evcent          -8.329407e-39 -4.285206e-03
first           -8.463379e-42 -4.413378e-06
upto_second     -3.625101e-43 -1.921194e-07
upto_third      -5.030879e-45 -1.335092e-09
upto_fourth     -5.813655e-44 -3.069919e-08
upto_fifth      -2.708178e-43 -1.473094e-07
upto_sixth       1.024097e-43  5.837938e-08
second          -3.662591e-43 -1.941797e-07
third            4.395546e-44  2.546144e-08
fourth          -3.069526e-44 -1.902888e-08
fifth            4.203939e-44  2.142686e-08
sixth            4.556458e-43  2.483839e-07
ratio1          -1.102628e-42 -5.987690e-07
ratio2          -2.989835e-42 -1.661280e-06
ratio3          -3.897286e-42 -2.164798e-06
ratio4           4.289496e-43  2.180484e-07
ratio5          -1.796917e-42 -9.938656e-07
ratio6           4.537903e-44  2.271924e-08
selfinter       -8.056801e-40 -4.375565e-04
walktrap_vertex  1.195115e-39  6.579736e-04
bigcom1          6.750305e-40  3.718370e-04
bigcom2         -1.764148e-39 -9.712318e-04
bigcom3         -1.810835e-39 -9.962439e-04
bigcom4         -2.003892e-40 -1.079488e-04
bigcom6         -1.763415e-39 -9.718129e-04
bigcom8          1.715225e-39  9.449874e-04
bigcom9          1.701954e-38  9.353605e-03
bigcom11        -1.765764e-39 -9.731102e-04
bigcom13        -1.767088e-39 -9.752548e-04
bigcom15        -1.767824e-39 -9.730679e-04
bigcom16        -1.764002e-39 -9.729170e-04
bigcom21        -1.774182e-39 -9.770994e-04
bigcom22        -1.792624e-39 -9.840640e-04
bigcom24        -1.763562e-39 -9.721025e-04
bigcom26        -1.777453e-39 -9.788088e-04
bigcom28        -1.823444e-39 -9.959370e-04
bigcom30        -1.779839e-39 -9.797920e-04
bigcom31        -1.763122e-39 -9.720143e-04
bigcom32        -1.764882e-39 -9.742347e-04
bigcom33        -1.762975e-39 -9.704486e-04
bigcom34        -1.763269e-39 -9.722657e-04
bigcom36        -1.764736e-39 -9.723621e-04
bigcom37        -1.762975e-39 -9.723856e-04
bigcom38        -1.764148e-39 -9.775772e-04
bigcom39        -1.766941e-39 -9.738754e-04
bigcom40         3.660937e-39  2.014630e-03
bigcom43        -1.763855e-39 -9.713934e-04
bigcom44        -1.788845e-39 -9.827340e-04
bigcom46        -1.765323e-39 -9.725669e-04
bigcom47        -1.764589e-39 -9.719928e-04
bigcom49        -1.764295e-39 -9.731019e-04
bigcom50        -1.764002e-39 -9.731574e-04
bigcom51        -1.763269e-39 -9.726468e-04
bigcom52        -1.763269e-39 -9.723567e-04
bigcom54        -1.762975e-39 -9.754223e-04
bigcom56        -1.764882e-39 -9.712368e-04
bigcom62        -1.763122e-39 -9.717198e-04
bigcom66        -1.763122e-39 -9.722118e-04
bigcom68        -1.763269e-39 -9.727355e-04
bigcom69        -1.764736e-39 -9.748912e-04
bigcom71        -1.764736e-39 -9.703605e-04
bigcom72        -1.763122e-39 -9.722800e-04
bigcom73        -1.765470e-39 -9.719457e-04
bigcom74        -1.764589e-39 -9.731758e-04
bigcom75        -1.763122e-39 -9.713175e-04
bigcom76        -1.763855e-39 -9.712632e-04
bigcom77        -1.763855e-39 -9.731858e-04
bigcom79        -1.763122e-39 -9.733377e-04
bigcom80        -1.763855e-39 -9.734647e-04
bigcom82        -1.763855e-39 -9.722278e-04
bigcom83        -1.763122e-39 -9.715210e-04
bigcom84        -1.763708e-39 -9.719660e-04
bigcom85        -1.763562e-39 -9.740357e-04
bigcom87        -1.764002e-39 -9.721319e-04
bigcom89        -1.763122e-39 -9.703410e-04
bigcom91        -1.764148e-39 -9.724569e-04
bigcom92        -1.767235e-39 -9.749174e-04
bigcom93        -1.763122e-39 -9.703604e-04
bigcom96        -1.763122e-39 -9.731869e-04
bigcom97        -1.764295e-39 -9.718851e-04
bigcom98        -1.763122e-39 -9.742550e-04
bigcom99        -1.763122e-39 -9.806797e-04
bigcom101       -1.765029e-39 -9.883719e-04
bigcom104       -1.764442e-39 -9.704777e-04
bigcom106       -1.763562e-39 -9.734930e-04
bigcom109       -1.763415e-39 -9.725215e-04
bigcom113       -1.763708e-39 -9.765833e-04
bigcom116       -1.769004e-39 -9.732617e-04
bigcom120       -1.763269e-39 -9.730692e-04
bigcom123       -1.763415e-39 -9.698878e-04
bigcom126       -1.762975e-39 -9.742826e-04
bigcom127       -1.763415e-39 -9.726620e-04
bigcom137       -1.763855e-39 -9.723634e-04
bigcom139       -1.762683e-39 -9.713769e-04
bigcom140       -1.763415e-39 -9.720111e-04
bigcom143       -1.763269e-39 -9.732033e-04
bigcom145       -1.762975e-39 -9.690475e-04
bigcom146       -1.763415e-39 -9.686404e-04
bigcom147       -1.765764e-39 -9.718494e-04
bigcom149       -1.763122e-39 -9.714980e-04
bigcom153       -1.764442e-39 -9.736731e-04
bigcom154       -1.764442e-39 -9.708202e-04
bigcom156       -1.763562e-39 -9.729047e-04
bigcom157       -1.764589e-39 -9.721322e-04
bigcom158       -1.763122e-39 -9.799227e-04
bigcom160       -1.763122e-39 -9.709840e-04
bigcom161       -1.763122e-39 -9.735685e-04
bigcom162       -1.763122e-39 -9.710996e-04
bigcom164       -1.762829e-39 -9.736470e-04
bigcom166       -1.764295e-39 -9.713182e-04
bigcom167       -1.765617e-39 -9.719943e-04
bigcom171       -1.764002e-39 -9.719329e-04
bigcom173       -1.763415e-39 -9.706788e-04
bigcom175       -1.762975e-39 -9.702685e-04
bigcom176       -1.762975e-39 -9.728674e-04
bigcom177       -1.763269e-39 -9.730117e-04
bigcom178       -1.763269e-39 -9.717897e-04
bigcom180       -1.763122e-39 -9.707001e-04
bigcom181       -1.764882e-39 -9.727830e-04
bigcom184       -1.763122e-39 -9.679637e-04
bigcom186       -1.763122e-39 -9.732603e-04
bigcom187       -1.762975e-39 -9.711310e-04
bigcom189       -1.764148e-39 -9.788533e-04
bigcom194       -1.763415e-39 -9.705139e-04
bigcom195       -1.763269e-39 -9.740767e-04
bigcom196       -1.763122e-39 -9.730626e-04
bigcom204       -1.763855e-39 -9.706514e-04
bigcom205       -1.763122e-39 -9.723595e-04
bigcom212       -1.763269e-39 -9.712531e-04
bigcom214       -1.763415e-39 -9.722526e-04
bigcom222       -1.762975e-39 -9.709582e-04
bigcom223       -1.763269e-39 -9.736315e-04
bigcom226       -1.763122e-39 -9.729046e-04
bigcom227       -1.763122e-39 -9.698522e-04
bigcom229       -1.762829e-39 -9.721393e-04
bigcom233       -1.763122e-39 -9.736072e-04
bigcom236       -1.762975e-39 -9.703993e-04
bigcom237       -1.762975e-39 -9.720992e-04
bigcom246       -1.764442e-39 -9.716226e-04
bigcom248       -1.764736e-39 -9.736912e-04
bigcom249       -1.763122e-39 -9.707939e-04
bigcom250       -1.764736e-39 -9.715161e-04
bigcom254       -1.763415e-39 -9.731290e-04
bigcom266       -1.763122e-39 -9.732959e-04
bigcom269       -1.763269e-39 -9.728357e-04
bigcom272       -1.762975e-39 -9.736822e-04
bigcom274       -1.768856e-39 -9.801383e-04
bigcom281       -1.763562e-39 -9.724325e-04
bigcom291       -1.763122e-39 -9.708910e-04
bigcom292       -1.763122e-39 -9.724823e-04
bigcom295       -1.763415e-39 -9.730945e-04
bigcom299       -1.762975e-39 -9.726827e-04
bigcom301       -1.764148e-39 -9.725581e-04
bigcom306       -1.763122e-39 -9.727545e-04
bigcom309       -1.763562e-39 -9.724035e-04
bigcom314       -1.763122e-39 -9.725536e-04
bigcom321       -1.764002e-39 -9.734564e-04
bigcom341       -1.762975e-39 -9.699549e-04
bigcom350       -1.763122e-39 -9.739544e-04
bigcom353       -1.762975e-39 -9.739672e-04
bigcom359       -1.763122e-39 -9.727037e-04
bigcom363       -1.763122e-39 -9.924433e-04
bigcom365       -1.763269e-39 -9.723447e-04
bigcom385       -1.763415e-39 -9.732832e-04
bigcom386       -1.762975e-39 -9.701378e-04
bigcom408       -1.763708e-39 -9.711315e-04
bigcom412       -1.763269e-39 -9.678041e-04
bigcom480       -1.763269e-39 -9.718026e-04
spin_vertex     -1.084340e-39 -6.048365e-04
membership_s1   -1.053324e-39 -5.812835e-04
membership_s3   -1.765323e-39 -9.745572e-04
membership_s4    1.347516e-39  7.413753e-04
membership_s5    2.595943e-40  1.436667e-04
membership_s6   -1.909969e-39 -1.043911e-03
membership_s7   -1.867922e-39 -1.028195e-03
membership_s8   -1.763855e-39 -9.734837e-04
membership_s9   -1.764736e-39 -9.748299e-04
membership_s11  -1.764002e-39 -9.749020e-04
membership_s12  -1.764442e-39 -9.721681e-04
membership_s14  -1.763708e-39 -9.746230e-04
membership_s15   4.204367e-39  2.309613e-03
membership_s16  -1.764295e-39 -9.736484e-04
membership_s17  -1.763708e-39 -9.730661e-04
membership_s18   9.532233e-39  5.238094e-03
membership_s20  -1.763415e-39 -9.730504e-04
membership_s21   1.026615e-38  5.641041e-03
membership_s22  -1.767235e-39 -9.745478e-04
membership_s24   2.802563e-38  1.540306e-02
membership_s25  -1.766058e-39 -9.733364e-04
membership_s26  -1.764882e-39 -9.743729e-04
membership_s27  -1.888880e-39 -1.039279e-03
membership_s28  -1.764736e-39 -9.741909e-04
membership_s30  -1.700931e-40 -9.158485e-05
membership_s31   1.671610e-39  9.156070e-04
membership_s32  -2.935306e-40 -1.623451e-04
membership_s33  -1.763415e-39 -9.747974e-04
membership_s36  -6.596228e-40 -3.634974e-04
membership_s37  -1.777155e-39 -9.790962e-04
V1               2.174436e-39  1.181548e-03
V2               2.130858e-39  1.167685e-03
pdi             -2.954078e-37 -1.530032e-01
adhesion        -9.976817e-44 -5.423420e-08
cohesion         1.995559e-43  1.084784e-07
inner            1.082406e-43  5.914385e-08
outer            1.227970e-43  6.678393e-08
ioratio         -6.983373e-41 -5.657605e-05
comsize          2.666912e-43  1.439090e-07
[1] "Dataset: all_CT Model GBM, run: 2 of 10 2015-06-18 12:04:19"
Iter   TrainDeviance   ValidDeviance   StepSize   Improve
     1        0.0202            -nan     0.0100   -0.0001
     2        0.0177            -nan     0.0100   -0.0000
     3        0.0165            -nan     0.0100   -0.0000
     4        0.0159            -nan     0.0100    0.0000
     5        0.0155            -nan     0.0100   -0.0000
     6        0.0150            -nan     0.0100   -0.0000
     7        0.0146            -nan     0.0100   -0.0000
     8        0.0140            -nan     0.0100   -0.0000
     9        0.0136            -nan     0.0100   -0.0000
    10        0.0133            -nan     0.0100    0.0000
    20        0.0113            -nan     0.0100   -0.0000
    40        0.0093            -nan     0.0100   -0.0000
    60        0.0080            -nan     0.0100   -0.0000
    80        0.0071            -nan     0.0100   -0.0000
   100        0.0064            -nan     0.0100   -0.0000
   120        0.0058            -nan     0.0100   -0.0000
   140        0.0053            -nan     0.0100   -0.0000
   160        0.0049            -nan     0.0100   -0.0000
   180        0.0045            -nan     0.0100   -0.0000
   200        0.0042            -nan     0.0100   -0.0000
   220        0.0039            -nan     0.0100   -0.0000
   240        0.0037            -nan     0.0100   -0.0000
   260        0.0035            -nan     0.0100   -0.0000
   280        0.0033            -nan     0.0100   -0.0000
   300        0.0031            -nan     0.0100   -0.0000
   320        0.0029            -nan     0.0100   -0.0000
   340        0.0028            -nan     0.0100   -0.0000
   357        0.0027            -nan     0.0100   -0.0000

[1] "GBM variable coefficients"
                            var      rel.inf
comsize                 comsize 7.7849432966
V2                           V2 6.6223601573
outer                     outer 5.0977827507
ratio5                   ratio5 4.5871224756
graph5                   graph5 3.8789628687
V1                           V1 2.9953448763
graph25                 graph25 2.7835302999
orbit56                 orbit56 2.6340592999
fourth                   fourth 2.5621088000
pagerank               pagerank 2.4604444327
fifth                     fifth 2.3195633284
trans                     trans 2.2835135166
knn                         knn 2.1051359190
adhesion               adhesion 1.7067400808
walktrap_vertex walktrap_vertex 1.6728525458
orbit36                 orbit36 1.4862982921
orbit18                 orbit18 1.4797600138
orbit62                 orbit62 1.4067999309
graph20                 graph20 1.3913134590
bigcom40               bigcom40 1.3612520190
spin_vertex         spin_vertex 1.3100351268
third                     third 1.2819287024
graph17                 graph17 1.2052925881
bet                         bet 1.1801943050
inner                     inner 1.1057214774
ratio2                   ratio2 1.0752328676
graph4                   graph4 1.0748734763
graph24                 graph24 1.0661232087
orbit52                 orbit52 1.0659750135
upto_sixth           upto_sixth 1.0473247616
ratio6                   ratio6 1.0453838779
upto_fifth           upto_fifth 1.0232533159
orbit37                 orbit37 1.0094166562
graph11                 graph11 0.8945439718
cohesion               cohesion 0.8597307543
ioratio                 ioratio 0.8054120791
graph23                 graph23 0.7872434719
graph21                 graph21 0.7549294702
orbit64                 orbit64 0.7043142657
ratio1                   ratio1 0.6956527565
orbit32                 orbit32 0.6419636626
constraint           constraint 0.6042018496
graph1                   graph1 0.5969468110
graph27                 graph27 0.5832349176
orbit39                 orbit39 0.5766708227
orbit4                   orbit4 0.5731110375
ratio4                   ratio4 0.5692001497
orbit16                 orbit16 0.5271905447
sixth                     sixth 0.5253266546
membership_s21   membership_s21 0.5208916556
ratio3                   ratio3 0.4921437196
bigcom9                 bigcom9 0.4782071638
graph22                 graph22 0.4769713349
graph3                   graph3 0.4626524720
orbit5                   orbit5 0.4511917779
close                     close 0.4467522872
orbit41                 orbit41 0.4374928780
orbit27                 orbit27 0.4264368803
graph13                 graph13 0.4218697002
graph19                 graph19 0.4196664437
orbit54                 orbit54 0.3998157814
orbit59                 orbit59 0.3891634261
graph10                 graph10 0.3869261257
graph0                   graph0 0.3833212138
orbit48                 orbit48 0.3799372682
graph7                   graph7 0.3745620580
graph12                 graph12 0.3646985425
orbit57                 orbit57 0.3521443952
orbit35                 orbit35 0.2980398267
hubscore               hubscore 0.2794037618
orbit22                 orbit22 0.2700480369
graph15                 graph15 0.2699562778
orbit31                 orbit31 0.2576556370
orbit53                 orbit53 0.2495661507
graph2                   graph2 0.2346075832
orbit61                 orbit61 0.2303059734
membership_s15   membership_s15 0.2148076885
membership_s30   membership_s30 0.2123417787
orbit66                 orbit66 0.2029896468
orbit2                   orbit2 0.2016028474
graph29                 graph29 0.2015470244
orbit24                 orbit24 0.1967383393
orbit44                 orbit44 0.1958661535
graph18                 graph18 0.1871731590
graph9                   graph9 0.1865666989
graph14                 graph14 0.1865455816
orbit45                 orbit45 0.1844953693
orbit28                 orbit28 0.1838288246
coreness               coreness 0.1824924957
graph6                   graph6 0.1816992327
orbit20                 orbit20 0.1730880642
orbit65                 orbit65 0.1628612382
orbit17                 orbit17 0.1575481480
graph28                 graph28 0.1536079831
orbit21                 orbit21 0.1526161344
orbit69                 orbit69 0.1495400914
orbit40                 orbit40 0.1430618004
graph16                 graph16 0.1277619782
orbit51                 orbit51 0.1253534389
orbit9                   orbit9 0.1246345169
membership_s36   membership_s36 0.1169680994
orbit67                 orbit67 0.1041872381
orbit10                 orbit10 0.0990504532
orbit49                 orbit49 0.0939504805
orbit11                 orbit11 0.0876482358
graph8                   graph8 0.0869507685
orbit47                 orbit47 0.0811110364
bigcom1                 bigcom1 0.0798111398
orbit1                   orbit1 0.0758780761
orbit30                 orbit30 0.0742541397
orbit19                 orbit19 0.0697307976
orbit25                 orbit25 0.0657227807
orbit13                 orbit13 0.0626264675
orbit63                 orbit63 0.0619039497
orbit6                   orbit6 0.0603168806
orbit15                 orbit15 0.0599174359
orbit60                 orbit60 0.0564767264
orbit46                 orbit46 0.0562270205
orbit38                 orbit38 0.0556387526
orbit58                 orbit58 0.0478117565
orbit7                   orbit7 0.0464049552
orbit55                 orbit55 0.0439225146
AP                           AP 0.0394497704
second                   second 0.0342020546
selfinter             selfinter 0.0327257408
bigcom4                 bigcom4 0.0320716574
upto_fourth         upto_fourth 0.0275719687
upto_second         upto_second 0.0208962455
graph26                 graph26 0.0189858261
orbit26                 orbit26 0.0184930266
membership_s24   membership_s24 0.0089780357
orbit70                 orbit70 0.0079184124
membership_s5     membership_s5 0.0063166105
membership_s1     membership_s1 0.0048586552
orbit68                 orbit68 0.0023085499
membership_s6     membership_s6 0.0022807285
bigcom189             bigcom189 0.0014684944
upto_third           upto_third 0.0006901889
orbit23                 orbit23 0.0005349119
bigcom116             bigcom116 0.0002258515
orbit0                   orbit0 0.0000000000
orbit3                   orbit3 0.0000000000
orbit8                   orbit8 0.0000000000
orbit12                 orbit12 0.0000000000
orbit14                 orbit14 0.0000000000
orbit29                 orbit29 0.0000000000
orbit33                 orbit33 0.0000000000
orbit34                 orbit34 0.0000000000
orbit42                 orbit42 0.0000000000
orbit43                 orbit43 0.0000000000
orbit50                 orbit50 0.0000000000
orbit71                 orbit71 0.0000000000
orbit72                 orbit72 0.0000000000
ecc                         ecc 0.0000000000
eccrad                   eccrad 0.0000000000
evcent                   evcent 0.0000000000
first                     first 0.0000000000
bigcom2                 bigcom2 0.0000000000
bigcom3                 bigcom3 0.0000000000
bigcom6                 bigcom6 0.0000000000
bigcom8                 bigcom8 0.0000000000
bigcom11               bigcom11 0.0000000000
bigcom13               bigcom13 0.0000000000
bigcom15               bigcom15 0.0000000000
bigcom16               bigcom16 0.0000000000
bigcom21               bigcom21 0.0000000000
bigcom22               bigcom22 0.0000000000
bigcom24               bigcom24 0.0000000000
bigcom26               bigcom26 0.0000000000
bigcom28               bigcom28 0.0000000000
bigcom30               bigcom30 0.0000000000
bigcom31               bigcom31 0.0000000000
bigcom32               bigcom32 0.0000000000
bigcom33               bigcom33 0.0000000000
bigcom34               bigcom34 0.0000000000
bigcom36               bigcom36 0.0000000000
bigcom37               bigcom37 0.0000000000
bigcom38               bigcom38 0.0000000000
bigcom39               bigcom39 0.0000000000
bigcom43               bigcom43 0.0000000000
bigcom44               bigcom44 0.0000000000
bigcom46               bigcom46 0.0000000000
bigcom47               bigcom47 0.0000000000
bigcom49               bigcom49 0.0000000000
bigcom50               bigcom50 0.0000000000
bigcom51               bigcom51 0.0000000000
bigcom52               bigcom52 0.0000000000
bigcom54               bigcom54 0.0000000000
bigcom56               bigcom56 0.0000000000
bigcom62               bigcom62 0.0000000000
bigcom66               bigcom66 0.0000000000
bigcom68               bigcom68 0.0000000000
bigcom69               bigcom69 0.0000000000
bigcom71               bigcom71 0.0000000000
bigcom72               bigcom72 0.0000000000
bigcom73               bigcom73 0.0000000000
bigcom74               bigcom74 0.0000000000
bigcom75               bigcom75 0.0000000000
bigcom76               bigcom76 0.0000000000
bigcom77               bigcom77 0.0000000000
bigcom79               bigcom79 0.0000000000
bigcom80               bigcom80 0.0000000000
bigcom82               bigcom82 0.0000000000
bigcom83               bigcom83 0.0000000000
bigcom84               bigcom84 0.0000000000
bigcom85               bigcom85 0.0000000000
bigcom87               bigcom87 0.0000000000
bigcom89               bigcom89 0.0000000000
bigcom91               bigcom91 0.0000000000
bigcom92               bigcom92 0.0000000000
bigcom93               bigcom93 0.0000000000
bigcom96               bigcom96 0.0000000000
bigcom97               bigcom97 0.0000000000
bigcom98               bigcom98 0.0000000000
bigcom99               bigcom99 0.0000000000
bigcom101             bigcom101 0.0000000000
bigcom104             bigcom104 0.0000000000
bigcom106             bigcom106 0.0000000000
bigcom109             bigcom109 0.0000000000
bigcom113             bigcom113 0.0000000000
bigcom120             bigcom120 0.0000000000
bigcom123             bigcom123 0.0000000000
bigcom126             bigcom126 0.0000000000
bigcom127             bigcom127 0.0000000000
bigcom137             bigcom137 0.0000000000
bigcom139             bigcom139 0.0000000000
bigcom140             bigcom140 0.0000000000
bigcom143             bigcom143 0.0000000000
bigcom145             bigcom145 0.0000000000
bigcom146             bigcom146 0.0000000000
bigcom147             bigcom147 0.0000000000
bigcom149             bigcom149 0.0000000000
bigcom153             bigcom153 0.0000000000
bigcom154             bigcom154 0.0000000000
bigcom156             bigcom156 0.0000000000
bigcom157             bigcom157 0.0000000000
bigcom158             bigcom158 0.0000000000
bigcom160             bigcom160 0.0000000000
bigcom161             bigcom161 0.0000000000
bigcom162             bigcom162 0.0000000000
bigcom164             bigcom164 0.0000000000
bigcom166             bigcom166 0.0000000000
bigcom167             bigcom167 0.0000000000
bigcom171             bigcom171 0.0000000000
bigcom173             bigcom173 0.0000000000
bigcom175             bigcom175 0.0000000000
bigcom176             bigcom176 0.0000000000
bigcom177             bigcom177 0.0000000000
bigcom178             bigcom178 0.0000000000
bigcom180             bigcom180 0.0000000000
bigcom181             bigcom181 0.0000000000
bigcom184             bigcom184 0.0000000000
bigcom186             bigcom186 0.0000000000
bigcom187             bigcom187 0.0000000000
bigcom194             bigcom194 0.0000000000
bigcom195             bigcom195 0.0000000000
bigcom196             bigcom196 0.0000000000
bigcom204             bigcom204 0.0000000000
bigcom205             bigcom205 0.0000000000
bigcom212             bigcom212 0.0000000000
bigcom214             bigcom214 0.0000000000
bigcom222             bigcom222 0.0000000000
bigcom223             bigcom223 0.0000000000
bigcom226             bigcom226 0.0000000000
bigcom227             bigcom227 0.0000000000
bigcom229             bigcom229 0.0000000000
bigcom233             bigcom233 0.0000000000
bigcom236             bigcom236 0.0000000000
bigcom237             bigcom237 0.0000000000
bigcom246             bigcom246 0.0000000000
bigcom248             bigcom248 0.0000000000
bigcom249             bigcom249 0.0000000000
bigcom250             bigcom250 0.0000000000
bigcom254             bigcom254 0.0000000000
bigcom266             bigcom266 0.0000000000
bigcom269             bigcom269 0.0000000000
bigcom272             bigcom272 0.0000000000
bigcom274             bigcom274 0.0000000000
bigcom281             bigcom281 0.0000000000
bigcom291             bigcom291 0.0000000000
bigcom292             bigcom292 0.0000000000
bigcom295             bigcom295 0.0000000000
bigcom299             bigcom299 0.0000000000
bigcom301             bigcom301 0.0000000000
bigcom306             bigcom306 0.0000000000
bigcom309             bigcom309 0.0000000000
bigcom314             bigcom314 0.0000000000
bigcom321             bigcom321 0.0000000000
bigcom341             bigcom341 0.0000000000
bigcom350             bigcom350 0.0000000000
bigcom353             bigcom353 0.0000000000
bigcom359             bigcom359 0.0000000000
bigcom363             bigcom363 0.0000000000
bigcom365             bigcom365 0.0000000000
bigcom385             bigcom385 0.0000000000
bigcom386             bigcom386 0.0000000000
bigcom408             bigcom408 0.0000000000
bigcom412             bigcom412 0.0000000000
bigcom480             bigcom480 0.0000000000
membership_s3     membership_s3 0.0000000000
membership_s4     membership_s4 0.0000000000
membership_s7     membership_s7 0.0000000000
membership_s8     membership_s8 0.0000000000
membership_s9     membership_s9 0.0000000000
membership_s11   membership_s11 0.0000000000
membership_s12   membership_s12 0.0000000000
membership_s14   membership_s14 0.0000000000
membership_s16   membership_s16 0.0000000000
membership_s17   membership_s17 0.0000000000
membership_s18   membership_s18 0.0000000000
membership_s20   membership_s20 0.0000000000
membership_s22   membership_s22 0.0000000000
membership_s25   membership_s25 0.0000000000
membership_s26   membership_s26 0.0000000000
membership_s27   membership_s27 0.0000000000
membership_s28   membership_s28 0.0000000000
membership_s31   membership_s31 0.0000000000
membership_s32   membership_s32 0.0000000000
membership_s33   membership_s33 0.0000000000
membership_s37   membership_s37 0.0000000000
pdi                         pdi 0.0000000000
[1] "Dataset: all_CT Model RF, run: 2 of 10 2015-06-18 12:10:00"
     |      Out-of-bag   |
Tree |      MSE  %Var(y) |
   1 | 0.004086   258.71 |
   2 | 0.003181   201.38 |
   3 |  0.00324   205.11 |
   4 | 0.003233   204.66 |
   5 | 0.002993   189.48 |
   6 | 0.003035   192.17 |
   7 | 0.002732   172.94 |
   8 | 0.002775   175.70 |
   9 | 0.002705   171.25 |
  10 | 0.002563   162.25 |
  11 | 0.002329   147.48 |
  12 | 0.002222   140.64 |
  13 | 0.002118   134.10 |
  14 | 0.002098   132.83 |
  15 |  0.00209   132.34 |
  16 | 0.002039   129.10 |
  17 | 0.002005   126.92 |
  18 | 0.001973   124.94 |
  19 | 0.001946   123.23 |
  20 | 0.001932   122.32 |
  21 | 0.001921   121.61 |
  22 |  0.00192   121.56 |
  23 | 0.001906   120.67 |
  24 | 0.001901   120.36 |
  25 |  0.00189   119.69 |
  26 | 0.001881   119.10 |
  27 | 0.001873   118.58 |
  28 | 0.001868   118.28 |
  29 | 0.001855   117.44 |
  30 | 0.001857   117.54 |
  31 | 0.001852   117.28 |
  32 | 0.001849   117.05 |
  33 | 0.001854   117.41 |
  34 | 0.001839   116.42 |
  35 |  0.00184   116.49 |
  36 |  0.00183   115.85 |
  37 | 0.001825   115.57 |
  38 |  0.00182   115.23 |
  39 | 0.001826   115.60 |
  40 | 0.001824   115.45 |
  41 | 0.001816   115.00 |
  42 | 0.001811   114.67 |
  43 | 0.001803   114.15 |
  44 | 0.001799   113.92 |
  45 | 0.001798   113.85 |
  46 | 0.001794   113.57 |
  47 | 0.001789   113.27 |
  48 | 0.001788   113.19 |
  49 | 0.001787   113.15 |
  50 | 0.001783   112.87 |
  51 |  0.00178   112.67 |
  52 | 0.001782   112.84 |
  53 | 0.001779   112.63 |
  54 | 0.001776   112.44 |
  55 | 0.001773   112.24 |
  56 | 0.001769   111.99 |
  57 | 0.001768   111.92 |
  58 | 0.001766   111.82 |
  59 | 0.001766   111.81 |
  60 | 0.001763   111.62 |
  61 | 0.001755   111.08 |
  62 | 0.001752   110.94 |
  63 | 0.001751   110.84 |
  64 | 0.001752   110.90 |
  65 |  0.00175   110.77 |
  66 | 0.001743   110.36 |
  67 | 0.001747   110.63 |
  68 | 0.001749   110.75 |
  69 | 0.001746   110.56 |
  70 | 0.001746   110.55 |
  71 | 0.001745   110.48 |
  72 | 0.001745   110.50 |
  73 | 0.001744   110.43 |
  74 | 0.001743   110.37 |
  75 | 0.001745   110.50 |
  76 | 0.001742   110.31 |
  77 |  0.00174   110.19 |
  78 |  0.00174   110.13 |
  79 | 0.001738   110.07 |
  80 | 0.001739   110.08 |
  81 | 0.001737   109.94 |
  82 | 0.001736   109.94 |
  83 |  0.00174   110.18 |
  84 |  0.00174   110.19 |
  85 |  0.00174   110.18 |
  86 | 0.001738   110.05 |
  87 | 0.001734   109.80 |
  88 | 0.001735   109.84 |
  89 | 0.001735   109.83 |
  90 | 0.001732   109.66 |
  91 | 0.001732   109.63 |
  92 | 0.001732   109.64 |
  93 | 0.001731   109.58 |
  94 |  0.00173   109.50 |
  95 | 0.001728   109.39 |
  96 | 0.001729   109.47 |
  97 | 0.001728   109.42 |
  98 | 0.001727   109.33 |
  99 |  0.00173   109.56 |
 100 | 0.001731   109.59 |
[1] "Random Forest variable coefficients"
                      %IncMSE IncNodePurity
graph5           3.214850e-04  1.407365e-01
graph6           1.617322e-03  6.411336e-02
graph7           2.054155e-03  6.051542e-02
graph8           2.522680e-04  2.341802e-03
graph9           2.553585e-03  5.889717e-02
graph10          6.978623e-05  5.014142e-02
graph11          1.906104e-03  7.549112e-02
graph12          4.556780e-04  7.808305e-02
graph13          1.373661e-05  5.132576e-02
graph14          1.694861e-04  8.145392e-02
graph15         -4.646368e-06  5.081845e-02
graph16          2.455958e-03  5.229628e-02
graph17          5.146141e-03  1.036200e-01
graph18          9.387995e-04  2.809095e-02
graph19          5.759298e-04  7.345770e-02
graph20          5.161804e-04  2.428412e-01
graph21          2.790774e-03  7.659131e-02
graph22          1.626482e-03  1.117584e-01
graph23          3.567669e-03  1.259141e-01
graph24          1.950384e-03  2.428633e-02
graph25          3.476568e-03  1.053029e-01
graph26          1.246300e-03  6.367909e-02
graph27          1.640429e-04  5.880837e-02
graph28          7.975637e-04  4.392389e-02
graph29          1.019188e-03  6.883423e-02
orbit0          -9.193289e-08  5.471103e-04
orbit1           4.469195e-04  4.136904e-02
orbit2           2.136302e-03  5.348355e-02
orbit3           1.364256e-05  9.848485e-03
orbit4           1.945569e-03  4.890074e-02
orbit5           1.232175e-03  1.374458e-01
orbit6           5.670429e-04  5.218207e-02
orbit7           7.092067e-04  1.373307e-02
orbit8           3.866291e-04  1.465909e-01
orbit9           1.788296e-03  5.960219e-02
orbit10          6.508049e-05  5.686490e-02
orbit11          4.878420e-04  1.053781e-01
orbit12          5.053025e-05  1.944336e-02
orbit13          7.622221e-04  4.560500e-02
orbit14          6.731337e-05  6.439743e-02
orbit15          5.598233e-04  6.532927e-02
orbit16          5.047580e-04  8.205177e-02
orbit17          1.950605e-04  1.201530e-01
orbit18          8.772202e-04  1.559694e-01
orbit19          1.752310e-04  7.306906e-02
orbit20          1.788577e-03  4.473210e-02
orbit21          1.564116e-04  8.794412e-02
orbit22          2.418829e-03  1.933162e-01
orbit23          2.813325e-04  3.871228e-02
orbit24          1.408737e-03  1.327192e-01
orbit25          1.812712e-05  5.572418e-02
orbit26          2.234471e-04  7.665474e-02
orbit27          1.310053e-03  7.108330e-02
orbit28          1.754901e-03  1.560365e-02
orbit29          4.073228e-05  5.020773e-02
orbit30          2.237136e-06  9.375000e-03
orbit31          4.254021e-04  1.004482e-01
orbit32          6.640617e-04  2.062131e-01
orbit33          1.155649e-03  3.632577e-02
orbit34          5.278964e-05  5.086548e-02
orbit35          1.234140e-04  7.619967e-02
orbit36          1.228392e-03  1.421829e-01
orbit37          7.810317e-05  1.233762e-01
orbit38          4.297678e-05  8.092559e-02
orbit39          2.567928e-03  1.667030e-01
orbit40          2.925235e-04  6.844186e-02
orbit41          1.737277e-03  3.879273e-02
orbit42         -2.258866e-06  4.500000e-02
orbit43          4.983386e-04  8.984909e-02
orbit44          1.420098e-04  1.949654e-02
orbit45          1.822360e-04  3.135763e-02
orbit46          7.532865e-05  3.780802e-02
orbit47          4.167945e-04  6.790061e-02
orbit48          2.769688e-04  9.862686e-02
orbit49          8.060724e-04  2.351561e-01
orbit50          3.358892e-04  1.826622e-02
orbit51          1.169958e-03  7.047742e-02
orbit52          3.603910e-04  5.697777e-02
orbit53          1.320822e-03  1.000536e-01
orbit54          7.505350e-04  3.418032e-02
orbit55          3.043180e-05  3.253773e-02
orbit56          2.550679e-03  1.768604e-01
orbit57          8.780133e-04  6.244872e-02
orbit58          5.889089e-04  8.746256e-02
orbit59          8.904690e-04  1.246952e-01
orbit60          8.130106e-05  3.365440e-02
orbit61          3.640501e-05  2.274619e-04
orbit62          5.162681e-04  1.461295e-01
orbit63          4.004271e-05  1.284243e-02
orbit64          3.919544e-03  1.669557e-01
orbit65          2.168382e-03  3.773704e-02
orbit66          6.643350e-05  4.777245e-02
orbit67          5.268344e-05  2.085314e-02
orbit68          5.678896e-04  8.046772e-02
orbit69          1.069579e-05  4.800000e-03
orbit70          9.538225e-05  1.687767e-02
orbit71          1.131990e-05  1.914215e-02
orbit72          5.618584e-04  2.139921e-02
AP               0.000000e+00  0.000000e+00
bet              3.029478e-03  1.514014e-01
ecc              7.138766e-06  2.758333e-02
eccrad           2.827937e-05  5.121781e-02
close            2.937437e-04  1.606907e-01
constraint       9.131723e-04  1.745759e-01
coreness         1.068930e-03  5.465375e-02
knn              1.275608e-03  2.256446e-01
hubscore         4.502418e-05  7.819421e-02
pagerank         3.351403e-04  2.882014e-01
trans            9.209524e-04  2.630045e-01
evcent           1.631217e-03  9.161749e-02
first            9.436966e-05  1.895888e-02
upto_second      2.468759e-04  7.062338e-02
upto_third       2.556955e-03  1.191309e-01
upto_fourth      1.048998e-04  2.616512e-02
upto_fifth       8.556825e-04  5.704722e-02
upto_sixth       4.267880e-03  1.375390e-01
second           6.533984e-04  1.168600e-01
third            2.471013e-03  2.267347e-01
fourth           4.869062e-03  3.936213e-01
fifth            2.381543e-04  2.785093e-01
sixth            4.706647e-04  1.872851e-01
ratio1           4.694689e-04  1.360182e-01
ratio2           7.269110e-04  3.848035e-01
ratio3           2.542662e-03  1.239617e-01
ratio4           6.217529e-04  1.338118e-01
ratio5           8.946944e-04  6.205739e-01
ratio6           2.150551e-03  2.096975e-01
selfinter        0.000000e+00  1.490778e-21
walktrap_vertex  1.232942e-03  1.803479e-01
bigcom1          0.000000e+00  5.180234e-05
bigcom2          0.000000e+00  0.000000e+00
bigcom3          0.000000e+00  0.000000e+00
bigcom4          6.818182e-06  9.724664e-03
bigcom6          0.000000e+00  0.000000e+00
bigcom8          0.000000e+00  0.000000e+00
bigcom9          8.214675e-05  3.020984e-02
bigcom11         0.000000e+00  0.000000e+00
bigcom13         0.000000e+00  0.000000e+00
bigcom15         0.000000e+00  0.000000e+00
bigcom16         0.000000e+00  2.168404e-21
bigcom21         0.000000e+00  1.951564e-20
bigcom22         0.000000e+00  0.000000e+00
bigcom24         0.000000e+00  2.168404e-21
bigcom26         0.000000e+00  0.000000e+00
bigcom28         0.000000e+00  0.000000e+00
bigcom30         0.000000e+00  0.000000e+00
bigcom31         0.000000e+00  0.000000e+00
bigcom32         0.000000e+00  0.000000e+00
bigcom33         0.000000e+00  0.000000e+00
bigcom34         0.000000e+00  0.000000e+00
bigcom36         0.000000e+00  2.168404e-21
bigcom37         0.000000e+00  0.000000e+00
bigcom38         0.000000e+00  0.000000e+00
bigcom39         0.000000e+00  2.168404e-21
bigcom40         1.721949e-03  4.592586e-02
bigcom43         0.000000e+00  0.000000e+00
bigcom44         0.000000e+00  0.000000e+00
bigcom46         0.000000e+00  0.000000e+00
bigcom47         0.000000e+00  0.000000e+00
bigcom49         0.000000e+00  1.734723e-20
bigcom50         0.000000e+00  0.000000e+00
bigcom51         0.000000e+00  0.000000e+00
bigcom52         0.000000e+00  2.168404e-21
bigcom54         0.000000e+00  0.000000e+00
bigcom56         0.000000e+00  0.000000e+00
bigcom62         0.000000e+00  0.000000e+00
bigcom66         0.000000e+00  0.000000e+00
bigcom68         0.000000e+00  0.000000e+00
bigcom69         0.000000e+00  1.084202e-21
bigcom71         0.000000e+00  0.000000e+00
bigcom72         0.000000e+00  0.000000e+00
bigcom73         0.000000e+00  0.000000e+00
bigcom74         0.000000e+00  0.000000e+00
bigcom75         0.000000e+00  0.000000e+00
bigcom76         0.000000e+00  0.000000e+00
bigcom77         0.000000e+00  0.000000e+00
bigcom79         0.000000e+00  0.000000e+00
bigcom80         0.000000e+00  0.000000e+00
bigcom82         0.000000e+00  0.000000e+00
bigcom83         0.000000e+00  0.000000e+00
bigcom84         0.000000e+00  0.000000e+00
bigcom85         0.000000e+00  0.000000e+00
bigcom87         0.000000e+00  0.000000e+00
bigcom89         0.000000e+00  2.168404e-21
bigcom91         0.000000e+00  0.000000e+00
bigcom92         0.000000e+00  0.000000e+00
bigcom93         0.000000e+00  0.000000e+00
bigcom96         0.000000e+00  0.000000e+00
bigcom97         0.000000e+00  0.000000e+00
bigcom98         0.000000e+00  0.000000e+00
bigcom99         0.000000e+00  0.000000e+00
bigcom101        0.000000e+00  0.000000e+00
bigcom104        0.000000e+00  0.000000e+00
bigcom106        0.000000e+00  0.000000e+00
bigcom109        0.000000e+00  0.000000e+00
bigcom113        0.000000e+00  0.000000e+00
bigcom116        0.000000e+00  0.000000e+00
bigcom120        0.000000e+00  0.000000e+00
bigcom123        0.000000e+00  0.000000e+00
bigcom126        0.000000e+00  0.000000e+00
bigcom127        0.000000e+00  0.000000e+00
bigcom137        0.000000e+00  0.000000e+00
bigcom139        0.000000e+00  0.000000e+00
bigcom140        0.000000e+00  0.000000e+00
bigcom143        0.000000e+00  0.000000e+00
bigcom145        0.000000e+00  1.084202e-21
bigcom146        0.000000e+00  0.000000e+00
bigcom147        0.000000e+00  0.000000e+00
bigcom149        0.000000e+00  0.000000e+00
bigcom153        0.000000e+00  0.000000e+00
bigcom154        0.000000e+00  0.000000e+00
bigcom156        0.000000e+00  0.000000e+00
bigcom157        0.000000e+00  0.000000e+00
bigcom158        0.000000e+00  0.000000e+00
bigcom160        0.000000e+00  0.000000e+00
bigcom161        0.000000e+00  0.000000e+00
bigcom162        0.000000e+00  0.000000e+00
bigcom164        0.000000e+00  0.000000e+00
bigcom166        0.000000e+00  2.168404e-21
bigcom167        0.000000e+00  0.000000e+00
bigcom171        0.000000e+00  0.000000e+00
bigcom173        0.000000e+00  1.734723e-20
bigcom175        0.000000e+00  0.000000e+00
bigcom176        0.000000e+00  0.000000e+00
bigcom177        0.000000e+00  0.000000e+00
bigcom178        0.000000e+00  0.000000e+00
bigcom180        0.000000e+00  0.000000e+00
bigcom181        0.000000e+00  0.000000e+00
bigcom184        0.000000e+00  2.168404e-21
bigcom186        0.000000e+00  0.000000e+00
bigcom187        0.000000e+00  8.673617e-21
bigcom189        0.000000e+00  0.000000e+00
bigcom194        0.000000e+00  8.673617e-21
bigcom195        0.000000e+00  0.000000e+00
bigcom196        0.000000e+00  0.000000e+00
bigcom204        0.000000e+00  0.000000e+00
bigcom205        0.000000e+00  0.000000e+00
bigcom212        0.000000e+00  0.000000e+00
bigcom214        0.000000e+00  0.000000e+00
bigcom222        0.000000e+00  0.000000e+00
bigcom223        0.000000e+00  1.734723e-20
bigcom226        0.000000e+00  0.000000e+00
bigcom227        0.000000e+00  0.000000e+00
bigcom229        0.000000e+00  1.734723e-20
bigcom233        0.000000e+00  0.000000e+00
bigcom236        0.000000e+00  0.000000e+00
bigcom237        0.000000e+00  0.000000e+00
bigcom246        0.000000e+00  0.000000e+00
bigcom248        0.000000e+00  0.000000e+00
bigcom249        0.000000e+00  0.000000e+00
bigcom250        0.000000e+00  8.673617e-21
bigcom254        0.000000e+00  0.000000e+00
bigcom266        0.000000e+00  0.000000e+00
bigcom269        0.000000e+00  0.000000e+00
bigcom272        0.000000e+00  0.000000e+00
bigcom274        0.000000e+00  0.000000e+00
bigcom281        0.000000e+00  0.000000e+00
bigcom291        0.000000e+00  2.168404e-21
bigcom292        0.000000e+00  0.000000e+00
bigcom295        0.000000e+00  0.000000e+00
bigcom299        0.000000e+00  0.000000e+00
bigcom301        0.000000e+00  0.000000e+00
bigcom306        0.000000e+00  0.000000e+00
bigcom309        0.000000e+00  0.000000e+00
bigcom314        0.000000e+00  0.000000e+00
bigcom321        0.000000e+00  0.000000e+00
bigcom341        0.000000e+00  0.000000e+00
bigcom350        0.000000e+00  0.000000e+00
bigcom353        0.000000e+00  0.000000e+00
bigcom359        0.000000e+00  0.000000e+00
bigcom363        0.000000e+00  0.000000e+00
bigcom365        0.000000e+00  0.000000e+00
bigcom385        0.000000e+00  0.000000e+00
bigcom386        0.000000e+00  0.000000e+00
bigcom408        0.000000e+00  0.000000e+00
bigcom412        0.000000e+00  0.000000e+00
bigcom480        0.000000e+00  0.000000e+00
spin_vertex      2.796151e-04  1.216956e-01
membership_s1    8.976159e-06  2.207112e-03
membership_s3    0.000000e+00  0.000000e+00
membership_s4   -4.673706e-06  2.657277e-02
membership_s5    3.330691e-06  1.279681e-03
membership_s6    0.000000e+00  1.355253e-22
membership_s7    0.000000e+00  0.000000e+00
membership_s8    0.000000e+00  0.000000e+00
membership_s9    0.000000e+00  0.000000e+00
membership_s11   0.000000e+00  0.000000e+00
membership_s12   0.000000e+00  0.000000e+00
membership_s14   0.000000e+00  0.000000e+00
membership_s15   3.347612e-05  3.555389e-02
membership_s16   0.000000e+00  0.000000e+00
membership_s17   0.000000e+00  0.000000e+00
membership_s18   0.000000e+00  0.000000e+00
membership_s20   0.000000e+00  0.000000e+00
membership_s21   1.754043e-04  7.865605e-02
membership_s22   0.000000e+00  0.000000e+00
membership_s24   2.297006e-06  3.528787e-02
membership_s25   0.000000e+00  2.168404e-21
membership_s26   0.000000e+00  0.000000e+00
membership_s27   0.000000e+00  0.000000e+00
membership_s28   0.000000e+00  0.000000e+00
membership_s30  -3.364838e-06  6.826309e-02
membership_s31   0.000000e+00  6.776264e-23
membership_s32   0.000000e+00  6.098637e-22
membership_s33   0.000000e+00  0.000000e+00
membership_s36   1.097971e-05  7.095151e-03
membership_s37   0.000000e+00  0.000000e+00
V1               4.312001e-04  2.746419e-01
V2               1.585900e-03  1.002453e+00
pdi              0.000000e+00  0.000000e+00
adhesion         3.908734e-03  3.518778e-01
cohesion         3.227174e-03  2.722244e-01
inner            8.015866e-04  2.425765e-01
outer            2.704479e-04  2.452790e-01
ioratio          2.381329e-03  1.630093e-01
comsize          8.006080e-04  7.310289e-01
[1] "Dataset: all_CT Model GLM, run: 2 of 10 2015-06-18 12:11:27"
[1] "glmnet variable coefficients"
                         [,1]          [,2]
(Intercept)     -6.447473e+00 -6.453889e+00
graph0          -1.459365e-42 -8.034698e-07
graph1          -1.393626e-45 -7.342217e-10
graph2           3.410800e-43  1.934512e-07
graph3          -2.978046e-47 -1.534145e-11
graph4          -2.227664e-48 -1.173903e-12
graph5          -2.528822e-44 -1.387982e-08
graph6          -1.978204e-46 -1.005556e-10
graph7          -2.362713e-44 -1.291424e-08
graph8           7.244740e-43  4.048062e-07
graph9          -5.055050e-49 -2.587722e-13
graph10         -3.389766e-50 -1.724422e-14
graph11         -5.076203e-51 -2.691902e-15
graph12         -2.313741e-48 -1.216464e-12
graph13         -4.376823e-48 -2.174373e-12
graph14         -1.689309e-50  3.341808e-15
graph15         -2.156733e-46 -1.128561e-10
graph16         -6.533546e-48 -3.384081e-12
graph17         -2.463665e-47 -1.322186e-11
graph18         -2.887409e-46 -1.528698e-10
graph19         -7.703622e-47 -4.150880e-11
graph20         -2.770326e-45 -1.525142e-09
graph21         -5.125687e-46 -2.790210e-10
graph22         -2.348630e-45 -1.284266e-09
graph23         -3.464997e-46 -1.847351e-10
graph24         -1.697884e-45 -9.324260e-10
graph25         -9.145796e-45 -5.035301e-09
graph26         -7.224284e-45 -3.976058e-09
graph27         -5.077433e-44 -2.799413e-08
graph28         -2.164130e-44 -1.177944e-08
graph29          1.204044e-42  6.706788e-07
orbit0          -1.459365e-42 -8.033803e-07
orbit1           4.377259e-44  2.431052e-08
orbit2          -1.764945e-45 -9.384070e-10
orbit3           3.410800e-43  1.934809e-07
orbit4           1.856492e-45  1.025140e-09
orbit5          -6.317489e-47 -3.362998e-11
orbit6          -2.203615e-46 -1.214388e-10
orbit7          -1.445987e-48 -7.427023e-13
orbit8          -2.528822e-44 -1.387889e-08
orbit9           1.427162e-44  7.809670e-09
orbit10          2.360009e-45  1.322163e-09
orbit11         -5.549079e-46 -2.954040e-10
orbit12          1.031382e-44  5.738591e-09
orbit13         -4.249794e-44 -2.324130e-08
orbit14          7.244740e-43  4.048201e-07
orbit15          5.715268e-47  3.155019e-11
orbit16         -2.315641e-48 -1.252875e-12
orbit17          1.054761e-47  5.950369e-12
orbit18          6.152412e-48  3.377771e-12
orbit19         -3.677469e-48 -2.022702e-12
orbit20          1.583486e-48  8.922476e-13
orbit21         -4.725559e-50 -2.457718e-14
orbit22         -4.257640e-49 -2.347695e-13
orbit23         -2.498857e-51 -1.269842e-15
orbit24          2.780344e-46  1.534951e-10
orbit25          3.235059e-47  1.801852e-11
orbit26         -3.890541e-48 -2.080178e-12
orbit27          1.852254e-45  1.023238e-09
orbit28         -6.627733e-47 -3.576581e-11
orbit29          1.401972e-47  8.008438e-12
orbit30         -1.837841e-47 -9.468084e-12
orbit31         -6.878910e-47 -3.797624e-11
orbit32          3.042491e-47  1.691465e-11
orbit33         -3.293889e-49 -1.701155e-13
orbit34         -2.156733e-46 -1.128525e-10
orbit35          1.140140e-45  6.302792e-10
orbit36         -2.307120e-46 -1.272388e-10
orbit37          1.806188e-46  1.006782e-10
orbit38         -1.477789e-47 -7.869052e-12
orbit39         -6.732481e-46 -3.813931e-10
orbit40          3.851870e-47  2.107729e-11
orbit41         -1.489825e-46 -8.109429e-11
orbit42         -3.054482e-47 -1.628078e-11
orbit43          2.826615e-46  1.596581e-10
orbit44         -6.733923e-46 -3.599610e-10
orbit45          7.370611e-45  4.056255e-09
orbit46         -2.519312e-46 -1.409756e-10
orbit47         -2.392074e-46 -1.291127e-10
orbit48         -1.317276e-46 -7.102134e-11
orbit49         -2.859882e-45 -1.598476e-09
orbit50         -3.625959e-45 -1.993134e-09
orbit51         -9.771750e-46 -5.333855e-10
orbit52         -8.703093e-46 -4.827329e-10
orbit53         -9.978072e-46 -5.426231e-10
orbit54          8.115013e-45  4.472823e-09
orbit55         -3.910208e-45 -2.141324e-09
orbit56         -1.279531e-44 -7.367776e-09
orbit57         -1.549424e-46 -7.902137e-11
orbit58         -1.058915e-45 -5.661381e-10
orbit59         -5.793572e-45 -3.230339e-09
orbit60         -4.645059e-45 -2.556635e-09
orbit61         -3.136215e-45 -1.707584e-09
orbit62         -5.335047e-44 -2.963741e-08
orbit63         -1.900085e-44 -1.044590e-08
orbit64         -1.992738e-44 -1.097552e-08
orbit65         -8.601200e-44 -4.804961e-08
orbit66         -2.127681e-44 -1.175513e-08
orbit67         -1.060846e-44 -5.813443e-09
orbit68         -7.848502e-44 -4.335691e-08
orbit69         -1.078152e-43 -5.907535e-08
orbit70         -1.317551e-43 -7.279369e-08
orbit71         -2.051072e-44 -1.102246e-08
orbit72          1.204044e-42  6.706909e-07
AP              -1.764936e-39 -9.798995e-04
bet             -2.905308e-46 -1.575422e-10
ecc              2.289442e-40  1.266756e-04
eccrad           1.373665e-39  7.600479e-04
close            3.113341e-39  1.719623e-03
constraint      -8.350786e-40 -4.604423e-04
coreness         4.341620e-41  2.393870e-05
knn             -8.922354e-43 -4.905980e-07
hubscore         2.248445e-39  1.247911e-03
pagerank        -4.897940e-39 -2.720796e-03
trans            2.937076e-39  1.628212e-03
evcent           2.264656e-39  1.256909e-03
first           -1.459365e-42 -8.033539e-07
upto_second      5.905341e-44  3.285119e-08
upto_third       4.839260e-44  2.673391e-08
upto_fourth     -1.520907e-44 -8.570269e-09
upto_fifth      -2.741874e-43 -1.521712e-07
upto_sixth       8.372635e-44  4.679716e-08
second           6.269075e-44  3.486493e-08
third            7.020677e-44  3.875193e-08
fourth          -1.144983e-43 -6.337317e-08
fifth           -2.343890e-44 -1.280752e-08
sixth            4.725187e-43  2.623252e-07
ratio1          -9.234811e-43 -5.078292e-07
ratio2          -3.298802e-42 -1.825494e-06
ratio3          -4.419312e-42 -2.449172e-06
ratio4           1.533652e-42  8.460294e-07
ratio5          -1.626557e-42 -9.035758e-07
ratio6           4.113445e-44  2.272876e-08
selfinter       -6.458018e-41 -3.686296e-05
walktrap_vertex  7.264758e-40  4.008814e-04
bigcom1          2.896151e-41  1.601093e-05
bigcom2         -1.599727e-39 -8.873770e-04
bigcom3         -1.642862e-39 -9.114827e-04
bigcom4         -4.129678e-40 -2.299828e-04
bigcom6         -1.598927e-39 -8.865843e-04
bigcom8         -1.636837e-39 -9.093442e-04
bigcom9          1.753791e-38  9.731467e-03
bigcom11        -1.600928e-39 -8.877655e-04
bigcom13        -1.602130e-39 -8.890425e-04
bigcom15        -1.602799e-39 -8.890180e-04
bigcom16        -1.599860e-39 -8.876026e-04
bigcom21        -1.608711e-39 -8.924937e-04
bigcom22        -1.626434e-39 -9.023324e-04
bigcom24        -1.598927e-39 -8.866019e-04
bigcom26        -1.611006e-39 -8.946296e-04
bigcom28        -1.652624e-39 -9.180660e-04
bigcom30        -1.612631e-39 -8.944910e-04
bigcom31        -1.598527e-39 -8.868400e-04
bigcom32        -1.600527e-39 -8.881046e-04
bigcom33        -1.598660e-39 -8.859271e-04
bigcom34        -1.598794e-39 -8.871955e-04
bigcom36        -1.599860e-39 -8.865893e-04
bigcom37        -1.598527e-39 -8.864063e-04
bigcom38        -1.599860e-39 -8.923536e-04
bigcom39        -1.602398e-39 -8.891637e-04
bigcom40         4.741022e-39  2.628441e-03
bigcom43        -1.599460e-39 -8.864438e-04
bigcom44        -1.623270e-39 -9.004108e-04
bigcom46        -1.600928e-39 -8.876510e-04
bigcom47        -1.599993e-39 -8.871153e-04
bigcom49        -1.599593e-39 -8.878517e-04
bigcom50        -1.599460e-39 -8.877627e-04
bigcom51        -1.598794e-39 -8.870809e-04
bigcom52        -1.598927e-39 -8.876785e-04
bigcom54        -1.598660e-39 -8.865171e-04
bigcom56        -1.600527e-39 -8.879485e-04
bigcom62        -1.598794e-39 -8.864381e-04
bigcom66        -1.598794e-39 -8.860817e-04
bigcom68        -1.598794e-39 -8.865196e-04
bigcom69        -1.600260e-39 -8.884779e-04
bigcom71        -1.600127e-39 -8.867265e-04
bigcom72        -1.598927e-39 -8.870960e-04
bigcom73        -1.600527e-39 -8.874544e-04
bigcom74        -1.600127e-39 -8.887613e-04
bigcom75        -1.598527e-39 -8.861135e-04
bigcom76        -1.599193e-39 -8.862999e-04
bigcom77        -1.599327e-39 -8.885059e-04
bigcom79        -1.598794e-39 -8.863263e-04
bigcom80        -1.599327e-39 -8.868473e-04
bigcom82        -1.599193e-39 -8.863565e-04
bigcom83        -1.598394e-39 -8.861767e-04
bigcom84        -1.598794e-39 -8.860656e-04
bigcom85        -1.598927e-39 -8.869577e-04
bigcom87        -1.599593e-39 -8.869277e-04
bigcom89        -1.598660e-39 -8.849620e-04
bigcom91        -1.599460e-39 -8.870401e-04
bigcom92        -1.602264e-39 -8.891630e-04
bigcom93        -1.598527e-39 -8.855824e-04
bigcom96        -1.598660e-39 -8.878260e-04
bigcom97        -1.599860e-39 -8.885435e-04
bigcom98        -1.598527e-39 -8.861989e-04
bigcom99        -1.598261e-39 -8.936633e-04
bigcom101       -1.600928e-39 -9.024817e-04
bigcom104       -1.599727e-39 -8.867607e-04
bigcom106       -1.598927e-39 -8.865672e-04
bigcom109       -1.598660e-39 -8.872155e-04
bigcom113       -1.599193e-39 -8.901352e-04
bigcom116       -1.604407e-39 -8.897743e-04
bigcom120       -1.598660e-39 -8.861447e-04
bigcom123       -1.598927e-39 -8.863811e-04
bigcom126       -1.598527e-39 -8.870617e-04
bigcom127       -1.598927e-39 -8.869651e-04
bigcom137       -1.599593e-39 -8.879237e-04
bigcom139       -1.598794e-39 -8.862970e-04
bigcom140       -1.598927e-39 -8.868658e-04
bigcom143       -1.598660e-39 -8.859061e-04
bigcom145       -1.598794e-39 -8.864071e-04
bigcom146       -1.599060e-39 -8.855090e-04
bigcom147       -1.600660e-39 -8.893317e-04
bigcom149       -1.598527e-39 -8.872418e-04
bigcom153       -1.599993e-39 -8.872627e-04
bigcom154       -1.599727e-39 -8.865274e-04
bigcom156       -1.599060e-39 -8.866109e-04
bigcom157       -1.600127e-39 -8.875120e-04
bigcom158       -1.598660e-39 -8.929982e-04
bigcom160       -1.598794e-39 -8.863092e-04
bigcom161       -1.598660e-39 -8.875749e-04
bigcom162       -1.598660e-39 -8.862707e-04
bigcom164       -1.598527e-39 -8.881852e-04
bigcom166       -1.599860e-39 -8.868707e-04
bigcom167       -1.600794e-39 -8.879395e-04
bigcom171       -1.599460e-39 -8.884279e-04
bigcom173       -1.598927e-39 -8.862523e-04
bigcom175       -1.598660e-39 -8.855556e-04
bigcom176       -1.598527e-39 -8.911873e-04
bigcom177       -1.598660e-39 -8.881575e-04
bigcom178       -1.598794e-39 -8.876228e-04
bigcom180       -1.598660e-39 -8.873082e-04
bigcom181       -1.599860e-39 -8.883376e-04
bigcom184       -1.598794e-39 -8.861165e-04
bigcom186       -1.598527e-39 -8.868705e-04
bigcom187       -1.598660e-39 -8.858756e-04
bigcom189       -1.599460e-39 -8.936569e-04
bigcom194       -1.599060e-39 -8.865254e-04
bigcom195       -1.598794e-39 -8.870161e-04
bigcom196       -1.598660e-39 -8.860035e-04
bigcom204       -1.599327e-39 -8.867278e-04
bigcom205       -1.598794e-39 -8.866510e-04
bigcom212       -1.598394e-39 -8.863718e-04
bigcom214       -1.598794e-39 -8.863150e-04
bigcom222       -1.598394e-39 -8.863288e-04
bigcom223       -1.598660e-39 -8.895410e-04
bigcom226       -1.598794e-39 -8.879506e-04
bigcom227       -1.598660e-39 -8.853602e-04
bigcom229       -1.598660e-39 -8.855730e-04
bigcom233       -1.598660e-39 -8.869086e-04
bigcom236       -1.598527e-39 -8.855635e-04
bigcom237       -1.598660e-39 -8.876966e-04
bigcom246       -1.599727e-39 -8.879392e-04
bigcom248       -1.600260e-39 -8.910756e-04
bigcom249       -1.598794e-39 -8.867443e-04
bigcom250       -1.600127e-39 -8.873803e-04
bigcom254       -1.598527e-39 -8.881228e-04
bigcom266       -1.598660e-39 -8.867697e-04
bigcom269       -1.599193e-39 -8.862865e-04
bigcom272       -1.598660e-39 -8.864933e-04
bigcom274       -1.604139e-39 -8.896219e-04
bigcom281       -1.599060e-39 -8.867696e-04
bigcom291       -1.598794e-39 -8.870490e-04
bigcom292       -1.598527e-39 -8.870267e-04
bigcom295       -1.598927e-39 -8.869802e-04
bigcom299       -1.598660e-39 -8.871734e-04
bigcom301       -1.599727e-39 -8.879006e-04
bigcom306       -1.598660e-39 -8.865064e-04
bigcom309       -1.599060e-39 -8.869874e-04
bigcom314       -1.598794e-39 -8.870166e-04
bigcom321       -1.599460e-39 -8.867688e-04
bigcom341       -1.598660e-39 -8.859650e-04
bigcom350       -1.598527e-39 -8.883401e-04
bigcom353       -1.598394e-39 -8.870992e-04
bigcom359       -1.598394e-39 -8.873509e-04
bigcom363       -1.598660e-39 -9.038294e-04
bigcom365       -1.598660e-39 -8.864921e-04
bigcom385       -1.598927e-39 -8.874538e-04
bigcom386       -1.598660e-39 -8.856999e-04
bigcom408       -1.599460e-39 -8.867709e-04
bigcom412       -1.598927e-39 -8.877848e-04
bigcom480       -1.598794e-39 -8.855837e-04
spin_vertex     -5.968711e-40 -3.284156e-04
membership_s1   -8.832843e-40 -4.894003e-04
membership_s3   -1.600394e-39 -8.878401e-04
membership_s4    1.580559e-39  8.743510e-04
membership_s5    4.497953e-40  2.492856e-04
membership_s6   -1.730405e-39 -9.559404e-04
membership_s7   -1.694202e-39 -9.403415e-04
membership_s8   -1.599327e-39 -8.871091e-04
membership_s9   -1.600127e-39 -8.878769e-04
membership_s11  -1.599193e-39 -8.875609e-04
membership_s12  -1.599860e-39 -8.872131e-04
membership_s14  -1.599193e-39 -8.881554e-04
membership_s15   4.549838e-39  2.524752e-03
membership_s16  -1.599993e-39 -8.874353e-04
membership_s17  -1.599193e-39 -8.867851e-04
membership_s18  -1.610466e-39 -8.937247e-04
membership_s20  -1.598927e-39 -8.865650e-04
membership_s21   1.079395e-38  5.989486e-03
membership_s22  -1.601863e-39 -8.879902e-04
membership_s24   2.734171e-38  1.517134e-02
membership_s25  -1.601596e-39 -8.882922e-04
membership_s26  -1.600127e-39 -8.876157e-04
membership_s27  -1.713717e-39 -9.509729e-04
membership_s28  -1.600527e-39 -8.873743e-04
membership_s30   6.821325e-40  3.782203e-04
membership_s31   1.199324e-40  6.637038e-05
membership_s32  -1.694651e-39 -9.401469e-04
membership_s33  -1.598927e-39 -8.873744e-04
membership_s36  -4.840453e-40 -2.683670e-04
membership_s37  -1.611548e-39 -8.935960e-04
V1               1.805197e-39  9.944066e-04
V2               1.768580e-39  9.821146e-04
pdi             -2.654810e-37 -1.456447e-01
adhesion        -8.590639e-44 -4.722001e-08
cohesion         1.718339e-43  9.445102e-08
inner            9.646887e-44  5.320826e-08
outer            1.178181e-43  6.480458e-08
ioratio          1.427273e-40  6.802418e-05
comsize          1.852534e-43  1.010360e-07
[1] "Dataset: all_CT Model GBM, run: 3 of 10 2015-06-18 12:11:28"
Iter   TrainDeviance   ValidDeviance   StepSize   Improve
     1        0.0230            -nan     0.0100   -0.0001
     2        0.0214            -nan     0.0100   -0.0000
     3        0.0202            -nan     0.0100   -0.0000
     4        0.0194            -nan     0.0100   -0.0000
     5        0.0187            -nan     0.0100   -0.0000
     6        0.0178            -nan     0.0100   -0.0000
     7        0.0170            -nan     0.0100   -0.0000
     8        0.0167            -nan     0.0100   -0.0000
     9        0.0163            -nan     0.0100   -0.0000
    10        0.0161            -nan     0.0100   -0.0000
    20        0.0136            -nan     0.0100   -0.0000
    40        0.0108            -nan     0.0100   -0.0000
    60        0.0092            -nan     0.0100   -0.0000
    80        0.0082            -nan     0.0100   -0.0000
   100        0.0073            -nan     0.0100   -0.0000
   120        0.0066            -nan     0.0100   -0.0000
   140        0.0061            -nan     0.0100    0.0000
   160        0.0056            -nan     0.0100   -0.0000
   180        0.0052            -nan     0.0100   -0.0000
   200        0.0049            -nan     0.0100   -0.0000
   220        0.0045            -nan     0.0100   -0.0000
   240        0.0043            -nan     0.0100   -0.0000
   260        0.0040            -nan     0.0100   -0.0000
   280        0.0039            -nan     0.0100   -0.0000
   300        0.0037            -nan     0.0100   -0.0000
   320        0.0035            -nan     0.0100   -0.0000
   340        0.0033            -nan     0.0100   -0.0000
   357        0.0032            -nan     0.0100   -0.0000

[1] "GBM variable coefficients"
                            var      rel.inf
comsize                 comsize 7.8305614795
V2                           V2 5.8592361337
outer                     outer 5.0278503193
ratio5                   ratio5 4.8011748343
graph5                   graph5 4.6794007611
trans                     trans 3.3809947030
fourth                   fourth 2.9939694558
pagerank               pagerank 2.8698708793
V1                           V1 2.7222140829
fifth                     fifth 2.1507157877
adhesion               adhesion 1.9532028603
walktrap_vertex walktrap_vertex 1.9047074958
ratio2                   ratio2 1.7825131421
graph20                 graph20 1.6581356051
ioratio                 ioratio 1.5974180353
inner                     inner 1.3627533045
graph22                 graph22 1.3562833211
graph25                 graph25 1.3415694714
orbit39                 orbit39 1.3337475243
cohesion               cohesion 1.2472011916
orbit18                 orbit18 1.2189945774
ratio4                   ratio4 1.1896492376
graph1                   graph1 1.1244740337
graph11                 graph11 1.1193753701
graph4                   graph4 1.1033475148
bet                         bet 1.1030972743
graph27                 graph27 1.0252564653
knn                         knn 0.9799900800
orbit64                 orbit64 0.9242288919
third                     third 0.9224651685
graph17                 graph17 0.9141268459
orbit48                 orbit48 0.8496230169
orbit32                 orbit32 0.8482939180
orbit36                 orbit36 0.8408109047
orbit37                 orbit37 0.7907425933
graph2                   graph2 0.7517955460
graph7                   graph7 0.7136116780
spin_vertex         spin_vertex 0.6958313187
ratio6                   ratio6 0.6822357487
graph12                 graph12 0.6496554335
graph21                 graph21 0.6458983113
orbit52                 orbit52 0.6353396474
orbit54                 orbit54 0.6311309802
upto_sixth           upto_sixth 0.6253719770
constraint           constraint 0.5948985996
graph3                   graph3 0.5564301351
ratio1                   ratio1 0.5561041065
graph24                 graph24 0.5542155193
sixth                     sixth 0.5502225627
upto_fifth           upto_fifth 0.5440521812
orbit40                 orbit40 0.5081913884
graph28                 graph28 0.5080076770
membership_s21   membership_s21 0.5059086604
ratio3                   ratio3 0.4843985386
graph26                 graph26 0.4670507870
bigcom9                 bigcom9 0.4632658579
orbit66                 orbit66 0.4552305231
graph0                   graph0 0.4500963261
bigcom1                 bigcom1 0.4385584858
graph19                 graph19 0.4335458713
membership_s32   membership_s32 0.4303626663
orbit65                 orbit65 0.4264981676
graph6                   graph6 0.4053345255
bigcom4                 bigcom4 0.4015286092
graph15                 graph15 0.4000522437
membership_s18   membership_s18 0.3829584808
orbit16                 orbit16 0.3670286918
orbit56                 orbit56 0.3603935023
orbit62                 orbit62 0.3561602667
bigcom40               bigcom40 0.3517735435
orbit19                 orbit19 0.3396879307
orbit41                 orbit41 0.3357276878
graph9                   graph9 0.3348061929
graph23                 graph23 0.3346904882
orbit31                 orbit31 0.3078871156
orbit57                 orbit57 0.2984218350
orbit28                 orbit28 0.2984104668
orbit59                 orbit59 0.2735669818
graph14                 graph14 0.2658560178
graph18                 graph18 0.2632659677
membership_s30   membership_s30 0.2592598575
orbit27                 orbit27 0.2581030394
hubscore               hubscore 0.2571797361
orbit25                 orbit25 0.2325068627
graph8                   graph8 0.2299325660
graph16                 graph16 0.2210253879
graph13                 graph13 0.2182039289
orbit9                   orbit9 0.1935205080
orbit20                 orbit20 0.1851457714
orbit70                 orbit70 0.1797116973
graph10                 graph10 0.1781936154
close                     close 0.1706538834
orbit29                 orbit29 0.1692232409
orbit12                 orbit12 0.1666778457
orbit45                 orbit45 0.1611255953
orbit24                 orbit24 0.1602814013
orbit5                   orbit5 0.1586596144
orbit17                 orbit17 0.1436775507
orbit10                 orbit10 0.1408891938
orbit47                 orbit47 0.1347508152
orbit26                 orbit26 0.1331853427
orbit35                 orbit35 0.1308185315
membership_s5     membership_s5 0.1300386420
orbit60                 orbit60 0.1280086199
orbit33                 orbit33 0.1238019747
orbit4                   orbit4 0.1208988793
orbit44                 orbit44 0.1147521288
orbit49                 orbit49 0.1026553078
coreness               coreness 0.0897335674
orbit51                 orbit51 0.0892034180
graph29                 graph29 0.0880861953
orbit69                 orbit69 0.0875764375
orbit58                 orbit58 0.0795468261
membership_s31   membership_s31 0.0732432341
selfinter             selfinter 0.0686586663
orbit63                 orbit63 0.0647562960
membership_s4     membership_s4 0.0644783486
second                   second 0.0641001150
orbit53                 orbit53 0.0635111293
orbit46                 orbit46 0.0591307097
orbit22                 orbit22 0.0573651684
orbit38                 orbit38 0.0558689497
orbit67                 orbit67 0.0447891291
orbit21                 orbit21 0.0375605784
orbit13                 orbit13 0.0319451944
orbit55                 orbit55 0.0304759844
orbit30                 orbit30 0.0284880489
orbit68                 orbit68 0.0276005940
membership_s24   membership_s24 0.0265323123
orbit11                 orbit11 0.0248020947
bigcom8                 bigcom8 0.0224254362
orbit23                 orbit23 0.0173121493
orbit6                   orbit6 0.0170914154
ecc                         ecc 0.0129758892
upto_fourth         upto_fourth 0.0128390316
orbit71                 orbit71 0.0054936996
upto_second         upto_second 0.0044101230
membership_s1     membership_s1 0.0032133895
upto_third           upto_third 0.0002866287
bigcom189             bigcom189 0.0001072207
bigcom99               bigcom99 0.0000549576
orbit0                   orbit0 0.0000000000
orbit1                   orbit1 0.0000000000
orbit2                   orbit2 0.0000000000
orbit3                   orbit3 0.0000000000
orbit7                   orbit7 0.0000000000
orbit8                   orbit8 0.0000000000
orbit14                 orbit14 0.0000000000
orbit15                 orbit15 0.0000000000
orbit34                 orbit34 0.0000000000
orbit42                 orbit42 0.0000000000
orbit43                 orbit43 0.0000000000
orbit50                 orbit50 0.0000000000
orbit61                 orbit61 0.0000000000
orbit72                 orbit72 0.0000000000
AP                           AP 0.0000000000
eccrad                   eccrad 0.0000000000
evcent                   evcent 0.0000000000
first                     first 0.0000000000
bigcom2                 bigcom2 0.0000000000
bigcom3                 bigcom3 0.0000000000
bigcom6                 bigcom6 0.0000000000
bigcom11               bigcom11 0.0000000000
bigcom13               bigcom13 0.0000000000
bigcom15               bigcom15 0.0000000000
bigcom16               bigcom16 0.0000000000
bigcom21               bigcom21 0.0000000000
bigcom22               bigcom22 0.0000000000
bigcom24               bigcom24 0.0000000000
bigcom26               bigcom26 0.0000000000
bigcom28               bigcom28 0.0000000000
bigcom30               bigcom30 0.0000000000
bigcom31               bigcom31 0.0000000000
bigcom32               bigcom32 0.0000000000
bigcom33               bigcom33 0.0000000000
bigcom34               bigcom34 0.0000000000
bigcom36               bigcom36 0.0000000000
bigcom37               bigcom37 0.0000000000
bigcom38               bigcom38 0.0000000000
bigcom39               bigcom39 0.0000000000
bigcom43               bigcom43 0.0000000000
bigcom44               bigcom44 0.0000000000
bigcom46               bigcom46 0.0000000000
bigcom47               bigcom47 0.0000000000
bigcom49               bigcom49 0.0000000000
bigcom50               bigcom50 0.0000000000
bigcom51               bigcom51 0.0000000000
bigcom52               bigcom52 0.0000000000
bigcom54               bigcom54 0.0000000000
bigcom56               bigcom56 0.0000000000
bigcom62               bigcom62 0.0000000000
bigcom66               bigcom66 0.0000000000
bigcom68               bigcom68 0.0000000000
bigcom69               bigcom69 0.0000000000
bigcom71               bigcom71 0.0000000000
bigcom72               bigcom72 0.0000000000
bigcom73               bigcom73 0.0000000000
bigcom74               bigcom74 0.0000000000
bigcom75               bigcom75 0.0000000000
bigcom76               bigcom76 0.0000000000
bigcom77               bigcom77 0.0000000000
bigcom79               bigcom79 0.0000000000
bigcom80               bigcom80 0.0000000000
bigcom82               bigcom82 0.0000000000
bigcom83               bigcom83 0.0000000000
bigcom84               bigcom84 0.0000000000
bigcom85               bigcom85 0.0000000000
bigcom87               bigcom87 0.0000000000
bigcom89               bigcom89 0.0000000000
bigcom91               bigcom91 0.0000000000
bigcom92               bigcom92 0.0000000000
bigcom93               bigcom93 0.0000000000
bigcom96               bigcom96 0.0000000000
bigcom97               bigcom97 0.0000000000
bigcom98               bigcom98 0.0000000000
bigcom101             bigcom101 0.0000000000
bigcom104             bigcom104 0.0000000000
bigcom106             bigcom106 0.0000000000
bigcom109             bigcom109 0.0000000000
bigcom113             bigcom113 0.0000000000
bigcom116             bigcom116 0.0000000000
bigcom120             bigcom120 0.0000000000
bigcom123             bigcom123 0.0000000000
bigcom126             bigcom126 0.0000000000
bigcom127             bigcom127 0.0000000000
bigcom137             bigcom137 0.0000000000
bigcom139             bigcom139 0.0000000000
bigcom140             bigcom140 0.0000000000
bigcom143             bigcom143 0.0000000000
bigcom145             bigcom145 0.0000000000
bigcom146             bigcom146 0.0000000000
bigcom147             bigcom147 0.0000000000
bigcom149             bigcom149 0.0000000000
bigcom153             bigcom153 0.0000000000
bigcom154             bigcom154 0.0000000000
bigcom156             bigcom156 0.0000000000
bigcom157             bigcom157 0.0000000000
bigcom158             bigcom158 0.0000000000
bigcom160             bigcom160 0.0000000000
bigcom161             bigcom161 0.0000000000
bigcom162             bigcom162 0.0000000000
bigcom164             bigcom164 0.0000000000
bigcom166             bigcom166 0.0000000000
bigcom167             bigcom167 0.0000000000
bigcom171             bigcom171 0.0000000000
bigcom173             bigcom173 0.0000000000
bigcom175             bigcom175 0.0000000000
bigcom176             bigcom176 0.0000000000
bigcom177             bigcom177 0.0000000000
bigcom178             bigcom178 0.0000000000
bigcom180             bigcom180 0.0000000000
bigcom181             bigcom181 0.0000000000
bigcom184             bigcom184 0.0000000000
bigcom186             bigcom186 0.0000000000
bigcom187             bigcom187 0.0000000000
bigcom194             bigcom194 0.0000000000
bigcom195             bigcom195 0.0000000000
bigcom196             bigcom196 0.0000000000
bigcom204             bigcom204 0.0000000000
bigcom205             bigcom205 0.0000000000
bigcom212             bigcom212 0.0000000000
bigcom214             bigcom214 0.0000000000
bigcom222             bigcom222 0.0000000000
bigcom223             bigcom223 0.0000000000
bigcom226             bigcom226 0.0000000000
bigcom227             bigcom227 0.0000000000
bigcom229             bigcom229 0.0000000000
bigcom233             bigcom233 0.0000000000
bigcom236             bigcom236 0.0000000000
bigcom237             bigcom237 0.0000000000
bigcom246             bigcom246 0.0000000000
bigcom248             bigcom248 0.0000000000
bigcom249             bigcom249 0.0000000000
bigcom250             bigcom250 0.0000000000
bigcom254             bigcom254 0.0000000000
bigcom266             bigcom266 0.0000000000
bigcom269             bigcom269 0.0000000000
bigcom272             bigcom272 0.0000000000
bigcom274             bigcom274 0.0000000000
bigcom281             bigcom281 0.0000000000
bigcom291             bigcom291 0.0000000000
bigcom292             bigcom292 0.0000000000
bigcom295             bigcom295 0.0000000000
bigcom299             bigcom299 0.0000000000
bigcom301             bigcom301 0.0000000000
bigcom306             bigcom306 0.0000000000
bigcom309             bigcom309 0.0000000000
bigcom314             bigcom314 0.0000000000
bigcom321             bigcom321 0.0000000000
bigcom341             bigcom341 0.0000000000
bigcom350             bigcom350 0.0000000000
bigcom353             bigcom353 0.0000000000
bigcom359             bigcom359 0.0000000000
bigcom363             bigcom363 0.0000000000
bigcom365             bigcom365 0.0000000000
bigcom385             bigcom385 0.0000000000
bigcom386             bigcom386 0.0000000000
bigcom408             bigcom408 0.0000000000
bigcom412             bigcom412 0.0000000000
bigcom480             bigcom480 0.0000000000
membership_s3     membership_s3 0.0000000000
membership_s6     membership_s6 0.0000000000
membership_s7     membership_s7 0.0000000000
membership_s8     membership_s8 0.0000000000
membership_s9     membership_s9 0.0000000000
membership_s11   membership_s11 0.0000000000
membership_s12   membership_s12 0.0000000000
membership_s14   membership_s14 0.0000000000
membership_s15   membership_s15 0.0000000000
membership_s16   membership_s16 0.0000000000
membership_s17   membership_s17 0.0000000000
membership_s20   membership_s20 0.0000000000
membership_s22   membership_s22 0.0000000000
membership_s25   membership_s25 0.0000000000
membership_s26   membership_s26 0.0000000000
membership_s27   membership_s27 0.0000000000
membership_s28   membership_s28 0.0000000000
membership_s33   membership_s33 0.0000000000
membership_s36   membership_s36 0.0000000000
membership_s37   membership_s37 0.0000000000
pdi                         pdi 0.0000000000
[1] "Dataset: all_CT Model RF, run: 3 of 10 2015-06-18 12:17:06"
     |      Out-of-bag   |
Tree |      MSE  %Var(y) |
   1 | 0.002223   128.03 |
   2 | 0.002642   152.13 |
   3 |  0.00321   184.83 |
   4 | 0.002888   166.30 |
   5 | 0.002593   149.29 |
   6 | 0.002457   141.51 |
   7 | 0.002616   150.65 |
   8 | 0.002503   144.11 |
   9 |   0.0025   143.94 |
  10 | 0.002285   131.58 |
  11 | 0.002232   128.53 |
  12 | 0.002156   124.16 |
  13 | 0.002317   133.43 |
  14 | 0.002313   133.21 |
  15 |  0.00226   130.12 |
  16 | 0.002212   127.35 |
  17 | 0.002192   126.23 |
  18 | 0.002157   124.21 |
  19 | 0.002128   122.54 |
  20 | 0.002128   122.56 |
  21 | 0.002127   122.47 |
  22 | 0.002112   121.63 |
  23 | 0.002121   122.14 |
  24 | 0.002108   121.42 |
  25 | 0.002098   120.82 |
  26 | 0.002094   120.57 |
  27 |  0.00208   119.78 |
  28 | 0.002069   119.12 |
  29 | 0.002062   118.77 |
  30 | 0.002052   118.16 |
  31 |  0.00205   118.04 |
  32 | 0.002067   119.01 |
  33 | 0.002044   117.72 |
  34 | 0.002034   117.13 |
  35 | 0.002026   116.68 |
  36 | 0.002029   116.85 |
  37 | 0.002021   116.39 |
  38 | 0.002014   115.97 |
  39 | 0.002006   115.51 |
  40 | 0.001998   115.06 |
  41 | 0.001998   115.03 |
  42 | 0.001996   114.94 |
  43 | 0.001988   114.47 |
  44 | 0.001978   113.93 |
  45 | 0.001976   113.81 |
  46 | 0.001974   113.66 |
  47 | 0.001975   113.73 |
  48 | 0.001978   113.90 |
  49 | 0.001989   114.54 |
  50 | 0.001999   115.10 |
  51 | 0.001998   115.07 |
  52 | 0.001992   114.72 |
  53 | 0.001993   114.77 |
  54 | 0.001984   114.25 |
  55 | 0.001984   114.24 |
  56 |  0.00198   114.05 |
  57 | 0.001977   113.83 |
  58 | 0.001973   113.62 |
  59 | 0.001968   113.33 |
  60 | 0.001966   113.21 |
  61 | 0.001964   113.10 |
  62 | 0.001964   113.08 |
  63 | 0.001958   112.72 |
  64 | 0.001957   112.70 |
  65 | 0.001959   112.78 |
  66 | 0.001955   112.60 |
  67 | 0.001953   112.44 |
  68 | 0.001949   112.22 |
  69 | 0.001949   112.21 |
  70 |  0.00195   112.29 |
  71 | 0.001947   112.09 |
  72 | 0.001945   112.03 |
  73 | 0.001942   111.85 |
  74 | 0.001942   111.82 |
  75 |  0.00194   111.71 |
  76 | 0.001939   111.67 |
  77 | 0.001936   111.51 |
  78 | 0.001935   111.43 |
  79 | 0.001932   111.24 |
  80 | 0.001931   111.17 |
  81 | 0.001929   111.06 |
  82 | 0.001928   111.01 |
  83 | 0.001925   110.86 |
  84 | 0.001924   110.77 |
  85 | 0.001928   111.04 |
  86 | 0.001926   110.93 |
  87 | 0.001924   110.79 |
  88 | 0.001926   110.90 |
  89 | 0.001924   110.77 |
  90 | 0.001928   111.02 |
  91 | 0.001929   111.06 |
  92 | 0.001926   110.91 |
  93 | 0.001925   110.87 |
  94 | 0.001924   110.82 |
  95 | 0.001923   110.71 |
  96 | 0.001921   110.63 |
  97 | 0.001922   110.68 |
  98 | 0.001921   110.60 |
  99 | 0.001921   110.65 |
 100 | 0.001922   110.69 |
[1] "Random Forest variable coefficients"
                      %IncMSE IncNodePurity
graph5           1.020791e-04  2.102929e-01
graph6           4.486134e-04  4.451594e-02
graph7           1.293551e-03  9.276482e-02
graph8           4.522930e-04  5.147974e-03
graph9           1.675359e-04  5.448415e-02
graph10          1.422571e-04  7.647342e-02
graph11          2.409890e-03  1.518856e-01
graph12          3.308282e-04  1.023721e-01
graph13          2.450084e-03  1.099289e-01
graph14          5.188529e-04  1.855592e-01
graph15          2.259129e-04  8.858408e-02
graph16          1.188914e-03  7.379202e-02
graph17          2.976804e-03  1.319133e-01
graph18          6.132354e-04  6.336779e-02
graph19          9.222763e-04  9.571564e-02
graph20          2.467270e-04  2.295090e-01
graph21          8.146312e-04  8.203644e-02
graph22          4.708266e-03  1.500011e-01
graph23          2.688386e-03  8.141734e-02
graph24          4.361050e-04  6.044184e-02
graph25          4.720596e-04  1.415846e-01
graph26          1.521005e-03  7.960045e-02
graph27          5.638246e-04  2.069680e-02
graph28          4.923487e-05  1.390724e-01
graph29          4.241890e-04  7.056775e-02
orbit0           5.757021e-05  3.690123e-02
orbit1           5.363288e-04  9.114432e-02
orbit2           1.923502e-04  3.385533e-02
orbit3           4.264871e-04  6.101412e-04
orbit4           6.660563e-08  5.043861e-02
orbit5           5.560166e-04  9.047917e-02
orbit6           1.153615e-04  8.438503e-02
orbit7           8.333370e-04  9.200676e-02
orbit8           6.166164e-04  1.778615e-01
orbit9           1.495268e-03  4.222096e-02
orbit10          5.303548e-04  9.991559e-03
orbit11          1.466606e-05  2.243874e-02
orbit12          2.803196e-03  1.073222e-01
orbit13          2.541325e-04  3.484066e-02
orbit14          2.824829e-06  3.957448e-02
orbit15          2.200298e-04  1.455015e-01
orbit16          1.485691e-04  1.121538e-01
orbit17          7.660218e-04  7.514784e-02
orbit18          2.720068e-03  2.159667e-01
orbit19          1.303020e-03  9.979463e-02
orbit20          1.581973e-03  1.585349e-01
orbit21          9.298161e-04  8.690962e-02
orbit22          3.277306e-03  1.299257e-01
orbit23          1.383764e-04  2.963348e-02
orbit24          8.252370e-04  1.201805e-01
orbit25          9.085801e-06  7.646742e-02
orbit26          0.000000e+00  5.770815e-03
orbit27          1.075117e-03  1.391064e-01
orbit28          3.963578e-04  1.070627e-01
orbit29          1.305605e-03  5.182840e-02
orbit30          2.243662e-06  9.172002e-03
orbit31          1.581707e-03  8.340523e-02
orbit32          7.210629e-04  1.901432e-01
orbit33          3.194008e-04  1.491711e-01
orbit34          3.334965e-04  6.221583e-02
orbit35          4.717464e-04  3.668340e-02
orbit36          9.323332e-04  9.782598e-02
orbit37          9.067806e-04  1.953281e-01
orbit38          3.734766e-04  2.909485e-02
orbit39          7.736327e-04  2.022341e-01
orbit40          2.026722e-03  1.294238e-01
orbit41          1.990466e-04  6.219528e-02
orbit42         -2.505010e-06  1.687500e-02
orbit43          1.277323e-04  4.948725e-02
orbit44          1.736383e-04  8.015512e-02
orbit45          3.740288e-04  8.390845e-02
orbit46          9.572755e-05  6.162425e-02
orbit47          1.174348e-04  6.624971e-02
orbit48          1.682210e-03  5.512952e-02
orbit49          2.429368e-04  1.015118e-01
orbit50          1.175920e-04  6.663386e-02
orbit51          3.853808e-03  8.815570e-02
orbit52          2.403077e-04  3.742824e-02
orbit53          6.404022e-05  2.301843e-02
orbit54          2.478337e-03  1.408531e-01
orbit55          1.548926e-04  9.438285e-02
orbit56          8.770179e-04  1.813079e-01
orbit57          1.185038e-04  4.130367e-02
orbit58          1.160350e-04  6.498476e-02
orbit59          5.480081e-04  6.354587e-02
orbit60          3.555260e-04  6.104859e-02
orbit61          1.780584e-04  2.811679e-02
orbit62          2.874543e-04  8.435481e-02
orbit63          2.922561e-04  5.613583e-02
orbit64          8.253821e-04  1.978554e-01
orbit65          1.120610e-03  1.966480e-02
orbit66          8.779876e-05  6.547719e-02
orbit67          3.155896e-05  1.853535e-02
orbit68          1.230799e-03  3.855859e-02
orbit69          0.000000e+00  9.064608e-19
orbit70          4.802177e-04  1.599519e-01
orbit71          2.019295e-05  6.372578e-03
orbit72          2.198059e-04  7.634392e-02
AP               0.000000e+00  8.504211e-21
bet              2.751506e-03  2.261842e-01
ecc              1.744679e-06  2.933333e-03
eccrad          -4.502476e-06  3.888889e-02
close            1.943723e-04  8.598011e-02
constraint       3.454393e-04  1.489972e-01
coreness         1.166243e-03  4.865231e-02
knn              1.382283e-03  1.706093e-01
hubscore         2.872816e-04  9.909847e-02
pagerank         9.156360e-04  3.564969e-01
trans            1.549446e-03  2.334299e-01
evcent           7.040371e-05  1.001432e-01
first            6.954633e-04  9.770654e-02
upto_second      2.261782e-03  2.218989e-01
upto_third       1.351835e-04  6.836603e-02
upto_fourth      2.303748e-03  1.335062e-01
upto_fifth       1.686592e-03  2.333908e-01
upto_sixth       3.687478e-03  1.542940e-01
second           1.446635e-03  1.114205e-01
third            4.881403e-03  2.870850e-01
fourth           1.902133e-03  2.833710e-01
fifth            8.094944e-04  1.588743e-01
sixth            9.271444e-04  1.419670e-01
ratio1           1.350766e-03  1.590490e-01
ratio2           1.564020e-04  2.454664e-01
ratio3           1.399414e-03  4.261879e-02
ratio4           1.044529e-03  1.182557e-01
ratio5           1.095214e-03  4.428336e-01
ratio6           2.382152e-03  2.003825e-01
selfinter        0.000000e+00  1.653408e-19
walktrap_vertex  1.138594e-03  2.424043e-01
bigcom1          6.285589e-05  2.610311e-02
bigcom2          0.000000e+00  3.794708e-21
bigcom3          0.000000e+00  1.816039e-20
bigcom4          1.375505e-08  1.693548e-02
bigcom6          0.000000e+00  3.252607e-21
bigcom8          3.618579e-05  1.445742e-02
bigcom9          4.535188e-05  3.311688e-02
bigcom11         0.000000e+00  8.673617e-21
bigcom13         0.000000e+00  6.505213e-21
bigcom15         0.000000e+00  1.246832e-20
bigcom16         0.000000e+00  4.878910e-21
bigcom21         0.000000e+00  1.680513e-20
bigcom22         0.000000e+00  2.439455e-20
bigcom24         0.000000e+00  2.009162e-20
bigcom26         0.000000e+00  1.680513e-20
bigcom28         0.000000e+00  1.680513e-20
bigcom30         0.000000e+00  2.276825e-20
bigcom31         0.000000e+00  1.951564e-20
bigcom32         0.000000e+00  5.421011e-21
bigcom33         0.000000e+00  2.168404e-21
bigcom34         0.000000e+00  4.878910e-21
bigcom36         0.000000e+00  1.192622e-20
bigcom37         0.000000e+00  1.788934e-20
bigcom38         0.000000e+00  5.963112e-21
bigcom39         0.000000e+00  1.029992e-20
bigcom40         1.332065e-03  7.663105e-03
bigcom43         0.000000e+00  3.794708e-21
bigcom44         0.000000e+00  1.246832e-20
bigcom46         0.000000e+00  8.131516e-21
bigcom47         0.000000e+00  2.710505e-21
bigcom49         0.000000e+00  4.065758e-21
bigcom50         0.000000e+00  4.336809e-21
bigcom51         0.000000e+00  3.252607e-21
bigcom52         0.000000e+00  3.252607e-21
bigcom54         0.000000e+00  2.168404e-21
bigcom56         0.000000e+00  8.131516e-21
bigcom62         0.000000e+00  2.710505e-21
bigcom66         0.000000e+00  2.005774e-20
bigcom68         0.000000e+00  1.084202e-21
bigcom69         0.000000e+00  9.215718e-21
bigcom71         0.000000e+00  5.421011e-21
bigcom72         0.000000e+00  3.794708e-21
bigcom73         0.000000e+00  3.794708e-21
bigcom74         0.000000e+00  8.131516e-21
bigcom75         0.000000e+00  2.168404e-21
bigcom76         0.000000e+00  5.963112e-21
bigcom77         0.000000e+00  4.336809e-21
bigcom79         0.000000e+00  2.710505e-21
bigcom80         0.000000e+00  1.626303e-21
bigcom82         0.000000e+00  3.794708e-21
bigcom83         0.000000e+00  0.000000e+00
bigcom84         0.000000e+00  1.626303e-21
bigcom85         0.000000e+00  2.168404e-21
bigcom87         0.000000e+00  5.421011e-21
bigcom89         0.000000e+00  1.084202e-21
bigcom91         0.000000e+00  5.963112e-21
bigcom92         0.000000e+00  7.589415e-21
bigcom93         0.000000e+00  1.626303e-21
bigcom96         0.000000e+00  2.710505e-21
bigcom97         0.000000e+00  6.505213e-21
bigcom98         0.000000e+00  2.710505e-21
bigcom99         0.000000e+00  1.626303e-21
bigcom101        0.000000e+00  5.963112e-21
bigcom104        0.000000e+00  8.131516e-21
bigcom106        0.000000e+00  1.084202e-21
bigcom109        0.000000e+00  2.168404e-21
bigcom113        0.000000e+00  2.710505e-21
bigcom116        0.000000e+00  1.029992e-20
bigcom120        0.000000e+00  1.084202e-21
bigcom123        0.000000e+00  2.168404e-21
bigcom126        0.000000e+00  1.626303e-21
bigcom127        0.000000e+00  5.421011e-22
bigcom137        0.000000e+00  3.794708e-21
bigcom139        0.000000e+00  2.710505e-21
bigcom140        0.000000e+00  2.168404e-21
bigcom143        0.000000e+00  1.084202e-21
bigcom145        0.000000e+00  2.168404e-21
bigcom146        0.000000e+00  5.421011e-22
bigcom147        0.000000e+00  5.963112e-21
bigcom149        0.000000e+00  1.626303e-21
bigcom153        0.000000e+00  2.168404e-21
bigcom154        0.000000e+00  8.131516e-21
bigcom156        0.000000e+00  5.421011e-21
bigcom157        0.000000e+00  5.421011e-21
bigcom158        0.000000e+00  5.421011e-22
bigcom160        0.000000e+00  1.084202e-21
bigcom161        0.000000e+00  1.626303e-21
bigcom162        0.000000e+00  1.626303e-21
bigcom164        0.000000e+00  1.626303e-21
bigcom166        0.000000e+00  8.673617e-21
bigcom167        0.000000e+00  8.673617e-21
bigcom171        0.000000e+00  2.195509e-20
bigcom173        0.000000e+00  3.252607e-21
bigcom175        0.000000e+00  1.788934e-20
bigcom176        0.000000e+00  3.632077e-20
bigcom177        0.000000e+00  5.421011e-22
bigcom178        0.000000e+00  4.336809e-21
bigcom180        0.000000e+00  5.421011e-22
bigcom181        0.000000e+00  5.421011e-21
bigcom184        0.000000e+00  2.168404e-21
bigcom186        0.000000e+00  1.626303e-21
bigcom187        0.000000e+00  1.084202e-21
bigcom189        0.000000e+00  2.710505e-21
bigcom194        0.000000e+00  2.710505e-21
bigcom195        0.000000e+00  3.252607e-21
bigcom196        0.000000e+00  3.794708e-21
bigcom204        0.000000e+00  9.215718e-21
bigcom205        0.000000e+00  0.000000e+00
bigcom212        0.000000e+00  0.000000e+00
bigcom214        0.000000e+00  4.878910e-21
bigcom222        0.000000e+00  3.252607e-21
bigcom223        0.000000e+00  1.734723e-20
bigcom226        0.000000e+00  4.336809e-21
bigcom227        0.000000e+00  5.421011e-22
bigcom229        0.000000e+00  4.336809e-21
bigcom233        0.000000e+00  1.084202e-21
bigcom236        0.000000e+00  5.421011e-22
bigcom237        0.000000e+00  0.000000e+00
bigcom246        0.000000e+00  6.505213e-21
bigcom248        0.000000e+00  8.673617e-21
bigcom249        0.000000e+00  5.421011e-22
bigcom250        0.000000e+00  5.421011e-21
bigcom254        0.000000e+00  5.963112e-21
bigcom266        0.000000e+00  5.421011e-22
bigcom269        0.000000e+00  2.168404e-21
bigcom272        0.000000e+00  2.168404e-21
bigcom274        0.000000e+00  8.673617e-21
bigcom281        0.000000e+00  5.421011e-21
bigcom291        0.000000e+00  1.626303e-21
bigcom292        0.000000e+00  2.168404e-21
bigcom295        0.000000e+00  2.710505e-21
bigcom299        0.000000e+00  3.740497e-20
bigcom301        0.000000e+00  3.794708e-21
bigcom306        0.000000e+00  1.084202e-21
bigcom309        0.000000e+00  2.168404e-21
bigcom314        0.000000e+00  1.626303e-21
bigcom321        0.000000e+00  4.878910e-21
bigcom341        0.000000e+00  2.710505e-21
bigcom350        0.000000e+00  5.421011e-22
bigcom353        0.000000e+00  2.710505e-21
bigcom359        0.000000e+00  3.794708e-21
bigcom363        0.000000e+00  2.710505e-21
bigcom365        0.000000e+00  3.252607e-21
bigcom385        0.000000e+00  2.168404e-21
bigcom386        0.000000e+00  2.168404e-21
bigcom408        0.000000e+00  3.252607e-21
bigcom412        0.000000e+00  3.794708e-21
bigcom480        0.000000e+00  4.878910e-21
spin_vertex      9.856755e-05  1.199780e-01
membership_s1   -3.938327e-06  8.848059e-04
membership_s3    0.000000e+00  7.047314e-21
membership_s4   -4.334515e-05  1.193077e-02
membership_s5   -9.618820e-06  1.465026e-02
membership_s6    0.000000e+00  1.816039e-20
membership_s7    0.000000e+00  1.517883e-20
membership_s8    0.000000e+00  5.149960e-21
membership_s9    0.000000e+00  1.084202e-21
membership_s11   0.000000e+00  4.878910e-21
membership_s12   0.000000e+00  3.794708e-21
membership_s14   0.000000e+00  3.252607e-21
membership_s15   0.000000e+00  1.958340e-20
membership_s16   0.000000e+00  4.878910e-21
membership_s17   0.000000e+00  4.878910e-21
membership_s18   1.923599e-04  6.891047e-02
membership_s20   0.000000e+00  2.439455e-21
membership_s21   1.906085e-04  4.453828e-02
membership_s22   0.000000e+00  8.944668e-21
membership_s24   1.127815e-05  4.464832e-02
membership_s25   0.000000e+00  5.963112e-21
membership_s26   0.000000e+00  3.794708e-21
membership_s27   0.000000e+00  4.391019e-20
membership_s28   0.000000e+00  5.421011e-21
membership_s30   3.530881e-05  9.676312e-02
membership_s31  -1.666491e-05  1.801833e-03
membership_s32   4.132951e-05  4.983997e-02
membership_s33   0.000000e+00  2.710505e-21
membership_s36   0.000000e+00  2.412350e-20
membership_s37   0.000000e+00  2.547875e-20
V1               1.251215e-03  3.521535e-01
V2               1.193898e-03  7.699413e-01
pdi              0.000000e+00  6.071532e-20
adhesion         7.188701e-03  4.197048e-01
cohesion         6.419523e-03  4.257715e-01
inner            1.125243e-03  3.643287e-01
outer            2.058098e-04  3.046772e-01
ioratio          1.515828e-03  3.501659e-01
comsize          1.439339e-03  5.636530e-01
[1] "Dataset: all_CT Model GLM, run: 3 of 10 2015-06-18 12:20:06"
[1] "glmnet variable coefficients"
                         [,1]          [,2]
(Intercept)     -6.352380e+00 -6.358836e+00
graph0          -3.566193e-42 -1.909287e-06
graph1          -3.636552e-44 -1.966363e-08
graph2           3.924725e-43  2.619695e-07
graph3          -1.515701e-46 -7.365011e-11
graph4          -5.748072e-46 -3.209983e-10
graph5          -4.057476e-44 -2.175683e-08
graph6          -9.921254e-46 -4.725391e-10
graph7          -3.114759e-44 -1.616678e-08
graph8           7.861419e-43  4.695002e-07
graph9          -2.127398e-48 -1.004896e-12
graph10         -1.507136e-48 -8.009344e-13
graph11         -1.068036e-48 -5.988623e-13
graph12         -1.217345e-47 -6.253456e-12
graph13         -1.021551e-47 -3.804861e-12
graph14         -3.748249e-48 -1.717832e-12
graph15         -5.528486e-46 -2.566788e-10
graph16         -3.443507e-47 -1.707604e-11
graph17         -1.157800e-46 -6.163714e-11
graph18         -7.459652e-46 -3.653000e-10
graph19         -1.384273e-46 -7.030939e-11
graph20         -3.926529e-45 -2.148228e-09
graph21         -8.535781e-46 -4.451444e-10
graph22         -3.066373e-45 -1.612735e-09
graph23         -5.949859e-46 -2.908711e-10
graph24         -2.502118e-45 -1.349946e-09
graph25         -1.203870e-44 -6.525068e-09
graph26         -8.904679e-45 -4.787742e-09
graph27         -6.496738e-44 -3.543692e-08
graph28         -2.647979e-44 -1.309403e-08
graph29          1.237212e-42  7.227133e-07
orbit0          -3.566193e-42 -1.909040e-06
orbit1          -7.650824e-44 -4.069684e-08
orbit2          -4.744443e-44 -2.586068e-08
orbit3           3.924725e-43  2.620566e-07
orbit4           5.367624e-46  3.529688e-10
orbit5          -2.818541e-46 -1.452393e-10
orbit6          -6.455138e-46 -3.613315e-10
orbit7          -3.581515e-46 -1.942454e-10
orbit8          -4.057476e-44 -2.175395e-08
orbit9          -4.831604e-44 -2.635127e-08
orbit10          1.342552e-45  9.342317e-10
orbit11         -4.505309e-45 -2.395301e-09
orbit12          1.820655e-44  1.495186e-08
orbit13         -6.470361e-44 -3.472278e-08
orbit14          7.861419e-43  4.695518e-07
orbit15          2.608309e-47  1.591936e-11
orbit16         -1.013144e-47 -5.450330e-12
orbit17          1.348469e-47  8.437018e-12
orbit18          2.388611e-48  1.541023e-12
orbit19         -1.896549e-47 -1.056614e-11
orbit20          1.988318e-48  1.237011e-12
orbit21         -2.932967e-48 -1.575514e-12
orbit22         -1.066329e-48 -5.980832e-13
orbit23         -2.936122e-48 -1.579010e-12
orbit24          2.820528e-47  2.085301e-11
orbit25         -3.570111e-47 -1.698615e-11
orbit26         -1.870105e-47 -9.859810e-12
orbit27          1.216242e-45  7.172937e-10
orbit28         -2.231946e-46 -1.176230e-10
orbit29         -1.094563e-47 -1.185092e-12
orbit30         -2.217848e-47 -7.991638e-12
orbit31         -1.984504e-46 -1.111554e-10
orbit32          2.285281e-47  1.344100e-11
orbit33         -2.798059e-47 -1.496583e-11
orbit34         -5.528486e-46 -2.565451e-10
orbit35         -1.507815e-45 -8.140624e-10
orbit36         -3.103499e-46 -1.689222e-10
orbit37          1.484514e-46  9.098637e-11
orbit38         -1.862581e-46 -1.003524e-10
orbit39         -6.359890e-45 -3.542776e-09
orbit40         -1.860611e-46 -9.327802e-11
orbit41         -2.489469e-46 -1.311061e-10
orbit42         -2.668725e-46 -1.433100e-10
orbit43         -5.826739e-46 -2.393470e-10
orbit44         -2.420319e-45 -1.272552e-09
orbit45         -1.701773e-46  5.550417e-11
orbit46         -4.978311e-46 -2.268483e-10
orbit47         -8.434414e-46 -4.508266e-10
orbit48         -1.791078e-46 -8.799757e-11
orbit49         -7.094826e-45 -3.779435e-09
orbit50         -4.740548e-45 -2.609890e-09
orbit51         -2.047144e-45 -1.030649e-09
orbit52         -3.974820e-45 -1.987793e-09
orbit53         -1.647154e-45 -8.725696e-10
orbit54          1.117617e-44  6.722001e-09
orbit55         -6.614968e-45 -3.620400e-09
orbit56         -8.044270e-44 -4.487502e-08
orbit57         -3.513641e-46 -1.310284e-10
orbit58         -2.213650e-45 -1.134849e-09
orbit59         -8.632431e-45 -4.598959e-09
orbit60         -6.132364e-45 -3.332547e-09
orbit61         -5.424574e-45 -2.907903e-09
orbit62         -8.721767e-44 -4.684217e-08
orbit63         -2.431717e-44 -1.320383e-08
orbit64         -2.598249e-44 -1.407386e-08
orbit65         -8.626486e-44 -4.618784e-08
orbit66         -2.532134e-44 -1.365597e-08
orbit67         -1.357155e-44 -7.283321e-09
orbit68         -9.670646e-44 -5.290774e-08
orbit69         -1.519759e-43 -8.194958e-08
orbit70         -1.391910e-43 -7.223518e-08
orbit71         -2.721505e-44 -1.296758e-08
orbit72          1.237212e-42  7.227917e-07
AP              -1.939837e-39 -1.099419e-03
bet             -2.335536e-45 -1.281306e-09
ecc              4.892412e-40  2.732540e-04
eccrad           2.935447e-39  1.639510e-03
close           -3.508117e-39 -1.894756e-03
constraint      -5.384376e-40 -3.078509e-04
coreness         2.966914e-41  1.713564e-05
knn             -1.395390e-42 -7.825959e-07
hubscore        -9.633980e-40 -4.174220e-04
pagerank        -5.407897e-39 -3.087512e-03
trans            3.446930e-39  1.958368e-03
evcent          -9.930406e-40 -4.335193e-04
first           -3.566193e-42 -1.908506e-06
upto_second     -2.140118e-43 -1.172425e-07
upto_third      -1.884215e-44 -9.820350e-09
upto_fourth     -7.020562e-44 -3.899536e-08
upto_fifth      -2.476776e-43 -1.395223e-07
upto_sixth       1.072101e-43  6.259275e-08
second          -2.183850e-43 -1.196664e-07
third           -5.993016e-46  4.845250e-10
fourth          -1.100810e-44 -7.500239e-09
fifth            6.385865e-44  3.510303e-08
sixth            4.363836e-43  2.463564e-07
ratio1          -1.428352e-42 -8.015680e-07
ratio2          -2.998387e-42 -1.716783e-06
ratio3          -3.759737e-42 -2.154455e-06
ratio4          -8.183543e-44 -6.150264e-08
ratio5          -1.840898e-42 -1.052331e-06
ratio6           4.903586e-44  2.597266e-08
selfinter       -2.792670e-40 -1.571744e-04
walktrap_vertex  7.248046e-40  4.119829e-04
bigcom1         -1.543377e-40 -8.641211e-05
bigcom2         -1.758737e-39 -9.982631e-04
bigcom3         -1.805441e-39 -1.026244e-03
bigcom4         -6.419809e-40 -3.636912e-04
bigcom6         -1.758153e-39 -1.000498e-03
bigcom8          1.842915e-39  1.047798e-03
bigcom9          1.702459e-38  9.676237e-03
bigcom11        -1.760342e-39 -1.001962e-03
bigcom13        -1.761658e-39 -1.004437e-03
bigcom15        -1.762683e-39 -1.002176e-03
bigcom16        -1.759028e-39 -1.001552e-03
bigcom21        -1.769299e-39 -1.007244e-03
bigcom22        -1.787488e-39 -1.015581e-03
bigcom24        -1.758008e-39 -1.001273e-03
bigcom26        -1.770480e-39 -1.007806e-03
bigcom28        -1.815174e-39 -1.030455e-03
bigcom30        -1.774479e-39 -1.009268e-03
bigcom31        -1.757571e-39 -1.001282e-03
bigcom32        -1.759758e-39 -1.003437e-03
bigcom33        -1.757571e-39 -1.000832e-03
bigcom34        -1.757716e-39 -1.002292e-03
bigcom36        -1.759466e-39 -1.000700e-03
bigcom37        -1.757716e-39 -1.001514e-03
bigcom38        -1.759174e-39 -1.006390e-03
bigcom39        -1.761658e-39 -1.002729e-03
bigcom40         4.477969e-39  2.544770e-03
bigcom43        -1.758737e-39 -9.987310e-04
bigcom44        -1.783730e-39 -1.013271e-03
bigcom46        -1.760488e-39 -1.001523e-03
bigcom47        -1.759320e-39 -1.000391e-03
bigcom49        -1.759174e-39 -1.001976e-03
bigcom50        -1.758737e-39 -1.002076e-03
bigcom51        -1.757862e-39 -1.001095e-03
bigcom52        -1.758008e-39 -1.001966e-03
bigcom54        -1.757862e-39 -1.003062e-03
bigcom56        -1.759758e-39 -1.001045e-03
bigcom62        -1.758008e-39 -1.000855e-03
bigcom66        -1.757862e-39 -1.000736e-03
bigcom68        -1.758008e-39 -1.001112e-03
bigcom69        -1.759466e-39 -1.004079e-03
bigcom71        -1.759174e-39 -9.990011e-04
bigcom72        -1.758153e-39 -1.000730e-03
bigcom73        -1.760196e-39 -1.000795e-03
bigcom74        -1.759466e-39 -1.002610e-03
bigcom75        -1.757862e-39 -9.999203e-04
bigcom76        -1.758591e-39 -9.997638e-04
bigcom77        -1.758737e-39 -1.002064e-03
bigcom79        -1.757862e-39 -1.002124e-03
bigcom80        -1.758591e-39 -1.002362e-03
bigcom82        -1.758591e-39 -1.000812e-03
bigcom83        -1.757862e-39 -9.996874e-04
bigcom84        -1.758299e-39 -1.000149e-03
bigcom85        -1.758153e-39 -1.001607e-03
bigcom87        -1.758882e-39 -1.001109e-03
bigcom89        -1.757862e-39 -9.982495e-04
bigcom91        -1.758882e-39 -1.001116e-03
bigcom92        -1.762243e-39 -1.004243e-03
bigcom93        -1.757862e-39 -9.984422e-04
bigcom96        -1.757716e-39 -1.002354e-03
bigcom97        -1.759466e-39 -1.002014e-03
bigcom98        -1.758008e-39 -1.002860e-03
bigcom99        -1.757862e-39 -1.010206e-03
bigcom101       -1.760196e-39 -1.016279e-03
bigcom104       -1.759028e-39 -9.984455e-04
bigcom106       -1.758299e-39 -1.002218e-03
bigcom109       -1.758008e-39 -1.001695e-03
bigcom113       -1.758299e-39 -1.002143e-03
bigcom116       -1.763708e-39 -1.002085e-03
bigcom120       -1.758008e-39 -1.001994e-03
bigcom123       -1.758153e-39 -9.981445e-04
bigcom126       -1.757716e-39 -1.003729e-03
bigcom127       -1.758299e-39 -1.001337e-03
bigcom137       -1.758737e-39 -1.002392e-03
bigcom139       -1.758008e-39 -9.994749e-04
bigcom140       -1.758153e-39 -1.000665e-03
bigcom143       -1.758008e-39 -1.001850e-03
bigcom145       -1.758008e-39 -9.964994e-04
bigcom146       -1.758153e-39 -9.966221e-04
bigcom147       -1.760196e-39 -1.001722e-03
bigcom149       -1.757862e-39 -9.999389e-04
bigcom153       -1.759174e-39 -1.002302e-03
bigcom154       -1.759174e-39 -9.986713e-04
bigcom156       -1.758299e-39 -1.001599e-03
bigcom157       -1.759320e-39 -1.000861e-03
bigcom158       -1.757716e-39 -1.009202e-03
bigcom160       -1.757862e-39 -9.993400e-04
bigcom161       -1.757862e-39 -1.002489e-03
bigcom162       -1.757862e-39 -9.984770e-04
bigcom164       -1.757862e-39 -1.003731e-03
bigcom166       -1.759174e-39 -1.000265e-03
bigcom167       -1.760342e-39 -1.000808e-03
bigcom171       -1.758591e-39 -1.001461e-03
bigcom173       -1.758008e-39 -9.979424e-04
bigcom175       -1.757862e-39 -9.982171e-04
bigcom176       -1.757862e-39 -1.005816e-03
bigcom177       -1.757862e-39 -1.000993e-03
bigcom178       -1.758153e-39 -1.001475e-03
bigcom180       -1.757862e-39 -9.990561e-04
bigcom181       -1.759612e-39 -1.001873e-03
bigcom184       -1.757716e-39 -9.983767e-04
bigcom186       -1.757862e-39 -1.002370e-03
bigcom187       -1.757862e-39 -1.000088e-03
bigcom189       -1.758737e-39 -1.008255e-03
bigcom194       -1.758153e-39 -9.990547e-04
bigcom195       -1.757716e-39 -1.001605e-03
bigcom196       -1.757716e-39 -1.001639e-03
bigcom204       -1.758445e-39 -9.983699e-04
bigcom205       -1.758008e-39 -1.001500e-03
bigcom212       -1.757862e-39 -1.000887e-03
bigcom214       -1.758153e-39 -1.001073e-03
bigcom222       -1.757862e-39 -1.000225e-03
bigcom223       -1.757716e-39 -1.000309e-03
bigcom226       -1.758008e-39 -1.002234e-03
bigcom227       -1.757862e-39 -9.973748e-04
bigcom229       -1.757862e-39 -9.990612e-04
bigcom233       -1.757716e-39 -1.002722e-03
bigcom236       -1.757862e-39 -9.989174e-04
bigcom237       -1.757716e-39 -1.002364e-03
bigcom246       -1.758882e-39 -1.000329e-03
bigcom248       -1.759758e-39 -1.000795e-03
bigcom249       -1.757716e-39 -1.001228e-03
bigcom250       -1.759320e-39 -9.995761e-04
bigcom254       -1.758153e-39 -1.002302e-03
bigcom266       -1.757716e-39 -1.001597e-03
bigcom269       -1.758153e-39 -1.000401e-03
bigcom272       -1.757716e-39 -1.002413e-03
bigcom274       -1.764148e-39 -1.008843e-03
bigcom281       -1.758299e-39 -1.001159e-03
bigcom291       -1.757862e-39 -9.992682e-04
bigcom292       -1.757716e-39 -1.001479e-03
bigcom295       -1.758008e-39 -1.001681e-03
bigcom299       -1.757862e-39 -1.001656e-03
bigcom301       -1.759028e-39 -1.001375e-03
bigcom306       -1.757571e-39 -9.995234e-04
bigcom309       -1.758299e-39 -1.001107e-03
bigcom314       -1.757862e-39 -1.001816e-03
bigcom321       -1.758591e-39 -1.001288e-03
bigcom341       -1.757862e-39 -9.989380e-04
bigcom350       -1.757862e-39 -1.003367e-03
bigcom353       -1.757862e-39 -1.002334e-03
bigcom359       -1.757862e-39 -1.002002e-03
bigcom363       -1.757862e-39 -1.021153e-03
bigcom365       -1.758008e-39 -1.001492e-03
bigcom385       -1.758153e-39 -1.002408e-03
bigcom386       -1.757862e-39 -9.971419e-04
bigcom408       -1.758299e-39 -9.997699e-04
bigcom412       -1.758008e-39 -9.972260e-04
bigcom480       -1.758008e-39 -9.998799e-04
spin_vertex     -7.438019e-41 -4.678014e-05
membership_s1   -1.073255e-39 -6.112930e-04
membership_s3   -1.759904e-39 -1.003560e-03
membership_s4    1.993198e-39  1.131137e-03
membership_s5    2.955671e-40  1.677937e-04
membership_s6   -1.904482e-39 -1.073606e-03
membership_s7   -1.858593e-39 -1.057202e-03
membership_s8   -1.758882e-39 -1.002668e-03
membership_s9   -1.759320e-39 -1.004301e-03
membership_s11  -1.758737e-39 -1.004192e-03
membership_s12  -1.759028e-39 -1.000748e-03
membership_s14  -1.758591e-39 -1.003661e-03
membership_s15  -1.781334e-39 -1.013553e-03
membership_s16  -1.759320e-39 -1.002611e-03
membership_s17  -1.758591e-39 -1.001773e-03
membership_s18   8.945908e-39  5.084670e-03
membership_s20  -1.758153e-39 -1.001989e-03
membership_s21   1.101512e-38  6.260303e-03
membership_s22  -1.761658e-39 -1.002956e-03
membership_s24   2.637990e-38  1.499341e-02
membership_s25  -1.761073e-39 -1.002249e-03
membership_s26  -1.759758e-39 -1.003445e-03
membership_s27  -1.886528e-39 -1.072809e-03
membership_s28  -1.759904e-39 -1.003028e-03
membership_s30   4.735164e-40  2.695688e-04
membership_s31   1.764530e-39  1.001057e-03
membership_s32  -3.109950e-40 -1.776019e-04
membership_s33  -1.758153e-39 -1.003889e-03
membership_s36  -1.348718e-39 -7.669033e-04
membership_s37  -1.771811e-39 -1.007938e-03
V1               3.020541e-39  1.698146e-03
V2               2.173283e-39  1.231771e-03
pdi             -2.964305e-36 -1.673471e+00
adhesion        -1.006955e-43 -5.642653e-08
cohesion         2.014198e-43  1.128686e-07
inner            1.178358e-43  6.643645e-08
outer            1.301783e-43  7.301293e-08
ioratio         -3.148561e-40 -2.000330e-04
comsize          1.935268e-43  1.065717e-07
[1] "Dataset: all_CT Model GBM, run: 4 of 10 2015-06-18 12:20:07"
Iter   TrainDeviance   ValidDeviance   StepSize   Improve
     1        0.0248            -nan     0.0100   -0.0000
     2        0.0225            -nan     0.0100   -0.0000
     3        0.0212            -nan     0.0100   -0.0000
     4        0.0202            -nan     0.0100   -0.0000
     5        0.0194            -nan     0.0100   -0.0000
     6        0.0187            -nan     0.0100   -0.0000
     7        0.0182            -nan     0.0100   -0.0000
     8        0.0176            -nan     0.0100   -0.0000
     9        0.0171            -nan     0.0100   -0.0000
    10        0.0166            -nan     0.0100   -0.0000
    20        0.0141            -nan     0.0100   -0.0000
    40        0.0115            -nan     0.0100   -0.0000
    60        0.0099            -nan     0.0100   -0.0000
    80        0.0087            -nan     0.0100   -0.0000
   100        0.0079            -nan     0.0100   -0.0000
   120        0.0072            -nan     0.0100   -0.0000
   140        0.0066            -nan     0.0100   -0.0000
   160        0.0061            -nan     0.0100   -0.0000
   180        0.0057            -nan     0.0100   -0.0000
   200        0.0053            -nan     0.0100   -0.0000
   220        0.0050            -nan     0.0100   -0.0000
   240        0.0047            -nan     0.0100   -0.0000
   260        0.0044            -nan     0.0100   -0.0000
   280        0.0042            -nan     0.0100   -0.0000
   300        0.0039            -nan     0.0100   -0.0000
   320        0.0038            -nan     0.0100   -0.0000
   340        0.0036            -nan     0.0100   -0.0000
   357        0.0035            -nan     0.0100   -0.0000

[1] "GBM variable coefficients"
                            var      rel.inf
comsize                 comsize 9.0455931180
V2                           V2 4.7004550970
outer                     outer 4.5640316639
ratio5                   ratio5 4.3265880057
trans                     trans 4.2606861430
V1                           V1 3.7247385725
knn                         knn 3.4156982218
graph20                 graph20 3.3585051152
graph5                   graph5 3.2304498699
fourth                   fourth 2.4527454349
ioratio                 ioratio 2.2536819436
pagerank               pagerank 2.2023183138
orbit56                 orbit56 2.0095318837
inner                     inner 1.7743115303
fifth                     fifth 1.6450409559
cohesion               cohesion 1.5667428640
graph22                 graph22 1.4782062312
adhesion               adhesion 1.4297757719
graph25                 graph25 1.2937770123
ratio2                   ratio2 1.2357594152
graph1                   graph1 1.2296699924
ratio6                   ratio6 1.1966704039
orbit39                 orbit39 1.0212576866
bet                         bet 1.0072576861
third                     third 0.9703654457
walktrap_vertex walktrap_vertex 0.9697714750
orbit36                 orbit36 0.9540883725
graph12                 graph12 0.9511103097
bigcom40               bigcom40 0.9510260071
spin_vertex         spin_vertex 0.9499585335
upto_fifth           upto_fifth 0.9351017120
graph21                 graph21 0.9160637994
graph26                 graph26 0.9088110049
orbit18                 orbit18 0.9004125147
upto_sixth           upto_sixth 0.8175101984
graph4                   graph4 0.7230802464
graph6                   graph6 0.6987101788
graph8                   graph8 0.6940057355
membership_s32   membership_s32 0.6933236641
ratio4                   ratio4 0.6884169223
graph2                   graph2 0.6003280419
graph29                 graph29 0.5826418478
membership_s18   membership_s18 0.5755229258
graph11                 graph11 0.5552241355
orbit64                 orbit64 0.5476186572
graph19                 graph19 0.5406615961
orbit62                 orbit62 0.5214301418
orbit52                 orbit52 0.5156198301
membership_s21   membership_s21 0.5152914545
orbit32                 orbit32 0.5102347540
bigcom1                 bigcom1 0.4848458761
orbit50                 orbit50 0.4644126873
bigcom9                 bigcom9 0.4640429847
constraint           constraint 0.4626226093
graph0                   graph0 0.4521581451
ratio1                   ratio1 0.4521204668
orbit27                 orbit27 0.4498236920
graph7                   graph7 0.4431222131
orbit54                 orbit54 0.4146889786
orbit59                 orbit59 0.4129951788
graph24                 graph24 0.3758273032
orbit37                 orbit37 0.3756952453
orbit35                 orbit35 0.3523037041
orbit9                   orbit9 0.3399552435
graph23                 graph23 0.3193113113
orbit55                 orbit55 0.2990608951
orbit30                 orbit30 0.2877886655
orbit25                 orbit25 0.2877501125
ratio3                   ratio3 0.2863836774
sixth                     sixth 0.2847024669
orbit24                 orbit24 0.2843961274
graph13                 graph13 0.2813331924
graph27                 graph27 0.2772646752
membership_s15   membership_s15 0.2760535019
membership_s30   membership_s30 0.2483560510
orbit31                 orbit31 0.2361593570
hubscore               hubscore 0.2341347808
graph18                 graph18 0.2303895307
close                     close 0.2285326849
graph3                   graph3 0.2266544895
coreness               coreness 0.2146083652
orbit45                 orbit45 0.2128394336
orbit70                 orbit70 0.2083533353
graph14                 graph14 0.2037412028
orbit38                 orbit38 0.1896503837
orbit65                 orbit65 0.1865616443
orbit58                 orbit58 0.1780234694
orbit5                   orbit5 0.1727606509
graph10                 graph10 0.1714451591
orbit40                 orbit40 0.1708059887
orbit53                 orbit53 0.1698081302
membership_s36   membership_s36 0.1696699026
orbit16                 orbit16 0.1636647576
orbit44                 orbit44 0.1595105865
graph17                 graph17 0.1594564385
orbit57                 orbit57 0.1537298630
bigcom4                 bigcom4 0.1488647891
orbit66                 orbit66 0.1486592367
orbit46                 orbit46 0.1299611028
membership_s4     membership_s4 0.1294216523
orbit28                 orbit28 0.1272650418
orbit48                 orbit48 0.1259178580
orbit19                 orbit19 0.1254427218
graph9                   graph9 0.1249646701
orbit47                 orbit47 0.1227889868
orbit22                 orbit22 0.1174215766
membership_s31   membership_s31 0.1086261918
orbit12                 orbit12 0.1043067686
orbit33                 orbit33 0.0991277462
orbit20                 orbit20 0.0926307110
orbit21                 orbit21 0.0918719140
orbit41                 orbit41 0.0900587128
orbit69                 orbit69 0.0874228480
upto_fourth         upto_fourth 0.0836410321
second                   second 0.0767484569
orbit13                 orbit13 0.0765183432
graph28                 graph28 0.0762572647
ecc                         ecc 0.0748961387
orbit6                   orbit6 0.0689385258
orbit26                 orbit26 0.0683583017
orbit51                 orbit51 0.0641248484
graph15                 graph15 0.0633787556
orbit23                 orbit23 0.0602082411
orbit1                   orbit1 0.0582448061
orbit60                 orbit60 0.0567993463
orbit4                   orbit4 0.0560300716
bigcom8                 bigcom8 0.0509073158
graph16                 graph16 0.0494760745
orbit68                 orbit68 0.0488762176
orbit10                 orbit10 0.0447390467
membership_s24   membership_s24 0.0315369836
upto_second         upto_second 0.0281289809
orbit2                   orbit2 0.0275570355
orbit67                 orbit67 0.0246680614
upto_third           upto_third 0.0235077065
orbit7                   orbit7 0.0220027543
membership_s1     membership_s1 0.0204552820
orbit29                 orbit29 0.0159234556
orbit71                 orbit71 0.0111229215
orbit49                 orbit49 0.0092295057
orbit63                 orbit63 0.0028140193
membership_s5     membership_s5 0.0022742225
bigcom189             bigcom189 0.0005461593
orbit0                   orbit0 0.0000000000
orbit3                   orbit3 0.0000000000
orbit8                   orbit8 0.0000000000
orbit11                 orbit11 0.0000000000
orbit14                 orbit14 0.0000000000
orbit15                 orbit15 0.0000000000
orbit17                 orbit17 0.0000000000
orbit34                 orbit34 0.0000000000
orbit42                 orbit42 0.0000000000
orbit43                 orbit43 0.0000000000
orbit61                 orbit61 0.0000000000
orbit72                 orbit72 0.0000000000
AP                           AP 0.0000000000
eccrad                   eccrad 0.0000000000
evcent                   evcent 0.0000000000
first                     first 0.0000000000
selfinter             selfinter 0.0000000000
bigcom2                 bigcom2 0.0000000000
bigcom3                 bigcom3 0.0000000000
bigcom6                 bigcom6 0.0000000000
bigcom11               bigcom11 0.0000000000
bigcom13               bigcom13 0.0000000000
bigcom15               bigcom15 0.0000000000
bigcom16               bigcom16 0.0000000000
bigcom21               bigcom21 0.0000000000
bigcom22               bigcom22 0.0000000000
bigcom24               bigcom24 0.0000000000
bigcom26               bigcom26 0.0000000000
bigcom28               bigcom28 0.0000000000
bigcom30               bigcom30 0.0000000000
bigcom31               bigcom31 0.0000000000
bigcom32               bigcom32 0.0000000000
bigcom33               bigcom33 0.0000000000
bigcom34               bigcom34 0.0000000000
bigcom36               bigcom36 0.0000000000
bigcom37               bigcom37 0.0000000000
bigcom38               bigcom38 0.0000000000
bigcom39               bigcom39 0.0000000000
bigcom43               bigcom43 0.0000000000
bigcom44               bigcom44 0.0000000000
bigcom46               bigcom46 0.0000000000
bigcom47               bigcom47 0.0000000000
bigcom49               bigcom49 0.0000000000
bigcom50               bigcom50 0.0000000000
bigcom51               bigcom51 0.0000000000
bigcom52               bigcom52 0.0000000000
bigcom54               bigcom54 0.0000000000
bigcom56               bigcom56 0.0000000000
bigcom62               bigcom62 0.0000000000
bigcom66               bigcom66 0.0000000000
bigcom68               bigcom68 0.0000000000
bigcom69               bigcom69 0.0000000000
bigcom71               bigcom71 0.0000000000
bigcom72               bigcom72 0.0000000000
bigcom73               bigcom73 0.0000000000
bigcom74               bigcom74 0.0000000000
bigcom75               bigcom75 0.0000000000
bigcom76               bigcom76 0.0000000000
bigcom77               bigcom77 0.0000000000
bigcom79               bigcom79 0.0000000000
bigcom80               bigcom80 0.0000000000
bigcom82               bigcom82 0.0000000000
bigcom83               bigcom83 0.0000000000
bigcom84               bigcom84 0.0000000000
bigcom85               bigcom85 0.0000000000
bigcom87               bigcom87 0.0000000000
bigcom89               bigcom89 0.0000000000
bigcom91               bigcom91 0.0000000000
bigcom92               bigcom92 0.0000000000
bigcom93               bigcom93 0.0000000000
bigcom96               bigcom96 0.0000000000
bigcom97               bigcom97 0.0000000000
bigcom98               bigcom98 0.0000000000
bigcom99               bigcom99 0.0000000000
bigcom101             bigcom101 0.0000000000
bigcom104             bigcom104 0.0000000000
bigcom106             bigcom106 0.0000000000
bigcom109             bigcom109 0.0000000000
bigcom113             bigcom113 0.0000000000
bigcom116             bigcom116 0.0000000000
bigcom120             bigcom120 0.0000000000
bigcom123             bigcom123 0.0000000000
bigcom126             bigcom126 0.0000000000
bigcom127             bigcom127 0.0000000000
bigcom137             bigcom137 0.0000000000
bigcom139             bigcom139 0.0000000000
bigcom140             bigcom140 0.0000000000
bigcom143             bigcom143 0.0000000000
bigcom145             bigcom145 0.0000000000
bigcom146             bigcom146 0.0000000000
bigcom147             bigcom147 0.0000000000
bigcom149             bigcom149 0.0000000000
bigcom153             bigcom153 0.0000000000
bigcom154             bigcom154 0.0000000000
bigcom156             bigcom156 0.0000000000
bigcom157             bigcom157 0.0000000000
bigcom158             bigcom158 0.0000000000
bigcom160             bigcom160 0.0000000000
bigcom161             bigcom161 0.0000000000
bigcom162             bigcom162 0.0000000000
bigcom164             bigcom164 0.0000000000
bigcom166             bigcom166 0.0000000000
bigcom167             bigcom167 0.0000000000
bigcom171             bigcom171 0.0000000000
bigcom173             bigcom173 0.0000000000
bigcom175             bigcom175 0.0000000000
bigcom176             bigcom176 0.0000000000
bigcom177             bigcom177 0.0000000000
bigcom178             bigcom178 0.0000000000
bigcom180             bigcom180 0.0000000000
bigcom181             bigcom181 0.0000000000
bigcom184             bigcom184 0.0000000000
bigcom186             bigcom186 0.0000000000
bigcom187             bigcom187 0.0000000000
bigcom194             bigcom194 0.0000000000
bigcom195             bigcom195 0.0000000000
bigcom196             bigcom196 0.0000000000
bigcom204             bigcom204 0.0000000000
bigcom205             bigcom205 0.0000000000
bigcom212             bigcom212 0.0000000000
bigcom214             bigcom214 0.0000000000
bigcom222             bigcom222 0.0000000000
bigcom223             bigcom223 0.0000000000
bigcom226             bigcom226 0.0000000000
bigcom227             bigcom227 0.0000000000
bigcom229             bigcom229 0.0000000000
bigcom233             bigcom233 0.0000000000
bigcom236             bigcom236 0.0000000000
bigcom237             bigcom237 0.0000000000
bigcom246             bigcom246 0.0000000000
bigcom248             bigcom248 0.0000000000
bigcom249             bigcom249 0.0000000000
bigcom250             bigcom250 0.0000000000
bigcom254             bigcom254 0.0000000000
bigcom266             bigcom266 0.0000000000
bigcom269             bigcom269 0.0000000000
bigcom272             bigcom272 0.0000000000
bigcom274             bigcom274 0.0000000000
bigcom281             bigcom281 0.0000000000
bigcom291             bigcom291 0.0000000000
bigcom292             bigcom292 0.0000000000
bigcom295             bigcom295 0.0000000000
bigcom299             bigcom299 0.0000000000
bigcom301             bigcom301 0.0000000000
bigcom306             bigcom306 0.0000000000
bigcom309             bigcom309 0.0000000000
bigcom314             bigcom314 0.0000000000
bigcom321             bigcom321 0.0000000000
bigcom341             bigcom341 0.0000000000
bigcom350             bigcom350 0.0000000000
bigcom353             bigcom353 0.0000000000
bigcom359             bigcom359 0.0000000000
bigcom363             bigcom363 0.0000000000
bigcom365             bigcom365 0.0000000000
bigcom385             bigcom385 0.0000000000
bigcom386             bigcom386 0.0000000000
bigcom408             bigcom408 0.0000000000
bigcom412             bigcom412 0.0000000000
bigcom480             bigcom480 0.0000000000
membership_s3     membership_s3 0.0000000000
membership_s6     membership_s6 0.0000000000
membership_s7     membership_s7 0.0000000000
membership_s8     membership_s8 0.0000000000
membership_s9     membership_s9 0.0000000000
membership_s11   membership_s11 0.0000000000
membership_s12   membership_s12 0.0000000000
membership_s14   membership_s14 0.0000000000
membership_s16   membership_s16 0.0000000000
membership_s17   membership_s17 0.0000000000
membership_s20   membership_s20 0.0000000000
membership_s22   membership_s22 0.0000000000
membership_s25   membership_s25 0.0000000000
membership_s26   membership_s26 0.0000000000
membership_s27   membership_s27 0.0000000000
membership_s28   membership_s28 0.0000000000
membership_s33   membership_s33 0.0000000000
membership_s37   membership_s37 0.0000000000
pdi                         pdi 0.0000000000
[1] "Dataset: all_CT Model RF, run: 4 of 10 2015-06-18 12:25:56"
     |      Out-of-bag   |
Tree |      MSE  %Var(y) |
   1 | 0.003475   190.34 |
   2 | 0.003327   182.25 |
   3 | 0.003057   167.44 |
   4 | 0.003089   169.17 |
   5 | 0.002984   163.45 |
   6 | 0.002826   154.79 |
   7 | 0.002708   148.35 |
   8 | 0.002771   151.80 |
   9 | 0.002624   143.73 |
  10 |   0.0025   136.92 |
  11 | 0.002419   132.47 |
  12 | 0.002364   129.50 |
  13 | 0.002319   127.01 |
  14 | 0.002319   127.02 |
  15 | 0.002297   125.84 |
  16 | 0.002267   124.17 |
  17 | 0.002265   124.06 |
  18 | 0.002232   122.24 |
  19 | 0.002219   121.56 |
  20 | 0.002208   120.93 |
  21 | 0.002221   121.68 |
  22 | 0.002209   121.02 |
  23 | 0.002199   120.45 |
  24 | 0.002184   119.60 |
  25 | 0.002149   117.70 |
  26 | 0.002148   117.63 |
  27 | 0.002134   116.88 |
  28 | 0.002118   116.01 |
  29 | 0.002108   115.48 |
  30 | 0.002098   114.93 |
  31 | 0.002093   114.62 |
  32 | 0.002083   114.08 |
  33 | 0.002088   114.38 |
  34 |  0.00208   113.92 |
  35 | 0.002079   113.86 |
  36 | 0.002082   114.02 |
  37 | 0.002089   114.40 |
  38 | 0.002067   113.22 |
  39 | 0.002065   113.12 |
  40 | 0.002062   112.94 |
  41 | 0.002058   112.75 |
  42 | 0.002062   112.96 |
  43 | 0.002049   112.22 |
  44 | 0.002048   112.16 |
  45 | 0.002047   112.10 |
  46 | 0.002044   111.96 |
  47 | 0.002042   111.85 |
  48 | 0.002037   111.60 |
  49 | 0.002036   111.54 |
  50 | 0.002034   111.39 |
  51 | 0.002033   111.33 |
  52 | 0.002034   111.43 |
  53 | 0.002032   111.31 |
  54 | 0.002031   111.25 |
  55 |  0.00203   111.21 |
  56 | 0.002028   111.10 |
  57 | 0.002026   110.97 |
  58 | 0.002027   111.03 |
  59 | 0.002026   110.98 |
  60 | 0.002025   110.91 |
  61 | 0.002021   110.69 |
  62 |  0.00202   110.62 |
  63 | 0.002022   110.77 |
  64 | 0.002021   110.71 |
  65 | 0.002021   110.70 |
  66 | 0.002023   110.80 |
  67 | 0.002021   110.72 |
  68 | 0.002021   110.71 |
  69 |  0.00202   110.62 |
  70 |  0.00202   110.63 |
  71 | 0.002018   110.53 |
  72 | 0.002017   110.46 |
  73 | 0.002017   110.45 |
  74 | 0.002016   110.43 |
  75 |  0.00202   110.64 |
  76 | 0.002017   110.49 |
  77 | 0.002019   110.56 |
  78 | 0.002016   110.44 |
  79 | 0.002018   110.52 |
  80 | 0.002018   110.53 |
  81 | 0.002017   110.46 |
  82 | 0.002012   110.20 |
  83 | 0.002012   110.18 |
  84 |  0.00201   110.10 |
  85 | 0.002008   109.96 |
  86 | 0.002008   109.96 |
  87 | 0.002006   109.86 |
  88 | 0.002007   109.92 |
  89 | 0.002005   109.84 |
  90 | 0.002006   109.85 |
  91 | 0.002003   109.73 |
  92 | 0.002002   109.67 |
  93 |    0.002   109.55 |
  94 | 0.001998   109.44 |
  95 | 0.001995   109.29 |
  96 | 0.001996   109.31 |
  97 | 0.001994   109.23 |
  98 | 0.001996   109.30 |
  99 | 0.001994   109.24 |
 100 | 0.001994   109.24 |
[1] "Random Forest variable coefficients"
                      %IncMSE IncNodePurity
graph5           5.893553e-04  1.114648e-01
graph6           1.165153e-04  2.095357e-02
graph7           8.700280e-04  9.382994e-02
graph8           1.473970e-04  2.452229e-02
graph9           3.061217e-04  1.405909e-01
graph10          6.760815e-04  1.034830e-01
graph11          3.048319e-03  1.276843e-01
graph12          1.156793e-03  1.354434e-01
graph13          5.184843e-05  6.083413e-02
graph14          1.166028e-03  1.630931e-01
graph15          1.027343e-05  2.228153e-02
graph16          1.266081e-03  1.146982e-01
graph17          4.541310e-04  1.416016e-01
graph18          2.046044e-03  9.341636e-02
graph19          7.130789e-04  5.245987e-02
graph20          6.383181e-04  3.472209e-01
graph21          9.567408e-04  1.587671e-01
graph22          2.977761e-03  2.604672e-01
graph23          1.918178e-03  7.802094e-02
graph24          2.408379e-03  9.511916e-02
graph25          2.200110e-03  1.162071e-01
graph26          5.860009e-04  1.450249e-01
graph27          4.888829e-05  6.260702e-02
graph28          5.397240e-04  1.111232e-01
graph29          5.898237e-04  3.834562e-02
orbit0           6.839718e-05  5.838362e-02
orbit1           5.097391e-04  9.188376e-02
orbit2           3.161622e-04  1.336077e-02
orbit3           5.805684e-04  1.567296e-02
orbit4           3.837121e-04  5.168665e-02
orbit5           1.542940e-03  2.256777e-02
orbit6           1.224487e-03  1.678561e-01
orbit7           1.566205e-03  5.196896e-02
orbit8           7.197294e-04  1.738670e-01
orbit9           7.383589e-04  5.402060e-02
orbit10          9.018541e-04  2.266148e-02
orbit11          2.526829e-04  3.624600e-02
orbit12          2.025394e-03  5.807891e-02
orbit13          3.592277e-05  9.857143e-03
orbit14          2.766438e-04  2.256520e-02
orbit15          3.220896e-04  1.099308e-01
orbit16          2.503968e-03  1.272972e-01
orbit17          4.093384e-04  1.615977e-01
orbit18          1.354933e-03  2.076367e-01
orbit19          5.908056e-04  5.497093e-02
orbit20          1.184544e-03  8.745269e-02
orbit21          4.484319e-06  3.608023e-02
orbit22          1.786996e-03  1.527985e-01
orbit23          2.888236e-04  5.892994e-02
orbit24          2.188863e-04  5.464172e-02
orbit25          2.309779e-04  1.058715e-01
orbit26          3.237180e-04  6.602097e-02
orbit27          1.409961e-03  1.127671e-01
orbit28          2.793474e-04  3.295200e-02
orbit29          1.139017e-05  5.145833e-02
orbit30          1.876339e-04  3.947778e-02
orbit31          1.465261e-03  1.555430e-01
orbit32          5.523626e-04  1.258302e-01
orbit33          2.193336e-04  3.706065e-02
orbit34          1.376841e-05  4.575397e-02
orbit35          3.921900e-04  1.686574e-01
orbit36          1.781635e-03  1.782508e-01
orbit37          8.846090e-05  7.635401e-02
orbit38          3.732387e-04  4.292622e-02
orbit39          2.226145e-03  2.754636e-01
orbit40          2.285920e-04  6.911662e-02
orbit41          1.793645e-04  8.831491e-03
orbit42          9.476995e-05  2.213710e-02
orbit43          2.611558e-03  2.081859e-02
orbit44          5.503211e-05  4.974287e-03
orbit45          2.038064e-04  6.336559e-02
orbit46          1.135708e-06  3.526636e-02
orbit47          1.745449e-03  4.194148e-02
orbit48          1.191944e-03  9.335474e-02
orbit49          3.007493e-04  1.077324e-01
orbit50          2.329007e-04  1.383131e-01
orbit51          1.633115e-04  1.525499e-01
orbit52          1.448399e-03  1.100423e-01
orbit53          2.699607e-05  6.865584e-02
orbit54          1.379958e-03  1.810914e-01
orbit55          8.430166e-05  1.968504e-02
orbit56          4.151720e-04  1.903486e-01
orbit57          3.828752e-05  1.646832e-02
orbit58          7.241167e-04  8.893915e-02
orbit59          4.948089e-03  2.232774e-02
orbit60         -4.523049e-06  1.146973e-02
orbit61          2.363989e-05  3.864280e-02
orbit62          5.768069e-04  1.211670e-01
orbit63          5.243207e-04  5.518651e-02
orbit64          2.870566e-03  1.044759e-01
orbit65          3.044629e-03  1.105867e-01
orbit66          7.598142e-05  3.465079e-02
orbit67          6.802721e-06  1.932840e-02
orbit68          7.015277e-04  3.659868e-02
orbit69          2.079712e-04  4.041885e-03
orbit70          2.934006e-04  1.542556e-01
orbit71          2.592446e-04  2.378757e-02
orbit72          9.796045e-04  4.706115e-02
AP               0.000000e+00  0.000000e+00
bet              4.210763e-03  2.979630e-01
ecc              1.367054e-05  2.625000e-02
eccrad           0.000000e+00  2.710505e-22
close            1.502810e-04  6.490855e-02
constraint       1.728318e-03  1.812010e-01
coreness         1.186293e-04  1.385322e-02
knn              2.813287e-03  3.380299e-01
hubscore         3.877863e-05  5.200732e-02
pagerank         5.378298e-04  2.071040e-01
trans            1.069366e-03  2.635576e-01
evcent           1.939931e-04  1.052826e-01
first            1.656433e-03  4.812172e-02
upto_second      6.083470e-04  1.118314e-01
upto_third       4.169472e-04  5.394561e-02
upto_fourth      1.332685e-03  1.254556e-01
upto_fifth       4.239883e-04  1.497378e-01
upto_sixth       3.754738e-03  1.758692e-01
second           1.235547e-03  6.294429e-02
third            2.828391e-03  1.543629e-01
fourth           2.707439e-03  3.006671e-01
fifth            3.689164e-04  2.113133e-01
sixth            3.572825e-03  2.243018e-01
ratio1           2.033115e-03  2.123187e-01
ratio2           8.485680e-04  2.275622e-01
ratio3           3.890400e-04  1.336290e-01
ratio4           2.706436e-04  2.877496e-01
ratio5           1.024299e-03  6.596098e-01
ratio6           1.114392e-03  2.286467e-01
selfinter        0.000000e+00  0.000000e+00
walktrap_vertex  1.370942e-04  2.091502e-01
bigcom1          6.375247e-05  9.609492e-02
bigcom2          0.000000e+00  0.000000e+00
bigcom3          0.000000e+00  0.000000e+00
bigcom4          0.000000e+00  1.776357e-17
bigcom6          0.000000e+00  0.000000e+00
bigcom8          1.191636e-04  1.478354e-02
bigcom9          2.955789e-05  3.838808e-02
bigcom11         0.000000e+00  0.000000e+00
bigcom13         0.000000e+00  0.000000e+00
bigcom15         0.000000e+00  0.000000e+00
bigcom16         0.000000e+00  0.000000e+00
bigcom21         0.000000e+00  0.000000e+00
bigcom22         0.000000e+00  0.000000e+00
bigcom24         0.000000e+00  0.000000e+00
bigcom26         0.000000e+00  0.000000e+00
bigcom28         0.000000e+00  0.000000e+00
bigcom30         0.000000e+00  0.000000e+00
bigcom31         0.000000e+00  3.469447e-20
bigcom32         0.000000e+00  0.000000e+00
bigcom33         0.000000e+00  0.000000e+00
bigcom34         0.000000e+00  0.000000e+00
bigcom36         0.000000e+00  0.000000e+00
bigcom37         0.000000e+00  0.000000e+00
bigcom38         0.000000e+00  0.000000e+00
bigcom39         0.000000e+00  0.000000e+00
bigcom40        -1.490521e-05  4.150913e-02
bigcom43         0.000000e+00  0.000000e+00
bigcom44         0.000000e+00  0.000000e+00
bigcom46         0.000000e+00  0.000000e+00
bigcom47         0.000000e+00  0.000000e+00
bigcom49         0.000000e+00  0.000000e+00
bigcom50         0.000000e+00  0.000000e+00
bigcom51         0.000000e+00  0.000000e+00
bigcom52         0.000000e+00  0.000000e+00
bigcom54         0.000000e+00  0.000000e+00
bigcom56         0.000000e+00  0.000000e+00
bigcom62         0.000000e+00  0.000000e+00
bigcom66         0.000000e+00  0.000000e+00
bigcom68         0.000000e+00  0.000000e+00
bigcom69         0.000000e+00  0.000000e+00
bigcom71         0.000000e+00  0.000000e+00
bigcom72         0.000000e+00  3.469447e-20
bigcom73         0.000000e+00  0.000000e+00
bigcom74         0.000000e+00  0.000000e+00
bigcom75         0.000000e+00  0.000000e+00
bigcom76         0.000000e+00  0.000000e+00
bigcom77         0.000000e+00  0.000000e+00
bigcom79         0.000000e+00  0.000000e+00
bigcom80         0.000000e+00  0.000000e+00
bigcom82         0.000000e+00  0.000000e+00
bigcom83         0.000000e+00  3.469447e-20
bigcom84         0.000000e+00  0.000000e+00
bigcom85         0.000000e+00  0.000000e+00
bigcom87         0.000000e+00  0.000000e+00
bigcom89         0.000000e+00  0.000000e+00
bigcom91         0.000000e+00  0.000000e+00
bigcom92         0.000000e+00  0.000000e+00
bigcom93         0.000000e+00  0.000000e+00
bigcom96         0.000000e+00  0.000000e+00
bigcom97         0.000000e+00  0.000000e+00
bigcom98         0.000000e+00  0.000000e+00
bigcom99         0.000000e+00  0.000000e+00
bigcom101        0.000000e+00  0.000000e+00
bigcom104        0.000000e+00  0.000000e+00
bigcom106        0.000000e+00  0.000000e+00
bigcom109        0.000000e+00  0.000000e+00
bigcom113        0.000000e+00  0.000000e+00
bigcom116        0.000000e+00  0.000000e+00
bigcom120        0.000000e+00  0.000000e+00
bigcom123        0.000000e+00  0.000000e+00
bigcom126        0.000000e+00  0.000000e+00
bigcom127        0.000000e+00  0.000000e+00
bigcom137        0.000000e+00  0.000000e+00
bigcom139        0.000000e+00  0.000000e+00
bigcom140        0.000000e+00  0.000000e+00
bigcom143        0.000000e+00  0.000000e+00
bigcom145        0.000000e+00  0.000000e+00
bigcom146        0.000000e+00  0.000000e+00
bigcom147        0.000000e+00  0.000000e+00
bigcom149        0.000000e+00  0.000000e+00
bigcom153        0.000000e+00  0.000000e+00
bigcom154        0.000000e+00  0.000000e+00
bigcom156        0.000000e+00  0.000000e+00
bigcom157        0.000000e+00  0.000000e+00
bigcom158        0.000000e+00  0.000000e+00
bigcom160        0.000000e+00  0.000000e+00
bigcom161        0.000000e+00  0.000000e+00
bigcom162        0.000000e+00  0.000000e+00
bigcom164        0.000000e+00  0.000000e+00
bigcom166        0.000000e+00  0.000000e+00
bigcom167        0.000000e+00  0.000000e+00
bigcom171        0.000000e+00  0.000000e+00
bigcom173        0.000000e+00  0.000000e+00
bigcom175        0.000000e+00  3.469447e-20
bigcom176        0.000000e+00  0.000000e+00
bigcom177        0.000000e+00  0.000000e+00
bigcom178        0.000000e+00  0.000000e+00
bigcom180        0.000000e+00  0.000000e+00
bigcom181        0.000000e+00  0.000000e+00
bigcom184        0.000000e+00  0.000000e+00
bigcom186        0.000000e+00  0.000000e+00
bigcom187        0.000000e+00  0.000000e+00
bigcom189        0.000000e+00  0.000000e+00
bigcom194        0.000000e+00  0.000000e+00
bigcom195        0.000000e+00  3.469447e-20
bigcom196        0.000000e+00  0.000000e+00
bigcom204        0.000000e+00  0.000000e+00
bigcom205        0.000000e+00  0.000000e+00
bigcom212        0.000000e+00  0.000000e+00
bigcom214        0.000000e+00  0.000000e+00
bigcom222        0.000000e+00  0.000000e+00
bigcom223        0.000000e+00  0.000000e+00
bigcom226        0.000000e+00  0.000000e+00
bigcom227        0.000000e+00  0.000000e+00
bigcom229        0.000000e+00  0.000000e+00
bigcom233        0.000000e+00  0.000000e+00
bigcom236        0.000000e+00  0.000000e+00
bigcom237        0.000000e+00  3.469447e-20
bigcom246        0.000000e+00  0.000000e+00
bigcom248        0.000000e+00  0.000000e+00
bigcom249        0.000000e+00  0.000000e+00
bigcom250        0.000000e+00  0.000000e+00
bigcom254        0.000000e+00  1.734723e-20
bigcom266        0.000000e+00  0.000000e+00
bigcom269        0.000000e+00  0.000000e+00
bigcom272        0.000000e+00  0.000000e+00
bigcom274        0.000000e+00  0.000000e+00
bigcom281        0.000000e+00  0.000000e+00
bigcom291        0.000000e+00  0.000000e+00
bigcom292        0.000000e+00  0.000000e+00
bigcom295        0.000000e+00  0.000000e+00
bigcom299        0.000000e+00  0.000000e+00
bigcom301        0.000000e+00  0.000000e+00
bigcom306        0.000000e+00  0.000000e+00
bigcom309        0.000000e+00  0.000000e+00
bigcom314        0.000000e+00  3.469447e-20
bigcom321        0.000000e+00  0.000000e+00
bigcom341        0.000000e+00  0.000000e+00
bigcom350        0.000000e+00  0.000000e+00
bigcom353        0.000000e+00  0.000000e+00
bigcom359        0.000000e+00  0.000000e+00
bigcom363        0.000000e+00  0.000000e+00
bigcom365        0.000000e+00  1.734723e-20
bigcom385        0.000000e+00  0.000000e+00
bigcom386        0.000000e+00  0.000000e+00
bigcom408        0.000000e+00  0.000000e+00
bigcom412        0.000000e+00  0.000000e+00
bigcom480        0.000000e+00  0.000000e+00
spin_vertex      2.211336e-04  2.009218e-01
membership_s1   -5.530836e-06  1.038376e-02
membership_s3    0.000000e+00  0.000000e+00
membership_s4    4.279705e-05  1.779952e-03
membership_s5   -4.089159e-06  4.917367e-02
membership_s6    0.000000e+00  0.000000e+00
membership_s7    0.000000e+00  0.000000e+00
membership_s8    0.000000e+00  0.000000e+00
membership_s9    0.000000e+00  0.000000e+00
membership_s11   0.000000e+00  0.000000e+00
membership_s12   0.000000e+00  0.000000e+00
membership_s14   0.000000e+00  0.000000e+00
membership_s15   5.348901e-05  1.808890e-02
membership_s16   0.000000e+00  0.000000e+00
membership_s17   0.000000e+00  0.000000e+00
membership_s18   1.746898e-04  1.220610e-01
membership_s20   0.000000e+00  0.000000e+00
membership_s21   3.049528e-05  8.238906e-02
membership_s22   0.000000e+00  0.000000e+00
membership_s24  -6.828375e-06  6.752611e-02
membership_s25   0.000000e+00  0.000000e+00
membership_s26   0.000000e+00  0.000000e+00
membership_s27   0.000000e+00  0.000000e+00
membership_s28   0.000000e+00  0.000000e+00
membership_s30   2.579408e-06  2.285619e-02
membership_s31   2.266838e-05  1.604830e-03
membership_s32   5.476432e-05  7.709397e-02
membership_s33   0.000000e+00  0.000000e+00
membership_s36   4.351596e-06  2.643801e-03
membership_s37   0.000000e+00  0.000000e+00
V1               2.095897e-03  3.711990e-01
V2               1.188546e-03  6.771049e-01
pdi              0.000000e+00  0.000000e+00
adhesion         1.081084e-02  4.014655e-01
cohesion         8.756130e-03  4.219515e-01
inner            1.253317e-03  2.081117e-01
outer            1.985605e-04  2.624816e-01
ioratio          2.285842e-03  4.106353e-01
comsize          9.558674e-04  8.977379e-01
[1] "Dataset: all_CT Model GLM, run: 4 of 10 2015-06-18 12:27:33"
[1] "glmnet variable coefficients"
                         [,1]          [,2]
(Intercept)     -6.302119e+00 -6.308569e+00
graph0          -4.269112e-42 -2.362725e-06
graph1          -2.444203e-45 -1.284321e-09
graph2          -1.969409e-43 -7.525928e-08
graph3          -9.520802e-47 -4.944190e-11
graph4          -3.064190e-48 -1.610817e-12
graph5          -4.422907e-44 -2.429336e-08
graph6          -5.259226e-46 -2.645635e-10
graph7          -3.711487e-44 -1.996543e-08
graph8           4.609318e-43  2.906335e-07
graph9          -1.898507e-48 -9.824296e-13
graph10         -7.021233e-50 -3.582371e-14
graph11         -6.837998e-51 -3.640101e-15
graph12         -4.495266e-48 -2.324654e-12
graph13         -2.132434e-47 -1.079214e-11
graph14         -2.479154e-49 -1.056957e-13
graph15         -8.795901e-46 -4.564690e-10
graph16         -1.641748e-47 -8.461041e-12
graph17         -3.800416e-47 -2.009532e-11
graph18         -6.379154e-46 -3.300809e-10
graph19         -1.413857e-46 -7.453359e-11
graph20         -4.251851e-45 -2.368379e-09
graph21         -9.037189e-46 -4.851036e-10
graph22         -3.375859e-45 -1.834128e-09
graph23         -7.210990e-46 -3.722240e-10
graph24         -2.292268e-45 -1.256512e-09
graph25         -1.286140e-44 -7.100242e-09
graph26         -9.604627e-45 -5.273427e-09
graph27         -6.708064e-44 -3.720298e-08
graph28         -3.871169e-44 -2.029691e-08
graph29          9.768099e-43  5.860041e-07
orbit0          -4.269112e-42 -2.362503e-06
orbit1          -5.824982e-44 -3.121233e-08
orbit2          -2.157765e-45 -1.129314e-09
orbit3          -1.969409e-43 -7.517596e-08
orbit4          -4.356380e-46 -2.041969e-10
orbit5          -1.007856e-46 -5.267539e-11
orbit6          -3.930675e-46 -2.234358e-10
orbit7          -1.668568e-48 -8.164411e-13
orbit8          -4.422907e-44 -2.429044e-08
orbit9          -3.349783e-44 -1.836219e-08
orbit10         -2.036701e-46  5.185847e-11
orbit11         -6.714393e-46 -3.494443e-10
orbit12         -5.650974e-44 -2.765181e-08
orbit13         -5.640327e-44 -3.072052e-08
orbit14          4.609318e-43  2.906887e-07
orbit15          1.582300e-48  2.003449e-12
orbit16         -3.273879e-48 -1.761552e-12
orbit17          2.696119e-48  2.228405e-12
orbit18         -8.835413e-48 -4.916328e-12
orbit19         -1.158129e-47 -6.537818e-12
orbit20          6.328191e-49  4.519330e-13
orbit21         -5.486538e-50 -2.744467e-14
orbit22         -6.531863e-49 -3.724509e-13
orbit23         -2.886089e-51 -1.384443e-15
orbit24         -6.030786e-48  1.006314e-12
orbit25         -2.529073e-47 -1.126305e-11
orbit26         -4.840075e-48 -2.532603e-12
orbit27          3.684320e-46  2.393196e-10
orbit28         -1.076339e-46 -5.737263e-11
orbit29         -7.494020e-47 -3.808152e-11
orbit30         -3.253956e-47 -1.586662e-11
orbit31         -1.241679e-46 -7.064976e-11
orbit32          2.269582e-47  1.352114e-11
orbit33         -3.790029e-49 -1.870027e-13
orbit34         -8.795901e-46 -4.563360e-10
orbit35         -9.805948e-46 -5.306021e-10
orbit36         -3.588503e-46 -1.997455e-10
orbit37          7.275951e-47  4.856630e-11
orbit38         -1.745376e-47 -9.113710e-12
orbit39         -3.701609e-45 -2.078938e-09
orbit40         -2.025769e-46 -1.045196e-10
orbit41         -2.083378e-46 -1.120783e-10
orbit42         -3.535106e-47 -1.845333e-11
orbit43         -1.357641e-45 -6.904339e-10
orbit44         -8.000179e-46 -4.178574e-10
orbit45         -1.001543e-45 -4.313187e-10
orbit46         -1.366599e-45 -7.294517e-10
orbit47         -2.974164e-46 -1.583958e-10
orbit48         -2.376332e-46 -1.239931e-10
orbit49         -1.196606e-44 -6.653950e-09
orbit50         -4.555803e-45 -2.538827e-09
orbit51         -3.340656e-45 -1.791647e-09
orbit52         -6.303879e-45 -3.354224e-09
orbit53         -1.332732e-45 -7.163319e-10
orbit54         -3.311974e-48  3.912419e-10
orbit55         -4.560495e-45 -2.512420e-09
orbit56         -5.648717e-44 -3.182359e-08
orbit57         -9.070264e-46 -4.527708e-10
orbit58         -1.338205e-45 -6.956072e-10
orbit59         -1.178312e-44 -6.473660e-09
orbit60         -5.995097e-45 -3.310292e-09
orbit61         -3.757374e-45 -2.032091e-09
orbit62         -1.271864e-43 -7.048570e-08
orbit63         -2.488666e-44 -1.372903e-08
orbit64         -2.752791e-44 -1.518715e-08
orbit65         -1.354703e-43 -7.510075e-08
orbit66         -2.992977e-44 -1.650833e-08
orbit67         -1.325473e-44 -7.240737e-09
orbit68         -1.065879e-43 -5.935159e-08
orbit69         -1.340550e-43 -7.330915e-08
orbit70         -1.969918e-43 -1.061014e-07
orbit71         -4.183428e-44 -2.155773e-08
orbit72          9.768099e-43  5.860975e-07
AP              -2.041170e-39 -1.177116e-03
bet             -3.874709e-46 -2.106258e-10
ecc              3.027998e-40  1.716534e-04
eccrad           1.816799e-39  1.029911e-03
close           -1.953822e-39 -1.050093e-03
constraint      -5.015844e-40 -2.914216e-04
coreness         1.892109e-42  1.355495e-06
knn             -1.107656e-42 -6.325491e-07
hubscore        -1.878875e-39 -9.596993e-04
pagerank        -5.685380e-39 -3.296186e-03
trans            3.433185e-39  1.983721e-03
evcent          -1.874921e-39 -9.568130e-04
first           -4.269112e-42 -2.361979e-06
upto_second     -1.302175e-43 -7.174102e-08
upto_third      -5.792542e-45 -2.652092e-09
upto_fourth     -5.059537e-44 -2.858957e-08
upto_fifth      -2.276445e-43 -1.307139e-07
upto_sixth       1.315264e-43  7.759477e-08
second          -1.302483e-43 -7.174640e-08
third            9.167825e-45  5.926528e-09
fourth          -2.461456e-44 -1.524113e-08
fifth            3.750430e-44  2.080837e-08
sixth            3.835730e-43  2.206174e-07
ratio1          -1.133452e-42 -6.476665e-07
ratio2          -3.234056e-42 -1.877816e-06
ratio3          -4.552465e-42 -2.646367e-06
ratio4          -3.414498e-43 -2.089778e-07
ratio5          -1.985915e-42 -1.151292e-06
ratio6           6.159356e-45  2.157793e-09
selfinter       -9.049205e-40 -5.214601e-04
walktrap_vertex  1.040688e-39  6.011693e-04
bigcom1          6.185494e-40  3.585454e-04
bigcom2         -1.849540e-39 -1.070346e-03
bigcom3         -1.897551e-39 -1.097213e-03
bigcom4         -3.052424e-40 -1.757613e-04
bigcom6         -1.848309e-39 -1.069807e-03
bigcom8          1.737851e-39  1.005111e-03
bigcom9          1.803483e-38  1.042749e-02
bigcom11        -1.850926e-39 -1.071063e-03
bigcom13        -1.852778e-39 -1.073690e-03
bigcom15        -1.852469e-39 -1.071572e-03
bigcom16        -1.849540e-39 -1.070656e-03
bigcom21        -1.860534e-39 -1.077193e-03
bigcom22        -1.880212e-39 -1.086912e-03
bigcom24        -1.848771e-39 -1.070154e-03
bigcom26        -1.862718e-39 -1.078038e-03
bigcom28        -1.910931e-39 -1.102655e-03
bigcom30        -1.865376e-39 -1.079144e-03
bigcom31        -1.848156e-39 -1.069785e-03
bigcom32        -1.850310e-39 -1.072209e-03
bigcom33        -1.848309e-39 -1.069010e-03
bigcom34        -1.848463e-39 -1.070377e-03
bigcom36        -1.849848e-39 -1.070143e-03
bigcom37        -1.848156e-39 -1.069946e-03
bigcom38        -1.849848e-39 -1.076322e-03
bigcom39        -1.852778e-39 -1.072382e-03
bigcom40         3.438901e-39  1.987887e-03
bigcom43        -1.849386e-39 -1.068726e-03
bigcom44        -1.874818e-39 -1.083456e-03
bigcom46        -1.851081e-39 -1.070787e-03
bigcom47        -1.850002e-39 -1.070251e-03
bigcom49        -1.849848e-39 -1.071773e-03
bigcom50        -1.849232e-39 -1.071016e-03
bigcom51        -1.848463e-39 -1.070623e-03
bigcom52        -1.848463e-39 -1.070962e-03
bigcom54        -1.848309e-39 -1.072296e-03
bigcom56        -1.850310e-39 -1.070024e-03
bigcom62        -1.848309e-39 -1.069495e-03
bigcom66        -1.848309e-39 -1.069606e-03
bigcom68        -1.848463e-39 -1.069824e-03
bigcom69        -1.850156e-39 -1.072779e-03
bigcom71        -1.850156e-39 -1.069133e-03
bigcom72        -1.848463e-39 -1.070868e-03
bigcom73        -1.850618e-39 -1.070068e-03
bigcom74        -1.849848e-39 -1.071349e-03
bigcom75        -1.848309e-39 -1.068909e-03
bigcom76        -1.849232e-39 -1.069145e-03
bigcom77        -1.848924e-39 -1.070557e-03
bigcom79        -1.848463e-39 -1.070989e-03
bigcom80        -1.848924e-39 -1.070891e-03
bigcom82        -1.848924e-39 -1.069940e-03
bigcom83        -1.848002e-39 -1.068013e-03
bigcom84        -1.848924e-39 -1.070128e-03
bigcom85        -1.848771e-39 -1.071244e-03
bigcom87        -1.849386e-39 -1.070013e-03
bigcom89        -1.848309e-39 -1.068010e-03
bigcom91        -1.849232e-39 -1.070593e-03
bigcom92        -1.852933e-39 -1.073895e-03
bigcom93        -1.848309e-39 -1.068386e-03
bigcom96        -1.848156e-39 -1.070918e-03
bigcom97        -1.849848e-39 -1.070904e-03
bigcom98        -1.848463e-39 -1.071838e-03
bigcom99        -1.848156e-39 -1.079533e-03
bigcom101       -1.851081e-39 -1.088124e-03
bigcom104       -1.849694e-39 -1.069121e-03
bigcom106       -1.848771e-39 -1.070955e-03
bigcom109       -1.848617e-39 -1.070573e-03
bigcom113       -1.848924e-39 -1.075043e-03
bigcom116       -1.855098e-39 -1.072781e-03
bigcom120       -1.848309e-39 -1.070272e-03
bigcom123       -1.848309e-39 -1.067582e-03
bigcom126       -1.848309e-39 -1.072958e-03
bigcom127       -1.848771e-39 -1.070246e-03
bigcom137       -1.848771e-39 -1.070275e-03
bigcom139       -1.848463e-39 -1.068801e-03
bigcom140       -1.848309e-39 -1.070060e-03
bigcom143       -1.848309e-39 -1.070548e-03
bigcom145       -1.848617e-39 -1.068238e-03
bigcom146       -1.848463e-39 -1.065759e-03
bigcom147       -1.850926e-39 -1.071705e-03
bigcom149       -1.848309e-39 -1.069934e-03
bigcom153       -1.849540e-39 -1.071086e-03
bigcom154       -1.849386e-39 -1.069151e-03
bigcom156       -1.848463e-39 -1.070107e-03
bigcom157       -1.850156e-39 -1.070815e-03
bigcom158       -1.848156e-39 -1.078046e-03
bigcom160       -1.848156e-39 -1.068356e-03
bigcom161       -1.848309e-39 -1.071184e-03
bigcom162       -1.848309e-39 -1.069213e-03
bigcom164       -1.848309e-39 -1.072611e-03
bigcom166       -1.849540e-39 -1.069641e-03
bigcom167       -1.851235e-39 -1.070740e-03
bigcom171       -1.849232e-39 -1.070479e-03
bigcom173       -1.848463e-39 -1.069263e-03
bigcom175       -1.848156e-39 -1.067644e-03
bigcom176       -1.848156e-39 -1.076227e-03
bigcom177       -1.848309e-39 -1.070083e-03
bigcom178       -1.848309e-39 -1.070570e-03
bigcom180       -1.848002e-39 -1.069716e-03
bigcom181       -1.849694e-39 -1.071486e-03
bigcom184       -1.848463e-39 -1.066695e-03
bigcom186       -1.848156e-39 -1.070754e-03
bigcom187       -1.848309e-39 -1.069715e-03
bigcom189       -1.849386e-39 -1.078453e-03
bigcom194       -1.848771e-39 -1.069141e-03
bigcom195       -1.848156e-39 -1.071740e-03
bigcom196       -1.848309e-39 -1.070720e-03
bigcom204       -1.848771e-39 -1.069153e-03
bigcom205       -1.848463e-39 -1.070504e-03
bigcom212       -1.848463e-39 -1.069284e-03
bigcom214       -1.848309e-39 -1.069494e-03
bigcom222       -1.848156e-39 -1.069973e-03
bigcom223       -1.848309e-39 -1.071723e-03
bigcom226       -1.848463e-39 -1.071574e-03
bigcom227       -1.848463e-39 -1.067684e-03
bigcom229       -1.848156e-39 -1.068401e-03
bigcom233       -1.848156e-39 -1.071360e-03
bigcom236       -1.848156e-39 -1.068305e-03
bigcom237       -1.848309e-39 -1.070623e-03
bigcom246       -1.849540e-39 -1.070653e-03
bigcom248       -1.850310e-39 -1.074152e-03
bigcom249       -1.848463e-39 -1.069425e-03
bigcom250       -1.849848e-39 -1.069588e-03
bigcom254       -1.848617e-39 -1.072126e-03
bigcom266       -1.848309e-39 -1.070726e-03
bigcom269       -1.848771e-39 -1.069654e-03
bigcom272       -1.848309e-39 -1.071630e-03
bigcom274       -1.854789e-39 -1.079516e-03
bigcom281       -1.848617e-39 -1.069855e-03
bigcom291       -1.848309e-39 -1.069149e-03
bigcom292       -1.848309e-39 -1.070197e-03
bigcom295       -1.848463e-39 -1.070738e-03
bigcom299       -1.848156e-39 -1.070345e-03
bigcom301       -1.849386e-39 -1.070900e-03
bigcom306       -1.848156e-39 -1.070224e-03
bigcom309       -1.848771e-39 -1.070249e-03
bigcom314       -1.848463e-39 -1.070758e-03
bigcom321       -1.849386e-39 -1.071147e-03
bigcom341       -1.848156e-39 -1.069346e-03
bigcom350       -1.848309e-39 -1.071923e-03
bigcom353       -1.848309e-39 -1.071735e-03
bigcom359       -1.848309e-39 -1.070536e-03
bigcom363       -1.848309e-39 -1.091124e-03
bigcom365       -1.848463e-39 -1.069830e-03
bigcom385       -1.848309e-39 -1.070539e-03
bigcom386       -1.848309e-39 -1.067781e-03
bigcom408       -1.849232e-39 -1.069665e-03
bigcom412       -1.848463e-39 -1.070108e-03
bigcom480       -1.848156e-39 -1.069824e-03
spin_vertex     -5.357755e-40 -3.129883e-04
membership_s1   -1.149150e-39 -6.651632e-04
membership_s3   -1.850464e-39 -1.072139e-03
membership_s4    1.867438e-39  1.078396e-03
membership_s5    2.126125e-40  1.228299e-04
membership_s6   -1.999480e-39 -1.149680e-03
membership_s7   -1.956526e-39 -1.132337e-03
membership_s8   -1.849386e-39 -1.071103e-03
membership_s9   -1.850464e-39 -1.073018e-03
membership_s11  -1.849078e-39 -1.072702e-03
membership_s12  -1.849694e-39 -1.070561e-03
membership_s14  -1.849078e-39 -1.072261e-03
membership_s15   4.223963e-39  2.441652e-03
membership_s16  -1.849848e-39 -1.071411e-03
membership_s17  -1.848771e-39 -1.070313e-03
membership_s18   8.529104e-39  4.931334e-03
membership_s20  -1.848463e-39 -1.070766e-03
membership_s21   1.025034e-38  5.926216e-03
membership_s22  -1.852006e-39 -1.071883e-03
membership_s24   2.553102e-38  1.476258e-02
membership_s25  -1.851698e-39 -1.071838e-03
membership_s26  -1.849540e-39 -1.072091e-03
membership_s27  -1.983065e-39 -1.147269e-03
membership_s28  -1.850002e-39 -1.071256e-03
membership_s30  -2.667505e-40 -1.535322e-04
membership_s31   1.663819e-39  9.603042e-04
membership_s32  -4.138053e-40 -2.397210e-04
membership_s33  -1.848617e-39 -1.072333e-03
membership_s36  -7.659112e-40 -4.430860e-04
membership_s37  -1.861314e-39 -1.077231e-03
V1               2.235880e-39  1.279629e-03
V2               2.330185e-39  1.345677e-03
pdi             -3.082529e-37 -1.731916e-01
adhesion        -1.079379e-43 -6.173200e-08
cohesion         2.158988e-43  1.234763e-07
inner            1.283404e-43  7.376256e-08
outer            1.389387e-43  7.949562e-08
ioratio         -5.298950e-40 -3.249614e-04
comsize          1.963728e-43  1.106950e-07
[1] "Dataset: all_CT Model GBM, run: 5 of 10 2015-06-18 12:27:34"
Iter   TrainDeviance   ValidDeviance   StepSize   Improve
     1        0.0237            -nan     0.0100   -0.0000
     2        0.0209            -nan     0.0100   -0.0000
     3        0.0201            -nan     0.0100   -0.0000
     4        0.0191            -nan     0.0100   -0.0000
     5        0.0180            -nan     0.0100   -0.0000
     6        0.0177            -nan     0.0100   -0.0000
     7        0.0170            -nan     0.0100   -0.0000
     8        0.0166            -nan     0.0100   -0.0000
     9        0.0161            -nan     0.0100   -0.0000
    10        0.0156            -nan     0.0100   -0.0000
    20        0.0133            -nan     0.0100   -0.0000
    40        0.0108            -nan     0.0100   -0.0000
    60        0.0093            -nan     0.0100   -0.0000
    80        0.0083            -nan     0.0100   -0.0000
   100        0.0074            -nan     0.0100   -0.0000
   120        0.0068            -nan     0.0100   -0.0000
   140        0.0063            -nan     0.0100   -0.0000
   160        0.0058            -nan     0.0100   -0.0000
   180        0.0054            -nan     0.0100   -0.0000
   200        0.0050            -nan     0.0100   -0.0000
   220        0.0047            -nan     0.0100   -0.0000
   240        0.0045            -nan     0.0100   -0.0000
   260        0.0042            -nan     0.0100   -0.0000
   280        0.0040            -nan     0.0100   -0.0000
   300        0.0038            -nan     0.0100   -0.0000
   320        0.0036            -nan     0.0100   -0.0000
   340        0.0035            -nan     0.0100   -0.0000
   357        0.0033            -nan     0.0100   -0.0000

[1] "GBM variable coefficients"
                            var      rel.inf
comsize                 comsize 7.414478e+00
V2                           V2 6.679316e+00
outer                     outer 4.844711e+00
ratio5                   ratio5 4.574639e+00
trans                     trans 4.135093e+00
V1                           V1 3.964193e+00
fourth                   fourth 3.354998e+00
fifth                     fifth 2.501359e+00
pagerank               pagerank 2.332519e+00
orbit56                 orbit56 1.908679e+00
orbit18                 orbit18 1.811639e+00
walktrap_vertex walktrap_vertex 1.693084e+00
graph24                 graph24 1.652556e+00
graph5                   graph5 1.564288e+00
graph22                 graph22 1.286646e+00
graph27                 graph27 1.254572e+00
adhesion               adhesion 1.201910e+00
ioratio                 ioratio 1.191824e+00
graph12                 graph12 1.191411e+00
graph25                 graph25 1.162100e+00
graph1                   graph1 1.159590e+00
spin_vertex         spin_vertex 1.152635e+00
inner                     inner 1.146151e+00
orbit64                 orbit64 1.041486e+00
orbit37                 orbit37 9.821778e-01
membership_s32   membership_s32 9.643287e-01
graph26                 graph26 9.535504e-01
orbit52                 orbit52 9.483877e-01
ratio2                   ratio2 9.281810e-01
graph4                   graph4 9.208708e-01
graph11                 graph11 8.964636e-01
graph20                 graph20 8.806537e-01
bet                         bet 7.989588e-01
upto_sixth           upto_sixth 7.793998e-01
knn                         knn 7.749843e-01
membership_s18   membership_s18 7.377799e-01
orbit32                 orbit32 7.344624e-01
graph3                   graph3 7.254778e-01
graph23                 graph23 7.228400e-01
ratio1                   ratio1 7.201402e-01
orbit39                 orbit39 7.111419e-01
constraint           constraint 6.807845e-01
graph21                 graph21 6.675855e-01
graph28                 graph28 6.456209e-01
cohesion               cohesion 6.384264e-01
graph16                 graph16 6.318398e-01
graph13                 graph13 6.221773e-01
ratio4                   ratio4 6.170289e-01
graph19                 graph19 5.986194e-01
ratio6                   ratio6 5.892067e-01
graph2                   graph2 5.536472e-01
graph10                 graph10 5.481601e-01
orbit36                 orbit36 5.444197e-01
graph6                   graph6 5.293096e-01
membership_s21   membership_s21 5.250087e-01
orbit54                 orbit54 5.046369e-01
orbit66                 orbit66 5.039102e-01
bigcom9                 bigcom9 4.907011e-01
third                     third 4.834857e-01
graph7                   graph7 4.807426e-01
bigcom1                 bigcom1 4.633022e-01
hubscore               hubscore 4.573909e-01
orbit5                   orbit5 4.026237e-01
graph0                   graph0 4.006166e-01
graph15                 graph15 3.916769e-01
bigcom40               bigcom40 3.624779e-01
upto_fifth           upto_fifth 3.562296e-01
orbit35                 orbit35 3.549184e-01
graph14                 graph14 3.536085e-01
membership_s30   membership_s30 3.459201e-01
graph17                 graph17 3.449953e-01
sixth                     sixth 3.447887e-01
orbit31                 orbit31 3.427528e-01
ratio3                   ratio3 3.142029e-01
orbit67                 orbit67 3.122900e-01
graph29                 graph29 2.883571e-01
orbit50                 orbit50 2.877275e-01
orbit22                 orbit22 2.761516e-01
orbit40                 orbit40 2.747559e-01
coreness               coreness 2.722022e-01
orbit57                 orbit57 2.720518e-01
orbit19                 orbit19 2.692839e-01
orbit16                 orbit16 2.665999e-01
orbit69                 orbit69 2.475144e-01
orbit27                 orbit27 2.369369e-01
membership_s15   membership_s15 2.327550e-01
orbit24                 orbit24 2.310540e-01
orbit70                 orbit70 2.303789e-01
orbit17                 orbit17 2.298100e-01
orbit9                   orbit9 2.250504e-01
membership_s36   membership_s36 2.221123e-01
bigcom4                 bigcom4 2.188388e-01
graph18                 graph18 2.172156e-01
orbit28                 orbit28 2.143312e-01
orbit10                 orbit10 2.101291e-01
orbit30                 orbit30 2.062299e-01
orbit47                 orbit47 2.038687e-01
orbit13                 orbit13 1.989619e-01
orbit55                 orbit55 1.924914e-01
orbit62                 orbit62 1.905560e-01
orbit25                 orbit25 1.823347e-01
upto_third           upto_third 1.740105e-01
orbit20                 orbit20 1.699962e-01
ecc                         ecc 1.680347e-01
orbit41                 orbit41 1.562120e-01
orbit71                 orbit71 1.463879e-01
orbit4                   orbit4 1.457774e-01
orbit12                 orbit12 1.447510e-01
graph8                   graph8 1.434610e-01
orbit65                 orbit65 1.286871e-01
orbit26                 orbit26 1.219131e-01
graph9                   graph9 1.086513e-01
orbit59                 orbit59 1.078678e-01
orbit44                 orbit44 1.077811e-01
membership_s31   membership_s31 1.023559e-01
membership_s24   membership_s24 9.510495e-02
orbit29                 orbit29 9.434162e-02
orbit21                 orbit21 8.140910e-02
orbit45                 orbit45 7.646755e-02
orbit11                 orbit11 7.038129e-02
orbit46                 orbit46 7.022872e-02
orbit53                 orbit53 6.700626e-02
orbit58                 orbit58 6.350213e-02
orbit33                 orbit33 6.088122e-02
orbit61                 orbit61 6.008038e-02
orbit51                 orbit51 5.361194e-02
orbit6                   orbit6 4.861668e-02
orbit2                   orbit2 4.641105e-02
close                     close 3.957968e-02
orbit42                 orbit42 3.940561e-02
orbit38                 orbit38 3.908684e-02
bigcom8                 bigcom8 2.891408e-02
selfinter             selfinter 2.602307e-02
orbit48                 orbit48 2.551614e-02
membership_s4     membership_s4 2.406965e-02
orbit49                 orbit49 2.406301e-02
second                   second 2.216338e-02
orbit68                 orbit68 1.353652e-02
membership_s5     membership_s5 1.577921e-03
orbit7                   orbit7 1.311835e-03
membership_s1     membership_s1 2.687553e-04
bigcom99               bigcom99 7.518411e-05
orbit0                   orbit0 0.000000e+00
orbit1                   orbit1 0.000000e+00
orbit3                   orbit3 0.000000e+00
orbit8                   orbit8 0.000000e+00
orbit14                 orbit14 0.000000e+00
orbit15                 orbit15 0.000000e+00
orbit23                 orbit23 0.000000e+00
orbit34                 orbit34 0.000000e+00
orbit43                 orbit43 0.000000e+00
orbit60                 orbit60 0.000000e+00
orbit63                 orbit63 0.000000e+00
orbit72                 orbit72 0.000000e+00
AP                           AP 0.000000e+00
eccrad                   eccrad 0.000000e+00
evcent                   evcent 0.000000e+00
first                     first 0.000000e+00
upto_second         upto_second 0.000000e+00
upto_fourth         upto_fourth 0.000000e+00
bigcom2                 bigcom2 0.000000e+00
bigcom3                 bigcom3 0.000000e+00
bigcom6                 bigcom6 0.000000e+00
bigcom11               bigcom11 0.000000e+00
bigcom13               bigcom13 0.000000e+00
bigcom15               bigcom15 0.000000e+00
bigcom16               bigcom16 0.000000e+00
bigcom21               bigcom21 0.000000e+00
bigcom22               bigcom22 0.000000e+00
bigcom24               bigcom24 0.000000e+00
bigcom26               bigcom26 0.000000e+00
bigcom28               bigcom28 0.000000e+00
bigcom30               bigcom30 0.000000e+00
bigcom31               bigcom31 0.000000e+00
bigcom32               bigcom32 0.000000e+00
bigcom33               bigcom33 0.000000e+00
bigcom34               bigcom34 0.000000e+00
bigcom36               bigcom36 0.000000e+00
bigcom37               bigcom37 0.000000e+00
bigcom38               bigcom38 0.000000e+00
bigcom39               bigcom39 0.000000e+00
bigcom43               bigcom43 0.000000e+00
bigcom44               bigcom44 0.000000e+00
bigcom46               bigcom46 0.000000e+00
bigcom47               bigcom47 0.000000e+00
bigcom49               bigcom49 0.000000e+00
bigcom50               bigcom50 0.000000e+00
bigcom51               bigcom51 0.000000e+00
bigcom52               bigcom52 0.000000e+00
bigcom54               bigcom54 0.000000e+00
bigcom56               bigcom56 0.000000e+00
bigcom62               bigcom62 0.000000e+00
bigcom66               bigcom66 0.000000e+00
bigcom68               bigcom68 0.000000e+00
bigcom69               bigcom69 0.000000e+00
bigcom71               bigcom71 0.000000e+00
bigcom72               bigcom72 0.000000e+00
bigcom73               bigcom73 0.000000e+00
bigcom74               bigcom74 0.000000e+00
bigcom75               bigcom75 0.000000e+00
bigcom76               bigcom76 0.000000e+00
bigcom77               bigcom77 0.000000e+00
bigcom79               bigcom79 0.000000e+00
bigcom80               bigcom80 0.000000e+00
bigcom82               bigcom82 0.000000e+00
bigcom83               bigcom83 0.000000e+00
bigcom84               bigcom84 0.000000e+00
bigcom85               bigcom85 0.000000e+00
bigcom87               bigcom87 0.000000e+00
bigcom89               bigcom89 0.000000e+00
bigcom91               bigcom91 0.000000e+00
bigcom92               bigcom92 0.000000e+00
bigcom93               bigcom93 0.000000e+00
bigcom96               bigcom96 0.000000e+00
bigcom97               bigcom97 0.000000e+00
bigcom98               bigcom98 0.000000e+00
bigcom101             bigcom101 0.000000e+00
bigcom104             bigcom104 0.000000e+00
bigcom106             bigcom106 0.000000e+00
bigcom109             bigcom109 0.000000e+00
bigcom113             bigcom113 0.000000e+00
bigcom116             bigcom116 0.000000e+00
bigcom120             bigcom120 0.000000e+00
bigcom123             bigcom123 0.000000e+00
bigcom126             bigcom126 0.000000e+00
bigcom127             bigcom127 0.000000e+00
bigcom137             bigcom137 0.000000e+00
bigcom139             bigcom139 0.000000e+00
bigcom140             bigcom140 0.000000e+00
bigcom143             bigcom143 0.000000e+00
bigcom145             bigcom145 0.000000e+00
bigcom146             bigcom146 0.000000e+00
bigcom147             bigcom147 0.000000e+00
bigcom149             bigcom149 0.000000e+00
bigcom153             bigcom153 0.000000e+00
bigcom154             bigcom154 0.000000e+00
bigcom156             bigcom156 0.000000e+00
bigcom157             bigcom157 0.000000e+00
bigcom158             bigcom158 0.000000e+00
bigcom160             bigcom160 0.000000e+00
bigcom161             bigcom161 0.000000e+00
bigcom162             bigcom162 0.000000e+00
bigcom164             bigcom164 0.000000e+00
bigcom166             bigcom166 0.000000e+00
bigcom167             bigcom167 0.000000e+00
bigcom171             bigcom171 0.000000e+00
bigcom173             bigcom173 0.000000e+00
bigcom175             bigcom175 0.000000e+00
bigcom176             bigcom176 0.000000e+00
bigcom177             bigcom177 0.000000e+00
bigcom178             bigcom178 0.000000e+00
bigcom180             bigcom180 0.000000e+00
bigcom181             bigcom181 0.000000e+00
bigcom184             bigcom184 0.000000e+00
bigcom186             bigcom186 0.000000e+00
bigcom187             bigcom187 0.000000e+00
bigcom189             bigcom189 0.000000e+00
bigcom194             bigcom194 0.000000e+00
bigcom195             bigcom195 0.000000e+00
bigcom196             bigcom196 0.000000e+00
bigcom204             bigcom204 0.000000e+00
bigcom205             bigcom205 0.000000e+00
bigcom212             bigcom212 0.000000e+00
bigcom214             bigcom214 0.000000e+00
bigcom222             bigcom222 0.000000e+00
bigcom223             bigcom223 0.000000e+00
bigcom226             bigcom226 0.000000e+00
bigcom227             bigcom227 0.000000e+00
bigcom229             bigcom229 0.000000e+00
bigcom233             bigcom233 0.000000e+00
bigcom236             bigcom236 0.000000e+00
bigcom237             bigcom237 0.000000e+00
bigcom246             bigcom246 0.000000e+00
bigcom248             bigcom248 0.000000e+00
bigcom249             bigcom249 0.000000e+00
bigcom250             bigcom250 0.000000e+00
bigcom254             bigcom254 0.000000e+00
bigcom266             bigcom266 0.000000e+00
bigcom269             bigcom269 0.000000e+00
bigcom272             bigcom272 0.000000e+00
bigcom274             bigcom274 0.000000e+00
bigcom281             bigcom281 0.000000e+00
bigcom291             bigcom291 0.000000e+00
bigcom292             bigcom292 0.000000e+00
bigcom295             bigcom295 0.000000e+00
bigcom299             bigcom299 0.000000e+00
bigcom301             bigcom301 0.000000e+00
bigcom306             bigcom306 0.000000e+00
bigcom309             bigcom309 0.000000e+00
bigcom314             bigcom314 0.000000e+00
bigcom321             bigcom321 0.000000e+00
bigcom341             bigcom341 0.000000e+00
bigcom350             bigcom350 0.000000e+00
bigcom353             bigcom353 0.000000e+00
bigcom359             bigcom359 0.000000e+00
bigcom363             bigcom363 0.000000e+00
bigcom365             bigcom365 0.000000e+00
bigcom385             bigcom385 0.000000e+00
bigcom386             bigcom386 0.000000e+00
bigcom408             bigcom408 0.000000e+00
bigcom412             bigcom412 0.000000e+00
bigcom480             bigcom480 0.000000e+00
membership_s3     membership_s3 0.000000e+00
membership_s6     membership_s6 0.000000e+00
membership_s7     membership_s7 0.000000e+00
membership_s8     membership_s8 0.000000e+00
membership_s9     membership_s9 0.000000e+00
membership_s11   membership_s11 0.000000e+00
membership_s12   membership_s12 0.000000e+00
membership_s14   membership_s14 0.000000e+00
membership_s16   membership_s16 0.000000e+00
membership_s17   membership_s17 0.000000e+00
membership_s20   membership_s20 0.000000e+00
membership_s22   membership_s22 0.000000e+00
membership_s25   membership_s25 0.000000e+00
membership_s26   membership_s26 0.000000e+00
membership_s27   membership_s27 0.000000e+00
membership_s28   membership_s28 0.000000e+00
membership_s33   membership_s33 0.000000e+00
membership_s37   membership_s37 0.000000e+00
pdi                         pdi 0.000000e+00
[1] "Dataset: all_CT Model RF, run: 5 of 10 2015-06-18 12:33:09"
     |      Out-of-bag   |
Tree |      MSE  %Var(y) |
   1 | 0.004512   258.13 |
   2 | 0.003686   210.88 |
   3 | 0.003455   197.68 |
   4 | 0.003356   192.00 |
   5 | 0.003251   186.00 |
   6 | 0.002965   169.60 |
   7 | 0.002897   165.76 |
   8 | 0.002811   160.82 |
   9 | 0.002672   152.88 |
  10 |  0.00255   145.87 |
  11 | 0.002462   140.83 |
  12 | 0.002488   142.34 |
  13 | 0.002402   137.41 |
  14 | 0.002347   134.28 |
  15 | 0.002347   134.26 |
  16 | 0.002375   135.86 |
  17 | 0.002336   133.66 |
  18 | 0.002306   131.93 |
  19 | 0.002272   129.99 |
  20 | 0.002271   129.91 |
  21 | 0.002236   127.90 |
  22 | 0.002226   127.33 |
  23 | 0.002202   126.00 |
  24 | 0.002171   124.17 |
  25 | 0.002159   123.49 |
  26 |  0.00214   122.40 |
  27 | 0.002127   121.71 |
  28 |  0.00214   122.40 |
  29 |  0.00214   122.42 |
  30 | 0.002132   121.96 |
  31 |   0.0021   120.12 |
  32 | 0.002091   119.64 |
  33 |  0.00207   118.44 |
  34 | 0.002076   118.78 |
  35 | 0.002072   118.54 |
  36 | 0.002068   118.31 |
  37 | 0.002062   117.99 |
  38 | 0.002047   117.10 |
  39 |  0.00204   116.69 |
  40 | 0.002035   116.41 |
  41 | 0.002022   115.69 |
  42 | 0.002029   116.09 |
  43 | 0.002022   115.67 |
  44 | 0.002005   114.70 |
  45 | 0.002002   114.52 |
  46 | 0.001993   114.02 |
  47 | 0.001999   114.36 |
  48 | 0.001997   114.23 |
  49 | 0.001991   113.91 |
  50 |  0.00199   113.82 |
  51 |  0.00199   113.86 |
  52 | 0.001985   113.56 |
  53 | 0.001985   113.55 |
  54 | 0.001983   113.47 |
  55 | 0.001977   113.11 |
  56 | 0.001971   112.77 |
  57 | 0.001975   112.99 |
  58 | 0.001972   112.80 |
  59 | 0.001967   112.51 |
  60 | 0.001965   112.39 |
  61 | 0.001964   112.39 |
  62 | 0.001963   112.29 |
  63 | 0.001961   112.19 |
  64 | 0.001963   112.29 |
  65 | 0.001962   112.26 |
  66 | 0.001963   112.30 |
  67 | 0.001962   112.24 |
  68 | 0.001957   111.95 |
  69 | 0.001958   112.01 |
  70 | 0.001958   112.00 |
  71 | 0.001956   111.92 |
  72 | 0.001954   111.80 |
  73 | 0.001953   111.71 |
  74 | 0.001953   111.71 |
  75 | 0.001956   111.87 |
  76 | 0.001951   111.62 |
  77 | 0.001948   111.44 |
  78 | 0.001948   111.45 |
  79 | 0.001946   111.30 |
  80 | 0.001946   111.34 |
  81 | 0.001945   111.30 |
  82 | 0.001946   111.34 |
  83 | 0.001947   111.41 |
  84 |  0.00195   111.55 |
  85 | 0.001947   111.37 |
  86 | 0.001944   111.22 |
  87 | 0.001944   111.23 |
  88 | 0.001941   111.03 |
  89 |  0.00194   110.97 |
  90 | 0.001937   110.83 |
  91 | 0.001936   110.76 |
  92 | 0.001935   110.69 |
  93 | 0.001939   110.96 |
  94 | 0.001937   110.81 |
  95 | 0.001933   110.57 |
  96 | 0.001932   110.53 |
  97 | 0.001932   110.50 |
  98 | 0.001933   110.59 |
  99 | 0.001932   110.54 |
 100 | 0.001933   110.58 |
[1] "Random Forest variable coefficients"
                      %IncMSE IncNodePurity
graph5           1.588341e-03  8.635403e-02
graph6           2.140344e-03  6.989572e-02
graph7           1.462351e-03  7.607356e-02
graph8           9.309718e-05  7.670801e-04
graph9           3.372075e-05  5.487763e-02
graph10          1.389589e-03  4.087498e-02
graph11          1.747802e-03  9.552439e-02
graph12          3.697310e-04  1.260827e-01
graph13          7.081172e-04  8.916510e-02
graph14          2.998796e-03  1.040168e-01
graph15          2.737996e-04  6.707951e-02
graph16          3.684885e-03  8.875858e-02
graph17          2.982105e-03  9.338483e-02
graph18          6.536339e-05  3.185274e-02
graph19          1.189738e-03  9.969557e-02
graph20          3.952111e-04  1.059689e-01
graph21          2.488937e-03  1.475891e-01
graph22          5.111280e-03  1.763773e-01
graph23          4.217319e-03  1.491538e-01
graph24          3.204670e-03  9.028316e-02
graph25          3.328152e-03  1.176189e-01
graph26          7.848594e-04  7.656915e-02
graph27          1.718047e-03  8.216509e-02
graph28          2.143257e-04  2.025275e-01
graph29          9.560737e-04  1.272416e-01
orbit0           6.659267e-06  1.666667e-02
orbit1           1.987938e-03  1.299514e-01
orbit2           1.772391e-04  7.772621e-02
orbit3           6.103259e-05  2.960791e-02
orbit4           6.298234e-05  3.537174e-02
orbit5           1.281596e-03  2.036880e-02
orbit6           9.211913e-04  1.069443e-01
orbit7           1.126411e-05  3.526252e-02
orbit8           2.189799e-04  4.854659e-02
orbit9           1.056061e-03  1.151417e-01
orbit10          1.309038e-04  3.224458e-02
orbit11          1.844493e-04  2.223989e-02
orbit12          4.105690e-03  6.666982e-02
orbit13          6.469656e-04  5.934663e-02
orbit14          2.498698e-05  4.874623e-02
orbit15          5.399658e-05  5.366908e-02
orbit16          1.240603e-03  5.511914e-02
orbit17          1.370690e-04  6.787336e-02
orbit18          8.479783e-04  2.183855e-01
orbit19          5.108836e-04  5.183711e-02
orbit20          1.865690e-03  1.687479e-01
orbit21          1.361799e-05  1.003110e-01
orbit22          1.594941e-03  1.647772e-01
orbit23          2.339783e-04  5.001800e-02
orbit24          7.139386e-04  1.741037e-01
orbit25          1.325919e-03  5.896907e-02
orbit26          1.318464e-04  4.557097e-02
orbit27          1.739658e-03  9.544151e-02
orbit28          1.594519e-03  8.637695e-02
orbit29          7.863426e-04  5.580765e-02
orbit30          1.693547e-04  1.059174e-01
orbit31          2.927555e-03  8.219856e-02
orbit32          1.508223e-03  8.005961e-02
orbit33          2.706412e-04  7.038812e-02
orbit34          4.396949e-04  8.087289e-02
orbit35          1.810381e-04  2.183987e-01
orbit36          2.128821e-03  1.237949e-01
orbit37          2.079941e-03  1.456813e-01
orbit38          1.636525e-04  5.674447e-02
orbit39          2.892745e-03  1.471627e-01
orbit40          9.772795e-04  1.055473e-01
orbit41          2.406791e-04  7.615135e-02
orbit42          5.235839e-06  2.102778e-02
orbit43          2.512593e-05  1.010900e-02
orbit44          7.423498e-05  1.355607e-02
orbit45          9.917072e-04  6.470220e-02
orbit46          3.679424e-04  9.789170e-02
orbit47          1.851602e-03  2.532596e-02
orbit48          4.208256e-05  1.230018e-02
orbit49          1.125264e-04  9.136634e-02
orbit50          4.977716e-04  3.102689e-02
orbit51          2.190918e-03  1.316326e-01
orbit52          2.517528e-03  2.271852e-01
orbit53          1.002153e-03  9.099996e-02
orbit54          1.753529e-03  8.974580e-02
orbit55          3.432042e-05  3.226340e-02
orbit56          2.183952e-03  2.645095e-01
orbit57          9.341766e-04  8.330397e-02
orbit58          4.845950e-04  8.673838e-02
orbit59          5.077084e-03  8.123310e-02
orbit60          2.146663e-04  2.602745e-02
orbit61          1.351607e-03  6.718485e-02
orbit62          2.700141e-03  6.488500e-02
orbit63          8.474410e-04  2.362357e-02
orbit64          1.153061e-04  1.127971e-01
orbit65          8.795726e-04  1.077247e-01
orbit66          3.115266e-04  8.900670e-02
orbit67          2.943944e-05  2.836492e-02
orbit68          1.792227e-03  9.683246e-02
orbit69          5.550098e-06  9.218077e-03
orbit70          1.188497e-03  1.238240e-01
orbit71          7.472600e-04  7.811729e-02
orbit72          3.145577e-04  2.981617e-02
AP              -4.510600e-06  1.428571e-02
bet              1.241959e-03  1.751241e-01
ecc             -2.090888e-06  1.470833e-02
eccrad           0.000000e+00  9.276705e-20
close            1.809356e-04  4.230423e-02
constraint       3.168348e-04  1.674978e-01
coreness         1.293235e-04  6.747850e-02
knn              2.804979e-03  2.615381e-01
hubscore         3.001082e-05  1.117204e-01
pagerank         1.463872e-03  2.619698e-01
trans            1.250962e-03  2.214509e-01
evcent           7.824537e-04  2.119960e-01
first           -1.008596e-06  1.060198e-02
upto_second      1.088633e-03  5.012693e-02
upto_third       9.005516e-04  3.804110e-02
upto_fourth      1.278499e-03  1.558485e-01
upto_fifth       1.202444e-03  1.499206e-01
upto_sixth       3.695731e-03  2.451552e-01
second           8.326435e-04  1.715979e-01
third            1.290867e-03  1.231436e-01
fourth           7.971350e-04  4.313963e-01
fifth            4.438409e-04  2.827752e-01
sixth            1.294534e-03  2.355819e-01
ratio1           1.872409e-03  2.462398e-01
ratio2           2.537211e-03  3.748088e-01
ratio3           8.251463e-04  1.154310e-01
ratio4           2.302560e-04  3.017747e-01
ratio5           1.029613e-03  6.083885e-01
ratio6           1.982547e-03  2.244214e-01
selfinter        9.201055e-06  3.903624e-02
walktrap_vertex  4.283124e-04  2.292258e-01
bigcom1          5.664388e-05  7.338677e-02
bigcom2          0.000000e+00  0.000000e+00
bigcom3          0.000000e+00  6.098637e-22
bigcom4          5.026019e-05  6.388835e-03
bigcom6          0.000000e+00  0.000000e+00
bigcom8          1.548229e-04  1.857429e-02
bigcom9          9.358479e-05  3.891875e-02
bigcom11         0.000000e+00  0.000000e+00
bigcom13         0.000000e+00  0.000000e+00
bigcom15         0.000000e+00  0.000000e+00
bigcom16         0.000000e+00  0.000000e+00
bigcom21         0.000000e+00  0.000000e+00
bigcom22         0.000000e+00  2.710505e-22
bigcom24         0.000000e+00  5.421011e-22
bigcom26         0.000000e+00  5.421011e-22
bigcom28         0.000000e+00  0.000000e+00
bigcom30         0.000000e+00  0.000000e+00
bigcom31         0.000000e+00  1.734723e-20
bigcom32         0.000000e+00  0.000000e+00
bigcom33         0.000000e+00  0.000000e+00
bigcom34         0.000000e+00  1.734723e-20
bigcom36         0.000000e+00  0.000000e+00
bigcom37         0.000000e+00  0.000000e+00
bigcom38         0.000000e+00  0.000000e+00
bigcom39         0.000000e+00  5.421011e-22
bigcom40         3.014041e-04  3.948189e-02
bigcom43         0.000000e+00  0.000000e+00
bigcom44         0.000000e+00  0.000000e+00
bigcom46         0.000000e+00  5.421011e-22
bigcom47         0.000000e+00  1.734723e-20
bigcom49         0.000000e+00  1.734723e-20
bigcom50         0.000000e+00  0.000000e+00
bigcom51         0.000000e+00  0.000000e+00
bigcom52         0.000000e+00  0.000000e+00
bigcom54         0.000000e+00  1.734723e-20
bigcom56         0.000000e+00  0.000000e+00
bigcom62         0.000000e+00  0.000000e+00
bigcom66         0.000000e+00  1.734723e-20
bigcom68         0.000000e+00  1.734723e-20
bigcom69         0.000000e+00  0.000000e+00
bigcom71         0.000000e+00  0.000000e+00
bigcom72         0.000000e+00  0.000000e+00
bigcom73         0.000000e+00  0.000000e+00
bigcom74         0.000000e+00  0.000000e+00
bigcom75         0.000000e+00  1.734723e-20
bigcom76         0.000000e+00  0.000000e+00
bigcom77         0.000000e+00  6.505213e-21
bigcom79         0.000000e+00  0.000000e+00
bigcom80         0.000000e+00  0.000000e+00
bigcom82         0.000000e+00  0.000000e+00
bigcom83         0.000000e+00  0.000000e+00
bigcom84         0.000000e+00  0.000000e+00
bigcom85         0.000000e+00  0.000000e+00
bigcom87         0.000000e+00  1.788934e-20
bigcom89         0.000000e+00  1.734723e-20
bigcom91         0.000000e+00  1.734723e-20
bigcom92         0.000000e+00  0.000000e+00
bigcom93         0.000000e+00  1.734723e-20
bigcom96         0.000000e+00  0.000000e+00
bigcom97         0.000000e+00  0.000000e+00
bigcom98         0.000000e+00  0.000000e+00
bigcom99         0.000000e+00  0.000000e+00
bigcom101        0.000000e+00  0.000000e+00
bigcom104        0.000000e+00  0.000000e+00
bigcom106        0.000000e+00  0.000000e+00
bigcom109        0.000000e+00  0.000000e+00
bigcom113        0.000000e+00  0.000000e+00
bigcom116        0.000000e+00  0.000000e+00
bigcom120        0.000000e+00  0.000000e+00
bigcom123        0.000000e+00  0.000000e+00
bigcom126        0.000000e+00  1.626303e-21
bigcom127        0.000000e+00  0.000000e+00
bigcom137        0.000000e+00  5.421011e-22
bigcom139        0.000000e+00  5.204170e-20
bigcom140        0.000000e+00  0.000000e+00
bigcom143        0.000000e+00  1.734723e-20
bigcom145        0.000000e+00  1.626303e-21
bigcom146        0.000000e+00  1.734723e-20
bigcom147        0.000000e+00  0.000000e+00
bigcom149        0.000000e+00  0.000000e+00
bigcom153        0.000000e+00  0.000000e+00
bigcom154        0.000000e+00  0.000000e+00
bigcom156        0.000000e+00  0.000000e+00
bigcom157        0.000000e+00  0.000000e+00
bigcom158        0.000000e+00  0.000000e+00
bigcom160        0.000000e+00  0.000000e+00
bigcom161        0.000000e+00  0.000000e+00
bigcom162        0.000000e+00  0.000000e+00
bigcom164        0.000000e+00  0.000000e+00
bigcom166        0.000000e+00  0.000000e+00
bigcom167        0.000000e+00  0.000000e+00
bigcom171        0.000000e+00  0.000000e+00
bigcom173        0.000000e+00  0.000000e+00
bigcom175        0.000000e+00  0.000000e+00
bigcom176        0.000000e+00  1.734723e-20
bigcom177        0.000000e+00  0.000000e+00
bigcom178        0.000000e+00  1.734723e-20
bigcom180        0.000000e+00  0.000000e+00
bigcom181        0.000000e+00  6.505213e-21
bigcom184        0.000000e+00  0.000000e+00
bigcom186        0.000000e+00  1.734723e-20
bigcom187        0.000000e+00  1.734723e-20
bigcom189        0.000000e+00  1.755052e-20
bigcom194        0.000000e+00  0.000000e+00
bigcom195        0.000000e+00  0.000000e+00
bigcom196        0.000000e+00  0.000000e+00
bigcom204        0.000000e+00  0.000000e+00
bigcom205        0.000000e+00  0.000000e+00
bigcom212        0.000000e+00  0.000000e+00
bigcom214        0.000000e+00  0.000000e+00
bigcom222        0.000000e+00  5.421011e-22
bigcom223        0.000000e+00  0.000000e+00
bigcom226        0.000000e+00  0.000000e+00
bigcom227        0.000000e+00  0.000000e+00
bigcom229        0.000000e+00  0.000000e+00
bigcom233        0.000000e+00  0.000000e+00
bigcom236        0.000000e+00  0.000000e+00
bigcom237        0.000000e+00  0.000000e+00
bigcom246        0.000000e+00  0.000000e+00
bigcom248        0.000000e+00  0.000000e+00
bigcom249        0.000000e+00  0.000000e+00
bigcom250        0.000000e+00  0.000000e+00
bigcom254        0.000000e+00  1.734723e-20
bigcom266        0.000000e+00  1.734723e-20
bigcom269        0.000000e+00  0.000000e+00
bigcom272        0.000000e+00  0.000000e+00
bigcom274        0.000000e+00  1.355253e-22
bigcom281        0.000000e+00  0.000000e+00
bigcom291        0.000000e+00  1.734723e-20
bigcom292        0.000000e+00  1.734723e-20
bigcom295        0.000000e+00  0.000000e+00
bigcom299        0.000000e+00  0.000000e+00
bigcom301        0.000000e+00  1.734723e-20
bigcom306        0.000000e+00  0.000000e+00
bigcom309        0.000000e+00  0.000000e+00
bigcom314        0.000000e+00  0.000000e+00
bigcom321        0.000000e+00  0.000000e+00
bigcom341        0.000000e+00  1.734723e-20
bigcom350        0.000000e+00  0.000000e+00
bigcom353        0.000000e+00  1.626303e-21
bigcom359        0.000000e+00  0.000000e+00
bigcom363        0.000000e+00  0.000000e+00
bigcom365        0.000000e+00  0.000000e+00
bigcom385        0.000000e+00  1.734723e-20
bigcom386        0.000000e+00  0.000000e+00
bigcom408        0.000000e+00  0.000000e+00
bigcom412        0.000000e+00  1.734723e-20
bigcom480        0.000000e+00  0.000000e+00
spin_vertex      3.276342e-04  1.247201e-01
membership_s1    2.343406e-05  3.670093e-05
membership_s3    0.000000e+00  0.000000e+00
membership_s4    1.250970e-06  1.273988e-02
membership_s5    4.446915e-06  1.128286e-02
membership_s6    0.000000e+00  2.032879e-21
membership_s7    0.000000e+00  6.776264e-22
membership_s8    0.000000e+00  0.000000e+00
membership_s9    0.000000e+00  0.000000e+00
membership_s11   0.000000e+00  0.000000e+00
membership_s12   0.000000e+00  0.000000e+00
membership_s14   0.000000e+00  1.734723e-20
membership_s15   2.173469e-05  5.320151e-02
membership_s16   0.000000e+00  0.000000e+00
membership_s17   0.000000e+00  0.000000e+00
membership_s18   9.484921e-05  1.039929e-01
membership_s20   0.000000e+00  0.000000e+00
membership_s21   7.811999e-05  6.818735e-02
membership_s22   0.000000e+00  0.000000e+00
membership_s24  -1.767305e-05  7.497800e-02
membership_s25   0.000000e+00  0.000000e+00
membership_s26   0.000000e+00  0.000000e+00
membership_s27   0.000000e+00  2.032879e-22
membership_s28   0.000000e+00  0.000000e+00
membership_s30   1.872012e-05  6.436818e-02
membership_s31   2.095248e-05  1.350487e-02
membership_s32   6.983912e-05  9.854714e-02
membership_s33   0.000000e+00  0.000000e+00
membership_s36   1.706502e-05  5.997722e-02
membership_s37   0.000000e+00  1.084202e-21
V1               3.132447e-03  4.639786e-01
V2               1.114382e-03  6.759327e-01
pdi              0.000000e+00  3.625301e-20
adhesion         1.038099e-03  2.508111e-01
cohesion         9.835343e-04  2.194004e-01
inner            2.346866e-03  3.119414e-01
outer            5.147240e-04  4.114158e-01
ioratio          1.815221e-03  2.070057e-01
comsize          4.864242e-04  6.066487e-01
[1] "Dataset: all_CT Model GLM, run: 5 of 10 2015-06-18 12:35:01"
[1] "glmnet variable coefficients"
                         [,1]          [,2]
(Intercept)     -6.345803e+00 -6.350347e+00
graph0          -3.424049e-42 -1.847127e-06
graph1          -2.087263e-45 -1.072744e-09
graph2           5.091166e-45  2.700988e-08
graph3          -7.581973e-47 -3.854371e-11
graph4          -2.760200e-48 -1.420013e-12
graph5          -3.825404e-44 -2.053752e-08
graph6          -4.162046e-46 -2.052534e-10
graph7          -3.074198e-44 -1.619978e-08
graph8           5.380670e-43  3.154550e-07
graph9          -1.515432e-48 -7.695855e-13
graph10         -5.617893e-50 -2.789725e-14
graph11         -6.216932e-51 -3.233683e-15
graph12         -3.753974e-48 -1.905512e-12
graph13         -1.587131e-47 -7.855184e-12
graph14         -1.642787e-49 -6.444251e-14
graph15         -7.090852e-46 -3.629126e-10
graph16         -1.321025e-47 -6.667204e-12
graph17         -3.290518e-47 -1.707171e-11
graph18         -5.242866e-46 -2.667908e-10
graph19         -1.221490e-46 -6.342495e-11
graph20         -3.750500e-45 -2.035508e-09
graph21         -7.895482e-46 -4.165971e-10
graph22         -2.579217e-45 -1.362136e-09
graph23         -6.192551e-46 -3.163043e-10
graph24         -2.102154e-45 -1.128562e-09
graph25         -1.164719e-44 -6.289476e-09
graph26         -8.689336e-45 -4.670764e-09
graph27         -6.141753e-44 -3.327656e-08
graph28         -3.350887e-44 -1.738145e-08
graph29          1.042436e-42  5.951271e-07
orbit0          -3.424049e-42 -1.846962e-06
orbit1          -1.638847e-44 -7.723212e-09
orbit2          -2.073850e-45 -1.070485e-09
orbit3           5.091166e-45  2.706983e-08
orbit4           3.403287e-46  2.154276e-10
orbit5          -9.140707e-47 -4.713805e-11
orbit6          -3.269129e-46 -1.799039e-10
orbit7          -1.607277e-48 -7.847600e-13
orbit8          -3.825404e-44 -2.053544e-08
orbit9          -1.889653e-44 -9.999308e-09
orbit10          8.311820e-46  5.677291e-10
orbit11         -6.476419e-46 -3.333346e-10
orbit12         -6.994075e-45 -9.601666e-10
orbit13         -5.243761e-44 -2.801414e-08
orbit14          5.380670e-43  3.154924e-07
orbit15          1.852566e-47  1.090037e-11
orbit16         -3.051147e-48 -1.612353e-12
orbit17          5.020636e-48  3.228541e-12
orbit18         -1.130852e-48 -5.322750e-13
orbit19         -8.317765e-48 -4.543180e-12
orbit20          9.039318e-49  5.588352e-13
orbit21         -5.309601e-50 -2.642407e-14
orbit22         -5.733750e-49 -3.164049e-13
orbit23         -2.766639e-51 -1.328027e-15
orbit24          1.100168e-46  6.373288e-11
orbit25         -2.327593e-48  6.740021e-13
orbit26         -4.623272e-48 -2.390804e-12
orbit27          8.268390e-46  4.747271e-10
orbit28         -9.840908e-47 -5.165876e-11
orbit29         -3.817128e-47 -1.814452e-11
orbit30         -2.944912e-47 -1.440550e-11
orbit31         -1.044686e-46 -5.756016e-11
orbit32          2.666401e-47  1.512257e-11
orbit33         -3.660419e-49 -1.800761e-13
orbit34         -7.090852e-46 -3.628363e-10
orbit35         -1.840250e-46 -8.251418e-11
orbit36         -3.108850e-46 -1.686248e-10
orbit37          1.066869e-46  6.342046e-11
orbit38         -1.683161e-47 -8.677811e-12
orbit39         -2.872750e-45 -1.569897e-09
orbit40         -6.588702e-47 -2.953626e-11
orbit41         -1.907557e-46 -1.008595e-10
orbit42         -3.444380e-47 -1.777156e-11
orbit43         -7.778774e-46 -3.778709e-10
orbit44         -7.752927e-46 -4.006202e-10
orbit45          9.145714e-46  5.841593e-10
orbit46         -8.072677e-46 -4.151827e-10
orbit47         -2.845943e-46 -1.493160e-10
orbit48         -2.100940e-46 -1.085511e-10
orbit49         -8.475246e-45 -4.582717e-09
orbit50         -4.330576e-45 -2.352413e-09
orbit51         -2.635772e-45 -1.387344e-09
orbit52         -4.351652e-45 -2.258008e-09
orbit53         -1.250433e-45 -6.614305e-10
orbit54          1.017508e-44  5.897794e-09
orbit55         -4.408329e-45 -2.375151e-09
orbit56         -5.300087e-44 -2.917642e-08
orbit57         -6.571963e-46 -3.220564e-10
orbit58         -1.281518e-45 -6.603019e-10
orbit59         -9.396886e-45 -5.049713e-09
orbit60         -5.576201e-45 -3.011591e-09
orbit61         -3.623024e-45 -1.925577e-09
orbit62         -1.023145e-43 -5.534414e-08
orbit63         -2.284344e-44 -1.233224e-08
orbit64         -2.516208e-44 -1.358209e-08
orbit65         -1.033632e-43 -5.587343e-08
orbit66         -2.635889e-44 -1.421932e-08
orbit67         -1.252438e-44 -6.710379e-09
orbit68         -9.578238e-44 -5.205324e-08
orbit69         -1.270424e-43 -6.812163e-08
orbit70         -1.692982e-43 -8.976408e-08
orbit71         -3.627084e-44 -1.855221e-08
orbit72          1.042436e-42  5.951852e-07
AP              -1.954314e-39 -1.088803e-03
bet             -3.632873e-46 -1.933591e-10
ecc              1.678742e-40  9.154758e-05
eccrad           1.007245e-39  5.492808e-04
close           -4.310828e-40 -1.979407e-04
constraint      -5.291432e-40 -2.947921e-04
coreness         2.019194e-41  1.135451e-05
knn             -1.032357e-42 -5.696783e-07
hubscore        -4.716814e-40 -1.897183e-04
pagerank        -5.451975e-39 -3.044921e-03
trans            2.296719e-39  1.280285e-03
evcent          -4.785200e-40 -1.932003e-04
first           -3.424049e-42 -1.846656e-06
upto_second     -5.768547e-44 -3.013380e-08
upto_third       1.129034e-44  6.650898e-09
upto_fourth     -5.438317e-44 -2.999434e-08
upto_fifth      -2.523056e-43 -1.401836e-07
upto_sixth       1.045798e-43  5.929944e-08
second          -5.604184e-44 -2.921223e-08
third            2.658373e-44  1.511021e-08
fourth          -6.375377e-44 -3.607086e-08
fifth            3.967696e-44  2.169845e-08
sixth            4.247905e-43  2.362692e-07
ratio1          -1.067183e-42 -5.891938e-07
ratio2          -3.217381e-42 -1.797823e-06
ratio3          -7.252578e-42 -4.062626e-06
ratio4          -1.700357e-43 -1.038770e-07
ratio5          -1.769051e-42 -9.890587e-07
ratio6           4.577991e-44  2.459651e-08
selfinter       -2.985019e-40 -1.658908e-04
walktrap_vertex  4.631371e-40  2.572646e-04
bigcom1          6.945545e-40  3.879371e-04
bigcom2         -1.770480e-39 -9.883324e-04
bigcom3         -1.817507e-39 -1.014034e-03
bigcom4         -1.903345e-40 -1.062181e-04
bigcom6         -1.769446e-39 -9.869837e-04
bigcom8          1.869766e-39  1.042892e-03
bigcom9          1.667323e-38  9.300621e-03
bigcom11        -1.771515e-39 -9.885682e-04
bigcom13        -1.773885e-39 -9.913456e-04
bigcom15        -1.773589e-39 -9.892713e-04
bigcom16        -1.770480e-39 -9.883858e-04
bigcom21        -1.780885e-39 -9.942737e-04
bigcom22        -1.800537e-39 -1.004402e-03
bigcom24        -1.769741e-39 -9.875607e-04
bigcom26        -1.783131e-39 -9.956618e-04
bigcom28        -1.828789e-39 -1.019525e-03
bigcom30        -1.786585e-39 -9.973107e-04
bigcom31        -1.769446e-39 -9.881546e-04
bigcom32        -1.771515e-39 -9.892418e-04
bigcom33        -1.769299e-39 -9.866399e-04
bigcom34        -1.769446e-39 -9.879073e-04
bigcom36        -1.771071e-39 -9.882426e-04
bigcom37        -1.769446e-39 -9.874991e-04
bigcom38        -1.770628e-39 -9.932469e-04
bigcom39        -1.773440e-39 -9.899054e-04
bigcom40         2.607992e-39  1.454503e-03
bigcom43        -1.769889e-39 -9.862267e-04
bigcom44        -1.796115e-39 -1.001428e-03
bigcom46        -1.771811e-39 -9.882734e-04
bigcom47        -1.771219e-39 -9.881294e-04
bigcom49        -1.770776e-39 -9.889290e-04
bigcom50        -1.770332e-39 -9.888805e-04
bigcom51        -1.769446e-39 -9.881988e-04
bigcom52        -1.769741e-39 -9.886104e-04
bigcom54        -1.769446e-39 -9.892071e-04
bigcom56        -1.771219e-39 -9.883660e-04
bigcom62        -1.769594e-39 -9.874747e-04
bigcom66        -1.769594e-39 -9.874213e-04
bigcom68        -1.769741e-39 -9.875260e-04
bigcom69        -1.771071e-39 -9.902517e-04
bigcom71        -1.771219e-39 -9.874816e-04
bigcom72        -1.769741e-39 -9.881911e-04
bigcom73        -1.771663e-39 -9.881072e-04
bigcom74        -1.770480e-39 -9.890495e-04
bigcom75        -1.769299e-39 -9.867334e-04
bigcom76        -1.770185e-39 -9.871506e-04
bigcom77        -1.769889e-39 -9.887065e-04
bigcom79        -1.769446e-39 -9.884303e-04
bigcom80        -1.770037e-39 -9.880023e-04
bigcom82        -1.769741e-39 -9.873009e-04
bigcom83        -1.769299e-39 -9.867006e-04
bigcom84        -1.770037e-39 -9.880051e-04
bigcom85        -1.769741e-39 -9.888677e-04
bigcom87        -1.770185e-39 -9.876688e-04
bigcom89        -1.769299e-39 -9.854085e-04
bigcom91        -1.770185e-39 -9.884293e-04
bigcom92        -1.773589e-39 -9.910403e-04
bigcom93        -1.769299e-39 -9.860126e-04
bigcom96        -1.769004e-39 -9.887021e-04
bigcom97        -1.770923e-39 -9.891220e-04
bigcom98        -1.769446e-39 -9.888425e-04
bigcom99        -1.769299e-39 -9.953456e-04
bigcom101       -1.771959e-39 -1.004939e-03
bigcom104       -1.770037e-39 -9.873325e-04
bigcom106       -1.769741e-39 -9.881555e-04
bigcom109       -1.769594e-39 -9.879615e-04
bigcom113       -1.769889e-39 -9.917359e-04
bigcom116       -1.775667e-39 -9.905425e-04
bigcom120       -1.769446e-39 -9.877332e-04
bigcom123       -1.769594e-39 -9.868857e-04
bigcom126       -1.769446e-39 -9.897190e-04
bigcom127       -1.769889e-39 -9.879124e-04
bigcom137       -1.770480e-39 -9.889225e-04
bigcom139       -1.769594e-39 -9.870074e-04
bigcom140       -1.769741e-39 -9.877628e-04
bigcom143       -1.769594e-39 -9.876833e-04
bigcom145       -1.769741e-39 -9.864204e-04
bigcom146       -1.769741e-39 -9.857163e-04
bigcom147       -1.771367e-39 -9.892507e-04
bigcom149       -1.769299e-39 -9.876415e-04
bigcom153       -1.770628e-39 -9.883636e-04
bigcom154       -1.770628e-39 -9.871426e-04
bigcom156       -1.769741e-39 -9.879452e-04
bigcom157       -1.771219e-39 -9.882636e-04
bigcom158       -1.769446e-39 -9.949281e-04
bigcom160       -1.769299e-39 -9.874677e-04
bigcom161       -1.769594e-39 -9.889231e-04
bigcom162       -1.769151e-39 -9.856180e-04
bigcom164       -1.769446e-39 -9.888202e-04
bigcom166       -1.770185e-39 -9.869582e-04
bigcom167       -1.771959e-39 -9.887051e-04
bigcom171       -1.770037e-39 -9.888807e-04
bigcom173       -1.769741e-39 -9.869194e-04
bigcom175       -1.769299e-39 -9.868094e-04
bigcom176       -1.769446e-39 -9.919717e-04
bigcom177       -1.769446e-39 -9.886551e-04
bigcom178       -1.769594e-39 -9.889159e-04
bigcom180       -1.769299e-39 -9.880827e-04
bigcom181       -1.771367e-39 -9.899417e-04
bigcom184       -1.769594e-39 -9.857206e-04
bigcom186       -1.769299e-39 -9.884421e-04
bigcom187       -1.769151e-39 -9.870442e-04
bigcom189       -1.770332e-39 -9.950550e-04
bigcom194       -1.769889e-39 -9.871084e-04
bigcom195       -1.769446e-39 -9.894828e-04
bigcom196       -1.769151e-39 -9.881117e-04
bigcom204       -1.769741e-39 -9.873780e-04
bigcom205       -1.769151e-39 -9.878262e-04
bigcom212       -1.769446e-39 -9.870425e-04
bigcom214       -1.769741e-39 -9.874519e-04
bigcom222       -1.769446e-39 -9.878790e-04
bigcom223       -1.769446e-39 -9.912359e-04
bigcom226       -1.769446e-39 -9.881572e-04
bigcom227       -1.769446e-39 -9.857392e-04
bigcom229       -1.769151e-39 -9.859321e-04
bigcom233       -1.769446e-39 -9.881585e-04
bigcom236       -1.769446e-39 -9.867036e-04
bigcom237       -1.769446e-39 -9.885125e-04
bigcom246       -1.770776e-39 -9.891872e-04
bigcom248       -1.771219e-39 -9.921187e-04
bigcom249       -1.769594e-39 -9.873938e-04
bigcom250       -1.771071e-39 -9.879785e-04
bigcom254       -1.769594e-39 -9.885775e-04
bigcom266       -1.769151e-39 -9.885428e-04
bigcom269       -1.769889e-39 -9.874257e-04
bigcom272       -1.769446e-39 -9.888926e-04
bigcom274       -1.775370e-39 -9.970420e-04
bigcom281       -1.769594e-39 -9.875286e-04
bigcom291       -1.769446e-39 -9.887021e-04
bigcom292       -1.769446e-39 -9.882374e-04
bigcom295       -1.769594e-39 -9.880230e-04
bigcom299       -1.769446e-39 -9.882932e-04
bigcom301       -1.770185e-39 -9.886440e-04
bigcom306       -1.769299e-39 -9.880543e-04
bigcom309       -1.769594e-39 -9.876089e-04
bigcom314       -1.769446e-39 -9.882363e-04
bigcom321       -1.770332e-39 -9.888362e-04
bigcom341       -1.769299e-39 -9.863352e-04
bigcom350       -1.769004e-39 -9.885241e-04
bigcom353       -1.769299e-39 -9.889218e-04
bigcom359       -1.769446e-39 -9.886585e-04
bigcom363       -1.769151e-39 -1.006897e-03
bigcom365       -1.769594e-39 -9.876853e-04
bigcom385       -1.769741e-39 -9.886774e-04
bigcom386       -1.769446e-39 -9.859299e-04
bigcom408       -1.769889e-39 -9.875890e-04
bigcom412       -1.769594e-39 -9.873513e-04
bigcom480       -1.769446e-39 -9.884707e-04
spin_vertex     -1.342919e-39 -7.497212e-04
membership_s1   -1.055768e-39 -5.891797e-04
membership_s3   -1.771515e-39 -9.899744e-04
membership_s4    6.279256e-40  3.491372e-04
membership_s5    3.052761e-40  1.699545e-04
membership_s6   -1.913415e-39 -1.062167e-03
membership_s7   -1.874028e-39 -1.046220e-03
membership_s8   -1.770628e-39 -9.887085e-04
membership_s9   -1.771367e-39 -9.901653e-04
membership_s11  -1.770480e-39 -9.896980e-04
membership_s12  -1.770628e-39 -9.884912e-04
membership_s14  -1.770037e-39 -9.893094e-04
membership_s15   4.376819e-39  2.441244e-03
membership_s16  -1.770776e-39 -9.885292e-04
membership_s17  -1.770037e-39 -9.883507e-04
membership_s18   9.281853e-39  5.177634e-03
membership_s20  -1.769594e-39 -9.881113e-04
membership_s21   1.047416e-38  5.842870e-03
membership_s22  -1.773144e-39 -9.896436e-04
membership_s24   2.717061e-38  1.515744e-02
membership_s25  -1.772848e-39 -9.894426e-04
membership_s26  -1.771219e-39 -9.895614e-04
membership_s27  -1.898346e-39 -1.059545e-03
membership_s28  -1.771367e-39 -9.888504e-04
membership_s30   4.991470e-40  2.787128e-04
membership_s31   1.688236e-39  9.406122e-04
membership_s32  -3.302122e-40 -1.844586e-04
membership_s33  -1.769741e-39 -9.893632e-04
membership_s36  -6.709109e-40 -3.744627e-04
membership_s37  -1.782981e-39 -9.951028e-04
V1               2.095936e-39  1.159089e-03
V2               2.081102e-39  1.160428e-03
pdi             -2.979777e-37 -1.626142e-01
adhesion        -9.970495e-44 -5.506288e-08
cohesion         1.994408e-43  1.101421e-07
inner            1.052924e-43  5.836855e-08
outer            1.224387e-43  6.761308e-08
ioratio          2.220901e-43 -1.487377e-05
comsize          2.505238e-43  1.374099e-07
[1] "Dataset: all_CT Model GBM, run: 6 of 10 2015-06-18 12:35:02"
Iter   TrainDeviance   ValidDeviance   StepSize   Improve
     1        0.0236            -nan     0.0100   -0.0000
     2        0.0221            -nan     0.0100   -0.0000
     3        0.0210            -nan     0.0100   -0.0000
     4        0.0203            -nan     0.0100   -0.0000
     5        0.0194            -nan     0.0100   -0.0000
     6        0.0179            -nan     0.0100   -0.0000
     7        0.0172            -nan     0.0100   -0.0000
     8        0.0169            -nan     0.0100   -0.0000
     9        0.0166            -nan     0.0100   -0.0000
    10        0.0161            -nan     0.0100   -0.0000
    20        0.0135            -nan     0.0100   -0.0000
    40        0.0111            -nan     0.0100   -0.0000
    60        0.0096            -nan     0.0100   -0.0000
    80        0.0084            -nan     0.0100   -0.0000
   100        0.0075            -nan     0.0100   -0.0000
   120        0.0069            -nan     0.0100   -0.0000
   140        0.0063            -nan     0.0100   -0.0000
   160        0.0058            -nan     0.0100   -0.0000
   180        0.0053            -nan     0.0100   -0.0000
   200        0.0050            -nan     0.0100   -0.0000
   220        0.0047            -nan     0.0100   -0.0000
   240        0.0044            -nan     0.0100   -0.0000
   260        0.0042            -nan     0.0100   -0.0000
   280        0.0039            -nan     0.0100   -0.0000
   300        0.0037            -nan     0.0100   -0.0000
   320        0.0035            -nan     0.0100   -0.0000
   340        0.0034            -nan     0.0100   -0.0000
   357        0.0032            -nan     0.0100   -0.0000

[1] "GBM variable coefficients"
                            var     rel.inf
comsize                 comsize 9.252101662
outer                     outer 7.603840001
ratio5                   ratio5 5.335385029
V2                           V2 3.775710441
pagerank               pagerank 3.735106418
V1                           V1 3.334250318
trans                     trans 3.177296583
walktrap_vertex walktrap_vertex 2.217194572
fifth                     fifth 2.107110441
graph5                   graph5 2.067850773
fourth                   fourth 1.827726587
inner                     inner 1.782601253
graph25                 graph25 1.743639478
ratio2                   ratio2 1.681047667
orbit56                 orbit56 1.670258445
orbit36                 orbit36 1.641789674
graph1                   graph1 1.606514166
ioratio                 ioratio 1.456153632
orbit18                 orbit18 1.402644211
bet                         bet 1.319073130
graph20                 graph20 1.234106763
spin_vertex         spin_vertex 1.213248976
graph22                 graph22 1.134130634
graph0                   graph0 1.067932016
sixth                     sixth 0.966916575
third                     third 0.956543221
knn                         knn 0.954815977
orbit37                 orbit37 0.943635709
adhesion               adhesion 0.876652949
graph4                   graph4 0.864873379
orbit39                 orbit39 0.861567557
graph23                 graph23 0.858955931
cohesion               cohesion 0.765748971
ratio4                   ratio4 0.743504663
ratio6                   ratio6 0.696405768
membership_s18   membership_s18 0.684615639
ratio1                   ratio1 0.676500931
graph13                 graph13 0.672889807
constraint           constraint 0.666900159
graph12                 graph12 0.645034511
graph29                 graph29 0.618495412
graph26                 graph26 0.616343471
membership_s21   membership_s21 0.609870389
upto_sixth           upto_sixth 0.605424145
membership_s32   membership_s32 0.582399473
graph7                   graph7 0.574503800
orbit32                 orbit32 0.547754297
orbit54                 orbit54 0.530904041
bigcom1                 bigcom1 0.504087514
graph10                 graph10 0.493049272
upto_fifth           upto_fifth 0.474993243
hubscore               hubscore 0.471300892
graph14                 graph14 0.470665507
coreness               coreness 0.463260204
bigcom9                 bigcom9 0.462105007
graph3                   graph3 0.458690541
orbit16                 orbit16 0.433713574
graph9                   graph9 0.432611068
graph17                 graph17 0.431923013
orbit30                 orbit30 0.428595884
graph21                 graph21 0.420538724
graph6                   graph6 0.415978964
orbit27                 orbit27 0.411825769
orbit65                 orbit65 0.395801399
orbit35                 orbit35 0.392759437
orbit9                   orbit9 0.378097802
orbit52                 orbit52 0.366679925
graph8                   graph8 0.364932079
membership_s30   membership_s30 0.359585626
membership_s15   membership_s15 0.358248558
close                     close 0.326969512
graph2                   graph2 0.318205520
graph11                 graph11 0.314178032
orbit47                 orbit47 0.310136123
bigcom40               bigcom40 0.307291924
orbit19                 orbit19 0.292179377
graph28                 graph28 0.292133836
orbit41                 orbit41 0.284197939
graph27                 graph27 0.279006802
orbit62                 orbit62 0.272614889
orbit40                 orbit40 0.271217797
membership_s31   membership_s31 0.256628620
graph18                 graph18 0.223390332
orbit50                 orbit50 0.221886753
orbit38                 orbit38 0.211051443
bigcom4                 bigcom4 0.207466585
orbit22                 orbit22 0.205891937
orbit4                   orbit4 0.201696199
ratio3                   ratio3 0.201332867
orbit25                 orbit25 0.193728535
orbit2                   orbit2 0.189294187
graph15                 graph15 0.177640238
graph24                 graph24 0.176734821
orbit55                 orbit55 0.171502029
orbit45                 orbit45 0.170794459
graph19                 graph19 0.165974008
orbit26                 orbit26 0.154988434
orbit24                 orbit24 0.147292302
orbit64                 orbit64 0.147058943
orbit59                 orbit59 0.145947942
orbit51                 orbit51 0.145860726
orbit66                 orbit66 0.145339867
orbit20                 orbit20 0.143533902
orbit70                 orbit70 0.142698549
orbit31                 orbit31 0.135351929
upto_third           upto_third 0.134341952
orbit6                   orbit6 0.119929187
graph16                 graph16 0.116064319
membership_s4     membership_s4 0.115958702
orbit7                   orbit7 0.110300383
orbit21                 orbit21 0.104609472
orbit28                 orbit28 0.102408229
orbit48                 orbit48 0.102259059
orbit46                 orbit46 0.096798865
orbit10                 orbit10 0.091738352
orbit44                 orbit44 0.084582143
orbit5                   orbit5 0.074206120
orbit13                 orbit13 0.073464404
orbit17                 orbit17 0.070257774
upto_second         upto_second 0.070212789
orbit53                 orbit53 0.068958347
orbit49                 orbit49 0.066482975
orbit57                 orbit57 0.062088214
orbit33                 orbit33 0.060068959
orbit42                 orbit42 0.058025451
second                   second 0.055843691
orbit63                 orbit63 0.054746867
bigcom189             bigcom189 0.032845036
ecc                         ecc 0.027061724
orbit69                 orbit69 0.025435802
orbit11                 orbit11 0.024628610
bigcom8                 bigcom8 0.024120949
orbit60                 orbit60 0.023810921
orbit61                 orbit61 0.023611700
orbit1                   orbit1 0.017328180
membership_s36   membership_s36 0.013993398
orbit12                 orbit12 0.010965682
orbit71                 orbit71 0.010281809
orbit68                 orbit68 0.009175800
orbit29                 orbit29 0.007797849
membership_s1     membership_s1 0.004613834
bigcom99               bigcom99 0.002351447
orbit0                   orbit0 0.000000000
orbit3                   orbit3 0.000000000
orbit8                   orbit8 0.000000000
orbit14                 orbit14 0.000000000
orbit15                 orbit15 0.000000000
orbit23                 orbit23 0.000000000
orbit34                 orbit34 0.000000000
orbit43                 orbit43 0.000000000
orbit58                 orbit58 0.000000000
orbit67                 orbit67 0.000000000
orbit72                 orbit72 0.000000000
AP                           AP 0.000000000
eccrad                   eccrad 0.000000000
evcent                   evcent 0.000000000
first                     first 0.000000000
upto_fourth         upto_fourth 0.000000000
selfinter             selfinter 0.000000000
bigcom2                 bigcom2 0.000000000
bigcom3                 bigcom3 0.000000000
bigcom6                 bigcom6 0.000000000
bigcom11               bigcom11 0.000000000
bigcom13               bigcom13 0.000000000
bigcom15               bigcom15 0.000000000
bigcom16               bigcom16 0.000000000
bigcom21               bigcom21 0.000000000
bigcom22               bigcom22 0.000000000
bigcom24               bigcom24 0.000000000
bigcom26               bigcom26 0.000000000
bigcom28               bigcom28 0.000000000
bigcom30               bigcom30 0.000000000
bigcom31               bigcom31 0.000000000
bigcom32               bigcom32 0.000000000
bigcom33               bigcom33 0.000000000
bigcom34               bigcom34 0.000000000
bigcom36               bigcom36 0.000000000
bigcom37               bigcom37 0.000000000
bigcom38               bigcom38 0.000000000
bigcom39               bigcom39 0.000000000
bigcom43               bigcom43 0.000000000
bigcom44               bigcom44 0.000000000
bigcom46               bigcom46 0.000000000
bigcom47               bigcom47 0.000000000
bigcom49               bigcom49 0.000000000
bigcom50               bigcom50 0.000000000
bigcom51               bigcom51 0.000000000
bigcom52               bigcom52 0.000000000
bigcom54               bigcom54 0.000000000
bigcom56               bigcom56 0.000000000
bigcom62               bigcom62 0.000000000
bigcom66               bigcom66 0.000000000
bigcom68               bigcom68 0.000000000
bigcom69               bigcom69 0.000000000
bigcom71               bigcom71 0.000000000
bigcom72               bigcom72 0.000000000
bigcom73               bigcom73 0.000000000
bigcom74               bigcom74 0.000000000
bigcom75               bigcom75 0.000000000
bigcom76               bigcom76 0.000000000
bigcom77               bigcom77 0.000000000
bigcom79               bigcom79 0.000000000
bigcom80               bigcom80 0.000000000
bigcom82               bigcom82 0.000000000
bigcom83               bigcom83 0.000000000
bigcom84               bigcom84 0.000000000
bigcom85               bigcom85 0.000000000
bigcom87               bigcom87 0.000000000
bigcom89               bigcom89 0.000000000
bigcom91               bigcom91 0.000000000
bigcom92               bigcom92 0.000000000
bigcom93               bigcom93 0.000000000
bigcom96               bigcom96 0.000000000
bigcom97               bigcom97 0.000000000
bigcom98               bigcom98 0.000000000
bigcom101             bigcom101 0.000000000
bigcom104             bigcom104 0.000000000
bigcom106             bigcom106 0.000000000
bigcom109             bigcom109 0.000000000
bigcom113             bigcom113 0.000000000
bigcom116             bigcom116 0.000000000
bigcom120             bigcom120 0.000000000
bigcom123             bigcom123 0.000000000
bigcom126             bigcom126 0.000000000
bigcom127             bigcom127 0.000000000
bigcom137             bigcom137 0.000000000
bigcom139             bigcom139 0.000000000
bigcom140             bigcom140 0.000000000
bigcom143             bigcom143 0.000000000
bigcom145             bigcom145 0.000000000
bigcom146             bigcom146 0.000000000
bigcom147             bigcom147 0.000000000
bigcom149             bigcom149 0.000000000
bigcom153             bigcom153 0.000000000
bigcom154             bigcom154 0.000000000
bigcom156             bigcom156 0.000000000
bigcom157             bigcom157 0.000000000
bigcom158             bigcom158 0.000000000
bigcom160             bigcom160 0.000000000
bigcom161             bigcom161 0.000000000
bigcom162             bigcom162 0.000000000
bigcom164             bigcom164 0.000000000
bigcom166             bigcom166 0.000000000
bigcom167             bigcom167 0.000000000
bigcom171             bigcom171 0.000000000
bigcom173             bigcom173 0.000000000
bigcom175             bigcom175 0.000000000
bigcom176             bigcom176 0.000000000
bigcom177             bigcom177 0.000000000
bigcom178             bigcom178 0.000000000
bigcom180             bigcom180 0.000000000
bigcom181             bigcom181 0.000000000
bigcom184             bigcom184 0.000000000
bigcom186             bigcom186 0.000000000
bigcom187             bigcom187 0.000000000
bigcom194             bigcom194 0.000000000
bigcom195             bigcom195 0.000000000
bigcom196             bigcom196 0.000000000
bigcom204             bigcom204 0.000000000
bigcom205             bigcom205 0.000000000
bigcom212             bigcom212 0.000000000
bigcom214             bigcom214 0.000000000
bigcom222             bigcom222 0.000000000
bigcom223             bigcom223 0.000000000
bigcom226             bigcom226 0.000000000
bigcom227             bigcom227 0.000000000
bigcom229             bigcom229 0.000000000
bigcom233             bigcom233 0.000000000
bigcom236             bigcom236 0.000000000
bigcom237             bigcom237 0.000000000
bigcom246             bigcom246 0.000000000
bigcom248             bigcom248 0.000000000
bigcom249             bigcom249 0.000000000
bigcom250             bigcom250 0.000000000
bigcom254             bigcom254 0.000000000
bigcom266             bigcom266 0.000000000
bigcom269             bigcom269 0.000000000
bigcom272             bigcom272 0.000000000
bigcom274             bigcom274 0.000000000
bigcom281             bigcom281 0.000000000
bigcom291             bigcom291 0.000000000
bigcom292             bigcom292 0.000000000
bigcom295             bigcom295 0.000000000
bigcom299             bigcom299 0.000000000
bigcom301             bigcom301 0.000000000
bigcom306             bigcom306 0.000000000
bigcom309             bigcom309 0.000000000
bigcom314             bigcom314 0.000000000
bigcom321             bigcom321 0.000000000
bigcom341             bigcom341 0.000000000
bigcom350             bigcom350 0.000000000
bigcom353             bigcom353 0.000000000
bigcom359             bigcom359 0.000000000
bigcom363             bigcom363 0.000000000
bigcom365             bigcom365 0.000000000
bigcom385             bigcom385 0.000000000
bigcom386             bigcom386 0.000000000
bigcom408             bigcom408 0.000000000
bigcom412             bigcom412 0.000000000
bigcom480             bigcom480 0.000000000
membership_s3     membership_s3 0.000000000
membership_s5     membership_s5 0.000000000
membership_s6     membership_s6 0.000000000
membership_s7     membership_s7 0.000000000
membership_s8     membership_s8 0.000000000
membership_s9     membership_s9 0.000000000
membership_s11   membership_s11 0.000000000
membership_s12   membership_s12 0.000000000
membership_s14   membership_s14 0.000000000
membership_s16   membership_s16 0.000000000
membership_s17   membership_s17 0.000000000
membership_s20   membership_s20 0.000000000
membership_s22   membership_s22 0.000000000
membership_s24   membership_s24 0.000000000
membership_s25   membership_s25 0.000000000
membership_s26   membership_s26 0.000000000
membership_s27   membership_s27 0.000000000
membership_s28   membership_s28 0.000000000
membership_s33   membership_s33 0.000000000
membership_s37   membership_s37 0.000000000
pdi                         pdi 0.000000000
[1] "Dataset: all_CT Model RF, run: 6 of 10 2015-06-18 12:40:44"
     |      Out-of-bag   |
Tree |      MSE  %Var(y) |
   1 | 0.002967   169.98 |
   2 | 0.003287   188.29 |
   3 | 0.003235   185.29 |
   4 | 0.002875   164.68 |
   5 | 0.002468   141.41 |
   6 | 0.002593   148.54 |
   7 | 0.002534   145.15 |
   8 | 0.002325   133.18 |
   9 |  0.00221   126.58 |
  10 | 0.002184   125.13 |
  11 | 0.002146   122.92 |
  12 | 0.002066   118.35 |
  13 | 0.002075   118.87 |
  14 |  0.00205   117.43 |
  15 | 0.002063   118.18 |
  16 | 0.002079   119.12 |
  17 | 0.002055   117.70 |
  18 | 0.002037   116.71 |
  19 | 0.002039   116.79 |
  20 | 0.002036   116.66 |
  21 | 0.002026   116.07 |
  22 | 0.002024   115.97 |
  23 | 0.002015   115.45 |
  24 | 0.002002   114.71 |
  25 | 0.001993   114.17 |
  26 | 0.001985   113.73 |
  27 | 0.001973   113.03 |
  28 | 0.001975   113.16 |
  29 | 0.001961   112.31 |
  30 | 0.001958   112.18 |
  31 |  0.00195   111.73 |
  32 | 0.001946   111.46 |
  33 | 0.001947   111.53 |
  34 | 0.001943   111.32 |
  35 | 0.001948   111.59 |
  36 | 0.001947   111.51 |
  37 | 0.001947   111.54 |
  38 | 0.001945   111.39 |
  39 | 0.001936   110.92 |
  40 | 0.001936   110.91 |
  41 | 0.001936   110.91 |
  42 | 0.001936   110.91 |
  43 | 0.001939   111.07 |
  44 | 0.001939   111.06 |
  45 | 0.001937   110.94 |
  46 | 0.001935   110.87 |
  47 | 0.001933   110.75 |
  48 | 0.001939   111.06 |
  49 | 0.001935   110.84 |
  50 | 0.001936   110.89 |
  51 | 0.001933   110.74 |
  52 | 0.001933   110.71 |
  53 | 0.001935   110.84 |
  54 | 0.001933   110.74 |
  55 | 0.001932   110.66 |
  56 | 0.001932   110.65 |
  57 |  0.00193   110.58 |
  58 |  0.00193   110.54 |
  59 | 0.001929   110.53 |
  60 | 0.001927   110.40 |
  61 | 0.001924   110.21 |
  62 | 0.001923   110.13 |
  63 | 0.001921   110.07 |
  64 | 0.001921   110.04 |
  65 | 0.001919   109.90 |
  66 | 0.001918   109.88 |
  67 | 0.001914   109.64 |
  68 | 0.001911   109.48 |
  69 |  0.00191   109.42 |
  70 | 0.001908   109.32 |
  71 | 0.001909   109.38 |
  72 | 0.001909   109.37 |
  73 |  0.00191   109.41 |
  74 | 0.001909   109.35 |
  75 |  0.00191   109.40 |
  76 | 0.001908   109.32 |
  77 | 0.001905   109.14 |
  78 | 0.001908   109.29 |
  79 | 0.001908   109.33 |
  80 | 0.001908   109.32 |
  81 | 0.001908   109.30 |
  82 | 0.001906   109.21 |
  83 | 0.001908   109.31 |
  84 | 0.001909   109.38 |
  85 |  0.00191   109.40 |
  86 | 0.001908   109.30 |
  87 | 0.001906   109.21 |
  88 | 0.001907   109.24 |
  89 | 0.001905   109.14 |
  90 | 0.001905   109.11 |
  91 | 0.001904   109.08 |
  92 | 0.001906   109.21 |
  93 | 0.001906   109.20 |
  94 | 0.001904   109.07 |
  95 | 0.001901   108.92 |
  96 |   0.0019   108.84 |
  97 | 0.001899   108.78 |
  98 | 0.001898   108.73 |
  99 | 0.001896   108.61 |
 100 | 0.001896   108.60 |
[1] "Random Forest variable coefficients"
                      %IncMSE IncNodePurity
graph5           1.449422e-03  1.195365e-01
graph6           2.244588e-04  1.036940e-01
graph7           4.689145e-04  6.880238e-02
graph8           8.619469e-04  2.683108e-02
graph9           1.965764e-04  1.034285e-01
graph10          4.401089e-04  1.248466e-01
graph11          2.715408e-03  1.347015e-01
graph12          5.508017e-04  1.555958e-01
graph13          9.149795e-05  7.056104e-02
graph14          1.247491e-03  2.288407e-01
graph15          1.909169e-04  1.362502e-02
graph16          5.439448e-04  7.906364e-02
graph17          1.589660e-03  2.084565e-01
graph18          6.878651e-05  9.934641e-03
graph19          1.994015e-04  7.593326e-02
graph20          1.751431e-04  1.743979e-01
graph21          1.344782e-03  7.135087e-02
graph22          2.724224e-03  1.658833e-01
graph23          2.069604e-03  1.666730e-01
graph24          3.050698e-03  6.698250e-02
graph25          5.487784e-03  3.986836e-02
graph26          7.867864e-04  7.421731e-02
graph27          1.336687e-04  2.972719e-02
graph28          4.999886e-05  8.796287e-02
graph29          8.139202e-04  9.039739e-02
orbit0           0.000000e+00  3.123077e-02
orbit1           2.322646e-04  1.019170e-01
orbit2           3.089402e-04  5.385709e-02
orbit3           1.069366e-04  7.014045e-02
orbit4           1.135492e-04  1.249400e-01
orbit5           1.143543e-03  3.802910e-02
orbit6           2.359642e-05  1.102948e-01
orbit7           1.169658e-03  8.857027e-02
orbit8           2.566396e-03  1.686634e-01
orbit9           5.508141e-04  1.784835e-01
orbit10          1.210018e-03  3.802923e-02
orbit11          3.967162e-04  1.139832e-01
orbit12          2.374708e-03  5.400717e-02
orbit13          1.284529e-03  2.908314e-02
orbit14          3.146163e-04  1.805440e-02
orbit15          2.625613e-04  1.683751e-01
orbit16          5.243625e-05  1.414789e-01
orbit17          6.406476e-04  1.359748e-01
orbit18          2.027813e-03  2.469231e-01
orbit19          1.543151e-04  1.437166e-01
orbit20          1.601641e-03  1.052004e-01
orbit21          1.328810e-04  1.246873e-01
orbit22          1.104703e-03  1.684140e-01
orbit23          7.281930e-05  5.966255e-02
orbit24          6.193243e-04  1.009123e-01
orbit25          3.872437e-05  1.180702e-02
orbit26          2.693006e-04  8.567197e-02
orbit27          1.805268e-03  1.231234e-01
orbit28          3.159393e-05  3.737327e-02
orbit29          5.128020e-05  4.282546e-02
orbit30          2.569833e-04  1.051355e-01
orbit31          5.015073e-04  1.119563e-01
orbit32          2.617140e-04  1.289448e-01
orbit33          5.092062e-04  4.188215e-02
orbit34          1.229995e-03  1.335946e-01
orbit35          2.896306e-04  1.338448e-01
orbit36          1.585909e-03  1.479191e-01
orbit37          3.271322e-04  6.367726e-02
orbit38          4.425039e-04  1.131473e-01
orbit39          2.066951e-03  1.769837e-01
orbit40          1.927622e-04  3.414231e-02
orbit41          2.382706e-04  8.202084e-02
orbit42          6.935024e-04  9.842574e-03
orbit43          2.624261e-04  1.026341e-01
orbit44          8.073873e-04  5.914472e-02
orbit45          3.928922e-03  2.071101e-01
orbit46          1.389084e-03  1.013089e-01
orbit47          8.566010e-04  7.156331e-02
orbit48          2.761653e-04  6.798513e-02
orbit49          3.909537e-04  1.464213e-01
orbit50          2.120640e-04  4.432014e-02
orbit51          3.733822e-03  1.798150e-01
orbit52          6.007385e-04  9.373585e-02
orbit53          2.792938e-04  7.120152e-02
orbit54          7.057504e-04  1.658050e-01
orbit55          3.610056e-05  3.755582e-02
orbit56          2.950336e-03  2.635111e-01
orbit57         -1.214152e-08  1.925840e-02
orbit58          7.216855e-04  8.828616e-02
orbit59          4.042434e-03  1.444936e-01
orbit60         -4.468275e-06  1.666667e-02
orbit61          1.422187e-03  2.121491e-04
orbit62          4.345191e-05  4.781559e-02
orbit63          5.627248e-05  3.955842e-02
orbit64          1.759972e-03  3.807600e-02
orbit65          2.208735e-03  1.246370e-01
orbit66          7.861077e-06  4.319706e-02
orbit67          5.288125e-06  2.133333e-02
orbit68          1.228651e-03  3.536184e-02
orbit69          0.000000e+00  4.336809e-21
orbit70          1.131510e-03  8.032249e-02
orbit71         -1.819836e-07  1.050246e-02
orbit72          1.003852e-03  1.040424e-01
AP               0.000000e+00  7.500000e-04
bet              1.952967e-03  2.650054e-01
ecc              2.341283e-06  2.252525e-02
eccrad           0.000000e+00  1.016440e-20
close            7.821404e-04  1.762992e-01
constraint       1.765156e-03  2.420622e-01
coreness         1.443207e-03  4.583552e-02
knn              8.869152e-04  2.853277e-01
hubscore         1.063938e-04  1.087210e-01
pagerank         1.647006e-03  4.087468e-01
trans            8.342080e-04  2.938545e-01
evcent           1.024342e-03  8.348907e-02
first            1.530907e-05  4.381799e-02
upto_second      3.757698e-04  1.631190e-01
upto_third       1.833306e-04  7.530382e-02
upto_fourth      2.167661e-03  4.025553e-02
upto_fifth       4.958781e-04  1.650472e-01
upto_sixth       4.081885e-03  1.205502e-01
second           7.801971e-04  1.451550e-01
third            2.262145e-03  2.266323e-01
fourth           3.284863e-03  2.400427e-01
fifth            7.725707e-04  2.544574e-01
sixth            3.896545e-03  2.620025e-01
ratio1           1.067007e-03  1.490224e-01
ratio2           6.980781e-04  2.633131e-01
ratio3           3.219758e-04  1.065604e-01
ratio4           3.365105e-04  3.149206e-01
ratio5           7.067364e-04  6.254419e-01
ratio6           2.190522e-03  2.088342e-01
selfinter        0.000000e+00  7.453890e-22
walktrap_vertex  1.102318e-03  1.219217e-01
bigcom1          3.619724e-05  9.702093e-02
bigcom2          0.000000e+00  0.000000e+00
bigcom3          0.000000e+00  0.000000e+00
bigcom4          0.000000e+00  2.308703e-02
bigcom6          0.000000e+00  0.000000e+00
bigcom8          8.255186e-05  4.710579e-03
bigcom9          3.564829e-05  5.371973e-02
bigcom11         0.000000e+00  0.000000e+00
bigcom13         0.000000e+00  1.084202e-21
bigcom15         0.000000e+00  0.000000e+00
bigcom16         0.000000e+00  0.000000e+00
bigcom21         0.000000e+00  0.000000e+00
bigcom22         0.000000e+00  0.000000e+00
bigcom24         0.000000e+00  0.000000e+00
bigcom26         0.000000e+00  6.505213e-21
bigcom28         0.000000e+00  0.000000e+00
bigcom30         0.000000e+00  0.000000e+00
bigcom31         0.000000e+00  0.000000e+00
bigcom32         0.000000e+00  0.000000e+00
bigcom33         0.000000e+00  0.000000e+00
bigcom34         0.000000e+00  0.000000e+00
bigcom36         0.000000e+00  0.000000e+00
bigcom37         0.000000e+00  0.000000e+00
bigcom38         0.000000e+00  0.000000e+00
bigcom39         0.000000e+00  0.000000e+00
bigcom40         1.083882e-03  4.780810e-02
bigcom43         0.000000e+00  0.000000e+00
bigcom44         0.000000e+00  0.000000e+00
bigcom46         0.000000e+00  0.000000e+00
bigcom47         0.000000e+00  0.000000e+00
bigcom49         0.000000e+00  0.000000e+00
bigcom50         0.000000e+00  0.000000e+00
bigcom51         0.000000e+00  0.000000e+00
bigcom52         0.000000e+00  0.000000e+00
bigcom54         0.000000e+00  0.000000e+00
bigcom56         0.000000e+00  0.000000e+00
bigcom62         0.000000e+00  0.000000e+00
bigcom66         0.000000e+00  0.000000e+00
bigcom68         0.000000e+00  0.000000e+00
bigcom69         0.000000e+00  0.000000e+00
bigcom71         0.000000e+00  0.000000e+00
bigcom72         0.000000e+00  0.000000e+00
bigcom73         0.000000e+00  0.000000e+00
bigcom74         0.000000e+00  0.000000e+00
bigcom75         0.000000e+00  0.000000e+00
bigcom76         0.000000e+00  0.000000e+00
bigcom77         0.000000e+00  0.000000e+00
bigcom79         0.000000e+00  0.000000e+00
bigcom80         0.000000e+00  0.000000e+00
bigcom82         0.000000e+00  0.000000e+00
bigcom83         0.000000e+00  0.000000e+00
bigcom84         0.000000e+00  0.000000e+00
bigcom85         0.000000e+00  0.000000e+00
bigcom87         0.000000e+00  0.000000e+00
bigcom89         0.000000e+00  0.000000e+00
bigcom91         0.000000e+00  0.000000e+00
bigcom92         0.000000e+00  0.000000e+00
bigcom93         0.000000e+00  0.000000e+00
bigcom96         0.000000e+00  0.000000e+00
bigcom97         0.000000e+00  0.000000e+00
bigcom98         0.000000e+00  0.000000e+00
bigcom99         0.000000e+00  0.000000e+00
bigcom101        0.000000e+00  0.000000e+00
bigcom104        0.000000e+00  0.000000e+00
bigcom106        0.000000e+00  0.000000e+00
bigcom109        0.000000e+00  0.000000e+00
bigcom113        0.000000e+00  0.000000e+00
bigcom116        0.000000e+00  0.000000e+00
bigcom120        0.000000e+00  0.000000e+00
bigcom123        0.000000e+00  0.000000e+00
bigcom126        0.000000e+00  0.000000e+00
bigcom127        0.000000e+00  4.336809e-21
bigcom137        0.000000e+00  0.000000e+00
bigcom139        0.000000e+00  0.000000e+00
bigcom140        0.000000e+00  0.000000e+00
bigcom143        0.000000e+00  0.000000e+00
bigcom145        0.000000e+00  0.000000e+00
bigcom146        0.000000e+00  0.000000e+00
bigcom147        0.000000e+00  0.000000e+00
bigcom149        0.000000e+00  0.000000e+00
bigcom153        0.000000e+00  0.000000e+00
bigcom154        0.000000e+00  0.000000e+00
bigcom156        0.000000e+00  0.000000e+00
bigcom157        0.000000e+00  0.000000e+00
bigcom158        0.000000e+00  0.000000e+00
bigcom160        0.000000e+00  0.000000e+00
bigcom161        0.000000e+00  0.000000e+00
bigcom162        0.000000e+00  0.000000e+00
bigcom164        0.000000e+00  0.000000e+00
bigcom166        0.000000e+00  0.000000e+00
bigcom167        0.000000e+00  0.000000e+00
bigcom171        0.000000e+00  0.000000e+00
bigcom173        0.000000e+00  0.000000e+00
bigcom175        0.000000e+00  0.000000e+00
bigcom176        0.000000e+00  0.000000e+00
bigcom177        0.000000e+00  0.000000e+00
bigcom178        0.000000e+00  0.000000e+00
bigcom180        0.000000e+00  0.000000e+00
bigcom181        0.000000e+00  0.000000e+00
bigcom184        0.000000e+00  0.000000e+00
bigcom186        0.000000e+00  0.000000e+00
bigcom187        0.000000e+00  0.000000e+00
bigcom189        0.000000e+00  0.000000e+00
bigcom194        0.000000e+00  0.000000e+00
bigcom195        0.000000e+00  0.000000e+00
bigcom196        0.000000e+00  0.000000e+00
bigcom204        0.000000e+00  0.000000e+00
bigcom205        0.000000e+00  0.000000e+00
bigcom212        0.000000e+00  0.000000e+00
bigcom214        0.000000e+00  0.000000e+00
bigcom222        0.000000e+00  0.000000e+00
bigcom223        0.000000e+00  0.000000e+00
bigcom226        0.000000e+00  0.000000e+00
bigcom227        0.000000e+00  0.000000e+00
bigcom229        0.000000e+00  0.000000e+00
bigcom233        0.000000e+00  0.000000e+00
bigcom236        0.000000e+00  0.000000e+00
bigcom237        0.000000e+00  0.000000e+00
bigcom246        0.000000e+00  0.000000e+00
bigcom248        0.000000e+00  0.000000e+00
bigcom249        0.000000e+00  0.000000e+00
bigcom250        0.000000e+00  0.000000e+00
bigcom254        0.000000e+00  0.000000e+00
bigcom266        0.000000e+00  0.000000e+00
bigcom269        0.000000e+00  0.000000e+00
bigcom272        0.000000e+00  0.000000e+00
bigcom274        0.000000e+00  0.000000e+00
bigcom281        0.000000e+00  0.000000e+00
bigcom291        0.000000e+00  0.000000e+00
bigcom292        0.000000e+00  0.000000e+00
bigcom295        0.000000e+00  0.000000e+00
bigcom299        0.000000e+00  0.000000e+00
bigcom301        0.000000e+00  0.000000e+00
bigcom306        0.000000e+00  0.000000e+00
bigcom309        0.000000e+00  0.000000e+00
bigcom314        0.000000e+00  0.000000e+00
bigcom321        0.000000e+00  0.000000e+00
bigcom341        0.000000e+00  0.000000e+00
bigcom350        0.000000e+00  0.000000e+00
bigcom353        0.000000e+00  0.000000e+00
bigcom359        0.000000e+00  0.000000e+00
bigcom363        0.000000e+00  0.000000e+00
bigcom365        0.000000e+00  0.000000e+00
bigcom385        0.000000e+00  0.000000e+00
bigcom386        0.000000e+00  0.000000e+00
bigcom408        0.000000e+00  0.000000e+00
bigcom412        0.000000e+00  0.000000e+00
bigcom480        0.000000e+00  0.000000e+00
spin_vertex      3.274999e-04  1.081887e-01
membership_s1    1.195282e-05  1.006755e-02
membership_s3    0.000000e+00  0.000000e+00
membership_s4    6.879870e-06  3.769225e-02
membership_s5   -2.262443e-06  1.978483e-02
membership_s6    0.000000e+00  0.000000e+00
membership_s7    0.000000e+00  0.000000e+00
membership_s8    0.000000e+00  0.000000e+00
membership_s9    0.000000e+00  0.000000e+00
membership_s11   0.000000e+00  0.000000e+00
membership_s12   0.000000e+00  0.000000e+00
membership_s14   0.000000e+00  0.000000e+00
membership_s15   2.099097e-06  8.551309e-02
membership_s16   0.000000e+00  0.000000e+00
membership_s17   0.000000e+00  0.000000e+00
membership_s18   1.879926e-04  9.947449e-02
membership_s20   0.000000e+00  0.000000e+00
membership_s21   9.559526e-05  9.001671e-02
membership_s22   0.000000e+00  0.000000e+00
membership_s24  -1.825762e-05  9.879333e-02
membership_s25   0.000000e+00  0.000000e+00
membership_s26   0.000000e+00  0.000000e+00
membership_s27   0.000000e+00  0.000000e+00
membership_s28   0.000000e+00  0.000000e+00
membership_s30   1.504389e-04  4.713982e-02
membership_s31  -4.352377e-06  1.804297e-02
membership_s32   1.462202e-05  4.470796e-02
membership_s33   0.000000e+00  0.000000e+00
membership_s36   1.161582e-05  1.793973e-02
membership_s37   0.000000e+00  0.000000e+00
V1               8.795337e-04  3.509766e-01
V2               8.372125e-04  4.713009e-01
pdi              0.000000e+00  2.710317e-03
adhesion         5.987572e-03  3.260733e-01
cohesion         5.333341e-03  2.436252e-01
inner            2.640528e-03  2.353504e-01
outer            9.683708e-04  5.404542e-01
ioratio          2.149697e-03  3.085355e-01
comsize          1.322520e-03  7.257156e-01
[1] "Dataset: all_CT Model GLM, run: 6 of 10 2015-06-18 12:42:12"
[1] "glmnet variable coefficients"
                         [,1]          [,2]
(Intercept)     -6.347139e+00 -6.352836e+00
graph0          -2.460076e-42 -1.351937e-06
graph1          -1.941592e-45 -1.020879e-09
graph2           6.449607e-44  5.508956e-08
graph3          -6.187787e-47 -3.200686e-11
graph4          -2.778050e-48 -1.465114e-12
graph5          -3.541531e-44 -1.948135e-08
graph6          -3.883629e-46 -1.974907e-10
graph7          -2.993816e-44 -1.622568e-08
graph8           5.692464e-43  3.348422e-07
graph9          -1.223136e-48 -6.325122e-13
graph10         -5.324054e-50 -2.712347e-14
graph11         -6.260851e-51 -3.333470e-15
graph12         -3.521387e-48 -1.835947e-12
graph13         -1.308240e-47 -6.617461e-12
graph14         -1.708110e-49 -7.234454e-14
graph15         -5.972347e-46 -3.134010e-10
graph16         -1.229627e-47 -6.384255e-12
graph17         -3.249239e-47 -1.733057e-11
graph18         -4.967496e-46 -2.605555e-10
graph19         -1.126093e-46 -6.002111e-11
graph20         -3.492044e-45 -1.938493e-09
graph21         -7.331890e-46 -3.968519e-10
graph22         -2.683707e-45 -1.459922e-09
graph23         -5.803093e-46 -3.052431e-10
graph24         -2.036739e-45 -1.119623e-09
graph25         -1.121633e-44 -6.197652e-09
graph26         -8.518521e-45 -4.691085e-09
graph27         -6.005169e-44 -3.327547e-08
graph28         -3.065089e-44 -1.634877e-08
graph29          1.073928e-42  6.198265e-07
orbit0          -2.460076e-42 -1.351780e-06
orbit1           1.767171e-45  1.889118e-09
orbit2          -2.047606e-45 -1.083059e-09
orbit3           6.449607e-44  5.514585e-08
orbit4           1.095217e-45  6.341744e-10
orbit5          -8.742602e-47 -4.628167e-11
orbit6          -3.301750e-46 -1.853007e-10
orbit7          -1.607002e-48 -8.071504e-13
orbit8          -3.541531e-44 -1.947949e-08
orbit9          -9.223569e-45 -4.954601e-09
orbit10          9.608166e-46  6.216523e-10
orbit11         -6.428815e-46 -3.394425e-10
orbit12         -9.554244e-45 -3.397439e-09
orbit13         -5.060683e-44 -2.767360e-08
orbit14          5.692464e-43  3.348758e-07
orbit15          3.856002e-47  2.212080e-11
orbit16         -2.920046e-48 -1.580018e-12
orbit17          5.827088e-48  3.639303e-12
orbit18          2.990181e-48  1.733287e-12
orbit19         -8.171174e-48 -4.565953e-12
orbit20          9.184673e-49  5.641467e-13
orbit21         -5.313631e-50 -2.717802e-14
orbit22         -5.783462e-49 -3.250935e-13
orbit23         -2.763947e-51 -1.366236e-15
orbit24          1.654938e-46  9.484603e-11
orbit25          2.293192e-48  2.675230e-12
orbit26         -4.593547e-48 -2.437794e-12
orbit27          1.465500e-45  8.367587e-10
orbit28         -9.233395e-47 -4.968722e-11
orbit29         -2.881692e-47 -1.407446e-11
orbit30         -2.866467e-47 -1.451026e-11
orbit31         -1.051974e-46 -5.911993e-11
orbit32          2.565260e-47  1.473144e-11
orbit33         -3.659752e-49 -1.851211e-13
orbit34         -5.972347e-46 -3.133423e-10
orbit35          2.075166e-47  2.242475e-11
orbit36         -2.905019e-46 -1.611755e-10
orbit37          1.154764e-46  6.830320e-11
orbit38         -1.691604e-47 -8.949366e-12
orbit39         -2.429167e-45 -1.361950e-09
orbit40         -8.278793e-47 -4.220446e-11
orbit41         -1.863641e-46 -1.010266e-10
orbit42         -3.419763e-47 -1.808290e-11
orbit43         -6.269259e-46 -3.158153e-10
orbit44         -7.743428e-46 -4.105112e-10
orbit45          3.760217e-45  2.159017e-09
orbit46         -7.040592e-46 -3.757535e-10
orbit47         -2.809593e-46 -1.511044e-10
orbit48         -1.962192e-46 -1.042521e-10
orbit49         -8.055192e-45 -4.480886e-09
orbit50         -4.001547e-45 -2.219964e-09
orbit51         -2.231187e-45 -1.204853e-09
orbit52         -3.471481e-45 -1.852129e-09
orbit53         -1.216924e-45 -6.598745e-10
orbit54          7.451606e-45  4.359522e-09
orbit55         -4.298522e-45 -2.365697e-09
orbit56         -3.816805e-44 -2.155323e-08
orbit57         -6.103397e-46 -3.115063e-10
orbit58         -1.268376e-45 -6.711879e-10
orbit59         -8.811894e-45 -4.872589e-09
orbit60         -5.442055e-45 -3.006595e-09
orbit61         -3.556367e-45 -1.934414e-09
orbit62         -9.395183e-44 -5.213474e-08
orbit63         -2.215776e-44 -1.223479e-08
orbit64         -2.431949e-44 -1.343309e-08
orbit65         -1.066653e-43 -5.942400e-08
orbit66         -2.584383e-44 -1.428787e-08
orbit67         -1.222352e-44 -6.702666e-09
orbit68         -9.417936e-44 -5.234473e-08
orbit69         -1.231507e-43 -6.753781e-08
orbit70         -1.552012e-43 -8.452629e-08
orbit71         -3.337068e-44 -1.757072e-08
orbit72          1.073928e-42  6.198760e-07
AP              -1.952335e-39 -1.106765e-03
bet             -3.576294e-46 -1.948061e-10
ecc              1.562727e-40  8.735523e-05
eccrad           9.376362e-40  5.241269e-04
close            2.226017e-39  1.278864e-03
constraint      -1.157083e-39 -6.537633e-04
coreness         3.788232e-41  2.143208e-05
knn             -1.082289e-42 -6.074642e-07
hubscore         5.216149e-40  3.432044e-04
pagerank        -5.464596e-39 -3.100677e-03
trans            1.868106e-39  1.058026e-03
evcent           5.320161e-40  3.492970e-04
first           -2.460076e-42 -1.351559e-06
upto_second     -1.863386e-44 -9.313951e-09
upto_third       4.430891e-44  2.522208e-08
upto_fourth     -1.984031e-44 -1.123864e-08
upto_fifth      -2.139844e-43 -1.212557e-07
upto_sixth       1.330683e-43  7.591292e-08
second          -1.664191e-44 -8.187265e-09
third            7.455713e-44  4.225617e-08
fourth          -1.095946e-43 -6.234357e-08
fifth           -9.286461e-45 -5.268113e-09
sixth            3.869930e-43  2.194140e-07
ratio1          -1.110827e-42 -6.236281e-07
ratio2          -3.340509e-42 -1.892189e-06
ratio3          -4.336559e-42 -2.458491e-06
ratio4          -2.380573e-43 -1.392429e-07
ratio5          -1.851786e-42 -1.050246e-06
ratio6          -4.748344e-45 -2.975032e-09
selfinter       -3.062385e-40 -1.739973e-04
walktrap_vertex  8.062237e-40  4.548659e-04
bigcom1          7.238813e-40  4.105973e-04
bigcom2         -1.768119e-39 -1.003338e-03
bigcom3         -1.816106e-39 -1.030112e-03
bigcom4         -1.797709e-40 -1.026631e-04
bigcom6         -1.767088e-39 -1.002283e-03
bigcom8          1.796088e-39  1.018648e-03
bigcom9          1.634740e-38  9.270410e-03
bigcom11        -1.769741e-39 -1.003765e-03
bigcom13        -1.770776e-39 -1.005728e-03
bigcom15        -1.772107e-39 -1.005097e-03
bigcom16        -1.768266e-39 -1.003280e-03
bigcom21        -1.778049e-39 -1.009306e-03
bigcom22        -1.798095e-39 -1.020179e-03
bigcom24        -1.767382e-39 -1.002396e-03
bigcom26        -1.781483e-39 -1.011343e-03
bigcom28        -1.826270e-39 -1.035762e-03
bigcom30        -1.783280e-39 -1.012241e-03
bigcom31        -1.767088e-39 -1.002783e-03
bigcom32        -1.769004e-39 -1.003569e-03
bigcom33        -1.767088e-39 -1.001632e-03
bigcom34        -1.767235e-39 -1.001964e-03
bigcom36        -1.768414e-39 -1.003064e-03
bigcom37        -1.766941e-39 -1.001707e-03
bigcom38        -1.768561e-39 -1.008742e-03
bigcom39        -1.770776e-39 -1.004686e-03
bigcom40         3.597192e-39  2.038617e-03
bigcom43        -1.768119e-39 -1.001766e-03
bigcom44        -1.794140e-39 -1.016974e-03
bigcom46        -1.769741e-39 -1.003247e-03
bigcom47        -1.768709e-39 -1.002758e-03
bigcom49        -1.768414e-39 -1.003935e-03
bigcom50        -1.767677e-39 -1.002848e-03
bigcom51        -1.767235e-39 -1.002474e-03
bigcom52        -1.767235e-39 -1.003014e-03
bigcom54        -1.766793e-39 -1.001903e-03
bigcom56        -1.768856e-39 -1.003252e-03
bigcom62        -1.767088e-39 -1.001831e-03
bigcom66        -1.767088e-39 -1.001939e-03
bigcom68        -1.767235e-39 -1.002309e-03
bigcom69        -1.768709e-39 -1.004785e-03
bigcom71        -1.768856e-39 -1.002182e-03
bigcom72        -1.767382e-39 -1.002801e-03
bigcom73        -1.769299e-39 -1.002998e-03
bigcom74        -1.768414e-39 -1.004210e-03
bigcom75        -1.767088e-39 -1.001500e-03
bigcom76        -1.767971e-39 -1.002299e-03
bigcom77        -1.767971e-39 -1.003999e-03
bigcom79        -1.767235e-39 -1.003010e-03
bigcom80        -1.767971e-39 -1.002441e-03
bigcom82        -1.767677e-39 -1.002737e-03
bigcom83        -1.767088e-39 -1.001304e-03
bigcom84        -1.767235e-39 -1.002500e-03
bigcom85        -1.767529e-39 -1.003832e-03
bigcom87        -1.768266e-39 -1.002626e-03
bigcom89        -1.767088e-39 -1.000624e-03
bigcom91        -1.767971e-39 -1.003552e-03
bigcom92        -1.771515e-39 -1.006171e-03
bigcom93        -1.767088e-39 -1.000998e-03
bigcom96        -1.767088e-39 -1.003168e-03
bigcom97        -1.768414e-39 -1.003935e-03
bigcom98        -1.767088e-39 -1.003379e-03
bigcom99        -1.767088e-39 -1.010225e-03
bigcom101       -1.769741e-39 -1.019274e-03
bigcom104       -1.768414e-39 -1.002248e-03
bigcom106       -1.767382e-39 -1.002253e-03
bigcom109       -1.767235e-39 -1.003454e-03
bigcom113       -1.767382e-39 -1.005947e-03
bigcom116       -1.773144e-39 -1.005372e-03
bigcom120       -1.767235e-39 -1.001772e-03
bigcom123       -1.767382e-39 -1.001514e-03
bigcom126       -1.767088e-39 -1.003956e-03
bigcom127       -1.767382e-39 -1.002568e-03
bigcom137       -1.767971e-39 -1.003564e-03
bigcom139       -1.767088e-39 -1.001725e-03
bigcom140       -1.767088e-39 -1.001870e-03
bigcom143       -1.767088e-39 -1.001697e-03
bigcom145       -1.767382e-39 -1.001355e-03
bigcom146       -1.767529e-39 -1.000341e-03
bigcom147       -1.769594e-39 -1.004368e-03
bigcom149       -1.766793e-39 -1.002057e-03
bigcom153       -1.768266e-39 -1.002807e-03
bigcom154       -1.768119e-39 -1.002111e-03
bigcom156       -1.767235e-39 -1.002963e-03
bigcom157       -1.768414e-39 -1.002677e-03
bigcom158       -1.766941e-39 -1.009096e-03
bigcom160       -1.767235e-39 -1.001733e-03
bigcom161       -1.767088e-39 -1.002961e-03
bigcom162       -1.767088e-39 -1.001852e-03
bigcom164       -1.767088e-39 -1.003781e-03
bigcom166       -1.767677e-39 -1.002168e-03
bigcom167       -1.769741e-39 -1.003641e-03
bigcom171       -1.767971e-39 -1.004097e-03
bigcom173       -1.767382e-39 -1.001434e-03
bigcom175       -1.767088e-39 -1.000823e-03
bigcom176       -1.767088e-39 -1.006783e-03
bigcom177       -1.767235e-39 -1.002684e-03
bigcom178       -1.767382e-39 -1.003356e-03
bigcom180       -1.767088e-39 -1.001754e-03
bigcom181       -1.768414e-39 -1.004643e-03
bigcom184       -1.767088e-39 -1.000726e-03
bigcom186       -1.767088e-39 -1.003132e-03
bigcom187       -1.767088e-39 -1.002122e-03
bigcom189       -1.767824e-39 -1.010963e-03
bigcom194       -1.767235e-39 -1.001557e-03
bigcom195       -1.767088e-39 -1.003716e-03
bigcom196       -1.766941e-39 -1.002560e-03
bigcom204       -1.767677e-39 -1.002001e-03
bigcom205       -1.766941e-39 -1.002087e-03
bigcom212       -1.767235e-39 -1.001785e-03
bigcom214       -1.767382e-39 -1.001945e-03
bigcom222       -1.767088e-39 -1.002617e-03
bigcom223       -1.767088e-39 -1.005266e-03
bigcom226       -1.767235e-39 -1.003524e-03
bigcom227       -1.767235e-39 -1.001029e-03
bigcom229       -1.767088e-39 -1.000836e-03
bigcom233       -1.767088e-39 -1.002281e-03
bigcom236       -1.767088e-39 -1.001362e-03
bigcom237       -1.767088e-39 -1.002779e-03
bigcom246       -1.768119e-39 -1.003950e-03
bigcom248       -1.768856e-39 -1.006646e-03
bigcom249       -1.767235e-39 -1.002242e-03
bigcom250       -1.768709e-39 -1.003137e-03
bigcom254       -1.767235e-39 -1.003967e-03
bigcom266       -1.766941e-39 -1.002805e-03
bigcom269       -1.767382e-39 -1.001690e-03
bigcom272       -1.767088e-39 -1.003287e-03
bigcom274       -1.773440e-39 -1.012676e-03
bigcom281       -1.767382e-39 -1.002422e-03
bigcom291       -1.767088e-39 -1.003230e-03
bigcom292       -1.766941e-39 -1.002859e-03
bigcom295       -1.767382e-39 -1.002752e-03
bigcom299       -1.766941e-39 -1.002790e-03
bigcom301       -1.767971e-39 -1.003071e-03
bigcom306       -1.767088e-39 -1.003046e-03
bigcom309       -1.767235e-39 -1.002743e-03
bigcom314       -1.767235e-39 -1.002392e-03
bigcom321       -1.767971e-39 -1.003479e-03
bigcom341       -1.766941e-39 -1.000973e-03
bigcom350       -1.767088e-39 -1.003781e-03
bigcom353       -1.767088e-39 -1.003039e-03
bigcom359       -1.766941e-39 -1.003769e-03
bigcom363       -1.766941e-39 -1.021303e-03
bigcom365       -1.767088e-39 -1.002212e-03
bigcom385       -1.767382e-39 -1.003251e-03
bigcom386       -1.767088e-39 -1.000736e-03
bigcom408       -1.767971e-39 -1.002430e-03
bigcom412       -1.767235e-39 -1.002974e-03
bigcom480       -1.767235e-39 -1.002240e-03
spin_vertex     -2.060100e-39 -1.166471e-03
membership_s1   -1.058846e-39 -6.001509e-04
membership_s3   -1.769446e-39 -1.003831e-03
membership_s4    1.336064e-39  7.557019e-04
membership_s5   -8.225873e-40 -4.670742e-04
membership_s6   -1.913760e-39 -1.079779e-03
membership_s7   -1.870063e-39 -1.061441e-03
membership_s8   -1.767824e-39 -1.002639e-03
membership_s9   -1.768856e-39 -1.003520e-03
membership_s11  -1.767971e-39 -1.003427e-03
membership_s12  -1.768414e-39 -1.002740e-03
membership_s14  -1.767677e-39 -1.003626e-03
membership_s15   4.131906e-39  2.343311e-03
membership_s16  -1.768414e-39 -1.003075e-03
membership_s17  -1.767677e-39 -1.002556e-03
membership_s18   8.826089e-39  5.005266e-03
membership_s20  -1.767088e-39 -1.001623e-03
membership_s21   1.054936e-38  5.983025e-03
membership_s22  -1.771071e-39 -1.004079e-03
membership_s24   2.637106e-38  1.495629e-02
membership_s25  -1.770037e-39 -1.003894e-03
membership_s26  -1.768709e-39 -1.002979e-03
membership_s27  -1.893770e-39 -1.074556e-03
membership_s28  -1.769151e-39 -1.003047e-03
membership_s30   4.883284e-40  2.769882e-04
membership_s31   1.633743e-39  9.258079e-04
membership_s32  -3.024413e-40 -1.716407e-04
membership_s33  -1.767235e-39 -1.002903e-03
membership_s36  -6.653637e-40 -3.774700e-04
membership_s37  -1.781483e-39 -1.010253e-03
V1               2.100535e-39  1.181057e-03
V2               2.219524e-39  1.257999e-03
pdi             -2.962939e-37 -1.648263e-01
adhesion        -9.549695e-44 -5.356346e-08
cohesion         1.910210e-43  1.071414e-07
inner            1.020909e-43  5.748985e-08
outer            1.263675e-43  7.091984e-08
ioratio          2.117982e-40  1.044714e-04
comsize          2.328441e-43  1.296231e-07
[1] "Dataset: all_CT Model GBM, run: 7 of 10 2015-06-18 12:42:13"
Iter   TrainDeviance   ValidDeviance   StepSize   Improve
     1        0.0226            -nan     0.0100    0.0005
     2        0.0209            -nan     0.0100   -0.0001
     3        0.0202            -nan     0.0100   -0.0000
     4        0.0191            -nan     0.0100   -0.0000
     5        0.0180            -nan     0.0100   -0.0000
     6        0.0175            -nan     0.0100   -0.0000
     7        0.0172            -nan     0.0100   -0.0000
     8        0.0167            -nan     0.0100   -0.0000
     9        0.0162            -nan     0.0100   -0.0000
    10        0.0156            -nan     0.0100   -0.0000
    20        0.0136            -nan     0.0100   -0.0000
    40        0.0110            -nan     0.0100   -0.0000
    60        0.0095            -nan     0.0100   -0.0000
    80        0.0085            -nan     0.0100   -0.0000
   100        0.0076            -nan     0.0100   -0.0000
   120        0.0069            -nan     0.0100   -0.0000
   140        0.0063            -nan     0.0100   -0.0000
   160        0.0059            -nan     0.0100    0.0000
   180        0.0055            -nan     0.0100   -0.0000
   200        0.0051            -nan     0.0100   -0.0000
   220        0.0048            -nan     0.0100   -0.0000
   240        0.0045            -nan     0.0100   -0.0000
   260        0.0042            -nan     0.0100   -0.0000
   280        0.0040            -nan     0.0100   -0.0000
   300        0.0038            -nan     0.0100   -0.0000
   320        0.0037            -nan     0.0100   -0.0000
   340        0.0035            -nan     0.0100   -0.0000
   357        0.0034            -nan     0.0100   -0.0000

[1] "GBM variable coefficients"
                            var      rel.inf
comsize                 comsize 7.4463916053
V2                           V2 5.7440290620
ratio5                   ratio5 5.1776813306
trans                     trans 5.0773193663
outer                     outer 4.9471635069
knn                         knn 3.6845636866
V1                           V1 2.7245479937
fifth                     fifth 2.5108601029
graph5                   graph5 2.4658810388
fourth                   fourth 2.4641952358
graph20                 graph20 2.4641058513
pagerank               pagerank 2.4134977107
graph25                 graph25 2.3697932467
orbit56                 orbit56 1.9998875225
adhesion               adhesion 1.9709881676
ratio6                   ratio6 1.7315506440
graph22                 graph22 1.4721194349
inner                     inner 1.4013171897
orbit18                 orbit18 1.3445864147
walktrap_vertex walktrap_vertex 1.3415867106
spin_vertex         spin_vertex 1.2685458953
ioratio                 ioratio 1.1511472239
graph26                 graph26 1.1184883613
graph23                 graph23 1.0663254333
cohesion               cohesion 1.0558985054
graph4                   graph4 1.0189935550
graph11                 graph11 1.0067634411
bet                         bet 0.9896755726
ratio2                   ratio2 0.9724731796
orbit36                 orbit36 0.9277002077
orbit37                 orbit37 0.8839014686
bigcom40               bigcom40 0.8600149200
graph1                   graph1 0.8339743954
orbit64                 orbit64 0.7625371888
bigcom1                 bigcom1 0.7503658701
orbit62                 orbit62 0.7364252024
graph13                 graph13 0.7220349532
membership_s18   membership_s18 0.6762864717
graph6                   graph6 0.6744228548
graph12                 graph12 0.6697012606
orbit39                 orbit39 0.6212005265
upto_sixth           upto_sixth 0.5657035756
graph7                   graph7 0.5586966468
graph19                 graph19 0.5582713288
third                     third 0.5560838922
membership_s32   membership_s32 0.5510537671
orbit32                 orbit32 0.5133441237
orbit40                 orbit40 0.5102360087
membership_s21   membership_s21 0.5099720198
ratio3                   ratio3 0.4531986497
ratio1                   ratio1 0.4441023255
orbit5                   orbit5 0.4305222852
orbit16                 orbit16 0.4257795011
graph3                   graph3 0.4099325215
bigcom9                 bigcom9 0.4023761776
orbit52                 orbit52 0.3988804266
membership_s30   membership_s30 0.3978824939
orbit48                 orbit48 0.3731745771
orbit27                 orbit27 0.3601673258
graph8                   graph8 0.3453034069
ratio4                   ratio4 0.3397879561
graph2                   graph2 0.3370272026
graph0                   graph0 0.3186451161
orbit12                 orbit12 0.3167694444
constraint           constraint 0.3159961908
graph21                 graph21 0.3157109585
orbit65                 orbit65 0.3020025751
hubscore               hubscore 0.3015948334
orbit57                 orbit57 0.3005954164
orbit19                 orbit19 0.2873794509
sixth                     sixth 0.2871115707
orbit30                 orbit30 0.2845148460
upto_fifth           upto_fifth 0.2815243133
graph10                 graph10 0.2732838746
orbit26                 orbit26 0.2589662953
orbit51                 orbit51 0.2579718581
graph9                   graph9 0.2520221212
graph29                 graph29 0.2412146681
membership_s15   membership_s15 0.2329057950
orbit54                 orbit54 0.2325796018
graph17                 graph17 0.2266268509
orbit17                 orbit17 0.2206015794
orbit47                 orbit47 0.2148295170
graph28                 graph28 0.2053832291
graph16                 graph16 0.2051527505
close                     close 0.1991110899
orbit46                 orbit46 0.1959614999
orbit24                 orbit24 0.1872681496
graph27                 graph27 0.1835355410
upto_second         upto_second 0.1835287747
orbit41                 orbit41 0.1806045099
orbit6                   orbit6 0.1717842621
graph15                 graph15 0.1697897428
orbit28                 orbit28 0.1693210048
coreness               coreness 0.1610778821
orbit25                 orbit25 0.1598221894
selfinter             selfinter 0.1582129641
graph14                 graph14 0.1560860671
orbit45                 orbit45 0.1532658599
orbit70                 orbit70 0.1502493964
orbit31                 orbit31 0.1473303214
graph18                 graph18 0.1359303011
second                   second 0.1306422046
ecc                         ecc 0.1296926255
orbit67                 orbit67 0.1210749922
orbit35                 orbit35 0.1113028927
orbit38                 orbit38 0.1030746626
orbit20                 orbit20 0.0999025510
orbit44                 orbit44 0.0959565247
orbit66                 orbit66 0.0896597566
membership_s24   membership_s24 0.0770563112
orbit53                 orbit53 0.0686046580
membership_s36   membership_s36 0.0676391280
upto_fourth         upto_fourth 0.0652053085
orbit33                 orbit33 0.0625243089
orbit21                 orbit21 0.0602895651
graph24                 graph24 0.0576981261
orbit9                   orbit9 0.0516123059
membership_s1     membership_s1 0.0509132955
orbit10                 orbit10 0.0488587402
orbit60                 orbit60 0.0482632880
orbit1                   orbit1 0.0474122176
orbit23                 orbit23 0.0448967595
orbit55                 orbit55 0.0423681176
bigcom8                 bigcom8 0.0401359109
orbit2                   orbit2 0.0391324827
orbit59                 orbit59 0.0348292317
orbit50                 orbit50 0.0346916685
orbit49                 orbit49 0.0327807861
membership_s5     membership_s5 0.0307644180
bigcom4                 bigcom4 0.0307531716
orbit13                 orbit13 0.0286792804
membership_s4     membership_s4 0.0222571109
orbit42                 orbit42 0.0202118575
membership_s31   membership_s31 0.0154580551
orbit22                 orbit22 0.0139230387
orbit29                 orbit29 0.0113802562
orbit43                 orbit43 0.0071945327
orbit71                 orbit71 0.0057746235
orbit68                 orbit68 0.0006843021
orbit0                   orbit0 0.0000000000
orbit3                   orbit3 0.0000000000
orbit4                   orbit4 0.0000000000
orbit7                   orbit7 0.0000000000
orbit8                   orbit8 0.0000000000
orbit11                 orbit11 0.0000000000
orbit14                 orbit14 0.0000000000
orbit15                 orbit15 0.0000000000
orbit34                 orbit34 0.0000000000
orbit58                 orbit58 0.0000000000
orbit61                 orbit61 0.0000000000
orbit63                 orbit63 0.0000000000
orbit69                 orbit69 0.0000000000
orbit72                 orbit72 0.0000000000
AP                           AP 0.0000000000
eccrad                   eccrad 0.0000000000
evcent                   evcent 0.0000000000
first                     first 0.0000000000
upto_third           upto_third 0.0000000000
bigcom2                 bigcom2 0.0000000000
bigcom3                 bigcom3 0.0000000000
bigcom6                 bigcom6 0.0000000000
bigcom11               bigcom11 0.0000000000
bigcom13               bigcom13 0.0000000000
bigcom15               bigcom15 0.0000000000
bigcom16               bigcom16 0.0000000000
bigcom21               bigcom21 0.0000000000
bigcom22               bigcom22 0.0000000000
bigcom24               bigcom24 0.0000000000
bigcom26               bigcom26 0.0000000000
bigcom28               bigcom28 0.0000000000
bigcom30               bigcom30 0.0000000000
bigcom31               bigcom31 0.0000000000
bigcom32               bigcom32 0.0000000000
bigcom33               bigcom33 0.0000000000
bigcom34               bigcom34 0.0000000000
bigcom36               bigcom36 0.0000000000
bigcom37               bigcom37 0.0000000000
bigcom38               bigcom38 0.0000000000
bigcom39               bigcom39 0.0000000000
bigcom43               bigcom43 0.0000000000
bigcom44               bigcom44 0.0000000000
bigcom46               bigcom46 0.0000000000
bigcom47               bigcom47 0.0000000000
bigcom49               bigcom49 0.0000000000
bigcom50               bigcom50 0.0000000000
bigcom51               bigcom51 0.0000000000
bigcom52               bigcom52 0.0000000000
bigcom54               bigcom54 0.0000000000
bigcom56               bigcom56 0.0000000000
bigcom62               bigcom62 0.0000000000
bigcom66               bigcom66 0.0000000000
bigcom68               bigcom68 0.0000000000
bigcom69               bigcom69 0.0000000000
bigcom71               bigcom71 0.0000000000
bigcom72               bigcom72 0.0000000000
bigcom73               bigcom73 0.0000000000
bigcom74               bigcom74 0.0000000000
bigcom75               bigcom75 0.0000000000
bigcom76               bigcom76 0.0000000000
bigcom77               bigcom77 0.0000000000
bigcom79               bigcom79 0.0000000000
bigcom80               bigcom80 0.0000000000
bigcom82               bigcom82 0.0000000000
bigcom83               bigcom83 0.0000000000
bigcom84               bigcom84 0.0000000000
bigcom85               bigcom85 0.0000000000
bigcom87               bigcom87 0.0000000000
bigcom89               bigcom89 0.0000000000
bigcom91               bigcom91 0.0000000000
bigcom92               bigcom92 0.0000000000
bigcom93               bigcom93 0.0000000000
bigcom96               bigcom96 0.0000000000
bigcom97               bigcom97 0.0000000000
bigcom98               bigcom98 0.0000000000
bigcom99               bigcom99 0.0000000000
bigcom101             bigcom101 0.0000000000
bigcom104             bigcom104 0.0000000000
bigcom106             bigcom106 0.0000000000
bigcom109             bigcom109 0.0000000000
bigcom113             bigcom113 0.0000000000
bigcom116             bigcom116 0.0000000000
bigcom120             bigcom120 0.0000000000
bigcom123             bigcom123 0.0000000000
bigcom126             bigcom126 0.0000000000
bigcom127             bigcom127 0.0000000000
bigcom137             bigcom137 0.0000000000
bigcom139             bigcom139 0.0000000000
bigcom140             bigcom140 0.0000000000
bigcom143             bigcom143 0.0000000000
bigcom145             bigcom145 0.0000000000
bigcom146             bigcom146 0.0000000000
bigcom147             bigcom147 0.0000000000
bigcom149             bigcom149 0.0000000000
bigcom153             bigcom153 0.0000000000
bigcom154             bigcom154 0.0000000000
bigcom156             bigcom156 0.0000000000
bigcom157             bigcom157 0.0000000000
bigcom158             bigcom158 0.0000000000
bigcom160             bigcom160 0.0000000000
bigcom161             bigcom161 0.0000000000
bigcom162             bigcom162 0.0000000000
bigcom164             bigcom164 0.0000000000
bigcom166             bigcom166 0.0000000000
bigcom167             bigcom167 0.0000000000
bigcom171             bigcom171 0.0000000000
bigcom173             bigcom173 0.0000000000
bigcom175             bigcom175 0.0000000000
bigcom176             bigcom176 0.0000000000
bigcom177             bigcom177 0.0000000000
bigcom178             bigcom178 0.0000000000
bigcom180             bigcom180 0.0000000000
bigcom181             bigcom181 0.0000000000
bigcom184             bigcom184 0.0000000000
bigcom186             bigcom186 0.0000000000
bigcom187             bigcom187 0.0000000000
bigcom189             bigcom189 0.0000000000
bigcom194             bigcom194 0.0000000000
bigcom195             bigcom195 0.0000000000
bigcom196             bigcom196 0.0000000000
bigcom204             bigcom204 0.0000000000
bigcom205             bigcom205 0.0000000000
bigcom212             bigcom212 0.0000000000
bigcom214             bigcom214 0.0000000000
bigcom222             bigcom222 0.0000000000
bigcom223             bigcom223 0.0000000000
bigcom226             bigcom226 0.0000000000
bigcom227             bigcom227 0.0000000000
bigcom229             bigcom229 0.0000000000
bigcom233             bigcom233 0.0000000000
bigcom236             bigcom236 0.0000000000
bigcom237             bigcom237 0.0000000000
bigcom246             bigcom246 0.0000000000
bigcom248             bigcom248 0.0000000000
bigcom249             bigcom249 0.0000000000
bigcom250             bigcom250 0.0000000000
bigcom254             bigcom254 0.0000000000
bigcom266             bigcom266 0.0000000000
bigcom269             bigcom269 0.0000000000
bigcom272             bigcom272 0.0000000000
bigcom274             bigcom274 0.0000000000
bigcom281             bigcom281 0.0000000000
bigcom291             bigcom291 0.0000000000
bigcom292             bigcom292 0.0000000000
bigcom295             bigcom295 0.0000000000
bigcom299             bigcom299 0.0000000000
bigcom301             bigcom301 0.0000000000
bigcom306             bigcom306 0.0000000000
bigcom309             bigcom309 0.0000000000
bigcom314             bigcom314 0.0000000000
bigcom321             bigcom321 0.0000000000
bigcom341             bigcom341 0.0000000000
bigcom350             bigcom350 0.0000000000
bigcom353             bigcom353 0.0000000000
bigcom359             bigcom359 0.0000000000
bigcom363             bigcom363 0.0000000000
bigcom365             bigcom365 0.0000000000
bigcom385             bigcom385 0.0000000000
bigcom386             bigcom386 0.0000000000
bigcom408             bigcom408 0.0000000000
bigcom412             bigcom412 0.0000000000
bigcom480             bigcom480 0.0000000000
membership_s3     membership_s3 0.0000000000
membership_s6     membership_s6 0.0000000000
membership_s7     membership_s7 0.0000000000
membership_s8     membership_s8 0.0000000000
membership_s9     membership_s9 0.0000000000
membership_s11   membership_s11 0.0000000000
membership_s12   membership_s12 0.0000000000
membership_s14   membership_s14 0.0000000000
membership_s16   membership_s16 0.0000000000
membership_s17   membership_s17 0.0000000000
membership_s20   membership_s20 0.0000000000
membership_s22   membership_s22 0.0000000000
membership_s25   membership_s25 0.0000000000
membership_s26   membership_s26 0.0000000000
membership_s27   membership_s27 0.0000000000
membership_s28   membership_s28 0.0000000000
membership_s33   membership_s33 0.0000000000
membership_s37   membership_s37 0.0000000000
pdi                         pdi 0.0000000000
[1] "Dataset: all_CT Model RF, run: 7 of 10 2015-06-18 12:47:49"
     |      Out-of-bag   |
Tree |      MSE  %Var(y) |
   1 | 0.002717   155.40 |
   2 | 0.003015   172.45 |
   3 | 0.003237   185.14 |
   4 | 0.003084   176.35 |
   5 | 0.003107   177.68 |
   6 | 0.003132   179.11 |
   7 | 0.003084   176.36 |
   8 | 0.002878   164.61 |
   9 | 0.002746   157.05 |
  10 | 0.002557   146.26 |
  11 |  0.00249   142.38 |
  12 | 0.002481   141.89 |
  13 | 0.002471   141.33 |
  14 | 0.002444   139.78 |
  15 | 0.002373   135.72 |
  16 | 0.002362   135.06 |
  17 | 0.002343   134.00 |
  18 | 0.002336   133.58 |
  19 | 0.002296   131.33 |
  20 | 0.002248   128.56 |
  21 | 0.002223   127.14 |
  22 | 0.002203   126.02 |
  23 | 0.002172   124.22 |
  24 | 0.002158   123.41 |
  25 | 0.002155   123.27 |
  26 | 0.002142   122.52 |
  27 | 0.002132   121.95 |
  28 | 0.002112   120.78 |
  29 | 0.002111   120.73 |
  30 | 0.002099   120.06 |
  31 | 0.002083   119.11 |
  32 | 0.002086   119.30 |
  33 | 0.002084   119.19 |
  34 | 0.002061   117.85 |
  35 | 0.002054   117.49 |
  36 | 0.002044   116.90 |
  37 | 0.002036   116.44 |
  38 | 0.002029   116.02 |
  39 | 0.002022   115.62 |
  40 | 0.002021   115.56 |
  41 | 0.002014   115.18 |
  42 | 0.001997   114.21 |
  43 | 0.001994   114.02 |
  44 | 0.001991   113.86 |
  45 | 0.001986   113.58 |
  46 | 0.001987   113.64 |
  47 |  0.00198   113.25 |
  48 | 0.001977   113.08 |
  49 | 0.001964   112.35 |
  50 | 0.001958   112.01 |
  51 | 0.001959   112.01 |
  52 | 0.001957   111.94 |
  53 | 0.001956   111.89 |
  54 |  0.00196   112.09 |
  55 | 0.001958   111.98 |
  56 | 0.001956   111.88 |
  57 | 0.001955   111.79 |
  58 | 0.001953   111.72 |
  59 | 0.001957   111.92 |
  60 | 0.001962   112.22 |
  61 | 0.001964   112.33 |
  62 | 0.001964   112.34 |
  63 | 0.001967   112.50 |
  64 | 0.001965   112.36 |
  65 | 0.001964   112.31 |
  66 | 0.001965   112.36 |
  67 | 0.001966   112.46 |
  68 | 0.001964   112.33 |
  69 | 0.001968   112.56 |
  70 | 0.001964   112.32 |
  71 | 0.001966   112.43 |
  72 | 0.001959   112.03 |
  73 |  0.00196   112.09 |
  74 | 0.001959   112.06 |
  75 | 0.001961   112.12 |
  76 | 0.001958   111.98 |
  77 | 0.001955   111.83 |
  78 | 0.001952   111.64 |
  79 | 0.001952   111.62 |
  80 | 0.001951   111.56 |
  81 | 0.001942   111.09 |
  82 | 0.001943   111.09 |
  83 | 0.001937   110.80 |
  84 | 0.001934   110.62 |
  85 | 0.001932   110.49 |
  86 | 0.001937   110.76 |
  87 | 0.001932   110.51 |
  88 | 0.001933   110.56 |
  89 | 0.001933   110.55 |
  90 | 0.001932   110.48 |
  91 | 0.001931   110.41 |
  92 | 0.001934   110.62 |
  93 | 0.001933   110.56 |
  94 | 0.001933   110.57 |
  95 | 0.001932   110.50 |
  96 | 0.001931   110.46 |
  97 |  0.00193   110.37 |
  98 | 0.001931   110.43 |
  99 | 0.001931   110.42 |
 100 | 0.001929   110.34 |
[1] "Random Forest variable coefficients"
                      %IncMSE IncNodePurity
graph5           9.247799e-04  1.343688e-01
graph6           5.927604e-05  6.774030e-02
graph7           1.936392e-03  9.586355e-02
graph8           3.275854e-06  2.655123e-02
graph9           1.269964e-04  1.540157e-01
graph10          9.490878e-04  1.103250e-01
graph11          1.051571e-03  2.299084e-01
graph12          3.264782e-04  1.929560e-01
graph13          1.179542e-03  1.044556e-01
graph14          6.692282e-04  1.941011e-01
graph15          8.621933e-05  6.429541e-02
graph16          9.052931e-04  8.863656e-02
graph17          2.700002e-03  1.319352e-01
graph18          7.227407e-05  1.485984e-04
graph19          5.981118e-04  1.555387e-01
graph20          8.855736e-04  8.034835e-02
graph21          2.478748e-04  8.747346e-02
graph22          3.612755e-03  2.208985e-01
graph23          8.128672e-04  1.787378e-01
graph24          2.758599e-03  7.497739e-02
graph25          2.073803e-03  1.510535e-01
graph26          1.752396e-03  1.009237e-01
graph27          1.782830e-03  6.391763e-02
graph28          1.513692e-03  1.515959e-01
graph29          8.688256e-04  8.229978e-02
orbit0           2.246210e-04  4.796368e-02
orbit1           2.993003e-04  7.183536e-02
orbit2           6.839864e-05  4.011581e-02
orbit3           6.977050e-05  6.601144e-02
orbit4           1.144548e-03  4.638071e-02
orbit5           4.489673e-04  9.851588e-02
orbit6           5.971215e-04  6.830640e-02
orbit7           1.093842e-04  5.227825e-02
orbit8           2.483125e-04  1.188689e-01
orbit9           1.048937e-03  6.709166e-02
orbit10          1.613440e-03  5.547958e-02
orbit11          1.759949e-04  3.410864e-02
orbit12          2.534265e-03  7.845018e-02
orbit13          5.612525e-05  3.180663e-02
orbit14          6.346300e-05  2.357336e-02
orbit15          1.290579e-03  7.641867e-02
orbit16          1.294858e-03  1.315409e-01
orbit17          2.148630e-03  7.800000e-02
orbit18          3.095517e-03  1.687874e-01
orbit19          9.466791e-04  9.250931e-02
orbit20          2.487904e-03  1.126504e-01
orbit21          1.610764e-03  1.591417e-01
orbit22          1.346009e-03  1.158784e-01
orbit23          1.043990e-03  2.239009e-02
orbit24          2.085616e-04  1.206124e-01
orbit25          7.921143e-05  1.477049e-01
orbit26          2.024377e-04  1.140822e-01
orbit27          2.277231e-03  1.743019e-01
orbit28          3.656530e-04  4.149429e-02
orbit29          2.275922e-04  5.869061e-02
orbit30          3.185403e-04  1.005848e-01
orbit31          2.047103e-04  1.058968e-01
orbit32          2.092370e-04  6.466225e-02
orbit33          4.537300e-05  1.870810e-02
orbit34          7.883392e-04  4.706981e-02
orbit35          7.508038e-05  9.287058e-02
orbit36          1.040855e-03  1.089746e-01
orbit37          6.062473e-04  1.335520e-01
orbit38          2.099694e-04  1.267594e-02
orbit39          2.767228e-03  1.330642e-01
orbit40          6.939426e-04  1.159830e-01
orbit41          1.475234e-05  4.942569e-02
orbit42          0.000000e+00  3.265481e-19
orbit43          2.449359e-04  8.617209e-02
orbit44          8.717856e-05  4.914211e-03
orbit45          5.789303e-04  1.282058e-01
orbit46          1.001748e-04  9.341832e-02
orbit47          3.641328e-03  8.298387e-02
orbit48          2.823368e-04  4.250185e-02
orbit49          8.203985e-04  1.182305e-01
orbit50          2.495156e-04  4.920992e-02
orbit51          5.669253e-04  1.986478e-01
orbit52          1.311382e-03  1.237070e-01
orbit53          7.223196e-05  8.725735e-02
orbit54          2.578030e-03  1.153159e-01
orbit55         -2.284670e-06  1.529412e-02
orbit56          3.553084e-03  2.601421e-01
orbit57          1.712075e-04  4.314565e-02
orbit58          4.422688e-04  4.591220e-02
orbit59          5.980618e-04  1.662225e-02
orbit60          2.913279e-04  4.998632e-02
orbit61          5.868895e-05  5.625509e-04
orbit62          2.538590e-04  9.582767e-02
orbit63          1.088601e-03  3.626695e-02
orbit64          3.310726e-03  9.437537e-02
orbit65          7.435365e-03  1.548479e-01
orbit66          3.495256e-04  1.537641e-01
orbit67          1.158562e-04  6.772033e-02
orbit68          3.614640e-03  6.658480e-02
orbit69          0.000000e+00  2.734222e-20
orbit70          1.193644e-03  9.094300e-02
orbit71          6.447302e-04  1.928459e-02
orbit72          6.436368e-04  4.116430e-02
AP               0.000000e+00  0.000000e+00
bet              1.831502e-03  2.267650e-01
ecc              3.672252e-07  1.333333e-03
eccrad           0.000000e+00  2.303930e-21
close            1.373127e-03  1.180561e-01
constraint       2.315415e-03  2.201260e-01
coreness         5.170827e-04  1.038020e-01
knn              2.977513e-03  2.150190e-01
hubscore         1.358259e-04  8.001982e-02
pagerank         1.056971e-03  3.050242e-01
trans            1.657859e-03  2.265762e-01
evcent           1.033739e-04  1.334004e-01
first            2.055437e-05  2.802131e-02
upto_second      6.187380e-04  1.085523e-01
upto_third       1.707627e-03  5.909822e-02
upto_fourth      1.132759e-03  1.433036e-01
upto_fifth       1.674520e-03  2.147826e-01
upto_sixth       3.051327e-03  1.140157e-01
second           1.500344e-03  1.230360e-01
third            3.116016e-04  1.749446e-01
fourth           3.401375e-03  2.610479e-01
fifth            7.523080e-04  3.559904e-01
sixth            2.305935e-03  1.504247e-01
ratio1           1.827765e-03  1.260152e-01
ratio2           1.087179e-03  2.030038e-01
ratio3           2.254728e-03  1.255217e-01
ratio4           9.439864e-05  1.579422e-01
ratio5           7.274394e-04  5.099993e-01
ratio6           2.165330e-03  2.590091e-01
selfinter        0.000000e+00  6.437450e-22
walktrap_vertex  8.220997e-04  2.063531e-01
bigcom1          3.961039e-05  4.864292e-02
bigcom2          0.000000e+00  0.000000e+00
bigcom3          0.000000e+00  1.185846e-21
bigcom4          2.289755e-05  1.068301e-02
bigcom6          0.000000e+00  8.673617e-21
bigcom8          2.585518e-05  2.030727e-02
bigcom9          2.185627e-05  4.368555e-02
bigcom11         0.000000e+00  0.000000e+00
bigcom13         0.000000e+00  8.673617e-21
bigcom15         0.000000e+00  0.000000e+00
bigcom16         0.000000e+00  1.734723e-20
bigcom21         0.000000e+00  8.673617e-21
bigcom22         0.000000e+00  0.000000e+00
bigcom24         0.000000e+00  1.734723e-20
bigcom26         0.000000e+00  0.000000e+00
bigcom28         0.000000e+00  0.000000e+00
bigcom30         0.000000e+00  0.000000e+00
bigcom31         0.000000e+00  0.000000e+00
bigcom32         0.000000e+00  0.000000e+00
bigcom33         0.000000e+00  8.673617e-21
bigcom34         0.000000e+00  0.000000e+00
bigcom36         0.000000e+00  8.673617e-21
bigcom37         0.000000e+00  8.673617e-21
bigcom38         0.000000e+00  0.000000e+00
bigcom39         0.000000e+00  8.673617e-21
bigcom40         6.423777e-04  7.719063e-02
bigcom43         0.000000e+00  0.000000e+00
bigcom44         0.000000e+00  0.000000e+00
bigcom46         0.000000e+00  0.000000e+00
bigcom47         0.000000e+00  0.000000e+00
bigcom49         0.000000e+00  0.000000e+00
bigcom50         0.000000e+00  0.000000e+00
bigcom51         0.000000e+00  2.602085e-20
bigcom52         0.000000e+00  0.000000e+00
bigcom54         0.000000e+00  8.673617e-21
bigcom56         0.000000e+00  0.000000e+00
bigcom62         0.000000e+00  0.000000e+00
bigcom66         0.000000e+00  0.000000e+00
bigcom68         0.000000e+00  3.469447e-20
bigcom69         0.000000e+00  8.673617e-21
bigcom71         0.000000e+00  0.000000e+00
bigcom72         0.000000e+00  0.000000e+00
bigcom73         0.000000e+00  8.673617e-21
bigcom74         0.000000e+00  0.000000e+00
bigcom75         0.000000e+00  0.000000e+00
bigcom76         0.000000e+00  8.673617e-21
bigcom77         0.000000e+00  0.000000e+00
bigcom79         0.000000e+00  0.000000e+00
bigcom80         0.000000e+00  0.000000e+00
bigcom82         0.000000e+00  9.757820e-21
bigcom83         0.000000e+00  0.000000e+00
bigcom84         0.000000e+00  0.000000e+00
bigcom85         0.000000e+00  0.000000e+00
bigcom87         0.000000e+00  8.673617e-21
bigcom89         0.000000e+00  3.469447e-20
bigcom91         0.000000e+00  8.673617e-21
bigcom92         0.000000e+00  8.673617e-21
bigcom93         0.000000e+00  0.000000e+00
bigcom96         0.000000e+00  0.000000e+00
bigcom97         0.000000e+00  0.000000e+00
bigcom98         0.000000e+00  8.673617e-21
bigcom99         0.000000e+00  0.000000e+00
bigcom101        0.000000e+00  0.000000e+00
bigcom104        0.000000e+00  1.734723e-20
bigcom106        0.000000e+00  0.000000e+00
bigcom109        0.000000e+00  2.602085e-20
bigcom113        0.000000e+00  0.000000e+00
bigcom116        0.000000e+00  8.673617e-21
bigcom120        0.000000e+00  0.000000e+00
bigcom123        0.000000e+00  8.673617e-21
bigcom126        0.000000e+00  0.000000e+00
bigcom127        0.000000e+00  2.602085e-20
bigcom137        0.000000e+00  8.673617e-21
bigcom139        0.000000e+00  2.602085e-20
bigcom140        0.000000e+00  0.000000e+00
bigcom143        0.000000e+00  0.000000e+00
bigcom145        0.000000e+00  0.000000e+00
bigcom146        0.000000e+00  0.000000e+00
bigcom147        0.000000e+00  8.673617e-21
bigcom149        0.000000e+00  0.000000e+00
bigcom153        0.000000e+00  0.000000e+00
bigcom154        0.000000e+00  0.000000e+00
bigcom156        0.000000e+00  2.602085e-20
bigcom157        0.000000e+00  0.000000e+00
bigcom158        0.000000e+00  0.000000e+00
bigcom160        0.000000e+00  1.734723e-20
bigcom161        0.000000e+00  1.734723e-20
bigcom162        0.000000e+00  0.000000e+00
bigcom164        0.000000e+00  0.000000e+00
bigcom166        0.000000e+00  1.734723e-20
bigcom167        0.000000e+00  1.734723e-20
bigcom171        0.000000e+00  1.734723e-20
bigcom173        0.000000e+00  0.000000e+00
bigcom175        0.000000e+00  0.000000e+00
bigcom176        0.000000e+00  0.000000e+00
bigcom177        0.000000e+00  0.000000e+00
bigcom178        0.000000e+00  0.000000e+00
bigcom180        0.000000e+00  8.673617e-21
bigcom181        0.000000e+00  8.673617e-21
bigcom184        0.000000e+00  8.673617e-21
bigcom186        0.000000e+00  0.000000e+00
bigcom187        0.000000e+00  0.000000e+00
bigcom189        0.000000e+00  1.734723e-20
bigcom194        0.000000e+00  1.734723e-20
bigcom195        0.000000e+00  1.734723e-20
bigcom196        0.000000e+00  0.000000e+00
bigcom204        0.000000e+00  0.000000e+00
bigcom205        0.000000e+00  0.000000e+00
bigcom212        0.000000e+00  0.000000e+00
bigcom214        0.000000e+00  0.000000e+00
bigcom222        0.000000e+00  0.000000e+00
bigcom223        0.000000e+00  8.673617e-21
bigcom226        0.000000e+00  0.000000e+00
bigcom227        0.000000e+00  0.000000e+00
bigcom229        0.000000e+00  0.000000e+00
bigcom233        0.000000e+00  8.673617e-21
bigcom236        0.000000e+00  8.673617e-21
bigcom237        0.000000e+00  0.000000e+00
bigcom246        0.000000e+00  8.673617e-21
bigcom248        0.000000e+00  1.734723e-20
bigcom249        0.000000e+00  1.734723e-20
bigcom250        0.000000e+00  0.000000e+00
bigcom254        0.000000e+00  2.602085e-20
bigcom266        0.000000e+00  8.673617e-21
bigcom269        0.000000e+00  0.000000e+00
bigcom272        0.000000e+00  8.673617e-21
bigcom274        0.000000e+00  8.673617e-21
bigcom281        0.000000e+00  0.000000e+00
bigcom291        0.000000e+00  0.000000e+00
bigcom292        0.000000e+00  0.000000e+00
bigcom295        0.000000e+00  8.673617e-21
bigcom299        0.000000e+00  8.673617e-21
bigcom301        0.000000e+00  1.734723e-20
bigcom306        0.000000e+00  2.602085e-20
bigcom309        0.000000e+00  1.734723e-20
bigcom314        0.000000e+00  5.421011e-22
bigcom321        0.000000e+00  6.071532e-20
bigcom341        0.000000e+00  8.673617e-21
bigcom350        0.000000e+00  8.673617e-21
bigcom353        0.000000e+00  0.000000e+00
bigcom359        0.000000e+00  4.336809e-20
bigcom363        0.000000e+00  9.215718e-21
bigcom365        0.000000e+00  8.673617e-21
bigcom385        0.000000e+00  8.673617e-21
bigcom386        0.000000e+00  0.000000e+00
bigcom408        0.000000e+00  0.000000e+00
bigcom412        0.000000e+00  0.000000e+00
bigcom480        0.000000e+00  0.000000e+00
spin_vertex      3.671337e-04  2.584264e-01
membership_s1   -2.352150e-06  2.100322e-04
membership_s3    0.000000e+00  8.673617e-21
membership_s4    6.414564e-06  2.538815e-02
membership_s5   -1.994799e-06  2.828024e-03
membership_s6    0.000000e+00  0.000000e+00
membership_s7    0.000000e+00  0.000000e+00
membership_s8    0.000000e+00  0.000000e+00
membership_s9    0.000000e+00  0.000000e+00
membership_s11   0.000000e+00  8.673617e-21
membership_s12   0.000000e+00  8.673617e-21
membership_s14   0.000000e+00  0.000000e+00
membership_s15   4.275922e-05  3.035359e-02
membership_s16   0.000000e+00  9.757820e-21
membership_s17   0.000000e+00  8.673617e-21
membership_s18   1.411745e-04  6.020237e-02
membership_s20   0.000000e+00  0.000000e+00
membership_s21   1.261019e-04  6.292704e-02
membership_s22   0.000000e+00  8.944668e-21
membership_s24  -6.782486e-06  1.159024e-01
membership_s25   0.000000e+00  0.000000e+00
membership_s26   0.000000e+00  8.673617e-21
membership_s27   0.000000e+00  1.084202e-21
membership_s28   0.000000e+00  8.673617e-21
membership_s30   2.251897e-05  1.715901e-02
membership_s31   7.138404e-06  1.558323e-03
membership_s32   5.821818e-05  7.020306e-02
membership_s33   0.000000e+00  1.084202e-21
membership_s36   5.805651e-05  1.053677e-02
membership_s37   0.000000e+00  0.000000e+00
V1               1.519910e-03  3.054963e-01
V2               1.841813e-03  6.532934e-01
pdi              0.000000e+00  1.111111e-04
adhesion         1.005517e-03  2.726779e-01
cohesion         1.433322e-03  2.755578e-01
inner            2.202890e-03  3.218481e-01
outer            3.146311e-04  3.816389e-01
ioratio          8.348401e-04  2.841708e-01
comsize          1.260954e-03  6.452779e-01
[1] "Dataset: all_CT Model GLM, run: 7 of 10 2015-06-18 12:49:23"
[1] "glmnet variable coefficients"
                         [,1]          [,2]
(Intercept)     -6.345469e+00 -6.348541e+00
graph0          -5.944383e-42 -3.203590e-06
graph1          -2.897796e-45 -1.477427e-09
graph2          -4.109736e-43 -1.730981e-07
graph3          -1.310273e-46 -6.646117e-11
graph4          -3.145270e-48 -1.590453e-12
graph5          -5.054918e-44 -2.671335e-08
graph6          -7.305476e-46 -3.600243e-10
graph7          -4.800274e-44 -2.490390e-08
graph8           4.842825e-43  3.122014e-07
graph9          -2.665290e-48 -1.346841e-12
graph10         -8.350896e-50 -4.134194e-14
graph11         -6.631869e-51 -3.386690e-15
graph12         -5.989598e-48 -3.023118e-12
graph13         -3.230222e-47 -1.605396e-11
graph14         -3.173694e-49 -1.330217e-13
graph15         -1.281986e-45 -6.481755e-10
graph16         -2.154630e-47 -1.080334e-11
graph17         -4.806174e-47 -2.468031e-11
graph18         -9.618484e-46 -4.897493e-10
graph19         -1.849799e-46 -9.421628e-11
graph20         -4.324113e-45 -2.323914e-09
graph21         -1.186029e-45 -6.159196e-10
graph22         -4.655360e-45 -2.459887e-09
graph23         -9.281148e-46 -4.593623e-10
graph24         -2.872221e-45 -1.522624e-09
graph25         -1.443511e-44 -7.667965e-09
graph26         -1.216753e-44 -6.451759e-09
graph27         -7.008671e-44 -3.727386e-08
graph28         -5.142971e-44 -2.586122e-08
graph29          1.120897e-42  6.680594e-07
orbit0          -5.944383e-42 -3.203331e-06
orbit1          -1.371955e-43 -7.369773e-08
orbit2          -2.088965e-45 -1.038865e-09
orbit3          -4.109736e-43 -1.729961e-07
orbit4          -2.441879e-45 -1.299366e-09
orbit5          -1.091398e-46 -5.437257e-11
orbit6          -4.356518e-46 -2.414608e-10
orbit7          -1.583944e-48 -7.238636e-13
orbit8          -5.054918e-44 -2.670973e-08
orbit9          -9.916016e-44 -5.441210e-08
orbit10         -2.140692e-45 -9.445891e-10
orbit11         -6.246663e-46 -3.056928e-10
orbit12         -1.835771e-43 -9.576756e-08
orbit13         -5.676389e-44 -2.936107e-08
orbit14          4.842825e-43  3.122785e-07
orbit15         -4.760976e-47 -2.500097e-11
orbit16         -3.461348e-48 -1.784960e-12
orbit17         -2.282715e-48 -2.980166e-13
orbit18         -1.628537e-47 -8.867648e-12
orbit19         -1.693004e-47 -9.352298e-12
orbit20          2.619808e-49  2.739094e-13
orbit21         -5.159888e-50 -2.416879e-14
orbit22         -6.346786e-49 -3.526445e-13
orbit23         -2.757798e-51 -1.231502e-15
orbit24         -3.661987e-46 -1.992116e-10
orbit25         -9.406939e-47 -4.791020e-11
orbit26         -4.578026e-48 -2.252831e-12
orbit27         -9.022474e-46 -4.629511e-10
orbit28         -1.318007e-46 -6.791137e-11
orbit29         -1.563145e-46 -8.003754e-11
orbit30         -3.025491e-47 -1.314374e-11
orbit31         -1.633842e-46 -9.091280e-11
orbit32          2.167790e-47  1.292143e-11
orbit33         -3.562259e-49 -1.640828e-13
orbit34         -1.281986e-45 -6.479672e-10
orbit35         -2.756908e-45 -1.499133e-09
orbit36         -3.945345e-46 -2.115404e-10
orbit37         -3.818221e-47 -1.156160e-11
orbit38         -1.634383e-47 -8.057902e-12
orbit39         -9.609900e-45 -5.336267e-09
orbit40         -5.252489e-46 -2.767366e-10
orbit41         -2.077854e-46 -1.053801e-10
orbit42         -3.240120e-47 -1.593039e-11
orbit43         -3.377860e-45 -1.760998e-09
orbit44         -7.343594e-46 -3.594902e-10
orbit45         -1.203287e-44 -6.537477e-09
orbit46         -3.249830e-45 -1.739221e-09
orbit47         -2.978008e-46 -1.507700e-10
orbit48         -2.531485e-46 -1.233137e-10
orbit49         -1.638427e-44 -8.832596e-09
orbit50         -4.077153e-45 -2.187051e-09
orbit51         -5.592539e-45 -2.949980e-09
orbit52         -1.298322e-44 -6.873867e-09
orbit53         -1.372589e-45 -7.000885e-10
orbit54         -1.852893e-44 -9.821437e-09
orbit55         -4.502449e-45 -2.375086e-09
orbit56         -1.456147e-43 -8.084284e-08
orbit57         -1.206344e-45 -5.711986e-10
orbit58         -1.215630e-45 -5.855020e-10
orbit59         -2.395464e-44 -1.299916e-08
orbit60         -6.592460e-45 -3.496491e-09
orbit61         -3.633563e-45 -1.862207e-09
orbit62         -1.997710e-43 -1.081852e-07
orbit63         -2.585213e-44 -1.368875e-08
orbit64         -2.969635e-44 -1.569592e-08
orbit65         -2.775713e-43 -1.516353e-07
orbit66         -4.120835e-44 -2.207652e-08
orbit67         -1.337382e-44 -6.929275e-09
orbit68         -1.117944e-43 -5.981417e-08
orbit69         -1.293326e-43 -6.707320e-08
orbit70         -3.959469e-43 -2.119483e-07
orbit71         -3.517161e-44 -1.583693e-08
orbit72          1.120897e-42  6.682148e-07
AP              -1.954494e-39 -1.102038e-03
bet             -3.947469e-46 -2.062077e-10
ecc              3.430199e-40  1.891391e-04
eccrad           2.058119e-39  1.134825e-03
close           -5.841448e-39 -3.168270e-03
constraint      -2.533945e-40 -1.492515e-04
coreness        -2.603435e-41 -1.415773e-05
knn             -1.070157e-42 -5.984590e-07
hubscore        -5.733164e-39 -3.039570e-03
pagerank        -5.500357e-39 -3.129809e-03
trans            3.463090e-39  1.962151e-03
evcent          -5.821065e-39 -3.088456e-03
first           -5.944383e-42 -3.202457e-06
upto_second     -2.614535e-43 -1.424009e-07
upto_third      -4.393116e-44 -2.360197e-08
upto_fourth     -8.984720e-44 -4.960654e-08
upto_fifth      -2.768516e-43 -1.551967e-07
upto_sixth       9.168126e-44  5.428362e-08
second          -2.642909e-43 -1.439806e-07
third           -3.381090e-44 -1.788474e-08
fourth           3.042314e-44  1.540763e-08
fifth            8.880621e-44  4.859073e-08
sixth            4.640488e-43  2.607229e-07
ratio1          -1.081120e-42 -6.051349e-07
ratio2          -2.747646e-42 -1.575538e-06
ratio3          -3.554754e-42 -2.039853e-06
ratio4           8.602975e-43  4.618539e-07
ratio5          -3.697805e-41 -2.134751e-05
ratio6           7.377600e-44  3.934137e-08
selfinter       -2.992859e-40 -1.654538e-04
walktrap_vertex  4.951948e-40  2.821833e-04
bigcom1          7.565661e-40  4.299115e-04
bigcom2         -1.770923e-39 -1.005537e-03
bigcom3         -1.820158e-39 -1.031693e-03
bigcom4         -6.499951e-40 -3.660284e-04
bigcom6         -1.770332e-39 -1.005034e-03
bigcom8          1.708311e-39  9.698403e-04
bigcom9          1.736598e-38  9.839443e-03
bigcom11        -1.772848e-39 -1.006741e-03
bigcom13        -1.774034e-39 -1.008717e-03
bigcom15        -1.774627e-39 -1.006603e-03
bigcom16        -1.770923e-39 -1.005776e-03
bigcom21        -1.781633e-39 -1.011165e-03
bigcom22        -1.800231e-39 -1.019152e-03
bigcom24        -1.770480e-39 -1.005327e-03
bigcom26        -1.783131e-39 -1.011762e-03
bigcom28        -1.829104e-39 -1.031998e-03
bigcom30        -1.787337e-39 -1.013811e-03
bigcom31        -1.770037e-39 -1.005337e-03
bigcom32        -1.772107e-39 -1.007786e-03
bigcom33        -1.770037e-39 -1.004281e-03
bigcom34        -1.770037e-39 -1.005149e-03
bigcom36        -1.770923e-39 -1.004736e-03
bigcom37        -1.770037e-39 -1.006105e-03
bigcom38        -1.771663e-39 -1.011442e-03
bigcom39        -1.774034e-39 -1.007116e-03
bigcom40         3.573391e-39  2.026819e-03
bigcom43        -1.771071e-39 -1.003984e-03
bigcom44        -1.796267e-39 -1.017347e-03
bigcom46        -1.772403e-39 -1.005837e-03
bigcom47        -1.770923e-39 -1.005598e-03
bigcom49        -1.771367e-39 -1.006382e-03
bigcom50        -1.770776e-39 -1.006623e-03
bigcom51        -1.770037e-39 -1.005924e-03
bigcom52        -1.770185e-39 -1.006037e-03
bigcom54        -1.770037e-39 -1.008076e-03
bigcom56        -1.771811e-39 -1.004632e-03
bigcom62        -1.770037e-39 -1.005644e-03
bigcom66        -1.770185e-39 -1.005710e-03
bigcom68        -1.770185e-39 -1.005602e-03
bigcom69        -1.771367e-39 -1.008152e-03
bigcom71        -1.771811e-39 -1.004238e-03
bigcom72        -1.770185e-39 -1.007230e-03
bigcom73        -1.772403e-39 -1.005358e-03
bigcom74        -1.771515e-39 -1.006832e-03
bigcom75        -1.769889e-39 -1.004091e-03
bigcom76        -1.770628e-39 -1.004161e-03
bigcom77        -1.770923e-39 -1.005812e-03
bigcom79        -1.770185e-39 -1.006952e-03
bigcom80        -1.770628e-39 -1.006989e-03
bigcom82        -1.770480e-39 -1.005655e-03
bigcom83        -1.770037e-39 -1.005094e-03
bigcom84        -1.770628e-39 -1.005094e-03
bigcom85        -1.770628e-39 -1.007281e-03
bigcom87        -1.771071e-39 -1.005526e-03
bigcom89        -1.769889e-39 -1.003694e-03
bigcom91        -1.770776e-39 -1.005346e-03
bigcom92        -1.774034e-39 -1.008662e-03
bigcom93        -1.769889e-39 -1.003005e-03
bigcom96        -1.770037e-39 -1.006784e-03
bigcom97        -1.771515e-39 -1.005487e-03
bigcom98        -1.770185e-39 -1.007786e-03
bigcom99        -1.770037e-39 -1.014352e-03
bigcom101       -1.772551e-39 -1.020983e-03
bigcom104       -1.770923e-39 -1.004026e-03
bigcom106       -1.770332e-39 -1.007064e-03
bigcom109       -1.770185e-39 -1.005585e-03
bigcom113       -1.770628e-39 -1.010385e-03
bigcom116       -1.776113e-39 -1.007395e-03
bigcom120       -1.770037e-39 -1.006655e-03
bigcom123       -1.770037e-39 -1.002649e-03
bigcom126       -1.770037e-39 -1.008817e-03
bigcom127       -1.770037e-39 -1.005360e-03
bigcom137       -1.770923e-39 -1.006381e-03
bigcom139       -1.770185e-39 -1.004532e-03
bigcom140       -1.770332e-39 -1.005633e-03
bigcom143       -1.770037e-39 -1.006774e-03
bigcom145       -1.770037e-39 -1.001952e-03
bigcom146       -1.770480e-39 -1.001784e-03
bigcom147       -1.772107e-39 -1.005034e-03
bigcom149       -1.770037e-39 -1.004719e-03
bigcom153       -1.771367e-39 -1.007113e-03
bigcom154       -1.771515e-39 -1.004594e-03
bigcom156       -1.770480e-39 -1.006296e-03
bigcom157       -1.771367e-39 -1.006104e-03
bigcom158       -1.770037e-39 -1.013497e-03
bigcom160       -1.770185e-39 -1.004620e-03
bigcom161       -1.770037e-39 -1.007062e-03
bigcom162       -1.769741e-39 -1.004056e-03
bigcom164       -1.770037e-39 -1.007779e-03
bigcom166       -1.771219e-39 -1.004952e-03
bigcom167       -1.772403e-39 -1.005205e-03
bigcom171       -1.770776e-39 -1.004781e-03
bigcom173       -1.770185e-39 -1.004905e-03
bigcom175       -1.770037e-39 -1.003551e-03
bigcom176       -1.770037e-39 -1.010570e-03
bigcom177       -1.770037e-39 -1.005891e-03
bigcom178       -1.770332e-39 -1.005936e-03
bigcom180       -1.770037e-39 -1.004568e-03
bigcom181       -1.771959e-39 -1.006373e-03
bigcom184       -1.769889e-39 -9.996115e-04
bigcom186       -1.769889e-39 -1.006674e-03
bigcom187       -1.770037e-39 -1.005207e-03
bigcom189       -1.771219e-39 -1.012690e-03
bigcom194       -1.770332e-39 -1.004694e-03
bigcom195       -1.770185e-39 -1.007530e-03
bigcom196       -1.770037e-39 -1.006503e-03
bigcom204       -1.770776e-39 -1.003954e-03
bigcom205       -1.770185e-39 -1.006091e-03
bigcom212       -1.770185e-39 -1.004385e-03
bigcom214       -1.770332e-39 -1.005742e-03
bigcom222       -1.770037e-39 -1.005314e-03
bigcom223       -1.770185e-39 -1.007158e-03
bigcom226       -1.769594e-39 -1.007392e-03
bigcom227       -1.770037e-39 -1.003921e-03
bigcom229       -1.770037e-39 -1.004473e-03
bigcom233       -1.769889e-39 -1.007450e-03
bigcom236       -1.769889e-39 -1.005596e-03
bigcom237       -1.770037e-39 -1.006165e-03
bigcom246       -1.771071e-39 -1.005436e-03
bigcom248       -1.771515e-39 -1.008882e-03
bigcom249       -1.770037e-39 -1.003949e-03
bigcom250       -1.771663e-39 -1.004836e-03
bigcom254       -1.770332e-39 -1.006591e-03
bigcom266       -1.770037e-39 -1.006829e-03
bigcom269       -1.770628e-39 -1.005893e-03
bigcom272       -1.770037e-39 -1.007767e-03
bigcom274       -1.775965e-39 -1.013297e-03
bigcom281       -1.770332e-39 -1.005499e-03
bigcom291       -1.770185e-39 -1.004926e-03
bigcom292       -1.769889e-39 -1.005790e-03
bigcom295       -1.770037e-39 -1.006018e-03
bigcom299       -1.770037e-39 -1.005961e-03
bigcom301       -1.770923e-39 -1.005941e-03
bigcom306       -1.769889e-39 -1.008642e-03
bigcom309       -1.770185e-39 -1.005726e-03
bigcom314       -1.770185e-39 -1.006731e-03
bigcom321       -1.770776e-39 -1.006059e-03
bigcom341       -1.770037e-39 -1.003993e-03
bigcom350       -1.770037e-39 -1.007311e-03
bigcom353       -1.769889e-39 -1.007230e-03
bigcom359       -1.770037e-39 -1.006057e-03
bigcom363       -1.769889e-39 -1.026229e-03
bigcom365       -1.770037e-39 -1.005728e-03
bigcom385       -1.770037e-39 -1.006345e-03
bigcom386       -1.769741e-39 -1.002891e-03
bigcom408       -1.770628e-39 -1.005051e-03
bigcom412       -1.770185e-39 -1.003775e-03
bigcom480       -1.770185e-39 -1.005233e-03
spin_vertex     -7.597798e-40 -4.391375e-04
membership_s1   -1.072280e-39 -6.096289e-04
membership_s3   -1.771959e-39 -1.008485e-03
membership_s4    1.302164e-39  7.381479e-04
membership_s5    2.781019e-40  1.585138e-04
membership_s6   -1.913243e-39 -1.078219e-03
membership_s7   -1.874193e-39 -1.063330e-03
membership_s8   -1.771219e-39 -1.007624e-03
membership_s9   -1.771515e-39 -1.009762e-03
membership_s11  -1.770776e-39 -1.009002e-03
membership_s12  -1.771219e-39 -1.005799e-03
membership_s14  -1.770776e-39 -1.008617e-03
membership_s15   4.061999e-39  2.300266e-03
membership_s16  -1.771071e-39 -1.007322e-03
membership_s17  -1.770776e-39 -1.007301e-03
membership_s18   9.047393e-39  5.126131e-03
membership_s20  -1.770185e-39 -1.007256e-03
membership_s21   9.919505e-39  5.619500e-03
membership_s22  -1.773885e-39 -1.008128e-03
membership_s24   2.636824e-38  1.494093e-02
membership_s25  -1.772551e-39 -1.007205e-03
membership_s26  -1.771811e-39 -1.009139e-03
membership_s27  -1.897667e-39 -1.075998e-03
membership_s28  -1.771811e-39 -1.007897e-03
membership_s30  -1.424398e-40 -7.905284e-05
membership_s31   1.699239e-39  9.599958e-04
membership_s32  -3.331038e-40 -1.897179e-04
membership_s33  -1.770332e-39 -1.009418e-03
membership_s36  -6.537723e-40 -3.712499e-04
membership_s37  -1.783880e-39 -1.012921e-03
V1               2.098268e-39  1.175572e-03
V2               3.186616e-39  1.801378e-03
pdi             -2.940137e-37 -1.603544e-01
adhesion        -9.608133e-44 -5.384746e-08
cohesion         1.921919e-43  1.077107e-07
inner            1.107091e-43  6.237933e-08
outer            1.333635e-43  7.486656e-08
ioratio          4.075842e-41  5.588014e-06
comsize          1.522469e-43  8.357565e-08
[1] "Dataset: all_CT Model GBM, run: 8 of 10 2015-06-18 12:49:24"
Iter   TrainDeviance   ValidDeviance   StepSize   Improve
     1        0.0225            -nan     0.0100   -0.0000
     2        0.0206            -nan     0.0100   -0.0001
     3        0.0182            -nan     0.0100   -0.0000
     4        0.0177            -nan     0.0100   -0.0000
     5        0.0173            -nan     0.0100   -0.0000
     6        0.0168            -nan     0.0100   -0.0000
     7        0.0162            -nan     0.0100   -0.0000
     8        0.0154            -nan     0.0100   -0.0000
     9        0.0150            -nan     0.0100   -0.0000
    10        0.0148            -nan     0.0100   -0.0000
    20        0.0125            -nan     0.0100   -0.0000
    40        0.0101            -nan     0.0100   -0.0000
    60        0.0085            -nan     0.0100   -0.0000
    80        0.0076            -nan     0.0100   -0.0000
   100        0.0068            -nan     0.0100   -0.0000
   120        0.0062            -nan     0.0100   -0.0000
   140        0.0056            -nan     0.0100   -0.0000
   160        0.0052            -nan     0.0100   -0.0000
   180        0.0048            -nan     0.0100   -0.0000
   200        0.0045            -nan     0.0100   -0.0000
   220        0.0042            -nan     0.0100   -0.0000
   240        0.0040            -nan     0.0100   -0.0000
   260        0.0037            -nan     0.0100   -0.0000
   280        0.0035            -nan     0.0100   -0.0000
   300        0.0033            -nan     0.0100   -0.0000
   320        0.0032            -nan     0.0100   -0.0000
   340        0.0030            -nan     0.0100   -0.0000
   357        0.0029            -nan     0.0100   -0.0000

[1] "GBM variable coefficients"
                            var     rel.inf
comsize                 comsize 9.471150299
V2                           V2 4.933942905
outer                     outer 4.726235545
ratio5                   ratio5 4.368274118
trans                     trans 4.285348305
knn                         knn 3.807772959
graph5                   graph5 3.103681061
V1                           V1 2.772168880
graph25                 graph25 2.283317894
graph20                 graph20 1.967062655
spin_vertex         spin_vertex 1.831647437
orbit56                 orbit56 1.805855305
pagerank               pagerank 1.775799252
ioratio                 ioratio 1.683427838
ratio2                   ratio2 1.615531336
graph12                 graph12 1.499270380
graph22                 graph22 1.475475315
orbit18                 orbit18 1.467147709
adhesion               adhesion 1.445275564
graph1                   graph1 1.414085665
walktrap_vertex walktrap_vertex 1.338509240
orbit64                 orbit64 1.333053490
bet                         bet 1.174814760
inner                     inner 1.162876118
orbit62                 orbit62 1.157952264
graph11                 graph11 1.099640340
graph7                   graph7 0.985707355
graph4                   graph4 0.938895200
graph19                 graph19 0.915401220
orbit36                 orbit36 0.880359562
ratio4                   ratio4 0.864375404
membership_s32   membership_s32 0.829503074
upto_sixth           upto_sixth 0.815751324
cohesion               cohesion 0.808071831
third                     third 0.780767826
fourth                   fourth 0.777897251
ratio1                   ratio1 0.768026445
orbit41                 orbit41 0.722890632
ratio6                   ratio6 0.721222191
graph21                 graph21 0.715861855
graph23                 graph23 0.711021562
graph26                 graph26 0.650140023
bigcom1                 bigcom1 0.639283021
graph24                 graph24 0.635963240
orbit32                 orbit32 0.614151437
membership_s18   membership_s18 0.609207582
bigcom40               bigcom40 0.584312613
bigcom9                 bigcom9 0.561895066
orbit39                 orbit39 0.541422071
graph0                   graph0 0.532501522
graph27                 graph27 0.526753141
orbit21                 orbit21 0.519760052
graph16                 graph16 0.515366136
sixth                     sixth 0.508468686
membership_s21   membership_s21 0.498543500
graph2                   graph2 0.487798412
upto_fifth           upto_fifth 0.482106641
graph17                 graph17 0.464131769
graph28                 graph28 0.454047596
orbit9                   orbit9 0.442209970
orbit50                 orbit50 0.411681885
constraint           constraint 0.408155823
membership_s30   membership_s30 0.398821038
orbit5                   orbit5 0.370990356
orbit19                 orbit19 0.365720315
orbit52                 orbit52 0.340271517
graph29                 graph29 0.339908146
graph10                 graph10 0.328207445
orbit45                 orbit45 0.326219692
orbit65                 orbit65 0.324546404
orbit26                 orbit26 0.318881180
orbit25                 orbit25 0.316928058
orbit40                 orbit40 0.316669219
orbit57                 orbit57 0.309347299
graph6                   graph6 0.308975575
orbit16                 orbit16 0.300947228
membership_s15   membership_s15 0.291263305
orbit66                 orbit66 0.281768007
graph3                   graph3 0.255264134
ratio3                   ratio3 0.249958155
orbit27                 orbit27 0.241291347
graph18                 graph18 0.237666505
orbit48                 orbit48 0.233243671
graph8                   graph8 0.232769762
orbit35                 orbit35 0.229846495
orbit37                 orbit37 0.222791410
coreness               coreness 0.216793342
graph13                 graph13 0.204461714
orbit67                 orbit67 0.201043110
fifth                     fifth 0.189877536
graph15                 graph15 0.184887114
orbit69                 orbit69 0.183411182
orbit51                 orbit51 0.179783065
orbit31                 orbit31 0.177189312
orbit54                 orbit54 0.157664655
orbit28                 orbit28 0.150956996
graph14                 graph14 0.147794604
orbit70                 orbit70 0.135897930
orbit46                 orbit46 0.134449110
orbit6                   orbit6 0.132228230
orbit24                 orbit24 0.120960021
orbit63                 orbit63 0.117822932
orbit60                 orbit60 0.104753485
orbit44                 orbit44 0.103379725
orbit58                 orbit58 0.100324227
membership_s36   membership_s36 0.097719197
orbit4                   orbit4 0.096790916
orbit13                 orbit13 0.093732287
orbit12                 orbit12 0.090236598
orbit55                 orbit55 0.090078519
orbit22                 orbit22 0.087656124
membership_s31   membership_s31 0.084212255
orbit71                 orbit71 0.082460762
orbit42                 orbit42 0.081119843
membership_s4     membership_s4 0.077208378
ecc                         ecc 0.074857853
orbit17                 orbit17 0.065810848
orbit38                 orbit38 0.064422968
orbit47                 orbit47 0.050826220
orbit20                 orbit20 0.047297898
membership_s5     membership_s5 0.044809969
orbit11                 orbit11 0.036862237
orbit29                 orbit29 0.035905864
orbit7                   orbit7 0.032926114
orbit68                 orbit68 0.031222210
bigcom8                 bigcom8 0.029728865
membership_s1     membership_s1 0.029192434
upto_third           upto_third 0.028371810
orbit2                   orbit2 0.027433040
orbit59                 orbit59 0.026049039
orbit33                 orbit33 0.014865073
selfinter             selfinter 0.013382041
orbit1                   orbit1 0.013105658
orbit43                 orbit43 0.010995606
upto_fourth         upto_fourth 0.009718923
hubscore               hubscore 0.007009965
orbit53                 orbit53 0.005319085
upto_second         upto_second 0.003619273
orbit61                 orbit61 0.003226238
second                   second 0.002881787
graph9                   graph9 0.000000000
orbit0                   orbit0 0.000000000
orbit3                   orbit3 0.000000000
orbit8                   orbit8 0.000000000
orbit10                 orbit10 0.000000000
orbit14                 orbit14 0.000000000
orbit15                 orbit15 0.000000000
orbit23                 orbit23 0.000000000
orbit30                 orbit30 0.000000000
orbit34                 orbit34 0.000000000
orbit49                 orbit49 0.000000000
orbit72                 orbit72 0.000000000
AP                           AP 0.000000000
eccrad                   eccrad 0.000000000
close                     close 0.000000000
evcent                   evcent 0.000000000
first                     first 0.000000000
bigcom2                 bigcom2 0.000000000
bigcom3                 bigcom3 0.000000000
bigcom4                 bigcom4 0.000000000
bigcom6                 bigcom6 0.000000000
bigcom11               bigcom11 0.000000000
bigcom13               bigcom13 0.000000000
bigcom15               bigcom15 0.000000000
bigcom16               bigcom16 0.000000000
bigcom21               bigcom21 0.000000000
bigcom22               bigcom22 0.000000000
bigcom24               bigcom24 0.000000000
bigcom26               bigcom26 0.000000000
bigcom28               bigcom28 0.000000000
bigcom30               bigcom30 0.000000000
bigcom31               bigcom31 0.000000000
bigcom32               bigcom32 0.000000000
bigcom33               bigcom33 0.000000000
bigcom34               bigcom34 0.000000000
bigcom36               bigcom36 0.000000000
bigcom37               bigcom37 0.000000000
bigcom38               bigcom38 0.000000000
bigcom39               bigcom39 0.000000000
bigcom43               bigcom43 0.000000000
bigcom44               bigcom44 0.000000000
bigcom46               bigcom46 0.000000000
bigcom47               bigcom47 0.000000000
bigcom49               bigcom49 0.000000000
bigcom50               bigcom50 0.000000000
bigcom51               bigcom51 0.000000000
bigcom52               bigcom52 0.000000000
bigcom54               bigcom54 0.000000000
bigcom56               bigcom56 0.000000000
bigcom62               bigcom62 0.000000000
bigcom66               bigcom66 0.000000000
bigcom68               bigcom68 0.000000000
bigcom69               bigcom69 0.000000000
bigcom71               bigcom71 0.000000000
bigcom72               bigcom72 0.000000000
bigcom73               bigcom73 0.000000000
bigcom74               bigcom74 0.000000000
bigcom75               bigcom75 0.000000000
bigcom76               bigcom76 0.000000000
bigcom77               bigcom77 0.000000000
bigcom79               bigcom79 0.000000000
bigcom80               bigcom80 0.000000000
bigcom82               bigcom82 0.000000000
bigcom83               bigcom83 0.000000000
bigcom84               bigcom84 0.000000000
bigcom85               bigcom85 0.000000000
bigcom87               bigcom87 0.000000000
bigcom89               bigcom89 0.000000000
bigcom91               bigcom91 0.000000000
bigcom92               bigcom92 0.000000000
bigcom93               bigcom93 0.000000000
bigcom96               bigcom96 0.000000000
bigcom97               bigcom97 0.000000000
bigcom98               bigcom98 0.000000000
bigcom99               bigcom99 0.000000000
bigcom101             bigcom101 0.000000000
bigcom104             bigcom104 0.000000000
bigcom106             bigcom106 0.000000000
bigcom109             bigcom109 0.000000000
bigcom113             bigcom113 0.000000000
bigcom116             bigcom116 0.000000000
bigcom120             bigcom120 0.000000000
bigcom123             bigcom123 0.000000000
bigcom126             bigcom126 0.000000000
bigcom127             bigcom127 0.000000000
bigcom137             bigcom137 0.000000000
bigcom139             bigcom139 0.000000000
bigcom140             bigcom140 0.000000000
bigcom143             bigcom143 0.000000000
bigcom145             bigcom145 0.000000000
bigcom146             bigcom146 0.000000000
bigcom147             bigcom147 0.000000000
bigcom149             bigcom149 0.000000000
bigcom153             bigcom153 0.000000000
bigcom154             bigcom154 0.000000000
bigcom156             bigcom156 0.000000000
bigcom157             bigcom157 0.000000000
bigcom158             bigcom158 0.000000000
bigcom160             bigcom160 0.000000000
bigcom161             bigcom161 0.000000000
bigcom162             bigcom162 0.000000000
bigcom164             bigcom164 0.000000000
bigcom166             bigcom166 0.000000000
bigcom167             bigcom167 0.000000000
bigcom171             bigcom171 0.000000000
bigcom173             bigcom173 0.000000000
bigcom175             bigcom175 0.000000000
bigcom176             bigcom176 0.000000000
bigcom177             bigcom177 0.000000000
bigcom178             bigcom178 0.000000000
bigcom180             bigcom180 0.000000000
bigcom181             bigcom181 0.000000000
bigcom184             bigcom184 0.000000000
bigcom186             bigcom186 0.000000000
bigcom187             bigcom187 0.000000000
bigcom189             bigcom189 0.000000000
bigcom194             bigcom194 0.000000000
bigcom195             bigcom195 0.000000000
bigcom196             bigcom196 0.000000000
bigcom204             bigcom204 0.000000000
bigcom205             bigcom205 0.000000000
bigcom212             bigcom212 0.000000000
bigcom214             bigcom214 0.000000000
bigcom222             bigcom222 0.000000000
bigcom223             bigcom223 0.000000000
bigcom226             bigcom226 0.000000000
bigcom227             bigcom227 0.000000000
bigcom229             bigcom229 0.000000000
bigcom233             bigcom233 0.000000000
bigcom236             bigcom236 0.000000000
bigcom237             bigcom237 0.000000000
bigcom246             bigcom246 0.000000000
bigcom248             bigcom248 0.000000000
bigcom249             bigcom249 0.000000000
bigcom250             bigcom250 0.000000000
bigcom254             bigcom254 0.000000000
bigcom266             bigcom266 0.000000000
bigcom269             bigcom269 0.000000000
bigcom272             bigcom272 0.000000000
bigcom274             bigcom274 0.000000000
bigcom281             bigcom281 0.000000000
bigcom291             bigcom291 0.000000000
bigcom292             bigcom292 0.000000000
bigcom295             bigcom295 0.000000000
bigcom299             bigcom299 0.000000000
bigcom301             bigcom301 0.000000000
bigcom306             bigcom306 0.000000000
bigcom309             bigcom309 0.000000000
bigcom314             bigcom314 0.000000000
bigcom321             bigcom321 0.000000000
bigcom341             bigcom341 0.000000000
bigcom350             bigcom350 0.000000000
bigcom353             bigcom353 0.000000000
bigcom359             bigcom359 0.000000000
bigcom363             bigcom363 0.000000000
bigcom365             bigcom365 0.000000000
bigcom385             bigcom385 0.000000000
bigcom386             bigcom386 0.000000000
bigcom408             bigcom408 0.000000000
bigcom412             bigcom412 0.000000000
bigcom480             bigcom480 0.000000000
membership_s3     membership_s3 0.000000000
membership_s6     membership_s6 0.000000000
membership_s7     membership_s7 0.000000000
membership_s8     membership_s8 0.000000000
membership_s9     membership_s9 0.000000000
membership_s11   membership_s11 0.000000000
membership_s12   membership_s12 0.000000000
membership_s14   membership_s14 0.000000000
membership_s16   membership_s16 0.000000000
membership_s17   membership_s17 0.000000000
membership_s20   membership_s20 0.000000000
membership_s22   membership_s22 0.000000000
membership_s24   membership_s24 0.000000000
membership_s25   membership_s25 0.000000000
membership_s26   membership_s26 0.000000000
membership_s27   membership_s27 0.000000000
membership_s28   membership_s28 0.000000000
membership_s33   membership_s33 0.000000000
membership_s37   membership_s37 0.000000000
pdi                         pdi 0.000000000
[1] "Dataset: all_CT Model RF, run: 8 of 10 2015-06-18 12:54:48"
     |      Out-of-bag   |
Tree |      MSE  %Var(y) |
   1 | 0.003997   240.72 |
   2 | 0.004098   246.84 |
   3 | 0.003387   204.00 |
   4 | 0.003232   194.66 |
   5 |  0.00285   171.63 |
   6 | 0.002807   169.08 |
   7 |   0.0027   162.60 |
   8 | 0.002637   158.83 |
   9 | 0.002617   157.62 |
  10 | 0.002368   142.60 |
  11 |  0.00232   139.70 |
  12 | 0.002213   133.28 |
  13 | 0.002183   131.48 |
  14 | 0.002122   127.81 |
  15 | 0.002119   127.64 |
  16 | 0.002116   127.42 |
  17 | 0.002108   126.98 |
  18 |  0.00207   124.71 |
  19 | 0.002062   124.22 |
  20 | 0.002044   123.13 |
  21 | 0.002021   121.75 |
  22 | 0.002029   122.20 |
  23 | 0.002003   120.65 |
  24 | 0.001976   119.04 |
  25 |  0.00195   117.47 |
  26 | 0.001942   116.99 |
  27 | 0.001942   116.99 |
  28 | 0.001936   116.58 |
  29 | 0.001939   116.80 |
  30 | 0.001947   117.25 |
  31 | 0.001937   116.68 |
  32 | 0.001929   116.20 |
  33 | 0.001922   115.74 |
  34 | 0.001919   115.58 |
  35 | 0.001908   114.94 |
  36 | 0.001891   113.88 |
  37 | 0.001886   113.59 |
  38 | 0.001884   113.49 |
  39 | 0.001877   113.08 |
  40 | 0.001878   113.11 |
  41 | 0.001879   113.20 |
  42 | 0.001879   113.18 |
  43 | 0.001883   113.44 |
  44 | 0.001881   113.31 |
  45 |  0.00188   113.22 |
  46 | 0.001871   112.69 |
  47 | 0.001873   112.80 |
  48 | 0.001868   112.51 |
  49 | 0.001864   112.28 |
  50 |  0.00186   112.05 |
  51 | 0.001864   112.25 |
  52 | 0.001863   112.23 |
  53 | 0.001862   112.13 |
  54 | 0.001858   111.91 |
  55 | 0.001857   111.86 |
  56 | 0.001855   111.75 |
  57 | 0.001853   111.59 |
  58 | 0.001853   111.59 |
  59 | 0.001856   111.78 |
  60 | 0.001855   111.73 |
  61 | 0.001854   111.66 |
  62 | 0.001853   111.60 |
  63 | 0.001851   111.49 |
  64 | 0.001849   111.37 |
  65 | 0.001846   111.16 |
  66 | 0.001841   110.89 |
  67 | 0.001842   110.97 |
  68 | 0.001842   110.96 |
  69 | 0.001844   111.04 |
  70 |  0.00184   110.81 |
  71 | 0.001839   110.78 |
  72 | 0.001841   110.91 |
  73 | 0.001844   111.05 |
  74 | 0.001843   110.99 |
  75 | 0.001842   110.92 |
  76 | 0.001837   110.62 |
  77 | 0.001834   110.45 |
  78 |  0.00183   110.22 |
  79 | 0.001831   110.30 |
  80 |  0.00183   110.23 |
  81 | 0.001832   110.34 |
  82 | 0.001834   110.43 |
  83 | 0.001832   110.33 |
  84 |  0.00183   110.22 |
  85 | 0.001826   110.00 |
  86 | 0.001827   110.05 |
  87 | 0.001825   109.94 |
  88 | 0.001826   109.99 |
  89 | 0.001827   110.01 |
  90 | 0.001828   110.11 |
  91 | 0.001827   110.03 |
  92 | 0.001828   110.10 |
  93 | 0.001828   110.11 |
  94 | 0.001831   110.27 |
  95 |  0.00183   110.24 |
  96 | 0.001828   110.07 |
  97 | 0.001826   109.97 |
  98 | 0.001826   109.98 |
  99 | 0.001827   110.02 |
 100 | 0.001826   109.98 |
[1] "Random Forest variable coefficients"
                      %IncMSE IncNodePurity
graph5           2.140982e-03  1.007596e-01
graph6           4.920374e-04  1.255747e-02
graph7           4.973950e-03  8.733603e-02
graph8           6.632447e-04  2.872927e-02
graph9           2.113968e-03  4.728804e-02
graph10          1.650763e-03  5.585083e-02
graph11          4.179493e-03  6.194523e-02
graph12          1.043654e-03  1.735322e-01
graph13          3.346510e-05  7.653006e-02
graph14          1.315955e-03  5.672637e-02
graph15          6.316515e-05  5.203529e-02
graph16          1.338803e-03  1.367848e-01
graph17          4.619870e-04  9.620799e-02
graph18          4.767754e-04  6.117655e-02
graph19          1.739289e-03  6.962339e-02
graph20          1.687005e-03  2.231228e-01
graph21          1.924988e-03  1.380575e-01
graph22          7.384578e-04  6.899519e-02
graph23          3.658242e-03  2.113531e-01
graph24          3.224095e-03  8.962210e-02
graph25          4.462079e-03  1.607820e-01
graph26          2.937731e-03  1.078628e-01
graph27          4.746530e-04  3.746554e-02
graph28          1.639217e-03  1.832066e-01
graph29          5.427815e-04  1.361292e-02
orbit0           6.742334e-05  8.317822e-02
orbit1           7.762900e-05  3.979840e-02
orbit2           6.334781e-04  1.733294e-02
orbit3           1.116156e-04  1.001564e-01
orbit4           1.582929e-05  1.809524e-02
orbit5           7.873917e-05  3.322072e-02
orbit6           6.898552e-05  1.692354e-01
orbit7           3.349972e-04  6.118471e-02
orbit8           5.283741e-04  8.951345e-02
orbit9           3.961611e-04  2.973561e-02
orbit10          1.575349e-03  7.863578e-02
orbit11          2.586319e-04  1.215906e-01
orbit12          6.091395e-03  7.661866e-02
orbit13          7.234908e-05  1.079796e-03
orbit14          6.191892e-05  2.946455e-02
orbit15          4.296895e-04  6.857192e-02
orbit16          1.366226e-03  9.574558e-02
orbit17          5.136545e-04  1.649661e-01
orbit18          2.247078e-03  3.022086e-01
orbit19          2.728709e-03  6.834698e-02
orbit20          3.295794e-04  5.104244e-02
orbit21          5.693731e-04  6.301962e-02
orbit22          2.751271e-03  1.914035e-01
orbit23          4.648463e-04  3.223735e-02
orbit24          2.314960e-04  7.807618e-02
orbit25          1.038736e-03  1.560469e-01
orbit26          7.395163e-04  9.034333e-02
orbit27          1.006505e-03  7.036909e-02
orbit28          7.274287e-04  1.325041e-02
orbit29          5.256296e-05  4.443595e-02
orbit30          6.427539e-04  3.150279e-02
orbit31          1.936489e-03  7.591002e-02
orbit32          4.554589e-05  5.664449e-02
orbit33          1.465350e-03  8.284163e-02
orbit34          1.689450e-03  5.993635e-02
orbit35          6.334281e-04  1.287369e-01
orbit36          9.856918e-04  1.180193e-01
orbit37          1.441680e-03  1.179385e-01
orbit38          4.070575e-04  1.389999e-01
orbit39          4.430877e-03  9.593850e-02
orbit40          4.275790e-04  6.138425e-02
orbit41          7.860401e-05  6.981198e-02
orbit42          3.496665e-04  5.085693e-02
orbit43          2.900048e-04  2.854176e-02
orbit44          3.884124e-04  7.060028e-02
orbit45          2.315568e-03  1.823807e-01
orbit46          9.931828e-04  2.163233e-01
orbit47          1.838447e-03  6.623087e-02
orbit48          8.759625e-04  1.549746e-01
orbit49          5.366995e-04  1.541304e-01
orbit50          6.810458e-05  5.113666e-02
orbit51          3.045702e-03  4.101899e-02
orbit52          2.538283e-03  9.661505e-02
orbit53          9.300167e-04  3.378762e-02
orbit54          3.436858e-04  7.735298e-02
orbit55          2.297794e-06  1.875000e-02
orbit56          3.199941e-03  2.557949e-01
orbit57          1.008157e-03  9.318668e-02
orbit58          2.258356e-06  2.653846e-02
orbit59          7.212378e-03  5.494280e-02
orbit60          2.784155e-04  5.047126e-02
orbit61          6.743431e-05  2.972481e-02
orbit62          6.633927e-04  5.826470e-02
orbit63          1.105759e-03  1.567782e-02
orbit64          2.595875e-03  2.163420e-01
orbit65          2.181692e-03  7.091048e-02
orbit66          4.213218e-04  5.074285e-02
orbit67          5.615764e-04  2.819045e-02
orbit68          2.247233e-03  5.084933e-02
orbit69          0.000000e+00  9.500000e-03
orbit70          1.203769e-03  1.202823e-01
orbit71          9.600353e-05  6.463879e-02
orbit72          8.765853e-04  5.488451e-02
AP               0.000000e+00  3.896352e-21
bet              1.197547e-03  2.709559e-01
ecc              0.000000e+00  2.853891e-18
eccrad          -3.613369e-07  4.666667e-03
close            1.628935e-04  1.010687e-01
constraint       2.882555e-04  1.551087e-01
coreness         2.623752e-04  4.774241e-02
knn              1.996990e-03  2.850626e-01
hubscore         3.610545e-04  1.424363e-01
pagerank         2.035991e-03  2.303681e-01
trans            1.351305e-03  3.359051e-01
evcent           2.903305e-05  5.585875e-02
first            2.464423e-04  8.284395e-02
upto_second      1.207707e-03  2.375796e-02
upto_third       2.936065e-03  5.308597e-02
upto_fourth      4.104325e-04  5.684636e-02
upto_fifth       8.317809e-04  1.120601e-01
upto_sixth       4.641728e-03  1.546888e-01
second           1.314310e-03  5.244494e-02
third            9.552151e-04  8.991077e-02
fourth           8.581183e-04  7.932633e-02
fifth            3.069898e-04  8.314662e-02
sixth            9.866827e-04  8.470858e-02
ratio1           1.821884e-03  2.095654e-01
ratio2           2.756943e-03  3.160540e-01
ratio3           3.303182e-04  1.184634e-01
ratio4           1.967354e-03  2.205947e-01
ratio5           9.810277e-04  4.283155e-01
ratio6           1.895820e-03  1.515000e-01
selfinter        0.000000e+00  3.388132e-21
walktrap_vertex  1.918478e-04  1.594266e-01
bigcom1          4.122782e-05  4.647590e-02
bigcom2          0.000000e+00  4.336809e-21
bigcom3          0.000000e+00  0.000000e+00
bigcom4          2.260909e-06  2.100000e-02
bigcom6          0.000000e+00  0.000000e+00
bigcom8          7.235583e-05  1.572741e-02
bigcom9          2.392678e-05  6.391848e-02
bigcom11         0.000000e+00  0.000000e+00
bigcom13         0.000000e+00  1.301043e-20
bigcom15         0.000000e+00  0.000000e+00
bigcom16         0.000000e+00  4.336809e-21
bigcom21         0.000000e+00  2.168404e-20
bigcom22         0.000000e+00  0.000000e+00
bigcom24         0.000000e+00  0.000000e+00
bigcom26         0.000000e+00  0.000000e+00
bigcom28         0.000000e+00  0.000000e+00
bigcom30         0.000000e+00  0.000000e+00
bigcom31         0.000000e+00  1.951564e-20
bigcom32         0.000000e+00  4.336809e-21
bigcom33         0.000000e+00  4.336809e-21
bigcom34         0.000000e+00  0.000000e+00
bigcom36         0.000000e+00  6.505213e-21
bigcom37         0.000000e+00  0.000000e+00
bigcom38         0.000000e+00  0.000000e+00
bigcom39         0.000000e+00  0.000000e+00
bigcom40         1.252323e-04  1.101406e-01
bigcom43         0.000000e+00  0.000000e+00
bigcom44         0.000000e+00  0.000000e+00
bigcom46         0.000000e+00  4.336809e-21
bigcom47         0.000000e+00  4.336809e-21
bigcom49         0.000000e+00  0.000000e+00
bigcom50         0.000000e+00  0.000000e+00
bigcom51         0.000000e+00  6.505213e-21
bigcom52         0.000000e+00  4.336809e-21
bigcom54         0.000000e+00  0.000000e+00
bigcom56         0.000000e+00  0.000000e+00
bigcom62         0.000000e+00  0.000000e+00
bigcom66         0.000000e+00  0.000000e+00
bigcom68         0.000000e+00  0.000000e+00
bigcom69         0.000000e+00  0.000000e+00
bigcom71         0.000000e+00  0.000000e+00
bigcom72         0.000000e+00  2.168404e-21
bigcom73         0.000000e+00  0.000000e+00
bigcom74         0.000000e+00  0.000000e+00
bigcom75         0.000000e+00  0.000000e+00
bigcom76         0.000000e+00  4.336809e-21
bigcom77         0.000000e+00  0.000000e+00
bigcom79         0.000000e+00  4.336809e-21
bigcom80         0.000000e+00  0.000000e+00
bigcom82         0.000000e+00  4.336809e-21
bigcom83         0.000000e+00  0.000000e+00
bigcom84         0.000000e+00  0.000000e+00
bigcom85         0.000000e+00  0.000000e+00
bigcom87         0.000000e+00  0.000000e+00
bigcom89         0.000000e+00  0.000000e+00
bigcom91         0.000000e+00  0.000000e+00
bigcom92         0.000000e+00  4.336809e-21
bigcom93         0.000000e+00  0.000000e+00
bigcom96         0.000000e+00  0.000000e+00
bigcom97         0.000000e+00  0.000000e+00
bigcom98         0.000000e+00  0.000000e+00
bigcom99         0.000000e+00  0.000000e+00
bigcom101        0.000000e+00  4.336809e-21
bigcom104        0.000000e+00  0.000000e+00
bigcom106        0.000000e+00  0.000000e+00
bigcom109        0.000000e+00  0.000000e+00
bigcom113        0.000000e+00  0.000000e+00
bigcom116        0.000000e+00  0.000000e+00
bigcom120        0.000000e+00  0.000000e+00
bigcom123        0.000000e+00  0.000000e+00
bigcom126        0.000000e+00  0.000000e+00
bigcom127        0.000000e+00  0.000000e+00
bigcom137        0.000000e+00  0.000000e+00
bigcom139        0.000000e+00  0.000000e+00
bigcom140        0.000000e+00  0.000000e+00
bigcom143        0.000000e+00  6.776264e-23
bigcom145        0.000000e+00  0.000000e+00
bigcom146        0.000000e+00  0.000000e+00
bigcom147        0.000000e+00  0.000000e+00
bigcom149        0.000000e+00  3.469447e-20
bigcom153        0.000000e+00  0.000000e+00
bigcom154        0.000000e+00  1.301043e-20
bigcom156        0.000000e+00  0.000000e+00
bigcom157        0.000000e+00  0.000000e+00
bigcom158        0.000000e+00  0.000000e+00
bigcom160        0.000000e+00  4.336809e-21
bigcom161        0.000000e+00  0.000000e+00
bigcom162        0.000000e+00  0.000000e+00
bigcom164        0.000000e+00  0.000000e+00
bigcom166        0.000000e+00  0.000000e+00
bigcom167        0.000000e+00  0.000000e+00
bigcom171        0.000000e+00  0.000000e+00
bigcom173        0.000000e+00  0.000000e+00
bigcom175        0.000000e+00  0.000000e+00
bigcom176        0.000000e+00  0.000000e+00
bigcom177        0.000000e+00  0.000000e+00
bigcom178        0.000000e+00  4.336809e-21
bigcom180        0.000000e+00  0.000000e+00
bigcom181        0.000000e+00  0.000000e+00
bigcom184        0.000000e+00  0.000000e+00
bigcom186        0.000000e+00  0.000000e+00
bigcom187        0.000000e+00  4.336809e-21
bigcom189        0.000000e+00  0.000000e+00
bigcom194        0.000000e+00  0.000000e+00
bigcom195        0.000000e+00  4.336809e-21
bigcom196        0.000000e+00  0.000000e+00
bigcom204        0.000000e+00  2.168404e-21
bigcom205        0.000000e+00  0.000000e+00
bigcom212        0.000000e+00  0.000000e+00
bigcom214        0.000000e+00  4.336809e-21
bigcom222        0.000000e+00  4.336809e-21
bigcom223        0.000000e+00  0.000000e+00
bigcom226        0.000000e+00  0.000000e+00
bigcom227        0.000000e+00  0.000000e+00
bigcom229        0.000000e+00  0.000000e+00
bigcom233        0.000000e+00  0.000000e+00
bigcom236        0.000000e+00  0.000000e+00
bigcom237        0.000000e+00  0.000000e+00
bigcom246        0.000000e+00  0.000000e+00
bigcom248        0.000000e+00  0.000000e+00
bigcom249        0.000000e+00  0.000000e+00
bigcom250        0.000000e+00  4.336809e-21
bigcom254        0.000000e+00  0.000000e+00
bigcom266        0.000000e+00  0.000000e+00
bigcom269        0.000000e+00  0.000000e+00
bigcom272        0.000000e+00  0.000000e+00
bigcom274        0.000000e+00  0.000000e+00
bigcom281        0.000000e+00  2.168404e-21
bigcom291        0.000000e+00  1.734723e-20
bigcom292        0.000000e+00  0.000000e+00
bigcom295        0.000000e+00  0.000000e+00
bigcom299        0.000000e+00  3.469447e-20
bigcom301        0.000000e+00  3.469447e-20
bigcom306        0.000000e+00  0.000000e+00
bigcom309        0.000000e+00  0.000000e+00
bigcom314        0.000000e+00  0.000000e+00
bigcom321        0.000000e+00  0.000000e+00
bigcom341        0.000000e+00  0.000000e+00
bigcom350        0.000000e+00  0.000000e+00
bigcom353        0.000000e+00  0.000000e+00
bigcom359        0.000000e+00  6.938894e-20
bigcom363        0.000000e+00  0.000000e+00
bigcom365        0.000000e+00  0.000000e+00
bigcom385        0.000000e+00  0.000000e+00
bigcom386        0.000000e+00  0.000000e+00
bigcom408        0.000000e+00  0.000000e+00
bigcom412        0.000000e+00  0.000000e+00
bigcom480        0.000000e+00  0.000000e+00
spin_vertex      3.608828e-04  2.041364e-01
membership_s1    0.000000e+00  0.000000e+00
membership_s3    0.000000e+00  3.469447e-20
membership_s4    3.727955e-05  1.780728e-04
membership_s5    1.806208e-06  9.293376e-03
membership_s6    0.000000e+00  3.035766e-20
membership_s7    0.000000e+00  0.000000e+00
membership_s8    0.000000e+00  2.168404e-21
membership_s9    0.000000e+00  0.000000e+00
membership_s11   0.000000e+00  4.336809e-21
membership_s12   0.000000e+00  0.000000e+00
membership_s14   0.000000e+00  0.000000e+00
membership_s15   5.475215e-06  3.704307e-02
membership_s16   0.000000e+00  0.000000e+00
membership_s17   0.000000e+00  0.000000e+00
membership_s18   1.429871e-04  1.103971e-01
membership_s20   0.000000e+00  2.168404e-21
membership_s21   1.189437e-04  9.220380e-02
membership_s22   0.000000e+00  0.000000e+00
membership_s24   0.000000e+00  4.336809e-21
membership_s25   0.000000e+00  2.168404e-21
membership_s26   0.000000e+00  0.000000e+00
membership_s27   0.000000e+00  1.636468e-20
membership_s28   0.000000e+00  0.000000e+00
membership_s30   1.295010e-04  3.367604e-02
membership_s31   1.176276e-05  1.453075e-02
membership_s32   4.706054e-05  6.657071e-02
membership_s33   0.000000e+00  0.000000e+00
membership_s36   4.533015e-06  4.020542e-03
membership_s37   0.000000e+00  2.168404e-21
V1               1.966423e-03  3.391552e-01
V2               1.872854e-03  7.248887e-01
pdi              0.000000e+00  1.057097e-20
adhesion         1.345870e-03  2.410655e-01
cohesion         1.380444e-03  2.384192e-01
inner            1.268145e-03  2.306487e-01
outer            2.077541e-04  2.886012e-01
ioratio          1.717607e-03  2.037482e-01
comsize          7.504038e-04  7.480234e-01
[1] "Dataset: all_CT Model GLM, run: 8 of 10 2015-06-18 12:56:08"
[1] "glmnet variable coefficients"
                         [,1]          [,2]
(Intercept)     -6.397430e+00 -6.409063e+00
graph0          -2.813024e-42 -1.625098e-06
graph1          -1.805503e-45 -9.925743e-10
graph2           1.830120e-43  1.232726e-07
graph3          -5.818190e-47 -3.161287e-11
graph4          -2.540953e-48 -1.396985e-12
graph5          -3.413265e-44 -1.962876e-08
graph6          -3.102456e-46 -1.630046e-10
graph7          -2.665619e-44 -1.509399e-08
graph8           7.355855e-43  4.440100e-07
graph9          -1.146221e-48 -6.227927e-13
graph10         -4.786501e-50 -2.543939e-14
graph11         -5.742705e-51 -3.187619e-15
graph12         -3.116875e-48 -1.696442e-12
graph13         -1.079873e-47 -5.682009e-12
graph14         -1.089464e-49 -4.187681e-14
graph15         -5.595248e-46 -3.084090e-10
graph16         -1.080503e-47 -5.852073e-12
graph17         -2.851138e-47 -1.585752e-11
graph18         -4.166680e-46 -2.275543e-10
graph19         -9.884032e-47 -5.502179e-11
graph20         -3.513152e-45 -2.036604e-09
graph21         -6.798387e-46 -3.849291e-10
graph22         -2.604938e-45 -1.482797e-09
graph23         -4.474203e-46 -2.433884e-10
graph24         -1.901358e-45 -1.091954e-09
graph25         -1.090880e-44 -6.298033e-09
graph26         -7.889713e-45 -4.538534e-09
graph27         -5.841014e-44 -3.381366e-08
graph28         -2.276591e-44 -1.256628e-08
graph29          1.395095e-42  8.322285e-07
orbit0          -2.813024e-42 -1.624954e-06
orbit1           2.421136e-45  1.902325e-09
orbit2          -1.908935e-45 -1.053227e-09
orbit3           1.830120e-43  1.233237e-07
orbit4           8.763106e-46  5.230003e-10
orbit5          -7.998267e-47 -4.420211e-11
orbit6          -2.869987e-46 -1.682705e-10
orbit7          -1.515261e-48 -7.948814e-13
orbit8          -3.413265e-44 -1.962705e-08
orbit9          -2.336192e-45 -1.296167e-09
orbit10          1.408689e-45  8.916104e-10
orbit11         -5.873356e-46 -3.234287e-10
orbit12          6.927610e-45  5.556688e-09
orbit13         -4.785594e-44 -2.733479e-08
orbit14          7.355855e-43  4.440396e-07
orbit15          3.155405e-47  1.869310e-11
orbit16         -2.739636e-48 -1.547464e-12
orbit17          6.495177e-48  4.117703e-12
orbit18          1.345090e-48  8.053156e-13
orbit19         -6.873704e-48 -4.022850e-12
orbit20          1.099962e-48  6.858558e-13
orbit21         -4.965408e-50 -2.650462e-14
orbit22         -5.113046e-49 -3.000339e-13
orbit23         -2.624294e-51 -1.356186e-15
orbit24          1.625850e-46  9.601281e-11
orbit25          1.146756e-47  7.774950e-12
orbit26         -4.219847e-48 -2.337275e-12
orbit27          1.231017e-45  7.278032e-10
orbit28         -8.518727e-47 -4.786920e-11
orbit29         -1.651916e-47 -7.995574e-12
orbit30         -2.333922e-47 -1.220506e-11
orbit31         -8.937526e-47 -5.246578e-11
orbit32          2.588634e-47  1.541096e-11
orbit33         -3.433336e-49 -1.813482e-13
orbit34         -5.595248e-46 -3.083579e-10
orbit35          2.161193e-46  1.306467e-10
orbit36         -2.839198e-46 -1.644667e-10
orbit37          1.249626e-46  7.594225e-11
orbit38         -1.570470e-47 -8.667938e-12
orbit39         -1.414942e-45 -8.329690e-10
orbit40         -3.288200e-47 -1.616040e-11
orbit41         -1.717932e-46 -9.738118e-11
orbit42         -3.142502e-47 -1.733486e-11
orbit43         -3.466542e-46 -1.745319e-10
orbit44         -7.075118e-46 -3.914464e-10
orbit45          3.921188e-45  2.311671e-09
orbit46         -5.288134e-46 -2.952262e-10
orbit47         -2.597941e-46 -1.458429e-10
orbit48         -1.680488e-46 -9.318757e-11
orbit49         -7.561928e-45 -4.407841e-09
orbit50         -4.091067e-45 -2.368065e-09
orbit51         -2.083158e-45 -1.180139e-09
orbit52         -2.906638e-45 -1.629689e-09
orbit53         -1.134467e-45 -6.426503e-10
orbit54          7.118131e-45  4.279139e-09
orbit55         -4.303125e-45 -2.471662e-09
orbit56         -2.544787e-44 -1.509589e-08
orbit57         -3.598784e-46 -1.843032e-10
orbit58         -1.116699e-45 -6.147632e-10
orbit59         -7.182689e-45 -4.152210e-09
orbit60         -5.204385e-45 -3.003804e-09
orbit61         -3.342040e-45 -1.898713e-09
orbit62         -8.634542e-44 -5.011126e-08
orbit63         -2.236252e-44 -1.289765e-08
orbit64         -2.303154e-44 -1.329450e-08
orbit65         -8.166814e-44 -4.752547e-08
orbit66         -2.353345e-44 -1.359551e-08
orbit67         -1.171259e-44 -6.708531e-09
orbit68         -9.162866e-44 -5.319490e-08
orbit69         -1.182831e-43 -6.779175e-08
orbit70         -1.209954e-43 -6.872865e-08
orbit71         -2.357815e-44 -1.273266e-08
orbit72          1.395095e-42  8.322719e-07
AP              -1.862281e-39 -1.098182e-03
bet             -3.369776e-46 -1.914151e-10
ecc             -1.215796e-40 -7.177039e-05
eccrad          -7.294777e-40 -4.306187e-04
close            5.619597e-39  3.302466e-03
constraint      -5.246740e-40 -3.052227e-04
coreness         1.883463e-41  1.098764e-05
knn             -8.832300e-43 -5.165633e-07
hubscore         5.268149e-40  3.414141e-04
pagerank        -7.375745e-39 -4.343495e-03
trans            4.183386e-39  2.465705e-03
evcent           5.538338e-40  3.574130e-04
first           -2.813024e-42 -1.624760e-06
upto_second     -1.842959e-44 -1.036402e-08
upto_third       5.609127e-44  3.291316e-08
upto_fourth      1.840537e-43  1.080471e-07
upto_fifth       3.220287e-43  1.886274e-07
upto_sixth       3.393712e-43  1.983267e-07
second          -1.610561e-44 -9.013571e-09
third            9.397473e-44  5.507635e-08
fourth           1.133996e-44  6.689535e-09
fifth           -2.276637e-43 -1.337246e-07
sixth           -4.548463e-43 -2.665339e-07
ratio1          -9.289283e-43 -5.434314e-07
ratio2          -3.674079e-42 -2.162216e-06
ratio3          -5.213586e-42 -3.053697e-06
ratio4          -3.533260e-42 -2.062027e-06
ratio5          -2.061286e-42 -1.200890e-06
ratio6          -4.504727e-43 -2.637919e-07
selfinter       -6.810313e-40 -4.023054e-04
walktrap_vertex  1.246259e-39  7.315318e-04
bigcom1          7.855388e-40  4.632099e-04
bigcom2         -1.681540e-39 -9.929848e-04
bigcom3         -1.726964e-39 -1.018772e-03
bigcom4         -5.227786e-40 -3.096028e-04
bigcom6         -1.680701e-39 -9.915711e-04
bigcom8          1.909607e-39  1.125505e-03
bigcom9          2.035672e-38  1.200985e-02
bigcom11        -1.683221e-39 -9.925251e-04
bigcom13        -1.684625e-39 -9.953889e-04
bigcom15        -1.685046e-39 -9.943498e-04
bigcom16        -1.681820e-39 -9.924907e-04
bigcom21        -1.691536e-39 -9.992563e-04
bigcom22        -1.709428e-39 -1.009273e-03
bigcom24        -1.680980e-39 -9.922596e-04
bigcom26        -1.693664e-39 -1.000055e-03
bigcom28        -1.738107e-39 -1.025910e-03
bigcom30        -1.695796e-39 -1.001300e-03
bigcom31        -1.680421e-39 -9.925082e-04
bigcom32        -1.682100e-39 -9.924304e-04
bigcom33        -1.680561e-39 -9.909587e-04
bigcom34        -1.680701e-39 -9.921192e-04
bigcom36        -1.682100e-39 -9.923550e-04
bigcom37        -1.680561e-39 -9.907851e-04
bigcom38        -1.681820e-39 -9.969657e-04
bigcom39        -1.684063e-39 -9.937732e-04
bigcom40         4.595098e-39  2.708482e-03
bigcom43        -1.681540e-39 -9.913745e-04
bigcom44        -1.704524e-39 -1.005700e-03
bigcom46        -1.682801e-39 -9.922178e-04
bigcom47        -1.682240e-39 -9.917578e-04
bigcom49        -1.681400e-39 -9.939039e-04
bigcom50        -1.681540e-39 -9.925804e-04
bigcom51        -1.680561e-39 -9.913993e-04
bigcom52        -1.680840e-39 -9.919050e-04
bigcom54        -1.680561e-39 -9.931727e-04
bigcom56        -1.682240e-39 -9.925523e-04
bigcom62        -1.680701e-39 -9.901998e-04
bigcom66        -1.680701e-39 -9.905886e-04
bigcom68        -1.680840e-39 -9.915243e-04
bigcom69        -1.682240e-39 -9.935491e-04
bigcom71        -1.682240e-39 -9.920151e-04
bigcom72        -1.680840e-39 -9.919817e-04
bigcom73        -1.682660e-39 -9.917089e-04
bigcom74        -1.681540e-39 -9.934399e-04
bigcom75        -1.680561e-39 -9.901813e-04
bigcom76        -1.681120e-39 -9.913969e-04
bigcom77        -1.681260e-39 -9.932822e-04
bigcom79        -1.680701e-39 -9.918302e-04
bigcom80        -1.681260e-39 -9.901553e-04
bigcom82        -1.680980e-39 -9.921487e-04
bigcom83        -1.680561e-39 -9.910319e-04
bigcom84        -1.681120e-39 -9.925395e-04
bigcom85        -1.681120e-39 -9.932094e-04
bigcom87        -1.681540e-39 -9.913579e-04
bigcom89        -1.680421e-39 -9.894182e-04
bigcom91        -1.681260e-39 -9.932807e-04
bigcom92        -1.684344e-39 -9.957401e-04
bigcom93        -1.680421e-39 -9.903142e-04
bigcom96        -1.680561e-39 -9.925153e-04
bigcom97        -1.681960e-39 -9.931350e-04
bigcom98        -1.680701e-39 -9.922473e-04
bigcom99        -1.680561e-39 -9.995688e-04
bigcom101       -1.682941e-39 -9.928342e-04
bigcom104       -1.681680e-39 -9.921496e-04
bigcom106       -1.680980e-39 -9.902516e-04
bigcom109       -1.680840e-39 -9.928900e-04
bigcom113       -1.680980e-39 -9.948432e-04
bigcom116       -1.686735e-39 -9.947128e-04
bigcom120       -1.680561e-39 -9.890648e-04
bigcom123       -1.680701e-39 -9.905663e-04
bigcom126       -1.680281e-39 -9.932836e-04
bigcom127       -1.680980e-39 -9.919070e-04
bigcom137       -1.681400e-39 -9.922318e-04
bigcom139       -1.680701e-39 -9.903444e-04
bigcom140       -1.680701e-39 -9.915903e-04
bigcom143       -1.680561e-39 -9.896252e-04
bigcom145       -1.680840e-39 -9.917847e-04
bigcom146       -1.680840e-39 -9.900519e-04
bigcom147       -1.682520e-39 -9.944808e-04
bigcom149       -1.680561e-39 -9.929052e-04
bigcom153       -1.681680e-39 -9.912471e-04
bigcom154       -1.681960e-39 -9.919060e-04
bigcom156       -1.680840e-39 -9.916630e-04
bigcom157       -1.681960e-39 -9.927845e-04
bigcom158       -1.680281e-39 -1.000273e-03
bigcom160       -1.680701e-39 -9.902929e-04
bigcom161       -1.680701e-39 -9.926816e-04
bigcom162       -1.680561e-39 -9.913183e-04
bigcom164       -1.680421e-39 -9.929150e-04
bigcom166       -1.681820e-39 -9.917721e-04
bigcom167       -1.683221e-39 -9.925824e-04
bigcom171       -1.681400e-39 -9.930032e-04
bigcom173       -1.680561e-39 -9.911599e-04
bigcom175       -1.680561e-39 -9.903839e-04
bigcom176       -1.680561e-39 -9.919033e-04
bigcom177       -1.680701e-39 -9.934079e-04
bigcom178       -1.680701e-39 -9.927609e-04
bigcom180       -1.680421e-39 -9.918590e-04
bigcom181       -1.682380e-39 -9.949950e-04
bigcom184       -1.680701e-39 -9.908126e-04
bigcom186       -1.680561e-39 -9.920656e-04
bigcom187       -1.680561e-39 -9.917481e-04
bigcom189       -1.681680e-39 -9.998296e-04
bigcom194       -1.680980e-39 -9.914434e-04
bigcom195       -1.680701e-39 -9.930995e-04
bigcom196       -1.680561e-39 -9.917484e-04
bigcom204       -1.681120e-39 -9.914603e-04
bigcom205       -1.680701e-39 -9.912722e-04
bigcom212       -1.680561e-39 -9.908618e-04
bigcom214       -1.680840e-39 -9.909167e-04
bigcom222       -1.680421e-39 -9.920697e-04
bigcom223       -1.680701e-39 -9.952783e-04
bigcom226       -1.680701e-39 -9.936324e-04
bigcom227       -1.680701e-39 -9.905454e-04
bigcom229       -1.680561e-39 -9.902720e-04
bigcom233       -1.680421e-39 -9.904940e-04
bigcom236       -1.680561e-39 -9.906354e-04
bigcom237       -1.680421e-39 -9.922285e-04
bigcom246       -1.681540e-39 -9.941975e-04
bigcom248       -1.682240e-39 -9.963965e-04
bigcom249       -1.680701e-39 -9.915367e-04
bigcom250       -1.682240e-39 -9.924990e-04
bigcom254       -1.680840e-39 -9.941418e-04
bigcom266       -1.680561e-39 -9.920282e-04
bigcom269       -1.681120e-39 -9.909258e-04
bigcom272       -1.680561e-39 -9.920618e-04
bigcom274       -1.685749e-39 -1.002489e-03
bigcom281       -1.680980e-39 -9.915755e-04
bigcom291       -1.680701e-39 -9.929410e-04
bigcom292       -1.680561e-39 -9.918871e-04
bigcom295       -1.680701e-39 -9.913736e-04
bigcom299       -1.680281e-39 -9.913261e-04
bigcom301       -1.681400e-39 -9.928763e-04
bigcom306       -1.680561e-39 -9.922195e-04
bigcom309       -1.680980e-39 -9.915565e-04
bigcom314       -1.680561e-39 -9.913277e-04
bigcom321       -1.681260e-39 -9.927753e-04
bigcom341       -1.680561e-39 -9.908144e-04
bigcom350       -1.680561e-39 -9.935197e-04
bigcom353       -1.680561e-39 -9.932624e-04
bigcom359       -1.680421e-39 -9.926196e-04
bigcom363       -1.680561e-39 -9.907311e-04
bigcom365       -1.680561e-39 -9.900338e-04
bigcom385       -1.680561e-39 -9.922916e-04
bigcom386       -1.680421e-39 -9.907219e-04
bigcom408       -1.681400e-39 -9.911136e-04
bigcom412       -1.680840e-39 -9.926590e-04
bigcom480       -1.680561e-39 -9.919347e-04
spin_vertex     -1.186794e-39 -6.967495e-04
membership_s1   -1.874376e-39 -1.104834e-03
membership_s3   -1.682520e-39 -9.892141e-04
membership_s4    2.099762e-39  1.235975e-03
membership_s5    3.604082e-40  2.118305e-04
membership_s6   -1.815912e-39 -1.066906e-03
membership_s7   -1.777095e-39 -1.049238e-03
membership_s8   -1.681680e-39 -9.904927e-04
membership_s9   -1.682520e-39 -9.888973e-04
membership_s11  -1.681540e-39 -9.901780e-04
membership_s12  -1.681540e-39 -9.917701e-04
membership_s14  -1.680701e-39 -9.871819e-04
membership_s15   4.253656e-39  2.509974e-03
membership_s16  -1.682100e-39 -9.911993e-04
membership_s17  -1.681120e-39 -9.886752e-04
membership_s18   9.371187e-39  5.529318e-03
membership_s20  -1.680701e-39 -9.892265e-04
membership_s21   1.021155e-38  6.025329e-03
membership_s22  -1.684203e-39 -9.924711e-04
membership_s24  -1.684625e-39 -9.931679e-04
membership_s25  -1.683642e-39 -9.935905e-04
membership_s26  -1.682100e-39 -9.853686e-04
membership_s27  -1.806979e-39 -1.066387e-03
membership_s28  -1.682660e-39 -9.905107e-04
membership_s30  -4.841887e-41 -2.852156e-05
membership_s31   1.810582e-39  1.067981e-03
membership_s32  -2.176599e-40 -1.282169e-04
membership_s33  -1.680421e-39 -9.864669e-04
membership_s36  -5.619344e-40 -3.315785e-04
membership_s37  -1.694658e-39 -9.989556e-04
V1               1.971053e-39  1.155618e-03
V2               1.944392e-39  1.149046e-03
pdi             -2.869607e-37 -1.662440e-01
adhesion        -8.811899e-44 -5.147838e-08
cohesion         1.762699e-43  1.029747e-07
inner            1.015479e-43  5.954592e-08
outer            1.287228e-43  7.528153e-08
ioratio          1.940720e-40  1.014207e-04
comsize          1.445510e-43  8.334072e-08
[1] "Dataset: all_CT Model GBM, run: 9 of 10 2015-06-18 12:56:09"
Iter   TrainDeviance   ValidDeviance   StepSize   Improve
     1        0.0214            -nan     0.0100   -0.0000
     2        0.0196            -nan     0.0100   -0.0000
     3        0.0185            -nan     0.0100   -0.0000
     4        0.0177            -nan     0.0100   -0.0000
     5        0.0162            -nan     0.0100   -0.0000
     6        0.0154            -nan     0.0100   -0.0000
     7        0.0150            -nan     0.0100   -0.0000
     8        0.0147            -nan     0.0100   -0.0000
     9        0.0143            -nan     0.0100   -0.0000
    10        0.0139            -nan     0.0100   -0.0000
    20        0.0117            -nan     0.0100   -0.0000
    40        0.0094            -nan     0.0100    0.0000
    60        0.0081            -nan     0.0100   -0.0000
    80        0.0071            -nan     0.0100    0.0000
   100        0.0063            -nan     0.0100   -0.0000
   120        0.0057            -nan     0.0100   -0.0000
   140        0.0052            -nan     0.0100   -0.0000
   160        0.0047            -nan     0.0100   -0.0000
   180        0.0044            -nan     0.0100   -0.0000
   200        0.0041            -nan     0.0100   -0.0000
   220        0.0039            -nan     0.0100   -0.0000
   240        0.0036            -nan     0.0100   -0.0000
   260        0.0035            -nan     0.0100   -0.0000
   280        0.0033            -nan     0.0100   -0.0000
   300        0.0031            -nan     0.0100   -0.0000
   320        0.0029            -nan     0.0100   -0.0000
   340        0.0028            -nan     0.0100   -0.0000
   357        0.0027            -nan     0.0100   -0.0000

[1] "GBM variable coefficients"
                            var      rel.inf
comsize                 comsize 8.270236e+00
V2                           V2 7.311830e+00
ratio5                   ratio5 3.937614e+00
V1                           V1 3.881382e+00
fourth                   fourth 2.848152e+00
pagerank               pagerank 2.818077e+00
outer                     outer 2.614636e+00
trans                     trans 2.597894e+00
fifth                     fifth 2.299816e+00
adhesion               adhesion 2.242301e+00
orbit56                 orbit56 2.049489e+00
walktrap_vertex walktrap_vertex 2.044785e+00
graph5                   graph5 1.974893e+00
inner                     inner 1.718473e+00
ioratio                 ioratio 1.717608e+00
orbit18                 orbit18 1.648140e+00
graph20                 graph20 1.631845e+00
cohesion               cohesion 1.545038e+00
bet                         bet 1.464901e+00
constraint           constraint 1.460467e+00
third                     third 1.444156e+00
graph15                 graph15 1.436926e+00
knn                         knn 1.434647e+00
upto_sixth           upto_sixth 1.407801e+00
orbit62                 orbit62 1.225824e+00
graph26                 graph26 1.225327e+00
orbit39                 orbit39 1.207810e+00
graph1                   graph1 1.160385e+00
graph22                 graph22 1.070663e+00
spin_vertex         spin_vertex 9.775522e-01
graph4                   graph4 9.697011e-01
ratio4                   ratio4 9.434890e-01
graph21                 graph21 9.295074e-01
membership_s32   membership_s32 8.644684e-01
membership_s18   membership_s18 7.532710e-01
ratio2                   ratio2 7.151609e-01
graph11                 graph11 7.049166e-01
graph23                 graph23 6.914881e-01
graph13                 graph13 6.731214e-01
graph27                 graph27 6.660390e-01
bigcom1                 bigcom1 6.618816e-01
orbit36                 orbit36 6.526936e-01
orbit24                 orbit24 6.459723e-01
ratio1                   ratio1 6.393153e-01
upto_fifth           upto_fifth 6.214434e-01
graph12                 graph12 6.152224e-01
bigcom40               bigcom40 5.950771e-01
graph8                   graph8 5.684974e-01
graph28                 graph28 5.350548e-01
graph24                 graph24 5.099898e-01
orbit27                 orbit27 5.072409e-01
orbit32                 orbit32 5.030381e-01
ratio3                   ratio3 5.003420e-01
graph0                   graph0 4.904979e-01
orbit9                   orbit9 4.903228e-01
orbit64                 orbit64 4.605408e-01
graph7                   graph7 4.184809e-01
orbit5                   orbit5 4.142073e-01
orbit41                 orbit41 3.800353e-01
orbit66                 orbit66 3.671739e-01
ratio6                   ratio6 3.660966e-01
hubscore               hubscore 3.631987e-01
graph10                 graph10 3.592622e-01
close                     close 3.552758e-01
graph19                 graph19 3.537581e-01
graph25                 graph25 3.443567e-01
orbit65                 orbit65 3.368635e-01
orbit52                 orbit52 3.196060e-01
graph6                   graph6 3.192545e-01
orbit54                 orbit54 2.997969e-01
membership_s15   membership_s15 2.939388e-01
orbit37                 orbit37 2.896887e-01
graph14                 graph14 2.852632e-01
sixth                     sixth 2.800422e-01
orbit19                 orbit19 2.779543e-01
membership_s30   membership_s30 2.604641e-01
graph3                   graph3 2.601728e-01
orbit10                 orbit10 2.571035e-01
orbit59                 orbit59 2.447855e-01
orbit17                 orbit17 2.424050e-01
orbit28                 orbit28 2.399659e-01
orbit45                 orbit45 2.384394e-01
second                   second 2.329156e-01
orbit31                 orbit31 2.291196e-01
orbit49                 orbit49 2.189326e-01
graph17                 graph17 2.161666e-01
orbit20                 orbit20 2.148527e-01
orbit12                 orbit12 2.079801e-01
orbit38                 orbit38 2.025446e-01
orbit15                 orbit15 1.883993e-01
graph9                   graph9 1.843960e-01
orbit26                 orbit26 1.787290e-01
orbit46                 orbit46 1.769853e-01
orbit22                 orbit22 1.714960e-01
coreness               coreness 1.686736e-01
graph18                 graph18 1.682237e-01
graph16                 graph16 1.569778e-01
orbit16                 orbit16 1.532756e-01
orbit33                 orbit33 1.499182e-01
membership_s31   membership_s31 1.449581e-01
orbit70                 orbit70 1.434080e-01
orbit57                 orbit57 1.433551e-01
orbit7                   orbit7 1.399705e-01
membership_s36   membership_s36 1.304002e-01
orbit35                 orbit35 1.299890e-01
selfinter             selfinter 1.294224e-01
orbit6                   orbit6 1.278090e-01
orbit40                 orbit40 1.275948e-01
graph2                   graph2 1.270476e-01
upto_second         upto_second 1.174051e-01
orbit53                 orbit53 1.111996e-01
upto_fourth         upto_fourth 1.103438e-01
orbit30                 orbit30 1.053545e-01
orbit25                 orbit25 1.008637e-01
orbit44                 orbit44 1.006475e-01
ecc                         ecc 9.920752e-02
orbit63                 orbit63 8.837283e-02
orbit48                 orbit48 8.536644e-02
bigcom4                 bigcom4 6.866686e-02
membership_s4     membership_s4 6.633915e-02
graph29                 graph29 6.292214e-02
orbit47                 orbit47 5.697904e-02
orbit21                 orbit21 4.701698e-02
orbit11                 orbit11 4.462196e-02
orbit51                 orbit51 4.291543e-02
orbit13                 orbit13 3.448221e-02
bigcom8                 bigcom8 3.155046e-02
membership_s1     membership_s1 3.076600e-02
orbit61                 orbit61 2.682521e-02
orbit55                 orbit55 2.616520e-02
orbit58                 orbit58 2.606018e-02
orbit29                 orbit29 2.582350e-02
orbit42                 orbit42 2.335020e-02
orbit69                 orbit69 2.101381e-02
orbit50                 orbit50 2.025134e-02
orbit71                 orbit71 1.993798e-02
orbit60                 orbit60 1.794595e-02
membership_s24   membership_s24 1.739101e-02
orbit68                 orbit68 1.710344e-02
membership_s5     membership_s5 1.495655e-02
orbit4                   orbit4 1.379734e-02
orbit1                   orbit1 1.036827e-02
orbit2                   orbit2 5.311725e-03
membership_s28   membership_s28 4.493046e-04
bigcom365             bigcom365 7.869195e-05
bigcom274             bigcom274 5.576121e-05
orbit0                   orbit0 0.000000e+00
orbit3                   orbit3 0.000000e+00
orbit8                   orbit8 0.000000e+00
orbit14                 orbit14 0.000000e+00
orbit23                 orbit23 0.000000e+00
orbit34                 orbit34 0.000000e+00
orbit43                 orbit43 0.000000e+00
orbit67                 orbit67 0.000000e+00
orbit72                 orbit72 0.000000e+00
AP                           AP 0.000000e+00
eccrad                   eccrad 0.000000e+00
evcent                   evcent 0.000000e+00
first                     first 0.000000e+00
upto_third           upto_third 0.000000e+00
bigcom2                 bigcom2 0.000000e+00
bigcom3                 bigcom3 0.000000e+00
bigcom6                 bigcom6 0.000000e+00
bigcom9                 bigcom9 0.000000e+00
bigcom11               bigcom11 0.000000e+00
bigcom13               bigcom13 0.000000e+00
bigcom15               bigcom15 0.000000e+00
bigcom16               bigcom16 0.000000e+00
bigcom21               bigcom21 0.000000e+00
bigcom22               bigcom22 0.000000e+00
bigcom24               bigcom24 0.000000e+00
bigcom26               bigcom26 0.000000e+00
bigcom28               bigcom28 0.000000e+00
bigcom30               bigcom30 0.000000e+00
bigcom31               bigcom31 0.000000e+00
bigcom32               bigcom32 0.000000e+00
bigcom33               bigcom33 0.000000e+00
bigcom34               bigcom34 0.000000e+00
bigcom36               bigcom36 0.000000e+00
bigcom37               bigcom37 0.000000e+00
bigcom38               bigcom38 0.000000e+00
bigcom39               bigcom39 0.000000e+00
bigcom43               bigcom43 0.000000e+00
bigcom44               bigcom44 0.000000e+00
bigcom46               bigcom46 0.000000e+00
bigcom47               bigcom47 0.000000e+00
bigcom49               bigcom49 0.000000e+00
bigcom50               bigcom50 0.000000e+00
bigcom51               bigcom51 0.000000e+00
bigcom52               bigcom52 0.000000e+00
bigcom54               bigcom54 0.000000e+00
bigcom56               bigcom56 0.000000e+00
bigcom62               bigcom62 0.000000e+00
bigcom66               bigcom66 0.000000e+00
bigcom68               bigcom68 0.000000e+00
bigcom69               bigcom69 0.000000e+00
bigcom71               bigcom71 0.000000e+00
bigcom72               bigcom72 0.000000e+00
bigcom73               bigcom73 0.000000e+00
bigcom74               bigcom74 0.000000e+00
bigcom75               bigcom75 0.000000e+00
bigcom76               bigcom76 0.000000e+00
bigcom77               bigcom77 0.000000e+00
bigcom79               bigcom79 0.000000e+00
bigcom80               bigcom80 0.000000e+00
bigcom82               bigcom82 0.000000e+00
bigcom83               bigcom83 0.000000e+00
bigcom84               bigcom84 0.000000e+00
bigcom85               bigcom85 0.000000e+00
bigcom87               bigcom87 0.000000e+00
bigcom89               bigcom89 0.000000e+00
bigcom91               bigcom91 0.000000e+00
bigcom92               bigcom92 0.000000e+00
bigcom93               bigcom93 0.000000e+00
bigcom96               bigcom96 0.000000e+00
bigcom97               bigcom97 0.000000e+00
bigcom98               bigcom98 0.000000e+00
bigcom99               bigcom99 0.000000e+00
bigcom101             bigcom101 0.000000e+00
bigcom104             bigcom104 0.000000e+00
bigcom106             bigcom106 0.000000e+00
bigcom109             bigcom109 0.000000e+00
bigcom113             bigcom113 0.000000e+00
bigcom116             bigcom116 0.000000e+00
bigcom120             bigcom120 0.000000e+00
bigcom123             bigcom123 0.000000e+00
bigcom126             bigcom126 0.000000e+00
bigcom127             bigcom127 0.000000e+00
bigcom137             bigcom137 0.000000e+00
bigcom139             bigcom139 0.000000e+00
bigcom140             bigcom140 0.000000e+00
bigcom143             bigcom143 0.000000e+00
bigcom145             bigcom145 0.000000e+00
bigcom146             bigcom146 0.000000e+00
bigcom147             bigcom147 0.000000e+00
bigcom149             bigcom149 0.000000e+00
bigcom153             bigcom153 0.000000e+00
bigcom154             bigcom154 0.000000e+00
bigcom156             bigcom156 0.000000e+00
bigcom157             bigcom157 0.000000e+00
bigcom158             bigcom158 0.000000e+00
bigcom160             bigcom160 0.000000e+00
bigcom161             bigcom161 0.000000e+00
bigcom162             bigcom162 0.000000e+00
bigcom164             bigcom164 0.000000e+00
bigcom166             bigcom166 0.000000e+00
bigcom167             bigcom167 0.000000e+00
bigcom171             bigcom171 0.000000e+00
bigcom173             bigcom173 0.000000e+00
bigcom175             bigcom175 0.000000e+00
bigcom176             bigcom176 0.000000e+00
bigcom177             bigcom177 0.000000e+00
bigcom178             bigcom178 0.000000e+00
bigcom180             bigcom180 0.000000e+00
bigcom181             bigcom181 0.000000e+00
bigcom184             bigcom184 0.000000e+00
bigcom186             bigcom186 0.000000e+00
bigcom187             bigcom187 0.000000e+00
bigcom189             bigcom189 0.000000e+00
bigcom194             bigcom194 0.000000e+00
bigcom195             bigcom195 0.000000e+00
bigcom196             bigcom196 0.000000e+00
bigcom204             bigcom204 0.000000e+00
bigcom205             bigcom205 0.000000e+00
bigcom212             bigcom212 0.000000e+00
bigcom214             bigcom214 0.000000e+00
bigcom222             bigcom222 0.000000e+00
bigcom223             bigcom223 0.000000e+00
bigcom226             bigcom226 0.000000e+00
bigcom227             bigcom227 0.000000e+00
bigcom229             bigcom229 0.000000e+00
bigcom233             bigcom233 0.000000e+00
bigcom236             bigcom236 0.000000e+00
bigcom237             bigcom237 0.000000e+00
bigcom246             bigcom246 0.000000e+00
bigcom248             bigcom248 0.000000e+00
bigcom249             bigcom249 0.000000e+00
bigcom250             bigcom250 0.000000e+00
bigcom254             bigcom254 0.000000e+00
bigcom266             bigcom266 0.000000e+00
bigcom269             bigcom269 0.000000e+00
bigcom272             bigcom272 0.000000e+00
bigcom281             bigcom281 0.000000e+00
bigcom291             bigcom291 0.000000e+00
bigcom292             bigcom292 0.000000e+00
bigcom295             bigcom295 0.000000e+00
bigcom299             bigcom299 0.000000e+00
bigcom301             bigcom301 0.000000e+00
bigcom306             bigcom306 0.000000e+00
bigcom309             bigcom309 0.000000e+00
bigcom314             bigcom314 0.000000e+00
bigcom321             bigcom321 0.000000e+00
bigcom341             bigcom341 0.000000e+00
bigcom350             bigcom350 0.000000e+00
bigcom353             bigcom353 0.000000e+00
bigcom359             bigcom359 0.000000e+00
bigcom363             bigcom363 0.000000e+00
bigcom385             bigcom385 0.000000e+00
bigcom386             bigcom386 0.000000e+00
bigcom408             bigcom408 0.000000e+00
bigcom412             bigcom412 0.000000e+00
bigcom480             bigcom480 0.000000e+00
membership_s3     membership_s3 0.000000e+00
membership_s6     membership_s6 0.000000e+00
membership_s7     membership_s7 0.000000e+00
membership_s8     membership_s8 0.000000e+00
membership_s9     membership_s9 0.000000e+00
membership_s11   membership_s11 0.000000e+00
membership_s12   membership_s12 0.000000e+00
membership_s14   membership_s14 0.000000e+00
membership_s16   membership_s16 0.000000e+00
membership_s17   membership_s17 0.000000e+00
membership_s20   membership_s20 0.000000e+00
membership_s21   membership_s21 0.000000e+00
membership_s22   membership_s22 0.000000e+00
membership_s25   membership_s25 0.000000e+00
membership_s26   membership_s26 0.000000e+00
membership_s27   membership_s27 0.000000e+00
membership_s33   membership_s33 0.000000e+00
membership_s37   membership_s37 0.000000e+00
pdi                         pdi 0.000000e+00
[1] "Dataset: all_CT Model RF, run: 9 of 10 2015-06-18 13:01:35"
     |      Out-of-bag   |
Tree |      MSE  %Var(y) |
   1 | 0.003653   230.48 |
   2 | 0.002819   177.85 |
   3 |   0.0029   182.97 |
   4 | 0.002784   175.64 |
   5 | 0.002799   176.61 |
   6 | 0.002495   157.38 |
   7 | 0.002284   144.10 |
   8 | 0.002171   136.95 |
   9 | 0.002187   137.97 |
  10 | 0.002104   132.71 |
  11 | 0.002097   132.30 |
  12 | 0.002048   129.23 |
  13 | 0.002012   126.91 |
  14 | 0.001958   123.52 |
  15 | 0.001951   123.09 |
  16 | 0.001939   122.33 |
  17 | 0.001906   120.24 |
  18 | 0.001887   119.08 |
  19 | 0.001875   118.32 |
  20 | 0.001869   117.94 |
  21 | 0.001875   118.29 |
  22 | 0.001875   118.28 |
  23 | 0.001863   117.56 |
  24 | 0.001861   117.43 |
  25 | 0.001849   116.63 |
  26 | 0.001846   116.44 |
  27 | 0.001835   115.79 |
  28 | 0.001829   115.38 |
  29 | 0.001824   115.08 |
  30 | 0.001823   115.00 |
  31 | 0.001822   114.98 |
  32 | 0.001812   114.31 |
  33 | 0.001804   113.81 |
  34 | 0.001797   113.37 |
  35 | 0.001794   113.18 |
  36 | 0.001787   112.73 |
  37 | 0.001779   112.26 |
  38 | 0.001775   111.98 |
  39 | 0.001766   111.45 |
  40 | 0.001768   111.54 |
  41 | 0.001774   111.92 |
  42 | 0.001773   111.86 |
  43 | 0.001772   111.77 |
  44 |  0.00177   111.68 |
  45 |  0.00177   111.65 |
  46 | 0.001768   111.55 |
  47 | 0.001764   111.28 |
  48 | 0.001756   110.79 |
  49 | 0.001756   110.79 |
  50 | 0.001759   110.96 |
  51 | 0.001759   110.99 |
  52 | 0.001758   110.91 |
  53 | 0.001765   111.37 |
  54 | 0.001762   111.16 |
  55 | 0.001761   111.12 |
  56 | 0.001761   111.11 |
  57 |  0.00176   111.05 |
  58 | 0.001759   110.99 |
  59 | 0.001756   110.77 |
  60 | 0.001755   110.73 |
  61 | 0.001754   110.65 |
  62 | 0.001753   110.61 |
  63 | 0.001753   110.60 |
  64 |  0.00175   110.43 |
  65 |  0.00175   110.44 |
  66 | 0.001739   109.70 |
  67 | 0.001737   109.59 |
  68 | 0.001737   109.57 |
  69 | 0.001734   109.40 |
  70 | 0.001731   109.19 |
  71 | 0.001725   108.84 |
  72 | 0.001724   108.77 |
  73 | 0.001724   108.74 |
  74 | 0.001722   108.64 |
  75 | 0.001722   108.65 |
  76 | 0.001722   108.63 |
  77 |  0.00172   108.54 |
  78 | 0.001721   108.60 |
  79 |  0.00172   108.53 |
  80 | 0.001717   108.35 |
  81 | 0.001717   108.32 |
  82 | 0.001719   108.47 |
  83 | 0.001719   108.45 |
  84 | 0.001718   108.40 |
  85 | 0.001717   108.30 |
  86 | 0.001716   108.27 |
  87 | 0.001715   108.22 |
  88 | 0.001715   108.17 |
  89 | 0.001715   108.23 |
  90 | 0.001715   108.18 |
  91 | 0.001714   108.14 |
  92 | 0.001715   108.22 |
  93 | 0.001714   108.13 |
  94 | 0.001714   108.16 |
  95 | 0.001714   108.14 |
  96 | 0.001714   108.11 |
  97 | 0.001712   108.01 |
  98 | 0.001713   108.04 |
  99 | 0.001714   108.10 |
 100 | 0.001713   108.08 |
[1] "Random Forest variable coefficients"
                      %IncMSE IncNodePurity
graph5           9.510028e-05  7.745215e-02
graph6           1.414861e-03  2.242521e-02
graph7           1.249262e-03  5.743699e-02
graph8           7.409600e-05  2.783353e-02
graph9           1.010628e-04  1.733875e-02
graph10          1.091912e-03  9.570454e-02
graph11          2.411449e-03  1.737952e-01
graph12          6.429987e-04  1.083273e-01
graph13          3.764782e-04  4.402849e-02
graph14          1.288672e-03  1.921987e-01
graph15          2.068960e-03  4.516262e-02
graph16          7.904132e-04  1.600838e-01
graph17          1.180657e-03  1.576573e-01
graph18          1.543134e-03  9.668715e-02
graph19          9.554288e-04  3.123173e-02
graph20          3.643298e-04  9.894114e-02
graph21          5.682877e-04  1.428501e-01
graph22          4.025446e-03  1.527903e-01
graph23          4.662212e-03  1.396004e-01
graph24          6.091441e-03  1.733910e-01
graph25          3.946403e-03  5.877697e-02
graph26          6.632512e-04  1.805362e-01
graph27          2.441410e-03  5.559334e-02
graph28          5.550101e-04  1.481984e-01
graph29          2.585845e-05  4.443326e-02
orbit0           1.031339e-04  2.463779e-02
orbit1           6.723569e-04  5.860330e-02
orbit2           8.888812e-05  4.315504e-02
orbit3           7.444609e-05  1.842325e-02
orbit4           1.097339e-03  4.830195e-02
orbit5           1.157819e-03  8.987412e-02
orbit6           6.219428e-04  1.214729e-01
orbit7           9.802945e-05  3.396032e-02
orbit8           3.094060e-04  1.186069e-01
orbit9           1.891023e-03  9.337400e-02
orbit10          8.828487e-05  4.551994e-02
orbit11          2.190269e-04  1.491653e-04
orbit12          1.941132e-03  1.013119e-01
orbit13          1.085482e-05  2.849881e-02
orbit14          1.352272e-05  1.789130e-02
orbit15          2.870564e-04  1.075661e-01
orbit16          1.453704e-03  5.714008e-02
orbit17          3.008749e-04  8.895525e-02
orbit18          1.203981e-03  1.127278e-01
orbit19          9.867908e-04  1.258935e-01
orbit20          4.209573e-04  6.630802e-02
orbit21          1.807505e-05  3.355293e-02
orbit22          1.205209e-03  1.049705e-01
orbit23         -2.272727e-06  1.666667e-02
orbit24          2.564362e-04  7.034935e-02
orbit25          7.882739e-05  2.782176e-02
orbit26          8.470232e-05  7.562581e-02
orbit27          2.614695e-03  6.526069e-02
orbit28          1.794498e-04  2.676351e-02
orbit29          5.121527e-05  4.383063e-02
orbit30          2.781080e-05  2.592356e-02
orbit31          5.793008e-03  2.029843e-01
orbit32          1.801527e-04  9.176862e-02
orbit33          1.297383e-05  4.843750e-03
[truncated: 140,793 more chars]
