# Supplementary material for: Distinctive Behaviors of Druggable Proteins in Cellular Networks
Source: PLoS Comput Biol. 2015 Dec 23;11(12):e1004597. doi: 10.1371/journal.pcbi.1004597 (PMC4689399; doi:10.1371/journal.pcbi.1004597)
Supplement: S1 File — (ZIP) [file pcbi.1004597.s004.zip › S1_File/direct.blast.20150613.random.ppi.optimised_Target_results_all_targets.txt]

[[1]]
[1] "all_targets"

[1] "Dataset: all_targets Model GBM, run: 1 of 10 2015-06-18 11:55:55"
Iter   TrainDeviance   ValidDeviance   StepSize   Improve
     1        0.0728            -nan     0.0100   -0.0000
     2        0.0719            -nan     0.0100   -0.0000
     3        0.0711            -nan     0.0100   -0.0000
     4        0.0702            -nan     0.0100   -0.0001
     5        0.0694            -nan     0.0100    0.0000
     6        0.0685            -nan     0.0100   -0.0000
     7        0.0677            -nan     0.0100   -0.0000
     8        0.0670            -nan     0.0100    0.0000
     9        0.0666            -nan     0.0100   -0.0000
    10        0.0660            -nan     0.0100    0.0000
    20        0.0614            -nan     0.0100   -0.0000
    40        0.0543            -nan     0.0100   -0.0000
    60        0.0494            -nan     0.0100   -0.0000
    80        0.0464            -nan     0.0100   -0.0000
   100        0.0433            -nan     0.0100   -0.0000
   120        0.0409            -nan     0.0100    0.0000
   140        0.0391            -nan     0.0100   -0.0000
   160        0.0372            -nan     0.0100   -0.0000
   180        0.0355            -nan     0.0100   -0.0000
   200        0.0340            -nan     0.0100   -0.0000
   220        0.0325            -nan     0.0100   -0.0000
   240        0.0311            -nan     0.0100   -0.0000
   260        0.0301            -nan     0.0100   -0.0000
   280        0.0291            -nan     0.0100   -0.0000
   300        0.0281            -nan     0.0100   -0.0000
   320        0.0272            -nan     0.0100   -0.0000
   340        0.0263            -nan     0.0100   -0.0000
   360        0.0254            -nan     0.0100   -0.0000
   376        0.0249            -nan     0.0100   -0.0000

[1] "GBM variable coefficients"
                            var     rel.inf
ratio6                   ratio6 3.912473338
comsize                 comsize 3.698935530
V2                           V2 3.195497640
ratio2                   ratio2 2.794490316
inner                     inner 2.789425824
ioratio                 ioratio 2.670879306
orbit18                 orbit18 2.574442414
ratio5                   ratio5 2.498979675
ratio4                   ratio4 2.466372540
trans                     trans 2.356153164
orbit49                 orbit49 2.336171868
adhesion               adhesion 2.218389830
V1                           V1 2.216459583
cohesion               cohesion 2.204885207
pagerank               pagerank 2.203342309
spin_vertex         spin_vertex 2.151747672
knn                         knn 2.094836043
outer                     outer 1.745221660
ratio1                   ratio1 1.691430331
walktrap_vertex walktrap_vertex 1.603284787
fifth                     fifth 1.494211075
coreness               coreness 1.347929969
orbit24                 orbit24 1.312176572
fourth                   fourth 1.295114214
graph15                 graph15 1.209209598
graph11                 graph11 1.113315801
membership_s8     membership_s8 1.105431522
bigcom181             bigcom181 0.966680558
membership_s1     membership_s1 0.928380371
graph13                 graph13 0.919485552
bet                         bet 0.906643647
bigcom84               bigcom84 0.905713814
graph6                   graph6 0.888651636
graph12                 graph12 0.855712338
orbit39                 orbit39 0.839273596
third                     third 0.830418194
orbit56                 orbit56 0.829085196
orbit35                 orbit35 0.801944169
graph4                   graph4 0.723458166
bigcom77               bigcom77 0.708335768
orbit45                 orbit45 0.696480034
graph20                 graph20 0.676721378
constraint           constraint 0.671967333
graph10                 graph10 0.653927018
graph16                 graph16 0.652513173
orbit27                 orbit27 0.600237433
graph1                   graph1 0.583168298
orbit46                 orbit46 0.561835452
membership_s31   membership_s31 0.551957066
orbit5                   orbit5 0.525517509
bigcom365             bigcom365 0.512430280
membership_s33   membership_s33 0.511179463
graph14                 graph14 0.488862518
orbit36                 orbit36 0.484562594
graph23                 graph23 0.465946799
close                     close 0.465178687
bigcom1                 bigcom1 0.457468592
graph19                 graph19 0.456892591
graph25                 graph25 0.456688071
sixth                     sixth 0.453644026
orbit19                 orbit19 0.437726467
orbit31                 orbit31 0.435434373
graph3                   graph3 0.425208099
orbit65                 orbit65 0.402635206
membership_s30   membership_s30 0.392072124
pdi                         pdi 0.380456781
hubscore               hubscore 0.378701084
orbit12                 orbit12 0.373236772
ratio3                   ratio3 0.360607837
orbit7                   orbit7 0.360215793
orbit62                 orbit62 0.359315475
orbit53                 orbit53 0.357360405
orbit2                   orbit2 0.353943549
orbit32                 orbit32 0.345663869
graph26                 graph26 0.340786415
orbit64                 orbit64 0.340388485
orbit70                 orbit70 0.334168017
orbit41                 orbit41 0.327723018
graph21                 graph21 0.320381984
orbit17                 orbit17 0.319249477
graph0                   graph0 0.308842604
orbit52                 orbit52 0.307843442
selfinter             selfinter 0.299384618
bigcom4                 bigcom4 0.297045905
orbit20                 orbit20 0.295385644
orbit26                 orbit26 0.294336079
graph24                 graph24 0.280460330
membership_s18   membership_s18 0.272158926
graph5                   graph5 0.267717134
membership_s7     membership_s7 0.266428554
orbit40                 orbit40 0.263343048
upto_sixth           upto_sixth 0.260780358
orbit42                 orbit42 0.258829150
orbit28                 orbit28 0.249964329
graph28                 graph28 0.242448453
graph22                 graph22 0.241158769
graph17                 graph17 0.239870702
orbit60                 orbit60 0.233839354
orbit59                 orbit59 0.229371885
graph8                   graph8 0.224524579
orbit38                 orbit38 0.212767266
orbit66                 orbit66 0.211635682
membership_s24   membership_s24 0.208112266
ecc                         ecc 0.192334318
bigcom44               bigcom44 0.187541525
bigcom28               bigcom28 0.186135124
orbit9                   orbit9 0.183858865
orbit51                 orbit51 0.183778495
orbit63                 orbit63 0.177303900
bigcom8                 bigcom8 0.175282031
bigcom116             bigcom116 0.168301189
membership_s4     membership_s4 0.167736037
graph9                   graph9 0.166337010
upto_third           upto_third 0.165538906
AP                           AP 0.162030181
orbit58                 orbit58 0.161774380
orbit29                 orbit29 0.160311904
membership_s32   membership_s32 0.158636651
graph18                 graph18 0.155741750
orbit15                 orbit15 0.153724487
orbit57                 orbit57 0.151991003
orbit22                 orbit22 0.139285213
orbit37                 orbit37 0.135447884
orbit10                 orbit10 0.134213781
bigcom22               bigcom22 0.133626083
graph7                   graph7 0.132601996
orbit71                 orbit71 0.126003300
orbit50                 orbit50 0.125317794
orbit33                 orbit33 0.119738546
orbit16                 orbit16 0.115186548
orbit48                 orbit48 0.114862743
upto_fourth         upto_fourth 0.113039924
orbit25                 orbit25 0.111344287
orbit67                 orbit67 0.110524545
orbit54                 orbit54 0.109562834
membership_s5     membership_s5 0.106753884
orbit69                 orbit69 0.103016360
graph27                 graph27 0.102082165
graph2                   graph2 0.100877759
evcent                   evcent 0.097579987
orbit21                 orbit21 0.087781174
orbit55                 orbit55 0.087284602
orbit11                 orbit11 0.085731497
upto_fifth           upto_fifth 0.078616095
membership_s21   membership_s21 0.073637326
orbit23                 orbit23 0.073180889
orbit30                 orbit30 0.067545993
orbit61                 orbit61 0.065623072
membership_s15   membership_s15 0.060660535
membership_s27   membership_s27 0.060653202
upto_second         upto_second 0.056848593
bigcom274             bigcom274 0.042304509
orbit4                   orbit4 0.037391146
orbit44                 orbit44 0.031372301
orbit6                   orbit6 0.030012630
membership_s36   membership_s36 0.029694110
orbit47                 orbit47 0.028605013
second                   second 0.024865173
bigcom40               bigcom40 0.022261834
orbit1                   orbit1 0.012931736
graph29                 graph29 0.008026687
orbit43                 orbit43 0.002255077
orbit0                   orbit0 0.000000000
orbit3                   orbit3 0.000000000
orbit8                   orbit8 0.000000000
orbit13                 orbit13 0.000000000
orbit14                 orbit14 0.000000000
orbit34                 orbit34 0.000000000
orbit68                 orbit68 0.000000000
orbit72                 orbit72 0.000000000
eccrad                   eccrad 0.000000000
first                     first 0.000000000
bigcom2                 bigcom2 0.000000000
bigcom3                 bigcom3 0.000000000
bigcom6                 bigcom6 0.000000000
bigcom9                 bigcom9 0.000000000
bigcom11               bigcom11 0.000000000
bigcom13               bigcom13 0.000000000
bigcom15               bigcom15 0.000000000
bigcom16               bigcom16 0.000000000
bigcom21               bigcom21 0.000000000
bigcom24               bigcom24 0.000000000
bigcom26               bigcom26 0.000000000
bigcom30               bigcom30 0.000000000
bigcom31               bigcom31 0.000000000
bigcom32               bigcom32 0.000000000
bigcom33               bigcom33 0.000000000
bigcom34               bigcom34 0.000000000
bigcom36               bigcom36 0.000000000
bigcom37               bigcom37 0.000000000
bigcom38               bigcom38 0.000000000
bigcom39               bigcom39 0.000000000
bigcom43               bigcom43 0.000000000
bigcom46               bigcom46 0.000000000
bigcom47               bigcom47 0.000000000
bigcom49               bigcom49 0.000000000
bigcom50               bigcom50 0.000000000
bigcom51               bigcom51 0.000000000
bigcom52               bigcom52 0.000000000
bigcom54               bigcom54 0.000000000
bigcom56               bigcom56 0.000000000
bigcom62               bigcom62 0.000000000
bigcom66               bigcom66 0.000000000
bigcom68               bigcom68 0.000000000
bigcom69               bigcom69 0.000000000
bigcom71               bigcom71 0.000000000
bigcom72               bigcom72 0.000000000
bigcom73               bigcom73 0.000000000
bigcom74               bigcom74 0.000000000
bigcom75               bigcom75 0.000000000
bigcom76               bigcom76 0.000000000
bigcom79               bigcom79 0.000000000
bigcom80               bigcom80 0.000000000
bigcom82               bigcom82 0.000000000
bigcom83               bigcom83 0.000000000
bigcom85               bigcom85 0.000000000
bigcom87               bigcom87 0.000000000
bigcom89               bigcom89 0.000000000
bigcom91               bigcom91 0.000000000
bigcom92               bigcom92 0.000000000
bigcom93               bigcom93 0.000000000
bigcom96               bigcom96 0.000000000
bigcom97               bigcom97 0.000000000
bigcom98               bigcom98 0.000000000
bigcom99               bigcom99 0.000000000
bigcom101             bigcom101 0.000000000
bigcom104             bigcom104 0.000000000
bigcom106             bigcom106 0.000000000
bigcom109             bigcom109 0.000000000
bigcom113             bigcom113 0.000000000
bigcom120             bigcom120 0.000000000
bigcom123             bigcom123 0.000000000
bigcom126             bigcom126 0.000000000
bigcom127             bigcom127 0.000000000
bigcom137             bigcom137 0.000000000
bigcom139             bigcom139 0.000000000
bigcom140             bigcom140 0.000000000
bigcom143             bigcom143 0.000000000
bigcom145             bigcom145 0.000000000
bigcom146             bigcom146 0.000000000
bigcom147             bigcom147 0.000000000
bigcom149             bigcom149 0.000000000
bigcom153             bigcom153 0.000000000
bigcom154             bigcom154 0.000000000
bigcom156             bigcom156 0.000000000
bigcom157             bigcom157 0.000000000
bigcom158             bigcom158 0.000000000
bigcom160             bigcom160 0.000000000
bigcom161             bigcom161 0.000000000
bigcom162             bigcom162 0.000000000
bigcom164             bigcom164 0.000000000
bigcom166             bigcom166 0.000000000
bigcom167             bigcom167 0.000000000
bigcom171             bigcom171 0.000000000
bigcom173             bigcom173 0.000000000
bigcom175             bigcom175 0.000000000
bigcom176             bigcom176 0.000000000
bigcom177             bigcom177 0.000000000
bigcom178             bigcom178 0.000000000
bigcom180             bigcom180 0.000000000
bigcom184             bigcom184 0.000000000
bigcom186             bigcom186 0.000000000
bigcom187             bigcom187 0.000000000
bigcom189             bigcom189 0.000000000
bigcom194             bigcom194 0.000000000
bigcom195             bigcom195 0.000000000
bigcom196             bigcom196 0.000000000
bigcom204             bigcom204 0.000000000
bigcom205             bigcom205 0.000000000
bigcom212             bigcom212 0.000000000
bigcom214             bigcom214 0.000000000
bigcom222             bigcom222 0.000000000
bigcom223             bigcom223 0.000000000
bigcom226             bigcom226 0.000000000
bigcom227             bigcom227 0.000000000
bigcom229             bigcom229 0.000000000
bigcom233             bigcom233 0.000000000
bigcom236             bigcom236 0.000000000
bigcom237             bigcom237 0.000000000
bigcom246             bigcom246 0.000000000
bigcom248             bigcom248 0.000000000
bigcom249             bigcom249 0.000000000
bigcom250             bigcom250 0.000000000
bigcom254             bigcom254 0.000000000
bigcom266             bigcom266 0.000000000
bigcom269             bigcom269 0.000000000
bigcom272             bigcom272 0.000000000
bigcom281             bigcom281 0.000000000
bigcom291             bigcom291 0.000000000
bigcom292             bigcom292 0.000000000
bigcom295             bigcom295 0.000000000
bigcom299             bigcom299 0.000000000
bigcom301             bigcom301 0.000000000
bigcom306             bigcom306 0.000000000
bigcom309             bigcom309 0.000000000
bigcom314             bigcom314 0.000000000
bigcom321             bigcom321 0.000000000
bigcom341             bigcom341 0.000000000
bigcom350             bigcom350 0.000000000
bigcom353             bigcom353 0.000000000
bigcom359             bigcom359 0.000000000
bigcom363             bigcom363 0.000000000
bigcom385             bigcom385 0.000000000
bigcom386             bigcom386 0.000000000
bigcom408             bigcom408 0.000000000
bigcom412             bigcom412 0.000000000
bigcom480             bigcom480 0.000000000
membership_s3     membership_s3 0.000000000
membership_s6     membership_s6 0.000000000
membership_s9     membership_s9 0.000000000
membership_s11   membership_s11 0.000000000
membership_s12   membership_s12 0.000000000
membership_s14   membership_s14 0.000000000
membership_s16   membership_s16 0.000000000
membership_s17   membership_s17 0.000000000
membership_s20   membership_s20 0.000000000
membership_s22   membership_s22 0.000000000
membership_s25   membership_s25 0.000000000
membership_s26   membership_s26 0.000000000
membership_s28   membership_s28 0.000000000
membership_s37   membership_s37 0.000000000
[1] "Dataset: all_targets Model RF, run: 1 of 10 2015-06-18 12:03:04"
     |      Out-of-bag   |
Tree |      MSE  %Var(y) |
   1 |  0.01038   172.21 |
   2 |  0.01148   190.42 |
   3 |  0.01192   197.73 |
   4 |  0.01047   173.67 |
   5 | 0.009726   161.34 |
   6 | 0.009718   161.20 |
   7 | 0.009119   151.27 |
   8 |  0.00875   145.14 |
   9 | 0.008343   138.40 |
  10 |  0.00803   133.21 |
  11 | 0.007941   131.73 |
  12 | 0.007732   128.26 |
  13 | 0.007677   127.35 |
  14 |   0.0076   126.06 |
  15 | 0.007521   124.76 |
  16 | 0.007448   123.56 |
  17 | 0.007302   121.13 |
  18 | 0.007215   119.69 |
  19 | 0.007158   118.73 |
  20 | 0.007144   118.51 |
  21 | 0.007064   117.18 |
  22 | 0.007044   116.84 |
  23 | 0.007048   116.92 |
  24 | 0.007038   116.74 |
  25 | 0.007049   116.93 |
  26 | 0.007027   116.57 |
  27 | 0.007007   116.23 |
  28 | 0.006996   116.05 |
  29 | 0.006986   115.88 |
  30 | 0.006969   115.60 |
  31 | 0.006965   115.53 |
  32 | 0.006945   115.21 |
  33 | 0.006922   114.82 |
  34 | 0.006922   114.82 |
  35 | 0.006908   114.59 |
  36 | 0.006889   114.28 |
  37 | 0.006886   114.22 |
  38 | 0.006863   113.84 |
  39 | 0.006865   113.88 |
  40 | 0.006866   113.90 |
  41 | 0.006843   113.51 |
  42 | 0.006845   113.54 |
  43 | 0.006831   113.32 |
  44 | 0.006818   113.10 |
  45 | 0.006803   112.84 |
  46 | 0.006798   112.77 |
  47 | 0.006786   112.57 |
  48 | 0.006778   112.44 |
  49 | 0.006766   112.24 |
  50 | 0.006763   112.19 |
  51 | 0.006762   112.18 |
  52 | 0.006769   112.29 |
  53 | 0.006753   112.02 |
  54 | 0.006744   111.88 |
  55 | 0.006737   111.76 |
  56 | 0.006747   111.91 |
  57 | 0.006735   111.72 |
  58 | 0.006727   111.59 |
  59 | 0.006721   111.49 |
  60 | 0.006714   111.37 |
  61 | 0.006697   111.10 |
  62 | 0.006689   110.97 |
  63 | 0.006688   110.94 |
  64 |  0.00668   110.82 |
  65 |  0.00667   110.64 |
  66 | 0.006678   110.77 |
  67 | 0.006674   110.71 |
  68 | 0.006666   110.58 |
  69 | 0.006676   110.74 |
  70 | 0.006675   110.74 |
  71 | 0.006674   110.70 |
  72 | 0.006674   110.71 |
  73 | 0.006673   110.69 |
  74 | 0.006678   110.78 |
  75 | 0.006673   110.69 |
  76 | 0.006668   110.61 |
  77 | 0.006669   110.62 |
  78 | 0.006666   110.58 |
  79 | 0.006662   110.52 |
  80 | 0.006652   110.35 |
  81 | 0.006644   110.21 |
  82 | 0.006641   110.17 |
  83 |  0.00664   110.14 |
  84 | 0.006637   110.10 |
  85 | 0.006635   110.07 |
  86 | 0.006633   110.03 |
  87 | 0.006635   110.06 |
  88 |  0.00663   109.99 |
  89 | 0.006625   109.89 |
  90 | 0.006625   109.90 |
  91 | 0.006623   109.87 |
  92 | 0.006615   109.73 |
  93 | 0.006611   109.66 |
  94 | 0.006609   109.63 |
  95 | 0.006604   109.55 |
  96 | 0.006603   109.53 |
  97 | 0.006598   109.46 |
  98 | 0.006606   109.58 |
  99 | 0.006602   109.52 |
 100 | 0.006605   109.57 |
[1] "Random Forest variable coefficients"
                      %IncMSE IncNodePurity
graph5           1.271363e-03  1.497156e-01
graph6           9.553565e-04  3.904454e-01
graph7           2.955881e-03  1.397859e-01
graph8           8.257090e-05  2.252381e-02
graph9           1.081553e-03  3.910943e-01
graph10          5.845353e-03  7.234283e-01
graph11          7.825450e-03  5.272434e-01
graph12          2.480910e-03  5.175979e-01
graph13          4.864657e-03  4.445982e-01
graph14          4.521445e-03  4.912556e-01
graph15          7.679294e-03  3.983678e-01
graph16          2.197029e-03  3.264054e-01
graph17          1.701942e-03  2.559496e-01
graph18          3.828177e-03  1.760267e-01
graph19          2.755949e-03  4.013632e-01
graph20          1.192562e-03  3.471459e-01
graph21          1.972026e-03  3.271293e-01
graph22          1.721891e-03  7.221092e-02
graph23          2.421861e-03  2.386671e-01
graph24          1.835893e-03  1.314222e-01
graph25          3.166870e-03  1.905755e-01
graph26          9.678688e-04  2.365925e-01
graph27          2.343027e-04  9.262714e-02
graph28          1.656098e-03  1.338545e-01
graph29          4.590314e-06  8.888889e-03
orbit0           1.141349e-03  1.568515e-01
orbit1           9.205841e-04  3.998451e-01
orbit2           4.476939e-03  1.246670e-01
orbit3           1.714788e-03  6.695506e-02
orbit4           2.816271e-03  2.704742e-01
orbit5           1.488286e-03  3.054605e-01
orbit6           2.328295e-03  4.346314e-01
orbit7           2.903802e-03  3.276975e-01
orbit8           2.168268e-03  1.974797e-01
orbit9           8.984181e-04  3.102064e-01
orbit10          2.861908e-03  2.782739e-01
orbit11          1.098544e-03  1.126437e-01
orbit12          1.414885e-03  1.266774e-01
orbit13          1.452252e-03  1.168129e-01
orbit14          4.751535e-04  3.030039e-02
orbit15          1.667079e-03  3.122553e-01
orbit16          5.511035e-03  3.254131e-01
orbit17          3.661181e-03  2.606245e-01
orbit18          6.394644e-03  9.615764e-01
orbit19          2.196620e-03  3.310170e-01
orbit20          6.020130e-03  4.084091e-01
orbit21          1.585935e-03  1.939932e-01
orbit22          3.908679e-03  6.204432e-01
orbit23          3.005939e-03  1.370861e-01
orbit24          3.701066e-03  7.567840e-01
orbit25          3.049195e-03  2.146818e-01
orbit26          4.849179e-03  1.194138e-01
orbit27          7.095662e-03  3.961045e-01
orbit28          3.420245e-03  3.648426e-01
orbit29          2.457289e-03  3.026561e-01
orbit30          3.409656e-04  1.707119e-01
orbit31          3.214882e-03  5.618962e-01
orbit32          4.225267e-03  2.551604e-01
orbit33          4.507901e-03  5.111706e-02
orbit34          4.669616e-03  3.199924e-01
orbit35          4.049566e-03  3.050584e-01
orbit36          6.932665e-03  5.516417e-01
orbit37          6.523006e-04  1.965067e-01
orbit38          1.904632e-04  1.360555e-01
orbit39          3.099530e-03  6.067672e-01
orbit40          1.250869e-03  2.052491e-01
orbit41          2.201901e-03  1.583058e-01
orbit42          6.478374e-04  6.098753e-02
orbit43          2.285616e-03  1.445172e-01
orbit44          1.106225e-04  7.262822e-02
orbit45          4.005438e-03  4.772126e-01
orbit46          6.150355e-03  5.162408e-01
orbit47          2.539260e-03  1.206486e-01
orbit48          3.020898e-04  4.134593e-02
orbit49          3.087735e-03  6.491287e-01
orbit50          7.299982e-04  2.439856e-01
orbit51          4.315803e-03  2.240661e-01
orbit52          3.256972e-03  2.031978e-01
orbit53          2.589342e-03  1.361913e-01
orbit54          7.764688e-04  1.456338e-01
orbit55          3.731047e-04  1.023311e-01
orbit56          5.452105e-03  5.658189e-01
orbit57          1.219418e-03  2.548642e-01
orbit58          3.331644e-05  8.759132e-02
orbit59          4.027501e-03  4.635113e-01
orbit60          1.322745e-03  1.580151e-01
orbit61          1.272810e-03  1.720870e-01
orbit62          2.933607e-03  2.302680e-01
orbit63          5.303230e-04  1.743098e-01
orbit64          3.154861e-04  1.254433e-01
orbit65          2.452584e-03  3.264653e-01
orbit66          7.799208e-04  2.210140e-01
orbit67          4.983012e-05  3.806034e-02
orbit68          9.633258e-04  2.390080e-01
orbit69          9.574538e-04  1.344710e-01
orbit70          1.419430e-03  2.074189e-01
orbit71          3.603831e-05  8.545697e-02
orbit72          8.900757e-06  1.797571e-03
AP               1.623372e-05  4.915585e-02
bet              2.046318e-03  6.154347e-01
ecc              7.371050e-05  1.418152e-01
eccrad           8.091100e-06  5.380910e-02
close            1.582339e-03  4.136494e-01
constraint       4.713649e-03  5.431944e-01
coreness         2.676525e-03  3.127232e-01
knn              4.664026e-03  8.952870e-01
hubscore         1.000401e-03  3.250073e-01
pagerank         2.101995e-03  1.278669e+00
trans            1.333126e-03  5.100211e-01
evcent           3.544711e-04  4.366693e-01
first            2.652173e-03  1.521851e-01
upto_second      3.020652e-03  1.892929e-01
upto_third       6.351794e-04  3.146527e-01
upto_fourth      3.244873e-03  2.829298e-01
upto_fifth       1.295965e-03  3.520593e-01
upto_sixth       1.691590e-03  2.334599e-01
second           3.506034e-03  2.685950e-01
third            3.644813e-03  5.886211e-01
fourth           3.022337e-03  7.191222e-01
fifth            2.646022e-03  7.843617e-01
sixth            2.929821e-03  5.766158e-01
ratio1           4.591394e-03  7.832295e-01
ratio2           1.410381e-03  1.074858e+00
ratio3           2.585703e-03  6.505333e-01
ratio4           5.319070e-03  1.137364e+00
ratio5           1.790793e-03  1.183079e+00
ratio6           3.394687e-03  7.406522e-01
selfinter        4.498148e-05  1.503169e-01
walktrap_vertex  3.459632e-03  6.185423e-01
bigcom1          6.521709e-05  1.985246e-01
bigcom2          0.000000e+00  0.000000e+00
bigcom3          0.000000e+00  0.000000e+00
bigcom4          1.336611e-04  9.360591e-02
bigcom6          0.000000e+00  0.000000e+00
bigcom8          2.796938e-04  7.190828e-02
bigcom9          0.000000e+00  0.000000e+00
bigcom11         0.000000e+00  1.734723e-20
bigcom13         0.000000e+00  0.000000e+00
bigcom15         0.000000e+00  0.000000e+00
bigcom16         0.000000e+00  0.000000e+00
bigcom21         0.000000e+00  0.000000e+00
bigcom22         7.866014e-05  2.155752e-01
bigcom24         0.000000e+00  0.000000e+00
bigcom26         0.000000e+00  0.000000e+00
bigcom28         1.775815e-04  1.109741e-01
bigcom30         0.000000e+00  0.000000e+00
bigcom31         0.000000e+00  0.000000e+00
bigcom32         0.000000e+00  0.000000e+00
bigcom33         0.000000e+00  0.000000e+00
bigcom34         0.000000e+00  0.000000e+00
bigcom36         0.000000e+00  0.000000e+00
bigcom37         0.000000e+00  0.000000e+00
bigcom38         0.000000e+00  0.000000e+00
bigcom39         0.000000e+00  0.000000e+00
bigcom40         8.820322e-06  9.386873e-03
bigcom43         0.000000e+00  0.000000e+00
bigcom44         7.966669e-05  1.007464e-01
bigcom46         0.000000e+00  0.000000e+00
bigcom47         0.000000e+00  0.000000e+00
bigcom49         0.000000e+00  0.000000e+00
bigcom50         0.000000e+00  0.000000e+00
bigcom51         0.000000e+00  0.000000e+00
bigcom52         0.000000e+00  0.000000e+00
bigcom54         0.000000e+00  0.000000e+00
bigcom56         0.000000e+00  0.000000e+00
bigcom62         0.000000e+00  0.000000e+00
bigcom66         0.000000e+00  0.000000e+00
bigcom68         0.000000e+00  0.000000e+00
bigcom69         0.000000e+00  0.000000e+00
bigcom71         0.000000e+00  0.000000e+00
bigcom72         0.000000e+00  0.000000e+00
bigcom73         0.000000e+00  0.000000e+00
bigcom74         0.000000e+00  0.000000e+00
bigcom75         0.000000e+00  0.000000e+00
bigcom76         0.000000e+00  0.000000e+00
bigcom77         2.834396e-05  2.076641e-01
bigcom79         0.000000e+00  0.000000e+00
bigcom80         0.000000e+00  0.000000e+00
bigcom82         0.000000e+00  0.000000e+00
bigcom83         0.000000e+00  0.000000e+00
bigcom84         6.286688e-05  2.415302e-01
bigcom85         0.000000e+00  0.000000e+00
bigcom87         0.000000e+00  0.000000e+00
bigcom89         0.000000e+00  0.000000e+00
bigcom91         0.000000e+00  0.000000e+00
bigcom92         0.000000e+00  0.000000e+00
bigcom93         0.000000e+00  0.000000e+00
bigcom96         0.000000e+00  0.000000e+00
bigcom97         0.000000e+00  0.000000e+00
bigcom98         0.000000e+00  0.000000e+00
bigcom99         0.000000e+00  0.000000e+00
bigcom101        0.000000e+00  0.000000e+00
bigcom104        0.000000e+00  0.000000e+00
bigcom106        0.000000e+00  0.000000e+00
bigcom109        0.000000e+00  0.000000e+00
bigcom113        0.000000e+00  0.000000e+00
bigcom116        6.168202e-05  1.133504e-01
bigcom120        0.000000e+00  1.734723e-20
bigcom123        0.000000e+00  0.000000e+00
bigcom126        0.000000e+00  0.000000e+00
bigcom127        0.000000e+00  0.000000e+00
bigcom137        0.000000e+00  0.000000e+00
bigcom139        0.000000e+00  0.000000e+00
bigcom140        0.000000e+00  0.000000e+00
bigcom143        0.000000e+00  0.000000e+00
bigcom145        0.000000e+00  0.000000e+00
bigcom146        0.000000e+00  0.000000e+00
bigcom147        0.000000e+00  0.000000e+00
bigcom149        0.000000e+00  0.000000e+00
bigcom153        0.000000e+00  0.000000e+00
bigcom154        0.000000e+00  0.000000e+00
bigcom156        0.000000e+00  0.000000e+00
bigcom157        0.000000e+00  0.000000e+00
bigcom158        0.000000e+00  0.000000e+00
bigcom160        0.000000e+00  0.000000e+00
bigcom161        0.000000e+00  0.000000e+00
bigcom162        0.000000e+00  0.000000e+00
bigcom164        0.000000e+00  0.000000e+00
bigcom166        0.000000e+00  0.000000e+00
bigcom167        0.000000e+00  0.000000e+00
bigcom171        0.000000e+00  0.000000e+00
bigcom173        0.000000e+00  0.000000e+00
bigcom175        0.000000e+00  0.000000e+00
bigcom176        0.000000e+00  0.000000e+00
bigcom177        0.000000e+00  0.000000e+00
bigcom178        0.000000e+00  0.000000e+00
bigcom180        0.000000e+00  0.000000e+00
bigcom181        3.090388e-05  1.845023e-01
bigcom184        0.000000e+00  0.000000e+00
bigcom186        0.000000e+00  0.000000e+00
bigcom187        0.000000e+00  0.000000e+00
bigcom189        0.000000e+00  0.000000e+00
bigcom194        0.000000e+00  0.000000e+00
bigcom195        0.000000e+00  0.000000e+00
bigcom196        0.000000e+00  0.000000e+00
bigcom204        0.000000e+00  0.000000e+00
bigcom205        0.000000e+00  0.000000e+00
bigcom212        0.000000e+00  0.000000e+00
bigcom214        0.000000e+00  0.000000e+00
bigcom222        0.000000e+00  0.000000e+00
bigcom223        0.000000e+00  0.000000e+00
bigcom226        0.000000e+00  0.000000e+00
bigcom227        0.000000e+00  0.000000e+00
bigcom229        0.000000e+00  0.000000e+00
bigcom233        0.000000e+00  0.000000e+00
bigcom236        0.000000e+00  0.000000e+00
bigcom237        0.000000e+00  0.000000e+00
bigcom246        0.000000e+00  0.000000e+00
bigcom248        0.000000e+00  0.000000e+00
bigcom249        0.000000e+00  0.000000e+00
bigcom250        0.000000e+00  0.000000e+00
bigcom254        0.000000e+00  0.000000e+00
bigcom266        0.000000e+00  0.000000e+00
bigcom269        0.000000e+00  0.000000e+00
bigcom272        0.000000e+00  0.000000e+00
bigcom274        9.472795e-06  4.669955e-02
bigcom281        0.000000e+00  0.000000e+00
bigcom291        0.000000e+00  0.000000e+00
bigcom292        0.000000e+00  0.000000e+00
bigcom295        0.000000e+00  0.000000e+00
bigcom299        0.000000e+00  0.000000e+00
bigcom301        0.000000e+00  0.000000e+00
bigcom306        0.000000e+00  0.000000e+00
bigcom309        0.000000e+00  0.000000e+00
bigcom314        0.000000e+00  0.000000e+00
bigcom321        0.000000e+00  0.000000e+00
bigcom341        0.000000e+00  0.000000e+00
bigcom350        0.000000e+00  0.000000e+00
bigcom353        0.000000e+00  0.000000e+00
bigcom359        0.000000e+00  0.000000e+00
bigcom363        0.000000e+00  0.000000e+00
bigcom365       -7.916350e-06  2.963390e-01
bigcom385        0.000000e+00  0.000000e+00
bigcom386        0.000000e+00  0.000000e+00
bigcom408        0.000000e+00  0.000000e+00
bigcom412        0.000000e+00  0.000000e+00
bigcom480        0.000000e+00  0.000000e+00
spin_vertex      1.603479e-03  8.270241e-01
membership_s1    4.375987e-05  6.826888e-02
membership_s3    0.000000e+00  0.000000e+00
membership_s4   -1.517732e-05  6.361406e-02
membership_s5    8.979665e-05  2.155977e-01
membership_s6    2.053128e-05  2.488031e-02
membership_s7    2.709967e-05  1.595253e-01
membership_s8   -1.710475e-05  2.300511e-01
membership_s9    0.000000e+00  0.000000e+00
membership_s11   0.000000e+00  1.084202e-21
membership_s12   0.000000e+00  0.000000e+00
membership_s14   0.000000e+00  0.000000e+00
membership_s15   2.460052e-05  6.771787e-02
membership_s16   0.000000e+00  0.000000e+00
membership_s17   0.000000e+00  0.000000e+00
membership_s18   3.033251e-05  1.024883e-01
membership_s20   0.000000e+00  0.000000e+00
membership_s21  -8.313708e-06  3.318017e-02
membership_s22   0.000000e+00  0.000000e+00
membership_s24   1.468294e-05  8.150276e-02
membership_s25   0.000000e+00  0.000000e+00
membership_s26   0.000000e+00  0.000000e+00
membership_s27   7.091701e-05  1.793590e-01
membership_s28   0.000000e+00  0.000000e+00
membership_s30   2.307111e-04  4.722910e-01
membership_s31   2.249319e-04  1.356318e-01
membership_s32  -1.597857e-05  5.866371e-02
membership_s33  -2.022124e-05  2.362760e-01
membership_s36   6.197534e-05  1.107225e-01
membership_s37   0.000000e+00  0.000000e+00
V1               2.781977e-03  1.150864e+00
V2               8.584306e-04  1.175446e+00
pdi              1.637381e-04  2.167653e-01
adhesion         6.236978e-03  1.917553e+00
cohesion         3.253055e-03  1.463219e+00
inner            1.739773e-03  1.275026e+00
outer            7.381616e-04  1.147585e+00
ioratio          5.405003e-03  1.505189e+00
comsize          7.445981e-04  1.246124e+00
[1] "Dataset: all_targets Model GLM, run: 1 of 10 2015-06-18 12:06:26"
[1] "glmnet variable coefficients"
                     [,1]          [,2]
(Intercept)     -5.099114 -1.830190e+01
graph0           0.000000  0.000000e+00
graph1           0.000000  0.000000e+00
graph2           0.000000 -2.670514e-03
graph3           0.000000  0.000000e+00
graph4           0.000000  0.000000e+00
graph5           0.000000  1.814480e-05
graph6           0.000000  0.000000e+00
graph7           0.000000  0.000000e+00
graph8           0.000000 -3.082104e-04
graph9           0.000000  0.000000e+00
graph10          0.000000  0.000000e+00
graph11          0.000000  0.000000e+00
graph12          0.000000  0.000000e+00
graph13          0.000000  0.000000e+00
graph14          0.000000  0.000000e+00
graph15          0.000000  4.777749e-07
graph16          0.000000  0.000000e+00
graph17          0.000000  0.000000e+00
graph18          0.000000  0.000000e+00
graph19          0.000000  7.786801e-08
graph20          0.000000 -9.783230e-07
graph21          0.000000  0.000000e+00
graph22          0.000000 -5.435708e-06
graph23          0.000000  0.000000e+00
graph24          0.000000  0.000000e+00
graph25          0.000000  0.000000e+00
graph26          0.000000  0.000000e+00
graph27          0.000000  0.000000e+00
graph28          0.000000  0.000000e+00
graph29          0.000000 -1.033098e-03
orbit0           0.000000  0.000000e+00
orbit1           0.000000  7.337387e-07
orbit2           0.000000  0.000000e+00
orbit3           0.000000 -1.699288e-03
orbit4           0.000000 -3.958547e-08
orbit5           0.000000  0.000000e+00
orbit6           0.000000  0.000000e+00
orbit7           0.000000  0.000000e+00
orbit8           0.000000  3.052100e-05
orbit9           0.000000  7.200801e-07
orbit10          0.000000  1.066613e-07
orbit11          0.000000  0.000000e+00
orbit12          0.000000  0.000000e+00
orbit13          0.000000  0.000000e+00
orbit14          0.000000 -2.171502e-04
orbit15          0.000000  6.018695e-08
orbit16          0.000000  0.000000e+00
orbit17          0.000000  3.576675e-08
orbit18          0.000000 -2.421704e-10
orbit19          0.000000  0.000000e+00
orbit20          0.000000 -2.362930e-09
orbit21          0.000000  0.000000e+00
orbit22          0.000000  0.000000e+00
orbit23          0.000000  0.000000e+00
orbit24          0.000000  4.572837e-10
orbit25          0.000000  1.825079e-07
orbit26          0.000000  0.000000e+00
orbit27          0.000000  1.273890e-06
orbit28          0.000000  0.000000e+00
orbit29          0.000000 -1.518417e-07
orbit30          0.000000  1.255011e-07
orbit31          0.000000  0.000000e+00
orbit32          0.000000  6.376981e-09
orbit33          0.000000  0.000000e+00
orbit34          0.000000  1.429741e-07
orbit35          0.000000 -9.931199e-07
orbit36          0.000000  1.512930e-07
orbit37          0.000000 -7.898976e-07
orbit38          0.000000  0.000000e+00
orbit39          0.000000  1.170897e-06
orbit40          0.000000 -3.704399e-08
orbit41          0.000000 -1.133506e-06
orbit42          0.000000 -2.756047e-11
orbit43          0.000000  1.071939e-06
orbit44          0.000000 -7.940526e-11
orbit45          0.000000  0.000000e+00
orbit46          0.000000  0.000000e+00
orbit47          0.000000  1.084656e-07
orbit48          0.000000  4.354794e-07
orbit49          0.000000 -9.230963e-06
orbit50          0.000000 -6.021434e-08
orbit51          0.000000  0.000000e+00
orbit52          0.000000 -8.083405e-06
orbit53          0.000000  6.133717e-07
orbit54          0.000000 -5.274876e-06
orbit55          0.000000 -7.796241e-07
orbit56          0.000000  1.239157e-05
orbit57          0.000000  0.000000e+00
orbit58          0.000000  0.000000e+00
orbit59          0.000000  6.890702e-06
orbit60          0.000000  0.000000e+00
orbit61          0.000000  8.466864e-09
orbit62          0.000000 -1.288822e-04
orbit63          0.000000 -7.189789e-07
orbit64          0.000000  1.863986e-04
orbit65          0.000000  6.834532e-07
orbit66          0.000000  0.000000e+00
orbit67          0.000000  0.000000e+00
orbit68          0.000000  0.000000e+00
orbit69          0.000000  2.757206e-04
orbit70          0.000000 -4.538822e-04
orbit71          0.000000  0.000000e+00
orbit72          0.000000 -8.215358e-04
AP               0.000000 -5.013575e-02
bet              0.000000  0.000000e+00
ecc              0.000000 -1.166827e-01
eccrad           0.000000 -6.272456e-01
close            0.000000  0.000000e+00
constraint       0.000000  2.603313e-01
coreness         0.000000 -5.519625e-03
knn              0.000000  1.597653e-04
hubscore         0.000000  0.000000e+00
pagerank         0.000000 -5.358820e-01
trans            0.000000  1.871204e-01
evcent           0.000000  0.000000e+00
first            0.000000  0.000000e+00
upto_second      0.000000  3.554473e-05
upto_third       0.000000  0.000000e+00
upto_fourth      0.000000 -1.334581e-05
upto_fifth       0.000000  0.000000e+00
upto_sixth       0.000000  1.112178e-03
second           0.000000  9.672189e-05
third            0.000000 -2.949668e-05
fourth           0.000000 -6.802236e-06
fifth            0.000000  5.211844e-05
sixth            0.000000  4.491583e-04
ratio1           0.000000  2.453428e-04
ratio2           0.000000 -9.443212e-05
ratio3           0.000000 -6.072551e-03
ratio4           0.000000  0.000000e+00
ratio5           0.000000  0.000000e+00
ratio6           0.000000 -2.716321e-04
selfinter        0.000000 -1.972212e-01
walktrap_vertex  0.000000  7.984271e-02
bigcom1          0.000000 -1.836200e-01
bigcom2          0.000000 -8.473092e-01
bigcom3          0.000000 -1.588863e+00
bigcom4          0.000000 -1.022893e-01
bigcom6          0.000000 -4.746833e-01
bigcom8          0.000000 -3.358032e-01
bigcom9          0.000000 -1.379441e+00
bigcom11         0.000000 -7.322310e-01
bigcom13         0.000000 -1.091639e+00
bigcom15         0.000000 -5.109345e-01
bigcom16         0.000000 -5.724570e-01
bigcom21         0.000000 -1.090403e+00
bigcom22         0.000000  2.051456e-01
bigcom24         0.000000 -6.339597e-01
bigcom26         0.000000 -1.339610e+00
bigcom28         0.000000  2.874340e-03
bigcom30         0.000000 -1.243952e+00
bigcom31         0.000000 -8.645384e-01
bigcom32         0.000000 -7.150939e-01
bigcom33         0.000000 -3.409786e-01
bigcom34         0.000000 -7.066341e-01
bigcom36         0.000000 -5.338758e-01
bigcom37         0.000000 -2.559126e+00
bigcom38         0.000000 -6.401893e-01
bigcom39         0.000000 -8.169693e-01
bigcom40         0.000000 -1.741486e-01
bigcom43         0.000000 -7.049883e-01
bigcom44         0.000000  4.655608e-01
bigcom46         0.000000 -7.691888e-01
bigcom47         0.000000 -7.442145e-01
bigcom49         0.000000 -7.853588e-01
bigcom50         0.000000 -7.357068e-01
bigcom51         0.000000 -5.382322e-01
bigcom52         0.000000 -6.163809e-01
bigcom54         0.000000 -6.328067e-01
bigcom56         0.000000 -7.532630e-01
bigcom62         0.000000 -4.519305e-01
bigcom66         0.000000 -4.968226e-01
bigcom68         0.000000 -5.743317e-01
bigcom69         0.000000 -8.578176e-01
bigcom71         0.000000 -7.885240e-01
bigcom72         0.000000 -5.556138e-01
bigcom73         0.000000 -7.145598e-01
bigcom74         0.000000 -9.272365e-01
bigcom75         0.000000 -4.652028e-01
bigcom76         0.000000 -7.156508e-01
bigcom77         0.000000  2.506639e+00
bigcom79         0.000000 -5.117334e-01
bigcom80         0.000000 -5.466018e-01
bigcom82         0.000000 -5.428299e-01
bigcom83         0.000000  0.000000e+00
bigcom84         0.000000  2.841024e+00
bigcom85         0.000000 -5.722443e-01
bigcom87         0.000000 -6.793393e-01
bigcom89         0.000000 -4.244653e-01
bigcom91         0.000000 -6.250590e-01
bigcom92         0.000000 -1.283525e+00
bigcom93         0.000000  0.000000e+00
bigcom96         0.000000 -5.402895e-01
bigcom97         0.000000 -8.258870e-01
bigcom98         0.000000 -6.051352e-01
bigcom99         0.000000 -7.075153e-01
bigcom101        0.000000 -1.881013e+00
bigcom104        0.000000 -6.825272e-01
bigcom106        0.000000 -5.471968e-01
bigcom109        0.000000 -5.442689e-01
bigcom113        0.000000 -7.039676e-01
bigcom116        0.000000  9.590730e-01
bigcom120        0.000000 -5.302188e-01
bigcom123        0.000000 -4.885766e-01
bigcom126        0.000000 -6.767969e-01
bigcom127        0.000000 -2.197452e-01
bigcom137        0.000000 -7.018753e-01
bigcom139        0.000000 -2.647170e-01
bigcom140        0.000000 -5.683942e-01
bigcom143        0.000000 -6.183150e-01
bigcom145        0.000000 -4.819338e-01
bigcom146        0.000000 -3.710338e-01
bigcom147        0.000000 -9.954328e-01
bigcom149        0.000000 -6.278181e-01
bigcom153        0.000000 -6.134073e-01
bigcom154        0.000000 -8.400311e-01
bigcom156        0.000000 -6.131888e-01
bigcom157        0.000000  0.000000e+00
bigcom158        0.000000 -6.133145e-01
bigcom160        0.000000 -4.064683e-01
bigcom161        0.000000 -4.558914e-01
bigcom162        0.000000 -4.468070e-01
bigcom164        0.000000 -4.213262e-01
bigcom166        0.000000 -4.855395e-01
bigcom167        0.000000 -7.529443e-01
bigcom171        0.000000 -8.128661e-01
bigcom173        0.000000 -6.262861e-01
bigcom175        0.000000 -5.749191e-02
bigcom176        0.000000 -2.884888e-01
bigcom177        0.000000 -7.610391e-01
bigcom178        0.000000 -7.077224e-01
bigcom180        0.000000 -5.884267e-01
bigcom181        0.000000  1.550690e+00
bigcom184        0.000000 -3.519675e-01
bigcom186        0.000000 -4.506918e-01
bigcom187        0.000000 -3.497541e-01
bigcom189        0.000000 -7.221314e-01
bigcom194        0.000000 -3.903830e-01
bigcom195        0.000000 -7.601741e-01
bigcom196        0.000000 -4.706496e-01
bigcom204        0.000000 -5.383112e-01
bigcom205        0.000000 -5.303857e-01
bigcom212        0.000000 -4.412940e-01
bigcom214        0.000000 -6.000122e-01
bigcom222        0.000000 -6.315126e-01
bigcom223        0.000000 -4.786397e-01
bigcom226        0.000000 -4.679350e-01
bigcom227        0.000000 -4.133314e-01
bigcom229        0.000000 -3.836269e-01
bigcom233        0.000000 -3.374956e-01
bigcom236        0.000000 -4.237154e-01
bigcom237        0.000000 -4.444649e-01
bigcom246        0.000000 -9.994920e-01
bigcom248        0.000000 -6.990987e-01
bigcom249        0.000000 -4.976696e-01
bigcom250        0.000000 -6.787371e-01
bigcom254        0.000000 -6.582660e-01
bigcom266        0.000000 -4.059699e-01
bigcom269        0.000000 -5.188797e-01
bigcom272        0.000000 -5.581529e-01
bigcom274        0.000000  6.068001e-03
bigcom281        0.000000 -3.115562e-01
bigcom291        0.000000 -7.640306e-01
bigcom292        0.000000 -5.660374e-01
bigcom295        0.000000 -4.294988e-01
bigcom299        0.000000 -4.766807e-01
bigcom301        0.000000 -8.442219e-01
bigcom306        0.000000 -7.497259e-01
bigcom309        0.000000 -7.357138e-01
bigcom314        0.000000 -3.941338e-01
bigcom321        0.000000 -8.818587e-01
bigcom341        0.000000 -4.662543e-01
bigcom350        0.000000 -5.422839e-01
bigcom353        0.000000 -3.742670e-01
bigcom359        0.000000 -4.735046e-01
bigcom363        0.000000 -1.755118e+00
bigcom365        0.000000  3.598734e+00
bigcom385        0.000000 -6.809346e-01
bigcom386        0.000000 -3.382781e-01
bigcom408        0.000000 -5.817026e-01
bigcom412        0.000000 -6.375762e-01
bigcom480        0.000000 -5.490410e-01
spin_vertex      0.000000 -1.520404e-02
membership_s1    0.000000 -8.904664e-03
membership_s3    0.000000 -8.707845e-01
membership_s4    0.000000  3.976222e-02
membership_s5    0.000000  2.914279e-01
membership_s6    0.000000 -2.432696e-01
membership_s7    0.000000 -2.089669e-01
membership_s8    0.000000  3.053977e+00
membership_s9    0.000000 -1.132241e+00
membership_s11   0.000000 -6.380517e-01
membership_s12   0.000000 -7.287069e-01
membership_s14   0.000000 -6.088556e-01
membership_s15   0.000000  8.002343e-02
membership_s16   0.000000 -5.238093e-01
membership_s17   0.000000 -5.432919e-01
membership_s18   0.000000  1.090868e+00
membership_s20   0.000000 -4.667968e-01
membership_s21   0.000000  9.566275e-02
membership_s22   0.000000 -8.898922e-01
membership_s24   0.000000  1.665261e+00
membership_s25   0.000000 -7.394067e-01
membership_s26   0.000000 -4.871677e-01
membership_s27   0.000000  1.335995e-01
membership_s28   0.000000 -1.011665e+00
membership_s30   0.000000  2.340739e-01
membership_s31   0.000000  4.357537e-01
membership_s32   0.000000  1.901867e-02
membership_s33   0.000000  3.064199e+00
membership_s36   0.000000  6.517439e-04
membership_s37   0.000000 -1.060323e+00
V1               0.000000  1.242513e+00
V2               0.000000  2.312127e-01
pdi              0.000000 -1.427566e+02
adhesion         0.000000 -1.081200e-09
cohesion         0.000000  3.158334e-07
inner            0.000000 -1.557731e-05
outer            0.000000  0.000000e+00
ioratio          0.000000  6.829279e-01
comsize          0.000000  4.390020e-06
[1] "Dataset: all_targets Model GBM, run: 2 of 10 2015-06-18 12:07:59"
Iter   TrainDeviance   ValidDeviance   StepSize   Improve
     1        0.0747            -nan     0.0100    0.0001
     2        0.0735            -nan     0.0100   -0.0000
     3        0.0725            -nan     0.0100    0.0000
     4        0.0716            -nan     0.0100   -0.0000
     5        0.0704            -nan     0.0100   -0.0000
     6        0.0698            -nan     0.0100   -0.0000
     7        0.0693            -nan     0.0100   -0.0000
     8        0.0686            -nan     0.0100   -0.0000
     9        0.0682            -nan     0.0100   -0.0000
    10        0.0677            -nan     0.0100   -0.0000
    20        0.0626            -nan     0.0100   -0.0000
    40        0.0562            -nan     0.0100   -0.0000
    60        0.0511            -nan     0.0100   -0.0000
    80        0.0475            -nan     0.0100   -0.0000
   100        0.0446            -nan     0.0100   -0.0000
   120        0.0423            -nan     0.0100   -0.0000
   140        0.0397            -nan     0.0100   -0.0000
   160        0.0380            -nan     0.0100   -0.0000
   180        0.0364            -nan     0.0100   -0.0000
   200        0.0347            -nan     0.0100   -0.0000
   220        0.0333            -nan     0.0100   -0.0000
   240        0.0319            -nan     0.0100   -0.0000
   260        0.0307            -nan     0.0100   -0.0000
   280        0.0297            -nan     0.0100   -0.0000
   300        0.0287            -nan     0.0100   -0.0000
   320        0.0276            -nan     0.0100   -0.0000
   340        0.0265            -nan     0.0100   -0.0000
   360        0.0257            -nan     0.0100   -0.0000
   376        0.0253            -nan     0.0100   -0.0000

[1] "GBM variable coefficients"
                            var     rel.inf
ratio2                   ratio2 3.547539966
inner                     inner 3.465611599
comsize                 comsize 3.380342690
V2                           V2 3.097204573
ioratio                 ioratio 2.719161748
pagerank               pagerank 2.589807640
orbit18                 orbit18 2.411589272
ratio5                   ratio5 2.298160761
ratio6                   ratio6 2.283715290
trans                     trans 2.220331198
V1                           V1 2.209014942
orbit24                 orbit24 1.911850768
fifth                     fifth 1.886601498
orbit49                 orbit49 1.788668705
ratio4                   ratio4 1.783521121
bet                         bet 1.779491958
outer                     outer 1.778957611
adhesion               adhesion 1.755712721
spin_vertex         spin_vertex 1.744418696
cohesion               cohesion 1.716202612
fourth                   fourth 1.669476165
ratio1                   ratio1 1.521447098
knn                         knn 1.435713266
graph14                 graph14 1.407083249
walktrap_vertex walktrap_vertex 1.231487116
coreness               coreness 1.200477694
graph6                   graph6 1.114495792
orbit56                 orbit56 1.087546116
membership_s8     membership_s8 1.039195382
bigcom181             bigcom181 1.022914435
third                     third 0.996403309
close                     close 0.930435665
orbit46                 orbit46 0.881675792
graph11                 graph11 0.858321266
membership_s1     membership_s1 0.839820909
orbit45                 orbit45 0.818164232
graph1                   graph1 0.794728623
graph4                   graph4 0.786521768
graph15                 graph15 0.773013948
graph10                 graph10 0.771132079
orbit27                 orbit27 0.731459517
graph12                 graph12 0.730137572
graph20                 graph20 0.694963376
bigcom77               bigcom77 0.670190391
graph3                   graph3 0.667820311
ratio3                   ratio3 0.659504886
membership_s33   membership_s33 0.601188840
orbit19                 orbit19 0.573851180
graph13                 graph13 0.566416514
graph0                   graph0 0.547437384
orbit7                   orbit7 0.534146596
upto_sixth           upto_sixth 0.517303092
constraint           constraint 0.511453561
graph17                 graph17 0.510980229
bigcom84               bigcom84 0.497095296
orbit64                 orbit64 0.496696352
graph19                 graph19 0.490753182
orbit26                 orbit26 0.484818070
orbit52                 orbit52 0.483338579
sixth                     sixth 0.480729073
graph16                 graph16 0.471750402
graph9                   graph9 0.450477935
graph22                 graph22 0.446588050
orbit28                 orbit28 0.433164679
orbit38                 orbit38 0.429320115
orbit10                 orbit10 0.421202772
upto_third           upto_third 0.420597749
bigcom72               bigcom72 0.400144372
orbit62                 orbit62 0.393344426
bigcom46               bigcom46 0.392547495
orbit39                 orbit39 0.384147326
orbit35                 orbit35 0.382011339
orbit37                 orbit37 0.381235129
orbit9                   orbit9 0.377817320
upto_fifth           upto_fifth 0.373874543
orbit31                 orbit31 0.359436067
orbit17                 orbit17 0.347063606
hubscore               hubscore 0.346432051
graph24                 graph24 0.344402869
graph28                 graph28 0.337794313
orbit25                 orbit25 0.328458895
graph23                 graph23 0.310975536
orbit63                 orbit63 0.307420787
orbit50                 orbit50 0.304603433
orbit66                 orbit66 0.303154648
orbit36                 orbit36 0.291663256
selfinter             selfinter 0.287290565
orbit57                 orbit57 0.285036795
orbit53                 orbit53 0.284623897
bigcom1                 bigcom1 0.278597934
membership_s7     membership_s7 0.275973480
graph5                   graph5 0.270523465
orbit21                 orbit21 0.266504361
pdi                         pdi 0.264396897
orbit16                 orbit16 0.256754122
membership_s18   membership_s18 0.252343419
orbit2                   orbit2 0.242619303
graph7                   graph7 0.231755227
graph18                 graph18 0.230991712
graph26                 graph26 0.229045122
orbit20                 orbit20 0.226109626
membership_s30   membership_s30 0.221591032
orbit65                 orbit65 0.218123592
orbit51                 orbit51 0.208686128
orbit15                 orbit15 0.208129129
membership_s31   membership_s31 0.205956292
upto_fourth         upto_fourth 0.204050563
second                   second 0.203791264
upto_second         upto_second 0.186767506
orbit5                   orbit5 0.185330365
orbit70                 orbit70 0.181238924
orbit60                 orbit60 0.180908323
orbit48                 orbit48 0.173105795
graph25                 graph25 0.171813830
orbit32                 orbit32 0.171777533
orbit47                 orbit47 0.164659105
orbit22                 orbit22 0.162186052
orbit61                 orbit61 0.157691903
graph27                 graph27 0.157275923
membership_s32   membership_s32 0.154972991
bigcom22               bigcom22 0.154281437
bigcom8                 bigcom8 0.152092209
membership_s36   membership_s36 0.145842486
orbit30                 orbit30 0.144058175
bigcom4                 bigcom4 0.140423595
graph8                   graph8 0.135962800
orbit13                 orbit13 0.133456969
AP                           AP 0.131144969
membership_s21   membership_s21 0.130796060
graph21                 graph21 0.126824517
ecc                         ecc 0.125608585
bigcom365             bigcom365 0.124282603
orbit40                 orbit40 0.121885584
membership_s15   membership_s15 0.117911480
bigcom116             bigcom116 0.117157041
membership_s5     membership_s5 0.114881711
membership_s27   membership_s27 0.113271382
orbit69                 orbit69 0.108740617
orbit23                 orbit23 0.106566004
orbit29                 orbit29 0.099026793
orbit12                 orbit12 0.098959988
orbit68                 orbit68 0.098085085
bigcom28               bigcom28 0.086069041
graph2                   graph2 0.084896413
orbit58                 orbit58 0.081786625
orbit59                 orbit59 0.077551242
orbit11                 orbit11 0.076238967
orbit71                 orbit71 0.071600911
membership_s6     membership_s6 0.069734258
orbit41                 orbit41 0.069208563
orbit54                 orbit54 0.061311774
orbit43                 orbit43 0.052054679
orbit67                 orbit67 0.050922051
orbit55                 orbit55 0.046297722
orbit33                 orbit33 0.044674442
bigcom274             bigcom274 0.038972735
graph29                 graph29 0.037950770
membership_s4     membership_s4 0.033802448
orbit1                   orbit1 0.033260896
orbit4                   orbit4 0.033203217
bigcom3                 bigcom3 0.023924718
orbit6                   orbit6 0.019122042
bigcom40               bigcom40 0.015244298
evcent                   evcent 0.007016246
orbit42                 orbit42 0.005401289
orbit0                   orbit0 0.000000000
orbit3                   orbit3 0.000000000
orbit8                   orbit8 0.000000000
orbit14                 orbit14 0.000000000
orbit34                 orbit34 0.000000000
orbit44                 orbit44 0.000000000
orbit72                 orbit72 0.000000000
eccrad                   eccrad 0.000000000
first                     first 0.000000000
bigcom2                 bigcom2 0.000000000
bigcom6                 bigcom6 0.000000000
bigcom9                 bigcom9 0.000000000
bigcom11               bigcom11 0.000000000
bigcom13               bigcom13 0.000000000
bigcom15               bigcom15 0.000000000
bigcom16               bigcom16 0.000000000
bigcom21               bigcom21 0.000000000
bigcom24               bigcom24 0.000000000
bigcom26               bigcom26 0.000000000
bigcom30               bigcom30 0.000000000
bigcom31               bigcom31 0.000000000
bigcom32               bigcom32 0.000000000
bigcom33               bigcom33 0.000000000
bigcom34               bigcom34 0.000000000
bigcom36               bigcom36 0.000000000
bigcom37               bigcom37 0.000000000
bigcom38               bigcom38 0.000000000
bigcom39               bigcom39 0.000000000
bigcom43               bigcom43 0.000000000
bigcom44               bigcom44 0.000000000
bigcom47               bigcom47 0.000000000
bigcom49               bigcom49 0.000000000
bigcom50               bigcom50 0.000000000
bigcom51               bigcom51 0.000000000
bigcom52               bigcom52 0.000000000
bigcom54               bigcom54 0.000000000
bigcom56               bigcom56 0.000000000
bigcom62               bigcom62 0.000000000
bigcom66               bigcom66 0.000000000
bigcom68               bigcom68 0.000000000
bigcom69               bigcom69 0.000000000
bigcom71               bigcom71 0.000000000
bigcom73               bigcom73 0.000000000
bigcom74               bigcom74 0.000000000
bigcom75               bigcom75 0.000000000
bigcom76               bigcom76 0.000000000
bigcom79               bigcom79 0.000000000
bigcom80               bigcom80 0.000000000
bigcom82               bigcom82 0.000000000
bigcom83               bigcom83 0.000000000
bigcom85               bigcom85 0.000000000
bigcom87               bigcom87 0.000000000
bigcom89               bigcom89 0.000000000
bigcom91               bigcom91 0.000000000
bigcom92               bigcom92 0.000000000
bigcom93               bigcom93 0.000000000
bigcom96               bigcom96 0.000000000
bigcom97               bigcom97 0.000000000
bigcom98               bigcom98 0.000000000
bigcom99               bigcom99 0.000000000
bigcom101             bigcom101 0.000000000
bigcom104             bigcom104 0.000000000
bigcom106             bigcom106 0.000000000
bigcom109             bigcom109 0.000000000
bigcom113             bigcom113 0.000000000
bigcom120             bigcom120 0.000000000
bigcom123             bigcom123 0.000000000
bigcom126             bigcom126 0.000000000
bigcom127             bigcom127 0.000000000
bigcom137             bigcom137 0.000000000
bigcom139             bigcom139 0.000000000
bigcom140             bigcom140 0.000000000
bigcom143             bigcom143 0.000000000
bigcom145             bigcom145 0.000000000
bigcom146             bigcom146 0.000000000
bigcom147             bigcom147 0.000000000
bigcom149             bigcom149 0.000000000
bigcom153             bigcom153 0.000000000
bigcom154             bigcom154 0.000000000
bigcom156             bigcom156 0.000000000
bigcom157             bigcom157 0.000000000
bigcom158             bigcom158 0.000000000
bigcom160             bigcom160 0.000000000
bigcom161             bigcom161 0.000000000
bigcom162             bigcom162 0.000000000
bigcom164             bigcom164 0.000000000
bigcom166             bigcom166 0.000000000
bigcom167             bigcom167 0.000000000
bigcom171             bigcom171 0.000000000
bigcom173             bigcom173 0.000000000
bigcom175             bigcom175 0.000000000
bigcom176             bigcom176 0.000000000
bigcom177             bigcom177 0.000000000
bigcom178             bigcom178 0.000000000
bigcom180             bigcom180 0.000000000
bigcom184             bigcom184 0.000000000
bigcom186             bigcom186 0.000000000
bigcom187             bigcom187 0.000000000
bigcom189             bigcom189 0.000000000
bigcom194             bigcom194 0.000000000
bigcom195             bigcom195 0.000000000
bigcom196             bigcom196 0.000000000
bigcom204             bigcom204 0.000000000
bigcom205             bigcom205 0.000000000
bigcom212             bigcom212 0.000000000
bigcom214             bigcom214 0.000000000
bigcom222             bigcom222 0.000000000
bigcom223             bigcom223 0.000000000
bigcom226             bigcom226 0.000000000
bigcom227             bigcom227 0.000000000
bigcom229             bigcom229 0.000000000
bigcom233             bigcom233 0.000000000
bigcom236             bigcom236 0.000000000
bigcom237             bigcom237 0.000000000
bigcom246             bigcom246 0.000000000
bigcom248             bigcom248 0.000000000
bigcom249             bigcom249 0.000000000
bigcom250             bigcom250 0.000000000
bigcom254             bigcom254 0.000000000
bigcom266             bigcom266 0.000000000
bigcom269             bigcom269 0.000000000
bigcom272             bigcom272 0.000000000
bigcom281             bigcom281 0.000000000
bigcom291             bigcom291 0.000000000
bigcom292             bigcom292 0.000000000
bigcom295             bigcom295 0.000000000
bigcom299             bigcom299 0.000000000
bigcom301             bigcom301 0.000000000
bigcom306             bigcom306 0.000000000
bigcom309             bigcom309 0.000000000
bigcom314             bigcom314 0.000000000
bigcom321             bigcom321 0.000000000
bigcom341             bigcom341 0.000000000
bigcom350             bigcom350 0.000000000
bigcom353             bigcom353 0.000000000
bigcom359             bigcom359 0.000000000
bigcom363             bigcom363 0.000000000
bigcom385             bigcom385 0.000000000
bigcom386             bigcom386 0.000000000
bigcom408             bigcom408 0.000000000
bigcom412             bigcom412 0.000000000
bigcom480             bigcom480 0.000000000
membership_s3     membership_s3 0.000000000
membership_s9     membership_s9 0.000000000
membership_s11   membership_s11 0.000000000
membership_s12   membership_s12 0.000000000
membership_s14   membership_s14 0.000000000
membership_s16   membership_s16 0.000000000
membership_s17   membership_s17 0.000000000
membership_s20   membership_s20 0.000000000
membership_s22   membership_s22 0.000000000
membership_s24   membership_s24 0.000000000
membership_s25   membership_s25 0.000000000
membership_s26   membership_s26 0.000000000
membership_s28   membership_s28 0.000000000
membership_s37   membership_s37 0.000000000
[1] "Dataset: all_targets Model RF, run: 2 of 10 2015-06-18 12:14:25"
     |      Out-of-bag   |
Tree |      MSE  %Var(y) |
   1 |  0.01342   216.18 |
   2 |  0.01347   217.03 |
   3 |  0.01255   202.21 |
   4 |  0.01175   189.35 |
   5 |  0.01109   178.78 |
   6 |  0.01084   174.64 |
   7 |  0.01023   164.85 |
   8 | 0.009481   152.78 |
   9 | 0.009124   147.02 |
  10 | 0.008899   143.40 |
  11 |  0.00867   139.71 |
  12 | 0.008354   134.62 |
  13 | 0.008108   130.65 |
  14 | 0.008009   129.06 |
  15 | 0.007875   126.89 |
  16 | 0.007781   125.38 |
  17 |  0.00762   122.79 |
  18 | 0.007607   122.58 |
  19 | 0.007528   121.31 |
  20 | 0.007488   120.66 |
  21 | 0.007472   120.40 |
  22 | 0.007451   120.06 |
  23 | 0.007405   119.32 |
  24 | 0.007356   118.54 |
  25 | 0.007323   118.00 |
  26 | 0.007308   117.76 |
  27 | 0.007299   117.62 |
  28 | 0.007267   117.10 |
  29 | 0.007249   116.81 |
  30 | 0.007225   116.42 |
  31 | 0.007198   115.99 |
  32 | 0.007193   115.91 |
  33 | 0.007192   115.89 |
  34 | 0.007174   115.59 |
  35 | 0.007154   115.28 |
  36 | 0.007156   115.31 |
  37 | 0.007119   114.71 |
  38 | 0.007119   114.72 |
  39 | 0.007115   114.65 |
  40 | 0.007095   114.34 |
  41 | 0.007097   114.35 |
  42 |  0.00709   114.25 |
  43 | 0.007075   114.01 |
  44 |  0.00707   113.93 |
  45 | 0.007062   113.80 |
  46 | 0.007049   113.59 |
  47 | 0.007043   113.50 |
  48 | 0.007045   113.53 |
  49 | 0.007026   113.21 |
  50 | 0.006998   112.76 |
  51 | 0.006989   112.62 |
  52 | 0.006973   112.37 |
  53 |  0.00697   112.31 |
  54 | 0.006966   112.25 |
  55 | 0.006965   112.23 |
  56 | 0.006951   112.00 |
  57 | 0.006955   112.07 |
  58 | 0.006955   112.06 |
  59 | 0.006947   111.94 |
  60 | 0.006949   111.97 |
  61 | 0.006933   111.71 |
  62 | 0.006937   111.79 |
  63 | 0.006936   111.77 |
  64 |  0.00693   111.67 |
  65 | 0.006927   111.62 |
  66 | 0.006927   111.62 |
  67 | 0.006916   111.45 |
  68 | 0.006914   111.41 |
  69 | 0.006919   111.49 |
  70 | 0.006917   111.46 |
  71 | 0.006914   111.41 |
  72 | 0.006919   111.50 |
  73 | 0.006914   111.41 |
  74 | 0.006905   111.26 |
  75 | 0.006907   111.30 |
  76 | 0.006906   111.29 |
  77 | 0.006907   111.30 |
  78 | 0.006897   111.13 |
  79 | 0.006891   111.04 |
  80 | 0.006886   110.95 |
  81 | 0.006881   110.89 |
  82 | 0.006884   110.93 |
  83 | 0.006878   110.83 |
  84 | 0.006873   110.75 |
  85 | 0.006863   110.58 |
  86 |  0.00686   110.55 |
  87 | 0.006859   110.53 |
  88 | 0.006859   110.53 |
  89 | 0.006853   110.43 |
  90 | 0.006852   110.41 |
  91 | 0.006852   110.41 |
  92 | 0.006845   110.30 |
  93 | 0.006839   110.20 |
  94 | 0.006829   110.04 |
  95 | 0.006825   109.98 |
  96 |  0.00683   110.06 |
  97 | 0.006831   110.08 |
  98 | 0.006827   110.01 |
  99 | 0.006831   110.07 |
 100 |  0.00683   110.06 |
[1] "Random Forest variable coefficients"
                      %IncMSE IncNodePurity
graph5           1.328193e-03  2.691515e-01
graph6           7.756958e-03  3.920916e-01
graph7           1.597868e-03  1.349161e-01
graph8           9.383675e-04  1.933722e-02
graph9           9.666684e-04  2.358867e-01
graph10          6.517377e-03  6.978675e-01
graph11          1.703020e-03  5.943678e-01
graph12          3.908732e-03  5.329443e-01
graph13          6.957579e-03  3.755183e-01
graph14          4.582266e-03  4.825323e-01
graph15          6.493146e-03  2.467979e-01
graph16          1.090763e-03  2.466629e-01
graph17          2.952218e-03  2.540559e-01
graph18          1.330740e-03  1.656311e-01
graph19          3.201997e-03  4.088896e-01
graph20          5.722287e-03  2.422420e-01
graph21          2.398052e-03  3.724744e-01
graph22          1.328373e-03  1.274348e-01
graph23          4.753362e-03  3.621411e-01
graph24          5.073155e-03  1.405526e-01
graph25          9.565609e-04  2.689315e-01
graph26          2.959900e-03  2.312583e-01
graph27          1.608766e-04  1.894396e-01
graph28          3.829235e-03  1.352856e-01
graph29         -6.741573e-06  8.750000e-03
orbit0           2.884093e-03  1.016870e-01
orbit1           1.581641e-03  3.222313e-01
orbit2           1.857753e-03  1.678999e-01
orbit3           5.640047e-05  1.345672e-01
orbit4           1.888342e-03  3.543724e-01
orbit5           4.995634e-03  3.140244e-01
orbit6           2.018592e-03  4.325208e-01
orbit7           2.731759e-03  1.942170e-01
orbit8           1.216174e-03  2.051140e-01
orbit9           4.778764e-03  4.615816e-01
orbit10          1.955079e-03  2.358655e-01
orbit11          3.590935e-04  1.235775e-01
orbit12          3.303789e-03  2.524727e-01
orbit13          1.592061e-03  5.857139e-02
orbit14          1.685505e-03  6.098621e-02
orbit15          1.026315e-03  3.415823e-01
orbit16          2.906391e-03  2.860769e-01
orbit17          5.398745e-03  3.870546e-01
orbit18          7.846233e-03  6.802310e-01
orbit19          1.608373e-03  4.012455e-01
orbit20          3.263623e-03  3.758028e-01
orbit21          1.041946e-03  2.900128e-01
orbit22          3.378654e-03  8.031587e-01
orbit23          1.693535e-03  1.730864e-01
orbit24          7.531615e-03  6.858206e-01
orbit25          8.065410e-03  1.435901e-01
orbit26          5.438840e-03  2.500872e-01
orbit27          5.479634e-03  3.090428e-01
orbit28          4.566697e-03  3.779614e-01
orbit29          6.910970e-04  2.197517e-01
orbit30          3.548095e-03  1.050052e-01
orbit31          3.174834e-03  5.063361e-01
orbit32          2.958524e-03  2.651483e-01
orbit33          1.546807e-03  9.514947e-02
orbit34          7.814191e-03  4.129546e-01
orbit35          3.409377e-03  5.007120e-01
orbit36          2.920272e-03  4.010197e-01
orbit37          2.671787e-03  2.926164e-01
orbit38          2.235427e-03  8.050974e-02
orbit39          1.180974e-03  5.219584e-01
orbit40          1.448512e-03  1.435637e-01
orbit41          2.018951e-03  1.074864e-01
orbit42          2.692835e-04  5.538956e-02
orbit43          4.258588e-03  2.181698e-01
orbit44          2.932426e-04  1.765666e-02
orbit45          4.900273e-03  5.633573e-01
orbit46          5.471961e-03  4.630881e-01
orbit47          3.868135e-04  2.420209e-01
orbit48          1.191817e-03  9.675952e-02
orbit49          4.268202e-03  5.883366e-01
orbit50          9.429524e-04  2.088686e-01
orbit51          1.830253e-03  1.271407e-01
orbit52          2.732246e-03  2.413279e-01
orbit53          2.873030e-03  1.095703e-01
orbit54          5.518482e-04  3.029660e-01
orbit55          1.116211e-04  6.678209e-02
orbit56          4.971949e-03  7.652304e-01
orbit57          1.566165e-03  1.111908e-01
orbit58          1.146071e-04  3.790262e-02
orbit59          4.751112e-03  4.077558e-01
orbit60          1.520337e-03  1.958297e-01
orbit61          1.258244e-03  1.416822e-01
orbit62          4.130010e-04  1.857140e-01
orbit63          2.125951e-04  1.087734e-01
orbit64          1.916845e-04  2.037467e-01
orbit65          1.596928e-03  3.589582e-01
orbit66          7.920582e-04  1.484478e-01
orbit67          1.012073e-04  6.078399e-02
orbit68          1.250308e-05  9.664597e-02
orbit69          1.571003e-03  1.360480e-01
orbit70          1.777851e-03  3.045185e-01
orbit71          5.831238e-04  1.035462e-01
orbit72          2.282584e-06  1.594896e-02
AP               4.221847e-05  5.274423e-02
bet              1.814339e-03  7.404939e-01
ecc              5.454152e-05  1.061973e-01
eccrad           8.251895e-05  1.376459e-01
close            2.038527e-03  4.144599e-01
constraint       3.890340e-03  3.931274e-01
coreness         2.576816e-04  2.698717e-01
knn              4.422025e-03  7.092521e-01
hubscore         2.048336e-03  4.642617e-01
pagerank         3.168047e-03  1.200353e+00
trans            7.117715e-04  3.639793e-01
evcent           1.455526e-03  3.408383e-01
first            1.070946e-03  1.066235e-01
upto_second      1.123167e-03  2.224291e-01
upto_third       2.361241e-03  3.340689e-01
upto_fourth      4.295521e-03  3.014026e-01
upto_fifth       8.590456e-04  4.233265e-01
upto_sixth       1.216102e-03  4.790239e-01
second           2.496355e-03  2.531266e-01
third            2.752086e-03  6.114011e-01
fourth           1.501959e-03  9.000594e-01
fifth            1.173330e-03  9.170029e-01
sixth            1.722293e-03  6.553066e-01
ratio1           3.795766e-03  6.664079e-01
ratio2           3.526202e-03  1.233323e+00
ratio3           2.164516e-03  7.192427e-01
ratio4           5.894666e-03  1.146549e+00
ratio5           1.036226e-03  1.148413e+00
ratio6           5.364759e-03  8.179163e-01
selfinter        2.662385e-05  1.515067e-01
walktrap_vertex  3.013781e-03  7.187324e-01
bigcom1          2.349519e-05  1.535639e-01
bigcom2          0.000000e+00  0.000000e+00
bigcom3          2.354129e-05  6.796496e-02
bigcom4          4.962892e-04  1.541855e-01
bigcom6          0.000000e+00  0.000000e+00
bigcom8          2.652459e-04  8.563460e-02
bigcom9          0.000000e+00  0.000000e+00
bigcom11         0.000000e+00  0.000000e+00
bigcom13         0.000000e+00  0.000000e+00
bigcom15         0.000000e+00  1.409463e-20
bigcom16         0.000000e+00  0.000000e+00
bigcom21         0.000000e+00  7.643625e-20
bigcom22         5.394760e-05  1.256626e-01
bigcom24         0.000000e+00  0.000000e+00
bigcom26         0.000000e+00  1.479936e-19
bigcom28         1.709911e-04  9.356280e-02
bigcom30         0.000000e+00  0.000000e+00
bigcom31         0.000000e+00  0.000000e+00
bigcom32         0.000000e+00  0.000000e+00
bigcom33         0.000000e+00  8.673617e-21
bigcom34         0.000000e+00  0.000000e+00
bigcom36         0.000000e+00  0.000000e+00
bigcom37         0.000000e+00  0.000000e+00
bigcom38         0.000000e+00  0.000000e+00
bigcom39         0.000000e+00  0.000000e+00
bigcom40        -6.665535e-06  1.011530e-01
bigcom43         0.000000e+00  0.000000e+00
bigcom44         1.865781e-05  3.555752e-03
bigcom46         2.506640e-06  1.215976e-01
bigcom47         0.000000e+00  0.000000e+00
bigcom49         0.000000e+00  8.673617e-21
bigcom50         0.000000e+00  0.000000e+00
bigcom51         0.000000e+00  0.000000e+00
bigcom52         0.000000e+00  0.000000e+00
bigcom54         0.000000e+00  0.000000e+00
bigcom56         0.000000e+00  0.000000e+00
bigcom62         0.000000e+00  0.000000e+00
bigcom66         0.000000e+00  0.000000e+00
bigcom68         0.000000e+00  0.000000e+00
bigcom69         0.000000e+00  0.000000e+00
bigcom71         0.000000e+00  0.000000e+00
bigcom72        -1.886036e-05  2.103018e-01
bigcom73         0.000000e+00  0.000000e+00
bigcom74         0.000000e+00  8.673617e-21
bigcom75         0.000000e+00  0.000000e+00
bigcom76         0.000000e+00  0.000000e+00
bigcom77         5.124632e-05  2.183548e-01
bigcom79         0.000000e+00  6.938894e-20
bigcom80         0.000000e+00  0.000000e+00
bigcom82         0.000000e+00  0.000000e+00
bigcom83         0.000000e+00  6.505213e-21
bigcom84         2.814016e-06  2.852314e-01
bigcom85         0.000000e+00  0.000000e+00
bigcom87         0.000000e+00  0.000000e+00
bigcom89         0.000000e+00  0.000000e+00
bigcom91         0.000000e+00  0.000000e+00
bigcom92         0.000000e+00  0.000000e+00
bigcom93         0.000000e+00  0.000000e+00
bigcom96         0.000000e+00  2.168404e-21
bigcom97         0.000000e+00  0.000000e+00
bigcom98         0.000000e+00  0.000000e+00
bigcom99         0.000000e+00  0.000000e+00
bigcom101        0.000000e+00  0.000000e+00
bigcom104        0.000000e+00  1.452831e-19
bigcom106        0.000000e+00  0.000000e+00
bigcom109        0.000000e+00  0.000000e+00
bigcom113        0.000000e+00  0.000000e+00
bigcom116        3.577097e-05  4.736781e-02
bigcom120        0.000000e+00  0.000000e+00
bigcom123        0.000000e+00  0.000000e+00
bigcom126        0.000000e+00  0.000000e+00
bigcom127        0.000000e+00  2.168404e-21
bigcom137        0.000000e+00  8.673617e-21
bigcom139        0.000000e+00  8.673617e-21
bigcom140        0.000000e+00  6.505213e-21
bigcom143        0.000000e+00  1.387779e-19
bigcom145        0.000000e+00  1.387779e-19
bigcom146        0.000000e+00  0.000000e+00
bigcom147        0.000000e+00  0.000000e+00
bigcom149        0.000000e+00  0.000000e+00
bigcom153        0.000000e+00  0.000000e+00
bigcom154        0.000000e+00  0.000000e+00
bigcom156        0.000000e+00  0.000000e+00
bigcom157        0.000000e+00  1.387779e-19
bigcom158        0.000000e+00  0.000000e+00
bigcom160        0.000000e+00  1.387779e-19
bigcom161        0.000000e+00  0.000000e+00
bigcom162        0.000000e+00  0.000000e+00
bigcom164        0.000000e+00  0.000000e+00
bigcom166        0.000000e+00  0.000000e+00
bigcom167        0.000000e+00  2.168404e-21
bigcom171        0.000000e+00  0.000000e+00
bigcom173        0.000000e+00  0.000000e+00
bigcom175        0.000000e+00  0.000000e+00
bigcom176        0.000000e+00  0.000000e+00
bigcom177        0.000000e+00  0.000000e+00
bigcom178        0.000000e+00  8.673617e-21
bigcom180        0.000000e+00  0.000000e+00
bigcom181       -2.249837e-05  1.757559e-01
bigcom184        0.000000e+00  2.775558e-19
bigcom186        0.000000e+00  0.000000e+00
bigcom187        0.000000e+00  0.000000e+00
bigcom189        0.000000e+00  0.000000e+00
bigcom194        0.000000e+00  0.000000e+00
bigcom195        0.000000e+00  8.673617e-21
bigcom196        0.000000e+00  1.387779e-19
bigcom204        0.000000e+00  2.081668e-19
bigcom205        0.000000e+00  9.757820e-21
bigcom212        0.000000e+00  0.000000e+00
bigcom214        0.000000e+00  6.505213e-21
bigcom222        0.000000e+00  0.000000e+00
bigcom223        0.000000e+00  0.000000e+00
bigcom226        0.000000e+00  0.000000e+00
bigcom227        0.000000e+00  0.000000e+00
bigcom229        0.000000e+00  0.000000e+00
bigcom233        0.000000e+00  0.000000e+00
bigcom236        0.000000e+00  0.000000e+00
bigcom237        0.000000e+00  0.000000e+00
bigcom246        0.000000e+00  0.000000e+00
bigcom248        0.000000e+00  2.168404e-21
bigcom249        0.000000e+00  0.000000e+00
bigcom250        0.000000e+00  0.000000e+00
bigcom254        0.000000e+00  0.000000e+00
bigcom266        0.000000e+00  0.000000e+00
bigcom269        0.000000e+00  0.000000e+00
bigcom272        0.000000e+00  0.000000e+00
bigcom274       -1.998237e-06  2.165151e-02
bigcom281        0.000000e+00  0.000000e+00
bigcom291        0.000000e+00  0.000000e+00
bigcom292        0.000000e+00  0.000000e+00
bigcom295        0.000000e+00  1.387779e-19
bigcom299        0.000000e+00  0.000000e+00
bigcom301        0.000000e+00  0.000000e+00
bigcom306        0.000000e+00  1.387779e-19
bigcom309        0.000000e+00  6.938894e-20
bigcom314        0.000000e+00  0.000000e+00
bigcom321        0.000000e+00  0.000000e+00
bigcom341        0.000000e+00  0.000000e+00
bigcom350        0.000000e+00  0.000000e+00
bigcom353        0.000000e+00  0.000000e+00
bigcom359        0.000000e+00  0.000000e+00
bigcom363        0.000000e+00  0.000000e+00
bigcom365        1.072542e-06  3.382839e-01
bigcom385        0.000000e+00  0.000000e+00
bigcom386        0.000000e+00  8.673617e-21
bigcom408        0.000000e+00  0.000000e+00
bigcom412        0.000000e+00  0.000000e+00
bigcom480        0.000000e+00  0.000000e+00
spin_vertex      7.318946e-04  7.339499e-01
membership_s1    3.090732e-07  1.468715e-01
membership_s3    0.000000e+00  1.084202e-21
membership_s4    1.331096e-05  7.899175e-02
membership_s5    4.501083e-05  2.097404e-01
membership_s6    6.113476e-05  4.970237e-02
membership_s7   -2.141667e-06  6.736142e-02
membership_s8   -1.813012e-05  2.927657e-01
membership_s9    0.000000e+00  0.000000e+00
membership_s11   0.000000e+00  0.000000e+00
membership_s12   0.000000e+00  0.000000e+00
membership_s14   0.000000e+00  0.000000e+00
membership_s15  -2.501587e-06  1.065188e-01
membership_s16   0.000000e+00  0.000000e+00
membership_s17   0.000000e+00  8.673617e-21
membership_s18   8.989537e-06  1.328288e-01
membership_s20   0.000000e+00  0.000000e+00
membership_s21  -2.299289e-05  6.867882e-02
membership_s22   0.000000e+00  0.000000e+00
membership_s24   0.000000e+00  6.505213e-21
membership_s25   0.000000e+00  0.000000e+00
membership_s26   0.000000e+00  0.000000e+00
membership_s27   1.071895e-05  1.414336e-01
membership_s28   0.000000e+00  0.000000e+00
membership_s30   2.232576e-04  2.667612e-01
membership_s31   1.970750e-04  1.467436e-01
membership_s32   2.590576e-05  1.579391e-01
membership_s33  -2.776616e-05  2.873831e-01
membership_s36   2.014448e-05  1.090049e-01
membership_s37   0.000000e+00  1.084202e-20
V1               4.219787e-03  1.262068e+00
V2               8.918579e-04  1.435108e+00
pdi              2.674789e-04  2.269833e-01
adhesion         7.273012e-03  1.356555e+00
cohesion         6.861268e-03  1.295555e+00
inner            1.817867e-03  1.122577e+00
outer            9.087245e-04  1.127694e+00
ioratio          2.330831e-03  1.558304e+00
comsize          4.463220e-04  1.167470e+00
[1] "Dataset: all_targets Model GLM, run: 2 of 10 2015-06-18 12:18:41"
[1] "glmnet variable coefficients"
                     [,1]          [,2]
(Intercept)     -5.069742 -1.104459e+01
graph0           0.000000  2.020388e-04
graph1           0.000000  0.000000e+00
graph2           0.000000 -3.179476e-03
graph3           0.000000  0.000000e+00
graph4           0.000000  0.000000e+00
graph5           0.000000  1.358985e-05
graph6           0.000000  0.000000e+00
graph7           0.000000  0.000000e+00
graph8           0.000000 -3.768164e-04
graph9           0.000000  4.535470e-12
graph10          0.000000  0.000000e+00
graph11          0.000000  0.000000e+00
graph12          0.000000  0.000000e+00
graph13          0.000000  0.000000e+00
graph14          0.000000  0.000000e+00
graph15          0.000000  8.648979e-07
graph16          0.000000  0.000000e+00
graph17          0.000000 -6.576731e-11
graph18          0.000000  0.000000e+00
graph19          0.000000  2.170826e-07
graph20          0.000000 -1.668275e-06
graph21          0.000000  0.000000e+00
graph22          0.000000  0.000000e+00
graph23          0.000000  0.000000e+00
graph24          0.000000  0.000000e+00
graph25          0.000000  3.329044e-08
graph26          0.000000  0.000000e+00
graph27          0.000000  0.000000e+00
graph28          0.000000  0.000000e+00
graph29          0.000000 -2.611102e-04
orbit0           0.000000  4.282144e-04
orbit1           0.000000  6.591125e-06
orbit2           0.000000 -3.906381e-09
orbit3           0.000000 -2.420549e-03
orbit4           0.000000 -1.393636e-10
orbit5           0.000000  0.000000e+00
orbit6           0.000000  0.000000e+00
orbit7           0.000000  0.000000e+00
orbit8           0.000000  2.305469e-05
orbit9           0.000000  0.000000e+00
orbit10          0.000000  0.000000e+00
orbit11          0.000000  0.000000e+00
orbit12          0.000000  0.000000e+00
orbit13          0.000000  4.003914e-06
orbit14          0.000000 -2.116624e-04
orbit15          0.000000  4.471501e-08
orbit16          0.000000  0.000000e+00
orbit17          0.000000  3.152642e-08
orbit18          0.000000 -7.172133e-10
orbit19          0.000000 -7.873569e-13
orbit20          0.000000 -7.106508e-09
orbit21          0.000000  0.000000e+00
orbit22          0.000000  0.000000e+00
orbit23          0.000000  0.000000e+00
orbit24          0.000000 -1.093974e-08
orbit25          0.000000  1.652204e-07
orbit26          0.000000  0.000000e+00
orbit27          0.000000  1.401831e-06
orbit28          0.000000  6.707598e-08
orbit29          0.000000 -1.685132e-09
orbit30          0.000000  0.000000e+00
orbit31          0.000000  0.000000e+00
orbit32          0.000000  1.324567e-08
orbit33          0.000000  0.000000e+00
orbit34          0.000000  5.678340e-07
orbit35          0.000000 -7.925652e-08
orbit36          0.000000  1.010195e-07
orbit37          0.000000 -5.153808e-07
orbit38          0.000000  0.000000e+00
orbit39          0.000000  3.181925e-06
orbit40          0.000000 -6.469130e-08
orbit41          0.000000 -1.527562e-06
orbit42          0.000000  0.000000e+00
orbit43          0.000000  4.687357e-07
orbit44          0.000000 -7.221301e-07
orbit45          0.000000  0.000000e+00
orbit46          0.000000  1.909007e-06
orbit47          0.000000  7.628037e-07
orbit48          0.000000  1.532462e-07
orbit49          0.000000 -8.643912e-06
orbit50          0.000000 -5.910718e-08
orbit51          0.000000  0.000000e+00
orbit52          0.000000 -5.236046e-06
orbit53          0.000000  1.035997e-11
orbit54          0.000000 -1.155718e-05
orbit55          0.000000  0.000000e+00
orbit56          0.000000 -4.677904e-05
orbit57          0.000000 -8.084941e-07
orbit58          0.000000  0.000000e+00
orbit59          0.000000  1.984252e-10
orbit60          0.000000  0.000000e+00
orbit61          0.000000  0.000000e+00
orbit62          0.000000 -1.278217e-04
orbit63          0.000000 -3.217000e-07
orbit64          0.000000  1.880888e-04
orbit65          0.000000  2.112720e-05
orbit66          0.000000  0.000000e+00
orbit67          0.000000  0.000000e+00
orbit68          0.000000  0.000000e+00
orbit69          0.000000  0.000000e+00
orbit70          0.000000 -4.582494e-04
orbit71          0.000000  7.876170e-07
orbit72          0.000000 -2.057058e-04
AP               0.000000 -3.253604e-02
bet              0.000000  3.500820e-08
ecc              0.000000 -1.946657e-01
eccrad           0.000000 -1.105439e+00
close            0.000000  0.000000e+00
constraint       0.000000  3.309013e-01
coreness         0.000000 -2.059051e-05
knn              0.000000  7.506292e-04
hubscore         0.000000  0.000000e+00
pagerank         0.000000 -3.695839e-01
trans            0.000000  2.995422e-01
evcent           0.000000  0.000000e+00
first            0.000000  1.999406e-04
upto_second      0.000000  4.680288e-05
upto_third       0.000000  0.000000e+00
upto_fourth      0.000000  0.000000e+00
upto_fifth       0.000000  7.064070e-06
upto_sixth       0.000000  6.342665e-04
second           0.000000  5.763465e-05
third            0.000000 -4.322008e-05
fourth           0.000000  0.000000e+00
fifth            0.000000  7.629936e-05
sixth            0.000000  0.000000e+00
ratio1           0.000000  1.670304e-04
ratio2           0.000000 -2.570023e-04
ratio3           0.000000 -3.136618e-03
ratio4           0.000000  0.000000e+00
ratio5           0.000000  0.000000e+00
ratio6           0.000000  8.284475e-05
selfinter        0.000000 -1.671143e-01
walktrap_vertex  0.000000 -1.821898e-02
bigcom1          0.000000 -1.243349e-01
bigcom2          0.000000 -7.281521e-01
bigcom3          0.000000 -1.452618e-01
bigcom4          0.000000  8.787111e-02
bigcom6          0.000000 -3.790711e-01
bigcom8          0.000000 -1.802782e-01
bigcom9          0.000000 -1.159871e+00
bigcom11         0.000000 -7.126339e-01
bigcom13         0.000000 -8.980654e-01
bigcom15         0.000000 -4.282601e-01
bigcom16         0.000000 -5.781053e-01
bigcom21         0.000000 -1.281448e+00
bigcom22         0.000000  1.519495e-01
bigcom24         0.000000 -5.348465e-01
bigcom26         0.000000 -1.171260e+00
bigcom28         0.000000  1.997946e-01
bigcom30         0.000000 -1.371863e+00
bigcom31         0.000000 -6.863286e-01
bigcom32         0.000000 -6.737018e-01
bigcom33         0.000000 -5.148723e-01
bigcom34         0.000000 -6.023849e-01
bigcom36         0.000000 -5.844588e-01
bigcom37         0.000000 -2.508740e+00
bigcom38         0.000000 -7.486826e-01
bigcom39         0.000000 -6.913022e-01
bigcom40         0.000000 -4.895826e-02
bigcom43         0.000000 -6.350325e-01
bigcom44         0.000000 -5.645288e-02
bigcom46         0.000000  1.747167e+00
bigcom47         0.000000 -6.779602e-01
bigcom49         0.000000 -6.898256e-01
bigcom50         0.000000 -6.966098e-01
bigcom51         0.000000 -4.080255e-01
bigcom52         0.000000 -5.222511e-01
bigcom54         0.000000 -5.219337e-01
bigcom56         0.000000 -6.750777e-01
bigcom62         0.000000 -3.761581e-01
bigcom66         0.000000 -5.230038e-01
bigcom68         0.000000 -4.264274e-01
bigcom69         0.000000 -7.390645e-01
bigcom71         0.000000 -8.517542e-01
bigcom72         0.000000  3.003111e+00
bigcom73         0.000000 -6.384368e-01
bigcom74         0.000000 -8.044988e-01
bigcom75         0.000000 -3.849140e-01
bigcom76         0.000000 -6.550016e-01
bigcom77         0.000000  2.617787e+00
bigcom79         0.000000 -6.882955e-01
bigcom80         0.000000 -4.552905e-01
bigcom82         0.000000 -7.125405e-01
bigcom83         0.000000  0.000000e+00
bigcom84         0.000000  3.173943e+00
bigcom85         0.000000 -5.556918e-01
bigcom87         0.000000 -6.742947e-01
bigcom89         0.000000 -5.758760e-01
bigcom91         0.000000 -7.471851e-01
bigcom92         0.000000 -1.179414e+00
bigcom93         0.000000  0.000000e+00
bigcom96         0.000000 -4.962117e-01
bigcom97         0.000000 -6.934919e-01
bigcom98         0.000000 -5.296972e-01
bigcom99         0.000000 -6.175669e-01
bigcom101        0.000000 -2.830126e-01
bigcom104        0.000000 -6.943792e-01
bigcom106        0.000000 -4.370142e-01
bigcom109        0.000000 -3.479865e-01
bigcom113        0.000000 -6.330004e-01
bigcom116        0.000000  9.069462e-01
bigcom120        0.000000 -4.628151e-01
bigcom123        0.000000 -4.352848e-01
bigcom126        0.000000 -6.190665e-01
bigcom127        0.000000 -1.123869e-01
bigcom137        0.000000 -7.295728e-01
bigcom139        0.000000 -2.872210e-01
bigcom140        0.000000 -4.558292e-01
bigcom143        0.000000 -5.378660e-01
bigcom145        0.000000 -5.646696e-01
bigcom146        0.000000 -4.954832e-01
bigcom147        0.000000 -8.761383e-01
bigcom149        0.000000 -4.669529e-01
bigcom153        0.000000 -5.069462e-01
bigcom154        0.000000 -8.358737e-01
bigcom156        0.000000 -4.912108e-01
bigcom157        0.000000  0.000000e+00
bigcom158        0.000000 -8.125686e-01
bigcom160        0.000000 -3.306626e-01
bigcom161        0.000000 -3.366662e-01
bigcom162        0.000000 -3.773690e-01
bigcom164        0.000000 -2.737946e-01
bigcom166        0.000000 -3.954409e-01
bigcom167        0.000000 -6.479304e-01
bigcom171        0.000000 -6.823749e-01
bigcom173        0.000000 -6.560572e-01
bigcom175        0.000000 -3.428677e-02
bigcom176        0.000000 -1.929451e-01
bigcom177        0.000000 -7.859101e-01
bigcom178        0.000000 -5.644308e-01
bigcom180        0.000000 -4.459652e-01
bigcom181        0.000000  2.057391e+00
bigcom184        0.000000 -2.357060e-01
bigcom186        0.000000 -4.616484e-01
bigcom187        0.000000 -5.992942e-01
bigcom189        0.000000 -8.673888e-01
bigcom194        0.000000 -2.803511e-01
bigcom195        0.000000 -5.991648e-01
bigcom196        0.000000 -7.008770e-01
bigcom204        0.000000 -3.728574e-01
bigcom205        0.000000 -5.226281e-01
bigcom212        0.000000 -1.737069e-01
bigcom214        0.000000 -4.955373e-01
bigcom222        0.000000 -3.768758e-01
bigcom223        0.000000 -4.094017e-01
bigcom226        0.000000 -3.100517e-01
bigcom227        0.000000 -4.002871e-01
bigcom229        0.000000 -5.744420e-01
bigcom233        0.000000 -2.425781e-01
bigcom236        0.000000 -4.793037e-01
bigcom237        0.000000 -4.377828e-01
bigcom246        0.000000 -7.531819e-01
bigcom248        0.000000 -5.820410e-01
bigcom249        0.000000 -4.721877e-01
bigcom250        0.000000 -7.089345e-01
bigcom254        0.000000 -4.676070e-01
bigcom266        0.000000 -4.425012e-01
bigcom269        0.000000 -5.809324e-01
bigcom272        0.000000 -5.236030e-01
bigcom274        0.000000  8.353332e-02
bigcom281        0.000000 -2.436009e-01
bigcom291        0.000000 -6.128042e-01
bigcom292        0.000000 -4.224248e-01
bigcom295        0.000000 -3.433610e-01
bigcom299        0.000000 -3.953934e-01
bigcom301        0.000000 -7.285343e-01
bigcom306        0.000000 -5.864465e-01
bigcom309        0.000000 -6.880319e-01
bigcom314        0.000000 -4.510783e-01
bigcom321        0.000000 -6.759172e-01
bigcom341        0.000000 -4.089427e-01
bigcom350        0.000000 -3.241267e-01
bigcom353        0.000000 -2.765720e-01
bigcom359        0.000000 -3.212513e-01
bigcom363        0.000000 -1.956533e-03
bigcom365        0.000000  3.917300e+00
bigcom385        0.000000 -5.473775e-01
bigcom386        0.000000 -4.871263e-01
bigcom408        0.000000 -5.797539e-01
bigcom412        0.000000 -5.372801e-01
bigcom480        0.000000 -4.512039e-01
spin_vertex      0.000000  1.353173e-01
membership_s1    0.000000 -1.169299e-01
membership_s3    0.000000 -6.797454e-01
membership_s4    0.000000 -6.048993e-02
membership_s5    0.000000  2.448359e-01
membership_s6    0.000000  6.388800e-02
membership_s7    0.000000 -2.516169e-01
membership_s8    0.000000  3.036522e+00
membership_s9    0.000000 -7.452057e-01
membership_s11   0.000000 -4.661465e-01
membership_s12   0.000000 -7.317734e-01
membership_s14   0.000000 -4.398972e-01
membership_s15   0.000000  6.364892e-02
membership_s16   0.000000 -6.033115e-01
membership_s17   0.000000 -4.956564e-01
membership_s18   0.000000  1.047868e+00
membership_s20   0.000000 -5.008532e-01
membership_s21   0.000000  4.424838e-01
membership_s22   0.000000 -8.712073e-01
membership_s24   0.000000 -6.775965e-01
membership_s25   0.000000 -7.614685e-01
membership_s26   0.000000 -4.670911e-01
membership_s27   0.000000  6.292668e-02
membership_s28   0.000000 -9.164319e-01
membership_s30   0.000000  4.660521e-02
membership_s31   0.000000  2.245172e-01
membership_s32   0.000000  3.202543e-01
membership_s33   0.000000  3.241530e+00
membership_s36   0.000000 -1.947833e-02
membership_s37   0.000000 -1.127859e+00
V1               0.000000  3.021739e+00
V2               0.000000  6.972512e-01
pdi              0.000000 -1.757863e+02
adhesion         0.000000  0.000000e+00
cohesion         0.000000  0.000000e+00
inner            0.000000 -3.245818e-05
outer            0.000000  0.000000e+00
ioratio          0.000000  5.345226e-01
comsize          0.000000  9.649173e-05
[1] "Dataset: all_targets Model GBM, run: 3 of 10 2015-06-18 12:20:25"
Iter   TrainDeviance   ValidDeviance   StepSize   Improve
     1        0.0765            -nan     0.0100   -0.0000
     2        0.0757            -nan     0.0100   -0.0000
     3        0.0749            -nan     0.0100   -0.0000
     4        0.0741            -nan     0.0100    0.0000
     5        0.0736            -nan     0.0100    0.0000
     6        0.0729            -nan     0.0100   -0.0000
     7        0.0722            -nan     0.0100    0.0001
     8        0.0715            -nan     0.0100   -0.0000
     9        0.0708            -nan     0.0100    0.0000
    10        0.0700            -nan     0.0100    0.0001
    20        0.0653            -nan     0.0100   -0.0000
    40        0.0600            -nan     0.0100   -0.0000
    60        0.0553            -nan     0.0100   -0.0000
    80        0.0515            -nan     0.0100   -0.0000
   100        0.0486            -nan     0.0100   -0.0000
   120        0.0456            -nan     0.0100   -0.0000
   140        0.0437            -nan     0.0100   -0.0000
   160        0.0415            -nan     0.0100   -0.0000
   180        0.0393            -nan     0.0100   -0.0000
   200        0.0375            -nan     0.0100   -0.0000
   220        0.0360            -nan     0.0100   -0.0000
   240        0.0344            -nan     0.0100   -0.0000
   260        0.0332            -nan     0.0100   -0.0000
   280        0.0321            -nan     0.0100   -0.0000
   300        0.0310            -nan     0.0100   -0.0000
   320        0.0298            -nan     0.0100   -0.0000
   340        0.0288            -nan     0.0100   -0.0000
   360        0.0280            -nan     0.0100   -0.0000
   376        0.0273            -nan     0.0100   -0.0000

[1] "GBM variable coefficients"
                            var     rel.inf
V2                           V2 4.496686302
orbit18                 orbit18 3.359178041
ioratio                 ioratio 3.026496805
inner                     inner 2.982952899
ratio5                   ratio5 2.974643166
ratio2                   ratio2 2.783837559
pagerank               pagerank 2.315504371
comsize                 comsize 2.267308422
ratio4                   ratio4 2.181985977
orbit49                 orbit49 2.178297614
fifth                     fifth 2.164906710
ratio6                   ratio6 2.164502262
adhesion               adhesion 2.116704519
orbit56                 orbit56 1.889255115
trans                     trans 1.843562277
orbit24                 orbit24 1.796800875
spin_vertex         spin_vertex 1.781370771
cohesion               cohesion 1.764754186
V1                           V1 1.703857074
knn                         knn 1.622404402
ratio1                   ratio1 1.595112439
third                     third 1.510820102
fourth                   fourth 1.406219985
membership_s1     membership_s1 1.374648336
ratio3                   ratio3 1.353252139
walktrap_vertex walktrap_vertex 1.295804105
outer                     outer 1.260924212
membership_s8     membership_s8 1.206454573
graph3                   graph3 1.107196494
bet                         bet 1.020737577
graph1                   graph1 1.007394426
graph10                 graph10 0.978587463
graph15                 graph15 0.957342367
graph13                 graph13 0.888911557
orbit46                 orbit46 0.888683617
graph11                 graph11 0.866059628
bigcom181             bigcom181 0.863723785
bigcom77               bigcom77 0.835353678
bigcom84               bigcom84 0.765331968
graph19                 graph19 0.759189173
graph12                 graph12 0.753150150
graph4                   graph4 0.744613741
graph9                   graph9 0.703989440
orbit36                 orbit36 0.669876192
graph20                 graph20 0.654133292
graph6                   graph6 0.653350859
graph16                 graph16 0.626253392
upto_sixth           upto_sixth 0.621400291
membership_s33   membership_s33 0.608213212
sixth                     sixth 0.576877793
orbit50                 orbit50 0.567099732
orbit19                 orbit19 0.532675635
constraint           constraint 0.530835758
orbit52                 orbit52 0.522397908
orbit31                 orbit31 0.509636020
close                     close 0.490600559
orbit45                 orbit45 0.490023477
graph28                 graph28 0.474731234
bigcom4                 bigcom4 0.471091114
membership_s31   membership_s31 0.445536498
bigcom46               bigcom46 0.429576722
orbit53                 orbit53 0.413578405
orbit27                 orbit27 0.408079212
orbit17                 orbit17 0.405240459
orbit37                 orbit37 0.404484476
bigcom365             bigcom365 0.404377864
bigcom1                 bigcom1 0.393718373
orbit59                 orbit59 0.390368226
graph27                 graph27 0.369482943
graph14                 graph14 0.352971369
orbit12                 orbit12 0.342969733
graph18                 graph18 0.342161465
orbit15                 orbit15 0.320765589
coreness               coreness 0.316013941
graph21                 graph21 0.306366309
orbit40                 orbit40 0.303096854
orbit16                 orbit16 0.297526306
orbit35                 orbit35 0.295541032
graph2                   graph2 0.287131453
upto_third           upto_third 0.283613797
upto_fifth           upto_fifth 0.281906725
orbit39                 orbit39 0.281552388
orbit26                 orbit26 0.278310318
graph17                 graph17 0.276144831
orbit61                 orbit61 0.274560348
orbit9                   orbit9 0.267521748
orbit41                 orbit41 0.266537126
orbit51                 orbit51 0.262539890
orbit62                 orbit62 0.256741100
orbit63                 orbit63 0.256234280
orbit29                 orbit29 0.255774014
membership_s24   membership_s24 0.244695960
orbit28                 orbit28 0.238666544
orbit5                   orbit5 0.226642543
graph24                 graph24 0.226330886
membership_s27   membership_s27 0.225947673
membership_s18   membership_s18 0.203521368
upto_fourth         upto_fourth 0.203275400
orbit32                 orbit32 0.203190535
graph5                   graph5 0.196721831
membership_s5     membership_s5 0.196353698
orbit7                   orbit7 0.192035932
orbit55                 orbit55 0.184585070
bigcom44               bigcom44 0.178652282
bigcom116             bigcom116 0.173284084
membership_s32   membership_s32 0.168328704
membership_s36   membership_s36 0.168244827
orbit38                 orbit38 0.164385663
orbit33                 orbit33 0.161436981
orbit22                 orbit22 0.159738243
membership_s30   membership_s30 0.154560920
graph22                 graph22 0.153572253
selfinter             selfinter 0.151929948
bigcom72               bigcom72 0.150367506
orbit42                 orbit42 0.150359508
orbit48                 orbit48 0.146587708
graph23                 graph23 0.145012840
orbit44                 orbit44 0.139998433
graph29                 graph29 0.139995179
graph25                 graph25 0.139102033
membership_s21   membership_s21 0.138779545
orbit20                 orbit20 0.137606441
orbit69                 orbit69 0.136486457
orbit65                 orbit65 0.132844974
graph26                 graph26 0.131403089
membership_s7     membership_s7 0.129685203
orbit21                 orbit21 0.129122269
ecc                         ecc 0.124072956
orbit25                 orbit25 0.123601870
orbit64                 orbit64 0.122202324
orbit47                 orbit47 0.120326987
orbit68                 orbit68 0.120008874
AP                           AP 0.116721437
bigcom8                 bigcom8 0.114705536
graph8                   graph8 0.111914912
bigcom28               bigcom28 0.110683989
orbit13                 orbit13 0.107590727
orbit54                 orbit54 0.103802481
orbit30                 orbit30 0.103106573
orbit58                 orbit58 0.094907379
orbit43                 orbit43 0.085294612
graph0                   graph0 0.084866676
orbit4                   orbit4 0.080238242
graph7                   graph7 0.077991745
orbit2                   orbit2 0.077306608
pdi                         pdi 0.076725732
bigcom22               bigcom22 0.073730656
second                   second 0.071183033
orbit57                 orbit57 0.065900660
orbit70                 orbit70 0.063290852
upto_second         upto_second 0.062621731
membership_s15   membership_s15 0.058596936
hubscore               hubscore 0.057137423
orbit60                 orbit60 0.056940422
bigcom274             bigcom274 0.054948498
orbit6                   orbit6 0.053646424
orbit71                 orbit71 0.043657327
orbit23                 orbit23 0.040279294
orbit1                   orbit1 0.039850822
bigcom40               bigcom40 0.037110791
orbit66                 orbit66 0.027685654
bigcom3                 bigcom3 0.023741996
membership_s6     membership_s6 0.022358359
membership_s4     membership_s4 0.013086936
orbit10                 orbit10 0.011651131
orbit11                 orbit11 0.006551741
orbit67                 orbit67 0.006391807
evcent                   evcent 0.001984754
orbit0                   orbit0 0.000000000
orbit3                   orbit3 0.000000000
orbit8                   orbit8 0.000000000
orbit14                 orbit14 0.000000000
orbit34                 orbit34 0.000000000
orbit72                 orbit72 0.000000000
eccrad                   eccrad 0.000000000
first                     first 0.000000000
bigcom2                 bigcom2 0.000000000
bigcom6                 bigcom6 0.000000000
bigcom9                 bigcom9 0.000000000
bigcom11               bigcom11 0.000000000
bigcom13               bigcom13 0.000000000
bigcom15               bigcom15 0.000000000
bigcom16               bigcom16 0.000000000
bigcom21               bigcom21 0.000000000
bigcom24               bigcom24 0.000000000
bigcom26               bigcom26 0.000000000
bigcom30               bigcom30 0.000000000
bigcom31               bigcom31 0.000000000
bigcom32               bigcom32 0.000000000
bigcom33               bigcom33 0.000000000
bigcom34               bigcom34 0.000000000
bigcom36               bigcom36 0.000000000
bigcom37               bigcom37 0.000000000
bigcom38               bigcom38 0.000000000
bigcom39               bigcom39 0.000000000
bigcom43               bigcom43 0.000000000
bigcom47               bigcom47 0.000000000
bigcom49               bigcom49 0.000000000
bigcom50               bigcom50 0.000000000
bigcom51               bigcom51 0.000000000
bigcom52               bigcom52 0.000000000
bigcom54               bigcom54 0.000000000
bigcom56               bigcom56 0.000000000
bigcom62               bigcom62 0.000000000
bigcom66               bigcom66 0.000000000
bigcom68               bigcom68 0.000000000
bigcom69               bigcom69 0.000000000
bigcom71               bigcom71 0.000000000
bigcom73               bigcom73 0.000000000
bigcom74               bigcom74 0.000000000
bigcom75               bigcom75 0.000000000
bigcom76               bigcom76 0.000000000
bigcom79               bigcom79 0.000000000
bigcom80               bigcom80 0.000000000
bigcom82               bigcom82 0.000000000
bigcom83               bigcom83 0.000000000
bigcom85               bigcom85 0.000000000
bigcom87               bigcom87 0.000000000
bigcom89               bigcom89 0.000000000
bigcom91               bigcom91 0.000000000
bigcom92               bigcom92 0.000000000
bigcom93               bigcom93 0.000000000
bigcom96               bigcom96 0.000000000
bigcom97               bigcom97 0.000000000
bigcom98               bigcom98 0.000000000
bigcom99               bigcom99 0.000000000
bigcom101             bigcom101 0.000000000
bigcom104             bigcom104 0.000000000
bigcom106             bigcom106 0.000000000
bigcom109             bigcom109 0.000000000
bigcom113             bigcom113 0.000000000
bigcom120             bigcom120 0.000000000
bigcom123             bigcom123 0.000000000
bigcom126             bigcom126 0.000000000
bigcom127             bigcom127 0.000000000
bigcom137             bigcom137 0.000000000
bigcom139             bigcom139 0.000000000
bigcom140             bigcom140 0.000000000
bigcom143             bigcom143 0.000000000
bigcom145             bigcom145 0.000000000
bigcom146             bigcom146 0.000000000
bigcom147             bigcom147 0.000000000
bigcom149             bigcom149 0.000000000
bigcom153             bigcom153 0.000000000
bigcom154             bigcom154 0.000000000
bigcom156             bigcom156 0.000000000
bigcom157             bigcom157 0.000000000
bigcom158             bigcom158 0.000000000
bigcom160             bigcom160 0.000000000
bigcom161             bigcom161 0.000000000
bigcom162             bigcom162 0.000000000
bigcom164             bigcom164 0.000000000
bigcom166             bigcom166 0.000000000
bigcom167             bigcom167 0.000000000
bigcom171             bigcom171 0.000000000
bigcom173             bigcom173 0.000000000
bigcom175             bigcom175 0.000000000
bigcom176             bigcom176 0.000000000
bigcom177             bigcom177 0.000000000
bigcom178             bigcom178 0.000000000
bigcom180             bigcom180 0.000000000
bigcom184             bigcom184 0.000000000
bigcom186             bigcom186 0.000000000
bigcom187             bigcom187 0.000000000
bigcom189             bigcom189 0.000000000
bigcom194             bigcom194 0.000000000
bigcom195             bigcom195 0.000000000
bigcom196             bigcom196 0.000000000
bigcom204             bigcom204 0.000000000
bigcom205             bigcom205 0.000000000
bigcom212             bigcom212 0.000000000
bigcom214             bigcom214 0.000000000
bigcom222             bigcom222 0.000000000
bigcom223             bigcom223 0.000000000
bigcom226             bigcom226 0.000000000
bigcom227             bigcom227 0.000000000
bigcom229             bigcom229 0.000000000
bigcom233             bigcom233 0.000000000
bigcom236             bigcom236 0.000000000
bigcom237             bigcom237 0.000000000
bigcom246             bigcom246 0.000000000
bigcom248             bigcom248 0.000000000
bigcom249             bigcom249 0.000000000
bigcom250             bigcom250 0.000000000
bigcom254             bigcom254 0.000000000
bigcom266             bigcom266 0.000000000
bigcom269             bigcom269 0.000000000
bigcom272             bigcom272 0.000000000
bigcom281             bigcom281 0.000000000
bigcom291             bigcom291 0.000000000
bigcom292             bigcom292 0.000000000
bigcom295             bigcom295 0.000000000
bigcom299             bigcom299 0.000000000
bigcom301             bigcom301 0.000000000
bigcom306             bigcom306 0.000000000
bigcom309             bigcom309 0.000000000
bigcom314             bigcom314 0.000000000
bigcom321             bigcom321 0.000000000
bigcom341             bigcom341 0.000000000
bigcom350             bigcom350 0.000000000
bigcom353             bigcom353 0.000000000
bigcom359             bigcom359 0.000000000
bigcom363             bigcom363 0.000000000
bigcom385             bigcom385 0.000000000
bigcom386             bigcom386 0.000000000
bigcom408             bigcom408 0.000000000
bigcom412             bigcom412 0.000000000
bigcom480             bigcom480 0.000000000
membership_s3     membership_s3 0.000000000
membership_s9     membership_s9 0.000000000
membership_s11   membership_s11 0.000000000
membership_s12   membership_s12 0.000000000
membership_s14   membership_s14 0.000000000
membership_s16   membership_s16 0.000000000
membership_s17   membership_s17 0.000000000
membership_s20   membership_s20 0.000000000
membership_s22   membership_s22 0.000000000
membership_s25   membership_s25 0.000000000
membership_s26   membership_s26 0.000000000
membership_s28   membership_s28 0.000000000
membership_s37   membership_s37 0.000000000
[1] "Dataset: all_targets Model RF, run: 3 of 10 2015-06-18 12:26:52"
     |      Out-of-bag   |
Tree |      MSE  %Var(y) |
   1 |  0.01129   178.07 |
   2 |  0.01232   194.34 |
   3 |  0.01177   185.71 |
   4 |  0.01053   166.13 |
   5 |  0.01029   162.43 |
   6 | 0.009721   153.38 |
   7 | 0.009448   149.07 |
   8 | 0.009073   143.16 |
   9 | 0.008907   140.53 |
  10 | 0.008836   139.42 |
  11 | 0.008362   131.94 |
  12 | 0.008444   133.24 |
  13 | 0.008233   129.90 |
  14 | 0.008225   129.77 |
  15 |  0.00811   127.97 |
  16 | 0.007937   125.23 |
  17 | 0.007774   122.67 |
  18 | 0.007695   121.42 |
  19 | 0.007637   120.50 |
  20 | 0.007586   119.69 |
  21 | 0.007501   118.35 |
  22 | 0.007454   117.61 |
  23 | 0.007437   117.35 |
  24 | 0.007383   116.50 |
  25 | 0.007334   115.72 |
  26 | 0.007321   115.52 |
  27 |  0.00732   115.50 |
  28 |  0.00727   114.72 |
  29 | 0.007271   114.72 |
  30 | 0.007255   114.48 |
  31 | 0.007252   114.42 |
  32 | 0.007221   113.93 |
  33 | 0.007211   113.78 |
  34 | 0.007194   113.50 |
  35 | 0.007165   113.05 |
  36 | 0.007151   112.83 |
  37 | 0.007136   112.59 |
  38 | 0.007133   112.56 |
  39 | 0.007122   112.37 |
  40 | 0.007118   112.32 |
  41 |  0.00711   112.18 |
  42 | 0.007109   112.18 |
  43 | 0.007107   112.13 |
  44 | 0.007109   112.17 |
  45 | 0.007091   111.89 |
  46 | 0.007072   111.59 |
  47 | 0.007059   111.38 |
  48 | 0.007052   111.27 |
  49 | 0.007048   111.21 |
  50 | 0.007028   110.90 |
  51 | 0.007034   110.99 |
  52 | 0.007024   110.84 |
  53 | 0.007016   110.70 |
  54 | 0.007012   110.63 |
  55 | 0.006998   110.42 |
  56 | 0.006995   110.36 |
  57 | 0.006993   110.34 |
  58 | 0.006995   110.38 |
  59 | 0.006999   110.43 |
  60 | 0.006996   110.39 |
  61 | 0.006991   110.31 |
  62 | 0.006994   110.35 |
  63 | 0.006993   110.33 |
  64 | 0.006979   110.13 |
  65 | 0.006975   110.05 |
  66 | 0.006962   109.85 |
  67 | 0.006968   109.94 |
  68 | 0.006968   109.95 |
  69 | 0.006958   109.79 |
  70 | 0.006946   109.60 |
  71 | 0.006942   109.53 |
  72 | 0.006943   109.56 |
  73 | 0.006946   109.61 |
  74 | 0.006948   109.63 |
  75 | 0.006948   109.63 |
  76 |  0.00694   109.51 |
  77 | 0.006938   109.48 |
  78 | 0.006935   109.43 |
  79 | 0.006931   109.36 |
  80 | 0.006927   109.30 |
  81 | 0.006922   109.22 |
  82 | 0.006929   109.33 |
  83 | 0.006925   109.27 |
  84 | 0.006923   109.23 |
  85 | 0.006922   109.21 |
  86 |  0.00692   109.19 |
  87 | 0.006909   109.01 |
  88 |  0.00691   109.03 |
  89 | 0.006907   108.98 |
  90 | 0.006898   108.84 |
  91 | 0.006892   108.75 |
  92 | 0.006892   108.74 |
  93 |  0.00688   108.56 |
  94 | 0.006877   108.51 |
  95 | 0.006873   108.45 |
  96 | 0.006873   108.44 |
  97 | 0.006873   108.45 |
  98 | 0.006874   108.46 |
  99 | 0.006866   108.34 |
 100 |  0.00686   108.24 |
[1] "Random Forest variable coefficients"
                      %IncMSE IncNodePurity
graph5           1.691742e-03  1.578872e-01
graph6           2.166758e-03  3.466265e-01
graph7           1.616143e-03  1.526703e-01
graph8           8.950072e-06  2.337662e-02
graph9           2.467821e-03  3.680513e-01
graph10          6.862225e-03  7.207432e-01
graph11          6.095799e-03  7.713440e-01
graph12          3.778693e-03  5.226013e-01
graph13          7.489856e-03  4.208605e-01
graph14          7.492926e-03  3.666208e-01
graph15          8.172994e-03  4.733761e-01
graph16          4.842139e-03  5.114561e-01
graph17          3.041509e-03  5.058305e-01
graph18          2.241101e-03  1.372567e-01
graph19          3.078674e-03  3.946095e-01
graph20          1.265632e-03  1.804136e-01
graph21          2.975109e-03  3.663244e-01
graph22          2.599828e-03  1.209455e-01
graph23          1.388268e-03  1.625960e-01
graph24          3.780310e-03  1.652685e-01
graph25          3.755015e-03  1.421166e-01
graph26          1.941957e-03  1.057133e-01
graph27          1.182076e-04  1.043768e-01
graph28          1.255408e-03  7.090126e-02
graph29          4.488330e-06  1.428571e-02
orbit0           1.167068e-03  1.330198e-01
orbit1           1.299092e-03  3.638290e-01
orbit2           3.026728e-03  2.606193e-01
orbit3           2.766018e-04  9.452827e-02
orbit4           2.853011e-03  4.244080e-01
orbit5           2.791132e-03  3.121041e-01
orbit6           3.828680e-03  5.604498e-01
orbit7           1.798980e-03  1.348325e-01
orbit8           2.488747e-03  1.678383e-01
orbit9           4.348275e-03  3.126153e-01
orbit10          3.423238e-03  2.466477e-01
orbit11          3.755505e-04  1.075681e-01
orbit12          3.124929e-03  2.336971e-01
orbit13          4.865835e-04  8.145084e-02
orbit14          1.049800e-03  3.434082e-02
orbit15          4.268216e-03  3.071707e-01
orbit16          1.347346e-03  2.498652e-01
orbit17          6.774266e-03  4.016917e-01
orbit18          6.451586e-03  6.960415e-01
orbit19          9.988351e-04  3.569054e-01
orbit20          5.887848e-03  6.241412e-01
orbit21          4.680575e-03  2.437889e-01
orbit22          4.435072e-03  6.395585e-01
orbit23          5.950352e-03  1.823304e-01
orbit24          4.731134e-03  7.443047e-01
orbit25          5.641693e-03  1.847607e-01
orbit26          1.660002e-03  1.497448e-01
orbit27          6.490507e-03  8.870457e-01
orbit28          1.442282e-03  1.999135e-01
orbit29          1.351984e-03  9.331409e-02
orbit30          2.142908e-03  1.053631e-01
orbit31          5.028724e-03  6.860114e-01
orbit32          5.130838e-03  2.666880e-01
orbit33          9.694145e-04  9.071940e-02
orbit34          7.779810e-03  3.571300e-01
orbit35          6.022296e-03  4.651990e-01
orbit36          4.953069e-03  3.651544e-01
orbit37          5.392694e-04  1.820424e-01
orbit38          1.545004e-03  2.313121e-01
orbit39          5.178465e-03  4.303881e-01
orbit40          3.524845e-03  7.852546e-02
orbit41          1.179477e-03  1.186673e-01
orbit42          3.474361e-04  1.017921e-01
orbit43          3.142596e-03  1.419745e-01
orbit44          1.712022e-04  1.012800e-01
orbit45          9.075673e-03  8.263334e-01
orbit46          3.092376e-03  3.670072e-01
orbit47          2.956289e-04  1.103387e-01
orbit48          3.297817e-04  1.044394e-01
orbit49          3.382596e-03  5.205054e-01
orbit50          5.034701e-04  1.971326e-01
orbit51          4.978585e-03  3.490604e-01
orbit52          6.707649e-03  2.428166e-01
orbit53          3.440460e-03  1.589934e-01
orbit54          1.527995e-03  1.806982e-01
orbit55          0.000000e+00  3.564315e-18
orbit56          1.186935e-03  6.158754e-01
orbit57          7.203969e-04  1.507006e-01
orbit58          2.827693e-04  7.354347e-02
orbit59          4.347564e-03  3.823412e-01
orbit60          4.852429e-04  8.460599e-02
orbit61          1.267005e-03  2.446635e-01
orbit62          2.040266e-03  2.320576e-01
orbit63          4.693263e-04  1.504063e-01
orbit64          8.054183e-04  1.361162e-01
orbit65          2.841029e-03  3.184849e-01
orbit66          4.053614e-04  1.612015e-01
orbit67          1.910233e-05  3.264914e-02
orbit68          5.048362e-04  2.549168e-01
orbit69          6.649617e-04  8.574178e-02
orbit70          8.314536e-04  1.035963e-01
orbit71          3.592590e-05  7.689290e-02
orbit72          0.000000e+00  9.088325e-18
AP               3.074403e-05  8.900142e-02
bet              1.319701e-03  6.323128e-01
ecc              1.272722e-04  1.045259e-01
eccrad           3.804387e-05  5.647753e-02
close            1.412542e-03  3.309159e-01
constraint       2.559277e-03  3.976828e-01
coreness         1.022344e-03  2.601781e-01
knn              4.525881e-03  1.266152e+00
hubscore         1.651403e-04  3.715242e-01
pagerank         4.573593e-03  1.258516e+00
trans            3.176966e-04  2.784990e-01
evcent           2.218372e-03  4.474248e-01
first            5.136870e-04  1.049266e-01
upto_second      1.210076e-03  2.427303e-01
upto_third       9.821657e-04  3.309143e-01
upto_fourth      4.192084e-03  3.839497e-01
upto_fifth       2.118155e-03  2.968292e-01
upto_sixth       1.706208e-03  2.834302e-01
second           1.255361e-03  2.887218e-01
third            3.363987e-03  1.037984e+00
fourth           2.742717e-03  9.816603e-01
fifth            2.878935e-03  7.223821e-01
sixth            5.647342e-03  6.522439e-01
ratio1           2.873805e-03  1.172227e+00
ratio2           3.104290e-03  9.934759e-01
ratio3           1.439603e-03  6.934371e-01
ratio4           6.424858e-03  1.210277e+00
ratio5           3.337140e-03  1.296710e+00
ratio6           1.143483e-03  6.318461e-01
selfinter        9.296373e-05  1.736222e-01
walktrap_vertex  2.150481e-03  6.094771e-01
bigcom1          6.056299e-05  2.132730e-01
bigcom2          0.000000e+00  1.474515e-19
bigcom3          5.359067e-05  8.858751e-02
bigcom4          2.131431e-04  9.701737e-02
bigcom6          0.000000e+00  4.163336e-19
bigcom8          2.453178e-04  7.513154e-02
bigcom9          0.000000e+00  0.000000e+00
bigcom11         0.000000e+00  1.387779e-19
bigcom13         0.000000e+00  0.000000e+00
bigcom15         0.000000e+00  2.168404e-21
bigcom16         0.000000e+00  0.000000e+00
bigcom21         0.000000e+00  3.252607e-21
bigcom22         5.320208e-05  2.285719e-01
bigcom24         0.000000e+00  1.734723e-20
bigcom26         0.000000e+00  4.878910e-21
bigcom28         1.486009e-04  1.125628e-01
bigcom30         0.000000e+00  3.252607e-21
bigcom31         0.000000e+00  1.387779e-19
bigcom32         0.000000e+00  1.387779e-19
bigcom33         0.000000e+00  0.000000e+00
bigcom34         0.000000e+00  0.000000e+00
bigcom36         0.000000e+00  6.938894e-20
bigcom37         0.000000e+00  1.084202e-21
bigcom38         0.000000e+00  2.829768e-19
bigcom39         0.000000e+00  7.155734e-20
bigcom40        -9.927605e-06  3.737938e-02
bigcom43         0.000000e+00  1.626303e-21
bigcom44         8.472518e-05  1.227569e-01
bigcom46        -4.114134e-05  8.131564e-02
bigcom47         0.000000e+00  0.000000e+00
bigcom49         0.000000e+00  0.000000e+00
bigcom50         0.000000e+00  0.000000e+00
bigcom51         0.000000e+00  0.000000e+00
bigcom52         0.000000e+00  0.000000e+00
bigcom54         0.000000e+00  5.421011e-22
bigcom56         0.000000e+00  2.168404e-21
bigcom62         0.000000e+00  0.000000e+00
bigcom66         0.000000e+00  1.387779e-19
bigcom68         0.000000e+00  5.421011e-22
bigcom69         0.000000e+00  0.000000e+00
bigcom71         0.000000e+00  7.047314e-20
bigcom72        -3.111683e-05  2.214368e-01
bigcom73         0.000000e+00  6.938894e-20
bigcom74         0.000000e+00  1.387779e-19
bigcom75         0.000000e+00  2.775558e-19
bigcom76         0.000000e+00  1.387779e-19
bigcom77         6.269463e-05  2.027716e-01
bigcom79         0.000000e+00  2.168404e-21
bigcom80         0.000000e+00  0.000000e+00
bigcom82         0.000000e+00  1.084202e-21
bigcom83         0.000000e+00  2.168404e-21
bigcom84         2.449807e-05  3.297727e-01
bigcom85         0.000000e+00  2.168404e-21
bigcom87         0.000000e+00  0.000000e+00
bigcom89         0.000000e+00  0.000000e+00
bigcom91         0.000000e+00  6.938894e-20
bigcom92         0.000000e+00  1.387779e-19
bigcom93         0.000000e+00  0.000000e+00
bigcom96         0.000000e+00  1.387779e-19
bigcom97         0.000000e+00  1.387779e-19
bigcom98         0.000000e+00  2.775558e-19
bigcom99         0.000000e+00  2.081668e-19
bigcom101        0.000000e+00  4.190441e-19
bigcom104        0.000000e+00  1.387779e-19
bigcom106        0.000000e+00  0.000000e+00
bigcom109        0.000000e+00  0.000000e+00
bigcom113        0.000000e+00  3.252607e-21
bigcom116        5.267185e-05  6.522917e-02
bigcom120        0.000000e+00  0.000000e+00
bigcom123        0.000000e+00  0.000000e+00
bigcom126        0.000000e+00  0.000000e+00
bigcom127        0.000000e+00  0.000000e+00
bigcom137        0.000000e+00  1.084202e-21
bigcom139        0.000000e+00  0.000000e+00
bigcom140        0.000000e+00  2.786400e-19
bigcom143        0.000000e+00  0.000000e+00
bigcom145        0.000000e+00  1.387779e-19
bigcom146        0.000000e+00  1.084202e-21
bigcom147        0.000000e+00  1.398621e-19
bigcom149        0.000000e+00  0.000000e+00
bigcom153        0.000000e+00  5.421011e-22
bigcom154        0.000000e+00  0.000000e+00
bigcom156        0.000000e+00  7.155734e-20
bigcom157        0.000000e+00  1.387779e-19
bigcom158        0.000000e+00  0.000000e+00
bigcom160        0.000000e+00  0.000000e+00
bigcom161        0.000000e+00  0.000000e+00
bigcom162        0.000000e+00  1.387779e-19
bigcom164        0.000000e+00  0.000000e+00
bigcom166        0.000000e+00  2.775558e-19
bigcom167        0.000000e+00  0.000000e+00
bigcom171        0.000000e+00  1.387779e-19
bigcom173        0.000000e+00  1.626303e-21
bigcom175        0.000000e+00  1.387779e-19
bigcom176        0.000000e+00  0.000000e+00
bigcom177        0.000000e+00  0.000000e+00
bigcom178        0.000000e+00  6.938894e-20
bigcom180        0.000000e+00  1.387779e-19
bigcom181        3.774270e-05  1.215497e-01
bigcom184        0.000000e+00  0.000000e+00
bigcom186        0.000000e+00  2.168404e-21
bigcom187        0.000000e+00  7.155734e-20
bigcom189        0.000000e+00  0.000000e+00
bigcom194        0.000000e+00  0.000000e+00
bigcom195        0.000000e+00  2.081668e-19
bigcom196        0.000000e+00  0.000000e+00
bigcom204        0.000000e+00  4.336809e-21
bigcom205        0.000000e+00  0.000000e+00
bigcom212        0.000000e+00  0.000000e+00
bigcom214        0.000000e+00  0.000000e+00
bigcom222        0.000000e+00  0.000000e+00
bigcom223        0.000000e+00  0.000000e+00
bigcom226        0.000000e+00  1.387779e-19
bigcom227        0.000000e+00  0.000000e+00
bigcom229        0.000000e+00  0.000000e+00
bigcom233        0.000000e+00  0.000000e+00
bigcom236        0.000000e+00  0.000000e+00
bigcom237        0.000000e+00  0.000000e+00
bigcom246        0.000000e+00  0.000000e+00
bigcom248        0.000000e+00  5.421011e-21
bigcom249        0.000000e+00  0.000000e+00
bigcom250        0.000000e+00  1.387779e-19
bigcom254        0.000000e+00  0.000000e+00
bigcom266        0.000000e+00  1.387779e-19
bigcom269        0.000000e+00  2.168404e-21
bigcom272        0.000000e+00  1.387779e-19
bigcom274       -6.444782e-06  2.553848e-02
bigcom281        0.000000e+00  4.185020e-19
bigcom291        0.000000e+00  0.000000e+00
bigcom292        0.000000e+00  0.000000e+00
bigcom295        0.000000e+00  0.000000e+00
bigcom299        0.000000e+00  1.409463e-19
bigcom301        0.000000e+00  2.168404e-21
bigcom306        0.000000e+00  1.084202e-21
bigcom309        0.000000e+00  0.000000e+00
bigcom314        0.000000e+00  0.000000e+00
bigcom321        0.000000e+00  0.000000e+00
bigcom341        0.000000e+00  0.000000e+00
bigcom350        0.000000e+00  1.387779e-19
bigcom353        0.000000e+00  0.000000e+00
bigcom359        0.000000e+00  1.387779e-19
bigcom363        0.000000e+00  5.421011e-22
bigcom365        2.033266e-05  2.830891e-01
bigcom385        0.000000e+00  0.000000e+00
bigcom386        0.000000e+00  1.387779e-19
bigcom408        0.000000e+00  6.938894e-20
bigcom412        0.000000e+00  0.000000e+00
bigcom480        0.000000e+00  1.387779e-19
spin_vertex      1.238654e-03  8.095652e-01
membership_s1   -7.790635e-06  7.840500e-02
membership_s3    0.000000e+00  0.000000e+00
membership_s4    1.372752e-05  8.386343e-02
membership_s5    2.839990e-05  1.596265e-01
membership_s6    6.270511e-05  5.462577e-02
membership_s7    5.140382e-05  6.554554e-02
membership_s8    3.408768e-05  2.051195e-01
membership_s9    0.000000e+00  0.000000e+00
membership_s11   0.000000e+00  2.168404e-21
membership_s12   0.000000e+00  4.878910e-21
membership_s14   0.000000e+00  2.797242e-19
membership_s15   4.524870e-05  5.289042e-02
membership_s16   0.000000e+00  0.000000e+00
membership_s17   0.000000e+00  1.409463e-19
membership_s18  -1.722055e-05  1.022909e-01
membership_s20   0.000000e+00  5.421011e-22
membership_s21  -1.226863e-05  9.098135e-02
membership_s22   0.000000e+00  1.084202e-21
membership_s24  -5.226470e-06  1.807753e-01
membership_s25   0.000000e+00  1.420305e-19
membership_s26   0.000000e+00  0.000000e+00
membership_s27   1.267933e-04  2.510624e-01
membership_s28   0.000000e+00  0.000000e+00
membership_s30   1.649388e-04  1.491745e-01
membership_s31   1.693799e-04  1.935835e-01
membership_s32  -8.654463e-06  2.202478e-01
membership_s33  -2.024095e-05  2.270727e-01
membership_s36   1.718677e-04  1.110854e-01
membership_s37   0.000000e+00  4.336809e-21
V1               2.001520e-03  1.071963e+00
V2               1.549737e-03  1.600360e+00
pdi              1.249840e-04  1.630852e-01
adhesion         8.396559e-03  1.388499e+00
cohesion         8.133405e-03  1.628721e+00
inner            1.832958e-03  1.603400e+00
outer            1.373576e-03  1.086589e+00
ioratio          4.125731e-03  1.699489e+00
comsize          7.006190e-04  1.439322e+00
[1] "Dataset: all_targets Model GLM, run: 3 of 10 2015-06-18 12:30:48"
[1] "glmnet variable coefficients"
                    [,1]          [,2]
(Intercept)     -5.04844 -2.214370e+01
graph0           0.00000  2.071799e-03
graph1           0.00000  0.000000e+00
graph2           0.00000 -2.995304e-03
graph3           0.00000  0.000000e+00
graph4           0.00000  0.000000e+00
graph5           0.00000  4.288659e-07
graph6           0.00000  0.000000e+00
graph7           0.00000  0.000000e+00
graph8           0.00000 -2.582495e-04
graph9           0.00000  1.665370e-10
graph10          0.00000 -4.405504e-10
graph11          0.00000  3.128788e-11
graph12          0.00000  0.000000e+00
graph13          0.00000  0.000000e+00
graph14          0.00000 -7.315779e-11
graph15          0.00000  0.000000e+00
graph16          0.00000  0.000000e+00
graph17          0.00000 -5.893798e-08
graph18          0.00000  0.000000e+00
graph19          0.00000  1.955070e-07
graph20          0.00000 -6.181315e-06
graph21          0.00000  0.000000e+00
graph22          0.00000 -5.007840e-07
graph23          0.00000  0.000000e+00
graph24          0.00000  0.000000e+00
graph25          0.00000  4.639827e-08
graph26          0.00000  0.000000e+00
graph27          0.00000  0.000000e+00
graph28          0.00000  0.000000e+00
graph29          0.00000 -1.026021e-03
orbit0           0.00000  2.214803e-03
orbit1           0.00000  1.531401e-05
orbit2           0.00000 -7.429399e-06
orbit3           0.00000 -2.156847e-03
orbit4           0.00000 -3.448382e-08
orbit5           0.00000  0.000000e+00
orbit6           0.00000  0.000000e+00
orbit7           0.00000  0.000000e+00
orbit8           0.00000  1.560213e-06
orbit9           0.00000  0.000000e+00
orbit10          0.00000  1.263034e-08
orbit11          0.00000  0.000000e+00
orbit12          0.00000  0.000000e+00
orbit13          0.00000  0.000000e+00
orbit14          0.00000 -1.699501e-04
orbit15          0.00000  4.489857e-08
orbit16          0.00000  3.211347e-09
orbit17          0.00000  0.000000e+00
orbit18          0.00000 -8.401214e-09
orbit19          0.00000 -1.189133e-09
orbit20          0.00000 -1.327240e-08
orbit21          0.00000  0.000000e+00
orbit22          0.00000  1.141133e-10
orbit23          0.00000 -1.294076e-08
orbit24          0.00000  0.000000e+00
orbit25          0.00000  2.046252e-07
orbit26          0.00000  0.000000e+00
orbit27          0.00000  1.783213e-06
orbit28          0.00000 -2.834965e-12
orbit29          0.00000 -3.888829e-08
orbit30          0.00000  0.000000e+00
orbit31          0.00000 -6.326004e-09
orbit32          0.00000 -2.720706e-10
orbit33          0.00000 -3.341944e-09
orbit34          0.00000  0.000000e+00
orbit35          0.00000 -3.721380e-07
orbit36          0.00000  1.520727e-07
orbit37          0.00000 -1.107057e-07
orbit38          0.00000  1.006157e-06
orbit39          0.00000  5.811358e-06
orbit40          0.00000 -1.502603e-07
orbit41          0.00000 -2.230465e-06
orbit42          0.00000  0.000000e+00
orbit43          0.00000  3.282792e-06
orbit44          0.00000 -1.286933e-06
orbit45          0.00000  0.000000e+00
orbit46          0.00000 -1.185518e-08
orbit47          0.00000  3.850678e-06
orbit48          0.00000  3.665781e-07
orbit49          0.00000 -2.151952e-05
orbit50          0.00000 -2.917317e-07
orbit51          0.00000 -3.127999e-07
orbit52          0.00000  0.000000e+00
orbit53          0.00000  0.000000e+00
orbit54          0.00000 -1.085241e-05
orbit55          0.00000  0.000000e+00
orbit56          0.00000 -2.472503e-05
orbit57          0.00000  0.000000e+00
orbit58          0.00000  0.000000e+00
orbit59          0.00000  1.238648e-05
orbit60          0.00000  0.000000e+00
orbit61          0.00000 -1.430906e-06
orbit62          0.00000 -2.953341e-04
orbit63          0.00000 -3.954859e-08
orbit64          0.00000  2.185907e-04
orbit65          0.00000  8.237253e-06
orbit66          0.00000  0.000000e+00
orbit67          0.00000  0.000000e+00
orbit68          0.00000  1.335376e-05
orbit69          0.00000 -7.062646e-05
orbit70          0.00000 -7.187096e-04
orbit71          0.00000  0.000000e+00
orbit72          0.00000 -8.238514e-04
AP               0.00000 -6.704624e-02
bet              0.00000 -1.501092e-06
ecc              0.00000 -2.057104e-01
eccrad           0.00000 -1.150034e+00
close            0.00000  0.000000e+00
constraint       0.00000 -1.521218e-01
coreness         0.00000  1.246057e-04
knn              0.00000  0.000000e+00
hubscore         0.00000 -1.417152e-05
pagerank         0.00000 -5.329521e-01
trans            0.00000 -1.926518e-03
evcent           0.00000  0.000000e+00
first            0.00000  1.902844e-03
upto_second      0.00000  2.154934e-06
upto_third       0.00000  0.000000e+00
upto_fourth      0.00000 -5.659297e-06
upto_fifth       0.00000  0.000000e+00
upto_sixth       0.00000  1.553645e-03
second           0.00000  6.711110e-07
third            0.00000 -7.924348e-05
fourth           0.00000  0.000000e+00
fifth            0.00000  5.006042e-05
sixth            0.00000  5.850207e-04
ratio1           0.00000  6.806818e-04
ratio2           0.00000 -2.854752e-04
ratio3           0.00000 -8.106219e-03
ratio4           0.00000  0.000000e+00
ratio5           0.00000  0.000000e+00
ratio6           0.00000 -2.849985e-04
selfinter        0.00000 -3.242188e-01
walktrap_vertex  0.00000 -1.478829e-01
bigcom1          0.00000 -2.434122e-01
bigcom2          0.00000 -8.352288e-01
bigcom3          0.00000 -2.322604e-01
bigcom4          0.00000 -1.195093e-01
bigcom6          0.00000 -6.654556e-01
bigcom8          0.00000 -3.190737e-01
bigcom9          0.00000 -1.434093e+00
bigcom11         0.00000 -8.880138e-01
bigcom13         0.00000 -1.111244e+00
bigcom15         0.00000 -6.743544e-01
bigcom16         0.00000 -9.327252e-01
bigcom21         0.00000 -1.478583e+00
bigcom22         0.00000  2.775773e-02
bigcom24         0.00000 -7.678885e-01
bigcom26         0.00000 -1.452041e+00
bigcom28         0.00000  5.385968e-02
bigcom30         0.00000 -1.729462e+00
bigcom31         0.00000 -8.627194e-01
bigcom32         0.00000 -7.170106e-01
bigcom33         0.00000 -6.884063e-01
bigcom34         0.00000 -8.981490e-01
bigcom36         0.00000 -8.627631e-01
bigcom37         0.00000 -2.471698e+00
bigcom38         0.00000 -1.096026e+00
bigcom39         0.00000 -8.667655e-01
bigcom40         0.00000 -3.793799e-01
bigcom43         0.00000 -9.440472e-01
bigcom44         0.00000 -1.426875e-01
bigcom46         0.00000  1.765345e+00
bigcom47         0.00000 -7.968122e-01
bigcom49         0.00000 -1.014534e+00
bigcom50         0.00000 -9.980337e-01
bigcom51         0.00000 -7.167832e-01
bigcom52         0.00000 -7.444737e-01
bigcom54         0.00000 -9.323643e-01
bigcom56         0.00000 -9.589240e-01
bigcom62         0.00000 -6.296059e-01
bigcom66         0.00000 -7.008009e-01
bigcom68         0.00000 -8.567669e-01
bigcom69         0.00000 -1.087482e+00
bigcom71         0.00000 -1.157875e+00
bigcom72         0.00000  2.720114e+00
bigcom73         0.00000 -7.425829e-01
bigcom74         0.00000 -1.141712e+00
bigcom75         0.00000 -5.778390e-01
bigcom76         0.00000 -9.389910e-01
bigcom77         0.00000  2.404453e+00
bigcom79         0.00000 -9.497162e-01
bigcom80         0.00000 -5.532908e-01
bigcom82         0.00000 -9.668174e-01
bigcom83         0.00000  0.000000e+00
bigcom84         0.00000  2.588047e+00
bigcom85         0.00000 -8.143794e-01
bigcom87         0.00000 -8.038533e-01
bigcom89         0.00000 -9.062829e-01
bigcom91         0.00000 -1.054383e+00
bigcom92         0.00000 -1.374292e+00
bigcom93         0.00000 -3.842324e-04
bigcom96         0.00000 -5.832965e-01
bigcom97         0.00000 -1.059025e+00
bigcom98         0.00000 -9.011089e-01
bigcom99         0.00000 -1.220611e+00
bigcom101        0.00000 -2.018752e+00
bigcom104        0.00000 -9.455174e-01
bigcom106        0.00000 -6.295741e-01
bigcom109        0.00000 -6.767621e-01
bigcom113        0.00000 -8.150583e-01
bigcom116        0.00000  1.114769e+00
bigcom120        0.00000 -6.168837e-01
bigcom123        0.00000 -5.967453e-01
bigcom126        0.00000 -7.997576e-01
bigcom127        0.00000 -2.950469e-01
bigcom137        0.00000 -9.746322e-01
bigcom139        0.00000 -3.419448e-01
bigcom140        0.00000 -7.503765e-01
bigcom143        0.00000 -6.791746e-01
bigcom145        0.00000 -8.221770e-01
bigcom146        0.00000 -7.612622e-01
bigcom147        0.00000 -1.099853e+00
bigcom149        0.00000 -8.393158e-01
bigcom153        0.00000 -6.030676e-01
bigcom154        0.00000 -1.163157e+00
bigcom156        0.00000 -7.476387e-01
bigcom157        0.00000  0.000000e+00
bigcom158        0.00000 -9.805692e-01
bigcom160        0.00000 -4.359540e-01
bigcom161        0.00000 -6.073859e-01
bigcom162        0.00000 -6.310761e-01
bigcom164        0.00000 -6.032747e-01
bigcom166        0.00000 -6.470914e-01
bigcom167        0.00000 -7.303610e-01
bigcom171        0.00000 -1.037294e+00
bigcom173        0.00000 -8.918900e-01
bigcom175        0.00000 -1.328153e-01
bigcom176        0.00000 -1.086480e+00
bigcom177        0.00000 -7.679340e-01
bigcom178        0.00000 -8.571393e-01
bigcom180        0.00000 -7.150136e-01
bigcom181        0.00000  1.800756e+00
bigcom184        0.00000 -4.730107e-01
bigcom186        0.00000 -7.604379e-01
bigcom187        0.00000 -8.246493e-01
bigcom189        0.00000 -1.292912e+00
bigcom194        0.00000 -5.804010e-01
bigcom195        0.00000 -7.353103e-01
bigcom196        0.00000 -9.638155e-01
bigcom204        0.00000 -5.515074e-01
bigcom205        0.00000 -8.220732e-01
bigcom212        0.00000 -5.748250e-01
bigcom214        0.00000 -7.690901e-01
bigcom222        0.00000 -8.078640e-01
bigcom223        0.00000 -6.659506e-01
bigcom226        0.00000 -6.064754e-01
bigcom227        0.00000 -6.480676e-01
bigcom229        0.00000 -8.064982e-01
bigcom233        0.00000 -2.146200e-01
bigcom236        0.00000 -7.125009e-01
bigcom237        0.00000 -6.641807e-01
bigcom246        0.00000 -1.004846e+00
bigcom248        0.00000 -9.319436e-01
bigcom249        0.00000 -5.282192e-01
bigcom250        0.00000 -1.017280e+00
bigcom254        0.00000 -8.412315e-01
bigcom266        0.00000 -6.563460e-01
bigcom269        0.00000 -7.579742e-01
bigcom272        0.00000 -7.908455e-01
bigcom274        0.00000 -2.390677e-02
bigcom281        0.00000 -5.174244e-01
bigcom291        0.00000 -7.943472e-01
bigcom292        0.00000 -7.141648e-01
bigcom295        0.00000 -4.705395e-01
bigcom299        0.00000 -6.440288e-01
bigcom301        0.00000 -1.116315e+00
bigcom306        0.00000 -7.471965e-01
bigcom309        0.00000 -9.990220e-01
bigcom314        0.00000 -4.533560e-01
bigcom321        0.00000 -9.139658e-01
bigcom341        0.00000 -7.167798e-01
bigcom350        0.00000 -6.176528e-01
bigcom353        0.00000 -6.042951e-01
bigcom359        0.00000 -5.695137e-01
bigcom363        0.00000 -1.853787e+00
bigcom365        0.00000  3.754068e+00
bigcom385        0.00000 -8.886060e-01
bigcom386        0.00000 -7.104514e-01
bigcom408        0.00000 -6.397558e-01
bigcom412        0.00000 -7.664448e-01
bigcom480        0.00000 -7.880616e-01
spin_vertex      0.00000 -4.600269e-03
membership_s1    0.00000 -4.215994e-01
membership_s3    0.00000 -1.253054e+00
membership_s4    0.00000 -9.739606e-03
membership_s5    0.00000  2.747214e-01
membership_s6    0.00000  1.537279e-03
membership_s7    0.00000 -2.687510e-01
membership_s8    0.00000  2.537217e+00
membership_s9    0.00000 -1.659890e+00
membership_s11   0.00000 -9.062775e-01
membership_s12   0.00000 -1.035575e+00
membership_s14   0.00000 -9.587485e-01
membership_s15   0.00000  5.672966e-02
membership_s16   0.00000 -8.841492e-01
membership_s17   0.00000 -7.819226e-01
membership_s18   0.00000  1.042007e+00
membership_s20   0.00000 -6.926628e-01
membership_s21   0.00000  5.043836e-01
membership_s22   0.00000 -1.118300e+00
membership_s24   0.00000  1.551530e+00
membership_s25   0.00000 -1.014957e+00
membership_s26   0.00000 -7.219725e-01
membership_s27   0.00000  8.582400e-02
membership_s28   0.00000 -1.259006e+00
membership_s30   0.00000  7.753312e-02
membership_s31   0.00000  1.389330e-01
membership_s32   0.00000  2.983029e-01
membership_s33   0.00000  3.111047e+00
membership_s36   0.00000  1.081382e-01
membership_s37   0.00000 -1.294259e+00
V1               0.00000  2.421294e+00
V2               0.00000  6.046016e-01
pdi              0.00000 -4.991346e+02
adhesion         0.00000 -3.340901e-06
cohesion         0.00000  9.380149e-08
inner            0.00000 -2.962057e-05
outer            0.00000 -1.026366e-05
ioratio          0.00000  5.074987e-01
comsize          0.00000  1.110275e-04
[1] "Dataset: all_targets Model GBM, run: 4 of 10 2015-06-18 12:33:11"
Iter   TrainDeviance   ValidDeviance   StepSize   Improve
     1        0.0769            -nan     0.0100   -0.0000
     2        0.0762            -nan     0.0100    0.0001
     3        0.0750            -nan     0.0100   -0.0000
     4        0.0741            -nan     0.0100   -0.0000
     5        0.0731            -nan     0.0100    0.0001
     6        0.0725            -nan     0.0100   -0.0000
     7        0.0719            -nan     0.0100    0.0000
     8        0.0714            -nan     0.0100   -0.0000
     9        0.0708            -nan     0.0100    0.0000
    10        0.0701            -nan     0.0100   -0.0000
    20        0.0657            -nan     0.0100   -0.0000
    40        0.0588            -nan     0.0100   -0.0000
    60        0.0544            -nan     0.0100   -0.0000
    80        0.0504            -nan     0.0100   -0.0000
   100        0.0472            -nan     0.0100   -0.0000
   120        0.0446            -nan     0.0100   -0.0000
   140        0.0425            -nan     0.0100    0.0000
   160        0.0402            -nan     0.0100   -0.0000
   180        0.0384            -nan     0.0100   -0.0000
   200        0.0369            -nan     0.0100   -0.0000
   220        0.0354            -nan     0.0100   -0.0000
   240        0.0339            -nan     0.0100   -0.0000
   260        0.0326            -nan     0.0100   -0.0000
   280        0.0312            -nan     0.0100   -0.0000
   300        0.0303            -nan     0.0100   -0.0000
   320        0.0292            -nan     0.0100   -0.0000
   340        0.0282            -nan     0.0100   -0.0000
   360        0.0274            -nan     0.0100   -0.0000
   376        0.0267            -nan     0.0100   -0.0000

[1] "GBM variable coefficients"
                            var     rel.inf
orbit18                 orbit18 3.957714578
V2                           V2 3.737662988
ratio5                   ratio5 3.680028141
ioratio                 ioratio 3.310067128
pagerank               pagerank 2.770753110
inner                     inner 2.639288482
ratio2                   ratio2 2.582776486
ratio4                   ratio4 2.256371017
ratio6                   ratio6 2.197993651
spin_vertex         spin_vertex 2.067085901
cohesion               cohesion 2.041884869
comsize                 comsize 1.990816141
fifth                     fifth 1.976229323
orbit49                 orbit49 1.907147174
fourth                   fourth 1.886413485
V1                           V1 1.866636315
trans                     trans 1.855101097
adhesion               adhesion 1.852944784
knn                         knn 1.776776880
graph6                   graph6 1.636289548
third                     third 1.410217657
ratio1                   ratio1 1.382774985
orbit24                 orbit24 1.333846315
orbit56                 orbit56 1.252377866
outer                     outer 1.239500525
walktrap_vertex walktrap_vertex 1.211449602
graph10                 graph10 1.063246156
membership_s8     membership_s8 1.061124311
bet                         bet 1.029056615
bigcom181             bigcom181 0.999708264
graph13                 graph13 0.967159809
graph14                 graph14 0.922318883
graph11                 graph11 0.920940162
graph25                 graph25 0.920239044
graph23                 graph23 0.919815627
bigcom84               bigcom84 0.804162851
membership_s1     membership_s1 0.791687717
graph12                 graph12 0.778817771
ratio3                   ratio3 0.778114553
coreness               coreness 0.773803795
graph20                 graph20 0.772378763
orbit46                 orbit46 0.729119507
orbit36                 orbit36 0.722640272
graph19                 graph19 0.720130911
constraint           constraint 0.691961367
graph3                   graph3 0.672029701
bigcom77               bigcom77 0.616156854
sixth                     sixth 0.610736578
graph15                 graph15 0.597297866
graph4                   graph4 0.553158391
graph9                   graph9 0.548603001
upto_fifth           upto_fifth 0.537910111
graph22                 graph22 0.525708860
graph5                   graph5 0.506563279
orbit42                 orbit42 0.506224811
graph17                 graph17 0.498796359
orbit28                 orbit28 0.484078253
orbit59                 orbit59 0.482208221
graph27                 graph27 0.477438969
close                     close 0.472030525
membership_s33   membership_s33 0.463527568
graph7                   graph7 0.452508116
orbit5                   orbit5 0.446535391
bigcom1                 bigcom1 0.444759953
orbit27                 orbit27 0.438418380
orbit53                 orbit53 0.421720547
orbit62                 orbit62 0.401602930
graph1                   graph1 0.401519321
bigcom46               bigcom46 0.398523632
orbit26                 orbit26 0.377162409
orbit63                 orbit63 0.361997569
orbit45                 orbit45 0.356671417
graph28                 graph28 0.354199369
graph16                 graph16 0.342891072
orbit64                 orbit64 0.328497850
orbit35                 orbit35 0.322241171
orbit20                 orbit20 0.320645943
bigcom365             bigcom365 0.318023022
orbit17                 orbit17 0.302341139
orbit39                 orbit39 0.300145580
orbit9                   orbit9 0.295859764
orbit19                 orbit19 0.291916744
orbit66                 orbit66 0.285369444
orbit31                 orbit31 0.284528917
pdi                         pdi 0.275380709
orbit16                 orbit16 0.266709528
hubscore               hubscore 0.263886938
orbit50                 orbit50 0.262539621
membership_s32   membership_s32 0.259750973
graph24                 graph24 0.258969206
orbit15                 orbit15 0.258023623
orbit12                 orbit12 0.257320436
orbit65                 orbit65 0.255028106
orbit70                 orbit70 0.253660399
membership_s31   membership_s31 0.251226203
graph26                 graph26 0.244767857
orbit57                 orbit57 0.243568505
orbit37                 orbit37 0.230920833
bigcom4                 bigcom4 0.227933109
orbit61                 orbit61 0.227153511
orbit52                 orbit52 0.225245685
orbit22                 orbit22 0.221999841
orbit32                 orbit32 0.221995560
upto_fourth         upto_fourth 0.216879028
upto_sixth           upto_sixth 0.208420944
membership_s18   membership_s18 0.203613219
orbit4                   orbit4 0.199797322
bigcom44               bigcom44 0.192396937
orbit2                   orbit2 0.172797592
orbit68                 orbit68 0.171481073
orbit47                 orbit47 0.167181236
graph2                   graph2 0.166512241
orbit55                 orbit55 0.166245325
AP                           AP 0.162379396
orbit41                 orbit41 0.160890944
membership_s24   membership_s24 0.153555890
orbit38                 orbit38 0.149939628
orbit51                 orbit51 0.149453320
membership_s21   membership_s21 0.148754685
orbit30                 orbit30 0.141474679
graph18                 graph18 0.139616761
upto_third           upto_third 0.137400258
graph29                 graph29 0.134849635
bigcom72               bigcom72 0.134095956
membership_s5     membership_s5 0.132282214
orbit58                 orbit58 0.126260478
orbit71                 orbit71 0.124833173
selfinter             selfinter 0.123486935
bigcom116             bigcom116 0.115407148
membership_s27   membership_s27 0.112590412
orbit54                 orbit54 0.111965541
graph0                   graph0 0.108592926
orbit40                 orbit40 0.107019873
orbit10                 orbit10 0.105011440
membership_s6     membership_s6 0.103804466
orbit7                   orbit7 0.102921942
graph21                 graph21 0.096106976
membership_s36   membership_s36 0.094253717
orbit60                 orbit60 0.091565932
orbit43                 orbit43 0.090945297
orbit1                   orbit1 0.086251825
orbit69                 orbit69 0.085209915
graph8                   graph8 0.084450893
membership_s15   membership_s15 0.078051991
second                   second 0.078041009
orbit11                 orbit11 0.070422311
bigcom28               bigcom28 0.067501826
evcent                   evcent 0.065140580
orbit13                 orbit13 0.064760676
membership_s30   membership_s30 0.059191165
orbit25                 orbit25 0.055262191
orbit67                 orbit67 0.054663707
orbit48                 orbit48 0.042013631
ecc                         ecc 0.035850688
orbit29                 orbit29 0.033187486
orbit33                 orbit33 0.033090251
orbit21                 orbit21 0.029287444
bigcom274             bigcom274 0.024106181
bigcom3                 bigcom3 0.013184602
orbit23                 orbit23 0.012477416
orbit44                 orbit44 0.009865577
orbit0                   orbit0 0.000000000
orbit3                   orbit3 0.000000000
orbit6                   orbit6 0.000000000
orbit8                   orbit8 0.000000000
orbit14                 orbit14 0.000000000
orbit34                 orbit34 0.000000000
orbit72                 orbit72 0.000000000
eccrad                   eccrad 0.000000000
first                     first 0.000000000
upto_second         upto_second 0.000000000
bigcom2                 bigcom2 0.000000000
bigcom6                 bigcom6 0.000000000
bigcom8                 bigcom8 0.000000000
bigcom9                 bigcom9 0.000000000
bigcom11               bigcom11 0.000000000
bigcom13               bigcom13 0.000000000
bigcom15               bigcom15 0.000000000
bigcom16               bigcom16 0.000000000
bigcom21               bigcom21 0.000000000
bigcom22               bigcom22 0.000000000
bigcom24               bigcom24 0.000000000
bigcom26               bigcom26 0.000000000
bigcom30               bigcom30 0.000000000
bigcom31               bigcom31 0.000000000
bigcom32               bigcom32 0.000000000
bigcom33               bigcom33 0.000000000
bigcom34               bigcom34 0.000000000
bigcom36               bigcom36 0.000000000
bigcom37               bigcom37 0.000000000
bigcom38               bigcom38 0.000000000
bigcom39               bigcom39 0.000000000
bigcom40               bigcom40 0.000000000
bigcom43               bigcom43 0.000000000
bigcom47               bigcom47 0.000000000
bigcom49               bigcom49 0.000000000
bigcom50               bigcom50 0.000000000
bigcom51               bigcom51 0.000000000
bigcom52               bigcom52 0.000000000
bigcom54               bigcom54 0.000000000
bigcom56               bigcom56 0.000000000
bigcom62               bigcom62 0.000000000
bigcom66               bigcom66 0.000000000
bigcom68               bigcom68 0.000000000
bigcom69               bigcom69 0.000000000
bigcom71               bigcom71 0.000000000
bigcom73               bigcom73 0.000000000
bigcom74               bigcom74 0.000000000
bigcom75               bigcom75 0.000000000
bigcom76               bigcom76 0.000000000
bigcom79               bigcom79 0.000000000
bigcom80               bigcom80 0.000000000
bigcom82               bigcom82 0.000000000
bigcom83               bigcom83 0.000000000
bigcom85               bigcom85 0.000000000
bigcom87               bigcom87 0.000000000
bigcom89               bigcom89 0.000000000
bigcom91               bigcom91 0.000000000
bigcom92               bigcom92 0.000000000
bigcom93               bigcom93 0.000000000
bigcom96               bigcom96 0.000000000
bigcom97               bigcom97 0.000000000
bigcom98               bigcom98 0.000000000
bigcom99               bigcom99 0.000000000
bigcom101             bigcom101 0.000000000
bigcom104             bigcom104 0.000000000
bigcom106             bigcom106 0.000000000
bigcom109             bigcom109 0.000000000
bigcom113             bigcom113 0.000000000
bigcom120             bigcom120 0.000000000
bigcom123             bigcom123 0.000000000
bigcom126             bigcom126 0.000000000
bigcom127             bigcom127 0.000000000
bigcom137             bigcom137 0.000000000
bigcom139             bigcom139 0.000000000
bigcom140             bigcom140 0.000000000
bigcom143             bigcom143 0.000000000
bigcom145             bigcom145 0.000000000
bigcom146             bigcom146 0.000000000
bigcom147             bigcom147 0.000000000
bigcom149             bigcom149 0.000000000
bigcom153             bigcom153 0.000000000
bigcom154             bigcom154 0.000000000
bigcom156             bigcom156 0.000000000
bigcom157             bigcom157 0.000000000
bigcom158             bigcom158 0.000000000
bigcom160             bigcom160 0.000000000
bigcom161             bigcom161 0.000000000
bigcom162             bigcom162 0.000000000
bigcom164             bigcom164 0.000000000
bigcom166             bigcom166 0.000000000
bigcom167             bigcom167 0.000000000
bigcom171             bigcom171 0.000000000
bigcom173             bigcom173 0.000000000
bigcom175             bigcom175 0.000000000
bigcom176             bigcom176 0.000000000
bigcom177             bigcom177 0.000000000
bigcom178             bigcom178 0.000000000
bigcom180             bigcom180 0.000000000
bigcom184             bigcom184 0.000000000
bigcom186             bigcom186 0.000000000
bigcom187             bigcom187 0.000000000
bigcom189             bigcom189 0.000000000
bigcom194             bigcom194 0.000000000
bigcom195             bigcom195 0.000000000
bigcom196             bigcom196 0.000000000
bigcom204             bigcom204 0.000000000
bigcom205             bigcom205 0.000000000
bigcom212             bigcom212 0.000000000
bigcom214             bigcom214 0.000000000
bigcom222             bigcom222 0.000000000
bigcom223             bigcom223 0.000000000
bigcom226             bigcom226 0.000000000
bigcom227             bigcom227 0.000000000
bigcom229             bigcom229 0.000000000
bigcom233             bigcom233 0.000000000
bigcom236             bigcom236 0.000000000
bigcom237             bigcom237 0.000000000
bigcom246             bigcom246 0.000000000
bigcom248             bigcom248 0.000000000
bigcom249             bigcom249 0.000000000
bigcom250             bigcom250 0.000000000
bigcom254             bigcom254 0.000000000
bigcom266             bigcom266 0.000000000
bigcom269             bigcom269 0.000000000
bigcom272             bigcom272 0.000000000
bigcom281             bigcom281 0.000000000
bigcom291             bigcom291 0.000000000
bigcom292             bigcom292 0.000000000
bigcom295             bigcom295 0.000000000
bigcom299             bigcom299 0.000000000
bigcom301             bigcom301 0.000000000
bigcom306             bigcom306 0.000000000
bigcom309             bigcom309 0.000000000
bigcom314             bigcom314 0.000000000
bigcom321             bigcom321 0.000000000
bigcom341             bigcom341 0.000000000
bigcom350             bigcom350 0.000000000
bigcom353             bigcom353 0.000000000
bigcom359             bigcom359 0.000000000
bigcom363             bigcom363 0.000000000
bigcom385             bigcom385 0.000000000
bigcom386             bigcom386 0.000000000
bigcom408             bigcom408 0.000000000
bigcom412             bigcom412 0.000000000
bigcom480             bigcom480 0.000000000
membership_s3     membership_s3 0.000000000
membership_s4     membership_s4 0.000000000
membership_s7     membership_s7 0.000000000
membership_s9     membership_s9 0.000000000
membership_s11   membership_s11 0.000000000
membership_s12   membership_s12 0.000000000
membership_s14   membership_s14 0.000000000
membership_s16   membership_s16 0.000000000
membership_s17   membership_s17 0.000000000
membership_s20   membership_s20 0.000000000
membership_s22   membership_s22 0.000000000
membership_s25   membership_s25 0.000000000
membership_s26   membership_s26 0.000000000
membership_s28   membership_s28 0.000000000
membership_s37   membership_s37 0.000000000
[1] "Dataset: all_targets Model RF, run: 4 of 10 2015-06-18 12:39:25"
     |      Out-of-bag   |
Tree |      MSE  %Var(y) |
   1 | 0.009631   151.41 |
   2 |  0.01021   160.53 |
   3 | 0.009867   155.13 |
   4 | 0.009976   156.84 |
   5 |     0.01   157.21 |
   6 |  0.00989   155.48 |
   7 | 0.009674   152.09 |
   8 | 0.009579   150.59 |
   9 | 0.009169   144.15 |
  10 | 0.009164   144.08 |
  11 | 0.008777   137.98 |
  12 | 0.008546   134.36 |
  13 |  0.00838   131.75 |
  14 | 0.008254   129.76 |
  15 | 0.008065   126.80 |
  16 | 0.008081   127.05 |
  17 | 0.007955   125.06 |
  18 | 0.007935   124.75 |
  19 | 0.007915   124.43 |
  20 | 0.007908   124.33 |
  21 | 0.007891   124.06 |
  22 | 0.007844   123.32 |
  23 | 0.007806   122.73 |
  24 | 0.007757   121.95 |
  25 | 0.007691   120.91 |
  26 | 0.007669   120.57 |
  27 | 0.007618   119.76 |
  28 | 0.007587   119.28 |
  29 | 0.007533   118.43 |
  30 | 0.007501   117.92 |
  31 | 0.007461   117.30 |
  32 | 0.007442   116.99 |
  33 | 0.007435   116.89 |
  34 | 0.007402   116.37 |
  35 | 0.007391   116.20 |
  36 | 0.007352   115.58 |
  37 | 0.007351   115.57 |
  38 | 0.007331   115.25 |
  39 | 0.007313   114.98 |
  40 | 0.007292   114.63 |
  41 | 0.007293   114.66 |
  42 | 0.007294   114.67 |
  43 | 0.007286   114.54 |
  44 | 0.007277   114.40 |
  45 | 0.007265   114.21 |
  46 |  0.00726   114.14 |
  47 |  0.00725   113.99 |
  48 | 0.007235   113.75 |
  49 | 0.007216   113.44 |
  50 | 0.007193   113.08 |
  51 | 0.007187   112.99 |
  52 | 0.007182   112.91 |
  53 |  0.00718   112.88 |
  54 |  0.00718   112.89 |
  55 | 0.007167   112.67 |
  56 | 0.007154   112.47 |
  57 | 0.007153   112.45 |
  58 | 0.007149   112.38 |
  59 | 0.007145   112.32 |
  60 | 0.007159   112.54 |
  61 | 0.007155   112.48 |
  62 | 0.007157   112.52 |
  63 |  0.00717   112.72 |
  64 | 0.007166   112.66 |
  65 | 0.007158   112.53 |
  66 | 0.007149   112.39 |
  67 | 0.007156   112.51 |
  68 | 0.007149   112.39 |
  69 | 0.007141   112.27 |
  70 | 0.007136   112.18 |
  71 | 0.007128   112.07 |
  72 | 0.007133   112.14 |
  73 | 0.007125   112.02 |
  74 | 0.007125   112.02 |
  75 | 0.007113   111.83 |
  76 | 0.007105   111.71 |
  77 |   0.0071   111.63 |
  78 | 0.007098   111.60 |
  79 | 0.007094   111.53 |
  80 | 0.007095   111.54 |
  81 |   0.0071   111.63 |
  82 | 0.007097   111.58 |
  83 |   0.0071   111.61 |
  84 | 0.007098   111.59 |
  85 | 0.007097   111.57 |
  86 | 0.007088   111.43 |
  87 | 0.007083   111.36 |
  88 | 0.007086   111.41 |
  89 | 0.007079   111.30 |
  90 | 0.007075   111.23 |
  91 | 0.007068   111.11 |
  92 | 0.007059   110.97 |
  93 | 0.007056   110.93 |
  94 | 0.007056   110.93 |
  95 | 0.007051   110.85 |
  96 | 0.007042   110.72 |
  97 | 0.007044   110.75 |
  98 | 0.007043   110.73 |
  99 |  0.00704   110.68 |
 100 | 0.007041   110.69 |
[1] "Random Forest variable coefficients"
                      %IncMSE IncNodePurity
graph5           2.401722e-03  2.662063e-01
graph6           2.058697e-03  4.461950e-01
graph7           3.235678e-03  1.702926e-01
graph8           2.987306e-04  3.144701e-02
graph9           1.614969e-03  3.714358e-01
graph10          4.374293e-03  5.946853e-01
graph11          5.004051e-03  7.165242e-01
graph12          2.455731e-03  3.734235e-01
graph13          1.720181e-03  3.423006e-01
graph14          4.738037e-03  6.438979e-01
graph15          1.036796e-02  1.853455e-01
graph16          1.428161e-03  4.875938e-01
graph17          2.680427e-03  2.840194e-01
graph18          3.470243e-03  1.329084e-01
graph19          4.328530e-03  4.366430e-01
graph20          1.514215e-03  1.287160e-01
graph21          1.103223e-03  3.421382e-01
graph22          1.138075e-03  1.356772e-01
graph23          2.135795e-03  2.710618e-01
graph24          1.638053e-03  1.925368e-01
graph25          4.097765e-04  1.845299e-01
graph26          8.035884e-04  1.271019e-01
graph27          4.946310e-05  1.454813e-01
graph28          9.628195e-04  1.189327e-01
graph29         -2.858972e-06  5.894091e-02
orbit0           4.284476e-03  1.308364e-01
orbit1           2.762777e-03  4.115358e-01
orbit2           1.940961e-03  2.973398e-01
orbit3           5.421118e-05  9.822375e-03
orbit4           2.779251e-03  3.444937e-01
orbit5           4.039865e-03  3.440117e-01
orbit6           3.613464e-03  3.960032e-01
orbit7           2.448583e-03  3.106956e-01
orbit8           7.309431e-04  1.806189e-01
orbit9           6.278692e-04  2.896784e-01
orbit10          1.583439e-03  1.671148e-01
orbit11          8.725918e-04  9.927375e-02
orbit12          1.536540e-03  1.864449e-01
orbit13          6.219657e-04  1.168465e-01
orbit14          1.343195e-03  5.095842e-02
orbit15          2.034953e-03  4.584130e-01
orbit16          3.913281e-03  2.722432e-01
orbit17          8.122181e-03  4.188103e-01
orbit18          9.519496e-03  9.074415e-01
orbit19          1.694482e-03  4.315810e-01
orbit20          4.812655e-03  3.590006e-01
orbit21          3.914489e-03  2.769765e-01
orbit22          5.243439e-03  5.709079e-01
orbit23          3.622178e-03  2.497397e-01
orbit24          3.793905e-03  7.308099e-01
orbit25          4.777647e-03  2.057697e-01
orbit26          4.929233e-03  2.044321e-01
orbit27          9.355462e-03  5.877091e-01
orbit28          6.313299e-03  3.748982e-01
orbit29          2.084320e-04  2.926955e-01
orbit30          2.772038e-03  2.744449e-01
orbit31          2.989635e-03  5.243777e-01
orbit32          5.654348e-03  2.243819e-01
orbit33          7.479328e-04  1.247377e-01
orbit34          1.419328e-02  1.596051e-01
orbit35          2.211409e-03  4.288312e-01
orbit36          3.006223e-03  3.391949e-01
orbit37          9.329588e-04  2.829791e-01
orbit38          4.151158e-03  1.543001e-01
orbit39          2.218781e-03  4.387344e-01
orbit40          2.316738e-03  1.470097e-01
orbit41          1.335100e-03  1.177120e-01
orbit42          1.840552e-04  1.288052e-01
orbit43          3.364111e-03  2.117945e-01
orbit44          6.680741e-06  1.199781e-02
orbit45          4.222157e-03  3.642702e-01
orbit46          6.460657e-03  4.403079e-01
orbit47          2.138327e-03  1.601566e-01
orbit48          1.659211e-04  7.315068e-02
orbit49          3.889355e-03  4.087237e-01
orbit50          1.384206e-03  1.214150e-01
orbit51          3.507946e-03  1.097001e-01
orbit52          3.647944e-03  2.117825e-01
orbit53          2.307680e-03  1.516743e-01
orbit54          3.221537e-04  2.107157e-01
orbit55          4.419004e-04  5.092203e-02
orbit56          3.424316e-03  5.522192e-01
orbit57          1.706603e-04  2.176946e-02
orbit58          1.288769e-03  1.047382e-01
orbit59          3.775210e-03  4.067156e-01
orbit60          1.322464e-03  1.557257e-01
orbit61          2.244254e-03  2.019305e-01
orbit62          1.175765e-03  2.554938e-01
orbit63          9.912231e-04  1.393154e-01
orbit64          9.533640e-04  2.092520e-01
orbit65          1.821724e-03  2.326050e-01
orbit66          1.336080e-03  1.120443e-01
orbit67          1.129688e-05  4.714035e-02
orbit68          3.095474e-04  2.638127e-01
orbit69          9.153478e-05  1.092804e-01
orbit70          1.087426e-03  3.178302e-01
orbit71          2.019439e-05  2.338030e-02
orbit72         -5.619240e-07  4.724316e-03
AP               2.344414e-05  4.192128e-02
bet              1.589458e-03  6.406184e-01
ecc             -7.965112e-07  3.843247e-02
eccrad           1.749547e-04  6.501333e-02
close            1.973259e-03  3.495451e-01
constraint       4.266053e-03  4.939533e-01
coreness         8.895144e-04  3.282683e-01
knn              4.068146e-03  1.006014e+00
hubscore         9.323661e-04  5.421975e-01
pagerank         2.232451e-03  7.827769e-01
trans            1.519587e-03  4.043752e-01
evcent           4.419335e-03  4.801386e-01
first            1.856860e-03  1.586519e-01
upto_second      3.301416e-03  4.829603e-01
upto_third       3.519742e-03  2.330203e-01
upto_fourth      1.240828e-03  4.000375e-01
upto_fifth       1.322859e-03  3.333942e-01
upto_sixth       1.640514e-03  2.135630e-01
second           2.284606e-03  3.592095e-01
third            6.280686e-03  9.295443e-01
fourth           2.617249e-03  8.997682e-01
fifth            2.486473e-03  8.761832e-01
sixth            2.509571e-03  6.389225e-01
ratio1           3.163730e-03  9.290239e-01
ratio2           2.282789e-03  1.162744e+00
ratio3           4.351329e-03  9.055540e-01
ratio4           3.674766e-03  1.004648e+00
ratio5           2.600151e-03  1.330185e+00
ratio6           1.819692e-03  6.556573e-01
selfinter        1.289568e-04  1.505641e-01
walktrap_vertex  3.325477e-03  7.185642e-01
bigcom1          8.188106e-05  1.500470e-01
bigcom2          0.000000e+00  0.000000e+00
bigcom3          1.862404e-04  5.015989e-02
bigcom4          1.758295e-04  6.855309e-02
bigcom6          0.000000e+00  0.000000e+00
bigcom8          0.000000e+00  0.000000e+00
bigcom9          0.000000e+00  0.000000e+00
bigcom11         0.000000e+00  0.000000e+00
bigcom13         0.000000e+00  0.000000e+00
bigcom15         0.000000e+00  0.000000e+00
bigcom16         0.000000e+00  0.000000e+00
bigcom21         0.000000e+00  0.000000e+00
bigcom22        -2.565372e-06  1.126919e-02
bigcom24         0.000000e+00  0.000000e+00
bigcom26         0.000000e+00  0.000000e+00
bigcom28         5.260715e-05  1.329042e-01
bigcom30         0.000000e+00  0.000000e+00
bigcom31         0.000000e+00  0.000000e+00
bigcom32         0.000000e+00  0.000000e+00
bigcom33         0.000000e+00  0.000000e+00
bigcom34         0.000000e+00  0.000000e+00
bigcom36         0.000000e+00  0.000000e+00
bigcom37         0.000000e+00  0.000000e+00
bigcom38         0.000000e+00  1.084202e-21
bigcom39         0.000000e+00  1.084202e-21
bigcom40        -1.202682e-06  3.587566e-02
bigcom43         0.000000e+00  0.000000e+00
bigcom44         1.024572e-04  1.144127e-01
bigcom46        -2.765742e-05  1.052395e-01
bigcom47         0.000000e+00  0.000000e+00
bigcom49         0.000000e+00  0.000000e+00
bigcom50         0.000000e+00  0.000000e+00
bigcom51         0.000000e+00  0.000000e+00
bigcom52         0.000000e+00  0.000000e+00
bigcom54         0.000000e+00  0.000000e+00
bigcom56         0.000000e+00  0.000000e+00
bigcom62         0.000000e+00  0.000000e+00
bigcom66         0.000000e+00  0.000000e+00
bigcom68         0.000000e+00  0.000000e+00
bigcom69         0.000000e+00  0.000000e+00
bigcom71         0.000000e+00  0.000000e+00
bigcom72        -2.361536e-05  3.019723e-01
bigcom73         0.000000e+00  0.000000e+00
bigcom74         0.000000e+00  0.000000e+00
bigcom75         0.000000e+00  0.000000e+00
bigcom76         0.000000e+00  0.000000e+00
bigcom77         3.400593e-05  2.954944e-01
bigcom79         0.000000e+00  0.000000e+00
bigcom80         0.000000e+00  0.000000e+00
bigcom82         0.000000e+00  0.000000e+00
bigcom83         0.000000e+00  0.000000e+00
bigcom84         5.238840e-05  2.291052e-01
bigcom85         0.000000e+00  0.000000e+00
bigcom87         0.000000e+00  0.000000e+00
bigcom89         0.000000e+00  0.000000e+00
bigcom91         0.000000e+00  0.000000e+00
bigcom92         0.000000e+00  0.000000e+00
bigcom93         0.000000e+00  1.084202e-21
bigcom96         0.000000e+00  0.000000e+00
bigcom97         0.000000e+00  0.000000e+00
bigcom98         0.000000e+00  0.000000e+00
bigcom99         0.000000e+00  0.000000e+00
bigcom101        0.000000e+00  0.000000e+00
bigcom104        0.000000e+00  0.000000e+00
bigcom106        0.000000e+00  0.000000e+00
bigcom109        0.000000e+00  0.000000e+00
bigcom113        0.000000e+00  0.000000e+00
bigcom116        3.030713e-05  3.122898e-02
bigcom120        0.000000e+00  0.000000e+00
bigcom123        0.000000e+00  0.000000e+00
bigcom126        0.000000e+00  0.000000e+00
bigcom127        0.000000e+00  0.000000e+00
bigcom137        0.000000e+00  0.000000e+00
bigcom139        0.000000e+00  0.000000e+00
bigcom140        0.000000e+00  0.000000e+00
bigcom143        0.000000e+00  0.000000e+00
bigcom145        0.000000e+00  0.000000e+00
bigcom146        0.000000e+00  0.000000e+00
bigcom147        0.000000e+00  0.000000e+00
bigcom149        0.000000e+00  0.000000e+00
bigcom153        0.000000e+00  0.000000e+00
bigcom154        0.000000e+00  0.000000e+00
bigcom156        0.000000e+00  0.000000e+00
bigcom157        0.000000e+00  0.000000e+00
bigcom158        0.000000e+00  0.000000e+00
bigcom160        0.000000e+00  0.000000e+00
bigcom161        0.000000e+00  0.000000e+00
bigcom162        0.000000e+00  0.000000e+00
bigcom164        0.000000e+00  0.000000e+00
bigcom166        0.000000e+00  0.000000e+00
bigcom167        0.000000e+00  0.000000e+00
bigcom171        0.000000e+00  0.000000e+00
bigcom173        0.000000e+00  0.000000e+00
bigcom175        0.000000e+00  0.000000e+00
bigcom176        0.000000e+00  0.000000e+00
bigcom177        0.000000e+00  0.000000e+00
bigcom178        0.000000e+00  0.000000e+00
bigcom180        0.000000e+00  0.000000e+00
bigcom181        5.820870e-06  1.362518e-01
bigcom184        0.000000e+00  0.000000e+00
bigcom186        0.000000e+00  0.000000e+00
bigcom187        0.000000e+00  0.000000e+00
bigcom189        0.000000e+00  0.000000e+00
bigcom194        0.000000e+00  0.000000e+00
bigcom195        0.000000e+00  0.000000e+00
bigcom196        0.000000e+00  0.000000e+00
bigcom204        0.000000e+00  0.000000e+00
bigcom205        0.000000e+00  0.000000e+00
bigcom212        0.000000e+00  0.000000e+00
bigcom214        0.000000e+00  0.000000e+00
bigcom222        0.000000e+00  0.000000e+00
bigcom223        0.000000e+00  0.000000e+00
bigcom226        0.000000e+00  1.084202e-21
bigcom227        0.000000e+00  0.000000e+00
bigcom229        0.000000e+00  0.000000e+00
bigcom233        0.000000e+00  0.000000e+00
bigcom236        0.000000e+00  0.000000e+00
bigcom237        0.000000e+00  0.000000e+00
bigcom246        0.000000e+00  0.000000e+00
bigcom248        0.000000e+00  0.000000e+00
bigcom249        0.000000e+00  0.000000e+00
bigcom250        0.000000e+00  0.000000e+00
bigcom254        0.000000e+00  0.000000e+00
bigcom266        0.000000e+00  0.000000e+00
bigcom269        0.000000e+00  0.000000e+00
bigcom272        0.000000e+00  0.000000e+00
bigcom274        4.995941e-06  5.167969e-02
bigcom281        0.000000e+00  0.000000e+00
bigcom291        0.000000e+00  0.000000e+00
bigcom292        0.000000e+00  0.000000e+00
bigcom295        0.000000e+00  0.000000e+00
bigcom299        0.000000e+00  0.000000e+00
bigcom301        0.000000e+00  0.000000e+00
bigcom306        0.000000e+00  0.000000e+00
bigcom309        0.000000e+00  0.000000e+00
bigcom314        0.000000e+00  0.000000e+00
bigcom321        0.000000e+00  0.000000e+00
bigcom341        0.000000e+00  0.000000e+00
bigcom350        0.000000e+00  0.000000e+00
bigcom353        0.000000e+00  0.000000e+00
bigcom359        0.000000e+00  0.000000e+00
bigcom363        0.000000e+00  0.000000e+00
bigcom365        1.485795e-05  3.321967e-01
bigcom385        0.000000e+00  0.000000e+00
bigcom386        0.000000e+00  0.000000e+00
bigcom408        0.000000e+00  0.000000e+00
bigcom412        0.000000e+00  0.000000e+00
bigcom480        0.000000e+00  0.000000e+00
spin_vertex      1.491864e-03  8.879508e-01
membership_s1    1.998559e-05  1.370946e-01
membership_s3    0.000000e+00  0.000000e+00
membership_s4    8.072807e-06  4.596816e-02
membership_s5    4.779847e-05  1.282883e-01
membership_s6   -2.177846e-05  2.211119e-02
membership_s7    1.962211e-05  4.874220e-02
membership_s8   -2.650217e-05  2.268392e-01
membership_s9    0.000000e+00  0.000000e+00
membership_s11   0.000000e+00  0.000000e+00
membership_s12   0.000000e+00  0.000000e+00
membership_s14   0.000000e+00  0.000000e+00
membership_s15   7.275726e-05  1.004843e-01
membership_s16   0.000000e+00  0.000000e+00
membership_s17   0.000000e+00  0.000000e+00
membership_s18  -9.547020e-06  1.064537e-01
membership_s20   0.000000e+00  0.000000e+00
membership_s21   4.058271e-05  6.961231e-02
membership_s22   0.000000e+00  0.000000e+00
membership_s24   3.268322e-05  6.888820e-02
membership_s25   0.000000e+00  0.000000e+00
membership_s26   0.000000e+00  5.421011e-22
membership_s27   5.089249e-05  2.516162e-01
membership_s28   0.000000e+00  0.000000e+00
membership_s30   1.563284e-04  1.611329e-01
membership_s31   2.488018e-04  1.601453e-01
membership_s32   3.162361e-06  1.599561e-01
membership_s33  -3.240073e-05  2.632661e-01
membership_s36   7.604783e-05  9.966948e-02
membership_s37   0.000000e+00  1.084202e-21
V1               3.922692e-03  1.202770e+00
V2               1.844524e-03  1.779992e+00
pdi              3.131181e-04  2.545355e-01
adhesion         8.859454e-03  1.777913e+00
cohesion         9.114431e-03  1.841988e+00
inner            3.113758e-03  1.521865e+00
outer            1.155370e-03  8.262270e-01
ioratio          5.253212e-03  1.546360e+00
comsize          6.757283e-04  1.025829e+00
[1] "Dataset: all_targets Model GLM, run: 4 of 10 2015-06-18 12:43:37"
[1] "glmnet variable coefficients"
                     [,1]          [,2]
(Intercept)     -5.044765 -2.581671e+01
graph0           0.000000  0.000000e+00
graph1           0.000000 -4.198351e-07
graph2           0.000000 -4.250826e-03
graph3           0.000000  0.000000e+00
graph4           0.000000  0.000000e+00
graph5           0.000000  6.983469e-06
graph6           0.000000  0.000000e+00
graph7           0.000000  4.941200e-09
graph8           0.000000 -1.511798e-04
graph9           0.000000  0.000000e+00
graph10          0.000000  0.000000e+00
graph11          0.000000  0.000000e+00
graph12          0.000000  0.000000e+00
graph13          0.000000  0.000000e+00
graph14          0.000000  0.000000e+00
graph15          0.000000  3.749498e-07
graph16          0.000000  0.000000e+00
graph17          0.000000 -2.537729e-08
graph18          0.000000  0.000000e+00
graph19          0.000000  5.566300e-07
graph20          0.000000 -2.782067e-06
graph21          0.000000  0.000000e+00
graph22          0.000000  0.000000e+00
graph23          0.000000  0.000000e+00
graph24          0.000000  0.000000e+00
graph25          0.000000  3.933521e-06
graph26          0.000000  0.000000e+00
graph27          0.000000  0.000000e+00
graph28          0.000000  0.000000e+00
graph29          0.000000 -1.531057e-03
orbit0           0.000000  0.000000e+00
orbit1           0.000000  5.968443e-07
orbit2           0.000000 -1.433581e-06
orbit3           0.000000 -3.387324e-03
orbit4           0.000000 -7.152904e-07
orbit5           0.000000  0.000000e+00
orbit6           0.000000  0.000000e+00
orbit7           0.000000  0.000000e+00
orbit8           0.000000  3.910679e-05
orbit9           0.000000  0.000000e+00
orbit10          0.000000  1.166948e-08
orbit11          0.000000  0.000000e+00
orbit12          0.000000 -7.660282e-06
orbit13          0.000000  5.448015e-05
orbit14          0.000000 -9.884146e-05
orbit15          0.000000  3.231808e-08
orbit16          0.000000  0.000000e+00
orbit17          0.000000  4.206619e-08
orbit18          0.000000 -7.086679e-09
orbit19          0.000000 -9.681957e-10
orbit20          0.000000 -5.683738e-09
orbit21          0.000000  0.000000e+00
orbit22          0.000000  5.937210e-12
orbit23          0.000000  0.000000e+00
orbit24          0.000000  8.571896e-08
orbit25          0.000000  5.518880e-08
orbit26          0.000000  0.000000e+00
orbit27          0.000000  3.615227e-06
orbit28          0.000000  4.091323e-08
orbit29          0.000000 -4.475631e-08
orbit30          0.000000  0.000000e+00
orbit31          0.000000  0.000000e+00
orbit32          0.000000  1.953001e-08
orbit33          0.000000  0.000000e+00
orbit34          0.000000  1.664832e-07
orbit35          0.000000 -6.737636e-07
orbit36          0.000000  1.354101e-07
orbit37          0.000000 -7.082412e-07
orbit38          0.000000  0.000000e+00
orbit39          0.000000  5.387951e-06
orbit40          0.000000 -9.178096e-08
orbit41          0.000000 -2.490537e-06
orbit42          0.000000  0.000000e+00
orbit43          0.000000  3.973623e-06
orbit44          0.000000 -3.002708e-06
orbit45          0.000000  7.453991e-07
orbit46          0.000000  1.510492e-06
orbit47          0.000000  1.796577e-06
orbit48          0.000000  5.972368e-07
orbit49          0.000000 -7.547710e-06
orbit50          0.000000 -3.198602e-07
orbit51          0.000000  0.000000e+00
orbit52          0.000000 -8.037058e-06
orbit53          0.000000  0.000000e+00
orbit54          0.000000 -9.394142e-06
orbit55          0.000000  5.052975e-07
orbit56          0.000000 -4.102045e-05
orbit57          0.000000  0.000000e+00
orbit58          0.000000  0.000000e+00
orbit59          0.000000  4.308900e-06
orbit60          0.000000  0.000000e+00
orbit61          0.000000 -5.316529e-08
orbit62          0.000000 -1.965856e-04
orbit63          0.000000  1.766689e-06
orbit64          0.000000  2.265170e-04
orbit65          0.000000 -1.255255e-04
orbit66          0.000000  9.489131e-07
orbit67          0.000000  0.000000e+00
orbit68          0.000000  2.543715e-06
orbit69          0.000000 -3.456349e-06
orbit70          0.000000 -3.189482e-04
orbit71          0.000000  1.110024e-05
orbit72          0.000000 -8.274054e-04
AP               0.000000 -4.710598e-02
bet              0.000000  3.241010e-07
ecc              0.000000 -1.839729e-01
eccrad           0.000000 -1.013448e+00
close            0.000000  0.000000e+00
constraint       0.000000 -2.458919e-01
coreness         0.000000  2.276559e-03
knn              0.000000  6.340116e-04
hubscore         0.000000  0.000000e+00
pagerank         0.000000 -7.034446e-01
trans            0.000000  3.062394e-02
evcent           0.000000  0.000000e+00
first            0.000000  0.000000e+00
upto_second      0.000000  1.665091e-05
upto_third       0.000000  0.000000e+00
upto_fourth      0.000000 -1.606841e-05
upto_fifth       0.000000  0.000000e+00
upto_sixth       0.000000  1.780013e-03
second           0.000000  1.073372e-05
third            0.000000 -8.113100e-05
fourth           0.000000  0.000000e+00
fifth            0.000000  4.286485e-05
sixth            0.000000  5.717028e-04
ratio1           0.000000  4.616300e-04
ratio2           0.000000 -2.898194e-04
ratio3           0.000000 -8.233606e-03
ratio4           0.000000  0.000000e+00
ratio5           0.000000  0.000000e+00
ratio6           0.000000 -2.560289e-04
selfinter        0.000000 -2.778579e-01
walktrap_vertex  0.000000 -1.808005e-01
bigcom1          0.000000 -3.015764e-01
bigcom2          0.000000 -1.211798e+00
bigcom3          0.000000 -2.606493e-01
bigcom4          0.000000 -1.609735e-01
bigcom6          0.000000 -8.371854e-01
bigcom8          0.000000 -2.203462e+00
bigcom9          0.000000 -1.726307e+00
bigcom11         0.000000 -1.060409e+00
bigcom13         0.000000 -1.473330e+00
bigcom15         0.000000 -8.986798e-01
bigcom16         0.000000 -1.019230e+00
bigcom21         0.000000 -1.797506e+00
bigcom22         0.000000 -5.932337e-01
bigcom24         0.000000 -9.124793e-01
bigcom26         0.000000 -1.650576e+00
bigcom28         0.000000 -1.792295e-01
bigcom30         0.000000 -1.982412e+00
bigcom31         0.000000 -1.116413e+00
bigcom32         0.000000 -8.847421e-01
bigcom33         0.000000 -9.447718e-01
bigcom34         0.000000 -1.093273e+00
bigcom36         0.000000 -1.082761e+00
bigcom37         0.000000 -2.569217e+00
bigcom38         0.000000 -1.224559e+00
bigcom39         0.000000 -1.124289e+00
bigcom40         0.000000 -2.965447e-01
bigcom43         0.000000 -1.145057e+00
bigcom44         0.000000  2.375442e-01
bigcom46         0.000000  1.807692e+00
bigcom47         0.000000 -9.674164e-01
bigcom49         0.000000 -1.202920e+00
bigcom50         0.000000 -1.086622e+00
bigcom51         0.000000 -9.421965e-01
bigcom52         0.000000 -8.985970e-01
bigcom54         0.000000 -9.853907e-01
bigcom56         0.000000 -1.103869e+00
bigcom62         0.000000 -7.667665e-01
bigcom66         0.000000 -8.441802e-01
bigcom68         0.000000 -9.329406e-01
bigcom69         0.000000 -1.246344e+00
bigcom71         0.000000 -1.263623e+00
bigcom72         0.000000  2.999098e+00
bigcom73         0.000000 -8.964592e-01
bigcom74         0.000000 -1.226056e+00
bigcom75         0.000000 -7.193570e-01
bigcom76         0.000000 -1.115557e+00
bigcom77         0.000000  2.725821e+00
bigcom79         0.000000 -1.197876e+00
bigcom80         0.000000 -6.750686e-01
bigcom82         0.000000 -1.160123e+00
bigcom83         0.000000  0.000000e+00
bigcom84         0.000000  2.350495e+00
bigcom85         0.000000 -1.036975e+00
bigcom87         0.000000 -8.811833e-01
bigcom89         0.000000 -1.051145e+00
bigcom91         0.000000 -1.242502e+00
bigcom92         0.000000 -1.672237e+00
bigcom93         0.000000  0.000000e+00
bigcom96         0.000000 -6.641604e-01
bigcom97         0.000000 -1.151979e+00
bigcom98         0.000000 -1.115973e+00
bigcom99         0.000000 -1.184802e+00
bigcom101        0.000000 -2.430952e+00
bigcom104        0.000000 -1.152178e+00
bigcom106        0.000000 -7.863693e-01
bigcom109        0.000000 -8.422186e-01
bigcom113        0.000000 -9.452029e-01
bigcom116        0.000000  9.680156e-01
bigcom120        0.000000 -7.449756e-01
bigcom123        0.000000 -7.919853e-01
bigcom126        0.000000 -1.134330e+00
bigcom127        0.000000 -3.366218e-01
bigcom137        0.000000 -9.178684e-01
bigcom139        0.000000 -4.952546e-01
bigcom140        0.000000 -6.138946e-01
bigcom143        0.000000 -7.314744e-01
bigcom145        0.000000 -1.019729e+00
bigcom146        0.000000 -7.539482e-01
bigcom147        0.000000 -1.392804e+00
bigcom149        0.000000 -1.034288e+00
bigcom153        0.000000 -7.871909e-01
bigcom154        0.000000 -1.276342e+00
bigcom156        0.000000 -8.610411e-01
bigcom157        0.000000 -2.239896e-03
bigcom158        0.000000 -1.084657e+00
bigcom160        0.000000 -4.650208e-01
bigcom161        0.000000 -7.387054e-01
bigcom162        0.000000 -5.815322e-01
bigcom164        0.000000 -6.753040e-01
bigcom166        0.000000 -5.223534e-01
bigcom167        0.000000 -1.019134e+00
bigcom171        0.000000 -1.110837e+00
bigcom173        0.000000 -1.160704e+00
bigcom175        0.000000 -2.187331e-01
bigcom176        0.000000 -1.320476e+00
bigcom177        0.000000 -9.770473e-01
bigcom178        0.000000 -9.491401e-01
bigcom180        0.000000 -7.668493e-01
bigcom181        0.000000  1.806557e+00
bigcom184        0.000000 -6.428094e-01
bigcom186        0.000000 -8.564417e-01
bigcom187        0.000000 -9.825802e-01
bigcom189        0.000000 -1.363803e+00
bigcom194        0.000000 -6.135430e-01
bigcom195        0.000000 -9.717600e-01
bigcom196        0.000000 -1.204386e+00
bigcom204        0.000000 -8.007440e-01
bigcom205        0.000000 -8.976544e-01
bigcom212        0.000000 -6.682719e-01
bigcom214        0.000000 -8.502718e-01
bigcom222        0.000000 -9.467297e-01
bigcom223        0.000000 -7.644795e-01
bigcom226        0.000000 -7.202841e-01
bigcom227        0.000000 -8.284733e-01
bigcom229        0.000000 -8.784771e-01
bigcom233        0.000000 -4.453673e-01
bigcom236        0.000000 -8.106048e-01
bigcom237        0.000000 -8.754196e-01
bigcom246        0.000000 -1.274903e+00
bigcom248        0.000000 -1.111720e+00
bigcom249        0.000000 -7.016116e-01
bigcom250        0.000000 -1.174850e+00
bigcom254        0.000000 -9.399700e-01
bigcom266        0.000000 -9.195348e-01
bigcom269        0.000000 -9.560430e-01
bigcom272        0.000000 -1.028712e+00
bigcom274        0.000000  4.980926e-03
bigcom281        0.000000 -7.065294e-01
bigcom291        0.000000 -1.039092e+00
bigcom292        0.000000 -7.972559e-01
bigcom295        0.000000 -5.871612e-01
bigcom299        0.000000 -7.493810e-01
bigcom301        0.000000 -1.316430e+00
bigcom306        0.000000 -1.062084e+00
bigcom309        0.000000 -1.060327e+00
bigcom314        0.000000 -6.021098e-01
bigcom321        0.000000 -1.238832e+00
bigcom341        0.000000 -7.589506e-01
bigcom350        0.000000 -7.066665e-01
bigcom353        0.000000 -7.542319e-01
bigcom359        0.000000 -6.683999e-01
bigcom363        0.000000 -2.136141e+00
bigcom365        0.000000  3.718693e+00
bigcom385        0.000000 -9.465605e-01
bigcom386        0.000000 -8.682276e-01
bigcom408        0.000000 -8.635338e-01
bigcom412        0.000000 -8.864053e-01
bigcom480        0.000000 -7.978682e-01
spin_vertex      0.000000  2.778839e-03
membership_s1    0.000000 -3.297101e-01
membership_s3    0.000000 -1.192831e+00
membership_s4    0.000000 -1.107837e-01
membership_s5    0.000000  3.753328e-01
membership_s6    0.000000  5.935718e-02
membership_s7    0.000000 -7.222950e-01
membership_s8    0.000000  2.577645e+00
membership_s9    0.000000 -1.720264e+00
membership_s11   0.000000 -1.020870e+00
membership_s12   0.000000 -1.145379e+00
membership_s14   0.000000 -1.004360e+00
membership_s15   0.000000  5.661322e-02
membership_s16   0.000000 -9.954340e-01
membership_s17   0.000000 -8.423252e-01
membership_s18   0.000000  9.340415e-01
membership_s20   0.000000 -7.686545e-01
membership_s21   0.000000  4.471526e-01
membership_s22   0.000000 -1.198756e+00
membership_s24   0.000000  1.724670e+00
membership_s25   0.000000 -1.099178e+00
membership_s26   0.000000 -6.778823e-01
membership_s27   0.000000  6.864671e-02
membership_s28   0.000000 -1.280999e+00
membership_s30   0.000000  5.822390e-02
membership_s31   0.000000  3.818273e-01
membership_s32   0.000000  4.108209e-01
membership_s33   0.000000  3.062702e+00
membership_s36   0.000000  1.332120e-01
membership_s37   0.000000 -1.376475e+00
V1               0.000000  2.699246e+00
V2               0.000000  7.712791e-01
pdi              0.000000 -3.606875e+02
adhesion         0.000000  1.807396e-07
cohesion         0.000000  0.000000e+00
inner            0.000000 -1.819573e-05
outer            0.000000  0.000000e+00
ioratio          0.000000  9.008023e-01
comsize          0.000000  4.355906e-05
[1] "Dataset: all_targets Model GBM, run: 5 of 10 2015-06-18 12:45:43"
Iter   TrainDeviance   ValidDeviance   StepSize   Improve
     1        0.0760            -nan     0.0100    0.0000
     2        0.0753            -nan     0.0100   -0.0000
     3        0.0745            -nan     0.0100   -0.0000
     4        0.0735            -nan     0.0100    0.0001
     5        0.0724            -nan     0.0100   -0.0000
     6        0.0712            -nan     0.0100   -0.0000
     7        0.0707            -nan     0.0100    0.0000
     8        0.0700            -nan     0.0100   -0.0000
     9        0.0689            -nan     0.0100    0.0001
    10        0.0683            -nan     0.0100   -0.0000
    20        0.0640            -nan     0.0100   -0.0000
    40        0.0580            -nan     0.0100   -0.0000
    60        0.0532            -nan     0.0100   -0.0000
    80        0.0502            -nan     0.0100   -0.0000
   100        0.0477            -nan     0.0100   -0.0000
   120        0.0453            -nan     0.0100    0.0000
   140        0.0432            -nan     0.0100   -0.0000
   160        0.0406            -nan     0.0100   -0.0000
   180        0.0387            -nan     0.0100   -0.0000
   200        0.0370            -nan     0.0100   -0.0000
   220        0.0353            -nan     0.0100   -0.0000
   240        0.0336            -nan     0.0100   -0.0000
   260        0.0324            -nan     0.0100   -0.0000
   280        0.0313            -nan     0.0100   -0.0000
   300        0.0304            -nan     0.0100   -0.0000
   320        0.0296            -nan     0.0100   -0.0000
   340        0.0286            -nan     0.0100   -0.0000
   360        0.0276            -nan     0.0100   -0.0000
   376        0.0269            -nan     0.0100   -0.0000

[1] "GBM variable coefficients"
                            var     rel.inf
V2                           V2 3.958859533
orbit18                 orbit18 3.846692364
ratio6                   ratio6 3.644121468
ioratio                 ioratio 3.011833232
comsize                 comsize 2.969567791
ratio5                   ratio5 2.895200418
inner                     inner 2.856924846
pagerank               pagerank 2.785530659
spin_vertex         spin_vertex 2.412054979
fifth                     fifth 2.064614878
V1                           V1 1.962747876
orbit49                 orbit49 1.867784950
cohesion               cohesion 1.786658366
outer                     outer 1.785079827
adhesion               adhesion 1.769857100
ratio4                   ratio4 1.765113556
trans                     trans 1.751741592
knn                         knn 1.725046729
ratio2                   ratio2 1.689348876
third                     third 1.660327096
orbit56                 orbit56 1.483980176
fourth                   fourth 1.435344611
ratio1                   ratio1 1.421504125
orbit24                 orbit24 1.290575860
graph14                 graph14 1.127051371
graph11                 graph11 1.108051066
graph6                   graph6 1.089044189
walktrap_vertex walktrap_vertex 1.051265330
bet                         bet 1.043902114
membership_s8     membership_s8 1.042368075
graph13                 graph13 1.019243052
membership_s1     membership_s1 0.984508423
graph12                 graph12 0.920793440
bigcom84               bigcom84 0.900438414
orbit27                 orbit27 0.882332232
graph4                   graph4 0.851806891
orbit45                 orbit45 0.851629812
ratio3                   ratio3 0.815471148
graph19                 graph19 0.777449912
graph1                   graph1 0.763278799
bigcom181             bigcom181 0.752536304
orbit19                 orbit19 0.703271685
sixth                     sixth 0.695008695
graph10                 graph10 0.673111509
graph22                 graph22 0.664199723
orbit31                 orbit31 0.645515184
graph20                 graph20 0.619866471
orbit53                 orbit53 0.610168146
graph16                 graph16 0.605857844
constraint           constraint 0.590289416
graph24                 graph24 0.571475748
graph17                 graph17 0.565669190
graph15                 graph15 0.540666721
graph3                   graph3 0.524791406
membership_s33   membership_s33 0.523291340
graph5                   graph5 0.494040669
orbit26                 orbit26 0.488153446
orbit36                 orbit36 0.487614650
bigcom365             bigcom365 0.457642023
graph0                   graph0 0.454766256
graph28                 graph28 0.453401293
orbit39                 orbit39 0.447604882
graph25                 graph25 0.432653101
orbit65                 orbit65 0.426676386
bigcom46               bigcom46 0.421059176
orbit64                 orbit64 0.408463673
orbit66                 orbit66 0.405546329
orbit40                 orbit40 0.401366710
upto_fourth         upto_fourth 0.393535517
orbit17                 orbit17 0.387487018
upto_sixth           upto_sixth 0.368524556
orbit70                 orbit70 0.350231963
graph26                 graph26 0.347410691
membership_s32   membership_s32 0.346021638
coreness               coreness 0.344692649
orbit35                 orbit35 0.340004279
close                     close 0.336703297
orbit46                 orbit46 0.333934887
graph23                 graph23 0.332517387
orbit38                 orbit38 0.321010984
orbit55                 orbit55 0.316608309
bigcom4                 bigcom4 0.314877950
upto_third           upto_third 0.309702339
orbit32                 orbit32 0.309132942
orbit20                 orbit20 0.308529897
hubscore               hubscore 0.298219588
orbit52                 orbit52 0.292996190
orbit37                 orbit37 0.288077041
orbit62                 orbit62 0.284106389
orbit11                 orbit11 0.277661821
bigcom44               bigcom44 0.273747952
orbit9                   orbit9 0.266503697
graph9                   graph9 0.261437305
bigcom72               bigcom72 0.260161944
bigcom1                 bigcom1 0.242283018
membership_s24   membership_s24 0.237167544
membership_s18   membership_s18 0.233324111
pdi                         pdi 0.233253772
orbit2                   orbit2 0.226143518
graph21                 graph21 0.210933242
orbit51                 orbit51 0.208581349
graph7                   graph7 0.207295499
orbit59                 orbit59 0.196418286
orbit28                 orbit28 0.191942636
orbit5                   orbit5 0.178911934
orbit63                 orbit63 0.178893436
orbit25                 orbit25 0.174791874
orbit41                 orbit41 0.171956225
orbit67                 orbit67 0.162449116
bigcom8                 bigcom8 0.160392594
orbit15                 orbit15 0.158668514
graph2                   graph2 0.149436492
orbit33                 orbit33 0.144605674
orbit50                 orbit50 0.144016772
graph29                 graph29 0.142564352
orbit47                 orbit47 0.139539687
graph27                 graph27 0.139135040
ecc                         ecc 0.136815011
orbit6                   orbit6 0.132603104
membership_s27   membership_s27 0.131728489
AP                           AP 0.127949192
orbit42                 orbit42 0.126896332
selfinter             selfinter 0.124559088
orbit57                 orbit57 0.123474352
orbit16                 orbit16 0.116112805
evcent                   evcent 0.115365537
membership_s36   membership_s36 0.114488463
orbit54                 orbit54 0.110827335
orbit30                 orbit30 0.107655839
membership_s15   membership_s15 0.104403348
orbit69                 orbit69 0.103250101
bigcom22               bigcom22 0.101930666
membership_s21   membership_s21 0.100809488
orbit29                 orbit29 0.100120349
orbit23                 orbit23 0.099848086
orbit12                 orbit12 0.095875129
orbit7                   orbit7 0.093326119
membership_s30   membership_s30 0.085189500
membership_s7     membership_s7 0.084960024
graph18                 graph18 0.084905612
orbit1                   orbit1 0.078282634
upto_fifth           upto_fifth 0.076058433
orbit58                 orbit58 0.074144142
membership_s5     membership_s5 0.070994311
orbit71                 orbit71 0.067154104
orbit43                 orbit43 0.054654880
orbit4                   orbit4 0.052362500
bigcom274             bigcom274 0.047600504
graph8                   graph8 0.042614107
orbit60                 orbit60 0.037952093
orbit10                 orbit10 0.037890426
orbit22                 orbit22 0.037550289
bigcom3                 bigcom3 0.027253309
orbit48                 orbit48 0.025740247
orbit21                 orbit21 0.020680423
membership_s4     membership_s4 0.017809253
bigcom40               bigcom40 0.015996336
upto_second         upto_second 0.014936137
membership_s6     membership_s6 0.013300963
orbit61                 orbit61 0.011255258
bigcom28               bigcom28 0.007844460
membership_s31   membership_s31 0.006400202
orbit13                 orbit13 0.005863339
bigcom37               bigcom37 0.002171616
orbit0                   orbit0 0.000000000
orbit3                   orbit3 0.000000000
orbit8                   orbit8 0.000000000
orbit14                 orbit14 0.000000000
orbit34                 orbit34 0.000000000
orbit44                 orbit44 0.000000000
orbit68                 orbit68 0.000000000
orbit72                 orbit72 0.000000000
eccrad                   eccrad 0.000000000
first                     first 0.000000000
second                   second 0.000000000
bigcom2                 bigcom2 0.000000000
bigcom6                 bigcom6 0.000000000
bigcom9                 bigcom9 0.000000000
bigcom11               bigcom11 0.000000000
bigcom13               bigcom13 0.000000000
bigcom15               bigcom15 0.000000000
bigcom16               bigcom16 0.000000000
bigcom21               bigcom21 0.000000000
bigcom24               bigcom24 0.000000000
bigcom26               bigcom26 0.000000000
bigcom30               bigcom30 0.000000000
bigcom31               bigcom31 0.000000000
bigcom32               bigcom32 0.000000000
bigcom33               bigcom33 0.000000000
bigcom34               bigcom34 0.000000000
bigcom36               bigcom36 0.000000000
bigcom38               bigcom38 0.000000000
bigcom39               bigcom39 0.000000000
bigcom43               bigcom43 0.000000000
bigcom47               bigcom47 0.000000000
bigcom49               bigcom49 0.000000000
bigcom50               bigcom50 0.000000000
bigcom51               bigcom51 0.000000000
bigcom52               bigcom52 0.000000000
bigcom54               bigcom54 0.000000000
bigcom56               bigcom56 0.000000000
bigcom62               bigcom62 0.000000000
bigcom66               bigcom66 0.000000000
bigcom68               bigcom68 0.000000000
bigcom69               bigcom69 0.000000000
bigcom71               bigcom71 0.000000000
bigcom73               bigcom73 0.000000000
bigcom74               bigcom74 0.000000000
bigcom75               bigcom75 0.000000000
bigcom76               bigcom76 0.000000000
bigcom77               bigcom77 0.000000000
bigcom79               bigcom79 0.000000000
bigcom80               bigcom80 0.000000000
bigcom82               bigcom82 0.000000000
bigcom83               bigcom83 0.000000000
bigcom85               bigcom85 0.000000000
bigcom87               bigcom87 0.000000000
bigcom89               bigcom89 0.000000000
bigcom91               bigcom91 0.000000000
bigcom92               bigcom92 0.000000000
bigcom93               bigcom93 0.000000000
bigcom96               bigcom96 0.000000000
bigcom97               bigcom97 0.000000000
bigcom98               bigcom98 0.000000000
bigcom99               bigcom99 0.000000000
bigcom101             bigcom101 0.000000000
bigcom104             bigcom104 0.000000000
bigcom106             bigcom106 0.000000000
bigcom109             bigcom109 0.000000000
bigcom113             bigcom113 0.000000000
bigcom116             bigcom116 0.000000000
bigcom120             bigcom120 0.000000000
bigcom123             bigcom123 0.000000000
bigcom126             bigcom126 0.000000000
bigcom127             bigcom127 0.000000000
bigcom137             bigcom137 0.000000000
bigcom139             bigcom139 0.000000000
bigcom140             bigcom140 0.000000000
bigcom143             bigcom143 0.000000000
bigcom145             bigcom145 0.000000000
bigcom146             bigcom146 0.000000000
bigcom147             bigcom147 0.000000000
bigcom149             bigcom149 0.000000000
bigcom153             bigcom153 0.000000000
bigcom154             bigcom154 0.000000000
bigcom156             bigcom156 0.000000000
bigcom157             bigcom157 0.000000000
bigcom158             bigcom158 0.000000000
bigcom160             bigcom160 0.000000000
bigcom161             bigcom161 0.000000000
bigcom162             bigcom162 0.000000000
bigcom164             bigcom164 0.000000000
bigcom166             bigcom166 0.000000000
bigcom167             bigcom167 0.000000000
bigcom171             bigcom171 0.000000000
bigcom173             bigcom173 0.000000000
bigcom175             bigcom175 0.000000000
bigcom176             bigcom176 0.000000000
bigcom177             bigcom177 0.000000000
bigcom178             bigcom178 0.000000000
bigcom180             bigcom180 0.000000000
bigcom184             bigcom184 0.000000000
bigcom186             bigcom186 0.000000000
bigcom187             bigcom187 0.000000000
bigcom189             bigcom189 0.000000000
bigcom194             bigcom194 0.000000000
bigcom195             bigcom195 0.000000000
bigcom196             bigcom196 0.000000000
bigcom204             bigcom204 0.000000000
bigcom205             bigcom205 0.000000000
bigcom212             bigcom212 0.000000000
bigcom214             bigcom214 0.000000000
bigcom222             bigcom222 0.000000000
bigcom223             bigcom223 0.000000000
bigcom226             bigcom226 0.000000000
bigcom227             bigcom227 0.000000000
bigcom229             bigcom229 0.000000000
bigcom233             bigcom233 0.000000000
bigcom236             bigcom236 0.000000000
bigcom237             bigcom237 0.000000000
bigcom246             bigcom246 0.000000000
bigcom248             bigcom248 0.000000000
bigcom249             bigcom249 0.000000000
bigcom250             bigcom250 0.000000000
bigcom254             bigcom254 0.000000000
bigcom266             bigcom266 0.000000000
bigcom269             bigcom269 0.000000000
bigcom272             bigcom272 0.000000000
bigcom281             bigcom281 0.000000000
bigcom291             bigcom291 0.000000000
bigcom292             bigcom292 0.000000000
bigcom295             bigcom295 0.000000000
bigcom299             bigcom299 0.000000000
bigcom301             bigcom301 0.000000000
bigcom306             bigcom306 0.000000000
bigcom309             bigcom309 0.000000000
bigcom314             bigcom314 0.000000000
bigcom321             bigcom321 0.000000000
bigcom341             bigcom341 0.000000000
bigcom350             bigcom350 0.000000000
bigcom353             bigcom353 0.000000000
bigcom359             bigcom359 0.000000000
bigcom363             bigcom363 0.000000000
bigcom385             bigcom385 0.000000000
bigcom386             bigcom386 0.000000000
bigcom408             bigcom408 0.000000000
bigcom412             bigcom412 0.000000000
bigcom480             bigcom480 0.000000000
membership_s3     membership_s3 0.000000000
membership_s9     membership_s9 0.000000000
membership_s11   membership_s11 0.000000000
membership_s12   membership_s12 0.000000000
membership_s14   membership_s14 0.000000000
membership_s16   membership_s16 0.000000000
membership_s17   membership_s17 0.000000000
membership_s20   membership_s20 0.000000000
membership_s22   membership_s22 0.000000000
membership_s25   membership_s25 0.000000000
membership_s26   membership_s26 0.000000000
membership_s28   membership_s28 0.000000000
membership_s37   membership_s37 0.000000000
[1] "Dataset: all_targets Model RF, run: 5 of 10 2015-06-18 12:51:46"
     |      Out-of-bag   |
Tree |      MSE  %Var(y) |
   1 |  0.01074   170.52 |
   2 |  0.01213   192.62 |
   3 |  0.01125   178.70 |
   4 |   0.0106   168.27 |
   5 | 0.009882   156.94 |
   6 | 0.009347   148.44 |
   7 | 0.009276   147.31 |
   8 | 0.008796   139.69 |
   9 |  0.00833   132.29 |
  10 | 0.008123   129.00 |
  11 | 0.007901   125.47 |
  12 | 0.008005   127.12 |
  13 | 0.008003   127.10 |
  14 |  0.00788   125.14 |
  15 | 0.007833   124.40 |
  16 | 0.007813   124.07 |
  17 | 0.007796   123.81 |
  18 | 0.007694   122.19 |
  19 | 0.007644   121.40 |
  20 | 0.007584   120.43 |
  21 | 0.007583   120.43 |
  22 | 0.007564   120.12 |
  23 | 0.007549   119.88 |
  24 |  0.00746   118.47 |
  25 | 0.007402   117.54 |
  26 | 0.007343   116.62 |
  27 |   0.0073   115.92 |
  28 | 0.007284   115.67 |
  29 | 0.007255   115.21 |
  30 | 0.007203   114.39 |
  31 | 0.007197   114.30 |
  32 | 0.007182   114.05 |
  33 |  0.00716   113.70 |
  34 | 0.007159   113.68 |
  35 | 0.007138   113.36 |
  36 | 0.007123   113.13 |
  37 | 0.007121   113.09 |
  38 | 0.007104   112.82 |
  39 | 0.007119   113.06 |
  40 | 0.007111   112.93 |
  41 | 0.007104   112.82 |
  42 | 0.007081   112.46 |
  43 |  0.00708   112.44 |
  44 | 0.007056   112.06 |
  45 | 0.007033   111.69 |
  46 | 0.007036   111.74 |
  47 | 0.007029   111.63 |
  48 | 0.007043   111.85 |
  49 | 0.007034   111.71 |
  50 | 0.007021   111.51 |
  51 | 0.007009   111.32 |
  52 | 0.007018   111.45 |
  53 | 0.007005   111.25 |
  54 | 0.006999   111.14 |
  55 | 0.006988   110.97 |
  56 | 0.006969   110.67 |
  57 |  0.00697   110.69 |
  58 | 0.006976   110.78 |
  59 | 0.006964   110.60 |
  60 | 0.006965   110.61 |
  61 |  0.00697   110.68 |
  62 | 0.006961   110.55 |
  63 | 0.006957   110.48 |
  64 |  0.00695   110.38 |
  65 | 0.006947   110.33 |
  66 | 0.006948   110.35 |
  67 | 0.006954   110.43 |
  68 | 0.006941   110.23 |
  69 | 0.006951   110.39 |
  70 | 0.006948   110.34 |
  71 | 0.006946   110.31 |
  72 | 0.006949   110.36 |
  73 |  0.00694   110.21 |
  74 | 0.006937   110.17 |
  75 | 0.006943   110.25 |
  76 | 0.006932   110.09 |
  77 | 0.006933   110.10 |
  78 | 0.006931   110.07 |
  79 |  0.00693   110.05 |
  80 | 0.006927   110.01 |
  81 | 0.006926   109.99 |
  82 | 0.006917   109.86 |
  83 | 0.006913   109.78 |
  84 | 0.006908   109.71 |
  85 | 0.006906   109.67 |
  86 | 0.006907   109.69 |
  87 | 0.006908   109.71 |
  88 | 0.006906   109.67 |
  89 | 0.006899   109.56 |
  90 | 0.006899   109.56 |
  91 | 0.006897   109.53 |
  92 | 0.006895   109.51 |
  93 | 0.006899   109.57 |
  94 | 0.006894   109.49 |
  95 | 0.006891   109.44 |
  96 | 0.006889   109.40 |
  97 | 0.006887   109.37 |
  98 |  0.00688   109.26 |
  99 | 0.006881   109.28 |
 100 | 0.006877   109.22 |
[1] "Random Forest variable coefficients"
                      %IncMSE IncNodePurity
graph5           2.319797e-04  2.039579e-01
graph6           4.421171e-03  3.627374e-01
graph7           3.022296e-03  2.574313e-01
graph8           1.568536e-04  9.915167e-02
graph9           1.626189e-03  2.433656e-01
graph10          4.057726e-03  4.900134e-01
graph11          8.129301e-03  7.478441e-01
graph12          9.010384e-03  6.164030e-01
graph13          6.773748e-03  2.763803e-01
graph14          7.468687e-03  5.958740e-01
graph15          3.972271e-03  5.031926e-01
graph16          2.690794e-03  3.884257e-01
graph17          1.415826e-03  3.019570e-01
graph18          2.240008e-03  1.336952e-01
graph19          4.824354e-03  5.028550e-01
graph20          1.799729e-03  2.999360e-01
graph21          2.392968e-03  1.668654e-01
graph22          1.871139e-03  2.964372e-01
graph23          2.668757e-03  3.379920e-01
graph24          4.700420e-03  1.804957e-01
graph25          1.526336e-03  2.442963e-01
graph26          1.434419e-03  1.849818e-01
graph27          1.375072e-04  9.414310e-02
graph28          4.470730e-03  1.985178e-01
graph29          3.475589e-06  5.411688e-02
orbit0           1.329144e-03  7.586551e-02
orbit1           2.978659e-03  3.600823e-01
orbit2           1.796591e-03  1.274813e-01
orbit3           1.562609e-04  6.077642e-02
orbit4           9.459124e-04  2.583055e-01
orbit5           4.218624e-03  4.077899e-01
orbit6           3.889198e-03  6.721153e-01
orbit7           3.650784e-03  1.757115e-01
orbit8           2.609508e-03  1.710141e-01
orbit9           3.601272e-03  3.286974e-01
orbit10          1.526603e-03  1.703799e-01
orbit11          1.344211e-04  1.480211e-02
orbit12          2.315073e-03  2.729076e-01
orbit13          6.508354e-04  8.255157e-02
orbit14          3.295581e-05  7.571607e-02
orbit15          2.482222e-03  2.834894e-01
orbit16          2.399698e-03  1.709952e-01
orbit17          3.938938e-03  3.941656e-01
orbit18          1.105618e-02  6.684571e-01
orbit19          3.034936e-03  3.478256e-01
orbit20          3.672399e-03  4.323280e-01
orbit21          6.966920e-04  1.525295e-01
orbit22          5.851307e-03  6.449081e-01
orbit23          2.211037e-03  2.313596e-01
orbit24          4.329572e-03  7.043012e-01
orbit25          1.818131e-03  2.980387e-01
orbit26          1.980253e-03  2.264664e-01
orbit27          8.752752e-03  5.311083e-01
orbit28          5.021077e-03  3.948356e-01
orbit29          1.302466e-03  1.652938e-01
orbit30          1.464091e-03  2.163626e-01
orbit31          3.885328e-03  4.562199e-01
orbit32          4.722983e-03  2.682345e-01
orbit33          9.396221e-04  2.012536e-01
orbit34          5.404094e-03  2.585760e-01
orbit35          3.314461e-03  4.299605e-01
orbit36          7.194587e-03  4.634186e-01
orbit37          2.152323e-03  3.141881e-01
orbit38          4.155700e-03  1.630983e-01
orbit39          4.468847e-03  4.094898e-01
orbit40          2.110890e-03  9.513572e-02
orbit41          9.913743e-04  1.049548e-01
orbit42          7.877683e-04  1.029451e-01
orbit43          2.425081e-03  8.276855e-02
orbit44          7.397817e-05  7.023054e-02
orbit45          7.506167e-03  5.605895e-01
orbit46          6.699035e-03  3.065097e-01
orbit47          2.233657e-03  1.707655e-01
orbit48          9.268603e-05  3.535364e-02
orbit49          2.037187e-03  3.964115e-01
orbit50          1.700914e-03  1.296879e-01
orbit51          4.084974e-03  1.253386e-01
orbit52          3.307314e-03  2.056622e-01
orbit53          3.130914e-03  1.784128e-01
orbit54          1.449277e-03  1.820817e-01
orbit55          2.818196e-04  1.072026e-01
orbit56          7.763518e-03  5.919846e-01
orbit57          3.647826e-04  6.515092e-02
orbit58          1.918146e-04  4.295868e-02
orbit59          5.443676e-03  4.064791e-01
orbit60          1.765937e-03  1.645612e-01
orbit61          4.169678e-04  1.327649e-01
orbit62          2.570387e-03  2.249145e-01
orbit63          2.239852e-03  9.999773e-02
orbit64          6.169288e-04  9.050893e-02
orbit65          2.553648e-03  4.954117e-01
orbit66          1.647017e-03  2.935913e-01
orbit67          6.536636e-04  8.402057e-02
orbit68          5.406803e-04  2.474143e-01
orbit69          2.488791e-04  1.032287e-01
orbit70          4.929525e-04  2.041110e-01
orbit71          8.874747e-05  5.665276e-02
orbit72          1.360764e-05  3.250617e-02
AP               5.704998e-06  4.507694e-02
bet              2.441663e-03  5.911445e-01
ecc              1.037013e-05  1.369625e-01
eccrad           5.702494e-05  8.541173e-02
close            8.816238e-03  3.796083e-01
constraint       3.475298e-03  3.966845e-01
coreness         9.014595e-04  2.464597e-01
knn              3.004874e-03  9.321302e-01
hubscore         3.773125e-03  5.067358e-01
pagerank         2.259828e-03  1.031015e+00
trans            1.076706e-03  3.825931e-01
evcent           1.439096e-03  2.471365e-01
first            1.055076e-03  1.393251e-01
upto_second      2.205423e-03  2.860912e-01
upto_third       4.066715e-03  4.385128e-01
upto_fourth      2.919446e-03  3.550728e-01
upto_fifth       1.368642e-03  3.716478e-01
upto_sixth       7.783691e-04  3.207802e-01
second           2.191333e-04  3.122732e-01
third            2.833233e-03  6.190612e-01
fourth           2.448477e-03  1.148761e+00
fifth            1.190547e-03  9.147428e-01
sixth            3.966351e-03  8.148251e-01
ratio1           3.515018e-03  1.044753e+00
ratio2           3.204779e-03  1.300520e+00
ratio3           1.828759e-03  7.736784e-01
ratio4           5.848233e-03  1.144429e+00
ratio5           3.286153e-03  1.350111e+00
ratio6           2.918399e-03  8.704377e-01
selfinter        9.387004e-06  4.736908e-02
walktrap_vertex  2.215251e-03  7.113334e-01
bigcom1          6.014226e-05  2.969784e-01
bigcom2          0.000000e+00  7.372575e-20
bigcom3          7.396202e-05  8.187692e-02
bigcom4          5.954889e-04  1.262720e-01
bigcom6          0.000000e+00  6.938894e-20
bigcom8          3.396184e-04  9.967860e-02
bigcom9          0.000000e+00  1.843144e-20
bigcom11         0.000000e+00  0.000000e+00
bigcom13         0.000000e+00  7.480995e-20
bigcom15         0.000000e+00  2.168404e-21
bigcom16         0.000000e+00  1.040834e-19
bigcom21         0.000000e+00  2.168404e-21
bigcom22         4.803471e-05  1.827058e-01
bigcom24         0.000000e+00  2.168404e-21
bigcom26         0.000000e+00  5.421011e-21
bigcom28         2.155455e-06  2.750336e-02
bigcom30         0.000000e+00  8.673617e-21
bigcom31         0.000000e+00  4.336809e-21
bigcom32         0.000000e+00  9.215718e-21
bigcom33         0.000000e+00  0.000000e+00
bigcom34         0.000000e+00  6.938894e-20
bigcom36         0.000000e+00  2.471981e-19
bigcom37         0.000000e+00  0.000000e+00
bigcom38         0.000000e+00  4.336809e-21
bigcom39         0.000000e+00  0.000000e+00
bigcom40        -3.362577e-06  2.894562e-02
bigcom43         0.000000e+00  1.387779e-19
bigcom44         9.677425e-05  7.183161e-02
bigcom46        -3.021324e-05  9.551163e-02
bigcom47         0.000000e+00  1.387779e-19
bigcom49         0.000000e+00  1.387779e-19
bigcom50         0.000000e+00  0.000000e+00
bigcom51         0.000000e+00  0.000000e+00
bigcom52         0.000000e+00  0.000000e+00
bigcom54         0.000000e+00  1.387779e-19
bigcom56         0.000000e+00  2.775558e-19
bigcom62         0.000000e+00  0.000000e+00
bigcom66         0.000000e+00  3.252607e-21
bigcom68         0.000000e+00  1.301043e-20
bigcom69         0.000000e+00  1.431147e-19
bigcom71         0.000000e+00  1.734723e-20
bigcom72        -8.471588e-06  2.680318e-01
bigcom73         0.000000e+00  0.000000e+00
bigcom74         0.000000e+00  3.252607e-21
bigcom75         0.000000e+00  0.000000e+00
bigcom76         0.000000e+00  4.336809e-21
bigcom77         0.000000e+00  0.000000e+00
bigcom79         0.000000e+00  1.387779e-19
bigcom80         0.000000e+00  4.336809e-21
bigcom82         0.000000e+00  3.252607e-21
bigcom83         0.000000e+00  0.000000e+00
bigcom84         3.287942e-05  3.008139e-01
bigcom85         0.000000e+00  7.372575e-20
bigcom87         0.000000e+00  1.387779e-19
bigcom89         0.000000e+00  6.938894e-20
bigcom91         0.000000e+00  0.000000e+00
bigcom92         0.000000e+00  0.000000e+00
bigcom93         0.000000e+00  0.000000e+00
bigcom96         0.000000e+00  0.000000e+00
bigcom97         0.000000e+00  2.168404e-20
bigcom98         0.000000e+00  5.692061e-21
bigcom99         0.000000e+00  2.097931e-19
bigcom101        0.000000e+00  8.131516e-20
bigcom104        0.000000e+00  9.324139e-20
bigcom106        0.000000e+00  1.387779e-19
bigcom109        0.000000e+00  0.000000e+00
bigcom113        0.000000e+00  1.431147e-19
bigcom116        0.000000e+00  4.336809e-21
bigcom120        0.000000e+00  7.589415e-21
bigcom123        0.000000e+00  0.000000e+00
bigcom126        0.000000e+00  1.604619e-19
bigcom127        0.000000e+00  0.000000e+00
bigcom137        0.000000e+00  1.398621e-19
bigcom139        0.000000e+00  4.336809e-21
bigcom140        0.000000e+00  0.000000e+00
bigcom143        0.000000e+00  0.000000e+00
bigcom145        0.000000e+00  8.673617e-21
bigcom146        0.000000e+00  7.047314e-20
bigcom147        0.000000e+00  0.000000e+00
bigcom149        0.000000e+00  0.000000e+00
bigcom153        0.000000e+00  0.000000e+00
bigcom154        0.000000e+00  5.421011e-21
bigcom156        0.000000e+00  1.387779e-19
bigcom157        0.000000e+00  4.336809e-21
bigcom158        0.000000e+00  4.336809e-21
bigcom160        0.000000e+00  3.252607e-21
bigcom161        0.000000e+00  0.000000e+00
bigcom162        0.000000e+00  0.000000e+00
bigcom164        0.000000e+00  0.000000e+00
bigcom166        0.000000e+00  3.252607e-21
bigcom167        0.000000e+00  7.047314e-20
bigcom171        0.000000e+00  4.336809e-21
bigcom173        0.000000e+00  6.938894e-20
bigcom175        0.000000e+00  0.000000e+00
bigcom176        0.000000e+00  0.000000e+00
bigcom177        0.000000e+00  4.336809e-21
bigcom178        0.000000e+00  0.000000e+00
bigcom180        0.000000e+00  6.938894e-20
bigcom181        3.274126e-05  1.329638e-01
bigcom184        0.000000e+00  0.000000e+00
bigcom186        0.000000e+00  0.000000e+00
bigcom187        0.000000e+00  1.387779e-19
bigcom189        0.000000e+00  0.000000e+00
bigcom194        0.000000e+00  0.000000e+00
bigcom195        0.000000e+00  1.734723e-19
bigcom196        0.000000e+00  1.387779e-19
bigcom204        0.000000e+00  1.387779e-19
bigcom205        0.000000e+00  0.000000e+00
bigcom212        0.000000e+00  0.000000e+00
bigcom214        0.000000e+00  0.000000e+00
bigcom222        0.000000e+00  0.000000e+00
bigcom223        0.000000e+00  0.000000e+00
bigcom226        0.000000e+00  0.000000e+00
bigcom227        0.000000e+00  6.938894e-20
bigcom229        0.000000e+00  7.589415e-21
bigcom233        0.000000e+00  8.131516e-22
bigcom236        0.000000e+00  0.000000e+00
bigcom237        0.000000e+00  1.387779e-19
bigcom246        0.000000e+00  4.336809e-21
bigcom248        0.000000e+00  0.000000e+00
bigcom249        0.000000e+00  8.673617e-21
bigcom250        0.000000e+00  1.734723e-19
bigcom254        0.000000e+00  0.000000e+00
bigcom266        0.000000e+00  0.000000e+00
bigcom269        0.000000e+00  7.806256e-20
bigcom272        0.000000e+00  3.469447e-20
bigcom274       -1.490517e-05  2.731308e-02
bigcom281        0.000000e+00  4.336809e-21
bigcom291        0.000000e+00  0.000000e+00
bigcom292        0.000000e+00  4.336809e-21
bigcom295        0.000000e+00  0.000000e+00
bigcom299        0.000000e+00  2.428613e-19
bigcom301        0.000000e+00  4.336809e-21
bigcom306        0.000000e+00  0.000000e+00
bigcom309        0.000000e+00  0.000000e+00
bigcom314        0.000000e+00  0.000000e+00
bigcom321        0.000000e+00  1.084202e-21
bigcom341        0.000000e+00  1.040834e-19
bigcom350        0.000000e+00  0.000000e+00
bigcom353        0.000000e+00  0.000000e+00
bigcom359        0.000000e+00  0.000000e+00
bigcom363        0.000000e+00  1.387779e-19
bigcom365       -1.372422e-05  3.117736e-01
bigcom385        0.000000e+00  2.168404e-21
bigcom386        0.000000e+00  6.938894e-20
bigcom408        0.000000e+00  0.000000e+00
bigcom412        0.000000e+00  6.938894e-20
bigcom480        0.000000e+00  1.420305e-19
spin_vertex      6.994976e-04  8.490266e-01
membership_s1    2.012632e-05  1.554413e-01
membership_s3    0.000000e+00  9.757820e-21
membership_s4    6.377357e-05  5.856158e-02
membership_s5    8.296137e-05  2.634526e-01
membership_s6    3.768127e-05  5.985746e-02
membership_s7    1.692815e-05  1.447835e-01
membership_s8   -1.201111e-05  2.193323e-01
membership_s9    0.000000e+00  4.336809e-21
membership_s11   0.000000e+00  1.539567e-19
membership_s12   0.000000e+00  0.000000e+00
membership_s14   0.000000e+00  8.131516e-22
membership_s15   5.836621e-05  9.678201e-02
membership_s16   0.000000e+00  0.000000e+00
membership_s17   0.000000e+00  4.336809e-21
membership_s18   3.182840e-06  9.485026e-02
membership_s20   0.000000e+00  3.252607e-21
membership_s21  -2.472023e-05  1.311549e-01
membership_s22   0.000000e+00  0.000000e+00
membership_s24   1.081253e-05  1.014639e-01
membership_s25   0.000000e+00  5.421011e-21
membership_s26   0.000000e+00  1.951564e-20
membership_s27   3.842483e-05  1.681229e-01
membership_s28   0.000000e+00  1.398621e-19
membership_s30   1.229089e-04  2.909703e-01
membership_s31   4.378665e-06  1.445998e-01
membership_s32   1.656527e-05  2.721075e-01
membership_s33  -1.926770e-05  2.395599e-01
membership_s36   2.025249e-04  1.827066e-01
membership_s37   0.000000e+00  2.168404e-20
V1               4.009158e-03  1.094941e+00
V2               1.446509e-03  1.775002e+00
pdi              3.070441e-04  1.592313e-01
adhesion         9.443966e-03  1.581428e+00
cohesion         1.046866e-02  1.780915e+00
inner            3.162260e-03  1.474308e+00
outer            1.229878e-03  1.120273e+00
ioratio          5.303581e-03  1.667281e+00
comsize          1.215972e-03  1.205449e+00
[1] "Dataset: all_targets Model GLM, run: 5 of 10 2015-06-18 12:55:03"
[1] "glmnet variable coefficients"
                     [,1]          [,2]
(Intercept)     -5.054988 -3.296617e+01
graph0           0.000000 -3.238802e-04
graph1           0.000000 -2.978586e-06
graph2           0.000000 -5.570953e-03
graph3           0.000000  0.000000e+00
graph4           0.000000  0.000000e+00
graph5           0.000000  5.693599e-05
graph6           0.000000  0.000000e+00
graph7           0.000000  0.000000e+00
graph8           0.000000 -1.407913e-04
graph9           0.000000  0.000000e+00
graph10          0.000000  0.000000e+00
graph11          0.000000  0.000000e+00
graph12          0.000000  0.000000e+00
graph13          0.000000  0.000000e+00
graph14          0.000000  0.000000e+00
graph15          0.000000  2.784237e-07
graph16          0.000000  0.000000e+00
graph17          0.000000 -2.214976e-08
graph18          0.000000  0.000000e+00
graph19          0.000000  7.371518e-07
graph20          0.000000 -4.853977e-06
graph21          0.000000  0.000000e+00
graph22          0.000000  0.000000e+00
graph23          0.000000  0.000000e+00
graph24          0.000000  0.000000e+00
graph25          0.000000  4.039230e-06
graph26          0.000000  0.000000e+00
graph27          0.000000  0.000000e+00
graph28          0.000000  0.000000e+00
graph29          0.000000 -1.128363e-03
orbit0           0.000000 -1.036676e-03
orbit1           0.000000  3.988454e-05
orbit2           0.000000 -7.282399e-06
orbit3           0.000000 -5.122431e-03
orbit4           0.000000 -6.736102e-07
orbit5           0.000000  0.000000e+00
orbit6           0.000000  0.000000e+00
orbit7           0.000000  0.000000e+00
orbit8           0.000000  7.613797e-05
orbit9           0.000000  0.000000e+00
orbit10          0.000000  3.614231e-06
orbit11          0.000000  0.000000e+00
orbit12          0.000000 -1.766486e-05
orbit13          0.000000  6.291921e-05
orbit14          0.000000 -1.875310e-04
orbit15          0.000000  6.968379e-08
orbit16          0.000000  0.000000e+00
orbit17          0.000000  2.840429e-08
orbit18          0.000000 -2.379285e-08
orbit19          0.000000 -1.482739e-09
orbit20          0.000000 -9.834087e-09
orbit21          0.000000  0.000000e+00
orbit22          0.000000  3.504012e-11
orbit23          0.000000  0.000000e+00
orbit24          0.000000  1.786215e-07
orbit25          0.000000  1.650831e-07
orbit26          0.000000  0.000000e+00
orbit27          0.000000  5.599633e-06
orbit28          0.000000 -1.005538e-07
orbit29          0.000000 -5.103053e-08
orbit30          0.000000  3.685472e-09
orbit31          0.000000  0.000000e+00
orbit32          0.000000  1.637564e-08
orbit33          0.000000  0.000000e+00
orbit34          0.000000  2.924244e-07
orbit35          0.000000 -2.862387e-06
orbit36          0.000000  3.891436e-07
orbit37          0.000000 -1.024180e-06
orbit38          0.000000  1.454286e-08
orbit39          0.000000  5.519570e-06
orbit40          0.000000 -2.211979e-07
orbit41          0.000000 -2.663500e-06
orbit42          0.000000  0.000000e+00
orbit43          0.000000  3.740805e-06
orbit44          0.000000 -2.374548e-06
orbit45          0.000000 -2.803128e-06
orbit46          0.000000  1.303341e-07
orbit47          0.000000  2.247098e-06
orbit48          0.000000  8.311553e-07
orbit49          0.000000 -9.133203e-06
orbit50          0.000000 -2.834423e-06
orbit51          0.000000 -4.230274e-08
orbit52          0.000000 -1.450429e-05
orbit53          0.000000  0.000000e+00
orbit54          0.000000 -2.058814e-05
orbit55          0.000000  0.000000e+00
orbit56          0.000000 -2.544660e-05
orbit57          0.000000  0.000000e+00
orbit58          0.000000  0.000000e+00
orbit59          0.000000  4.984610e-06
orbit60          0.000000  0.000000e+00
orbit61          0.000000 -1.556140e-06
orbit62          0.000000 -2.251502e-04
orbit63          0.000000  2.019806e-06
orbit64          0.000000  2.765145e-04
orbit65          0.000000  8.818799e-05
orbit66          0.000000  0.000000e+00
orbit67          0.000000  0.000000e+00
orbit68          0.000000  0.000000e+00
orbit69          0.000000 -3.924089e-05
orbit70          0.000000 -6.837993e-04
orbit71          0.000000  1.763795e-05
orbit72          0.000000 -9.538626e-04
AP               0.000000 -2.373880e-02
bet              0.000000  1.110520e-06
ecc              0.000000 -2.562365e-01
eccrad           0.000000 -1.417229e+00
close            0.000000  0.000000e+00
constraint       0.000000 -2.824808e-01
coreness         0.000000 -7.421567e-03
knn              0.000000  1.098282e-03
hubscore         0.000000 -2.766576e-01
pagerank         0.000000 -1.689117e+00
trans            0.000000  1.347397e-01
evcent           0.000000  0.000000e+00
first            0.000000 -9.240232e-04
upto_second      0.000000  7.212814e-05
upto_third       0.000000  0.000000e+00
upto_fourth      0.000000 -8.703181e-06
upto_fifth       0.000000  0.000000e+00
upto_sixth       0.000000  2.412692e-03
second           0.000000  1.724472e-04
third            0.000000 -1.568746e-04
fourth           0.000000  0.000000e+00
fifth            0.000000  4.164479e-05
sixth            0.000000  7.109782e-04
ratio1           0.000000  3.389204e-04
ratio2           0.000000 -4.235891e-04
ratio3           0.000000 -1.151187e-02
ratio4           0.000000  2.479904e-05
ratio5           0.000000  0.000000e+00
ratio6           0.000000 -2.768349e-04
selfinter        0.000000 -3.345892e-01
walktrap_vertex  0.000000 -3.277184e-01
bigcom1          0.000000 -3.208113e-01
bigcom2          0.000000 -1.147407e+00
bigcom3          0.000000 -2.727399e-01
bigcom4          0.000000 -7.946873e-02
bigcom6          0.000000 -8.047052e-01
bigcom8          0.000000 -3.321958e-01
bigcom9          0.000000 -1.636275e+00
bigcom11         0.000000 -1.229306e+00
bigcom13         0.000000 -1.331555e+00
bigcom15         0.000000 -7.596016e-01
bigcom16         0.000000 -1.163828e+00
bigcom21         0.000000 -1.843132e+00
bigcom22         0.000000  6.992720e-02
bigcom24         0.000000 -9.252292e-01
bigcom26         0.000000 -1.780447e+00
bigcom28         0.000000 -1.752094e-01
bigcom30         0.000000 -1.997083e+00
bigcom31         0.000000 -1.101252e+00
bigcom32         0.000000 -1.103530e+00
bigcom33         0.000000 -9.343289e-01
bigcom34         0.000000 -1.144415e+00
bigcom36         0.000000 -1.149542e+00
bigcom37         0.000000 -2.798282e+00
bigcom38         0.000000 -1.259833e+00
bigcom39         0.000000 -1.178539e+00
bigcom40         0.000000 -2.807619e-01
bigcom43         0.000000 -1.077408e+00
bigcom44         0.000000  2.650781e-01
bigcom46         0.000000  1.823692e+00
bigcom47         0.000000 -1.130865e+00
bigcom49         0.000000 -1.277177e+00
bigcom50         0.000000 -1.242453e+00
bigcom51         0.000000 -9.655367e-01
bigcom52         0.000000 -1.073135e+00
bigcom54         0.000000 -1.239379e+00
bigcom56         0.000000 -1.066868e+00
bigcom62         0.000000 -9.448120e-01
bigcom66         0.000000 -9.913854e-01
bigcom68         0.000000 -1.048789e+00
bigcom69         0.000000 -1.313586e+00
bigcom71         0.000000 -1.474737e+00
bigcom72         0.000000  2.774831e+00
bigcom73         0.000000 -9.950711e-01
bigcom74         0.000000 -1.343699e+00
bigcom75         0.000000 -9.154997e-01
bigcom76         0.000000 -1.147964e+00
bigcom77         0.000000 -1.066963e+00
bigcom79         0.000000 -1.216856e+00
bigcom80         0.000000 -8.184938e-01
bigcom82         0.000000 -1.110915e+00
bigcom83         0.000000  0.000000e+00
bigcom84         0.000000  2.570281e+00
bigcom85         0.000000 -1.104952e+00
bigcom87         0.000000 -1.096828e+00
bigcom89         0.000000 -1.060809e+00
bigcom91         0.000000 -1.238798e+00
bigcom92         0.000000 -1.446622e+00
bigcom93         0.000000  0.000000e+00
bigcom96         0.000000 -5.659832e-01
bigcom97         0.000000 -1.332922e+00
bigcom98         0.000000 -1.053368e+00
bigcom99         0.000000 -1.416897e+00
bigcom101        0.000000 -2.393400e+00
bigcom104        0.000000 -1.129783e+00
bigcom106        0.000000 -9.628886e-01
bigcom109        0.000000 -8.949636e-01
bigcom113        0.000000 -1.127978e+00
bigcom116        0.000000 -1.430469e+00
bigcom120        0.000000 -8.735059e-01
bigcom123        0.000000 -7.773331e-01
bigcom126        0.000000 -1.020920e+00
bigcom127        0.000000 -3.448205e-01
bigcom137        0.000000 -1.332815e+00
bigcom139        0.000000 -6.260215e-01
bigcom140        0.000000 -9.840316e-01
bigcom143        0.000000 -1.027576e+00
bigcom145        0.000000 -1.166495e+00
bigcom146        0.000000 -9.436000e-01
bigcom147        0.000000 -1.399028e+00
bigcom149        0.000000 -9.711505e-01
bigcom153        0.000000 -9.752702e-01
bigcom154        0.000000 -1.474311e+00
bigcom156        0.000000 -9.084892e-01
bigcom157        0.000000  0.000000e+00
bigcom158        0.000000 -1.273112e+00
bigcom160        0.000000 -6.950472e-01
bigcom161        0.000000 -8.948823e-01
bigcom162        0.000000 -7.394392e-01
bigcom164        0.000000 -8.659756e-01
bigcom166        0.000000 -8.421142e-01
bigcom167        0.000000 -1.124570e+00
bigcom171        0.000000 -1.213930e+00
bigcom173        0.000000 -1.284989e+00
bigcom175        0.000000  0.000000e+00
bigcom176        0.000000 -1.436380e+00
bigcom177        0.000000 -1.230649e+00
bigcom178        0.000000 -1.070044e+00
bigcom180        0.000000 -9.080140e-01
bigcom181        0.000000  2.037626e+00
bigcom184        0.000000 -6.334224e-01
bigcom186        0.000000 -8.979363e-01
bigcom187        0.000000 -8.857843e-01
bigcom189        0.000000 -1.473666e+00
bigcom194        0.000000 -7.959509e-01
bigcom195        0.000000 -9.713589e-01
bigcom196        0.000000 -1.131026e+00
bigcom204        0.000000 -7.559792e-01
bigcom205        0.000000 -8.676870e-01
bigcom212        0.000000 -8.136938e-01
bigcom214        0.000000 -9.866282e-01
bigcom222        0.000000 -1.001693e+00
bigcom223        0.000000 -7.895037e-01
bigcom226        0.000000 -7.857066e-01
bigcom227        0.000000 -7.800932e-01
bigcom229        0.000000 -8.884598e-01
bigcom233        0.000000 -6.141879e-01
bigcom236        0.000000 -9.809295e-01
bigcom237        0.000000 -8.807828e-01
bigcom246        0.000000 -1.189241e+00
bigcom248        0.000000 -1.108845e+00
bigcom249        0.000000 -8.162398e-01
bigcom250        0.000000 -1.232134e+00
bigcom254        0.000000 -1.145683e+00
bigcom266        0.000000 -9.090844e-01
bigcom269        0.000000 -1.107538e+00
bigcom272        0.000000 -1.001251e+00
bigcom274        0.000000 -2.554860e-02
bigcom281        0.000000 -8.152989e-01
bigcom291        0.000000 -9.242175e-01
bigcom292        0.000000 -9.469425e-01
bigcom295        0.000000 -7.052120e-01
bigcom299        0.000000 -9.029329e-01
bigcom301        0.000000 -1.298296e+00
bigcom306        0.000000 -9.994386e-01
bigcom309        0.000000 -1.212188e+00
bigcom314        0.000000 -8.371142e-01
bigcom321        0.000000 -1.134885e+00
bigcom341        0.000000 -6.834867e-01
bigcom350        0.000000 -7.405195e-01
bigcom353        0.000000 -7.959714e-01
bigcom359        0.000000 -8.137995e-01
bigcom363        0.000000 -2.083370e+00
bigcom365        0.000000  3.790795e+00
bigcom385        0.000000 -1.137840e+00
bigcom386        0.000000 -9.485471e-01
bigcom408        0.000000 -9.947336e-01
bigcom412        0.000000 -1.027532e+00
bigcom480        0.000000 -1.104361e+00
spin_vertex      0.000000 -2.589401e-02
membership_s1    0.000000 -1.540976e-01
membership_s3    0.000000 -1.584952e+00
membership_s4    0.000000  9.684504e-02
membership_s5    0.000000  4.052043e-01
membership_s6    0.000000  1.109491e-01
membership_s7    0.000000 -1.952187e-01
membership_s8    0.000000  2.659100e+00
membership_s9    0.000000 -2.003231e+00
membership_s11   0.000000 -1.227920e+00
membership_s12   0.000000 -1.208207e+00
membership_s14   0.000000 -1.163656e+00
membership_s15   0.000000  1.267128e-01
membership_s16   0.000000 -1.045026e+00
membership_s17   0.000000 -1.022956e+00
membership_s18   0.000000  1.233697e+00
membership_s20   0.000000 -9.191947e-01
membership_s21   0.000000  5.585735e-01
membership_s22   0.000000 -1.349463e+00
membership_s24   0.000000  1.752810e+00
membership_s25   0.000000 -1.176648e+00
membership_s26   0.000000 -9.333185e-01
membership_s27   0.000000  8.070434e-02
membership_s28   0.000000 -1.359095e+00
membership_s30   0.000000  2.350711e-01
membership_s31   0.000000  1.102318e-01
membership_s32   0.000000  4.102180e-01
membership_s33   0.000000  3.177506e+00
membership_s36   0.000000  3.097445e-01
membership_s37   0.000000 -1.522942e+00
V1               0.000000  3.650190e+00
V2               0.000000  9.880819e-01
pdi              0.000000 -4.177701e+02
adhesion         0.000000  0.000000e+00
cohesion         0.000000  0.000000e+00
inner            0.000000 -1.477002e-05
outer            0.000000 -6.556314e-06
ioratio          0.000000  8.229624e-01
comsize          0.000000  5.860710e-05
[1] "Dataset: all_targets Model GBM, run: 6 of 10 2015-06-18 12:57:37"
Iter   TrainDeviance   ValidDeviance   StepSize   Improve
     1        0.0653            -nan     0.0100    0.0000
     2        0.0641            -nan     0.0100    0.0000
     3        0.0633            -nan     0.0100   -0.0000
     4        0.0624            -nan     0.0100    0.0001
     5        0.0618            -nan     0.0100   -0.0000
     6        0.0607            -nan     0.0100   -0.0000
     7        0.0602            -nan     0.0100   -0.0000
     8        0.0597            -nan     0.0100   -0.0000
     9        0.0593            -nan     0.0100   -0.0000
    10        0.0587            -nan     0.0100   -0.0000
    20        0.0548            -nan     0.0100   -0.0000
    40        0.0493            -nan     0.0100   -0.0000
    60        0.0445            -nan     0.0100   -0.0000
    80        0.0411            -nan     0.0100   -0.0000
   100        0.0382            -nan     0.0100   -0.0000
   120        0.0359            -nan     0.0100   -0.0000
   140        0.0338            -nan     0.0100   -0.0000
   160        0.0319            -nan     0.0100   -0.0000
   180        0.0301            -nan     0.0100   -0.0000
   200        0.0287            -nan     0.0100   -0.0000
   220        0.0274            -nan     0.0100   -0.0000
   240        0.0263            -nan     0.0100   -0.0000
   260        0.0251            -nan     0.0100   -0.0000
   280        0.0241            -nan     0.0100   -0.0000
   300        0.0233            -nan     0.0100   -0.0000
   320        0.0225            -nan     0.0100   -0.0000
   340        0.0217            -nan     0.0100   -0.0000
   360        0.0210            -nan     0.0100   -0.0000
   376        0.0204            -nan     0.0100   -0.0000

[1] "GBM variable coefficients"
                            var     rel.inf
V2                           V2 4.024632494
ratio5                   ratio5 3.816205325
orbit49                 orbit49 3.669768681
orbit18                 orbit18 3.620466375
comsize                 comsize 3.565618604
ioratio                 ioratio 2.997443529
pagerank               pagerank 2.693943459
trans                     trans 2.611124011
spin_vertex         spin_vertex 2.535173316
ratio2                   ratio2 2.449893795
adhesion               adhesion 2.333190734
inner                     inner 2.290845565
V1                           V1 2.120745266
knn                         knn 2.096642513
ratio6                   ratio6 1.996211027
ratio4                   ratio4 1.906144271
outer                     outer 1.905520015
walktrap_vertex walktrap_vertex 1.839102605
fifth                     fifth 1.630041076
graph6                   graph6 1.627305414
fourth                   fourth 1.617104532
ratio1                   ratio1 1.496025941
bet                         bet 1.369613615
cohesion               cohesion 1.313780275
graph3                   graph3 1.255447185
third                     third 1.179753468
bigcom77               bigcom77 1.120591119
graph14                 graph14 0.969617684
orbit31                 orbit31 0.949802480
graph10                 graph10 0.874160767
bigcom1                 bigcom1 0.847089963
orbit36                 orbit36 0.771084981
graph19                 graph19 0.758884198
graph15                 graph15 0.758452406
graph12                 graph12 0.743723623
graph13                 graph13 0.729311914
graph16                 graph16 0.723030181
ratio3                   ratio3 0.717789586
graph11                 graph11 0.711211937
graph9                   graph9 0.672499558
orbit53                 orbit53 0.656033824
graph23                 graph23 0.649121666
orbit45                 orbit45 0.616068901
orbit9                   orbit9 0.610685795
constraint           constraint 0.590298008
orbit38                 orbit38 0.581142562
graph25                 graph25 0.579431832
graph5                   graph5 0.567345661
sixth                     sixth 0.561502080
graph17                 graph17 0.508904736
orbit22                 orbit22 0.506339736
bigcom46               bigcom46 0.500525151
upto_sixth           upto_sixth 0.496983551
close                     close 0.481840527
coreness               coreness 0.473705065
orbit46                 orbit46 0.464038134
graph20                 graph20 0.463591703
orbit65                 orbit65 0.463458157
graph4                   graph4 0.438812326
orbit56                 orbit56 0.436816379
orbit28                 orbit28 0.412540020
orbit59                 orbit59 0.398772926
membership_s18   membership_s18 0.391310349
graph21                 graph21 0.384617365
orbit50                 orbit50 0.356955455
graph1                   graph1 0.344507645
orbit24                 orbit24 0.333065038
hubscore               hubscore 0.329073975
graph0                   graph0 0.327877667
orbit44                 orbit44 0.321150135
graph18                 graph18 0.309459158
orbit40                 orbit40 0.305836214
membership_s7     membership_s7 0.304109948
orbit52                 orbit52 0.300913238
graph22                 graph22 0.298553925
membership_s33   membership_s33 0.297113672
bigcom72               bigcom72 0.294877540
upto_fourth         upto_fourth 0.274103454
orbit21                 orbit21 0.270568474
bigcom4                 bigcom4 0.266787969
orbit20                 orbit20 0.264925211
graph7                   graph7 0.263596538
orbit60                 orbit60 0.261293819
orbit27                 orbit27 0.260718852
graph27                 graph27 0.260096043
bigcom44               bigcom44 0.250642533
orbit29                 orbit29 0.248017554
selfinter             selfinter 0.247459480
membership_s24   membership_s24 0.247358833
orbit5                   orbit5 0.245366228
orbit26                 orbit26 0.245216267
orbit58                 orbit58 0.240930333
orbit51                 orbit51 0.236948983
bigcom8                 bigcom8 0.235758781
orbit32                 orbit32 0.230489324
orbit30                 orbit30 0.228634035
orbit35                 orbit35 0.227275006
bigcom116             bigcom116 0.226940306
graph26                 graph26 0.223277733
orbit17                 orbit17 0.216063445
membership_s30   membership_s30 0.214675803
orbit19                 orbit19 0.210054545
bigcom28               bigcom28 0.208119959
graph24                 graph24 0.206181564
bigcom365             bigcom365 0.205249081
orbit54                 orbit54 0.195782514
orbit39                 orbit39 0.188313909
orbit41                 orbit41 0.184703857
orbit37                 orbit37 0.182797556
orbit62                 orbit62 0.181428723
graph29                 graph29 0.181222816
orbit70                 orbit70 0.180289776
orbit2                   orbit2 0.178176999
membership_s32   membership_s32 0.168027414
orbit71                 orbit71 0.167034538
graph28                 graph28 0.160507114
membership_s21   membership_s21 0.159018870
orbit7                   orbit7 0.158694879
membership_s4     membership_s4 0.139579030
bigcom22               bigcom22 0.139470392
orbit15                 orbit15 0.137520973
orbit11                 orbit11 0.135290023
graph8                   graph8 0.131805181
orbit64                 orbit64 0.130880549
orbit1                   orbit1 0.128227397
upto_fifth           upto_fifth 0.127445549
orbit4                   orbit4 0.123331612
membership_s27   membership_s27 0.120832014
second                   second 0.120046814
AP                           AP 0.111442251
orbit25                 orbit25 0.108602154
graph2                   graph2 0.105176259
membership_s15   membership_s15 0.102148190
membership_s5     membership_s5 0.099777695
orbit13                 orbit13 0.094337759
upto_third           upto_third 0.087235225
orbit69                 orbit69 0.086943539
orbit57                 orbit57 0.085887127
orbit47                 orbit47 0.076133361
orbit67                 orbit67 0.073280564
pdi                         pdi 0.067121693
membership_s31   membership_s31 0.064580410
ecc                         ecc 0.062944078
orbit61                 orbit61 0.058110746
orbit16                 orbit16 0.057058643
orbit12                 orbit12 0.055978270
orbit23                 orbit23 0.048771335
orbit33                 orbit33 0.044345138
orbit55                 orbit55 0.041035539
evcent                   evcent 0.040376751
orbit43                 orbit43 0.038733335
membership_s1     membership_s1 0.037981555
orbit48                 orbit48 0.037280508
membership_s36   membership_s36 0.036672659
bigcom274             bigcom274 0.034767569
orbit10                 orbit10 0.033035610
upto_second         upto_second 0.028446246
orbit66                 orbit66 0.019549559
membership_s6     membership_s6 0.015822670
bigcom40               bigcom40 0.013729223
bigcom3                 bigcom3 0.011146884
orbit63                 orbit63 0.008114708
orbit6                   orbit6 0.007971852
orbit42                 orbit42 0.001908687
orbit0                   orbit0 0.000000000
orbit3                   orbit3 0.000000000
orbit8                   orbit8 0.000000000
orbit14                 orbit14 0.000000000
orbit34                 orbit34 0.000000000
orbit68                 orbit68 0.000000000
orbit72                 orbit72 0.000000000
eccrad                   eccrad 0.000000000
first                     first 0.000000000
bigcom2                 bigcom2 0.000000000
bigcom6                 bigcom6 0.000000000
bigcom9                 bigcom9 0.000000000
bigcom11               bigcom11 0.000000000
bigcom13               bigcom13 0.000000000
bigcom15               bigcom15 0.000000000
bigcom16               bigcom16 0.000000000
bigcom21               bigcom21 0.000000000
bigcom24               bigcom24 0.000000000
bigcom26               bigcom26 0.000000000
bigcom30               bigcom30 0.000000000
bigcom31               bigcom31 0.000000000
bigcom32               bigcom32 0.000000000
bigcom33               bigcom33 0.000000000
bigcom34               bigcom34 0.000000000
bigcom36               bigcom36 0.000000000
bigcom37               bigcom37 0.000000000
bigcom38               bigcom38 0.000000000
bigcom39               bigcom39 0.000000000
bigcom43               bigcom43 0.000000000
bigcom47               bigcom47 0.000000000
bigcom49               bigcom49 0.000000000
bigcom50               bigcom50 0.000000000
bigcom51               bigcom51 0.000000000
bigcom52               bigcom52 0.000000000
bigcom54               bigcom54 0.000000000
bigcom56               bigcom56 0.000000000
bigcom62               bigcom62 0.000000000
bigcom66               bigcom66 0.000000000
bigcom68               bigcom68 0.000000000
bigcom69               bigcom69 0.000000000
bigcom71               bigcom71 0.000000000
bigcom73               bigcom73 0.000000000
bigcom74               bigcom74 0.000000000
bigcom75               bigcom75 0.000000000
bigcom76               bigcom76 0.000000000
bigcom79               bigcom79 0.000000000
bigcom80               bigcom80 0.000000000
bigcom82               bigcom82 0.000000000
bigcom83               bigcom83 0.000000000
bigcom84               bigcom84 0.000000000
bigcom85               bigcom85 0.000000000
bigcom87               bigcom87 0.000000000
bigcom89               bigcom89 0.000000000
bigcom91               bigcom91 0.000000000
bigcom92               bigcom92 0.000000000
bigcom93               bigcom93 0.000000000
bigcom96               bigcom96 0.000000000
bigcom97               bigcom97 0.000000000
bigcom98               bigcom98 0.000000000
bigcom99               bigcom99 0.000000000
bigcom101             bigcom101 0.000000000
bigcom104             bigcom104 0.000000000
bigcom106             bigcom106 0.000000000
bigcom109             bigcom109 0.000000000
bigcom113             bigcom113 0.000000000
bigcom120             bigcom120 0.000000000
bigcom123             bigcom123 0.000000000
bigcom126             bigcom126 0.000000000
bigcom127             bigcom127 0.000000000
bigcom137             bigcom137 0.000000000
bigcom139             bigcom139 0.000000000
bigcom140             bigcom140 0.000000000
bigcom143             bigcom143 0.000000000
bigcom145             bigcom145 0.000000000
bigcom146             bigcom146 0.000000000
bigcom147             bigcom147 0.000000000
bigcom149             bigcom149 0.000000000
bigcom153             bigcom153 0.000000000
bigcom154             bigcom154 0.000000000
bigcom156             bigcom156 0.000000000
bigcom157             bigcom157 0.000000000
bigcom158             bigcom158 0.000000000
bigcom160             bigcom160 0.000000000
bigcom161             bigcom161 0.000000000
bigcom162             bigcom162 0.000000000
bigcom164             bigcom164 0.000000000
bigcom166             bigcom166 0.000000000
bigcom167             bigcom167 0.000000000
bigcom171             bigcom171 0.000000000
bigcom173             bigcom173 0.000000000
bigcom175             bigcom175 0.000000000
bigcom176             bigcom176 0.000000000
bigcom177             bigcom177 0.000000000
bigcom178             bigcom178 0.000000000
bigcom180             bigcom180 0.000000000
bigcom181             bigcom181 0.000000000
bigcom184             bigcom184 0.000000000
bigcom186             bigcom186 0.000000000
bigcom187             bigcom187 0.000000000
bigcom189             bigcom189 0.000000000
bigcom194             bigcom194 0.000000000
bigcom195             bigcom195 0.000000000
bigcom196             bigcom196 0.000000000
bigcom204             bigcom204 0.000000000
bigcom205             bigcom205 0.000000000
bigcom212             bigcom212 0.000000000
bigcom214             bigcom214 0.000000000
bigcom222             bigcom222 0.000000000
bigcom223             bigcom223 0.000000000
bigcom226             bigcom226 0.000000000
bigcom227             bigcom227 0.000000000
bigcom229             bigcom229 0.000000000
bigcom233             bigcom233 0.000000000
bigcom236             bigcom236 0.000000000
bigcom237             bigcom237 0.000000000
bigcom246             bigcom246 0.000000000
bigcom248             bigcom248 0.000000000
bigcom249             bigcom249 0.000000000
bigcom250             bigcom250 0.000000000
bigcom254             bigcom254 0.000000000
bigcom266             bigcom266 0.000000000
bigcom269             bigcom269 0.000000000
bigcom272             bigcom272 0.000000000
bigcom281             bigcom281 0.000000000
bigcom291             bigcom291 0.000000000
bigcom292             bigcom292 0.000000000
bigcom295             bigcom295 0.000000000
bigcom299             bigcom299 0.000000000
bigcom301             bigcom301 0.000000000
bigcom306             bigcom306 0.000000000
bigcom309             bigcom309 0.000000000
bigcom314             bigcom314 0.000000000
bigcom321             bigcom321 0.000000000
bigcom341             bigcom341 0.000000000
bigcom350             bigcom350 0.000000000
bigcom353             bigcom353 0.000000000
bigcom359             bigcom359 0.000000000
bigcom363             bigcom363 0.000000000
bigcom385             bigcom385 0.000000000
bigcom386             bigcom386 0.000000000
bigcom408             bigcom408 0.000000000
bigcom412             bigcom412 0.000000000
bigcom480             bigcom480 0.000000000
membership_s3     membership_s3 0.000000000
membership_s8     membership_s8 0.000000000
membership_s9     membership_s9 0.000000000
membership_s11   membership_s11 0.000000000
membership_s12   membership_s12 0.000000000
membership_s14   membership_s14 0.000000000
membership_s16   membership_s16 0.000000000
membership_s17   membership_s17 0.000000000
membership_s20   membership_s20 0.000000000
membership_s22   membership_s22 0.000000000
membership_s25   membership_s25 0.000000000
membership_s26   membership_s26 0.000000000
membership_s28   membership_s28 0.000000000
membership_s37   membership_s37 0.000000000
[1] "Dataset: all_targets Model RF, run: 6 of 10 2015-06-18 13:03:47"
     |      Out-of-bag   |
Tree |      MSE  %Var(y) |
   1 |  0.01198   226.03 |
   2 |  0.01003   189.17 |
   3 | 0.009351   176.40 |
   4 | 0.009004   169.85 |
   5 |  0.00844   159.22 |
   6 | 0.008299   156.55 |
   7 | 0.008086   152.54 |
   8 | 0.007563   142.68 |
   9 | 0.007354   138.73 |
  10 |  0.00718   135.45 |
  11 |  0.00699   131.86 |
  12 | 0.006924   130.62 |
  13 | 0.006898   130.14 |
  14 | 0.006783   127.96 |
  15 | 0.006684   126.08 |
  16 | 0.006539   123.36 |
  17 |  0.00648   122.25 |
  18 | 0.006444   121.56 |
  19 | 0.006409   120.91 |
  20 | 0.006373   120.22 |
  21 | 0.006331   119.43 |
  22 | 0.006275   118.38 |
  23 | 0.006271   118.30 |
  24 | 0.006274   118.36 |
  25 | 0.006255   117.99 |
  26 | 0.006249   117.89 |
  27 | 0.006236   117.64 |
  28 | 0.006205   117.05 |
  29 | 0.006183   116.63 |
  30 | 0.006169   116.37 |
  31 | 0.006183   116.65 |
  32 |  0.00616   116.20 |
  33 | 0.006144   115.90 |
  34 | 0.006126   115.57 |
  35 | 0.006112   115.31 |
  36 | 0.006104   115.15 |
  37 | 0.006082   114.73 |
  38 | 0.006073   114.57 |
  39 | 0.006049   114.11 |
  40 | 0.006054   114.21 |
  41 |  0.00604   113.95 |
  42 | 0.006046   114.05 |
  43 | 0.006031   113.77 |
  44 | 0.006022   113.61 |
  45 | 0.006003   113.24 |
  46 | 0.005994   113.08 |
  47 | 0.005999   113.17 |
  48 | 0.005988   112.96 |
  49 | 0.005984   112.89 |
  50 | 0.005992   113.03 |
  51 | 0.005988   112.96 |
  52 | 0.005982   112.84 |
  53 | 0.005971   112.64 |
  54 | 0.005964   112.51 |
  55 |  0.00597   112.61 |
  56 | 0.005962   112.48 |
  57 | 0.005946   112.17 |
  58 | 0.005937   112.00 |
  59 | 0.005936   111.99 |
  60 | 0.005937   111.99 |
  61 | 0.005929   111.85 |
  62 | 0.005922   111.71 |
  63 | 0.005918   111.63 |
  64 | 0.005914   111.56 |
  65 | 0.005911   111.51 |
  66 | 0.005912   111.52 |
  67 | 0.005914   111.56 |
  68 | 0.005905   111.39 |
  69 | 0.005904   111.37 |
  70 | 0.005901   111.33 |
  71 | 0.005899   111.28 |
  72 | 0.005897   111.25 |
  73 | 0.005889   111.09 |
  74 | 0.005885   111.03 |
  75 | 0.005882   110.96 |
  76 | 0.005878   110.89 |
  77 | 0.005874   110.81 |
  78 | 0.005863   110.61 |
  79 | 0.005864   110.62 |
  80 |  0.00586   110.54 |
  81 |  0.00586   110.54 |
  82 | 0.005862   110.58 |
  83 | 0.005858   110.50 |
  84 | 0.005861   110.57 |
  85 | 0.005859   110.53 |
  86 |  0.00586   110.54 |
  87 | 0.005857   110.48 |
  88 | 0.005853   110.42 |
  89 | 0.005845   110.27 |
  90 | 0.005842   110.21 |
  91 | 0.005837   110.12 |
  92 | 0.005838   110.14 |
  93 |  0.00584   110.16 |
  94 | 0.005839   110.15 |
  95 | 0.005839   110.16 |
  96 |  0.00584   110.18 |
  97 | 0.005842   110.21 |
  98 | 0.005843   110.23 |
  99 | 0.005842   110.20 |
 100 | 0.005843   110.23 |
[1] "Random Forest variable coefficients"
                      %IncMSE IncNodePurity
graph5           1.053377e-03  1.311752e-01
graph6           4.154628e-03  2.904158e-01
graph7           4.205925e-03  1.118305e-01
graph8           6.461119e-04  1.247904e-02
graph9           7.130471e-04  2.485895e-01
graph10          5.525238e-03  5.562168e-01
graph11          2.119701e-03  5.961049e-01
graph12          3.037253e-03  2.272245e-01
graph13          1.209474e-03  2.562120e-01
graph14          7.587620e-03  4.892911e-01
graph15          7.311202e-03  2.378676e-01
graph16          2.623893e-03  3.029937e-01
graph17          6.024407e-04  1.807780e-01
graph18          1.657168e-03  1.255240e-01
graph19          3.428751e-03  3.047983e-01
graph20          1.249721e-03  2.162442e-01
graph21          2.554084e-03  2.656298e-01
graph22          2.382155e-03  1.162750e-01
graph23          1.372796e-03  2.467290e-01
graph24          3.000347e-03  1.902633e-01
graph25          1.020637e-03  1.917619e-01
graph26          2.640262e-03  2.292217e-01
graph27          7.452770e-04  1.218533e-01
graph28          2.434565e-03  6.397330e-02
graph29          6.785795e-06  3.111111e-02
orbit0           4.133190e-04  1.276461e-01
orbit1           6.781456e-04  2.789318e-01
orbit2           5.063362e-05  9.195128e-02
orbit3           1.326700e-04  5.032605e-02
orbit4           6.677811e-04  3.739350e-01
orbit5           3.162358e-03  2.978260e-01
orbit6           4.672640e-03  4.785293e-01
orbit7           2.805768e-03  1.500179e-01
orbit8           1.389961e-03  1.105567e-01
orbit9           2.206193e-03  4.555558e-01
orbit10          9.926975e-04  1.874374e-01
orbit11          2.661233e-03  1.247562e-01
orbit12          2.798173e-03  2.966123e-01
orbit13          8.001348e-04  1.198144e-01
orbit14          1.339391e-04  4.352774e-02
orbit15          1.172245e-03  2.831720e-01
orbit16          1.948009e-03  2.197788e-01
orbit17          4.891740e-03  3.030508e-01
orbit18          6.921686e-03  7.627011e-01
orbit19          4.254884e-03  3.079324e-01
orbit20          3.303089e-03  3.629620e-01
orbit21          1.606930e-03  1.431417e-01
orbit22          8.203935e-04  4.059678e-01
orbit23          2.628924e-03  9.722242e-02
orbit24          2.213130e-03  4.819913e-01
orbit25          2.186645e-03  1.896365e-01
orbit26          6.251216e-03  1.955809e-01
orbit27          6.383329e-04  4.707085e-01
orbit28          2.740985e-03  2.463600e-01
orbit29          4.879149e-03  9.017099e-02
orbit30          6.862683e-04  1.697423e-01
orbit31          3.522956e-03  4.168783e-01
orbit32          3.284471e-03  2.706430e-01
orbit33          5.200093e-04  1.259380e-01
orbit34          8.440770e-03  3.265216e-01
orbit35          4.552349e-03  4.806567e-01
orbit36          4.148122e-03  3.109828e-01
orbit37          2.524910e-03  2.738115e-01
orbit38          1.326839e-03  1.649727e-01
orbit39          1.664701e-03  2.793597e-01
orbit40          8.854872e-04  1.243696e-01
orbit41          3.805056e-04  4.332031e-02
orbit42          6.854388e-05  7.039028e-02
orbit43          4.089464e-03  9.078486e-02
orbit44          2.927178e-05  3.702564e-02
orbit45          4.182160e-03  3.863625e-01
orbit46          3.134375e-03  3.382547e-01
orbit47          2.471042e-03  8.937303e-02
orbit48          1.152525e-03  1.165222e-01
orbit49          1.280185e-03  4.345963e-01
orbit50          2.174255e-04  1.438256e-01
orbit51          3.274716e-03  1.222053e-01
orbit52          2.500951e-03  1.365912e-01
orbit53          3.299687e-03  1.607694e-01
orbit54          9.328974e-04  1.406585e-01
orbit55          5.211418e-05  7.308226e-02
orbit56          3.188964e-03  2.570931e-01
orbit57          1.401065e-04  4.992538e-02
orbit58          4.366663e-04  4.197613e-02
orbit59          4.529511e-03  5.602756e-01
orbit60          1.197927e-03  4.246807e-02
orbit61          1.037994e-03  1.214292e-01
orbit62          7.236470e-04  1.494186e-01
orbit63          3.152753e-04  4.707426e-02
orbit64          1.249048e-04  4.753594e-02
orbit65          2.260959e-03  3.517385e-01
orbit66          2.127050e-04  1.335423e-01
orbit67          1.224422e-04  2.357800e-02
orbit68          0.000000e+00  1.583048e-01
orbit69          2.354946e-04  9.761599e-02
orbit70          2.844078e-03  2.541936e-01
orbit71          3.140541e-05  2.296119e-02
orbit72          9.151224e-06  3.785714e-02
AP               4.131116e-05  7.559985e-02
bet              1.504357e-03  6.333051e-01
ecc              1.654170e-05  3.657001e-02
eccrad           3.663475e-05  7.264683e-02
close            3.136151e-03  3.613471e-01
constraint       1.296027e-03  5.299717e-01
coreness         5.188669e-04  2.350831e-01
knn              5.314428e-03  7.267880e-01
hubscore         4.588879e-04  2.284157e-01
pagerank         3.016523e-03  8.877838e-01
trans            1.851174e-03  4.082805e-01
evcent           1.286626e-03  3.280141e-01
first            3.324035e-04  9.061357e-02
upto_second      3.645795e-03  3.207637e-01
upto_third       2.125685e-03  3.322896e-01
upto_fourth      4.653221e-03  2.891456e-01
upto_fifth       3.730561e-03  2.738619e-01
upto_sixth       9.220412e-04  2.703044e-01
second           1.382163e-03  2.853251e-01
third            5.321299e-03  5.476357e-01
fourth           4.287462e-03  8.137649e-01
fifth            1.146467e-03  6.651859e-01
sixth            7.740712e-03  7.779879e-01
ratio1           3.050712e-03  8.469747e-01
ratio2           3.406251e-03  8.899519e-01
ratio3           3.519324e-03  7.039215e-01
ratio4           4.819678e-03  9.435859e-01
ratio5           2.837548e-03  1.344511e+00
ratio6           3.711384e-03  6.928412e-01
selfinter        5.302930e-05  1.671638e-01
walktrap_vertex  2.243665e-03  4.944926e-01
bigcom1          2.133275e-05  1.864031e-01
bigcom2          0.000000e+00  1.908196e-19
bigcom3          2.051094e-05  6.385145e-02
bigcom4          4.076341e-04  1.573059e-01
bigcom6          0.000000e+00  2.255141e-19
bigcom8          3.816050e-04  6.907985e-02
bigcom9          0.000000e+00  1.935301e-19
bigcom11         0.000000e+00  2.656295e-20
bigcom13         0.000000e+00  1.040834e-19
bigcom15         0.000000e+00  8.673617e-20
bigcom16         0.000000e+00  7.806256e-20
bigcom21         0.000000e+00  8.836248e-20
bigcom22         3.808899e-05  9.865746e-02
bigcom24         0.000000e+00  1.734723e-20
bigcom26         0.000000e+00  1.647987e-19
bigcom28         2.341874e-04  1.063909e-01
bigcom30         0.000000e+00  1.322727e-19
bigcom31         0.000000e+00  5.204170e-20
bigcom32         0.000000e+00  1.387779e-19
bigcom33         0.000000e+00  1.561251e-19
bigcom34         0.000000e+00  8.673617e-21
bigcom36         0.000000e+00  4.166667e-05
bigcom37         0.000000e+00  6.938894e-20
bigcom38         0.000000e+00  1.225148e-19
bigcom39         0.000000e+00  5.204170e-20
bigcom40         1.453217e-05  8.489994e-03
bigcom43         0.000000e+00  7.941781e-20
bigcom44         1.361796e-04  1.309873e-01
bigcom46        -1.979246e-05  6.596001e-02
bigcom47         0.000000e+00  3.523657e-20
bigcom49         0.000000e+00  1.127570e-19
bigcom50         0.000000e+00  1.734723e-20
bigcom51         0.000000e+00  1.734723e-20
bigcom52         0.000000e+00  6.938894e-20
bigcom54         0.000000e+00  1.561251e-19
bigcom56         0.000000e+00  1.214306e-19
bigcom62         0.000000e+00  2.818926e-20
bigcom66         0.000000e+00  7.914676e-20
bigcom68         0.000000e+00  1.994932e-19
bigcom69         0.000000e+00  9.649399e-20
bigcom71         0.000000e+00  4.336809e-20
bigcom72        -1.987236e-05  2.311910e-01
bigcom73         0.000000e+00  1.040834e-19
bigcom74         0.000000e+00  5.204170e-20
bigcom75         0.000000e+00  1.474515e-19
bigcom76         0.000000e+00  3.556183e-19
bigcom77         4.915359e-05  2.541986e-01
bigcom79         0.000000e+00  1.843144e-20
bigcom80         0.000000e+00  0.000000e+00
bigcom82         0.000000e+00  1.322727e-19
bigcom83         0.000000e+00  1.127570e-19
bigcom84         0.000000e+00  8.673617e-21
bigcom85         0.000000e+00  2.656295e-20
bigcom87         0.000000e+00  3.577867e-20
bigcom89         0.000000e+00  1.788934e-20
bigcom91         0.000000e+00  6.993104e-20
bigcom92         0.000000e+00  3.523657e-20
bigcom93         0.000000e+00  7.806256e-20
bigcom96         0.000000e+00  6.938894e-20
bigcom97         0.000000e+00  1.040834e-19
bigcom98         0.000000e+00  5.312591e-20
bigcom99         0.000000e+00  1.734723e-20
bigcom101        0.000000e+00  3.989864e-19
bigcom104        0.000000e+00  5.204170e-20
bigcom106        0.000000e+00  1.821460e-19
bigcom109        0.000000e+00  9.757820e-21
bigcom113        0.000000e+00  1.658829e-19
bigcom116        5.357449e-05  9.416788e-02
bigcom120        0.000000e+00  8.673617e-21
bigcom123        0.000000e+00  3.127923e-19
bigcom126        0.000000e+00  6.938894e-20
bigcom127        0.000000e+00  1.393200e-19
bigcom137        0.000000e+00  1.919038e-19
bigcom139        0.000000e+00  3.469447e-20
bigcom140        0.000000e+00  7.806256e-20
bigcom143        0.000000e+00  1.734723e-20
bigcom145        0.000000e+00  1.561251e-19
bigcom146        0.000000e+00  5.204170e-20
bigcom147        0.000000e+00  1.214306e-19
bigcom149        0.000000e+00  1.561251e-19
bigcom153        0.000000e+00  7.914676e-20
bigcom154        0.000000e+00  1.658829e-19
bigcom156        0.000000e+00  2.602085e-20
bigcom157        0.000000e+00  2.515349e-19
bigcom158        0.000000e+00  0.000000e+00
bigcom160        0.000000e+00  9.540979e-20
bigcom161        0.000000e+00  0.000000e+00
bigcom162        0.000000e+00  2.602085e-20
bigcom164        0.000000e+00  8.673617e-21
bigcom166        0.000000e+00  3.306817e-19
bigcom167        0.000000e+00  1.653408e-19
bigcom171        0.000000e+00  2.656295e-20
bigcom173        0.000000e+00  1.040834e-19
bigcom175        0.000000e+00  3.469447e-20
bigcom176        0.000000e+00  6.993104e-20
bigcom177        0.000000e+00  8.673617e-21
bigcom178        0.000000e+00  6.938894e-20
bigcom180        0.000000e+00  8.673617e-21
bigcom181        0.000000e+00  2.255141e-19
bigcom184        0.000000e+00  0.000000e+00
bigcom186        0.000000e+00  1.734723e-19
bigcom187        0.000000e+00  1.474515e-19
bigcom189        0.000000e+00  1.734723e-19
bigcom194        0.000000e+00  3.469447e-20
bigcom195        0.000000e+00  1.561251e-19
bigcom196        0.000000e+00  1.788934e-20
bigcom204        0.000000e+00  3.989864e-19
bigcom205        0.000000e+00  0.000000e+00
bigcom212        0.000000e+00  4.336809e-19
bigcom214        0.000000e+00  8.673617e-21
bigcom222        0.000000e+00  3.469447e-20
bigcom223        0.000000e+00  2.602085e-20
bigcom226        0.000000e+00  9.540979e-20
bigcom227        0.000000e+00  1.734723e-20
bigcom229        0.000000e+00  8.673617e-21
bigcom233        0.000000e+00  1.734723e-20
bigcom236        0.000000e+00  7.806256e-20
bigcom237        0.000000e+00  6.938894e-20
bigcom246        0.000000e+00  1.908196e-19
bigcom248        0.000000e+00  0.000000e+00
bigcom249        0.000000e+00  1.046255e-19
bigcom250        0.000000e+00  3.295975e-19
bigcom254        0.000000e+00  1.301043e-19
bigcom266        0.000000e+00  1.734723e-19
bigcom269        0.000000e+00  0.000000e+00
bigcom272        0.000000e+00  1.734723e-20
bigcom274        9.837326e-06  2.896973e-02
bigcom281        0.000000e+00  2.428613e-19
bigcom291        0.000000e+00  8.673617e-20
bigcom292        0.000000e+00  3.469447e-20
bigcom295        0.000000e+00  0.000000e+00
bigcom299        0.000000e+00  1.647987e-19
bigcom301        0.000000e+00  1.647987e-19
bigcom306        0.000000e+00  2.862294e-19
bigcom309        0.000000e+00  2.602085e-20
bigcom314        0.000000e+00  1.474515e-19
bigcom321        0.000000e+00  5.285486e-20
bigcom341        0.000000e+00  2.602085e-20
bigcom350        0.000000e+00  8.673617e-21
bigcom353        0.000000e+00  1.653408e-19
bigcom359        0.000000e+00  1.561251e-19
bigcom363        0.000000e+00  7.806256e-20
bigcom365        1.976160e-05  4.071861e-01
bigcom385        0.000000e+00  1.040834e-19
bigcom386        0.000000e+00  2.081668e-19
bigcom408        0.000000e+00  6.071532e-20
bigcom412        0.000000e+00  8.673617e-21
bigcom480        0.000000e+00  7.806256e-20
spin_vertex      9.745848e-04  8.624016e-01
membership_s1   -1.901977e-06  2.203690e-02
membership_s3    0.000000e+00  7.806256e-20
membership_s4    2.224001e-05  5.402768e-02
membership_s5    4.799163e-05  1.756699e-01
membership_s6    1.296535e-05  5.899320e-02
membership_s7    6.217420e-05  1.644918e-01
membership_s8    0.000000e+00  6.938894e-20
membership_s9    0.000000e+00  6.125742e-20
membership_s11   0.000000e+00  1.734723e-20
membership_s12   0.000000e+00  2.168404e-19
membership_s14   0.000000e+00  2.710505e-20
membership_s15   4.578003e-05  8.236250e-02
membership_s16   0.000000e+00  4.336809e-20
membership_s17   0.000000e+00  3.577867e-20
membership_s18  -5.199573e-06  9.969570e-02
membership_s20   0.000000e+00  0.000000e+00
membership_s21   1.319083e-05  8.199145e-02
membership_s22   0.000000e+00  2.087089e-19
membership_s24   1.147644e-05  7.547705e-02
membership_s25   0.000000e+00  1.387779e-19
membership_s26   0.000000e+00  1.653408e-19
membership_s27   1.677930e-05  1.572548e-01
membership_s28   0.000000e+00  5.366801e-20
membership_s30   8.730739e-05  1.738354e-01
membership_s31   1.730996e-04  2.839375e-01
membership_s32  -1.602905e-05  1.484100e-01
membership_s33  -3.130792e-05  3.318835e-01
membership_s36   7.713425e-05  1.061496e-01
membership_s37   0.000000e+00  8.917563e-20
V1               3.687540e-03  9.432999e-01
V2               1.563801e-03  1.188529e+00
pdi              1.066660e-04  1.204472e-01
adhesion         1.077963e-02  1.333275e+00
cohesion         1.000822e-02  1.130838e+00
inner            2.627857e-03  9.350618e-01
outer            9.713076e-04  6.486437e-01
ioratio          3.636878e-03  1.169084e+00
comsize          7.574504e-04  1.138229e+00
[1] "Dataset: all_targets Model GLM, run: 6 of 10 2015-06-18 13:07:14"
[1] "glmnet variable coefficients"
                     [,1]          [,2]
(Intercept)     -5.229185 -6.411749e+01
graph0           0.000000  1.197093e-03
graph1           0.000000 -6.726905e-06
graph2           0.000000 -3.180798e-03
graph3           0.000000 -1.751136e-08
graph4           0.000000  0.000000e+00
graph5           0.000000  3.124614e-05
graph6           0.000000  0.000000e+00
graph7           0.000000  0.000000e+00
graph8           0.000000 -1.672403e-03
graph9           0.000000 -1.778958e-10
graph10          0.000000  0.000000e+00
graph11          0.000000  0.000000e+00
graph12          0.000000  0.000000e+00
graph13          0.000000 -2.923973e-08
graph14          0.000000  0.000000e+00
graph15          0.000000  5.095804e-06
graph16          0.000000  1.722893e-08
graph17          0.000000  0.000000e+00
graph18          0.000000 -3.737092e-06
graph19          0.000000  0.000000e+00
graph20          0.000000 -4.327587e-09
graph21          0.000000  0.000000e+00
graph22          0.000000 -2.352736e-06
graph23          0.000000  0.000000e+00
graph24          0.000000  0.000000e+00
graph25          0.000000  2.597272e-06
graph26          0.000000  1.060266e-05
graph27          0.000000  0.000000e+00
graph28          0.000000  0.000000e+00
graph29          0.000000  0.000000e+00
orbit0           0.000000  1.122784e-04
orbit1           0.000000  1.415690e-04
orbit2           0.000000 -1.046139e-05
orbit3           0.000000 -3.433932e-03
orbit4           0.000000 -1.121992e-06
orbit5           0.000000 -1.391519e-08
orbit6           0.000000 -5.737429e-10
orbit7           0.000000  0.000000e+00
orbit8           0.000000  1.707375e-05
orbit9           0.000000  3.646472e-05
orbit10          0.000000  3.413136e-07
orbit11          0.000000  0.000000e+00
orbit12          0.000000  2.049520e-04
orbit13          0.000000 -7.588224e-06
orbit14          0.000000 -2.336559e-03
orbit15          0.000000  6.550937e-08
orbit16          0.000000 -1.110982e-08
orbit17          0.000000  6.898949e-08
orbit18          0.000000 -1.055822e-08
orbit19          0.000000 -2.272325e-09
orbit20          0.000000 -1.041340e-08
orbit21          0.000000  0.000000e+00
orbit22          0.000000  8.263531e-10
orbit23          0.000000  0.000000e+00
orbit24          0.000000  5.312229e-07
orbit25          0.000000  1.652044e-07
orbit26          0.000000  0.000000e+00
orbit27          0.000000 -2.718448e-10
orbit28          0.000000  0.000000e+00
orbit29          0.000000 -6.271511e-07
orbit30          0.000000 -2.121936e-08
orbit31          0.000000 -1.719173e-07
orbit32          0.000000  5.041322e-08
orbit33          0.000000  0.000000e+00
orbit34          0.000000  4.695758e-06
orbit35          0.000000  1.294176e-07
orbit36          0.000000  5.925824e-08
orbit37          0.000000 -8.470579e-07
orbit38          0.000000  1.158099e-07
orbit39          0.000000 -1.451313e-06
orbit40          0.000000 -9.903139e-08
orbit41          0.000000 -6.638166e-07
orbit42          0.000000 -1.787105e-10
orbit43          0.000000 -1.076681e-05
orbit44          0.000000 -1.536221e-06
orbit45          0.000000  2.872374e-05
orbit46          0.000000  2.712218e-06
orbit47          0.000000  1.151489e-07
orbit48          0.000000 -2.590505e-07
orbit49          0.000000 -1.410404e-06
orbit50          0.000000 -1.470360e-06
orbit51          0.000000  0.000000e+00
orbit52          0.000000 -5.107776e-05
orbit53          0.000000  0.000000e+00
orbit54          0.000000 -1.986908e-05
orbit55          0.000000  0.000000e+00
orbit56          0.000000 -7.777844e-05
orbit57          0.000000 -1.262827e-05
orbit58          0.000000  4.219191e-07
orbit59          0.000000  0.000000e+00
orbit60          0.000000  2.874852e-05
orbit61          0.000000  0.000000e+00
orbit62          0.000000 -3.773877e-04
orbit63          0.000000  0.000000e+00
orbit64          0.000000  2.624887e-04
orbit65          0.000000  5.043676e-04
orbit66          0.000000  4.792002e-05
orbit67          0.000000  2.265650e-05
orbit68          0.000000  1.720400e-05
orbit69          0.000000 -2.375450e-06
orbit70          0.000000 -9.511551e-04
orbit71          0.000000  3.186089e-04
orbit72          0.000000  0.000000e+00
AP               0.000000 -1.604380e-02
bet              0.000000  5.553031e-07
ecc              0.000000 -3.110603e-01
eccrad           0.000000 -1.770562e+00
close            0.000000  0.000000e+00
constraint       0.000000 -2.553610e-01
coreness         0.000000 -3.350665e-02
knn              0.000000 -1.419454e-05
hubscore         0.000000 -4.261893e+00
pagerank         0.000000 -2.221252e+01
trans            0.000000  2.365381e-02
evcent           0.000000  0.000000e+00
first            0.000000  2.101519e-03
upto_second      0.000000  0.000000e+00
upto_third       0.000000  0.000000e+00
upto_fourth      0.000000 -2.815492e-06
upto_fifth       0.000000  0.000000e+00
upto_sixth       0.000000  4.860500e-03
second           0.000000  1.513641e-06
third            0.000000 -1.713478e-04
fourth           0.000000  4.487606e-05
fifth            0.000000  9.100251e-06
sixth            0.000000  1.072612e-03
ratio1           0.000000  9.385201e-04
ratio2           0.000000 -3.496004e-03
ratio3           0.000000 -1.181543e-02
ratio4           0.000000  8.452865e-03
ratio5           0.000000  0.000000e+00
ratio6           0.000000 -2.433182e-04
selfinter        0.000000 -1.366888e-01
walktrap_vertex  0.000000  1.266167e-01
bigcom1          0.000000 -3.296632e-01
bigcom2          0.000000 -1.706496e+00
bigcom3          0.000000 -3.083680e-01
bigcom4          0.000000 -3.999141e-01
bigcom6          0.000000 -1.169251e+00
bigcom8          0.000000 -1.552640e-01
bigcom9          0.000000 -2.201624e+00
bigcom11         0.000000 -1.626051e+00
bigcom13         0.000000 -1.856613e+00
bigcom15         0.000000 -1.154831e+00
bigcom16         0.000000 -1.623323e+00
bigcom21         0.000000 -2.179256e+00
bigcom22         0.000000 -2.856554e-01
bigcom24         0.000000 -1.396453e+00
bigcom26         0.000000 -2.064039e+00
bigcom28         0.000000 -2.803394e-01
bigcom30         0.000000 -2.430724e+00
bigcom31         0.000000 -1.542846e+00
bigcom32         0.000000 -1.207746e+00
bigcom33         0.000000 -1.535170e+00
bigcom34         0.000000 -1.138715e+00
bigcom36         0.000000 -1.552616e+00
bigcom37         0.000000  0.000000e+00
bigcom38         0.000000 -1.874928e+00
bigcom39         0.000000 -1.261457e+00
bigcom40         0.000000 -4.289408e-01
bigcom43         0.000000 -1.535341e+00
bigcom44         0.000000  9.788372e-02
bigcom46         0.000000  1.816354e+00
bigcom47         0.000000 -1.232788e+00
bigcom49         0.000000 -1.659011e+00
bigcom50         0.000000 -1.623494e+00
bigcom51         0.000000 -1.253908e+00
bigcom52         0.000000 -1.175199e+00
bigcom54         0.000000 -1.189661e+00
bigcom56         0.000000 -1.592587e+00
bigcom62         0.000000 -1.021296e+00
bigcom66         0.000000 -1.404807e+00
bigcom68         0.000000 -1.389557e+00
bigcom69         0.000000 -1.714838e+00
bigcom71         0.000000 -1.886305e+00
bigcom72         0.000000  2.567516e+00
bigcom73         0.000000 -1.206184e+00
bigcom74         0.000000 -1.636055e+00
bigcom75         0.000000 -1.148705e+00
bigcom76         0.000000 -1.620040e+00
bigcom77         0.000000  2.535390e+00
bigcom79         0.000000 -1.764373e+00
bigcom80         0.000000 -1.037709e+00
bigcom82         0.000000 -1.780735e+00
bigcom83         0.000000  0.000000e+00
bigcom84         0.000000 -1.450444e+00
bigcom85         0.000000 -1.678439e+00
bigcom87         0.000000 -1.296072e+00
bigcom89         0.000000 -1.620343e+00
bigcom91         0.000000 -1.536120e+00
bigcom92         0.000000 -1.998647e+00
bigcom93         0.000000  0.000000e+00
bigcom96         0.000000 -1.100350e+00
bigcom97         0.000000 -1.588706e+00
bigcom98         0.000000 -1.645843e+00
bigcom99         0.000000 -1.868455e+00
bigcom101        0.000000 -2.856752e+00
bigcom104        0.000000 -1.746159e+00
bigcom106        0.000000 -1.081759e+00
bigcom109        0.000000 -1.333529e+00
bigcom113        0.000000 -1.413968e+00
bigcom116        0.000000  1.160551e+00
bigcom120        0.000000 -1.146448e+00
bigcom123        0.000000 -1.172993e+00
bigcom126        0.000000 -1.353445e+00
bigcom127        0.000000 -6.345511e-01
bigcom137        0.000000 -1.484027e+00
bigcom139        0.000000 -7.052573e-01
bigcom140        0.000000 -1.297786e+00
bigcom143        0.000000 -8.859537e-01
bigcom145        0.000000 -1.411952e+00
bigcom146        0.000000 -1.279568e+00
bigcom147        0.000000 -1.176948e+00
bigcom149        0.000000 -9.122915e-01
bigcom153        0.000000 -1.123773e+00
bigcom154        0.000000 -1.909113e+00
bigcom156        0.000000 -1.445753e+00
bigcom157        0.000000  0.000000e+00
bigcom158        0.000000 -1.631092e+00
bigcom160        0.000000 -8.010882e-01
bigcom161        0.000000 -9.215187e-01
bigcom162        0.000000 -1.253093e+00
bigcom164        0.000000 -1.102816e+00
bigcom166        0.000000 -1.108514e+00
bigcom167        0.000000 -1.289905e+00
bigcom171        0.000000 -1.554571e+00
bigcom173        0.000000 -1.524711e+00
bigcom175        0.000000 -4.465320e-01
bigcom176        0.000000 -1.970992e+00
bigcom177        0.000000 -1.294592e+00
bigcom178        0.000000 -1.380129e+00
bigcom180        0.000000 -9.455798e-01
bigcom181        0.000000 -1.567952e+00
bigcom184        0.000000 -1.054460e+00
bigcom186        0.000000 -1.366834e+00
bigcom187        0.000000 -1.450685e+00
bigcom189        0.000000 -1.897740e+00
bigcom194        0.000000 -1.109584e+00
bigcom195        0.000000 -1.458095e+00
bigcom196        0.000000 -1.598976e+00
bigcom204        0.000000 -1.153949e+00
bigcom205        0.000000 -1.250052e+00
bigcom212        0.000000 -1.023604e+00
bigcom214        0.000000 -1.335482e+00
bigcom222        0.000000 -1.460990e+00
bigcom223        0.000000 -1.147379e+00
bigcom226        0.000000 -1.090046e+00
bigcom227        0.000000 -1.257459e+00
bigcom229        0.000000 -1.335087e+00
bigcom233        0.000000 -5.726440e-01
bigcom236        0.000000 -1.356286e+00
bigcom237        0.000000 -1.020962e+00
bigcom246        0.000000 -1.709659e+00
bigcom248        0.000000 -1.487183e+00
bigcom249        0.000000 -9.913585e-01
bigcom250        0.000000 -1.638035e+00
bigcom254        0.000000 -1.409586e+00
bigcom266        0.000000 -1.634903e+00
bigcom269        0.000000 -1.507716e+00
bigcom272        0.000000 -1.591811e+00
bigcom274        0.000000 -2.686671e-02
bigcom281        0.000000 -9.252964e-01
bigcom291        0.000000 -1.491692e+00
bigcom292        0.000000 -1.059803e+00
bigcom295        0.000000 -8.357396e-01
bigcom299        0.000000 -1.165154e+00
bigcom301        0.000000 -1.309805e+00
bigcom306        0.000000 -1.680350e+00
bigcom309        0.000000 -1.492567e+00
bigcom314        0.000000 -8.381042e-01
bigcom321        0.000000 -1.715802e+00
bigcom341        0.000000 -1.169164e+00
bigcom350        0.000000 -8.693762e-01
bigcom353        0.000000 -1.111978e+00
bigcom359        0.000000 -1.065440e+00
bigcom363        0.000000 -2.664423e+00
bigcom365        0.000000  4.194008e+00
bigcom385        0.000000 -1.399346e+00
bigcom386        0.000000 -1.319584e+00
bigcom408        0.000000 -1.243140e+00
bigcom412        0.000000 -1.452267e+00
bigcom480        0.000000 -1.558667e+00
spin_vertex      0.000000 -6.103376e-01
membership_s1    0.000000 -2.568070e-01
membership_s3    0.000000 -1.654950e+00
membership_s4    0.000000  4.319857e-01
membership_s5    0.000000  2.157865e-01
membership_s6    0.000000  3.660221e-01
membership_s7    0.000000  1.287764e-01
membership_s8    0.000000 -1.273883e+00
membership_s9    0.000000 -1.894967e+00
membership_s11   0.000000 -1.145305e+00
membership_s12   0.000000 -1.160153e+00
membership_s14   0.000000 -1.109548e+00
membership_s15   0.000000  3.993724e-01
membership_s16   0.000000 -1.093025e+00
membership_s17   0.000000 -9.611132e-01
membership_s18   0.000000  1.414886e+00
membership_s20   0.000000 -7.478073e-01
membership_s21   0.000000  9.005995e-01
membership_s22   0.000000 -1.367402e+00
membership_s24   0.000000  2.122688e+00
membership_s25   0.000000 -1.158499e+00
membership_s26   0.000000 -9.310352e-01
membership_s27   0.000000  3.858823e-01
membership_s28   0.000000 -1.475491e+00
membership_s30   0.000000  3.941543e-01
membership_s31   0.000000  5.407749e-01
membership_s32   0.000000  6.782411e-01
membership_s33   0.000000  3.915721e+00
membership_s36   0.000000  5.291492e-01
membership_s37   0.000000 -1.527048e+00
V1               0.000000  3.007269e+00
V2               0.000000 -8.104697e-02
pdi              0.000000 -4.195121e+02
adhesion         0.000000  0.000000e+00
cohesion         0.000000  1.485606e-06
inner            0.000000 -2.938140e-05
outer            0.000000 -3.550025e-05
ioratio          0.000000  4.494427e-01
comsize          0.000000  1.895293e-04
[1] "Dataset: all_targets Model GBM, run: 7 of 10 2015-06-18 13:09:56"
Iter   TrainDeviance   ValidDeviance   StepSize   Improve
     1        0.0716            -nan     0.0100   -0.0000
     2        0.0710            -nan     0.0100    0.0000
     3        0.0702            -nan     0.0100    0.0001
     4        0.0691            -nan     0.0100   -0.0000
     5        0.0685            -nan     0.0100    0.0000
     6        0.0676            -nan     0.0100    0.0000
     7        0.0665            -nan     0.0100    0.0000
     8        0.0656            -nan     0.0100   -0.0000
     9        0.0648            -nan     0.0100    0.0000
    10        0.0644            -nan     0.0100   -0.0000
    20        0.0604            -nan     0.0100   -0.0000
    40        0.0549            -nan     0.0100   -0.0000
    60        0.0500            -nan     0.0100   -0.0000
    80        0.0466            -nan     0.0100   -0.0000
   100        0.0438            -nan     0.0100   -0.0000
   120        0.0413            -nan     0.0100   -0.0000
   140        0.0391            -nan     0.0100   -0.0000
   160        0.0369            -nan     0.0100   -0.0000
   180        0.0347            -nan     0.0100   -0.0000
   200        0.0331            -nan     0.0100   -0.0000
   220        0.0316            -nan     0.0100   -0.0000
   240        0.0301            -nan     0.0100   -0.0000
   260        0.0286            -nan     0.0100   -0.0000
   280        0.0275            -nan     0.0100   -0.0000
   300        0.0264            -nan     0.0100   -0.0000
   320        0.0254            -nan     0.0100   -0.0000
   340        0.0246            -nan     0.0100   -0.0000
   360        0.0239            -nan     0.0100   -0.0000
   376        0.0232            -nan     0.0100   -0.0000

[1] "GBM variable coefficients"
                            var     rel.inf
V2                           V2 3.975842539
ratio2                   ratio2 3.227203675
comsize                 comsize 3.102662570
inner                     inner 3.028934180
ioratio                 ioratio 2.781372508
orbit18                 orbit18 2.575803945
ratio5                   ratio5 2.563820635
orbit24                 orbit24 2.545700714
pagerank               pagerank 2.421413064
ratio1                   ratio1 2.212869742
V1                           V1 1.946453218
trans                     trans 1.855005660
spin_vertex         spin_vertex 1.747893533
outer                     outer 1.738213242
adhesion               adhesion 1.716990628
knn                         knn 1.642922425
ratio4                   ratio4 1.609150474
walktrap_vertex walktrap_vertex 1.527590327
cohesion               cohesion 1.521389855
orbit56                 orbit56 1.505541996
ratio6                   ratio6 1.284105033
coreness               coreness 1.278858341
bet                         bet 1.243342911
membership_s1     membership_s1 1.162627011
fourth                   fourth 1.137143889
third                     third 1.129361569
graph12                 graph12 1.128762080
graph11                 graph11 1.094394604
ratio3                   ratio3 1.008397636
constraint           constraint 1.004746742
graph3                   graph3 1.000635818
graph14                 graph14 0.998656545
graph23                 graph23 0.973275667
graph10                 graph10 0.951194202
membership_s8     membership_s8 0.931682754
bigcom84               bigcom84 0.857105921
orbit52                 orbit52 0.845258072
graph19                 graph19 0.840886141
orbit19                 orbit19 0.794029881
orbit9                   orbit9 0.777498676
orbit46                 orbit46 0.770303365
graph6                   graph6 0.703460113
bigcom181             bigcom181 0.700993045
orbit45                 orbit45 0.690178237
graph13                 graph13 0.685026486
orbit36                 orbit36 0.682327116
orbit31                 orbit31 0.668183618
graph4                   graph4 0.664827825
graph20                 graph20 0.640958352
graph16                 graph16 0.601436327
bigcom77               bigcom77 0.588071200
orbit5                   orbit5 0.580310426
orbit27                 orbit27 0.575970038
graph1                   graph1 0.572014866
fifth                     fifth 0.543871272
membership_s33   membership_s33 0.529385604
orbit37                 orbit37 0.528343235
upto_third           upto_third 0.528072247
bigcom46               bigcom46 0.521309162
orbit39                 orbit39 0.501622798
graph2                   graph2 0.497168845
orbit1                   orbit1 0.493272212
graph15                 graph15 0.484409280
graph17                 graph17 0.474269779
orbit17                 orbit17 0.474047444
graph9                   graph9 0.422208410
graph5                   graph5 0.421068058
orbit49                 orbit49 0.415212916
orbit53                 orbit53 0.412915697
orbit66                 orbit66 0.403236687
hubscore               hubscore 0.380412822
orbit4                   orbit4 0.377854912
orbit38                 orbit38 0.371350605
orbit26                 orbit26 0.370992854
membership_s31   membership_s31 0.366459703
orbit16                 orbit16 0.356664277
graph22                 graph22 0.343433913
graph28                 graph28 0.335314260
orbit7                   orbit7 0.334580187
graph21                 graph21 0.334396736
orbit23                 orbit23 0.332061215
orbit35                 orbit35 0.328761782
orbit65                 orbit65 0.310154869
orbit2                   orbit2 0.307609023
upto_fifth           upto_fifth 0.293309707
graph18                 graph18 0.290691068
orbit41                 orbit41 0.290046605
orbit50                 orbit50 0.288218378
orbit68                 orbit68 0.279158561
sixth                     sixth 0.278199643
graph0                   graph0 0.272135862
orbit29                 orbit29 0.263508707
orbit59                 orbit59 0.261361298
graph26                 graph26 0.260460217
bigcom4                 bigcom4 0.258845910
graph27                 graph27 0.255190046
graph25                 graph25 0.248292315
orbit6                   orbit6 0.244420424
graph7                   graph7 0.237912343
orbit22                 orbit22 0.237204306
graph29                 graph29 0.234620131
upto_fourth         upto_fourth 0.234442775
orbit20                 orbit20 0.233242729
bigcom44               bigcom44 0.231169735
orbit32                 orbit32 0.229291914
pdi                         pdi 0.229158753
membership_s18   membership_s18 0.229074651
orbit62                 orbit62 0.221277874
graph8                   graph8 0.218113279
orbit21                 orbit21 0.217813493
bigcom72               bigcom72 0.204968759
orbit54                 orbit54 0.204603078
orbit11                 orbit11 0.198480946
orbit40                 orbit40 0.194247104
graph24                 graph24 0.193146753
membership_s24   membership_s24 0.192590608
orbit63                 orbit63 0.184882810
orbit28                 orbit28 0.180886857
bigcom1                 bigcom1 0.176992253
orbit61                 orbit61 0.175858560
orbit70                 orbit70 0.166727264
orbit51                 orbit51 0.165987529
orbit64                 orbit64 0.162557041
upto_sixth           upto_sixth 0.160927029
orbit12                 orbit12 0.160518350
bigcom116             bigcom116 0.158802296
orbit58                 orbit58 0.157980179
orbit69                 orbit69 0.149293196
orbit42                 orbit42 0.143357306
bigcom8                 bigcom8 0.142814718
selfinter             selfinter 0.140610707
membership_s30   membership_s30 0.139400908
membership_s21   membership_s21 0.138606677
membership_s7     membership_s7 0.126113785
AP                           AP 0.123941182
orbit57                 orbit57 0.120216685
upto_second         upto_second 0.118122571
membership_s32   membership_s32 0.117764834
orbit55                 orbit55 0.110446319
orbit48                 orbit48 0.108414469
orbit47                 orbit47 0.107738317
bigcom28               bigcom28 0.105586674
orbit15                 orbit15 0.103735891
orbit10                 orbit10 0.098682446
close                     close 0.093195145
membership_s15   membership_s15 0.092013903
bigcom22               bigcom22 0.091755322
orbit13                 orbit13 0.089836254
orbit33                 orbit33 0.077445616
orbit25                 orbit25 0.067505476
evcent                   evcent 0.066799496
orbit60                 orbit60 0.065335207
bigcom274             bigcom274 0.058552658
ecc                         ecc 0.048681495
orbit71                 orbit71 0.037682450
membership_s36   membership_s36 0.033676221
membership_s5     membership_s5 0.032275585
orbit30                 orbit30 0.031613030
orbit67                 orbit67 0.026483405
membership_s6     membership_s6 0.024757607
membership_s27   membership_s27 0.022858833
bigcom40               bigcom40 0.012663835
orbit44                 orbit44 0.012529498
bigcom3                 bigcom3 0.010153045
bigcom101             bigcom101 0.009343578
second                   second 0.007604320
orbit43                 orbit43 0.001812956
orbit0                   orbit0 0.000000000
orbit3                   orbit3 0.000000000
orbit8                   orbit8 0.000000000
orbit14                 orbit14 0.000000000
orbit34                 orbit34 0.000000000
orbit72                 orbit72 0.000000000
eccrad                   eccrad 0.000000000
first                     first 0.000000000
bigcom2                 bigcom2 0.000000000
bigcom6                 bigcom6 0.000000000
bigcom9                 bigcom9 0.000000000
bigcom11               bigcom11 0.000000000
bigcom13               bigcom13 0.000000000
bigcom15               bigcom15 0.000000000
bigcom16               bigcom16 0.000000000
bigcom21               bigcom21 0.000000000
bigcom24               bigcom24 0.000000000
bigcom26               bigcom26 0.000000000
bigcom30               bigcom30 0.000000000
bigcom31               bigcom31 0.000000000
bigcom32               bigcom32 0.000000000
bigcom33               bigcom33 0.000000000
bigcom34               bigcom34 0.000000000
bigcom36               bigcom36 0.000000000
bigcom37               bigcom37 0.000000000
bigcom38               bigcom38 0.000000000
bigcom39               bigcom39 0.000000000
bigcom43               bigcom43 0.000000000
bigcom47               bigcom47 0.000000000
bigcom49               bigcom49 0.000000000
bigcom50               bigcom50 0.000000000
bigcom51               bigcom51 0.000000000
bigcom52               bigcom52 0.000000000
bigcom54               bigcom54 0.000000000
bigcom56               bigcom56 0.000000000
bigcom62               bigcom62 0.000000000
bigcom66               bigcom66 0.000000000
bigcom68               bigcom68 0.000000000
bigcom69               bigcom69 0.000000000
bigcom71               bigcom71 0.000000000
bigcom73               bigcom73 0.000000000
bigcom74               bigcom74 0.000000000
bigcom75               bigcom75 0.000000000
bigcom76               bigcom76 0.000000000
bigcom79               bigcom79 0.000000000
bigcom80               bigcom80 0.000000000
bigcom82               bigcom82 0.000000000
bigcom83               bigcom83 0.000000000
bigcom85               bigcom85 0.000000000
bigcom87               bigcom87 0.000000000
bigcom89               bigcom89 0.000000000
bigcom91               bigcom91 0.000000000
bigcom92               bigcom92 0.000000000
bigcom93               bigcom93 0.000000000
bigcom96               bigcom96 0.000000000
bigcom97               bigcom97 0.000000000
bigcom98               bigcom98 0.000000000
bigcom99               bigcom99 0.000000000
bigcom104             bigcom104 0.000000000
bigcom106             bigcom106 0.000000000
bigcom109             bigcom109 0.000000000
bigcom113             bigcom113 0.000000000
bigcom120             bigcom120 0.000000000
bigcom123             bigcom123 0.000000000
bigcom126             bigcom126 0.000000000
bigcom127             bigcom127 0.000000000
bigcom137             bigcom137 0.000000000
bigcom139             bigcom139 0.000000000
bigcom140             bigcom140 0.000000000
bigcom143             bigcom143 0.000000000
bigcom145             bigcom145 0.000000000
bigcom146             bigcom146 0.000000000
bigcom147             bigcom147 0.000000000
bigcom149             bigcom149 0.000000000
bigcom153             bigcom153 0.000000000
bigcom154             bigcom154 0.000000000
bigcom156             bigcom156 0.000000000
bigcom157             bigcom157 0.000000000
bigcom158             bigcom158 0.000000000
bigcom160             bigcom160 0.000000000
bigcom161             bigcom161 0.000000000
bigcom162             bigcom162 0.000000000
bigcom164             bigcom164 0.000000000
bigcom166             bigcom166 0.000000000
bigcom167             bigcom167 0.000000000
bigcom171             bigcom171 0.000000000
bigcom173             bigcom173 0.000000000
bigcom175             bigcom175 0.000000000
bigcom176             bigcom176 0.000000000
bigcom177             bigcom177 0.000000000
bigcom178             bigcom178 0.000000000
bigcom180             bigcom180 0.000000000
bigcom184             bigcom184 0.000000000
bigcom186             bigcom186 0.000000000
bigcom187             bigcom187 0.000000000
bigcom189             bigcom189 0.000000000
bigcom194             bigcom194 0.000000000
bigcom195             bigcom195 0.000000000
bigcom196             bigcom196 0.000000000
bigcom204             bigcom204 0.000000000
bigcom205             bigcom205 0.000000000
bigcom212             bigcom212 0.000000000
bigcom214             bigcom214 0.000000000
bigcom222             bigcom222 0.000000000
bigcom223             bigcom223 0.000000000
bigcom226             bigcom226 0.000000000
bigcom227             bigcom227 0.000000000
bigcom229             bigcom229 0.000000000
bigcom233             bigcom233 0.000000000
bigcom236             bigcom236 0.000000000
bigcom237             bigcom237 0.000000000
bigcom246             bigcom246 0.000000000
bigcom248             bigcom248 0.000000000
bigcom249             bigcom249 0.000000000
bigcom250             bigcom250 0.000000000
bigcom254             bigcom254 0.000000000
bigcom266             bigcom266 0.000000000
bigcom269             bigcom269 0.000000000
bigcom272             bigcom272 0.000000000
bigcom281             bigcom281 0.000000000
bigcom291             bigcom291 0.000000000
bigcom292             bigcom292 0.000000000
bigcom295             bigcom295 0.000000000
bigcom299             bigcom299 0.000000000
bigcom301             bigcom301 0.000000000
bigcom306             bigcom306 0.000000000
bigcom309             bigcom309 0.000000000
bigcom314             bigcom314 0.000000000
bigcom321             bigcom321 0.000000000
bigcom341             bigcom341 0.000000000
bigcom350             bigcom350 0.000000000
bigcom353             bigcom353 0.000000000
bigcom359             bigcom359 0.000000000
bigcom363             bigcom363 0.000000000
bigcom365             bigcom365 0.000000000
bigcom385             bigcom385 0.000000000
bigcom386             bigcom386 0.000000000
bigcom408             bigcom408 0.000000000
bigcom412             bigcom412 0.000000000
bigcom480             bigcom480 0.000000000
membership_s3     membership_s3 0.000000000
membership_s4     membership_s4 0.000000000
membership_s9     membership_s9 0.000000000
membership_s11   membership_s11 0.000000000
membership_s12   membership_s12 0.000000000
membership_s14   membership_s14 0.000000000
membership_s16   membership_s16 0.000000000
membership_s17   membership_s17 0.000000000
membership_s20   membership_s20 0.000000000
membership_s22   membership_s22 0.000000000
membership_s25   membership_s25 0.000000000
membership_s26   membership_s26 0.000000000
membership_s28   membership_s28 0.000000000
membership_s37   membership_s37 0.000000000
[1] "Dataset: all_targets Model RF, run: 7 of 10 2015-06-18 13:16:19"
     |      Out-of-bag   |
Tree |      MSE  %Var(y) |
   1 |  0.01218   206.88 |
   2 |  0.01062   180.45 |
   3 |  0.01058   179.69 |
   4 |  0.01012   171.94 |
   5 |  0.01016   172.56 |
   6 | 0.009379   159.32 |
   7 | 0.009164   155.66 |
   8 | 0.008821   149.84 |
   9 | 0.008305   141.08 |
  10 | 0.008124   138.00 |
  11 |  0.00812   137.93 |
  12 | 0.007838   133.14 |
  13 | 0.007816   132.76 |
  14 | 0.007689   130.60 |
  15 | 0.007534   127.97 |
  16 | 0.007461   126.74 |
  17 |  0.00745   126.55 |
  18 | 0.007378   125.32 |
  19 | 0.007292   123.86 |
  20 | 0.007228   122.79 |
  21 | 0.007152   121.48 |
  22 | 0.007053   119.80 |
  23 | 0.007004   118.98 |
  24 | 0.006992   118.78 |
  25 | 0.006982   118.59 |
  26 | 0.006941   117.90 |
  27 | 0.006884   116.94 |
  28 | 0.006845   116.28 |
  29 |  0.00684   116.19 |
  30 | 0.006803   115.56 |
  31 | 0.006788   115.30 |
  32 | 0.006746   114.58 |
  33 | 0.006744   114.55 |
  34 | 0.006731   114.33 |
  35 | 0.006718   114.11 |
  36 | 0.006689   113.62 |
  37 | 0.006678   113.43 |
  38 | 0.006663   113.17 |
  39 | 0.006666   113.23 |
  40 | 0.006673   113.36 |
  41 | 0.006658   113.09 |
  42 | 0.006644   112.86 |
  43 | 0.006625   112.53 |
  44 | 0.006624   112.52 |
  45 | 0.006615   112.37 |
  46 | 0.006617   112.40 |
  47 | 0.006601   112.13 |
  48 | 0.006609   112.27 |
  49 | 0.006608   112.24 |
  50 | 0.006597   112.06 |
  51 | 0.006589   111.93 |
  52 | 0.006583   111.82 |
  53 | 0.006577   111.71 |
  54 | 0.006575   111.69 |
  55 | 0.006569   111.59 |
  56 | 0.006553   111.32 |
  57 | 0.006543   111.14 |
  58 | 0.006545   111.18 |
  59 | 0.006537   111.04 |
  60 | 0.006536   111.02 |
  61 | 0.006524   110.82 |
  62 | 0.006522   110.79 |
  63 | 0.006509   110.57 |
  64 | 0.006503   110.46 |
  65 | 0.006492   110.28 |
  66 | 0.006489   110.23 |
  67 | 0.006485   110.16 |
  68 | 0.006475   109.98 |
  69 | 0.006478   110.04 |
  70 | 0.006475   109.98 |
  71 | 0.006461   109.75 |
  72 | 0.006463   109.78 |
  73 | 0.006456   109.67 |
  74 | 0.006453   109.61 |
  75 | 0.006443   109.45 |
  76 | 0.006437   109.34 |
  77 | 0.006431   109.24 |
  78 | 0.006425   109.13 |
  79 | 0.006417   109.00 |
  80 | 0.006408   108.85 |
  81 | 0.006409   108.87 |
  82 | 0.006407   108.83 |
  83 | 0.006405   108.80 |
  84 |   0.0064   108.71 |
  85 | 0.006399   108.70 |
  86 | 0.006397   108.67 |
  87 | 0.006392   108.58 |
  88 |  0.00639   108.55 |
  89 | 0.006383   108.42 |
  90 | 0.006378   108.34 |
  91 | 0.006378   108.35 |
  92 | 0.006379   108.37 |
  93 | 0.006378   108.34 |
  94 | 0.006374   108.28 |
  95 | 0.006377   108.32 |
  96 |  0.00638   108.37 |
  97 | 0.006384   108.45 |
  98 | 0.006383   108.42 |
  99 | 0.006383   108.42 |
 100 | 0.006384   108.44 |
[1] "Random Forest variable coefficients"
                      %IncMSE IncNodePurity
graph5           3.818477e-03  1.297174e-01
graph6           2.428836e-03  3.173371e-01
graph7           5.069778e-04  1.223356e-01
graph8           1.824706e-03  3.967574e-02
graph9           2.324292e-03  2.969458e-01
graph10          1.044412e-02  5.994873e-01
graph11          4.034183e-03  4.313449e-01
graph12          5.025754e-03  5.102360e-01
graph13          4.511960e-03  3.308563e-01
graph14          6.434908e-03  4.963895e-01
graph15          7.401511e-03  2.241164e-01
graph16          2.064097e-03  4.360122e-01
graph17          2.042930e-03  3.269609e-01
graph18          8.839612e-04  1.808481e-01
graph19          5.188612e-03  4.402376e-01
graph20          2.701140e-03  3.515837e-01
graph21          1.195232e-03  2.523191e-01
graph22          3.413807e-03  1.083991e-01
graph23          1.924747e-03  2.848735e-01
graph24          2.201287e-03  2.643427e-01
graph25          3.908861e-03  1.755205e-01
graph26          1.753427e-04  1.598921e-01
graph27          1.654366e-04  1.705901e-01
graph28          1.025799e-03  8.553121e-02
graph29          1.274558e-04  1.329887e-02
orbit0           2.830360e-04  1.525174e-01
orbit1           2.094825e-03  2.374969e-01
orbit2           6.915537e-03  1.514922e-01
orbit3           5.003756e-04  9.050130e-02
orbit4           1.801551e-03  3.824998e-01
orbit5           5.927835e-03  2.445489e-01
orbit6           2.470515e-03  4.246518e-01
orbit7           3.996440e-03  2.370523e-01
orbit8           1.880226e-03  1.087706e-01
orbit9           3.415673e-03  3.706046e-01
orbit10          9.610324e-04  2.164192e-01
orbit11          2.652963e-04  8.966932e-02
orbit12          1.267868e-03  2.214745e-01
orbit13          3.904609e-04  1.183727e-01
orbit14          4.075944e-04  2.392349e-02
orbit15          2.466165e-03  4.452101e-01
orbit16          5.073003e-03  2.593853e-01
orbit17          1.873215e-03  3.449612e-01
orbit18          8.204996e-03  8.382650e-01
orbit19          2.984857e-03  4.393819e-01
orbit20          4.178898e-03  3.835287e-01
orbit21          3.052381e-03  1.443850e-01
orbit22          4.426720e-03  6.160107e-01
orbit23          2.989554e-03  2.555240e-01
orbit24          2.512098e-03  7.314822e-01
orbit25          4.198444e-03  1.680356e-01
orbit26          4.429072e-03  2.903284e-01
orbit27          1.157459e-02  6.702007e-01
orbit28          2.733313e-03  2.790154e-01
orbit29          2.000668e-03  2.059741e-01
orbit30          1.097472e-03  1.095281e-01
orbit31          6.726781e-03  6.277251e-01
orbit32          3.331482e-03  4.637076e-01
orbit33          9.990006e-04  9.775992e-02
orbit34          5.620389e-03  3.447695e-01
orbit35          3.185118e-03  3.977153e-01
orbit36          6.770411e-03  5.106096e-01
orbit37          4.460723e-03  2.814364e-01
orbit38          2.863299e-03  1.530329e-01
orbit39          6.462491e-03  4.695382e-01
orbit40          1.665107e-03  1.662366e-01
orbit41          2.100298e-04  1.869458e-01
orbit42          1.688986e-03  1.189668e-01
orbit43          1.708830e-03  1.864257e-01
orbit44          1.909732e-04  1.173986e-01
orbit45          1.226555e-02  5.856252e-01
orbit46          3.903534e-03  3.314764e-01
orbit47          7.946377e-04  1.208025e-01
orbit48          6.323298e-05  1.143463e-01
orbit49          4.226660e-03  3.746180e-01
orbit50          1.260537e-03  2.004385e-01
orbit51          3.998163e-03  1.751232e-01
orbit52          1.642169e-03  1.524441e-01
orbit53          8.501619e-04  1.102536e-01
orbit54          1.694272e-03  1.137254e-01
orbit55          2.091520e-04  1.288896e-01
orbit56          3.964943e-03  6.406594e-01
orbit57          2.740668e-04  9.461267e-02
orbit58          1.212366e-04  9.194715e-02
orbit59          4.125017e-03  3.086437e-01
orbit60          8.041767e-04  8.648466e-02
orbit61          2.505944e-03  2.076532e-01
orbit62          1.752539e-03  2.784344e-01
orbit63          5.071574e-04  1.337527e-01
orbit64          3.722562e-05  1.842785e-01
orbit65          3.186954e-03  3.082718e-01
orbit66          3.514883e-04  1.062860e-01
orbit67          2.826312e-04  7.215192e-02
orbit68          6.296989e-05  3.161731e-01
orbit69          1.209271e-04  8.049318e-02
orbit70          1.082665e-03  3.574108e-01
orbit71          7.927048e-06  9.490870e-02
orbit72          1.451906e-06  1.200000e-02
AP               2.188523e-05  3.790631e-02
bet              1.629675e-03  4.253108e-01
ecc              3.898074e-05  3.922548e-02
eccrad           1.507848e-05  2.506910e-02
close            1.398302e-03  2.033364e-01
constraint       2.841686e-03  4.173069e-01
coreness         1.189258e-03  3.143956e-01
knn              4.546386e-03  8.606954e-01
hubscore         2.953845e-03  2.969194e-01
pagerank         3.557307e-03  1.165872e+00
trans            1.555673e-03  2.942983e-01
evcent           2.500005e-03  4.301055e-01
first            1.697887e-03  1.659400e-01
upto_second      3.755379e-03  2.479778e-01
upto_third       5.181340e-03  4.849667e-01
upto_fourth      6.078902e-03  5.566503e-01
upto_fifth       2.349717e-03  3.356067e-01
upto_sixth       8.700631e-04  1.359699e-01
second           2.952810e-03  3.035991e-01
third            4.210284e-03  6.137884e-01
fourth           2.496912e-03  9.755639e-01
fifth            3.547130e-03  7.348686e-01
sixth            1.809564e-03  5.574116e-01
ratio1           3.638653e-03  7.118610e-01
ratio2           3.631272e-03  1.270645e+00
ratio3           3.831331e-03  7.590329e-01
ratio4           3.964179e-03  9.319178e-01
ratio5           3.029747e-03  1.073929e+00
ratio6           3.176659e-03  6.620893e-01
selfinter        5.508001e-05  1.243653e-01
walktrap_vertex  2.676655e-03  6.016196e-01
bigcom1          5.312197e-05  1.229850e-01
bigcom2          0.000000e+00  0.000000e+00
bigcom3          3.509575e-05  9.958692e-02
bigcom4          2.500660e-04  1.470949e-01
bigcom6          0.000000e+00  0.000000e+00
bigcom8          3.600507e-04  1.163175e-01
bigcom9          0.000000e+00  0.000000e+00
bigcom11         0.000000e+00  5.421011e-22
bigcom13         0.000000e+00  2.168404e-21
bigcom15         0.000000e+00  0.000000e+00
bigcom16         0.000000e+00  3.469447e-20
bigcom21         0.000000e+00  0.000000e+00
bigcom22         3.227156e-05  2.288061e-01
bigcom24         0.000000e+00  0.000000e+00
bigcom26         0.000000e+00  0.000000e+00
bigcom28         1.241585e-04  1.491016e-01
bigcom30         0.000000e+00  0.000000e+00
bigcom31         0.000000e+00  0.000000e+00
bigcom32         0.000000e+00  0.000000e+00
bigcom33         0.000000e+00  0.000000e+00
bigcom34         0.000000e+00  0.000000e+00
bigcom36         0.000000e+00  0.000000e+00
bigcom37         0.000000e+00  8.131516e-22
bigcom38         0.000000e+00  0.000000e+00
bigcom39         0.000000e+00  1.040834e-19
bigcom40         1.355995e-05  4.982085e-02
bigcom43         0.000000e+00  1.734723e-20
bigcom44         1.237381e-04  1.151844e-01
bigcom46        -6.403806e-06  7.747453e-02
bigcom47         0.000000e+00  0.000000e+00
bigcom49         0.000000e+00  0.000000e+00
bigcom50         0.000000e+00  0.000000e+00
bigcom51         0.000000e+00  0.000000e+00
bigcom52         0.000000e+00  0.000000e+00
bigcom54         0.000000e+00  0.000000e+00
bigcom56         0.000000e+00  0.000000e+00
bigcom62         0.000000e+00  0.000000e+00
bigcom66         0.000000e+00  0.000000e+00
bigcom68         0.000000e+00  0.000000e+00
bigcom69         0.000000e+00  0.000000e+00
bigcom71         0.000000e+00  0.000000e+00
bigcom72         1.627024e-06  2.588044e-01
bigcom73         0.000000e+00  5.421011e-22
bigcom74         0.000000e+00  3.469447e-20
bigcom75         0.000000e+00  0.000000e+00
bigcom76         0.000000e+00  1.734723e-20
bigcom77         5.244965e-05  2.302724e-01
bigcom79         0.000000e+00  0.000000e+00
bigcom80         0.000000e+00  0.000000e+00
bigcom82         0.000000e+00  2.168404e-21
bigcom83         0.000000e+00  0.000000e+00
bigcom84         6.971225e-05  3.348876e-01
bigcom85         0.000000e+00  0.000000e+00
bigcom87         0.000000e+00  0.000000e+00
bigcom89         0.000000e+00  0.000000e+00
bigcom91         0.000000e+00  0.000000e+00
bigcom92         0.000000e+00  0.000000e+00
bigcom93         0.000000e+00  0.000000e+00
bigcom96         0.000000e+00  0.000000e+00
bigcom97         0.000000e+00  1.734723e-20
bigcom98         0.000000e+00  0.000000e+00
bigcom99         0.000000e+00  0.000000e+00
bigcom101        0.000000e+00  0.000000e+00
bigcom104        0.000000e+00  1.734723e-20
bigcom106        0.000000e+00  0.000000e+00
bigcom109        0.000000e+00  0.000000e+00
bigcom113        0.000000e+00  0.000000e+00
bigcom116        9.155375e-05  4.818707e-02
bigcom120        0.000000e+00  0.000000e+00
bigcom123        0.000000e+00  1.734723e-20
bigcom126        0.000000e+00  0.000000e+00
bigcom127        0.000000e+00  0.000000e+00
bigcom137        0.000000e+00  1.734723e-20
bigcom139        0.000000e+00  0.000000e+00
bigcom140        0.000000e+00  0.000000e+00
bigcom143        0.000000e+00  0.000000e+00
bigcom145        0.000000e+00  0.000000e+00
bigcom146        0.000000e+00  0.000000e+00
bigcom147        0.000000e+00  3.989864e-19
bigcom149        0.000000e+00  0.000000e+00
bigcom153        0.000000e+00  0.000000e+00
bigcom154        0.000000e+00  0.000000e+00
bigcom156        0.000000e+00  8.673617e-20
bigcom157        0.000000e+00  0.000000e+00
bigcom158        0.000000e+00  6.938894e-20
bigcom160        0.000000e+00  0.000000e+00
bigcom161        0.000000e+00  0.000000e+00
bigcom162        0.000000e+00  0.000000e+00
bigcom164        0.000000e+00  0.000000e+00
bigcom166        0.000000e+00  0.000000e+00
bigcom167        0.000000e+00  0.000000e+00
bigcom171        0.000000e+00  0.000000e+00
bigcom173        0.000000e+00  0.000000e+00
bigcom175        0.000000e+00  0.000000e+00
bigcom176        0.000000e+00  0.000000e+00
bigcom177        0.000000e+00  0.000000e+00
bigcom178        0.000000e+00  0.000000e+00
bigcom180        0.000000e+00  0.000000e+00
bigcom181        4.919764e-05  1.340004e-01
bigcom184        0.000000e+00  0.000000e+00
bigcom186        0.000000e+00  0.000000e+00
bigcom187        0.000000e+00  0.000000e+00
bigcom189        0.000000e+00  0.000000e+00
bigcom194        0.000000e+00  1.734723e-20
bigcom195        0.000000e+00  0.000000e+00
bigcom196        0.000000e+00  0.000000e+00
bigcom204        0.000000e+00  0.000000e+00
bigcom205        0.000000e+00  0.000000e+00
bigcom212        0.000000e+00  0.000000e+00
bigcom214        0.000000e+00  0.000000e+00
bigcom222        0.000000e+00  0.000000e+00
bigcom223        0.000000e+00  0.000000e+00
bigcom226        0.000000e+00  0.000000e+00
bigcom227        0.000000e+00  0.000000e+00
bigcom229        0.000000e+00  0.000000e+00
bigcom233        0.000000e+00  0.000000e+00
bigcom236        0.000000e+00  0.000000e+00
bigcom237        0.000000e+00  0.000000e+00
bigcom246        0.000000e+00  0.000000e+00
bigcom248        0.000000e+00  0.000000e+00
bigcom249        0.000000e+00  0.000000e+00
bigcom250        0.000000e+00  6.938894e-20
bigcom254        0.000000e+00  1.040834e-19
bigcom266        0.000000e+00  0.000000e+00
bigcom269        0.000000e+00  0.000000e+00
bigcom272        0.000000e+00  0.000000e+00
bigcom274        3.776836e-06  2.351353e-02
bigcom281        0.000000e+00  0.000000e+00
bigcom291        0.000000e+00  0.000000e+00
bigcom292        0.000000e+00  0.000000e+00
bigcom295        0.000000e+00  0.000000e+00
bigcom299        0.000000e+00  0.000000e+00
bigcom301        0.000000e+00  0.000000e+00
bigcom306        0.000000e+00  0.000000e+00
bigcom309        0.000000e+00  0.000000e+00
bigcom314        0.000000e+00  1.734723e-20
bigcom321        0.000000e+00  0.000000e+00
bigcom341        0.000000e+00  0.000000e+00
bigcom350        0.000000e+00  0.000000e+00
bigcom353        0.000000e+00  0.000000e+00
bigcom359        0.000000e+00  0.000000e+00
bigcom363        0.000000e+00  0.000000e+00
bigcom365        0.000000e+00  2.168404e-21
bigcom385        0.000000e+00  0.000000e+00
bigcom386        0.000000e+00  0.000000e+00
bigcom408        0.000000e+00  0.000000e+00
bigcom412        0.000000e+00  0.000000e+00
bigcom480        0.000000e+00  0.000000e+00
spin_vertex      9.486931e-04  7.852645e-01
membership_s1    3.171496e-05  1.533302e-01
membership_s3    0.000000e+00  0.000000e+00
membership_s4    2.075780e-05  2.616506e-02
membership_s5    7.421262e-05  3.870059e-01
membership_s6    9.206750e-06  7.243675e-02
membership_s7    8.217327e-05  6.338907e-02
membership_s8   -2.950131e-07  1.832057e-01
membership_s9    0.000000e+00  6.938894e-20
membership_s11   0.000000e+00  0.000000e+00
membership_s12   0.000000e+00  1.734723e-20
membership_s14   0.000000e+00  1.084202e-21
membership_s15   1.522639e-05  5.100317e-02
membership_s16   0.000000e+00  0.000000e+00
membership_s17   0.000000e+00  0.000000e+00
membership_s18   4.648217e-05  8.913204e-02
membership_s20   0.000000e+00  0.000000e+00
membership_s21   3.468231e-06  6.066051e-02
membership_s22   0.000000e+00  1.734723e-20
membership_s24   5.903576e-07  1.152059e-01
membership_s25   0.000000e+00  0.000000e+00
membership_s26   0.000000e+00  0.000000e+00
membership_s27   7.940614e-05  1.771096e-01
membership_s28   0.000000e+00  0.000000e+00
membership_s30   1.504575e-04  4.740716e-01
membership_s31   1.681949e-04  2.576780e-01
membership_s32   1.593568e-05  3.025621e-01
membership_s33  -4.125638e-05  2.981190e-01
membership_s36   5.422161e-05  1.485960e-01
membership_s37   0.000000e+00  0.000000e+00
V1               2.872344e-03  9.798064e-01
V2               1.230086e-03  1.268368e+00
pdi              1.161068e-04  7.550943e-02
adhesion         9.663504e-03  1.559532e+00
cohesion         6.465983e-03  1.526272e+00
inner            2.953360e-03  1.494303e+00
outer            1.117692e-03  8.773994e-01
ioratio          5.332193e-03  1.482353e+00
comsize          6.242424e-04  1.162801e+00
[1] "Dataset: all_targets Model GLM, run: 7 of 10 2015-06-18 13:19:34"
[1] "glmnet variable coefficients"
                     [,1]          [,2]
(Intercept)     -5.123125 -3.752653e+01
graph0           0.000000  6.288625e-04
graph1           0.000000 -1.575093e-06
graph2           0.000000 -4.523610e-03
graph3           0.000000  0.000000e+00
graph4           0.000000  0.000000e+00
graph5           0.000000  0.000000e+00
graph6           0.000000  0.000000e+00
graph7           0.000000  0.000000e+00
graph8           0.000000 -5.479973e-05
graph9           0.000000  0.000000e+00
graph10          0.000000  0.000000e+00
graph11          0.000000  0.000000e+00
graph12          0.000000  0.000000e+00
graph13          0.000000  0.000000e+00
graph14          0.000000  0.000000e+00
graph15          0.000000  4.746553e-07
graph16          0.000000  0.000000e+00
graph17          0.000000  0.000000e+00
graph18          0.000000  0.000000e+00
graph19          0.000000  4.898430e-07
graph20          0.000000 -8.782435e-06
graph21          0.000000  7.059045e-11
graph22          0.000000 -5.567189e-08
graph23          0.000000  0.000000e+00
graph24          0.000000  0.000000e+00
graph25          0.000000  2.386380e-05
graph26          0.000000  0.000000e+00
graph27          0.000000  0.000000e+00
graph28          0.000000  0.000000e+00
graph29          0.000000 -8.241113e-04
orbit0           0.000000  2.402218e-06
orbit1           0.000000  0.000000e+00
orbit2           0.000000 -2.555477e-06
orbit3           0.000000 -3.549460e-03
orbit4           0.000000 -1.688768e-08
orbit5           0.000000  0.000000e+00
orbit6           0.000000  0.000000e+00
orbit7           0.000000  0.000000e+00
orbit8           0.000000  0.000000e+00
orbit9           0.000000  0.000000e+00
orbit10          0.000000  0.000000e+00
orbit11          0.000000  0.000000e+00
orbit12          0.000000 -6.855990e-05
orbit13          0.000000  5.814448e-05
orbit14          0.000000  0.000000e+00
orbit15          0.000000  6.122367e-08
orbit16          0.000000 -1.321930e-09
orbit17          0.000000  3.226392e-08
orbit18          0.000000  1.445832e-09
orbit19          0.000000 -8.042930e-10
orbit20          0.000000 -8.656973e-09
orbit21          0.000000  0.000000e+00
orbit22          0.000000  3.808974e-11
orbit23          0.000000  0.000000e+00
orbit24          0.000000  1.989601e-07
orbit25          0.000000  2.398405e-07
orbit26          0.000000  0.000000e+00
orbit27          0.000000  2.435049e-06
orbit28          0.000000  0.000000e+00
orbit29          0.000000 -9.640710e-08
orbit30          0.000000  6.169672e-09
orbit31          0.000000  0.000000e+00
orbit32          0.000000  1.496037e-08
orbit33          0.000000  0.000000e+00
orbit34          0.000000  9.102834e-07
orbit35          0.000000 -1.176451e-06
orbit36          0.000000 -3.311216e-09
orbit37          0.000000 -6.840278e-07
orbit38          0.000000  0.000000e+00
orbit39          0.000000  6.203656e-06
orbit40          0.000000  0.000000e+00
orbit41          0.000000 -1.625057e-06
orbit42          0.000000  0.000000e+00
orbit43          0.000000  1.372611e-06
orbit44          0.000000 -2.553349e-06
orbit45          0.000000  0.000000e+00
orbit46          0.000000  6.319511e-08
orbit47          0.000000  2.094379e-06
orbit48          0.000000  3.180738e-07
orbit49          0.000000 -1.250431e-05
orbit50          0.000000 -4.312433e-06
orbit51          0.000000  0.000000e+00
orbit52          0.000000 -2.906385e-06
orbit53          0.000000  4.172602e-07
orbit54          0.000000 -3.929308e-05
orbit55          0.000000  0.000000e+00
orbit56          0.000000 -4.556130e-05
orbit57          0.000000  0.000000e+00
orbit58          0.000000  0.000000e+00
orbit59          0.000000  4.383256e-06
orbit60          0.000000  2.731011e-11
orbit61          0.000000 -5.333860e-07
orbit62          0.000000 -1.083715e-04
orbit63          0.000000  2.471971e-05
orbit64          0.000000  1.710274e-04
orbit65          0.000000 -1.314502e-06
orbit66          0.000000  3.780496e-07
orbit67          0.000000 -9.616862e-07
orbit68          0.000000  3.564374e-05
orbit69          0.000000 -2.844306e-05
orbit70          0.000000 -6.191438e-04
orbit71          0.000000  1.459535e-05
orbit72          0.000000 -4.525689e-04
AP               0.000000 -1.567188e-01
bet              0.000000  3.866877e-07
ecc              0.000000 -2.961586e-01
eccrad           0.000000 -1.670524e+00
close            0.000000  0.000000e+00
constraint       0.000000 -2.852805e-02
coreness         0.000000 -2.378267e-05
knn              0.000000  1.178254e-03
hubscore         0.000000  0.000000e+00
pagerank         0.000000 -5.702136e-01
trans            0.000000  2.271712e-01
evcent           0.000000  0.000000e+00
first            0.000000  5.505950e-04
upto_second      0.000000  3.458991e-05
upto_third       0.000000  0.000000e+00
upto_fourth      0.000000  0.000000e+00
upto_fifth       0.000000  0.000000e+00
upto_sixth       0.000000  2.556898e-03
second           0.000000  8.898994e-05
third            0.000000 -1.281784e-04
fourth           0.000000  4.360879e-05
fifth            0.000000  0.000000e+00
sixth            0.000000  9.289454e-04
ratio1           0.000000  2.242711e-04
ratio2           0.000000 -8.960000e-05
ratio3           0.000000 -7.556393e-03
ratio4           0.000000 -1.321360e-05
ratio5           0.000000  3.163798e-03
ratio6           0.000000 -4.536225e-04
selfinter        0.000000 -2.874434e-01
walktrap_vertex  0.000000 -1.168145e-01
bigcom1          0.000000 -5.199433e-01
bigcom2          0.000000 -1.215557e+00
bigcom3          0.000000 -3.214515e-01
bigcom4          0.000000  1.115445e-02
bigcom6          0.000000 -6.282199e-01
bigcom8          0.000000 -2.508019e-01
bigcom9          0.000000 -1.738732e+00
bigcom11         0.000000 -1.144944e+00
bigcom13         0.000000 -1.440867e+00
bigcom15         0.000000 -7.514378e-01
bigcom16         0.000000 -8.388913e-01
bigcom21         0.000000 -1.537171e+00
bigcom22         0.000000  2.677467e-01
bigcom24         0.000000 -8.929644e-01
bigcom26         0.000000 -1.559361e+00
bigcom28         0.000000  1.270621e-01
bigcom30         0.000000 -1.745872e+00
bigcom31         0.000000 -1.149738e+00
bigcom32         0.000000 -1.028510e+00
bigcom33         0.000000 -8.494188e-01
bigcom34         0.000000 -1.003432e+00
bigcom36         0.000000 -7.507929e-01
bigcom37         0.000000 -2.788942e+00
bigcom38         0.000000 -1.143717e+00
bigcom39         0.000000 -1.119476e+00
bigcom40         0.000000 -3.058654e-01
bigcom43         0.000000 -1.016238e+00
bigcom44         0.000000  5.424687e-01
bigcom46         0.000000  1.708689e+00
bigcom47         0.000000 -9.997388e-01
bigcom49         0.000000 -1.184440e+00
bigcom50         0.000000 -1.015624e+00
bigcom51         0.000000 -7.960003e-01
bigcom52         0.000000 -8.239587e-01
bigcom54         0.000000 -9.920906e-01
bigcom56         0.000000 -9.107587e-01
bigcom62         0.000000 -7.331516e-01
bigcom66         0.000000 -8.984433e-01
bigcom68         0.000000 -9.329484e-01
bigcom69         0.000000 -1.148616e+00
bigcom71         0.000000 -1.297052e+00
bigcom72         0.000000  3.141091e+00
bigcom73         0.000000 -1.001085e+00
bigcom74         0.000000 -1.148558e+00
bigcom75         0.000000 -8.126029e-01
bigcom76         0.000000 -9.979722e-01
bigcom77         0.000000  2.525576e+00
bigcom79         0.000000 -1.096830e+00
bigcom80         0.000000 -7.598963e-01
bigcom82         0.000000 -1.050524e+00
bigcom83         0.000000  0.000000e+00
bigcom84         0.000000  2.732775e+00
bigcom85         0.000000 -9.985204e-01
bigcom87         0.000000 -1.145334e+00
bigcom89         0.000000 -1.000129e+00
bigcom91         0.000000 -1.034850e+00
bigcom92         0.000000 -1.715881e+00
bigcom93         0.000000  0.000000e+00
bigcom96         0.000000 -7.609393e-01
bigcom97         0.000000 -1.148403e+00
bigcom98         0.000000 -1.028703e+00
bigcom99         0.000000 -1.307737e+00
bigcom101        0.000000 -2.505570e+00
bigcom104        0.000000 -1.064498e+00
bigcom106        0.000000 -7.948736e-01
bigcom109        0.000000 -7.347299e-01
bigcom113        0.000000 -8.742380e-01
bigcom116        0.000000  8.786822e-01
bigcom120        0.000000 -8.553534e-01
bigcom123        0.000000 -7.774745e-01
bigcom126        0.000000 -1.153419e+00
bigcom127        0.000000  0.000000e+00
bigcom137        0.000000 -1.201554e+00
bigcom139        0.000000 -6.160259e-01
bigcom140        0.000000 -8.547619e-01
bigcom143        0.000000 -9.568148e-01
bigcom145        0.000000 -9.874540e-01
bigcom146        0.000000 -8.861563e-01
bigcom147        0.000000 -1.182163e+00
bigcom149        0.000000 -8.979324e-01
bigcom153        0.000000 -8.734850e-01
bigcom154        0.000000 -1.286101e+00
bigcom156        0.000000 -9.804236e-01
bigcom157        0.000000  0.000000e+00
bigcom158        0.000000 -1.091014e+00
bigcom160        0.000000 -6.379519e-01
bigcom161        0.000000 -6.631231e-01
bigcom162        0.000000 -6.828724e-01
bigcom164        0.000000 -6.805372e-01
bigcom166        0.000000 -7.387037e-01
bigcom167        0.000000 -1.036667e+00
bigcom171        0.000000 -1.087079e+00
bigcom173        0.000000 -1.133827e+00
bigcom175        0.000000 -1.984960e-01
bigcom176        0.000000 -1.364459e+00
bigcom177        0.000000 -1.104004e+00
bigcom178        0.000000 -1.032050e+00
bigcom180        0.000000 -8.247169e-01
bigcom181        0.000000  1.539342e+00
bigcom184        0.000000 -3.999284e-01
bigcom186        0.000000 -7.457934e-01
bigcom187        0.000000 -8.189586e-01
bigcom189        0.000000 -1.354047e+00
bigcom194        0.000000 -5.605731e-01
bigcom195        0.000000 -1.058271e+00
bigcom196        0.000000 -1.020686e+00
bigcom204        0.000000 -7.498750e-01
bigcom205        0.000000 -8.236012e-01
bigcom212        0.000000 -6.607544e-01
bigcom214        0.000000 -7.825221e-01
bigcom222        0.000000 -9.348381e-01
bigcom223        0.000000 -7.697281e-01
bigcom226        0.000000 -2.958024e-01
bigcom227        0.000000 -6.545854e-01
bigcom229        0.000000 -9.604545e-01
bigcom233        0.000000 -4.829809e-01
bigcom236        0.000000 -8.691658e-01
bigcom237        0.000000 -7.434759e-01
bigcom246        0.000000 -1.309647e+00
bigcom248        0.000000 -8.852874e-01
bigcom249        0.000000 -7.550024e-01
bigcom250        0.000000 -1.048971e+00
bigcom254        0.000000 -9.778863e-01
bigcom266        0.000000 -8.171966e-01
bigcom269        0.000000 -9.334913e-01
bigcom272        0.000000 -9.920760e-01
bigcom274        0.000000  1.145944e-01
bigcom281        0.000000 -3.770646e-01
bigcom291        0.000000 -1.129531e+00
bigcom292        0.000000 -7.213470e-01
bigcom295        0.000000 -5.918240e-01
bigcom299        0.000000 -7.373148e-01
bigcom301        0.000000 -1.129660e+00
bigcom306        0.000000 -1.160636e+00
bigcom309        0.000000 -1.132397e+00
bigcom314        0.000000 -7.745335e-01
bigcom321        0.000000 -1.164753e+00
bigcom341        0.000000 -7.360863e-01
bigcom350        0.000000 -6.942531e-01
bigcom353        0.000000 -6.384720e-01
bigcom359        0.000000 -6.793647e-01
bigcom363        0.000000 -2.341070e+00
bigcom365        0.000000 -5.027303e-01
bigcom385        0.000000 -9.032868e-01
bigcom386        0.000000 -7.733543e-01
bigcom408        0.000000 -1.011106e+00
bigcom412        0.000000 -8.295022e-01
bigcom480        0.000000 -8.547235e-01
spin_vertex      0.000000 -3.797176e-02
membership_s1    0.000000 -4.723698e-02
membership_s3    0.000000 -1.158694e+00
membership_s4    0.000000  6.406361e-02
membership_s5    0.000000  4.056845e-01
membership_s6    0.000000  8.346957e-02
membership_s7    0.000000 -1.536335e-01
membership_s8    0.000000  2.863937e+00
membership_s9    0.000000 -1.673624e+00
membership_s11   0.000000 -8.033967e-01
membership_s12   0.000000 -9.706233e-01
membership_s14   0.000000 -9.330012e-01
membership_s15   0.000000  8.020923e-02
membership_s16   0.000000 -8.797745e-01
membership_s17   0.000000 -6.860349e-01
membership_s18   0.000000  1.159758e+00
membership_s20   0.000000 -5.919893e-01
membership_s21   0.000000  5.129272e-01
membership_s22   0.000000 -1.137228e+00
membership_s24   0.000000  2.084329e+00
membership_s25   0.000000 -1.057283e+00
membership_s26   0.000000 -7.062894e-01
membership_s27   0.000000  4.712552e-02
membership_s28   0.000000 -1.039429e+00
membership_s30   0.000000  1.798725e-01
membership_s31   0.000000  5.138790e-01
membership_s32   0.000000  2.854988e-01
membership_s33   0.000000  3.746039e+00
membership_s36   0.000000  2.641891e-02
membership_s37   0.000000 -1.320179e+00
V1               0.000000  3.671702e+00
V2               0.000000  1.067599e+00
pdi              0.000000 -2.510944e+02
adhesion         0.000000  0.000000e+00
cohesion         0.000000  0.000000e+00
inner            0.000000  1.342603e-05
outer            0.000000 -1.300474e-05
ioratio          0.000000  2.738848e+00
comsize          0.000000  1.658180e-04
[1] "Dataset: all_targets Model GBM, run: 8 of 10 2015-06-18 13:21:49"
Iter   TrainDeviance   ValidDeviance   StepSize   Improve
     1        0.0765            -nan     0.0100    0.0001
     2        0.0757            -nan     0.0100   -0.0000
     3        0.0749            -nan     0.0100   -0.0000
     4        0.0738            -nan     0.0100   -0.0000
     5        0.0729            -nan     0.0100    0.0001
     6        0.0724            -nan     0.0100    0.0001
     7        0.0717            -nan     0.0100   -0.0000
     8        0.0712            -nan     0.0100   -0.0000
     9        0.0704            -nan     0.0100    0.0000
    10        0.0694            -nan     0.0100   -0.0000
    20        0.0646            -nan     0.0100   -0.0000
    40        0.0586            -nan     0.0100   -0.0000
    60        0.0547            -nan     0.0100   -0.0000
    80        0.0499            -nan     0.0100   -0.0000
   100        0.0473            -nan     0.0100   -0.0000
   120        0.0445            -nan     0.0100   -0.0000
   140        0.0422            -nan     0.0100   -0.0000
   160        0.0396            -nan     0.0100   -0.0000
   180        0.0376            -nan     0.0100   -0.0000
   200        0.0359            -nan     0.0100   -0.0000
   220        0.0345            -nan     0.0100   -0.0000
   240        0.0331            -nan     0.0100   -0.0000
   260        0.0320            -nan     0.0100   -0.0000
   280        0.0308            -nan     0.0100   -0.0000
   300        0.0295            -nan     0.0100   -0.0000
   320        0.0285            -nan     0.0100   -0.0000
   340        0.0275            -nan     0.0100   -0.0000
   360        0.0266            -nan     0.0100   -0.0000
   376        0.0260            -nan     0.0100   -0.0000

[1] "GBM variable coefficients"
                            var     rel.inf
orbit18                 orbit18 3.744998120
comsize                 comsize 3.389650001
ratio6                   ratio6 3.167815987
V2                           V2 2.799867490
pagerank               pagerank 2.599999919
V1                           V1 2.581043016
ratio5                   ratio5 2.463392828
ioratio                 ioratio 2.348460660
inner                     inner 2.148494055
ratio2                   ratio2 2.056073074
adhesion               adhesion 2.050838816
orbit49                 orbit49 2.017818519
orbit24                 orbit24 1.958246568
ratio1                   ratio1 1.825495585
ratio4                   ratio4 1.785292091
outer                     outer 1.669203387
spin_vertex         spin_vertex 1.650132445
cohesion               cohesion 1.581753521
fourth                   fourth 1.551908199
graph3                   graph3 1.487991673
third                     third 1.403750967
fifth                     fifth 1.351795588
knn                         knn 1.229690245
walktrap_vertex walktrap_vertex 1.200547511
graph6                   graph6 1.190945105
bet                         bet 1.183355887
graph4                   graph4 1.168626162
coreness               coreness 1.149064357
constraint           constraint 1.037823568
membership_s8     membership_s8 0.998110950
graph11                 graph11 0.996020793
graph14                 graph14 0.994966436
membership_s1     membership_s1 0.941651311
orbit56                 orbit56 0.920080589
bigcom84               bigcom84 0.858741255
ratio3                   ratio3 0.843797061
orbit27                 orbit27 0.819726387
bigcom77               bigcom77 0.768376169
orbit19                 orbit19 0.747077745
graph1                   graph1 0.740565111
orbit45                 orbit45 0.727605736
bigcom181             bigcom181 0.700023334
graph20                 graph20 0.695526602
orbit46                 orbit46 0.680515997
orbit31                 orbit31 0.657446289
orbit51                 orbit51 0.642853250
graph12                 graph12 0.613228486
graph19                 graph19 0.611340193
orbit59                 orbit59 0.599280032
graph16                 graph16 0.587676474
graph26                 graph26 0.580626372
orbit53                 orbit53 0.565061118
graph13                 graph13 0.559559818
orbit25                 orbit25 0.556008406
sixth                     sixth 0.542222544
graph28                 graph28 0.539318921
close                     close 0.519075084
orbit39                 orbit39 0.509946867
graph23                 graph23 0.509417812
graph25                 graph25 0.506819474
graph15                 graph15 0.488721837
orbit9                   orbit9 0.488017722
orbit65                 orbit65 0.474198564
trans                     trans 0.452065381
graph10                 graph10 0.442304696
orbit28                 orbit28 0.430761181
upto_sixth           upto_sixth 0.428302972
graph5                   graph5 0.428159442
orbit17                 orbit17 0.423167379
orbit37                 orbit37 0.422037614
orbit20                 orbit20 0.412157549
orbit66                 orbit66 0.409711707
orbit35                 orbit35 0.398141150
orbit50                 orbit50 0.395522986
graph22                 graph22 0.389882366
orbit70                 orbit70 0.388245825
bigcom46               bigcom46 0.381932431
graph21                 graph21 0.376283821
orbit52                 orbit52 0.372807755
orbit16                 orbit16 0.367569671
upto_fourth         upto_fourth 0.365466163
graph24                 graph24 0.364338102
orbit68                 orbit68 0.350601305
upto_fifth           upto_fifth 0.349258609
graph17                 graph17 0.344399107
orbit2                   orbit2 0.327550493
graph18                 graph18 0.317228315
membership_s31   membership_s31 0.315671966
orbit12                 orbit12 0.311392137
evcent                   evcent 0.308969096
orbit54                 orbit54 0.301840634
bigcom72               bigcom72 0.292248208
orbit7                   orbit7 0.291562381
orbit55                 orbit55 0.290853671
bigcom4                 bigcom4 0.290732908
orbit44                 orbit44 0.289772150
orbit41                 orbit41 0.285002367
orbit62                 orbit62 0.273079520
membership_s30   membership_s30 0.270529974
orbit40                 orbit40 0.259038674
orbit32                 orbit32 0.258062699
orbit15                 orbit15 0.252180981
orbit33                 orbit33 0.252105383
bigcom1                 bigcom1 0.245135752
orbit26                 orbit26 0.237568854
orbit36                 orbit36 0.237563451
orbit38                 orbit38 0.234770983
membership_s24   membership_s24 0.234201318
orbit67                 orbit67 0.227471555
hubscore               hubscore 0.223178161
orbit1                   orbit1 0.219526007
selfinter             selfinter 0.212026394
orbit48                 orbit48 0.208247869
graph9                   graph9 0.189370344
orbit63                 orbit63 0.187286284
membership_s32   membership_s32 0.182708991
graph27                 graph27 0.174123757
graph8                   graph8 0.163935494
bigcom44               bigcom44 0.163100831
orbit13                 orbit13 0.160194208
graph7                   graph7 0.154817568
membership_s7     membership_s7 0.152005245
orbit10                 orbit10 0.148374018
orbit61                 orbit61 0.146697245
pdi                         pdi 0.146252519
membership_s15   membership_s15 0.141412295
orbit4                   orbit4 0.133325579
bigcom365             bigcom365 0.131592985
graph0                   graph0 0.129820811
bigcom22               bigcom22 0.129763796
orbit22                 orbit22 0.120452882
orbit30                 orbit30 0.119731883
orbit11                 orbit11 0.115430992
orbit21                 orbit21 0.112583383
membership_s5     membership_s5 0.111494904
graph2                   graph2 0.110737245
orbit6                   orbit6 0.110632916
bigcom116             bigcom116 0.109518074
orbit64                 orbit64 0.109139699
orbit58                 orbit58 0.108981020
membership_s36   membership_s36 0.101880288
membership_s27   membership_s27 0.098168568
graph29                 graph29 0.094347690
orbit5                   orbit5 0.093447684
upto_third           upto_third 0.090898501
bigcom8                 bigcom8 0.084323603
orbit29                 orbit29 0.079155161
orbit69                 orbit69 0.078055949
orbit43                 orbit43 0.070456047
orbit71                 orbit71 0.062139639
orbit42                 orbit42 0.059688087
bigcom28               bigcom28 0.055662131
orbit60                 orbit60 0.050542618
bigcom40               bigcom40 0.049516416
ecc                         ecc 0.048883053
orbit23                 orbit23 0.039355122
orbit57                 orbit57 0.031229836
membership_s21   membership_s21 0.027245168
membership_s6     membership_s6 0.026433803
orbit47                 orbit47 0.023092329
upto_second         upto_second 0.017227946
AP                           AP 0.014340669
bigcom37               bigcom37 0.002115524
orbit0                   orbit0 0.000000000
orbit3                   orbit3 0.000000000
orbit8                   orbit8 0.000000000
orbit14                 orbit14 0.000000000
orbit34                 orbit34 0.000000000
orbit72                 orbit72 0.000000000
eccrad                   eccrad 0.000000000
first                     first 0.000000000
second                   second 0.000000000
bigcom2                 bigcom2 0.000000000
bigcom3                 bigcom3 0.000000000
bigcom6                 bigcom6 0.000000000
bigcom9                 bigcom9 0.000000000
bigcom11               bigcom11 0.000000000
bigcom13               bigcom13 0.000000000
bigcom15               bigcom15 0.000000000
bigcom16               bigcom16 0.000000000
bigcom21               bigcom21 0.000000000
bigcom24               bigcom24 0.000000000
bigcom26               bigcom26 0.000000000
bigcom30               bigcom30 0.000000000
bigcom31               bigcom31 0.000000000
bigcom32               bigcom32 0.000000000
bigcom33               bigcom33 0.000000000
bigcom34               bigcom34 0.000000000
bigcom36               bigcom36 0.000000000
bigcom38               bigcom38 0.000000000
bigcom39               bigcom39 0.000000000
bigcom43               bigcom43 0.000000000
bigcom47               bigcom47 0.000000000
bigcom49               bigcom49 0.000000000
bigcom50               bigcom50 0.000000000
bigcom51               bigcom51 0.000000000
bigcom52               bigcom52 0.000000000
bigcom54               bigcom54 0.000000000
bigcom56               bigcom56 0.000000000
bigcom62               bigcom62 0.000000000
bigcom66               bigcom66 0.000000000
bigcom68               bigcom68 0.000000000
bigcom69               bigcom69 0.000000000
bigcom71               bigcom71 0.000000000
bigcom73               bigcom73 0.000000000
bigcom74               bigcom74 0.000000000
bigcom75               bigcom75 0.000000000
bigcom76               bigcom76 0.000000000
bigcom79               bigcom79 0.000000000
bigcom80               bigcom80 0.000000000
bigcom82               bigcom82 0.000000000
bigcom83               bigcom83 0.000000000
bigcom85               bigcom85 0.000000000
bigcom87               bigcom87 0.000000000
bigcom89               bigcom89 0.000000000
bigcom91               bigcom91 0.000000000
bigcom92               bigcom92 0.000000000
bigcom93               bigcom93 0.000000000
bigcom96               bigcom96 0.000000000
bigcom97               bigcom97 0.000000000
bigcom98               bigcom98 0.000000000
bigcom99               bigcom99 0.000000000
bigcom101             bigcom101 0.000000000
bigcom104             bigcom104 0.000000000
bigcom106             bigcom106 0.000000000
bigcom109             bigcom109 0.000000000
bigcom113             bigcom113 0.000000000
bigcom120             bigcom120 0.000000000
bigcom123             bigcom123 0.000000000
bigcom126             bigcom126 0.000000000
bigcom127             bigcom127 0.000000000
bigcom137             bigcom137 0.000000000
bigcom139             bigcom139 0.000000000
bigcom140             bigcom140 0.000000000
bigcom143             bigcom143 0.000000000
bigcom145             bigcom145 0.000000000
bigcom146             bigcom146 0.000000000
bigcom147             bigcom147 0.000000000
bigcom149             bigcom149 0.000000000
bigcom153             bigcom153 0.000000000
bigcom154             bigcom154 0.000000000
bigcom156             bigcom156 0.000000000
bigcom157             bigcom157 0.000000000
bigcom158             bigcom158 0.000000000
bigcom160             bigcom160 0.000000000
bigcom161             bigcom161 0.000000000
bigcom162             bigcom162 0.000000000
bigcom164             bigcom164 0.000000000
bigcom166             bigcom166 0.000000000
bigcom167             bigcom167 0.000000000
bigcom171             bigcom171 0.000000000
bigcom173             bigcom173 0.000000000
bigcom175             bigcom175 0.000000000
bigcom176             bigcom176 0.000000000
bigcom177             bigcom177 0.000000000
bigcom178             bigcom178 0.000000000
bigcom180             bigcom180 0.000000000
bigcom184             bigcom184 0.000000000
bigcom186             bigcom186 0.000000000
bigcom187             bigcom187 0.000000000
bigcom189             bigcom189 0.000000000
bigcom194             bigcom194 0.000000000
bigcom195             bigcom195 0.000000000
bigcom196             bigcom196 0.000000000
bigcom204             bigcom204 0.000000000
bigcom205             bigcom205 0.000000000
bigcom212             bigcom212 0.000000000
bigcom214             bigcom214 0.000000000
bigcom222             bigcom222 0.000000000
bigcom223             bigcom223 0.000000000
bigcom226             bigcom226 0.000000000
bigcom227             bigcom227 0.000000000
bigcom229             bigcom229 0.000000000
bigcom233             bigcom233 0.000000000
bigcom236             bigcom236 0.000000000
bigcom237             bigcom237 0.000000000
bigcom246             bigcom246 0.000000000
bigcom248             bigcom248 0.000000000
bigcom249             bigcom249 0.000000000
bigcom250             bigcom250 0.000000000
bigcom254             bigcom254 0.000000000
bigcom266             bigcom266 0.000000000
bigcom269             bigcom269 0.000000000
bigcom272             bigcom272 0.000000000
bigcom274             bigcom274 0.000000000
bigcom281             bigcom281 0.000000000
bigcom291             bigcom291 0.000000000
bigcom292             bigcom292 0.000000000
bigcom295             bigcom295 0.000000000
bigcom299             bigcom299 0.000000000
bigcom301             bigcom301 0.000000000
bigcom306             bigcom306 0.000000000
bigcom309             bigcom309 0.000000000
bigcom314             bigcom314 0.000000000
bigcom321             bigcom321 0.000000000
bigcom341             bigcom341 0.000000000
bigcom350             bigcom350 0.000000000
bigcom353             bigcom353 0.000000000
bigcom359             bigcom359 0.000000000
bigcom363             bigcom363 0.000000000
bigcom385             bigcom385 0.000000000
bigcom386             bigcom386 0.000000000
bigcom408             bigcom408 0.000000000
bigcom412             bigcom412 0.000000000
bigcom480             bigcom480 0.000000000
membership_s3     membership_s3 0.000000000
membership_s4     membership_s4 0.000000000
membership_s9     membership_s9 0.000000000
membership_s11   membership_s11 0.000000000
membership_s12   membership_s12 0.000000000
membership_s14   membership_s14 0.000000000
membership_s16   membership_s16 0.000000000
membership_s17   membership_s17 0.000000000
membership_s18   membership_s18 0.000000000
membership_s20   membership_s20 0.000000000
membership_s22   membership_s22 0.000000000
membership_s25   membership_s25 0.000000000
membership_s26   membership_s26 0.000000000
membership_s28   membership_s28 0.000000000
membership_s33   membership_s33 0.000000000
membership_s37   membership_s37 0.000000000
[1] "Dataset: all_targets Model RF, run: 8 of 10 2015-06-18 13:28:09"
     |      Out-of-bag   |
Tree |      MSE  %Var(y) |
   1 |   0.0121   190.27 |
   2 |  0.01123   176.57 |
   3 |  0.01128   177.30 |
   4 |  0.01118   175.78 |
   5 |  0.01052   165.35 |
   6 |   0.0103   161.83 |
   7 | 0.009661   151.85 |
   8 | 0.009658   151.81 |
   9 | 0.009514   149.55 |
  10 | 0.009209   144.75 |
  11 | 0.008968   140.96 |
  12 | 0.008765   137.78 |
  13 | 0.008803   138.38 |
  14 | 0.008628   135.63 |
  15 | 0.008474   133.20 |
  16 | 0.008377   131.68 |
  17 | 0.008128   127.77 |
  18 |  0.00803   126.23 |
  19 | 0.007989   125.58 |
  20 | 0.007925   124.58 |
  21 | 0.007836   123.17 |
  22 | 0.007788   122.42 |
  23 | 0.007684   120.78 |
  24 | 0.007608   119.59 |
  25 | 0.007576   119.08 |
  26 | 0.007525   118.28 |
  27 | 0.007516   118.15 |
  28 | 0.007482   117.61 |
  29 | 0.007448   117.08 |
  30 | 0.007411   116.49 |
  31 | 0.007387   116.11 |
  32 | 0.007375   115.93 |
  33 | 0.007353   115.58 |
  34 | 0.007358   115.66 |
  35 | 0.007335   115.30 |
  36 | 0.007316   115.00 |
  37 | 0.007311   114.93 |
  38 | 0.007306   114.85 |
  39 | 0.007274   114.34 |
  40 |  0.00727   114.27 |
  41 | 0.007269   114.26 |
  42 | 0.007276   114.37 |
  43 | 0.007269   114.26 |
  44 | 0.007266   114.22 |
  45 |  0.00725   113.96 |
  46 |  0.00723   113.64 |
  47 | 0.007211   113.34 |
  48 | 0.007197   113.12 |
  49 | 0.007187   112.96 |
  50 | 0.007171   112.72 |
  51 | 0.007152   112.42 |
  52 | 0.007146   112.32 |
  53 | 0.007134   112.14 |
  54 |  0.00712   111.92 |
  55 | 0.007109   111.74 |
  56 | 0.007102   111.64 |
  57 |  0.00709   111.45 |
  58 | 0.007092   111.48 |
  59 | 0.007088   111.42 |
  60 | 0.007084   111.35 |
  61 | 0.007076   111.22 |
  62 | 0.007068   111.10 |
  63 | 0.007057   110.93 |
  64 | 0.007056   110.92 |
  65 | 0.007048   110.79 |
  66 | 0.007057   110.92 |
  67 | 0.007051   110.83 |
  68 | 0.007045   110.74 |
  69 | 0.007057   110.93 |
  70 | 0.007048   110.78 |
  71 |  0.00705   110.81 |
  72 | 0.007049   110.80 |
  73 | 0.007045   110.74 |
  74 | 0.007041   110.68 |
  75 | 0.007041   110.67 |
  76 | 0.007029   110.49 |
  77 | 0.007024   110.40 |
  78 | 0.007019   110.33 |
  79 | 0.007014   110.26 |
  80 |  0.00702   110.35 |
  81 | 0.007022   110.37 |
  82 | 0.007024   110.41 |
  83 | 0.007026   110.44 |
  84 | 0.007025   110.43 |
  85 | 0.007028   110.47 |
  86 | 0.007031   110.53 |
  87 | 0.007022   110.37 |
  88 | 0.007018   110.32 |
  89 | 0.007008   110.15 |
  90 | 0.007008   110.16 |
  91 | 0.007006   110.12 |
  92 | 0.007006   110.12 |
  93 | 0.007003   110.08 |
  94 | 0.007006   110.13 |
  95 | 0.007009   110.18 |
  96 | 0.007006   110.12 |
  97 | 0.006999   110.01 |
  98 | 0.006998   110.00 |
  99 | 0.006993   109.93 |
 100 | 0.006991   109.90 |
[1] "Random Forest variable coefficients"
                      %IncMSE IncNodePurity
graph5           1.845183e-03  1.694279e-01
graph6           1.704482e-03  4.218316e-01
graph7           4.558078e-03  1.031059e-01
graph8           1.296533e-03  8.992323e-02
graph9           9.404786e-04  2.609472e-01
graph10          6.237785e-03  5.111638e-01
graph11          8.262865e-03  5.067681e-01
graph12          5.648800e-03  5.816508e-01
graph13          2.972282e-03  4.045630e-01
graph14          3.647940e-03  5.926453e-01
graph15          6.402521e-03  1.792922e-01
graph16          2.333701e-03  2.315275e-01
graph17          3.041148e-03  2.880582e-01
graph18          1.960063e-03  1.349748e-01
graph19          7.048243e-03  5.284848e-01
graph20          1.798635e-03  2.625176e-01
graph21          1.352905e-03  2.322445e-01
graph22          5.031597e-03  3.170289e-01
graph23          2.445470e-03  3.173332e-01
graph24          1.232036e-03  1.427232e-01
graph25          1.298850e-03  1.050761e-01
graph26          1.936887e-03  1.977195e-01
graph27          6.758129e-05  1.596986e-01
graph28          2.485360e-03  1.936309e-01
graph29          0.000000e+00  1.875000e-02
orbit0           1.256621e-03  2.428264e-01
orbit1           2.190601e-03  5.088954e-01
orbit2           4.587874e-03  2.474456e-01
orbit3           1.178959e-03  8.318533e-02
orbit4           1.042291e-03  4.431258e-01
orbit5           3.792158e-03  4.296374e-01
orbit6           3.028648e-03  4.696390e-01
orbit7           2.070757e-03  1.521427e-01
orbit8           9.413528e-04  1.436138e-01
orbit9           3.928213e-03  4.422536e-01
orbit10          2.795647e-03  3.123101e-01
orbit11          2.220831e-03  1.099496e-01
orbit12          9.876889e-04  3.242250e-01
orbit13          9.586974e-04  7.628968e-02
orbit14          1.547391e-04  6.726921e-02
orbit15          2.278591e-03  3.738554e-01
orbit16          3.519970e-03  4.780698e-01
orbit17          4.549925e-03  5.778343e-01
orbit18          9.362900e-03  1.058136e+00
orbit19          3.514994e-03  3.459175e-01
orbit20          6.026464e-03  4.882137e-01
orbit21          3.324785e-03  1.725909e-01
orbit22          3.755106e-03  5.928317e-01
orbit23          3.030357e-03  1.355832e-01
orbit24          5.216003e-03  7.063692e-01
orbit25          6.000409e-03  2.771827e-01
orbit26          7.590696e-03  1.321416e-01
orbit27          9.302804e-03  6.004701e-01
orbit28          3.844240e-03  2.643584e-01
orbit29          5.858259e-04  1.939707e-01
orbit30          1.118440e-04  8.319119e-02
orbit31          3.398734e-03  5.888728e-01
orbit32          5.999374e-03  3.464128e-01
orbit33          1.727848e-03  9.041499e-02
orbit34          4.743816e-03  3.467475e-01
orbit35          1.066624e-03  3.429839e-01
orbit36          5.376809e-03  4.867005e-01
orbit37          4.092312e-03  2.105206e-01
orbit38          2.421248e-03  2.958727e-01
orbit39          3.604289e-03  5.299515e-01
orbit40          3.364663e-03  1.922458e-01
orbit41          2.069609e-03  2.329406e-01
orbit42          5.798717e-04  8.452007e-02
orbit43          2.199486e-03  6.622532e-02
orbit44          2.126686e-04  9.496144e-02
orbit45          8.874514e-03  7.636265e-01
orbit46          7.345540e-03  6.675728e-01
orbit47          1.402376e-03  1.400113e-01
orbit48          4.208738e-04  5.930335e-02
orbit49          1.674207e-03  3.955294e-01
orbit50          5.736287e-04  1.768785e-01
orbit51          7.281659e-03  3.017616e-01
orbit52          4.022426e-03  2.428426e-01
orbit53          2.694512e-03  1.172758e-01
orbit54          1.919322e-03  1.002286e-01
orbit55          4.464931e-04  5.916174e-02
orbit56          4.675737e-03  5.504298e-01
orbit57          5.321757e-04  1.648034e-01
orbit58          3.667405e-04  7.407737e-02
orbit59          4.358946e-03  3.928806e-01
orbit60          3.413018e-03  1.513338e-01
orbit61          2.780930e-03  1.381605e-01
orbit62          1.358679e-03  2.490488e-01
orbit63          2.398109e-03  2.048269e-01
orbit64          1.096920e-03  6.905844e-02
orbit65          3.262053e-03  3.283742e-01
orbit66          2.231079e-03  2.957335e-01
orbit67          2.402635e-04  5.595116e-02
orbit68          6.218647e-05  3.720369e-01
orbit69          1.637049e-04  2.413603e-02
orbit70          3.884794e-03  1.958885e-01
orbit71          7.127238e-05  7.424712e-02
orbit72          3.429201e-05  9.459331e-03
AP               1.284678e-04  3.761329e-02
bet              1.596730e-03  6.742957e-01
ecc              2.351793e-05  1.041650e-02
eccrad           1.181543e-05  1.251043e-01
close            3.782254e-03  2.746474e-01
constraint       3.456874e-03  6.459230e-01
coreness         8.386256e-04  2.009742e-01
knn              2.496808e-03  7.705587e-01
hubscore         2.230634e-03  3.242167e-01
pagerank         4.451709e-03  1.315584e+00
trans            1.682952e-03  2.861413e-01
evcent           3.330688e-03  4.755351e-01
first            7.751786e-04  1.526023e-01
upto_second      5.592700e-04  2.672043e-01
upto_third       3.119653e-03  5.450291e-01
upto_fourth      1.279897e-02  3.970163e-01
upto_fifth       1.217874e-03  2.971220e-01
upto_sixth       4.385914e-04  2.765745e-01
second           2.216782e-04  2.927755e-01
third            2.838308e-03  7.617048e-01
fourth           3.591564e-03  1.195550e+00
fifth            1.100140e-03  7.574205e-01
sixth            8.031160e-03  7.539208e-01
ratio1           2.278150e-03  1.062958e+00
ratio2           2.947342e-03  9.064550e-01
ratio3           4.043034e-03  8.688651e-01
ratio4           4.047514e-03  1.233065e+00
ratio5           2.384577e-03  1.230843e+00
ratio6           5.284198e-03  8.927537e-01
selfinter       -4.259407e-06  1.343583e-01
walktrap_vertex  3.493786e-03  7.055419e-01
bigcom1          9.738300e-05  2.252493e-01
bigcom2          0.000000e+00  6.938894e-20
bigcom3          4.631989e-05  6.429308e-02
bigcom4          1.333452e-04  1.371700e-01
bigcom6          0.000000e+00  0.000000e+00
bigcom8          2.930072e-04  1.101286e-01
bigcom9          0.000000e+00  0.000000e+00
bigcom11         0.000000e+00  0.000000e+00
bigcom13         0.000000e+00  0.000000e+00
bigcom15         0.000000e+00  0.000000e+00
bigcom16         0.000000e+00  0.000000e+00
bigcom21         0.000000e+00  0.000000e+00
bigcom22         4.800638e-05  1.420905e-01
bigcom24         0.000000e+00  0.000000e+00
bigcom26         0.000000e+00  0.000000e+00
bigcom28         2.032207e-05  1.246729e-01
bigcom30         0.000000e+00  0.000000e+00
bigcom31         0.000000e+00  0.000000e+00
bigcom32         0.000000e+00  0.000000e+00
bigcom33         0.000000e+00  0.000000e+00
bigcom34         0.000000e+00  0.000000e+00
bigcom36         0.000000e+00  0.000000e+00
bigcom37         0.000000e+00  0.000000e+00
bigcom38         0.000000e+00  0.000000e+00
bigcom39         0.000000e+00  0.000000e+00
bigcom40         2.201086e-06  9.072540e-03
bigcom43         0.000000e+00  0.000000e+00
bigcom44         5.736427e-05  9.386340e-02
bigcom46        -4.221026e-05  1.018832e-01
bigcom47         0.000000e+00  0.000000e+00
bigcom49         0.000000e+00  0.000000e+00
bigcom50         0.000000e+00  0.000000e+00
bigcom51         0.000000e+00  2.775558e-19
bigcom52         0.000000e+00  0.000000e+00
bigcom54         0.000000e+00  0.000000e+00
bigcom56         0.000000e+00  0.000000e+00
bigcom62         0.000000e+00  0.000000e+00
bigcom66         0.000000e+00  0.000000e+00
bigcom68         0.000000e+00  0.000000e+00
bigcom69         0.000000e+00  2.775558e-19
bigcom71         0.000000e+00  0.000000e+00
bigcom72        -3.911828e-05  2.617821e-01
bigcom73         0.000000e+00  0.000000e+00
bigcom74         0.000000e+00  0.000000e+00
bigcom75         0.000000e+00  0.000000e+00
bigcom76         0.000000e+00  0.000000e+00
bigcom77         2.772220e-05  2.082491e-01
bigcom79         0.000000e+00  0.000000e+00
bigcom80         0.000000e+00  0.000000e+00
bigcom82         0.000000e+00  1.387779e-19
bigcom83         0.000000e+00  0.000000e+00
bigcom84         5.339613e-05  2.280161e-01
bigcom85         0.000000e+00  1.387779e-19
bigcom87         0.000000e+00  0.000000e+00
bigcom89         0.000000e+00  0.000000e+00
bigcom91         0.000000e+00  0.000000e+00
bigcom92         0.000000e+00  5.421011e-22
bigcom93         0.000000e+00  0.000000e+00
bigcom96         0.000000e+00  0.000000e+00
bigcom97         0.000000e+00  0.000000e+00
bigcom98         0.000000e+00  0.000000e+00
bigcom99         0.000000e+00  0.000000e+00
bigcom101        0.000000e+00  0.000000e+00
bigcom104        0.000000e+00  0.000000e+00
bigcom106        0.000000e+00  0.000000e+00
bigcom109        0.000000e+00  0.000000e+00
bigcom113        0.000000e+00  0.000000e+00
bigcom116        9.048549e-07  3.862743e-02
bigcom120        0.000000e+00  0.000000e+00
bigcom123        0.000000e+00  0.000000e+00
bigcom126        0.000000e+00  0.000000e+00
bigcom127        0.000000e+00  0.000000e+00
bigcom137        0.000000e+00  2.775558e-19
bigcom139        0.000000e+00  0.000000e+00
bigcom140        0.000000e+00  1.387779e-19
bigcom143        0.000000e+00  0.000000e+00
bigcom145        0.000000e+00  0.000000e+00
bigcom146        0.000000e+00  0.000000e+00
bigcom147        0.000000e+00  0.000000e+00
bigcom149        0.000000e+00  0.000000e+00
bigcom153        0.000000e+00  0.000000e+00
bigcom154        0.000000e+00  0.000000e+00
bigcom156        0.000000e+00  0.000000e+00
bigcom157        0.000000e+00  0.000000e+00
bigcom158        0.000000e+00  6.938894e-20
bigcom160        0.000000e+00  0.000000e+00
bigcom161        0.000000e+00  0.000000e+00
bigcom162        0.000000e+00  0.000000e+00
bigcom164        0.000000e+00  0.000000e+00
bigcom166        0.000000e+00  1.387779e-19
bigcom167        0.000000e+00  0.000000e+00
bigcom171        0.000000e+00  0.000000e+00
bigcom173        0.000000e+00  0.000000e+00
bigcom175        0.000000e+00  0.000000e+00
bigcom176        0.000000e+00  0.000000e+00
bigcom177        0.000000e+00  0.000000e+00
bigcom178        0.000000e+00  0.000000e+00
bigcom180        0.000000e+00  0.000000e+00
bigcom181        3.085852e-05  1.712573e-01
bigcom184        0.000000e+00  0.000000e+00
bigcom186        0.000000e+00  0.000000e+00
bigcom187        0.000000e+00  0.000000e+00
bigcom189        0.000000e+00  0.000000e+00
bigcom194        0.000000e+00  6.938894e-20
bigcom195        0.000000e+00  1.387779e-19
bigcom196        0.000000e+00  0.000000e+00
bigcom204        0.000000e+00  0.000000e+00
bigcom205        0.000000e+00  0.000000e+00
bigcom212        0.000000e+00  0.000000e+00
bigcom214        0.000000e+00  0.000000e+00
bigcom222        0.000000e+00  0.000000e+00
bigcom223        0.000000e+00  0.000000e+00
bigcom226        0.000000e+00  0.000000e+00
bigcom227        0.000000e+00  0.000000e+00
bigcom229        0.000000e+00  0.000000e+00
bigcom233        0.000000e+00  0.000000e+00
bigcom236        0.000000e+00  0.000000e+00
bigcom237        0.000000e+00  0.000000e+00
bigcom246        0.000000e+00  0.000000e+00
bigcom248        0.000000e+00  0.000000e+00
bigcom249        0.000000e+00  0.000000e+00
bigcom250        0.000000e+00  0.000000e+00
bigcom254        0.000000e+00  0.000000e+00
bigcom266        0.000000e+00  0.000000e+00
bigcom269        0.000000e+00  0.000000e+00
bigcom272        0.000000e+00  1.387779e-19
bigcom274        0.000000e+00  0.000000e+00
bigcom281        0.000000e+00  0.000000e+00
bigcom291        0.000000e+00  0.000000e+00
bigcom292        0.000000e+00  0.000000e+00
bigcom295        0.000000e+00  0.000000e+00
bigcom299        0.000000e+00  0.000000e+00
bigcom301        0.000000e+00  0.000000e+00
bigcom306        0.000000e+00  0.000000e+00
bigcom309        0.000000e+00  4.163336e-19
bigcom314        0.000000e+00  0.000000e+00
bigcom321        0.000000e+00  0.000000e+00
bigcom341        0.000000e+00  0.000000e+00
bigcom350        0.000000e+00  0.000000e+00
bigcom353        0.000000e+00  0.000000e+00
bigcom359        0.000000e+00  0.000000e+00
bigcom363        0.000000e+00  0.000000e+00
bigcom365       -3.205876e-06  3.176591e-01
bigcom385        0.000000e+00  0.000000e+00
bigcom386        0.000000e+00  0.000000e+00
bigcom408        0.000000e+00  0.000000e+00
bigcom412        0.000000e+00  0.000000e+00
bigcom480        0.000000e+00  0.000000e+00
spin_vertex      5.808209e-04  7.409538e-01
membership_s1    4.778132e-05  1.011054e-01
membership_s3    0.000000e+00  0.000000e+00
membership_s4    9.033792e-06  4.170975e-02
membership_s5    3.558714e-05  2.203944e-01
membership_s6   -3.898225e-06  2.048201e-02
membership_s7    7.857858e-05  1.491341e-01
membership_s8   -3.185358e-05  2.580832e-01
membership_s9    0.000000e+00  0.000000e+00
membership_s11   0.000000e+00  0.000000e+00
membership_s12   0.000000e+00  0.000000e+00
membership_s14   0.000000e+00  0.000000e+00
membership_s15   3.633305e-05  7.242201e-02
membership_s16   0.000000e+00  0.000000e+00
membership_s17   0.000000e+00  0.000000e+00
membership_s18   0.000000e+00  0.000000e+00
membership_s20   0.000000e+00  0.000000e+00
membership_s21  -1.023157e-05  1.208561e-01
membership_s22   0.000000e+00  0.000000e+00
membership_s24  -1.040298e-05  1.158740e-01
membership_s25   0.000000e+00  0.000000e+00
membership_s26   0.000000e+00  0.000000e+00
membership_s27   6.302679e-05  2.260860e-01
membership_s28   0.000000e+00  0.000000e+00
membership_s30   1.681467e-04  3.463445e-01
membership_s31   1.330662e-04  1.738181e-01
membership_s32  -2.063962e-05  2.112421e-01
membership_s33  -9.548502e-06  3.691185e-01
membership_s36   1.129632e-04  1.396655e-01
membership_s37   0.000000e+00  0.000000e+00
V1               3.973103e-03  9.767655e-01
V2               1.053909e-03  1.400448e+00
pdi              2.101518e-04  1.315671e-01
adhesion         9.573416e-03  1.591084e+00
cohesion         8.767320e-03  1.545904e+00
inner            1.687089e-03  1.370412e+00
outer            1.815778e-03  9.640182e-01
ioratio          5.579611e-03  1.329799e+00
comsize          4.705087e-04  1.405215e+00
[1] "Dataset: all_targets Model GLM, run: 8 of 10 2015-06-18 13:31:07"
[1] "glmnet variable coefficients"
                     [,1]          [,2]
(Intercept)     -5.044597 -1.885865e+01
graph0           0.000000  0.000000e+00
graph1           0.000000  0.000000e+00
graph2           0.000000 -3.103082e-03
graph3           0.000000  0.000000e+00
graph4           0.000000  0.000000e+00
graph5           0.000000  8.384969e-06
graph6           0.000000  0.000000e+00
graph7           0.000000  0.000000e+00
graph8           0.000000 -2.391879e-04
graph9           0.000000  0.000000e+00
graph10          0.000000  0.000000e+00
graph11          0.000000  0.000000e+00
graph12          0.000000  0.000000e+00
graph13          0.000000  0.000000e+00
graph14          0.000000  0.000000e+00
graph15          0.000000  3.017465e-07
graph16          0.000000  0.000000e+00
graph17          0.000000 -1.643703e-09
graph18          0.000000  0.000000e+00
graph19          0.000000  2.897443e-07
graph20          0.000000 -3.715738e-07
graph21          0.000000  0.000000e+00
graph22          0.000000  0.000000e+00
graph23          0.000000  0.000000e+00
graph24          0.000000  0.000000e+00
graph25          0.000000  1.290277e-06
graph26          0.000000  0.000000e+00
graph27          0.000000  0.000000e+00
graph28          0.000000  0.000000e+00
graph29          0.000000 -6.245352e-04
orbit0           0.000000  0.000000e+00
orbit1           0.000000  0.000000e+00
orbit2           0.000000  0.000000e+00
orbit3           0.000000 -2.811601e-03
orbit4           0.000000 -1.667315e-09
orbit5           0.000000  0.000000e+00
orbit6           0.000000  0.000000e+00
orbit7           0.000000  0.000000e+00
orbit8           0.000000  1.745811e-05
orbit9           0.000000  0.000000e+00
orbit10          0.000000  0.000000e+00
orbit11          0.000000  0.000000e+00
orbit12          0.000000 -6.327379e-07
orbit13          0.000000  2.016654e-05
orbit14          0.000000 -1.812357e-04
orbit15          0.000000  4.744181e-08
orbit16          0.000000  0.000000e+00
orbit17          0.000000  2.518826e-08
orbit18          0.000000 -3.202809e-10
orbit19          0.000000 -1.214773e-09
orbit20          0.000000 -3.650786e-09
orbit21          0.000000  0.000000e+00
orbit22          0.000000  1.179207e-13
orbit23          0.000000  0.000000e+00
orbit24          0.000000  9.148678e-08
orbit25          0.000000  1.950077e-07
orbit26          0.000000  0.000000e+00
orbit27          0.000000  2.096217e-06
orbit28          0.000000  0.000000e+00
orbit29          0.000000 -6.440736e-10
orbit30          0.000000  0.000000e+00
orbit31          0.000000 -1.300396e-08
orbit32          0.000000  1.051488e-08
orbit33          0.000000  0.000000e+00
orbit34          0.000000  1.865000e-07
orbit35          0.000000 -2.068134e-07
orbit36          0.000000  7.420669e-08
orbit37          0.000000 -5.148965e-07
orbit38          0.000000  0.000000e+00
orbit39          0.000000  2.706197e-06
orbit40          0.000000  0.000000e+00
orbit41          0.000000 -1.584790e-06
orbit42          0.000000  0.000000e+00
orbit43          0.000000  1.094627e-07
orbit44          0.000000 -1.018904e-06
orbit45          0.000000  6.758706e-08
orbit46          0.000000  1.108271e-06
orbit47          0.000000  1.188384e-06
orbit48          0.000000  6.804403e-08
orbit49          0.000000 -8.357878e-06
orbit50          0.000000 -1.258337e-10
orbit51          0.000000  0.000000e+00
orbit52          0.000000 -4.904701e-06
orbit53          0.000000  2.523653e-10
orbit54          0.000000 -2.067913e-05
orbit55          0.000000  0.000000e+00
orbit56          0.000000 -3.212461e-06
orbit57          0.000000 -3.711096e-07
orbit58          0.000000  0.000000e+00
orbit59          0.000000  1.879861e-07
orbit60          0.000000  0.000000e+00
orbit61          0.000000  0.000000e+00
orbit62          0.000000 -1.898288e-04
orbit63          0.000000  2.615736e-07
orbit64          0.000000  1.839339e-04
orbit65          0.000000  2.498405e-06
orbit66          0.000000  0.000000e+00
orbit67          0.000000  0.000000e+00
orbit68          0.000000  5.934227e-07
orbit69          0.000000  0.000000e+00
orbit70          0.000000 -1.596371e-04
orbit71          0.000000  0.000000e+00
orbit72          0.000000 -4.201806e-04
AP               0.000000 -2.646117e-02
bet              0.000000  1.774449e-07
ecc              0.000000 -1.258568e-01
eccrad           0.000000 -6.839255e-01
close            0.000000  0.000000e+00
constraint       0.000000 -1.432121e-01
coreness         0.000000 -1.025107e-02
knn              0.000000  2.525851e-04
hubscore         0.000000  0.000000e+00
pagerank         0.000000 -8.505430e-01
trans            0.000000  1.371203e-01
evcent           0.000000  0.000000e+00
first            0.000000  0.000000e+00
upto_second      0.000000  3.637484e-05
upto_third       0.000000  0.000000e+00
upto_fourth      0.000000 -1.240259e-05
upto_fifth       0.000000  0.000000e+00
upto_sixth       0.000000  1.228253e-03
second           0.000000  2.968909e-05
third            0.000000 -8.566405e-05
fourth           0.000000  0.000000e+00
fifth            0.000000  4.138599e-05
sixth            0.000000  5.238395e-04
ratio1           0.000000  6.532436e-05
ratio2           0.000000 -2.428559e-04
ratio3           0.000000 -8.767110e-03
ratio4           0.000000 -9.176047e-08
ratio5           0.000000  0.000000e+00
ratio6           0.000000 -2.683485e-04
selfinter        0.000000 -2.658399e-01
walktrap_vertex  0.000000 -9.911170e-02
bigcom1          0.000000 -1.432783e-01
bigcom2          0.000000 -7.321167e-01
bigcom3          0.000000 -1.758898e-01
bigcom4          0.000000  2.662239e-02
bigcom6          0.000000 -4.524043e-01
bigcom8          0.000000 -2.103624e-01
bigcom9          0.000000 -1.252667e+00
bigcom11         0.000000 -7.848301e-01
bigcom13         0.000000 -1.067860e+00
bigcom15         0.000000 -4.480576e-01
bigcom16         0.000000 -7.775630e-01
bigcom21         0.000000 -1.296704e+00
bigcom22         0.000000  1.286340e-01
bigcom24         0.000000 -5.922320e-01
bigcom26         0.000000 -1.272000e+00
bigcom28         0.000000  7.983227e-02
bigcom30         0.000000 -1.442916e+00
bigcom31         0.000000 -7.873449e-01
bigcom32         0.000000 -7.135024e-01
bigcom33         0.000000 -4.963506e-01
bigcom34         0.000000 -6.892194e-01
bigcom36         0.000000 -6.912575e-01
bigcom37         0.000000 -2.298814e+00
bigcom38         0.000000 -6.750633e-01
bigcom39         0.000000 -7.687344e-01
bigcom40         0.000000 -1.092478e-01
bigcom43         0.000000 -7.630966e-01
bigcom44         0.000000  3.433198e-01
bigcom46         0.000000  1.716186e+00
bigcom47         0.000000 -7.274136e-01
bigcom49         0.000000 -7.308460e-01
bigcom50         0.000000 -7.890462e-01
bigcom51         0.000000 -5.982423e-01
bigcom52         0.000000 -6.560861e-01
bigcom54         0.000000 -5.176610e-01
bigcom56         0.000000 -6.840323e-01
bigcom62         0.000000 -5.762432e-01
bigcom66         0.000000 -5.781421e-01
bigcom68         0.000000 -6.037982e-01
bigcom69         0.000000 -8.914754e-01
bigcom71         0.000000 -6.574540e-01
bigcom72         0.000000  2.754230e+00
bigcom73         0.000000 -6.294392e-01
bigcom74         0.000000 -8.564083e-01
bigcom75         0.000000 -4.964489e-01
bigcom76         0.000000 -6.174762e-01
bigcom77         0.000000  2.493573e+00
bigcom79         0.000000 -8.179082e-01
bigcom80         0.000000 -5.612188e-01
bigcom82         0.000000 -6.708747e-01
bigcom83         0.000000  0.000000e+00
bigcom84         0.000000  2.449328e+00
bigcom85         0.000000 -6.987932e-01
bigcom87         0.000000 -6.710754e-01
bigcom89         0.000000 -5.974164e-01
bigcom91         0.000000 -8.266443e-01
bigcom92         0.000000 -1.220003e+00
bigcom93         0.000000  0.000000e+00
bigcom96         0.000000 -5.064406e-01
bigcom97         0.000000 -8.256763e-01
bigcom98         0.000000 -8.187927e-01
bigcom99         0.000000 -6.724032e-01
bigcom101        0.000000 -2.034502e+00
bigcom104        0.000000 -7.180918e-01
bigcom106        0.000000 -5.910901e-01
bigcom109        0.000000 -4.883675e-01
bigcom113        0.000000 -6.994976e-01
bigcom116        0.000000  9.878627e-01
bigcom120        0.000000 -5.953529e-01
bigcom123        0.000000 -4.332090e-01
bigcom126        0.000000 -7.713323e-01
bigcom127        0.000000 -1.589780e-01
bigcom137        0.000000 -8.050458e-01
bigcom139        0.000000 -3.404263e-01
bigcom140        0.000000 -5.631738e-01
bigcom143        0.000000 -5.948722e-01
bigcom145        0.000000 -5.332244e-01
bigcom146        0.000000 -4.067176e-01
bigcom147        0.000000 -9.026162e-01
bigcom149        0.000000 -5.828458e-01
bigcom153        0.000000 -5.642257e-01
bigcom154        0.000000 -9.829390e-01
bigcom156        0.000000 -6.724668e-01
bigcom157        0.000000  0.000000e+00
bigcom158        0.000000 -4.185171e-01
bigcom160        0.000000 -4.104676e-01
bigcom161        0.000000 -5.127332e-01
bigcom162        0.000000 -4.467411e-01
bigcom164        0.000000 -3.717650e-01
bigcom166        0.000000 -5.041144e-01
bigcom167        0.000000 -7.361954e-01
bigcom171        0.000000 -8.087238e-01
bigcom173        0.000000 -5.749012e-01
bigcom175        0.000000 -2.787271e-02
bigcom176        0.000000 -1.146037e+00
bigcom177        0.000000 -6.761269e-01
bigcom178        0.000000 -6.591189e-01
bigcom180        0.000000 -5.235359e-01
bigcom181        0.000000  1.555604e+00
bigcom184        0.000000 -3.109191e-01
bigcom186        0.000000 -5.974812e-01
bigcom187        0.000000 -6.377329e-01
bigcom189        0.000000 -7.136585e-01
bigcom194        0.000000 -4.320923e-01
bigcom195        0.000000 -7.240342e-01
bigcom196        0.000000 -7.903788e-01
bigcom204        0.000000 -4.815433e-01
bigcom205        0.000000 -6.212652e-01
bigcom212        0.000000 -4.178344e-01
bigcom214        0.000000 -5.999342e-01
bigcom222        0.000000 -5.719044e-01
bigcom223        0.000000 -4.902226e-01
bigcom226        0.000000 -4.356624e-01
bigcom227        0.000000 -4.448777e-01
bigcom229        0.000000 -5.032839e-01
bigcom233        0.000000 -3.379688e-01
bigcom236        0.000000 -4.599739e-01
bigcom237        0.000000 -3.972937e-01
bigcom246        0.000000 -8.348364e-01
bigcom248        0.000000 -7.266766e-01
bigcom249        0.000000 -4.760716e-01
bigcom250        0.000000 -8.036341e-01
bigcom254        0.000000 -6.048818e-01
bigcom266        0.000000 -6.011574e-01
bigcom269        0.000000 -7.389963e-01
bigcom272        0.000000 -7.306617e-01
bigcom274        0.000000 -6.291757e-02
bigcom281        0.000000 -3.938209e-01
bigcom291        0.000000 -7.116137e-01
bigcom292        0.000000 -5.223120e-01
bigcom295        0.000000 -4.105131e-01
bigcom299        0.000000 -3.088015e-01
bigcom301        0.000000 -7.905934e-01
bigcom306        0.000000 -8.209750e-01
bigcom309        0.000000 -8.046468e-01
bigcom314        0.000000 -3.430297e-01
bigcom321        0.000000 -8.463705e-01
bigcom341        0.000000 -4.771525e-01
bigcom350        0.000000 -5.330773e-01
bigcom353        0.000000 -5.282010e-01
bigcom359        0.000000 -3.866170e-01
bigcom363        0.000000 -1.950569e+00
bigcom365        0.000000  3.731662e+00
bigcom385        0.000000 -5.761290e-01
bigcom386        0.000000 -3.808478e-01
bigcom408        0.000000 -6.184733e-01
bigcom412        0.000000 -5.854282e-01
bigcom480        0.000000 -2.542397e-01
spin_vertex      0.000000  2.616749e-03
membership_s1    0.000000 -7.405790e-02
membership_s3    0.000000 -1.087070e+00
membership_s4    0.000000 -1.085713e-02
membership_s5    0.000000  2.970705e-01
membership_s6    0.000000 -1.154759e-01
membership_s7    0.000000 -1.657464e-01
membership_s8    0.000000  2.534858e+00
membership_s9    0.000000 -1.413271e+00
membership_s11   0.000000 -7.801476e-01
membership_s12   0.000000 -6.681922e-01
membership_s14   0.000000 -8.630228e-01
membership_s15   0.000000  9.658431e-02
membership_s16   0.000000 -7.149548e-01
membership_s17   0.000000 -6.150239e-01
membership_s18   0.000000 -1.070466e+00
membership_s20   0.000000 -4.774098e-01
membership_s21   0.000000  8.357136e-02
membership_s22   0.000000 -8.594070e-01
membership_s24   0.000000  1.851650e+00
membership_s25   0.000000 -7.223628e-01
membership_s26   0.000000 -5.563737e-01
membership_s27   0.000000  1.065019e-01
membership_s28   0.000000 -1.046224e+00
membership_s30   0.000000  2.243596e-01
membership_s31   0.000000  4.042999e-01
membership_s32   0.000000  3.745369e-01
membership_s33   0.000000  3.687220e+00
membership_s36   0.000000  2.404940e-01
membership_s37   0.000000 -1.110225e+00
V1               0.000000  1.193889e+00
V2               0.000000  8.530726e-02
pdi              0.000000 -3.036891e+02
adhesion         0.000000 -1.067829e-07
cohesion         0.000000  8.632000e-06
inner            0.000000 -2.608874e-05
outer            0.000000  0.000000e+00
ioratio          0.000000  4.292853e-01
comsize          0.000000  1.289431e-06
[1] "Dataset: all_targets Model GBM, run: 9 of 10 2015-06-18 13:32:47"
Iter   TrainDeviance   ValidDeviance   StepSize   Improve
     1        0.0733            -nan     0.0100   -0.0000
     2        0.0723            -nan     0.0100    0.0000
     3        0.0714            -nan     0.0100   -0.0000
     4        0.0707            -nan     0.0100   -0.0000
     5        0.0700            -nan     0.0100    0.0000
     6        0.0694            -nan     0.0100   -0.0000
     7        0.0688            -nan     0.0100   -0.0000
     8        0.0684            -nan     0.0100    0.0000
     9        0.0680            -nan     0.0100   -0.0000
    10        0.0675            -nan     0.0100   -0.0000
    20        0.0627            -nan     0.0100   -0.0000
    40        0.0567            -nan     0.0100   -0.0000
    60        0.0520            -nan     0.0100   -0.0000
    80        0.0480            -nan     0.0100   -0.0000
   100        0.0447            -nan     0.0100   -0.0000
   120        0.0421            -nan     0.0100   -0.0000
   140        0.0400            -nan     0.0100   -0.0000
   160        0.0378            -nan     0.0100   -0.0000
   180        0.0362            -nan     0.0100   -0.0000
   200        0.0346            -nan     0.0100   -0.0000
   220        0.0331            -nan     0.0100   -0.0000
   240        0.0318            -nan     0.0100   -0.0000
   260        0.0305            -nan     0.0100   -0.0000
   280        0.0293            -nan     0.0100   -0.0000
   300        0.0283            -nan     0.0100   -0.0000
   320        0.0274            -nan     0.0100   -0.0000
   340        0.0264            -nan     0.0100   -0.0000
   360        0.0255            -nan     0.0100   -0.0000
   376        0.0248            -nan     0.0100   -0.0000

[1] "GBM variable coefficients"
                            var     rel.inf
inner                     inner 4.046353070
ratio6                   ratio6 3.411542910
ioratio                 ioratio 3.390859975
V2                           V2 3.380651829
ratio5                   ratio5 3.202605015
ratio2                   ratio2 2.972500125
V1                           V1 2.756482744
orbit18                 orbit18 2.621296045
fifth                     fifth 2.499524494
spin_vertex         spin_vertex 2.423832404
trans                     trans 2.354381631
comsize                 comsize 2.350417496
pagerank               pagerank 2.085702024
cohesion               cohesion 1.888683463
knn                         knn 1.856646243
outer                     outer 1.726497473
ratio1                   ratio1 1.722529864
fourth                   fourth 1.558914028
bet                         bet 1.423409694
adhesion               adhesion 1.388922129
walktrap_vertex walktrap_vertex 1.331766346
orbit56                 orbit56 1.331134337
third                     third 1.295481389
graph6                   graph6 1.268200121
coreness               coreness 1.263410339
membership_s8     membership_s8 1.174165664
graph15                 graph15 1.161652004
graph19                 graph19 1.106008221
graph13                 graph13 1.082779108
ratio4                   ratio4 0.979059763
membership_s1     membership_s1 0.966638373
graph12                 graph12 0.965707774
graph14                 graph14 0.942779147
orbit49                 orbit49 0.873506027
bigcom84               bigcom84 0.853735610
orbit45                 orbit45 0.848424843
graph28                 graph28 0.769250343
bigcom181             bigcom181 0.767403176
constraint           constraint 0.743704967
graph11                 graph11 0.732972905
orbit37                 orbit37 0.698324513
sixth                     sixth 0.689896890
graph23                 graph23 0.688258387
orbit62                 orbit62 0.665266089
graph1                   graph1 0.647737762
ratio3                   ratio3 0.630129126
graph10                 graph10 0.619214122
graph25                 graph25 0.576748668
bigcom77               bigcom77 0.566413827
orbit50                 orbit50 0.561595681
orbit46                 orbit46 0.538294344
orbit27                 orbit27 0.527922049
graph4                   graph4 0.527613197
graph5                   graph5 0.502352777
graph3                   graph3 0.496251282
graph9                   graph9 0.495812237
orbit39                 orbit39 0.488158167
close                     close 0.479914681
graph20                 graph20 0.471647109
orbit24                 orbit24 0.447914872
upto_sixth           upto_sixth 0.438562407
bigcom46               bigcom46 0.423817568
graph22                 graph22 0.410627284
membership_s31   membership_s31 0.397108946
graph26                 graph26 0.396627712
graph16                 graph16 0.390668199
orbit16                 orbit16 0.389614179
graph27                 graph27 0.384841550
upto_third           upto_third 0.378606543
orbit59                 orbit59 0.371220700
orbit64                 orbit64 0.363062731
bigcom1                 bigcom1 0.359397730
orbit52                 orbit52 0.346870260
orbit17                 orbit17 0.334132199
orbit15                 orbit15 0.315416571
orbit28                 orbit28 0.311679348
graph18                 graph18 0.310381912
orbit38                 orbit38 0.309758870
graph17                 graph17 0.309099727
orbit32                 orbit32 0.307464677
orbit60                 orbit60 0.291393777
orbit11                 orbit11 0.286812406
upto_fourth         upto_fourth 0.282900091
second                   second 0.282694995
orbit9                   orbit9 0.279712610
orbit35                 orbit35 0.278110940
orbit1                   orbit1 0.276899880
orbit22                 orbit22 0.275070102
hubscore               hubscore 0.272819883
orbit26                 orbit26 0.270389331
orbit57                 orbit57 0.258406397
membership_s32   membership_s32 0.254225242
orbit53                 orbit53 0.252594650
orbit20                 orbit20 0.248612775
graph24                 graph24 0.247307193
membership_s18   membership_s18 0.246603444
orbit31                 orbit31 0.238742730
orbit69                 orbit69 0.234581850
orbit19                 orbit19 0.233936479
orbit66                 orbit66 0.232479397
orbit6                   orbit6 0.221434363
graph0                   graph0 0.219655284
membership_s5     membership_s5 0.218238790
bigcom8                 bigcom8 0.217667857
graph21                 graph21 0.215337148
orbit5                   orbit5 0.194551859
AP                           AP 0.191812352
orbit70                 orbit70 0.184787011
orbit63                 orbit63 0.182748560
orbit10                 orbit10 0.175265155
membership_s27   membership_s27 0.174145342
bigcom4                 bigcom4 0.168678332
membership_s24   membership_s24 0.156282774
orbit40                 orbit40 0.147973355
upto_fifth           upto_fifth 0.142964146
orbit65                 orbit65 0.133354560
bigcom22               bigcom22 0.133106763
orbit54                 orbit54 0.132427091
orbit51                 orbit51 0.131637073
orbit58                 orbit58 0.128443148
membership_s30   membership_s30 0.126696121
orbit33                 orbit33 0.126185596
bigcom116             bigcom116 0.122180486
graph2                   graph2 0.121677591
orbit61                 orbit61 0.120863280
membership_s21   membership_s21 0.120385255
orbit47                 orbit47 0.114945419
orbit30                 orbit30 0.114243827
orbit12                 orbit12 0.112577542
orbit36                 orbit36 0.112402360
orbit7                   orbit7 0.111399573
orbit48                 orbit48 0.108990667
orbit29                 orbit29 0.108610509
membership_s36   membership_s36 0.106812170
bigcom28               bigcom28 0.105303480
pdi                         pdi 0.102633707
bigcom72               bigcom72 0.100135960
evcent                   evcent 0.097246188
bigcom44               bigcom44 0.096767113
orbit41                 orbit41 0.093590879
orbit55                 orbit55 0.087994912
graph7                   graph7 0.087521237
selfinter             selfinter 0.084829779
bigcom274             bigcom274 0.079693350
ecc                         ecc 0.078510609
bigcom365             bigcom365 0.078316148
graph8                   graph8 0.075799250
membership_s6     membership_s6 0.053871231
upto_second         upto_second 0.043907511
orbit21                 orbit21 0.043360350
graph29                 graph29 0.040803685
orbit42                 orbit42 0.038603592
orbit2                   orbit2 0.036908070
orbit13                 orbit13 0.036902763
bigcom3                 bigcom3 0.030223254
orbit25                 orbit25 0.029715465
orbit43                 orbit43 0.015667400
orbit44                 orbit44 0.009021666
membership_s4     membership_s4 0.008725706
orbit4                   orbit4 0.008684990
orbit68                 orbit68 0.004528170
orbit0                   orbit0 0.000000000
orbit3                   orbit3 0.000000000
orbit8                   orbit8 0.000000000
orbit14                 orbit14 0.000000000
orbit23                 orbit23 0.000000000
orbit34                 orbit34 0.000000000
orbit67                 orbit67 0.000000000
orbit71                 orbit71 0.000000000
orbit72                 orbit72 0.000000000
eccrad                   eccrad 0.000000000
first                     first 0.000000000
bigcom2                 bigcom2 0.000000000
bigcom6                 bigcom6 0.000000000
bigcom9                 bigcom9 0.000000000
bigcom11               bigcom11 0.000000000
bigcom13               bigcom13 0.000000000
bigcom15               bigcom15 0.000000000
bigcom16               bigcom16 0.000000000
bigcom21               bigcom21 0.000000000
bigcom24               bigcom24 0.000000000
bigcom26               bigcom26 0.000000000
bigcom30               bigcom30 0.000000000
bigcom31               bigcom31 0.000000000
bigcom32               bigcom32 0.000000000
bigcom33               bigcom33 0.000000000
bigcom34               bigcom34 0.000000000
bigcom36               bigcom36 0.000000000
bigcom37               bigcom37 0.000000000
bigcom38               bigcom38 0.000000000
bigcom39               bigcom39 0.000000000
bigcom40               bigcom40 0.000000000
bigcom43               bigcom43 0.000000000
bigcom47               bigcom47 0.000000000
bigcom49               bigcom49 0.000000000
bigcom50               bigcom50 0.000000000
bigcom51               bigcom51 0.000000000
bigcom52               bigcom52 0.000000000
bigcom54               bigcom54 0.000000000
bigcom56               bigcom56 0.000000000
bigcom62               bigcom62 0.000000000
bigcom66               bigcom66 0.000000000
bigcom68               bigcom68 0.000000000
bigcom69               bigcom69 0.000000000
bigcom71               bigcom71 0.000000000
bigcom73               bigcom73 0.000000000
bigcom74               bigcom74 0.000000000
bigcom75               bigcom75 0.000000000
bigcom76               bigcom76 0.000000000
bigcom79               bigcom79 0.000000000
bigcom80               bigcom80 0.000000000
bigcom82               bigcom82 0.000000000
bigcom83               bigcom83 0.000000000
bigcom85               bigcom85 0.000000000
bigcom87               bigcom87 0.000000000
bigcom89               bigcom89 0.000000000
bigcom91               bigcom91 0.000000000
bigcom92               bigcom92 0.000000000
bigcom93               bigcom93 0.000000000
bigcom96               bigcom96 0.000000000
bigcom97               bigcom97 0.000000000
bigcom98               bigcom98 0.000000000
bigcom99               bigcom99 0.000000000
bigcom101             bigcom101 0.000000000
bigcom104             bigcom104 0.000000000
bigcom106             bigcom106 0.000000000
bigcom109             bigcom109 0.000000000
bigcom113             bigcom113 0.000000000
bigcom120             bigcom120 0.000000000
bigcom123             bigcom123 0.000000000
bigcom126             bigcom126 0.000000000
bigcom127             bigcom127 0.000000000
bigcom137             bigcom137 0.000000000
bigcom139             bigcom139 0.000000000
bigcom140             bigcom140 0.000000000
bigcom143             bigcom143 0.000000000
bigcom145             bigcom145 0.000000000
bigcom146             bigcom146 0.000000000
bigcom147             bigcom147 0.000000000
bigcom149             bigcom149 0.000000000
bigcom153             bigcom153 0.000000000
bigcom154             bigcom154 0.000000000
bigcom156             bigcom156 0.000000000
bigcom157             bigcom157 0.000000000
bigcom158             bigcom158 0.000000000
bigcom160             bigcom160 0.000000000
bigcom161             bigcom161 0.000000000
bigcom162             bigcom162 0.000000000
bigcom164             bigcom164 0.000000000
bigcom166             bigcom166 0.000000000
bigcom167             bigcom167 0.000000000
bigcom171             bigcom171 0.000000000
bigcom173             bigcom173 0.000000000
bigcom175             bigcom175 0.000000000
bigcom176             bigcom176 0.000000000
bigcom177             bigcom177 0.000000000
bigcom178             bigcom178 0.000000000
bigcom180             bigcom180 0.000000000
bigcom184             bigcom184 0.000000000
bigcom186             bigcom186 0.000000000
bigcom187             bigcom187 0.000000000
bigcom189             bigcom189 0.000000000
bigcom194             bigcom194 0.000000000
bigcom195             bigcom195 0.000000000
bigcom196             bigcom196 0.000000000
bigcom204             bigcom204 0.000000000
bigcom205             bigcom205 0.000000000
bigcom212             bigcom212 0.000000000
bigcom214             bigcom214 0.000000000
bigcom222             bigcom222 0.000000000
bigcom223             bigcom223 0.000000000
bigcom226             bigcom226 0.000000000
bigcom227             bigcom227 0.000000000
bigcom229             bigcom229 0.000000000
bigcom233             bigcom233 0.000000000
bigcom236             bigcom236 0.000000000
bigcom237             bigcom237 0.000000000
bigcom246             bigcom246 0.000000000
bigcom248             bigcom248 0.000000000
bigcom249             bigcom249 0.000000000
bigcom250             bigcom250 0.000000000
bigcom254             bigcom254 0.000000000
bigcom266             bigcom266 0.000000000
bigcom269             bigcom269 0.000000000
bigcom272             bigcom272 0.000000000
bigcom281             bigcom281 0.000000000
bigcom291             bigcom291 0.000000000
bigcom292             bigcom292 0.000000000
bigcom295             bigcom295 0.000000000
bigcom299             bigcom299 0.000000000
bigcom301             bigcom301 0.000000000
bigcom306             bigcom306 0.000000000
bigcom309             bigcom309 0.000000000
bigcom314             bigcom314 0.000000000
bigcom321             bigcom321 0.000000000
bigcom341             bigcom341 0.000000000
bigcom350             bigcom350 0.000000000
bigcom353             bigcom353 0.000000000
bigcom359             bigcom359 0.000000000
bigcom363             bigcom363 0.000000000
bigcom385             bigcom385 0.000000000
bigcom386             bigcom386 0.000000000
bigcom408             bigcom408 0.000000000
bigcom412             bigcom412 0.000000000
bigcom480             bigcom480 0.000000000
membership_s3     membership_s3 0.000000000
membership_s7     membership_s7 0.000000000
membership_s9     membership_s9 0.000000000
membership_s11   membership_s11 0.000000000
membership_s12   membership_s12 0.000000000
membership_s14   membership_s14 0.000000000
membership_s15   membership_s15 0.000000000
membership_s16   membership_s16 0.000000000
membership_s17   membership_s17 0.000000000
membership_s20   membership_s20 0.000000000
membership_s22   membership_s22 0.000000000
membership_s25   membership_s25 0.000000000
membership_s26   membership_s26 0.000000000
membership_s28   membership_s28 0.000000000
membership_s33   membership_s33 0.000000000
membership_s37   membership_s37 0.000000000
[1] "Dataset: all_targets Model RF, run: 9 of 10 2015-06-18 13:38:50"
     |      Out-of-bag   |
Tree |      MSE  %Var(y) |
   1 |  0.01214   200.20 |
   2 |  0.01053   173.74 |
   3 |  0.01116   184.05 |
   4 |  0.01033   170.43 |
   5 |  0.01019   168.09 |
   6 | 0.009452   155.91 |
   7 |  0.00918   151.43 |
   8 | 0.008865   146.23 |
   9 | 0.008771   144.68 |
  10 | 0.008485   139.95 |
  11 | 0.007994   131.87 |
  12 | 0.008088   133.41 |
  13 | 0.007829   129.14 |
  14 |   0.0076   125.37 |
  15 | 0.007486   123.48 |
  16 | 0.007408   122.20 |
  17 | 0.007443   122.78 |
  18 | 0.007407   122.18 |
  19 | 0.007318   120.72 |
  20 |  0.00723   119.26 |
  21 | 0.007202   118.80 |
  22 | 0.007202   118.80 |
  23 | 0.007204   118.82 |
  24 | 0.007186   118.54 |
  25 | 0.007153   117.98 |
  26 | 0.007128   117.58 |
  27 | 0.007099   117.09 |
  28 | 0.007076   116.72 |
  29 | 0.007053   116.34 |
  30 | 0.007019   115.78 |
  31 |  0.00699   115.30 |
  32 | 0.006967   114.93 |
  33 |  0.00695   114.64 |
  34 | 0.006926   114.25 |
  35 | 0.006912   114.01 |
  36 | 0.006909   113.97 |
  37 | 0.006894   113.72 |
  38 |  0.00689   113.64 |
  39 | 0.006877   113.43 |
  40 | 0.006854   113.05 |
  41 | 0.006845   112.90 |
  42 | 0.006829   112.64 |
  43 | 0.006828   112.63 |
  44 | 0.006822   112.52 |
  45 |  0.00681   112.34 |
  46 |  0.00682   112.50 |
  47 | 0.006823   112.54 |
  48 | 0.006822   112.53 |
  49 | 0.006805   112.25 |
  50 | 0.006807   112.29 |
  51 | 0.006789   111.99 |
  52 |  0.00678   111.84 |
  53 | 0.006757   111.45 |
  54 | 0.006763   111.56 |
  55 |  0.00676   111.51 |
  56 | 0.006755   111.43 |
  57 | 0.006743   111.22 |
  58 | 0.006743   111.22 |
  59 | 0.006742   111.21 |
  60 | 0.006739   111.16 |
  61 | 0.006727   110.96 |
  62 | 0.006716   110.78 |
  63 | 0.006717   110.79 |
  64 | 0.006717   110.79 |
  65 | 0.006718   110.82 |
  66 | 0.006718   110.82 |
  67 | 0.006712   110.71 |
  68 | 0.006705   110.60 |
  69 | 0.006711   110.71 |
  70 | 0.006709   110.66 |
  71 |  0.00671   110.68 |
  72 | 0.006711   110.70 |
  73 | 0.006699   110.50 |
  74 | 0.006695   110.43 |
  75 | 0.006689   110.33 |
  76 | 0.006685   110.27 |
  77 | 0.006682   110.22 |
  78 | 0.006684   110.26 |
  79 | 0.006679   110.16 |
  80 | 0.006678   110.16 |
  81 | 0.006675   110.10 |
  82 |  0.00667   110.03 |
  83 | 0.006662   109.89 |
  84 | 0.006657   109.82 |
  85 |  0.00666   109.86 |
  86 | 0.006664   109.93 |
  87 | 0.006661   109.87 |
  88 | 0.006659   109.84 |
  89 | 0.006659   109.84 |
  90 | 0.006655   109.77 |
  91 | 0.006653   109.74 |
  92 | 0.006649   109.67 |
  93 | 0.006643   109.57 |
  94 | 0.006644   109.59 |
  95 | 0.006642   109.56 |
  96 |  0.00664   109.54 |
  97 | 0.006642   109.57 |
  98 | 0.006634   109.43 |
  99 | 0.006631   109.39 |
 100 | 0.006629   109.35 |
[1] "Random Forest variable coefficients"
                      %IncMSE IncNodePurity
graph5           1.261881e-03  1.327748e-01
graph6           4.137655e-03  3.895455e-01
graph7           5.495265e-03  3.584104e-01
graph8           6.402866e-04  2.559327e-02
graph9           1.256001e-03  3.131641e-01
graph10          3.115306e-03  5.338539e-01
graph11          6.055695e-03  6.759894e-01
graph12          1.830535e-03  3.115912e-01
graph13          5.232357e-03  4.285230e-01
graph14          9.365672e-03  6.055440e-01
graph15          8.899225e-03  3.458006e-01
graph16          1.542367e-03  3.102106e-01
graph17          2.532559e-03  3.608540e-01
graph18          2.995517e-03  1.518788e-01
graph19          3.924817e-03  4.731193e-01
graph20          1.254056e-03  1.817724e-01
graph21          4.731334e-03  3.535469e-01
graph22          3.647875e-03  1.987927e-01
graph23          2.389950e-03  2.538072e-01
graph24          5.535404e-03  1.762701e-01
graph25          9.550649e-04  1.488614e-01
graph26          1.779770e-03  1.175064e-01
graph27          6.451792e-04  8.457817e-02
graph28          3.489276e-03  1.330083e-01
graph29          0.000000e+00  1.500000e-02
orbit0           9.352708e-04  2.068824e-01
orbit1           1.888290e-03  3.374984e-01
orbit2           1.881490e-03  2.204185e-01
orbit3           3.985441e-04  5.229728e-02
orbit4           9.675979e-04  2.556350e-01
orbit5           8.968057e-03  3.332384e-01
orbit6           2.889514e-03  4.657662e-01
orbit7           2.947836e-03  1.104296e-01
orbit8           3.450048e-03  2.176687e-01
orbit9           3.197902e-03  4.203069e-01
orbit10          8.509638e-04  1.751712e-01
orbit11          5.947944e-04  1.211293e-01
orbit12          4.468804e-04  1.808731e-01
orbit13          6.768909e-06  4.615537e-02
orbit14          4.908881e-04  9.929370e-02
orbit15          1.307803e-03  4.633228e-01
orbit16          2.495402e-03  3.518594e-01
orbit17          6.361303e-03  4.269047e-01
orbit18          6.274341e-03  9.266953e-01
orbit19          1.648466e-03  5.070333e-01
orbit20          4.195775e-03  4.592806e-01
orbit21          8.284165e-04  1.979355e-01
orbit22          1.906058e-03  4.784967e-01
orbit23          1.112476e-03  2.192115e-01
orbit24          4.738131e-03  5.239378e-01
orbit25          5.309199e-03  2.111421e-01
orbit26          7.847218e-03  1.763040e-01
orbit27          5.430073e-03  5.315692e-01
orbit28          1.969403e-03  1.755415e-01
orbit29          2.201359e-03  2.244495e-01
orbit30          1.756194e-03  2.209526e-01
orbit31          3.180437e-03  4.514632e-01
orbit32          3.837851e-03  2.312929e-01
orbit33          1.233470e-03  8.296526e-02
orbit34          8.756023e-03  3.432599e-01
orbit35          3.852660e-03  5.374489e-01
orbit36          3.193541e-03  3.708196e-01
orbit37          2.215142e-03  3.531992e-01
orbit38          1.865968e-03  2.415646e-01
orbit39          2.655894e-03  4.855853e-01
orbit40          1.536793e-03  2.366710e-01
orbit41          4.715025e-04  8.928822e-02
orbit42          1.390109e-04  8.058150e-02
orbit43          2.998597e-03  2.346092e-01
orbit44          9.017884e-06  7.246032e-02
orbit45          7.327014e-03  4.981362e-01
orbit46          6.498096e-03  4.744192e-01
orbit47          9.927756e-04  1.602110e-01
orbit48          1.765494e-03  8.110267e-02
orbit49          2.480961e-03  4.394837e-01
orbit50          1.281075e-03  1.494447e-01
orbit51          6.700300e-03  2.772715e-01
orbit52          5.337718e-03  2.254542e-01
orbit53          1.542581e-03  1.672818e-01
orbit54          2.150585e-03  2.043223e-01
orbit55          9.804543e-05  6.877005e-02
orbit56          4.366066e-03  7.479535e-01
orbit57          1.030963e-03  1.437070e-01
orbit58          1.672640e-04  4.187158e-02
orbit59          3.787513e-03  3.088618e-01
orbit60          1.146883e-03  9.186224e-02
orbit61          1.054212e-03  1.544914e-01
orbit62          1.736491e-03  1.583966e-01
orbit63          9.948645e-04  7.230032e-02
orbit64          1.027644e-04  1.136951e-01
orbit65          1.666619e-03  1.831036e-01
orbit66          8.981241e-04  1.869352e-01
orbit67          6.013797e-04  7.669412e-02
orbit68          1.051295e-03  9.926706e-02
orbit69          8.925330e-05  1.282753e-01
orbit70          2.454408e-03  1.098261e-01
orbit71          1.521211e-04  1.297347e-01
orbit72          3.298820e-05  2.149582e-02
AP               2.618931e-05  4.515279e-02
bet              2.383168e-03  6.274946e-01
ecc             -8.332968e-06  3.787829e-02
eccrad           6.327634e-05  5.104308e-02
close            1.789369e-03  5.160296e-01
constraint       5.775326e-03  3.956292e-01
coreness         1.087592e-03  2.897087e-01
knn              4.783579e-03  8.604316e-01
hubscore         6.274560e-04  3.110290e-01
pagerank         2.986414e-03  1.259680e+00
trans            6.421583e-04  4.089715e-01
evcent           6.590052e-04  2.634611e-01
first            5.228803e-04  9.271426e-02
upto_second      3.071703e-03  4.425604e-01
upto_third       4.349997e-03  4.593930e-01
upto_fourth      4.719973e-03  4.617655e-01
upto_fifth       2.495263e-03  4.935792e-01
upto_sixth       9.633807e-04  2.648420e-01
second           4.464147e-03  2.810017e-01
third            3.302685e-03  8.304018e-01
fourth           2.621814e-03  6.943046e-01
fifth            5.605889e-03  7.116451e-01
sixth            3.946353e-03  5.847848e-01
ratio1           3.063749e-03  9.919971e-01
ratio2           3.352303e-03  1.043404e+00
ratio3           4.800203e-03  5.769021e-01
ratio4           5.461598e-03  9.652778e-01
ratio5           2.180903e-03  1.279430e+00
ratio6           2.067380e-03  9.046304e-01
selfinter        3.797334e-05  9.731685e-02
walktrap_vertex  1.901338e-03  6.333038e-01
bigcom1          1.398569e-04  1.830758e-01
bigcom2          0.000000e+00  0.000000e+00
bigcom3          3.150678e-05  3.951661e-02
bigcom4          4.552963e-04  8.279807e-02
bigcom6          0.000000e+00  0.000000e+00
bigcom8          2.278328e-04  3.347536e-02
bigcom9          0.000000e+00  0.000000e+00
bigcom11         0.000000e+00  0.000000e+00
bigcom13         0.000000e+00  0.000000e+00
bigcom15         0.000000e+00  0.000000e+00
bigcom16         0.000000e+00  0.000000e+00
bigcom21         0.000000e+00  0.000000e+00
bigcom22         2.710410e-05  1.911779e-01
bigcom24         0.000000e+00  0.000000e+00
bigcom26         0.000000e+00  0.000000e+00
bigcom28         1.026635e-04  8.974778e-02
bigcom30         0.000000e+00  0.000000e+00
bigcom31         0.000000e+00  0.000000e+00
bigcom32         0.000000e+00  0.000000e+00
bigcom33         0.000000e+00  0.000000e+00
bigcom34         0.000000e+00  0.000000e+00
bigcom36         0.000000e+00  0.000000e+00
bigcom37         0.000000e+00  0.000000e+00
bigcom38         0.000000e+00  0.000000e+00
bigcom39         0.000000e+00  0.000000e+00
bigcom40         0.000000e+00  9.672247e-03
bigcom43         0.000000e+00  0.000000e+00
bigcom44         1.009554e-04  1.034223e-01
bigcom46        -2.904196e-05  1.136505e-01
bigcom47         0.000000e+00  0.000000e+00
bigcom49         0.000000e+00  0.000000e+00
bigcom50         0.000000e+00  0.000000e+00
bigcom51         0.000000e+00  0.000000e+00
bigcom52         0.000000e+00  0.000000e+00
bigcom54         0.000000e+00  0.000000e+00
bigcom56         0.000000e+00  0.000000e+00
bigcom62         0.000000e+00  0.000000e+00
bigcom66         0.000000e+00  0.000000e+00
bigcom68         0.000000e+00  0.000000e+00
bigcom69         0.000000e+00  0.000000e+00
bigcom71         0.000000e+00  0.000000e+00
bigcom72        -1.659172e-05  3.223496e-01
bigcom73         0.000000e+00  0.000000e+00
bigcom74         0.000000e+00  0.000000e+00
bigcom75         0.000000e+00  0.000000e+00
bigcom76         0.000000e+00  0.000000e+00
bigcom77         4.343540e-05  2.921481e-01
bigcom79         0.000000e+00  0.000000e+00
bigcom80         0.000000e+00  0.000000e+00
bigcom82         0.000000e+00  0.000000e+00
bigcom83         0.000000e+00  0.000000e+00
bigcom84         3.712642e-05  2.081434e-01
bigcom85         0.000000e+00  0.000000e+00
bigcom87         0.000000e+00  0.000000e+00
bigcom89         0.000000e+00  0.000000e+00
bigcom91         0.000000e+00  0.000000e+00
bigcom92         0.000000e+00  0.000000e+00
bigcom93         0.000000e+00  0.000000e+00
bigcom96         0.000000e+00  0.000000e+00
bigcom97         0.000000e+00  0.000000e+00
bigcom98         0.000000e+00  0.000000e+00
bigcom99         0.000000e+00  0.000000e+00
bigcom101        0.000000e+00  0.000000e+00
bigcom104        0.000000e+00  0.000000e+00
bigcom106        0.000000e+00  0.000000e+00
bigcom109        0.000000e+00  0.000000e+00
bigcom113        0.000000e+00  0.000000e+00
bigcom116        4.184851e-05  7.183545e-02
bigcom120        0.000000e+00  0.000000e+00
bigcom123        0.000000e+00  0.000000e+00
bigcom126        0.000000e+00  0.000000e+00
bigcom127        0.000000e+00  0.000000e+00
bigcom137        0.000000e+00  0.000000e+00
bigcom139        0.000000e+00  1.387779e-19
bigcom140        0.000000e+00  0.000000e+00
bigcom143        0.000000e+00  0.000000e+00
bigcom145        0.000000e+00  0.000000e+00
bigcom146        0.000000e+00  0.000000e+00
bigcom147        0.000000e+00  0.000000e+00
bigcom149        0.000000e+00  0.000000e+00
bigcom153        0.000000e+00  0.000000e+00
bigcom154        0.000000e+00  0.000000e+00
bigcom156        0.000000e+00  0.000000e+00
bigcom157        0.000000e+00  0.000000e+00
bigcom158        0.000000e+00  0.000000e+00
bigcom160        0.000000e+00  0.000000e+00
bigcom161        0.000000e+00  0.000000e+00
bigcom162        0.000000e+00  0.000000e+00
bigcom164        0.000000e+00  0.000000e+00
bigcom166        0.000000e+00  0.000000e+00
bigcom167        0.000000e+00  0.000000e+00
bigcom171        0.000000e+00  0.000000e+00
bigcom173        0.000000e+00  0.000000e+00
bigcom175        0.000000e+00  0.000000e+00
bigcom176        0.000000e+00  0.000000e+00
bigcom177        0.000000e+00  0.000000e+00
bigcom178        0.000000e+00  0.000000e+00
bigcom180        0.000000e+00  0.000000e+00
bigcom181        2.224985e-05  9.725082e-02
bigcom184        0.000000e+00  0.000000e+00
bigcom186        0.000000e+00  0.000000e+00
bigcom187        0.000000e+00  0.000000e+00
bigcom189        0.000000e+00  0.000000e+00
bigcom194        0.000000e+00  0.000000e+00
bigcom195        0.000000e+00  0.000000e+00
bigcom196        0.000000e+00  0.000000e+00
bigcom204        0.000000e+00  0.000000e+00
bigcom205        0.000000e+00  0.000000e+00
bigcom212        0.000000e+00  0.000000e+00
bigcom214        0.000000e+00  0.000000e+00
bigcom222        0.000000e+00  0.000000e+00
bigcom223        0.000000e+00  0.000000e+00
bigcom226        0.000000e+00  0.000000e+00
bigcom227        0.000000e+00  0.000000e+00
bigcom229        0.000000e+00  0.000000e+00
bigcom233        0.000000e+00  0.000000e+00
bigcom236        0.000000e+00  0.000000e+00
bigcom237        0.000000e+00  0.000000e+00
bigcom246        0.000000e+00  0.000000e+00
bigcom248        0.000000e+00  0.000000e+00
bigcom249        0.000000e+00  0.000000e+00
bigcom250        0.000000e+00  0.000000e+00
bigcom254        0.000000e+00  0.000000e+00
bigcom266        0.000000e+00  0.000000e+00
bigcom269        0.000000e+00  2.775558e-19
bigcom272        0.000000e+00  0.000000e+00
bigcom274       -1.103053e-05  2.655347e-02
bigcom281        0.000000e+00  0.000000e+00
bigcom291        0.000000e+00  0.000000e+00
bigcom292        0.000000e+00  0.000000e+00
bigcom295        0.000000e+00  0.000000e+00
bigcom299        0.000000e+00  1.387779e-19
bigcom301        0.000000e+00  0.000000e+00
bigcom306        0.000000e+00  0.000000e+00
bigcom309        0.000000e+00  0.000000e+00
bigcom314        0.000000e+00  0.000000e+00
bigcom321        0.000000e+00  0.000000e+00
bigcom341        0.000000e+00  0.000000e+00
bigcom350        0.000000e+00  0.000000e+00
bigcom353        0.000000e+00  0.000000e+00
bigcom359        0.000000e+00  0.000000e+00
bigcom363        0.000000e+00  0.000000e+00
bigcom365       -1.170093e-05  3.346231e-01
bigcom385        0.000000e+00  0.000000e+00
bigcom386        0.000000e+00  0.000000e+00
bigcom408        0.000000e+00  0.000000e+00
bigcom412        0.000000e+00  0.000000e+00
bigcom480        0.000000e+00  0.000000e+00
spin_vertex      7.919134e-04  8.430807e-01
membership_s1   -3.635425e-07  1.908205e-01
membership_s3    0.000000e+00  0.000000e+00
membership_s4   -2.014719e-06  1.658367e-03
membership_s5    7.686190e-05  2.676856e-01
membership_s6    4.232313e-05  5.928070e-02
membership_s7    2.734699e-05  2.217883e-02
membership_s8    2.158991e-05  1.824172e-01
membership_s9    0.000000e+00  0.000000e+00
membership_s11   0.000000e+00  0.000000e+00
membership_s12   0.000000e+00  0.000000e+00
membership_s14   0.000000e+00  0.000000e+00
membership_s15   0.000000e+00  0.000000e+00
membership_s16   0.000000e+00  0.000000e+00
membership_s17   0.000000e+00  0.000000e+00
membership_s18  -1.556609e-05  6.737961e-02
membership_s20   0.000000e+00  0.000000e+00
membership_s21  -1.899622e-05  1.239010e-01
membership_s22   0.000000e+00  0.000000e+00
membership_s24   8.939365e-06  1.623735e-01
membership_s25   0.000000e+00  0.000000e+00
membership_s26   0.000000e+00  0.000000e+00
membership_s27   6.898192e-05  1.851610e-01
membership_s28   0.000000e+00  0.000000e+00
membership_s30   8.082277e-05  2.350697e-01
membership_s31   3.159823e-04  2.301289e-01
membership_s32  -2.586445e-05  1.715354e-01
membership_s33   0.000000e+00  0.000000e+00
membership_s36   4.697400e-05  1.435788e-01
membership_s37   0.000000e+00  0.000000e+00
V1               3.481235e-03  1.402242e+00
V2               1.184944e-03  1.465155e+00
pdi              3.631300e-05  8.475230e-02
adhesion         6.947845e-03  1.474334e+00
cohesion         6.154730e-03  1.559426e+00
inner            2.474361e-03  1.467584e+00
outer            7.786388e-04  8.441898e-01
ioratio          6.863283e-03  1.476114e+00
comsize          3.911425e-04  1.115482e+00
[1] "Dataset: all_targets Model GLM, run: 9 of 10 2015-06-18 13:41:48"
[1] "glmnet variable coefficients"
                     [,1]          [,2]
(Intercept)     -5.093414 -1.258638e+01
graph0           0.000000  1.514021e-04
graph1           0.000000  0.000000e+00
graph2           0.000000 -2.261253e-03
graph3           0.000000  0.000000e+00
graph4           0.000000  0.000000e+00
graph5           0.000000  1.197440e-05
graph6           0.000000  0.000000e+00
graph7           0.000000  0.000000e+00
graph8           0.000000  2.408346e-08
graph9           0.000000  2.711945e-10
graph10          0.000000  0.000000e+00
[truncated: 126,424 more chars]
