# Supplementary material for: Distinctive Behaviors of Druggable Proteins in Cellular Networks
Source: PLoS Comput Biol. 2015 Dec 23;11(12):e1004597. doi: 10.1371/journal.pcbi.1004597 (PMC4689399; doi:10.1371/journal.pcbi.1004597)
Supplement: S1 File — (ZIP) [file pcbi.1004597.s004.zip › S1_File/direct.blast.20150613.random.ppi.optimised_Target_results_all_TnotC.txt]

[[1]]
[1] "all_TnotC"

[1] "Dataset: all_TnotC Model GBM, run: 1 of 10 2015-06-18 11:55:51"
Iter   TrainDeviance   ValidDeviance   StepSize   Improve
     1        0.0573            -nan     0.0100   -0.0000
     2        0.0566            -nan     0.0100   -0.0000
     3        0.0560            -nan     0.0100   -0.0000
     4        0.0552            -nan     0.0100   -0.0000
     5        0.0545            -nan     0.0100   -0.0000
     6        0.0539            -nan     0.0100   -0.0000
     7        0.0530            -nan     0.0100    0.0000
     8        0.0524            -nan     0.0100   -0.0000
     9        0.0517            -nan     0.0100   -0.0000
    10        0.0511            -nan     0.0100   -0.0000
    20        0.0468            -nan     0.0100   -0.0000
    40        0.0404            -nan     0.0100   -0.0000
    60        0.0356            -nan     0.0100   -0.0000
    80        0.0320            -nan     0.0100   -0.0000
   100        0.0292            -nan     0.0100   -0.0000
   120        0.0270            -nan     0.0100   -0.0000
   140        0.0253            -nan     0.0100   -0.0000
   160        0.0235            -nan     0.0100   -0.0000
   180        0.0222            -nan     0.0100   -0.0000
   200        0.0211            -nan     0.0100   -0.0000
   204        0.0208            -nan     0.0100   -0.0000

[1] "GBM variable coefficients"
                            var     rel.inf
bet                         bet 4.448653973
spin_vertex         spin_vertex 4.225244082
comsize                 comsize 3.607404854
V2                           V2 3.518041601
V1                           V1 3.328263516
outer                     outer 3.290328410
ratio3                   ratio3 2.732260309
ratio5                   ratio5 2.630198854
membership_s25   membership_s25 2.341998693
inner                     inner 2.262028558
pagerank               pagerank 2.199056361
orbit39                 orbit39 2.189021655
orbit18                 orbit18 2.156980702
graph20                 graph20 2.125203820
ioratio                 ioratio 2.081456002
graph16                 graph16 1.879926072
ratio2                   ratio2 1.869378252
adhesion               adhesion 1.646672022
ratio1                   ratio1 1.594402487
knn                         knn 1.520779368
graph10                 graph10 1.261164627
ratio4                   ratio4 1.248752440
fourth                   fourth 1.143293597
cohesion               cohesion 1.094779607
orbit19                 orbit19 1.016881622
graph14                 graph14 1.015703118
graph25                 graph25 0.923930849
orbit51                 orbit51 0.906245774
ratio6                   ratio6 0.878788510
graph21                 graph21 0.858615590
graph5                   graph5 0.857215939
graph11                 graph11 0.834245947
orbit42                 orbit42 0.815477999
orbit32                 orbit32 0.814128382
graph17                 graph17 0.810416909
graph13                 graph13 0.808131635
membership_s36   membership_s36 0.799959458
orbit13                 orbit13 0.784043930
orbit50                 orbit50 0.754600677
orbit17                 orbit17 0.746597964
orbit49                 orbit49 0.739972915
trans                     trans 0.691581201
orbit10                 orbit10 0.683479552
orbit43                 orbit43 0.674271123
orbit20                 orbit20 0.668543335
orbit27                 orbit27 0.663551639
orbit45                 orbit45 0.658693134
orbit31                 orbit31 0.625830781
membership_s5     membership_s5 0.622268627
graph15                 graph15 0.600522772
orbit35                 orbit35 0.586522386
graph23                 graph23 0.571132902
walktrap_vertex walktrap_vertex 0.567364334
orbit36                 orbit36 0.525799612
bigcom250             bigcom250 0.519363157
upto_sixth           upto_sixth 0.516105945
graph26                 graph26 0.499117222
orbit62                 orbit62 0.496647640
orbit64                 orbit64 0.487495168
orbit41                 orbit41 0.474000976
orbit53                 orbit53 0.466810067
graph1                   graph1 0.458287297
orbit37                 orbit37 0.426463004
graph24                 graph24 0.402485279
graph9                   graph9 0.397619719
orbit55                 orbit55 0.397269800
upto_fourth         upto_fourth 0.393968380
bigcom274             bigcom274 0.390568020
graph7                   graph7 0.383220914
graph22                 graph22 0.378957326
graph19                 graph19 0.369538601
orbit29                 orbit29 0.360938666
bigcom116             bigcom116 0.360877284
third                     third 0.356332590
orbit1                   orbit1 0.352972517
graph3                   graph3 0.343747361
membership_s32   membership_s32 0.338188799
orbit56                 orbit56 0.330456344
orbit61                 orbit61 0.326542256
sixth                     sixth 0.312374753
hubscore               hubscore 0.305176797
membership_s12   membership_s12 0.294123436
orbit6                   orbit6 0.291752103
fifth                     fifth 0.288037206
orbit30                 orbit30 0.277451682
bigcom21               bigcom21 0.272824827
graph6                   graph6 0.265694818
orbit46                 orbit46 0.260231874
orbit11                 orbit11 0.258377038
orbit63                 orbit63 0.244954387
orbit44                 orbit44 0.244040373
graph4                   graph4 0.240336862
graph12                 graph12 0.238153839
orbit22                 orbit22 0.236786590
orbit28                 orbit28 0.232723372
orbit21                 orbit21 0.231318073
graph27                 graph27 0.229724098
orbit15                 orbit15 0.229702686
orbit57                 orbit57 0.224472276
orbit65                 orbit65 0.219146617
orbit26                 orbit26 0.215635248
orbit40                 orbit40 0.213333082
bigcom40               bigcom40 0.212285158
orbit52                 orbit52 0.208847408
upto_third           upto_third 0.200913827
orbit16                 orbit16 0.200200797
orbit71                 orbit71 0.199545004
orbit60                 orbit60 0.197062120
orbit24                 orbit24 0.195330686
constraint           constraint 0.190159883
graph18                 graph18 0.188426504
evcent                   evcent 0.187434196
upto_fifth           upto_fifth 0.181150536
orbit25                 orbit25 0.173534012
orbit48                 orbit48 0.157749022
pdi                         pdi 0.156375025
selfinter             selfinter 0.155965880
membership_s30   membership_s30 0.154430089
bigcom3                 bigcom3 0.133290583
membership_s27   membership_s27 0.129299491
graph2                   graph2 0.128880710
graph28                 graph28 0.123600240
bigcom28               bigcom28 0.120369515
membership_s7     membership_s7 0.119163398
coreness               coreness 0.110698462
orbit4                   orbit4 0.110441548
orbit68                 orbit68 0.107690087
upto_second         upto_second 0.102666521
bigcom38               bigcom38 0.098687011
bigcom22               bigcom22 0.092928031
AP                           AP 0.081681797
orbit5                   orbit5 0.077580549
orbit54                 orbit54 0.073187683
orbit69                 orbit69 0.071205300
orbit67                 orbit67 0.060190377
orbit58                 orbit58 0.043826324
orbit59                 orbit59 0.041344526
orbit47                 orbit47 0.032161610
orbit38                 orbit38 0.030064299
membership_s1     membership_s1 0.029984246
orbit12                 orbit12 0.028159453
membership_s4     membership_s4 0.025593723
orbit66                 orbit66 0.023293378
orbit7                   orbit7 0.019654755
second                   second 0.018617478
membership_s18   membership_s18 0.017229887
bigcom157             bigcom157 0.012541390
ecc                         ecc 0.009967997
graph0                   graph0 0.005971823
membership_s6     membership_s6 0.004101571
bigcom44               bigcom44 0.002361244
graph8                   graph8 0.000000000
graph29                 graph29 0.000000000
orbit0                   orbit0 0.000000000
orbit2                   orbit2 0.000000000
orbit3                   orbit3 0.000000000
orbit8                   orbit8 0.000000000
orbit9                   orbit9 0.000000000
orbit14                 orbit14 0.000000000
orbit23                 orbit23 0.000000000
orbit33                 orbit33 0.000000000
orbit34                 orbit34 0.000000000
orbit70                 orbit70 0.000000000
orbit72                 orbit72 0.000000000
eccrad                   eccrad 0.000000000
close                     close 0.000000000
first                     first 0.000000000
bigcom1                 bigcom1 0.000000000
bigcom2                 bigcom2 0.000000000
bigcom4                 bigcom4 0.000000000
bigcom6                 bigcom6 0.000000000
bigcom8                 bigcom8 0.000000000
bigcom9                 bigcom9 0.000000000
bigcom11               bigcom11 0.000000000
bigcom13               bigcom13 0.000000000
bigcom15               bigcom15 0.000000000
bigcom16               bigcom16 0.000000000
bigcom24               bigcom24 0.000000000
bigcom26               bigcom26 0.000000000
bigcom30               bigcom30 0.000000000
bigcom31               bigcom31 0.000000000
bigcom32               bigcom32 0.000000000
bigcom33               bigcom33 0.000000000
bigcom34               bigcom34 0.000000000
bigcom36               bigcom36 0.000000000
bigcom37               bigcom37 0.000000000
bigcom39               bigcom39 0.000000000
bigcom43               bigcom43 0.000000000
bigcom46               bigcom46 0.000000000
bigcom47               bigcom47 0.000000000
bigcom49               bigcom49 0.000000000
bigcom50               bigcom50 0.000000000
bigcom51               bigcom51 0.000000000
bigcom52               bigcom52 0.000000000
bigcom54               bigcom54 0.000000000
bigcom56               bigcom56 0.000000000
bigcom62               bigcom62 0.000000000
bigcom66               bigcom66 0.000000000
bigcom68               bigcom68 0.000000000
bigcom69               bigcom69 0.000000000
bigcom71               bigcom71 0.000000000
bigcom72               bigcom72 0.000000000
bigcom73               bigcom73 0.000000000
bigcom74               bigcom74 0.000000000
bigcom75               bigcom75 0.000000000
bigcom76               bigcom76 0.000000000
bigcom77               bigcom77 0.000000000
bigcom79               bigcom79 0.000000000
bigcom80               bigcom80 0.000000000
bigcom82               bigcom82 0.000000000
bigcom83               bigcom83 0.000000000
bigcom84               bigcom84 0.000000000
bigcom85               bigcom85 0.000000000
bigcom87               bigcom87 0.000000000
bigcom89               bigcom89 0.000000000
bigcom91               bigcom91 0.000000000
bigcom92               bigcom92 0.000000000
bigcom93               bigcom93 0.000000000
bigcom96               bigcom96 0.000000000
bigcom97               bigcom97 0.000000000
bigcom98               bigcom98 0.000000000
bigcom99               bigcom99 0.000000000
bigcom101             bigcom101 0.000000000
bigcom104             bigcom104 0.000000000
bigcom106             bigcom106 0.000000000
bigcom109             bigcom109 0.000000000
bigcom113             bigcom113 0.000000000
bigcom120             bigcom120 0.000000000
bigcom123             bigcom123 0.000000000
bigcom126             bigcom126 0.000000000
bigcom127             bigcom127 0.000000000
bigcom137             bigcom137 0.000000000
bigcom139             bigcom139 0.000000000
bigcom140             bigcom140 0.000000000
bigcom143             bigcom143 0.000000000
bigcom145             bigcom145 0.000000000
bigcom146             bigcom146 0.000000000
bigcom147             bigcom147 0.000000000
bigcom149             bigcom149 0.000000000
bigcom153             bigcom153 0.000000000
bigcom154             bigcom154 0.000000000
bigcom156             bigcom156 0.000000000
bigcom158             bigcom158 0.000000000
bigcom160             bigcom160 0.000000000
bigcom161             bigcom161 0.000000000
bigcom162             bigcom162 0.000000000
bigcom164             bigcom164 0.000000000
bigcom166             bigcom166 0.000000000
bigcom167             bigcom167 0.000000000
bigcom171             bigcom171 0.000000000
bigcom173             bigcom173 0.000000000
bigcom175             bigcom175 0.000000000
bigcom176             bigcom176 0.000000000
bigcom177             bigcom177 0.000000000
bigcom178             bigcom178 0.000000000
bigcom180             bigcom180 0.000000000
bigcom181             bigcom181 0.000000000
bigcom184             bigcom184 0.000000000
bigcom186             bigcom186 0.000000000
bigcom187             bigcom187 0.000000000
bigcom189             bigcom189 0.000000000
bigcom194             bigcom194 0.000000000
bigcom195             bigcom195 0.000000000
bigcom196             bigcom196 0.000000000
bigcom204             bigcom204 0.000000000
bigcom205             bigcom205 0.000000000
bigcom212             bigcom212 0.000000000
bigcom214             bigcom214 0.000000000
bigcom222             bigcom222 0.000000000
bigcom223             bigcom223 0.000000000
bigcom226             bigcom226 0.000000000
bigcom227             bigcom227 0.000000000
bigcom229             bigcom229 0.000000000
bigcom233             bigcom233 0.000000000
bigcom236             bigcom236 0.000000000
bigcom237             bigcom237 0.000000000
bigcom246             bigcom246 0.000000000
bigcom248             bigcom248 0.000000000
bigcom249             bigcom249 0.000000000
bigcom254             bigcom254 0.000000000
bigcom266             bigcom266 0.000000000
bigcom269             bigcom269 0.000000000
bigcom272             bigcom272 0.000000000
bigcom281             bigcom281 0.000000000
bigcom291             bigcom291 0.000000000
bigcom292             bigcom292 0.000000000
bigcom295             bigcom295 0.000000000
bigcom299             bigcom299 0.000000000
bigcom301             bigcom301 0.000000000
bigcom306             bigcom306 0.000000000
bigcom309             bigcom309 0.000000000
bigcom314             bigcom314 0.000000000
bigcom321             bigcom321 0.000000000
bigcom341             bigcom341 0.000000000
bigcom350             bigcom350 0.000000000
bigcom353             bigcom353 0.000000000
bigcom359             bigcom359 0.000000000
bigcom363             bigcom363 0.000000000
bigcom365             bigcom365 0.000000000
bigcom385             bigcom385 0.000000000
bigcom386             bigcom386 0.000000000
bigcom408             bigcom408 0.000000000
bigcom412             bigcom412 0.000000000
bigcom480             bigcom480 0.000000000
membership_s3     membership_s3 0.000000000
membership_s8     membership_s8 0.000000000
membership_s9     membership_s9 0.000000000
membership_s11   membership_s11 0.000000000
membership_s14   membership_s14 0.000000000
membership_s15   membership_s15 0.000000000
membership_s16   membership_s16 0.000000000
membership_s17   membership_s17 0.000000000
membership_s20   membership_s20 0.000000000
membership_s21   membership_s21 0.000000000
membership_s22   membership_s22 0.000000000
membership_s24   membership_s24 0.000000000
membership_s26   membership_s26 0.000000000
membership_s28   membership_s28 0.000000000
membership_s31   membership_s31 0.000000000
membership_s33   membership_s33 0.000000000
membership_s37   membership_s37 0.000000000
[1] "Dataset: all_TnotC Model RF, run: 1 of 10 2015-06-18 11:59:48"
     |      Out-of-bag   |
Tree |      MSE  %Var(y) |
   1 | 0.008624   189.58 |
   2 |  0.00789   173.46 |
   3 |   0.0079   173.68 |
   4 | 0.007829   172.11 |
   5 | 0.007302   160.52 |
   6 | 0.007024   154.42 |
   7 | 0.006784   149.13 |
   8 | 0.006534   143.64 |
   9 | 0.006261   137.64 |
  10 | 0.006113   134.39 |
  11 | 0.006236   137.08 |
  12 | 0.006134   134.86 |
  13 | 0.006007   132.06 |
  14 | 0.005927   130.30 |
  15 | 0.005875   129.15 |
  16 | 0.005863   128.88 |
  17 |   0.0058   127.52 |
  18 | 0.005708   125.49 |
  19 | 0.005614   123.42 |
  20 | 0.005596   123.03 |
  21 | 0.005558   122.18 |
  22 | 0.005569   122.42 |
  23 | 0.005539   121.78 |
  24 | 0.005534   121.66 |
  25 | 0.005491   120.71 |
  26 | 0.005455   119.92 |
  27 | 0.005416   119.06 |
  28 | 0.005404   118.80 |
  29 | 0.005393   118.56 |
  30 | 0.005364   117.92 |
  31 |  0.00533   117.18 |
  32 | 0.005299   116.49 |
  33 | 0.005291   116.32 |
  34 | 0.005281   116.10 |
  35 | 0.005265   115.74 |
  36 | 0.005246   115.32 |
  37 | 0.005212   114.58 |
  38 | 0.005203   114.39 |
  39 |  0.00518   113.87 |
  40 | 0.005169   113.63 |
  41 | 0.005154   113.30 |
  42 | 0.005135   112.89 |
  43 | 0.005143   113.07 |
  44 | 0.005125   112.66 |
  45 | 0.005118   112.52 |
  46 | 0.005114   112.42 |
  47 | 0.005111   112.36 |
  48 | 0.005109   112.31 |
  49 | 0.005104   112.20 |
  50 |   0.0051   112.13 |
  51 | 0.005098   112.08 |
  52 | 0.005091   111.92 |
  53 | 0.005088   111.85 |
  54 | 0.005078   111.63 |
  55 |  0.00508   111.68 |
  56 | 0.005088   111.85 |
  57 | 0.005089   111.88 |
  58 | 0.005071   111.47 |
  59 | 0.005063   111.30 |
  60 | 0.005059   111.21 |
  61 | 0.005063   111.30 |
  62 | 0.005059   111.21 |
  63 |  0.00505   111.01 |
  64 |  0.00505   111.02 |
  65 | 0.005049   110.99 |
  66 | 0.005051   111.05 |
  67 | 0.005043   110.87 |
  68 | 0.005039   110.77 |
  69 |  0.00504   110.79 |
  70 | 0.005031   110.60 |
  71 | 0.005031   110.60 |
  72 | 0.005028   110.54 |
  73 | 0.005022   110.40 |
  74 | 0.005023   110.42 |
  75 | 0.005018   110.33 |
  76 | 0.005014   110.23 |
  77 |  0.00501   110.14 |
  78 | 0.005002   109.96 |
  79 | 0.005003   109.98 |
  80 | 0.004997   109.86 |
  81 | 0.004994   109.79 |
  82 | 0.004993   109.76 |
  83 | 0.004989   109.68 |
  84 | 0.004994   109.78 |
  85 | 0.004989   109.69 |
  86 | 0.004984   109.56 |
  87 | 0.004981   109.50 |
  88 | 0.004978   109.44 |
  89 | 0.004976   109.40 |
  90 | 0.004973   109.32 |
  91 | 0.004968   109.22 |
  92 | 0.004966   109.17 |
  93 | 0.004958   109.00 |
  94 | 0.004958   109.00 |
  95 | 0.004955   108.93 |
  96 | 0.004954   108.90 |
  97 |  0.00495   108.81 |
  98 | 0.004952   108.86 |
  99 | 0.004948   108.78 |
 100 | 0.004951   108.84 |
[1] "Random Forest variable coefficients"
                      %IncMSE IncNodePurity
graph5           1.667526e-03  1.438810e-01
graph6           2.653247e-03  1.960151e-01
graph7           1.794660e-03  2.643474e-02
graph8           5.047269e-04  4.802475e-02
graph9           1.333070e-03  2.522526e-01
graph10          3.203393e-03  5.097056e-01
graph11          2.177865e-03  4.403614e-01
graph12          1.658199e-03  2.768279e-01
graph13          1.949156e-03  2.334995e-01
graph14          4.803571e-03  4.106661e-01
graph15          5.367183e-03  3.373218e-01
graph16          1.782845e-03  2.529406e-01
graph17          1.845499e-03  2.981219e-01
graph18          1.090501e-03  1.215480e-01
graph19          4.963950e-04  1.963988e-01
graph20          1.728827e-03  2.608716e-01
graph21          2.682995e-03  2.665002e-01
graph22          3.409770e-03  2.408932e-01
graph23          1.426032e-03  3.518713e-01
graph24          2.237060e-03  2.172272e-01
graph25          4.415540e-03  2.384355e-01
graph26          1.042119e-03  1.111788e-01
graph27          1.103953e-04  1.085483e-01
graph28          4.018173e-05  6.884587e-02
graph29          1.260977e-04  9.668717e-03
orbit0           3.282899e-04  5.274431e-02
orbit1           1.938264e-03  3.368858e-01
orbit2           1.017574e-03  1.098799e-01
orbit3           4.146912e-04  1.437613e-01
orbit4           1.329418e-03  2.677303e-01
orbit5           5.293364e-03  4.222864e-01
orbit6           1.067290e-03  2.688167e-01
orbit7           1.870723e-03  1.573360e-01
orbit8           3.569827e-03  1.694725e-01
orbit9           4.032692e-03  2.019211e-01
orbit10          1.196517e-03  1.603150e-01
orbit11          2.146825e-04  1.694825e-01
orbit12          3.185875e-03  1.436977e-01
orbit13          4.440334e-03  1.353341e-01
orbit14          5.249277e-05  6.512157e-03
orbit15          5.196063e-03  3.007540e-01
orbit16          1.948825e-03  3.563843e-01
orbit17          5.277498e-03  2.276697e-01
orbit18          4.146968e-03  4.634869e-01
orbit19          2.763488e-03  3.636184e-01
orbit20          6.563290e-03  4.325176e-01
orbit21          1.605856e-03  8.280904e-02
orbit22          7.565391e-04  2.824869e-01
orbit23          4.793093e-04  2.421154e-01
orbit24          1.640409e-03  1.520962e-01
orbit25          4.185534e-04  1.384145e-01
orbit26          4.923955e-03  1.781797e-01
orbit27          2.385361e-03  2.042737e-01
orbit28          3.963559e-03  3.450916e-01
orbit29          2.074825e-03  6.160230e-02
orbit30          4.206344e-04  1.427607e-01
orbit31          6.083354e-03  4.328136e-01
orbit32          1.266521e-03  1.696691e-01
orbit33          8.531702e-04  9.781667e-02
orbit34          6.599010e-03  2.076620e-01
orbit35          3.784319e-03  3.926201e-01
orbit36          2.084467e-03  1.549924e-01
orbit37          4.662245e-04  1.559764e-01
orbit38          3.673159e-04  1.514069e-01
orbit39          5.699461e-03  3.618186e-01
orbit40          6.875179e-04  1.124478e-01
orbit41          2.362735e-03  9.725132e-02
orbit42          1.184354e-02  2.991689e-01
orbit43          1.378881e-03  1.168902e-01
orbit44          1.164104e-04  7.236002e-02
orbit45          2.826617e-03  3.067923e-01
orbit46          1.326911e-03  9.770138e-02
orbit47          7.424954e-04  6.024294e-02
orbit48          2.688680e-03  1.203300e-01
orbit49          1.958471e-03  2.041455e-01
orbit50          5.286737e-04  1.430251e-01
orbit51          3.019541e-03  2.738906e-01
orbit52          3.874582e-03  2.187191e-01
orbit53          4.805028e-03  1.906408e-01
orbit54          1.296142e-03  1.341186e-01
orbit55          1.576783e-03  1.523103e-01
orbit56          4.108498e-03  3.783227e-01
orbit57          1.472661e-03  6.276810e-02
orbit58          1.678063e-04  3.715190e-02
orbit59          6.941335e-04  1.034287e-01
orbit60          6.196948e-04  1.563809e-01
orbit61          1.486524e-03  1.210777e-01
orbit62          5.508737e-03  4.334348e-01
orbit63          1.921459e-03  1.176160e-01
orbit64          2.722087e-03  1.984175e-01
orbit65          3.769070e-04  9.669901e-02
orbit66          1.357420e-03  5.305380e-02
orbit67          6.792837e-04  8.044107e-02
orbit68          2.686821e-04  1.708002e-01
orbit69          8.671868e-04  3.710409e-02
orbit70          3.300360e-05  1.065402e-01
orbit71          1.653746e-03  2.256683e-02
orbit72          3.031681e-06  8.888889e-03
AP               0.000000e+00  1.572093e-20
bet              5.884969e-03  1.209421e+00
ecc              4.876071e-04  2.745864e-02
eccrad           2.791658e-04  4.845492e-02
close            7.313169e-04  2.416227e-01
constraint       1.912151e-03  4.540934e-01
coreness         6.927397e-04  1.614571e-01
knn              6.203048e-03  5.617729e-01
hubscore         2.034422e-03  1.344923e-01
pagerank         2.514593e-03  5.458736e-01
trans            3.528011e-04  1.999321e-01
evcent           4.177777e-03  2.715480e-01
first            5.751005e-04  1.077015e-01
upto_second      2.748482e-03  1.344165e-01
upto_third       1.031087e-03  3.360177e-01
upto_fourth      2.120334e-03  2.947554e-01
upto_fifth       8.898346e-04  2.577541e-01
upto_sixth       3.194177e-03  1.181360e-01
second           3.427057e-03  3.422442e-01
third            2.365658e-03  4.013023e-01
fourth           2.410060e-03  5.673126e-01
fifth            4.262328e-03  5.561050e-01
sixth            1.366289e-03  4.115609e-01
ratio1           3.694297e-03  6.072457e-01
ratio2           7.122628e-03  7.862956e-01
ratio3           5.864983e-03  1.089391e+00
ratio4           3.969361e-03  7.735452e-01
ratio5           9.618064e-04  1.104628e+00
ratio6           4.345634e-03  9.175214e-01
selfinter       -1.810214e-06  1.914773e-02
walktrap_vertex  5.941556e-04  4.025269e-01
bigcom1          7.213672e-06  7.176020e-02
bigcom2          0.000000e+00  1.734723e-20
bigcom3          3.092333e-05  9.648440e-02
bigcom4          5.234213e-04  3.255747e-02
bigcom6          0.000000e+00  3.469447e-20
bigcom8         -7.251500e-07  1.023595e-02
bigcom9          0.000000e+00  8.673617e-21
bigcom11         0.000000e+00  2.168404e-21
bigcom13         0.000000e+00  1.799776e-19
bigcom15         0.000000e+00  6.505213e-21
bigcom16         0.000000e+00  1.409463e-19
bigcom21         5.237356e-05  2.005153e-01
bigcom22         2.840121e-05  1.112263e-01
bigcom24         0.000000e+00  1.409463e-19
bigcom26         0.000000e+00  1.273938e-20
bigcom28         1.972436e-05  1.747837e-01
bigcom30         0.000000e+00  1.816039e-20
bigcom31         0.000000e+00  1.387779e-19
bigcom32         0.000000e+00  2.168404e-21
bigcom33         0.000000e+00  7.372575e-20
bigcom34         0.000000e+00  6.938894e-20
bigcom36         0.000000e+00  1.431147e-19
bigcom37         0.000000e+00  0.000000e+00
bigcom38         2.182190e-05  1.909395e-01
bigcom39         0.000000e+00  8.890458e-20
bigcom40         3.037615e-05  4.041912e-02
bigcom43         0.000000e+00  0.000000e+00
bigcom44         8.349577e-06  2.433062e-02
bigcom46         0.000000e+00  1.474515e-19
bigcom47         0.000000e+00  6.965999e-20
bigcom49         0.000000e+00  2.114194e-19
bigcom50         0.000000e+00  0.000000e+00
bigcom51         0.000000e+00  0.000000e+00
bigcom52         0.000000e+00  1.387779e-19
bigcom54         0.000000e+00  0.000000e+00
bigcom56         0.000000e+00  2.168404e-21
bigcom62         0.000000e+00  0.000000e+00
bigcom66         0.000000e+00  1.387779e-19
bigcom68         0.000000e+00  6.938894e-20
bigcom69         0.000000e+00  2.168404e-21
bigcom71         0.000000e+00  2.168404e-21
bigcom72         0.000000e+00  1.409463e-19
bigcom73         0.000000e+00  2.168404e-21
bigcom74         0.000000e+00  4.336809e-21
bigcom75         0.000000e+00  0.000000e+00
bigcom76         0.000000e+00  0.000000e+00
bigcom77         0.000000e+00  0.000000e+00
bigcom79         0.000000e+00  0.000000e+00
bigcom80         0.000000e+00  1.951564e-20
bigcom82         0.000000e+00  5.421011e-21
bigcom83         0.000000e+00  1.390489e-19
bigcom84         0.000000e+00  2.168404e-21
bigcom85         0.000000e+00  8.890458e-20
bigcom87         0.000000e+00  1.387779e-19
bigcom89         0.000000e+00  0.000000e+00
bigcom91         0.000000e+00  2.168404e-21
bigcom92         0.000000e+00  2.168404e-21
bigcom93         0.000000e+00  0.000000e+00
bigcom96         0.000000e+00  6.938894e-20
bigcom97         0.000000e+00  0.000000e+00
bigcom98         0.000000e+00  0.000000e+00
bigcom99         0.000000e+00  7.426785e-20
bigcom101        0.000000e+00  0.000000e+00
bigcom104        0.000000e+00  4.336809e-21
bigcom106        0.000000e+00  0.000000e+00
bigcom109        0.000000e+00  0.000000e+00
bigcom113        0.000000e+00  6.505213e-21
bigcom116        9.959300e-05  1.334543e-01
bigcom120        0.000000e+00  7.155734e-20
bigcom123        0.000000e+00  7.318365e-20
bigcom126        0.000000e+00  1.387779e-19
bigcom127       -2.258954e-06  2.639749e-01
bigcom137        0.000000e+00  1.387779e-19
bigcom139        0.000000e+00  4.336809e-21
bigcom140        0.000000e+00  0.000000e+00
bigcom143        0.000000e+00  1.409463e-19
bigcom145        0.000000e+00  0.000000e+00
bigcom146        0.000000e+00  5.421011e-22
bigcom147        0.000000e+00  1.192622e-20
bigcom149        0.000000e+00  0.000000e+00
bigcom153        0.000000e+00  4.336809e-21
bigcom154        0.000000e+00  2.168404e-21
bigcom156        0.000000e+00  2.168404e-21
bigcom157        0.000000e+00  0.000000e+00
bigcom158        0.000000e+00  1.387779e-19
bigcom160        0.000000e+00  1.951564e-20
bigcom161        0.000000e+00  0.000000e+00
bigcom162        0.000000e+00  6.505213e-21
bigcom164        0.000000e+00  0.000000e+00
bigcom166        0.000000e+00  2.168404e-21
bigcom167        0.000000e+00  7.589415e-20
bigcom171        0.000000e+00  6.938894e-20
bigcom173        0.000000e+00  2.168404e-21
bigcom175        0.000000e+00  0.000000e+00
bigcom176        0.000000e+00  6.938894e-20
bigcom177        0.000000e+00  7.155734e-20
bigcom178        0.000000e+00  6.505213e-21
bigcom180        0.000000e+00  6.938894e-20
bigcom181        0.000000e+00  4.336809e-21
bigcom184        0.000000e+00  8.131516e-22
bigcom186        0.000000e+00  1.387779e-19
bigcom187        0.000000e+00  6.938894e-20
bigcom189        0.000000e+00  0.000000e+00
bigcom194        0.000000e+00  8.673617e-21
bigcom195        0.000000e+00  3.252607e-20
bigcom196        0.000000e+00  0.000000e+00
bigcom204        0.000000e+00  2.081668e-19
bigcom205        0.000000e+00  0.000000e+00
bigcom212        0.000000e+00  0.000000e+00
bigcom214        0.000000e+00  1.409463e-19
bigcom222        0.000000e+00  0.000000e+00
bigcom223        0.000000e+00  5.421011e-22
bigcom226        0.000000e+00  0.000000e+00
bigcom227        0.000000e+00  0.000000e+00
bigcom229        0.000000e+00  0.000000e+00
bigcom233        0.000000e+00  0.000000e+00
bigcom236        0.000000e+00  1.040834e-19
bigcom237        0.000000e+00  0.000000e+00
bigcom246        0.000000e+00  2.081668e-19
bigcom248        0.000000e+00  1.734723e-20
bigcom249        0.000000e+00  1.580225e-19
bigcom250        1.172035e-04  2.847033e-01
bigcom254        0.000000e+00  0.000000e+00
bigcom266        0.000000e+00  0.000000e+00
bigcom269        0.000000e+00  6.938894e-20
bigcom272        0.000000e+00  1.387779e-19
bigcom274        3.685309e-05  5.072188e-02
bigcom281        0.000000e+00  0.000000e+00
bigcom291        0.000000e+00  0.000000e+00
bigcom292        0.000000e+00  0.000000e+00
bigcom295        0.000000e+00  3.252607e-21
bigcom299        0.000000e+00  0.000000e+00
bigcom301        0.000000e+00  7.155734e-20
bigcom306        0.000000e+00  6.938894e-20
bigcom309        0.000000e+00  2.168404e-21
bigcom314        0.000000e+00  2.168404e-21
bigcom321        0.000000e+00  1.734723e-19
bigcom341        0.000000e+00  8.673617e-21
bigcom350        0.000000e+00  2.168404e-21
bigcom353        0.000000e+00  6.938894e-20
bigcom359        0.000000e+00  7.806256e-20
bigcom363        0.000000e+00  0.000000e+00
bigcom365        0.000000e+00  6.938894e-20
bigcom385        0.000000e+00  0.000000e+00
bigcom386        0.000000e+00  2.168404e-21
bigcom408        0.000000e+00  7.047314e-20
bigcom412        0.000000e+00  0.000000e+00
bigcom480        0.000000e+00  4.336809e-21
spin_vertex      4.105321e-04  7.357741e-01
membership_s1   -3.875140e-06  4.479715e-02
membership_s3    0.000000e+00  8.673617e-21
membership_s4   -4.877450e-06  2.908873e-02
membership_s5    2.177031e-04  1.490476e-01
membership_s6    3.413746e-06  5.703401e-03
membership_s7    5.751024e-05  2.123756e-01
membership_s8    0.000000e+00  1.192622e-20
membership_s9    0.000000e+00  4.336809e-21
membership_s11   0.000000e+00  1.951564e-20
membership_s12  -3.315166e-05  2.665178e-01
membership_s14   0.000000e+00  4.336809e-21
membership_s15   0.000000e+00  6.234162e-20
membership_s16   0.000000e+00  4.336809e-21
membership_s17   0.000000e+00  6.505213e-21
membership_s18   3.429100e-06  4.714319e-03
membership_s20   0.000000e+00  7.155734e-20
membership_s21   0.000000e+00  2.087089e-20
membership_s22   0.000000e+00  2.125036e-19
membership_s24   0.000000e+00  4.607859e-21
membership_s25   1.985371e-04  4.215800e-01
membership_s26   0.000000e+00  7.155734e-20
membership_s27  -3.798658e-06  1.569038e-01
membership_s28   0.000000e+00  8.402567e-21
membership_s30   2.576836e-05  5.637750e-02
membership_s31   0.000000e+00  3.388132e-20
membership_s32   4.130858e-05  2.141473e-01
membership_s33   0.000000e+00  1.387779e-19
membership_s36   1.298692e-04  1.190121e-01
membership_s37   1.090909e-06  6.818182e-03
V1               2.047576e-03  6.625550e-01
V2               2.266644e-03  1.417003e+00
pdi              5.680197e-05  5.814672e-02
adhesion         7.366094e-03  9.611419e-01
cohesion         6.119000e-03  7.048590e-01
inner            1.113610e-03  9.299171e-01
outer            5.822113e-04  1.110705e+00
ioratio          1.883448e-03  1.052547e+00
comsize          2.073039e-03  1.714518e+00
[1] "Dataset: all_TnotC Model GLM, run: 1 of 10 2015-06-18 12:03:15"
[1] "glmnet variable coefficients"
                         [,1]          [,2]
(Intercept)     -5.383744e+00 -5.382459e+00
graph0          -1.256423e-42 -3.153193e-07
graph1          -2.761283e-45 -6.493469e-10
graph2          -4.321733e-43 -1.089424e-07
graph3           1.951280e-47  4.098609e-12
graph4          -4.984680e-48 -1.161048e-12
graph5          -2.505088e-44 -6.149467e-09
graph6           1.822872e-46  4.017432e-11
graph7          -3.051439e-44 -7.426968e-09
graph8          -1.741132e-42 -4.136049e-07
graph9           1.565764e-48  3.556304e-13
graph10         -9.048462e-50 -2.119518e-14
graph11         -1.089179e-50 -2.538249e-15
graph12          6.450082e-49  1.349756e-13
graph13          2.506537e-47  5.682404e-12
graph14         -2.406954e-49 -5.581217e-14
graph15          2.707225e-45  6.273519e-10
graph16         -5.363788e-48 -1.341108e-12
graph17          6.523385e-48  1.412983e-12
graph18          1.271669e-45  2.946979e-10
graph19         -2.718387e-47 -7.405866e-12
graph20         -5.143066e-45 -1.225965e-09
graph21          5.927758e-46  1.327611e-10
graph22         -3.345078e-45 -8.012516e-10
graph23         -1.413768e-45 -3.384904e-10
graph24         -2.169418e-46 -6.264226e-11
graph25         -1.196046e-44 -2.883228e-09
graph26         -1.350146e-44 -3.222646e-09
graph27         -9.961943e-44 -2.374058e-08
graph28         -1.933969e-43 -4.580767e-08
graph29         -2.721755e-42 -6.425835e-07
orbit0          -1.256423e-42 -3.152524e-07
orbit1           1.209523e-43  2.772316e-08
orbit2          -3.727469e-45 -8.715143e-10
orbit3          -4.321733e-43 -1.089136e-07
orbit4           3.647593e-45  8.423133e-10
orbit5          -3.665849e-47 -8.922997e-12
orbit6          -2.698135e-46 -6.447897e-11
orbit7          -4.034903e-48 -9.338574e-13
orbit8          -2.505088e-44 -6.148753e-09
orbit9           1.373758e-43  3.194867e-08
orbit10          1.404488e-44  3.262245e-09
orbit11         -1.404201e-45 -3.293539e-10
orbit12          3.606750e-43  8.336317e-08
orbit13         -1.093219e-43 -2.592683e-08
orbit14         -1.741132e-42 -4.135931e-07
orbit15          1.121914e-46  2.601756e-11
orbit16         -2.329002e-48 -5.557237e-13
orbit17          5.467643e-47  1.274166e-11
orbit18         -1.626221e-47 -3.898201e-12
orbit19         -1.330044e-48 -3.598881e-13
orbit20          4.650865e-48  1.078908e-12
orbit21         -1.228444e-49 -2.854168e-14
orbit22         -6.118055e-49 -1.451945e-13
orbit23         -7.190302e-51 -1.659489e-15
orbit24          5.013479e-46  1.161458e-10
orbit25          7.105361e-46  1.661661e-10
orbit26         -7.317913e-48 -1.725205e-12
orbit27          2.337433e-45  5.404886e-10
orbit28          8.157706e-47  1.869100e-11
orbit29          3.782734e-46  8.764751e-11
orbit30         -8.435853e-47 -2.003173e-11
orbit31         -4.339731e-47 -1.053378e-11
orbit32          5.070117e-47  1.181141e-11
orbit33         -9.155343e-49 -2.122947e-13
orbit34          2.707225e-45  6.273116e-10
orbit35          4.032466e-45  9.360178e-10
orbit36         -4.400624e-46 -1.052632e-10
orbit37          6.388783e-46  1.485605e-10
orbit38         -3.594996e-47 -8.423709e-12
orbit39          9.317327e-45  2.167919e-09
orbit40          2.516146e-45  5.876950e-10
orbit41         -2.388933e-46 -5.743205e-11
orbit42         -7.983160e-47 -1.868972e-11
orbit43          1.250421e-44  2.915182e-09
orbit44         -2.013417e-45 -4.730192e-10
orbit45          2.602418e-44  6.061629e-09
orbit46          3.691720e-45  8.492905e-10
orbit47         -3.446230e-46 -8.162657e-11
orbit48         -1.465317e-46 -3.678290e-11
orbit49          1.745735e-44  4.006905e-09
orbit50         -9.736720e-45 -2.300356e-09
orbit51          7.605763e-45  1.753279e-09
orbit52          4.191093e-44  9.773061e-09
orbit53         -1.517197e-45 -3.633988e-10
orbit54          5.604615e-44  1.303437e-08
orbit55         -1.003976e-44 -2.366725e-09
orbit56          2.206976e-43  5.153338e-08
orbit57         -1.880382e-45 -4.585538e-10
orbit58         -4.172495e-45 -9.819837e-10
orbit59          4.095745e-44  9.518065e-09
orbit60         -1.020851e-45 -2.691127e-10
orbit61         -9.206679e-45 -2.173206e-09
orbit62          1.949503e-43  4.486912e-08
orbit63         -4.046875e-44 -9.633705e-09
orbit64         -2.238141e-44 -5.424319e-09
orbit65          1.969471e-43  4.503774e-08
orbit66         -9.238208e-45 -2.359815e-09
orbit67         -3.606016e-44 -8.521360e-09
orbit68         -1.114474e-43 -2.673437e-08
orbit69         -4.025426e-43 -9.512504e-08
orbit70         -5.288501e-43 -1.264252e-07
orbit71         -2.671418e-43 -6.312118e-08
orbit72         -2.721755e-42 -6.426189e-07
AP              -2.434579e-40 -5.822179e-05
bet             -2.846586e-46 -6.732701e-11
ecc             -5.787684e-41 -1.307896e-05
eccrad          -3.472611e-40 -7.847308e-05
close           -4.694852e-39 -1.123997e-03
constraint       2.382147e-39  5.605187e-04
coreness        -3.058291e-41 -7.313796e-06
knn              4.087316e-43  9.459827e-08
hubscore         8.898629e-39  2.058732e-03
pagerank        -1.419575e-38 -3.339820e-03
trans           -2.630861e-39 -6.182582e-04
evcent           8.919333e-39  2.063454e-03
first           -1.256423e-42 -3.154874e-07
upto_second      1.569887e-44  2.642189e-09
upto_third      -5.460057e-44 -1.300943e-08
upto_fourth     -2.231803e-43 -5.256505e-08
upto_fifth       2.095192e-43  4.929532e-08
upto_sixth       6.573228e-43  1.544015e-07
second           1.755853e-44  3.064652e-09
third           -9.110244e-44 -2.154821e-08
fourth          -4.253939e-44 -9.700742e-09
fifth            3.853335e-43  9.074632e-08
sixth           -2.035195e-43 -4.793551e-08
ratio1           4.246587e-43  9.844925e-08
ratio2           5.762804e-42  1.355831e-06
ratio3           1.252684e-42  2.922851e-07
ratio4          -7.370002e-42 -1.731211e-06
ratio5          -5.464526e-42 -1.280516e-06
ratio6          -1.573633e-43 -3.715441e-08
selfinter       -5.817656e-40 -1.376941e-04
walktrap_vertex -1.765060e-39 -4.143821e-04
bigcom1         -1.635778e-39 -3.842801e-04
bigcom2         -4.620389e-39 -1.085416e-03
bigcom3          1.703717e-39  4.014877e-04
bigcom4         -1.301497e-40 -3.064008e-05
bigcom6         -4.618468e-39 -1.085660e-03
bigcom8         -1.209611e-39 -2.851281e-04
bigcom9         -4.636585e-39 -1.088995e-03
bigcom11        -4.624620e-39 -1.086547e-03
bigcom13        -4.628087e-39 -1.086846e-03
bigcom15        -4.630015e-39 -1.086967e-03
bigcom16        -4.620005e-39 -1.085849e-03
bigcom21         8.064080e-39  1.896584e-03
bigcom22         3.662622e-40  8.550628e-05
bigcom24        -4.618852e-39 -1.085445e-03
bigcom26        -4.655233e-39 -1.094026e-03
bigcom28         4.108835e-40  9.605557e-05
bigcom30        -4.661483e-39 -1.096374e-03
bigcom31        -4.617701e-39 -1.084765e-03
bigcom32        -4.622311e-39 -1.086080e-03
bigcom33        -4.617317e-39 -1.085643e-03
bigcom34        -4.618084e-39 -1.085920e-03
bigcom36        -4.621926e-39 -1.086622e-03
bigcom37        -4.617317e-39 -1.083756e-03
bigcom38         7.963870e-38  1.873266e-02
bigcom39        -4.627701e-39 -1.087513e-03
bigcom40         4.921393e-40  1.154186e-04
bigcom43        -4.619620e-39 -1.085797e-03
bigcom44         1.074838e-39  2.536567e-04
bigcom46        -4.623465e-39 -1.086355e-03
bigcom47        -4.621542e-39 -1.085840e-03
bigcom49        -4.620773e-39 -1.086064e-03
bigcom50        -4.620005e-39 -1.085917e-03
bigcom51        -4.618084e-39 -1.085769e-03
bigcom52        -4.618084e-39 -1.085351e-03
bigcom54        -4.617317e-39 -1.085745e-03
bigcom56        -4.622311e-39 -1.086647e-03
bigcom62        -4.617701e-39 -1.085346e-03
bigcom66        -4.617701e-39 -1.085405e-03
bigcom68        -4.618084e-39 -1.085464e-03
bigcom69        -4.621926e-39 -1.085789e-03
bigcom71        -4.621926e-39 -1.086507e-03
bigcom72        -4.617701e-39 -1.085166e-03
bigcom73        -4.623850e-39 -1.086402e-03
bigcom74        -4.621542e-39 -1.086103e-03
bigcom75        -4.617701e-39 -1.085129e-03
bigcom76        -4.619620e-39 -1.085817e-03
bigcom77        -4.619620e-39 -1.085287e-03
bigcom79        -4.617701e-39 -1.086162e-03
bigcom80        -4.619620e-39 -1.085620e-03
bigcom82        -4.619620e-39 -1.086516e-03
bigcom83        -4.617701e-39 -1.083975e-03
bigcom84        -4.619236e-39 -1.086518e-03
bigcom85        -4.618852e-39 -1.085468e-03
bigcom87        -4.620005e-39 -1.085634e-03
bigcom89        -4.617701e-39 -1.085592e-03
bigcom91        -4.620389e-39 -1.086489e-03
bigcom92        -4.628473e-39 -1.086606e-03
bigcom93        -4.617701e-39 -1.084111e-03
bigcom96        -4.617701e-39 -1.084764e-03
bigcom97        -4.620773e-39 -1.086130e-03
bigcom98        -4.617701e-39 -1.085407e-03
bigcom99        -4.617701e-39 -1.083814e-03
bigcom101       -4.622696e-39 -1.085248e-03
bigcom104       -4.621158e-39 -1.086318e-03
bigcom106       -4.618852e-39 -1.085695e-03
bigcom109       -4.618468e-39 -1.085357e-03
bigcom113       -4.619236e-39 -1.084420e-03
bigcom116        1.789782e-38  4.210699e-03
bigcom120       -4.618084e-39 -1.085439e-03
bigcom123       -4.618468e-39 -1.085416e-03
bigcom126       -4.617317e-39 -1.084309e-03
bigcom127        1.397656e-37  3.287468e-02
bigcom137       -4.619620e-39 -1.085949e-03
bigcom139       -4.616549e-39 -1.084791e-03
bigcom140       -4.618468e-39 -1.085412e-03
bigcom143       -4.618084e-39 -1.085739e-03
bigcom145       -4.617317e-39 -1.085218e-03
bigcom146       -4.618468e-39 -1.085359e-03
bigcom147       -4.624620e-39 -1.087578e-03
bigcom149       -4.617701e-39 -1.085677e-03
bigcom153       -4.621158e-39 -1.086042e-03
bigcom154       -4.621158e-39 -1.085991e-03
bigcom156       -4.618852e-39 -1.085188e-03
bigcom157       -4.621542e-39 -1.110008e-03
bigcom158       -4.617701e-39 -1.083973e-03
bigcom160       -4.617701e-39 -1.085363e-03
bigcom161       -4.617701e-39 -1.085446e-03
bigcom162       -4.617701e-39 -1.085555e-03
bigcom164       -4.616933e-39 -1.085135e-03
bigcom166       -4.620773e-39 -1.086541e-03
bigcom167       -4.624235e-39 -1.086763e-03
bigcom171       -4.620005e-39 -1.086020e-03
bigcom173       -4.618468e-39 -1.085475e-03
bigcom175       -4.617317e-39 -1.084064e-03
bigcom176       -4.617317e-39 -1.084933e-03
bigcom177       -4.618084e-39 -1.085442e-03
bigcom178       -4.618084e-39 -1.085397e-03
bigcom180       -4.617701e-39 -1.085797e-03
bigcom181       -4.622311e-39 -1.085627e-03
bigcom184       -4.617701e-39 -1.085374e-03
bigcom186       -4.617701e-39 -1.085737e-03
bigcom187       -4.617317e-39 -1.085728e-03
bigcom189       -4.620389e-39 -1.084469e-03
bigcom194       -4.618468e-39 -1.085937e-03
bigcom195       -4.618084e-39 -1.084778e-03
bigcom196       -4.617701e-39 -1.086399e-03
bigcom204       -4.619620e-39 -1.085740e-03
bigcom205       -4.617701e-39 -1.085227e-03
bigcom212       -4.618084e-39 -1.086016e-03
bigcom214       -4.618468e-39 -1.085751e-03
bigcom222       -4.617317e-39 -1.085222e-03
bigcom223       -4.618084e-39 -1.083931e-03
bigcom226       -4.617701e-39 -1.084783e-03
bigcom227       -4.617701e-39 -1.085251e-03
bigcom229       -4.616933e-39 -1.085105e-03
bigcom233       -4.617701e-39 -1.085085e-03
bigcom236       -4.617317e-39 -1.085205e-03
bigcom237       -4.617317e-39 -1.085300e-03
bigcom246       -4.621158e-39 -1.085393e-03
bigcom248       -4.621926e-39 -1.085706e-03
bigcom249       -4.617701e-39 -1.085056e-03
bigcom250        5.859342e-38  1.378224e-02
bigcom254       -4.618468e-39 -1.085483e-03
bigcom266       -4.617701e-39 -1.085424e-03
bigcom269       -4.618084e-39 -1.085926e-03
bigcom272       -4.617317e-39 -1.084525e-03
bigcom274        1.840835e-38  4.328456e-03
bigcom281       -4.618852e-39 -1.084596e-03
bigcom291       -4.617701e-39 -1.084236e-03
bigcom292       -4.617701e-39 -1.085202e-03
bigcom295       -4.618468e-39 -1.085157e-03
bigcom299       -4.617317e-39 -1.085125e-03
bigcom301       -4.620389e-39 -1.086324e-03
bigcom306       -4.617701e-39 -1.084709e-03
bigcom309       -4.618852e-39 -1.085531e-03
bigcom314       -4.617701e-39 -1.084588e-03
bigcom321       -4.620005e-39 -1.085269e-03
bigcom341       -4.617317e-39 -1.085261e-03
bigcom350       -4.617701e-39 -1.084788e-03
bigcom353       -4.617317e-39 -1.084923e-03
bigcom359       -4.617701e-39 -1.085095e-03
bigcom363       -4.617701e-39 -1.083900e-03
bigcom365       -4.618084e-39 -1.084974e-03
bigcom385       -4.618468e-39 -1.085292e-03
bigcom386       -4.617317e-39 -1.084982e-03
bigcom408       -4.619236e-39 -1.085648e-03
bigcom412       -4.618084e-39 -1.085690e-03
bigcom480       -4.618084e-39 -1.086066e-03
spin_vertex      2.488249e-40  5.866467e-05
membership_s1   -5.902244e-40 -1.383715e-04
membership_s3   -4.623465e-39 -1.087548e-03
membership_s4   -1.304274e-39 -3.075131e-04
membership_s5    1.511669e-39  3.554524e-04
membership_s6   -2.939769e-40 -7.017657e-05
membership_s7    1.405389e-39  3.310785e-04
membership_s8   -4.619620e-39 -1.085700e-03
membership_s9   -4.621926e-39 -1.087419e-03
membership_s11  -4.620005e-39 -1.086649e-03
membership_s12   6.761294e-38  1.590271e-02
membership_s14  -4.619236e-39 -1.085837e-03
membership_s15  -4.682306e-39 -1.100748e-03
membership_s16  -4.620773e-39 -1.107257e-03
membership_s17  -4.619236e-39 -1.086707e-03
membership_s18   6.657343e-39  1.563585e-03
membership_s20  -4.618468e-39 -1.086685e-03
membership_s21  -4.681911e-39 -1.101735e-03
membership_s22  -4.628473e-39 -1.087622e-03
membership_s24  -4.628858e-39 -1.087343e-03
membership_s25   7.635089e-38  1.795963e-02
membership_s26  -4.622311e-39 -1.086786e-03
membership_s27   4.256285e-40  1.004040e-04
membership_s28  -4.621926e-39 -1.087222e-03
membership_s30  -3.542015e-40 -8.339045e-05
membership_s31  -3.095753e-39 -7.271571e-04
membership_s32   2.979780e-39  7.010686e-04
membership_s33  -4.618468e-39 -1.086922e-03
membership_s36   1.928377e-40  4.586206e-05
membership_s37  -4.654453e-39 -1.093824e-03
V1               7.400358e-40  1.764691e-04
V2               3.140474e-39  7.404865e-04
pdi             -1.959384e-37 -4.587758e-02
adhesion         9.483376e-44  2.213765e-08
cohesion        -1.899206e-43 -4.433465e-08
inner           -2.383469e-44 -5.507300e-09
outer           -1.190587e-43 -2.780631e-08
ioratio         -6.079217e-39 -1.425398e-03
comsize         -5.854356e-43 -1.369153e-07
[1] "Dataset: all_TnotC Model GBM, run: 2 of 10 2015-06-18 12:03:16"
Iter   TrainDeviance   ValidDeviance   StepSize   Improve
     1        0.0536            -nan     0.0100    0.0000
     2        0.0531            -nan     0.0100   -0.0000
     3        0.0523            -nan     0.0100    0.0000
     4        0.0514            -nan     0.0100   -0.0000
     5        0.0507            -nan     0.0100   -0.0000
     6        0.0500            -nan     0.0100   -0.0000
     7        0.0490            -nan     0.0100   -0.0000
     8        0.0483            -nan     0.0100   -0.0000
     9        0.0479            -nan     0.0100   -0.0000
    10        0.0471            -nan     0.0100   -0.0000
    20        0.0418            -nan     0.0100   -0.0000
    40        0.0353            -nan     0.0100   -0.0000
    60        0.0307            -nan     0.0100   -0.0000
    80        0.0277            -nan     0.0100   -0.0000
   100        0.0252            -nan     0.0100    0.0000
   120        0.0234            -nan     0.0100   -0.0000
   140        0.0218            -nan     0.0100    0.0000
   160        0.0205            -nan     0.0100   -0.0000
   180        0.0193            -nan     0.0100   -0.0000
   200        0.0183            -nan     0.0100   -0.0000
   204        0.0181            -nan     0.0100   -0.0000

[1] "GBM variable coefficients"
                            var     rel.inf
comsize                 comsize 4.314425427
V1                           V1 3.968805181
outer                     outer 3.804663808
V2                           V2 3.515880068
ratio3                   ratio3 3.455291308
bet                         bet 3.225674303
knn                         knn 2.784732390
spin_vertex         spin_vertex 2.784712298
inner                     inner 2.646225340
ratio5                   ratio5 2.568159305
ratio2                   ratio2 2.309715345
membership_s25   membership_s25 2.305139609
pagerank               pagerank 2.144026014
orbit39                 orbit39 2.093396474
cohesion               cohesion 2.071249098
ioratio                 ioratio 2.071127751
ratio4                   ratio4 1.910961751
orbit18                 orbit18 1.880937006
ratio1                   ratio1 1.506737402
graph14                 graph14 1.354944165
orbit36                 orbit36 1.350304581
adhesion               adhesion 1.264700877
orbit17                 orbit17 1.221817904
graph10                 graph10 1.085101884
graph20                 graph20 1.047950629
graph16                 graph16 0.983720315
orbit32                 orbit32 0.982375034
graph15                 graph15 0.936299297
fourth                   fourth 0.893029328
graph17                 graph17 0.890778126
orbit31                 orbit31 0.853063761
trans                     trans 0.848568730
walktrap_vertex walktrap_vertex 0.792911009
orbit45                 orbit45 0.769547144
orbit19                 orbit19 0.765359830
sixth                     sixth 0.751019963
membership_s32   membership_s32 0.750904837
graph25                 graph25 0.697975620
graph24                 graph24 0.696491757
orbit51                 orbit51 0.682025066
graph5                   graph5 0.671622776
orbit52                 orbit52 0.665820739
orbit28                 orbit28 0.656396119
orbit27                 orbit27 0.647986610
graph11                 graph11 0.631622124
orbit1                   orbit1 0.625002129
graph6                   graph6 0.607922429
graph13                 graph13 0.598917748
orbit62                 orbit62 0.569219650
orbit13                 orbit13 0.553464079
membership_s36   membership_s36 0.546657600
orbit49                 orbit49 0.542778100
orbit38                 orbit38 0.527353573
hubscore               hubscore 0.517101429
bigcom250             bigcom250 0.496570765
graph9                   graph9 0.488430879
orbit16                 orbit16 0.467695606
graph3                   graph3 0.466723758
graph18                 graph18 0.461517916
graph4                   graph4 0.458945759
bigcom116             bigcom116 0.437084358
graph23                 graph23 0.435488243
orbit42                 orbit42 0.434631227
orbit54                 orbit54 0.419614035
orbit30                 orbit30 0.408099980
orbit21                 orbit21 0.396583454
graph21                 graph21 0.390612162
membership_s5     membership_s5 0.375333709
ratio6                   ratio6 0.370269141
orbit57                 orbit57 0.366800231
graph27                 graph27 0.363317007
orbit43                 orbit43 0.362432201
graph1                   graph1 0.360688124
membership_s15   membership_s15 0.355581039
orbit10                 orbit10 0.355304598
orbit29                 orbit29 0.351816190
orbit41                 orbit41 0.350515438
orbit40                 orbit40 0.331580952
graph12                 graph12 0.327868152
orbit65                 orbit65 0.326862245
membership_s27   membership_s27 0.322316066
orbit22                 orbit22 0.318544015
evcent                   evcent 0.300434894
orbit7                   orbit7 0.290678642
orbit46                 orbit46 0.289069165
orbit20                 orbit20 0.272300327
fifth                     fifth 0.270441421
orbit37                 orbit37 0.267714344
bigcom38               bigcom38 0.258595668
orbit6                   orbit6 0.256793207
orbit50                 orbit50 0.255216646
upto_sixth           upto_sixth 0.254897973
third                     third 0.247090459
orbit35                 orbit35 0.246156670
orbit60                 orbit60 0.242453183
orbit44                 orbit44 0.240204152
bigcom21               bigcom21 0.236750321
graph7                   graph7 0.233878795
constraint           constraint 0.219965339
orbit24                 orbit24 0.216007271
orbit12                 orbit12 0.215152909
orbit71                 orbit71 0.209885972
orbit5                   orbit5 0.189053109
bigcom40               bigcom40 0.182499665
ecc                         ecc 0.177405851
orbit56                 orbit56 0.174117447
orbit25                 orbit25 0.169947685
orbit15                 orbit15 0.165011017
orbit70                 orbit70 0.153811167
bigcom3                 bigcom3 0.153727600
upto_fifth           upto_fifth 0.145709549
orbit11                 orbit11 0.138223102
orbit53                 orbit53 0.137884391
membership_s7     membership_s7 0.136467686
bigcom1                 bigcom1 0.135865050
orbit66                 orbit66 0.133812650
upto_fourth         upto_fourth 0.131980716
bigcom22               bigcom22 0.129429145
orbit23                 orbit23 0.128893516
upto_second         upto_second 0.126710592
membership_s4     membership_s4 0.125514555
orbit55                 orbit55 0.121427375
graph28                 graph28 0.112038389
orbit63                 orbit63 0.111089570
graph22                 graph22 0.109607612
second                   second 0.105643124
bigcom28               bigcom28 0.103324478
graph29                 graph29 0.097807973
close                     close 0.097306847
graph8                   graph8 0.087030919
coreness               coreness 0.084563493
bigcom4                 bigcom4 0.074482399
orbit64                 orbit64 0.071721246
orbit2                   orbit2 0.070528732
orbit33                 orbit33 0.069585771
orbit4                   orbit4 0.068257252
orbit9                   orbit9 0.052437961
orbit47                 orbit47 0.046145006
graph0                   graph0 0.045355497
upto_third           upto_third 0.037599174
selfinter             selfinter 0.035369808
orbit69                 orbit69 0.032469499
orbit48                 orbit48 0.029920896
graph19                 graph19 0.028995302
orbit26                 orbit26 0.025222444
orbit67                 orbit67 0.020533079
orbit59                 orbit59 0.016856677
membership_s31   membership_s31 0.014195102
graph26                 graph26 0.011859758
membership_s30   membership_s30 0.010225377
bigcom157             bigcom157 0.004805301
graph2                   graph2 0.000000000
orbit0                   orbit0 0.000000000
orbit3                   orbit3 0.000000000
orbit8                   orbit8 0.000000000
orbit14                 orbit14 0.000000000
orbit34                 orbit34 0.000000000
orbit58                 orbit58 0.000000000
orbit61                 orbit61 0.000000000
orbit68                 orbit68 0.000000000
orbit72                 orbit72 0.000000000
AP                           AP 0.000000000
eccrad                   eccrad 0.000000000
first                     first 0.000000000
bigcom2                 bigcom2 0.000000000
bigcom6                 bigcom6 0.000000000
bigcom8                 bigcom8 0.000000000
bigcom9                 bigcom9 0.000000000
bigcom11               bigcom11 0.000000000
bigcom13               bigcom13 0.000000000
bigcom15               bigcom15 0.000000000
bigcom16               bigcom16 0.000000000
bigcom24               bigcom24 0.000000000
bigcom26               bigcom26 0.000000000
bigcom30               bigcom30 0.000000000
bigcom31               bigcom31 0.000000000
bigcom32               bigcom32 0.000000000
bigcom33               bigcom33 0.000000000
bigcom34               bigcom34 0.000000000
bigcom36               bigcom36 0.000000000
bigcom37               bigcom37 0.000000000
bigcom39               bigcom39 0.000000000
bigcom43               bigcom43 0.000000000
bigcom44               bigcom44 0.000000000
bigcom46               bigcom46 0.000000000
bigcom47               bigcom47 0.000000000
bigcom49               bigcom49 0.000000000
bigcom50               bigcom50 0.000000000
bigcom51               bigcom51 0.000000000
bigcom52               bigcom52 0.000000000
bigcom54               bigcom54 0.000000000
bigcom56               bigcom56 0.000000000
bigcom62               bigcom62 0.000000000
bigcom66               bigcom66 0.000000000
bigcom68               bigcom68 0.000000000
bigcom69               bigcom69 0.000000000
bigcom71               bigcom71 0.000000000
bigcom72               bigcom72 0.000000000
bigcom73               bigcom73 0.000000000
bigcom74               bigcom74 0.000000000
bigcom75               bigcom75 0.000000000
bigcom76               bigcom76 0.000000000
bigcom77               bigcom77 0.000000000
bigcom79               bigcom79 0.000000000
bigcom80               bigcom80 0.000000000
bigcom82               bigcom82 0.000000000
bigcom83               bigcom83 0.000000000
bigcom84               bigcom84 0.000000000
bigcom85               bigcom85 0.000000000
bigcom87               bigcom87 0.000000000
bigcom89               bigcom89 0.000000000
bigcom91               bigcom91 0.000000000
bigcom92               bigcom92 0.000000000
bigcom93               bigcom93 0.000000000
bigcom96               bigcom96 0.000000000
bigcom97               bigcom97 0.000000000
bigcom98               bigcom98 0.000000000
bigcom99               bigcom99 0.000000000
bigcom101             bigcom101 0.000000000
bigcom104             bigcom104 0.000000000
bigcom106             bigcom106 0.000000000
bigcom109             bigcom109 0.000000000
bigcom113             bigcom113 0.000000000
bigcom120             bigcom120 0.000000000
bigcom123             bigcom123 0.000000000
bigcom126             bigcom126 0.000000000
bigcom127             bigcom127 0.000000000
bigcom137             bigcom137 0.000000000
bigcom139             bigcom139 0.000000000
bigcom140             bigcom140 0.000000000
bigcom143             bigcom143 0.000000000
bigcom145             bigcom145 0.000000000
bigcom146             bigcom146 0.000000000
bigcom147             bigcom147 0.000000000
bigcom149             bigcom149 0.000000000
bigcom153             bigcom153 0.000000000
bigcom154             bigcom154 0.000000000
bigcom156             bigcom156 0.000000000
bigcom158             bigcom158 0.000000000
bigcom160             bigcom160 0.000000000
bigcom161             bigcom161 0.000000000
bigcom162             bigcom162 0.000000000
bigcom164             bigcom164 0.000000000
bigcom166             bigcom166 0.000000000
bigcom167             bigcom167 0.000000000
bigcom171             bigcom171 0.000000000
bigcom173             bigcom173 0.000000000
bigcom175             bigcom175 0.000000000
bigcom176             bigcom176 0.000000000
bigcom177             bigcom177 0.000000000
bigcom178             bigcom178 0.000000000
bigcom180             bigcom180 0.000000000
bigcom181             bigcom181 0.000000000
bigcom184             bigcom184 0.000000000
bigcom186             bigcom186 0.000000000
bigcom187             bigcom187 0.000000000
bigcom189             bigcom189 0.000000000
bigcom194             bigcom194 0.000000000
bigcom195             bigcom195 0.000000000
bigcom196             bigcom196 0.000000000
bigcom204             bigcom204 0.000000000
bigcom205             bigcom205 0.000000000
bigcom212             bigcom212 0.000000000
bigcom214             bigcom214 0.000000000
bigcom222             bigcom222 0.000000000
bigcom223             bigcom223 0.000000000
bigcom226             bigcom226 0.000000000
bigcom227             bigcom227 0.000000000
bigcom229             bigcom229 0.000000000
bigcom233             bigcom233 0.000000000
bigcom236             bigcom236 0.000000000
bigcom237             bigcom237 0.000000000
bigcom246             bigcom246 0.000000000
bigcom248             bigcom248 0.000000000
bigcom249             bigcom249 0.000000000
bigcom254             bigcom254 0.000000000
bigcom266             bigcom266 0.000000000
bigcom269             bigcom269 0.000000000
bigcom272             bigcom272 0.000000000
bigcom274             bigcom274 0.000000000
bigcom281             bigcom281 0.000000000
bigcom291             bigcom291 0.000000000
bigcom292             bigcom292 0.000000000
bigcom295             bigcom295 0.000000000
bigcom299             bigcom299 0.000000000
bigcom301             bigcom301 0.000000000
bigcom306             bigcom306 0.000000000
bigcom309             bigcom309 0.000000000
bigcom314             bigcom314 0.000000000
bigcom321             bigcom321 0.000000000
bigcom341             bigcom341 0.000000000
bigcom350             bigcom350 0.000000000
bigcom353             bigcom353 0.000000000
bigcom359             bigcom359 0.000000000
bigcom363             bigcom363 0.000000000
bigcom365             bigcom365 0.000000000
bigcom385             bigcom385 0.000000000
bigcom386             bigcom386 0.000000000
bigcom408             bigcom408 0.000000000
bigcom412             bigcom412 0.000000000
bigcom480             bigcom480 0.000000000
membership_s1     membership_s1 0.000000000
membership_s3     membership_s3 0.000000000
membership_s6     membership_s6 0.000000000
membership_s8     membership_s8 0.000000000
membership_s9     membership_s9 0.000000000
membership_s11   membership_s11 0.000000000
membership_s12   membership_s12 0.000000000
membership_s14   membership_s14 0.000000000
membership_s16   membership_s16 0.000000000
membership_s17   membership_s17 0.000000000
membership_s18   membership_s18 0.000000000
membership_s20   membership_s20 0.000000000
membership_s21   membership_s21 0.000000000
membership_s22   membership_s22 0.000000000
membership_s24   membership_s24 0.000000000
membership_s26   membership_s26 0.000000000
membership_s28   membership_s28 0.000000000
membership_s33   membership_s33 0.000000000
membership_s37   membership_s37 0.000000000
pdi                         pdi 0.000000000
[1] "Dataset: all_TnotC Model RF, run: 2 of 10 2015-06-18 12:07:04"
     |      Out-of-bag   |
Tree |      MSE  %Var(y) |
   1 | 0.009573   230.91 |
   2 | 0.008165   196.95 |
   3 | 0.007836   189.02 |
   4 | 0.008061   194.44 |
   5 | 0.007273   175.44 |
   6 | 0.006469   156.04 |
   7 | 0.006479   156.29 |
   8 | 0.006364   153.49 |
   9 | 0.006279   151.46 |
  10 | 0.005942   143.33 |
  11 | 0.005887   141.99 |
  12 | 0.005634   135.88 |
  13 | 0.005499   132.65 |
  14 | 0.005429   130.94 |
  15 | 0.005405   130.36 |
  16 | 0.005334   128.65 |
  17 | 0.005217   125.82 |
  18 | 0.005147   124.15 |
  19 | 0.005105   123.13 |
  20 | 0.005076   122.44 |
  21 | 0.004958   119.58 |
  22 | 0.004943   119.23 |
  23 | 0.004935   119.03 |
  24 | 0.004897   118.12 |
  25 | 0.004889   117.92 |
  26 | 0.004862   117.27 |
  27 | 0.004857   117.14 |
  28 | 0.004846   116.90 |
  29 | 0.004826   116.40 |
  30 | 0.004823   116.34 |
  31 | 0.004811   116.06 |
  32 | 0.004792   115.58 |
  33 | 0.004774   115.14 |
  34 | 0.004778   115.24 |
  35 | 0.004757   114.74 |
  36 | 0.004747   114.51 |
  37 | 0.004724   113.94 |
  38 |  0.00472   113.85 |
  39 | 0.004708   113.55 |
  40 | 0.004696   113.27 |
  41 | 0.004686   113.02 |
  42 | 0.004683   112.96 |
  43 | 0.004668   112.59 |
  44 | 0.004664   112.49 |
  45 | 0.004659   112.37 |
  46 | 0.004652   112.22 |
  47 | 0.004643   111.98 |
  48 | 0.004645   112.05 |
  49 |  0.00465   112.15 |
  50 | 0.004644   112.02 |
  51 | 0.004642   111.96 |
  52 | 0.004637   111.85 |
  53 | 0.004633   111.75 |
  54 | 0.004623   111.51 |
  55 | 0.004622   111.47 |
  56 |  0.00462   111.43 |
  57 | 0.004621   111.46 |
  58 | 0.004615   111.32 |
  59 | 0.004613   111.26 |
  60 | 0.004616   111.35 |
  61 | 0.004612   111.23 |
  62 | 0.004611   111.23 |
  63 | 0.004612   111.23 |
  64 | 0.004601   110.97 |
  65 | 0.004615   111.32 |
  66 |  0.00461   111.19 |
  67 | 0.004617   111.36 |
  68 |  0.00461   111.20 |
  69 | 0.004606   111.09 |
  70 | 0.004606   111.09 |
  71 | 0.004599   110.92 |
  72 | 0.004599   110.93 |
  73 | 0.004599   110.92 |
  74 | 0.004593   110.79 |
  75 |  0.00459   110.72 |
  76 | 0.004585   110.60 |
  77 |  0.00458   110.48 |
  78 | 0.004576   110.38 |
  79 | 0.004575   110.35 |
  80 | 0.004574   110.33 |
  81 | 0.004574   110.32 |
  82 | 0.004569   110.20 |
  83 | 0.004567   110.15 |
  84 | 0.004564   110.08 |
  85 | 0.004566   110.13 |
  86 | 0.004562   110.04 |
  87 | 0.004559   109.95 |
  88 | 0.004557   109.91 |
  89 | 0.004552   109.80 |
  90 | 0.004547   109.69 |
  91 | 0.004547   109.67 |
  92 | 0.004544   109.59 |
  93 | 0.004541   109.52 |
  94 |  0.00454   109.52 |
  95 |  0.00454   109.50 |
  96 | 0.004543   109.58 |
  97 | 0.004539   109.49 |
  98 | 0.004537   109.43 |
  99 | 0.004533   109.34 |
 100 | 0.004529   109.24 |
[1] "Random Forest variable coefficients"
                      %IncMSE IncNodePurity
graph5           2.038684e-03  1.629776e-01
graph6           1.184515e-03  1.843941e-01
graph7           3.213649e-03  8.052914e-02
graph8           4.703084e-05  4.455834e-02
graph9           1.226111e-03  2.878969e-01
graph10          4.373943e-03  3.831348e-01
graph11          5.833368e-03  4.052586e-01
graph12          1.158335e-03  2.038188e-01
graph13          8.984783e-04  1.876534e-01
graph14          3.763927e-03  3.389699e-01
graph15          4.219934e-03  2.744811e-01
graph16          1.866063e-03  1.597241e-01
graph17          2.327209e-03  2.384567e-01
graph18          3.327275e-03  1.195999e-01
graph19          1.207406e-03  1.492063e-01
graph20          4.334715e-03  3.707235e-01
graph21          1.096391e-03  2.343915e-01
graph22          1.578157e-03  1.120495e-01
graph23          1.971629e-03  2.288594e-01
graph24          3.819424e-03  8.513570e-02
graph25          3.524515e-03  1.573207e-01
graph26          7.031914e-05  6.068222e-02
graph27          8.763974e-06  3.801367e-02
graph28          2.046920e-04  7.833164e-02
graph29          0.000000e+00  2.468999e-18
orbit0           2.397522e-04  8.206046e-02
orbit1           2.942435e-03  3.000736e-01
orbit2           1.575597e-03  1.126483e-01
orbit3           0.000000e+00  1.914530e-02
orbit4           1.466877e-03  1.114101e-01
orbit5           7.705165e-04  1.741916e-01
orbit6           2.512304e-03  3.958462e-01
orbit7           3.593169e-04  1.512740e-01
orbit8           1.555646e-03  1.770790e-01
orbit9           1.857392e-03  2.382097e-01
orbit10          2.236364e-03  1.068653e-01
orbit11          2.053778e-03  8.036309e-02
orbit12          3.837721e-04  1.023278e-01
orbit13          1.243003e-03  7.801515e-02
orbit14          2.021563e-05  9.855072e-03
orbit15          3.124138e-03  3.003870e-01
orbit16          2.162902e-03  1.948431e-01
orbit17          4.279547e-03  2.726890e-01
orbit18          5.274804e-03  5.823731e-01
orbit19          1.417717e-03  4.549075e-01
orbit20          1.521360e-03  2.299496e-01
orbit21          2.790397e-03  1.334131e-01
orbit22          7.412725e-03  3.863970e-01
orbit23          4.348016e-04  5.003182e-02
orbit24          2.618489e-03  2.585691e-01
orbit25          1.822284e-03  1.319278e-01
orbit26          3.612058e-03  1.638504e-01
orbit27          5.578192e-03  3.635133e-01
orbit28          2.624504e-03  5.092544e-01
orbit29          3.684384e-03  1.908675e-01
orbit30          4.883808e-04  1.213278e-01
orbit31          5.459741e-03  3.981597e-01
orbit32          1.195917e-03  3.062521e-01
orbit33          4.185621e-04  1.236846e-01
orbit34          3.575169e-03  2.358531e-01
orbit35          3.620121e-03  4.021308e-01
orbit36          2.179691e-03  2.189167e-01
orbit37          3.967041e-03  2.734425e-01
orbit38          1.651515e-03  1.544046e-01
orbit39          4.058698e-03  3.808745e-01
orbit40          1.409285e-03  1.076824e-01
orbit41          5.885589e-04  2.572839e-01
orbit42          1.017640e-03  8.887863e-02
orbit43          3.305067e-03  1.860437e-01
orbit44          2.121338e-04  2.627487e-02
orbit45          2.067933e-03  2.338188e-01
orbit46          9.978361e-04  2.831306e-01
orbit47          1.482589e-04  5.523345e-02
orbit48          1.541030e-03  5.970844e-02
orbit49          4.558789e-03  4.024222e-01
orbit50          3.503692e-04  6.601217e-02
orbit51          3.091568e-04  1.144368e-01
orbit52          9.589097e-03  3.983626e-01
orbit53          3.130196e-03  7.719877e-02
orbit54          2.416109e-04  8.293200e-02
orbit55          1.745797e-03  6.861395e-02
orbit56          4.267505e-03  3.097695e-01
orbit57          5.209425e-04  5.373172e-02
orbit58          1.067586e-04  6.869486e-02
orbit59          1.131027e-03  5.156436e-02
orbit60          7.184607e-04  1.088337e-01
orbit61          1.394526e-04  3.384969e-02
orbit62          5.215823e-03  2.370678e-01
orbit63          2.986377e-03  1.172327e-01
orbit64          1.005437e-03  1.257770e-01
orbit65          2.932115e-04  3.552948e-02
orbit66          3.766400e-04  1.656432e-01
orbit67          2.343592e-04  4.985513e-02
orbit68          2.430393e-04  9.843871e-02
orbit69          2.222260e-03  6.393222e-02
orbit70          1.192854e-04  9.629230e-02
orbit71          1.258671e-03  7.263683e-02
orbit72          2.729134e-05  9.803922e-03
AP               0.000000e+00  6.979551e-20
bet              6.073539e-03  9.962773e-01
ecc              3.612914e-04  8.557318e-02
eccrad           1.321896e-05  6.503747e-02
close            1.331584e-03  2.308892e-01
constraint       9.697962e-04  4.646887e-01
coreness         2.866025e-04  1.073330e-01
knn              2.772375e-03  4.921967e-01
hubscore         3.001500e-03  3.439153e-01
pagerank         5.116564e-03  5.247794e-01
trans            1.002749e-03  2.098922e-01
evcent           1.627255e-03  1.192971e-01
first            8.457706e-06  3.921034e-02
upto_second      2.184309e-03  2.021509e-01
upto_third       1.924550e-03  3.307660e-01
upto_fourth      2.340321e-03  1.989339e-01
upto_fifth       2.921172e-03  2.700815e-01
upto_sixth       2.025416e-03  2.147541e-01
second           1.200798e-03  2.829511e-01
third            1.330346e-03  2.227002e-01
fourth           4.730724e-03  6.910103e-01
fifth            4.189039e-03  5.285501e-01
sixth            2.855902e-03  5.258250e-01
ratio1           3.263795e-03  5.295515e-01
ratio2           8.236068e-03  8.647215e-01
ratio3           4.872697e-03  8.707508e-01
ratio4           2.412043e-03  6.121448e-01
ratio5           1.317481e-03  9.157218e-01
ratio6           2.139744e-03  9.491946e-01
selfinter        1.249150e-05  9.256998e-02
walktrap_vertex  2.651166e-04  3.386870e-01
bigcom1          1.689534e-05  6.492492e-02
bigcom2          0.000000e+00  2.168404e-21
bigcom3          2.155493e-05  6.718028e-02
bigcom4          1.050485e-05  9.572766e-03
bigcom6          0.000000e+00  1.084202e-21
bigcom8          0.000000e+00  2.846031e-20
bigcom9          0.000000e+00  3.957338e-20
bigcom11         0.000000e+00  0.000000e+00
bigcom13         0.000000e+00  1.301043e-20
bigcom15         0.000000e+00  2.263272e-20
bigcom16         0.000000e+00  7.047314e-21
bigcom21         5.518524e-05  2.063064e-01
bigcom22         8.668795e-05  1.328383e-01
bigcom24         0.000000e+00  0.000000e+00
bigcom26         0.000000e+00  2.222614e-20
bigcom28         6.120806e-05  6.534616e-02
bigcom30         0.000000e+00  2.846031e-20
bigcom31         0.000000e+00  2.168404e-21
bigcom32         0.000000e+00  4.119968e-20
bigcom33         0.000000e+00  0.000000e+00
bigcom34         0.000000e+00  0.000000e+00
bigcom36         0.000000e+00  4.878910e-21
bigcom37         0.000000e+00  0.000000e+00
bigcom38         4.727279e-05  3.125467e-01
bigcom39         0.000000e+00  1.734723e-20
bigcom40         8.532584e-05  6.748757e-02
bigcom43         0.000000e+00  1.734723e-20
bigcom44         7.781306e-07  7.145262e-03
bigcom46         0.000000e+00  4.499439e-20
bigcom47         0.000000e+00  2.168404e-21
bigcom49         0.000000e+00  0.000000e+00
bigcom50         0.000000e+00  9.757820e-21
bigcom51         0.000000e+00  6.505213e-21
bigcom52         0.000000e+00  0.000000e+00
bigcom54         0.000000e+00  0.000000e+00
bigcom56         0.000000e+00  4.336809e-21
bigcom62         0.000000e+00  2.168404e-21
bigcom66         0.000000e+00  0.000000e+00
bigcom68         0.000000e+00  2.168404e-21
bigcom69         0.000000e+00  0.000000e+00
bigcom71         0.000000e+00  8.673617e-21
bigcom72         0.000000e+00  4.336809e-21
bigcom73         0.000000e+00  7.589415e-21
bigcom74         0.000000e+00  1.084202e-21
bigcom75         0.000000e+00  1.084202e-21
bigcom76         0.000000e+00  3.903128e-20
bigcom77         0.000000e+00  0.000000e+00
bigcom79         0.000000e+00  0.000000e+00
bigcom80         0.000000e+00  0.000000e+00
bigcom82         0.000000e+00  4.336809e-21
bigcom83         0.000000e+00  2.168404e-21
bigcom84         0.000000e+00  4.336809e-21
bigcom85         0.000000e+00  3.469447e-20
bigcom87         0.000000e+00  4.878910e-21
bigcom89         0.000000e+00  0.000000e+00
bigcom91         0.000000e+00  2.168404e-21
bigcom92         0.000000e+00  6.505213e-21
bigcom93         0.000000e+00  0.000000e+00
bigcom96         0.000000e+00  5.421011e-22
bigcom97         0.000000e+00  1.029992e-20
bigcom98         0.000000e+00  0.000000e+00
bigcom99         0.000000e+00  0.000000e+00
bigcom101        0.000000e+00  7.589415e-21
bigcom104        0.000000e+00  4.336809e-21
bigcom106        0.000000e+00  5.421011e-22
bigcom109        0.000000e+00  0.000000e+00
bigcom113        0.000000e+00  4.336809e-21
bigcom116        7.309978e-05  6.378655e-02
bigcom120        0.000000e+00  0.000000e+00
bigcom123        0.000000e+00  3.252607e-21
bigcom126        0.000000e+00  3.903128e-20
bigcom127        1.829117e-05  2.872314e-01
bigcom137        0.000000e+00  3.686287e-20
bigcom139        0.000000e+00  0.000000e+00
bigcom140        0.000000e+00  4.336809e-21
bigcom143        0.000000e+00  4.336809e-21
bigcom145        0.000000e+00  0.000000e+00
bigcom146        0.000000e+00  0.000000e+00
bigcom147        0.000000e+00  3.361027e-20
bigcom149        0.000000e+00  0.000000e+00
bigcom153        0.000000e+00  0.000000e+00
bigcom154        0.000000e+00  5.421011e-22
bigcom156        0.000000e+00  0.000000e+00
bigcom157        0.000000e+00  8.333333e-03
bigcom158        0.000000e+00  0.000000e+00
bigcom160        0.000000e+00  0.000000e+00
bigcom161        0.000000e+00  0.000000e+00
bigcom162        0.000000e+00  1.626303e-21
bigcom164        0.000000e+00  0.000000e+00
bigcom166        0.000000e+00  1.355253e-20
bigcom167        0.000000e+00  1.084202e-21
bigcom171        0.000000e+00  2.710505e-22
bigcom173        0.000000e+00  3.496552e-20
bigcom175        0.000000e+00  0.000000e+00
bigcom176        0.000000e+00  0.000000e+00
bigcom177        0.000000e+00  3.496552e-20
bigcom178        0.000000e+00  0.000000e+00
bigcom180        0.000000e+00  2.710505e-22
bigcom181        0.000000e+00  1.734723e-20
bigcom184        0.000000e+00  4.336809e-21
bigcom186        0.000000e+00  3.252607e-21
bigcom187        0.000000e+00  3.469447e-20
bigcom189        0.000000e+00  2.168404e-20
bigcom194        0.000000e+00  0.000000e+00
bigcom195        0.000000e+00  0.000000e+00
bigcom196        0.000000e+00  0.000000e+00
bigcom204        0.000000e+00  9.215718e-21
bigcom205        0.000000e+00  0.000000e+00
bigcom212        0.000000e+00  1.301043e-20
bigcom214        0.000000e+00  1.301043e-20
bigcom222        0.000000e+00  8.673617e-21
bigcom223        0.000000e+00  0.000000e+00
bigcom226        0.000000e+00  0.000000e+00
bigcom227        0.000000e+00  0.000000e+00
bigcom229        0.000000e+00  2.602085e-20
bigcom233        0.000000e+00  0.000000e+00
bigcom236        0.000000e+00  0.000000e+00
bigcom237        0.000000e+00  0.000000e+00
bigcom246        0.000000e+00  2.168404e-20
bigcom248        0.000000e+00  4.878910e-21
bigcom249        0.000000e+00  0.000000e+00
bigcom250        9.897125e-05  1.918305e-01
bigcom254        0.000000e+00  3.469447e-20
bigcom266        0.000000e+00  0.000000e+00
bigcom269        0.000000e+00  0.000000e+00
bigcom272        0.000000e+00  0.000000e+00
bigcom274        0.000000e+00  1.463673e-20
bigcom281        0.000000e+00  0.000000e+00
bigcom291        0.000000e+00  1.084202e-21
bigcom292        0.000000e+00  1.734723e-20
bigcom295        0.000000e+00  0.000000e+00
bigcom299        0.000000e+00  0.000000e+00
bigcom301        0.000000e+00  2.710505e-22
bigcom306        0.000000e+00  0.000000e+00
bigcom309        0.000000e+00  0.000000e+00
bigcom314        0.000000e+00  3.469447e-20
bigcom321        0.000000e+00  0.000000e+00
bigcom341        0.000000e+00  1.084202e-21
bigcom350        0.000000e+00  0.000000e+00
bigcom353        0.000000e+00  4.336809e-21
bigcom359        0.000000e+00  0.000000e+00
bigcom363        0.000000e+00  0.000000e+00
bigcom365        0.000000e+00  0.000000e+00
bigcom385        0.000000e+00  0.000000e+00
bigcom386        0.000000e+00  8.673617e-21
bigcom408        0.000000e+00  0.000000e+00
bigcom412        0.000000e+00  1.084202e-21
bigcom480        0.000000e+00  0.000000e+00
spin_vertex      2.630523e-04  5.433321e-01
membership_s1    1.899065e-05  1.949210e-02
membership_s3    0.000000e+00  6.505213e-21
membership_s4    3.666088e-05  5.533740e-02
membership_s5    2.985570e-04  1.265262e-01
membership_s6   -2.272727e-06  1.960724e-02
membership_s7    1.280492e-04  1.930999e-01
membership_s8    0.000000e+00  4.363914e-20
membership_s9    0.000000e+00  9.351244e-21
membership_s11   0.000000e+00  1.734723e-20
membership_s12   0.000000e+00  1.084202e-20
membership_s14   0.000000e+00  1.761829e-20
membership_s15   3.638533e-05  1.217273e-01
membership_s16   0.000000e+00  8.944668e-21
membership_s17   0.000000e+00  1.355253e-22
membership_s18   0.000000e+00  2.547875e-20
membership_s20   0.000000e+00  2.168404e-20
membership_s21   0.000000e+00  2.038300e-19
membership_s22   0.000000e+00  4.878910e-21
membership_s24   0.000000e+00  1.192622e-20
membership_s25   1.377577e-04  3.197268e-01
membership_s26   0.000000e+00  1.138412e-20
membership_s27   5.442693e-05  2.712977e-01
membership_s28   0.000000e+00  9.215718e-21
membership_s30   1.363020e-05  6.114577e-02
membership_s31  -2.260398e-06  2.824014e-02
membership_s32   5.182837e-05  2.750557e-01
membership_s33   0.000000e+00  9.215718e-21
membership_s36   8.838353e-05  3.807885e-02
membership_s37   0.000000e+00  1.612751e-20
V1               1.465374e-03  6.002743e-01
V2               1.949650e-03  1.127448e+00
pdi             -9.340609e-06  3.910714e-02
adhesion         9.142269e-03  8.093531e-01
cohesion         1.094907e-02  8.501552e-01
inner            1.607193e-03  6.188438e-01
outer            8.534984e-04  8.518305e-01
ioratio          1.514842e-03  6.719212e-01
comsize          2.233311e-03  1.375874e+00
[1] "Dataset: all_TnotC Model GLM, run: 2 of 10 2015-06-18 12:10:57"
[1] "glmnet variable coefficients"
                         [,1]          [,2]
(Intercept)     -5.477300e+00 -5.474364e+00
graph0          -7.942908e-42 -1.885278e-06
graph1          -3.310183e-45 -7.467574e-10
graph2          -2.161886e-42 -5.075225e-07
graph3          -1.058425e-46 -2.339265e-11
graph4          -2.845394e-48 -6.208708e-13
graph5          -6.604985e-44 -1.551122e-08
graph6          -4.056310e-46 -8.164925e-11
graph7          -7.517882e-44 -1.752937e-08
graph8          -2.583082e-42 -6.133864e-07
graph9          -1.851734e-48 -4.036294e-13
graph10         -7.257513e-50 -1.556946e-14
graph11         -4.941936e-51 -1.071011e-15
graph12         -2.379145e-48 -4.598310e-13
graph13         -2.545697e-47 -5.543300e-12
graph14          1.547470e-49  5.250938e-14
graph15          2.115068e-46  6.977668e-11
graph16         -1.795711e-47 -3.933888e-12
graph17         -8.404414e-48 -1.234876e-12
graph18          3.593818e-46  1.029895e-10
graph19         -2.112884e-46 -4.803992e-11
graph20         -5.770984e-45 -1.363840e-09
graph21         -6.131418e-46 -1.334718e-10
graph22         -6.213759e-45 -1.449285e-09
graph23         -2.638682e-45 -6.178976e-10
graph24         -2.138837e-45 -4.866330e-10
graph25         -1.906478e-44 -4.472005e-09
graph26         -2.278249e-44 -5.373275e-09
graph27         -1.231047e-43 -2.904632e-08
graph28         -2.443047e-43 -5.801093e-08
graph29         -3.128247e-42 -7.451879e-07
orbit0          -7.942908e-42 -1.885111e-06
orbit1           9.937861e-44  2.405234e-08
orbit2          -4.160238e-45 -9.496925e-10
orbit3          -2.161886e-42 -5.074558e-07
orbit4           4.884631e-46  1.255882e-10
orbit5          -1.276494e-46 -2.848251e-11
orbit6           2.466677e-46  5.805883e-11
orbit7          -3.747584e-48 -8.327745e-13
orbit8          -6.604985e-44 -1.550924e-08
orbit9           1.230114e-43  2.971038e-08
orbit10          6.749410e-45  1.685029e-09
orbit11         -1.536975e-45 -3.527147e-10
orbit12         -1.570210e-44 -2.195430e-09
orbit13         -1.283890e-43 -3.013867e-08
orbit14         -2.583082e-42 -6.133436e-07
orbit15          2.283001e-47  5.662349e-12
orbit16         -4.832911e-48 -1.112222e-12
orbit17          2.418377e-47  6.073325e-12
orbit18         -2.960715e-47 -7.105330e-12
orbit19          1.222827e-47  2.908780e-12
orbit20          4.508387e-48  1.113360e-12
orbit21         -1.187733e-49 -2.661800e-14
orbit22          2.612817e-49  6.056284e-14
orbit23         -6.569686e-51 -1.447547e-15
orbit24          3.927156e-46  9.495117e-11
orbit25          5.282119e-46  1.285407e-10
orbit26         -8.632494e-48 -1.963417e-12
orbit27          3.021772e-46  7.681596e-11
orbit28         -3.776594e-47 -7.215267e-12
orbit29          4.326381e-47  1.227124e-11
orbit30         -1.179810e-46 -2.717214e-11
orbit31          9.820964e-47  2.327998e-11
orbit32          6.113336e-47  1.483687e-11
orbit33         -8.636109e-49 -1.928425e-13
orbit34          2.115068e-46  6.982095e-11
orbit35          4.025185e-45  9.690541e-10
orbit36         -6.279983e-46 -1.489522e-10
orbit37          4.182509e-46  1.027058e-10
orbit38         -3.768534e-47 -8.643072e-12
orbit39          1.044081e-44  2.514364e-09
orbit40          2.027445e-45  4.928268e-10
orbit41         -2.969999e-46 -6.830178e-11
orbit42         -7.973134e-47 -1.827820e-11
orbit43          7.973313e-45  1.955653e-09
orbit44         -2.042561e-45 -4.713546e-10
orbit45          1.840182e-44  4.453048e-09
orbit46         -9.852622e-46 -2.186335e-10
orbit47         -5.123730e-46 -1.176004e-10
orbit48         -4.573098e-46 -1.047525e-10
orbit49          9.324852e-45  2.313705e-09
orbit50         -9.490248e-45 -2.256687e-09
orbit51          9.703546e-46  2.785395e-10
orbit52          2.064519e-44  5.080501e-09
orbit53         -2.248120e-45 -5.194336e-10
orbit54          1.010041e-44  2.525253e-09
orbit55         -9.319791e-45 -2.188920e-09
orbit56          1.790250e-43  4.326812e-08
orbit57         -5.374034e-45 -1.269405e-09
orbit58         -4.363281e-45 -1.015083e-09
orbit59          1.585642e-44  3.928429e-09
orbit60         -5.387389e-45 -1.233702e-09
orbit61         -8.701742e-45 -2.031374e-09
orbit62          6.111849e-44  1.562522e-08
orbit63         -4.814123e-44 -1.136558e-08
orbit64         -4.017619e-44 -9.400812e-09
orbit65         -1.249767e-43 -2.942987e-08
orbit66         -6.683897e-44 -1.581229e-08
orbit67         -3.595873e-44 -8.467136e-09
orbit68         -1.645204e-43 -3.882525e-08
orbit69         -3.710173e-43 -8.750024e-08
orbit70         -1.004125e-42 -2.395914e-07
orbit71         -2.939278e-43 -6.963991e-08
orbit72         -3.128247e-42 -7.451572e-07
AP              -1.698375e-39 -4.096245e-04
bet             -4.748013e-46 -1.090772e-10
ecc             -4.307023e-40 -1.028053e-04
eccrad          -2.584214e-39 -6.168263e-04
close            1.200607e-39  2.740958e-04
constraint       1.731210e-39  4.180557e-04
coreness        -5.698724e-41 -1.376586e-05
knn              1.197679e-42  2.852473e-07
hubscore         4.054541e-39  1.005517e-03
pagerank        -1.305126e-38 -3.148165e-03
trans           -2.206947e-39 -5.335681e-04
evcent           3.953834e-39  9.810861e-04
first           -7.942908e-42 -1.885046e-06
upto_second      1.526851e-43  3.633696e-08
upto_third       5.541823e-45  1.170121e-09
upto_fourth     -7.041911e-44 -1.725874e-08
upto_fifth       3.056201e-43  7.345374e-08
upto_sixth       6.033632e-43  1.451847e-07
second           1.665422e-43  3.962885e-08
third           -1.297143e-44 -3.329003e-09
fourth          -6.242149e-44 -1.489598e-08
fifth            1.614363e-43  3.931738e-08
sixth           -3.505114e-43 -8.419926e-08
ratio1           1.203260e-42  2.866254e-07
ratio2           5.445535e-42  1.317811e-06
ratio3          -1.037897e-42 -2.474360e-07
ratio4          -8.357952e-42 -2.011173e-06
ratio5          -5.024676e-42 -1.207106e-06
ratio6          -3.679200e-43 -8.846559e-08
selfinter        6.420974e-41  1.600851e-05
walktrap_vertex -7.709417e-40 -1.861833e-04
bigcom1         -1.621543e-40 -3.916531e-05
bigcom2         -4.209807e-39 -1.017164e-03
bigcom3          2.008763e-39  4.856370e-04
bigcom4          8.674724e-40  2.092491e-04
bigcom6         -4.207702e-39 -1.016606e-03
bigcom8         -4.307467e-39 -1.041180e-03
bigcom9         -4.223890e-39 -1.019939e-03
bigcom11        -4.212967e-39 -1.017697e-03
bigcom13        -4.216132e-39 -1.017710e-03
bigcom15        -4.217893e-39 -1.018089e-03
bigcom16        -4.210158e-39 -1.016558e-03
bigcom21         8.477482e-39  2.048858e-03
bigcom22         6.155176e-40  1.486758e-04
bigcom24        -4.207702e-39 -1.016411e-03
bigcom26        -4.239491e-39 -1.024035e-03
bigcom28         9.136207e-40  2.218142e-04
bigcom30        -4.243765e-39 -1.025778e-03
bigcom31        -4.206651e-39 -1.016313e-03
bigcom32        -4.211913e-39 -1.016881e-03
bigcom33        -4.207001e-39 -1.016882e-03
bigcom34        -4.207352e-39 -1.016769e-03
bigcom36        -4.210158e-39 -1.017298e-03
bigcom37        -4.206651e-39 -1.014658e-03
bigcom38         6.802412e-38  1.644149e-02
bigcom39        -4.216836e-39 -1.018497e-03
bigcom40        -9.504371e-40 -2.292258e-04
bigcom43        -4.209105e-39 -1.017586e-03
bigcom44         1.215282e-39  2.949044e-04
bigcom46        -4.212967e-39 -1.017742e-03
bigcom47        -4.210509e-39 -1.016972e-03
bigcom49        -4.209456e-39 -1.017001e-03
bigcom50        -4.209105e-39 -1.016794e-03
bigcom51        -4.207352e-39 -1.016500e-03
bigcom52        -4.207702e-39 -1.016080e-03
bigcom54        -4.207001e-39 -1.015494e-03
bigcom56        -4.211913e-39 -1.018017e-03
bigcom62        -4.207352e-39 -1.016021e-03
bigcom66        -4.207352e-39 -1.016227e-03
bigcom68        -4.207352e-39 -1.016227e-03
bigcom69        -4.211211e-39 -1.016475e-03
bigcom71        -4.210860e-39 -1.017653e-03
bigcom72        -4.207702e-39 -1.016381e-03
bigcom73        -4.211913e-39 -1.017253e-03
bigcom74        -4.210860e-39 -1.017117e-03
bigcom75        -4.206651e-39 -1.016179e-03
bigcom76        -4.208404e-39 -1.017243e-03
bigcom77        -4.208754e-39 -1.016518e-03
bigcom79        -4.207352e-39 -1.016546e-03
bigcom80        -4.208754e-39 -1.016057e-03
bigcom82        -4.208404e-39 -1.017227e-03
bigcom83        -4.206301e-39 -1.014626e-03
bigcom84        -4.207352e-39 -1.017153e-03
bigcom85        -4.207702e-39 -1.016854e-03
bigcom87        -4.209456e-39 -1.016692e-03
bigcom89        -4.207001e-39 -1.016783e-03
bigcom91        -4.209105e-39 -1.017183e-03
bigcom92        -4.216484e-39 -1.017589e-03
bigcom93        -4.206651e-39 -1.015524e-03
bigcom96        -4.207001e-39 -1.015550e-03
bigcom97        -4.210158e-39 -1.016929e-03
bigcom98        -4.206651e-39 -1.016194e-03
bigcom99        -4.205950e-39 -1.014482e-03
bigcom101       -4.212967e-39 -1.016561e-03
bigcom104       -4.209807e-39 -1.017683e-03
bigcom106       -4.207702e-39 -1.016087e-03
bigcom109       -4.207001e-39 -1.016426e-03
bigcom113       -4.208404e-39 -1.016960e-03
bigcom116        1.690609e-38  4.086271e-03
bigcom120       -4.207001e-39 -1.015820e-03
bigcom123       -4.207702e-39 -1.017121e-03
bigcom126       -4.206651e-39 -1.014841e-03
bigcom127        1.401766e-37  3.387927e-02
bigcom137       -4.209456e-39 -1.016841e-03
bigcom139       -4.207352e-39 -1.016387e-03
bigcom140       -4.207702e-39 -1.016757e-03
bigcom143       -4.207001e-39 -1.016157e-03
bigcom145       -4.207352e-39 -1.017110e-03
bigcom146       -4.208053e-39 -1.017576e-03
bigcom147       -4.212264e-39 -1.017880e-03
bigcom149       -4.206651e-39 -1.016785e-03
bigcom153       -4.210509e-39 -1.016654e-03
bigcom154       -4.209807e-39 -1.017133e-03
bigcom156       -4.208053e-39 -1.016134e-03
bigcom157       -4.210860e-39 -1.038641e-03
bigcom158       -4.207001e-39 -1.014786e-03
bigcom160       -4.207352e-39 -1.016602e-03
bigcom161       -4.207001e-39 -1.016038e-03
bigcom162       -4.207001e-39 -1.017515e-03
bigcom164       -4.206651e-39 -1.015613e-03
bigcom166       -4.210158e-39 -1.018197e-03
bigcom167       -4.212616e-39 -1.017583e-03
bigcom171       -4.209105e-39 -1.016876e-03
bigcom173       -4.207702e-39 -1.016954e-03
bigcom175       -4.207001e-39 -1.015520e-03
bigcom176       -4.206651e-39 -1.015855e-03
bigcom177       -4.207001e-39 -1.016189e-03
bigcom178       -4.207352e-39 -1.016449e-03
bigcom180       -4.207001e-39 -1.017238e-03
bigcom181       -4.210158e-39 -1.016640e-03
bigcom184       -4.207352e-39 -1.017871e-03
bigcom186       -4.206651e-39 -1.016134e-03
bigcom187       -4.207001e-39 -1.016775e-03
bigcom189       -4.209105e-39 -1.015486e-03
bigcom194       -4.208053e-39 -1.017445e-03
bigcom195       -4.207352e-39 -1.015519e-03
bigcom196       -4.207001e-39 -1.016727e-03
bigcom204       -4.208754e-39 -1.017137e-03
bigcom205       -4.207352e-39 -1.016511e-03
bigcom212       -4.206301e-39 -1.016911e-03
bigcom214       -4.207352e-39 -1.016526e-03
bigcom222       -4.206301e-39 -1.016787e-03
bigcom223       -4.207001e-39 -1.017059e-03
bigcom226       -4.207352e-39 -1.015883e-03
bigcom227       -4.207001e-39 -1.017031e-03
bigcom229       -4.207001e-39 -1.016642e-03
bigcom233       -4.207001e-39 -1.015506e-03
bigcom236       -4.206651e-39 -1.016750e-03
bigcom237       -4.207001e-39 -1.016223e-03
bigcom246       -4.209807e-39 -1.017205e-03
bigcom248       -4.211211e-39 -1.018025e-03
bigcom249       -4.207352e-39 -1.016433e-03
bigcom250        5.900467e-38  1.426080e-02
bigcom254       -4.206651e-39 -1.016606e-03
bigcom266       -4.207001e-39 -1.016046e-03
bigcom269       -4.208404e-39 -1.016630e-03
bigcom272       -4.207001e-39 -1.015212e-03
bigcom274       -4.221418e-39 -1.018949e-03
bigcom281       -4.208053e-39 -1.015363e-03
bigcom291       -4.207352e-39 -1.016240e-03
bigcom292       -4.206651e-39 -1.016228e-03
bigcom295       -4.207702e-39 -1.016006e-03
bigcom299       -4.207001e-39 -1.016113e-03
bigcom301       -4.209807e-39 -1.017346e-03
bigcom306       -4.207001e-39 -1.015889e-03
bigcom309       -4.208053e-39 -1.016360e-03
bigcom314       -4.207352e-39 -1.015529e-03
bigcom321       -4.209105e-39 -1.016513e-03
bigcom341       -4.207001e-39 -1.017184e-03
bigcom350       -4.206651e-39 -1.015470e-03
bigcom353       -4.206301e-39 -1.015505e-03
bigcom359       -4.206301e-39 -1.016246e-03
bigcom363       -4.207001e-39 -1.014597e-03
bigcom365       -4.207001e-39 -1.015697e-03
bigcom385       -4.207702e-39 -1.016029e-03
bigcom386       -4.207001e-39 -1.016848e-03
bigcom408       -4.209105e-39 -1.016845e-03
bigcom412       -4.207702e-39 -1.017291e-03
bigcom480       -4.207352e-39 -1.016873e-03
spin_vertex     -9.431279e-40 -2.276216e-04
membership_s1   -1.912358e-40 -4.581224e-05
membership_s3   -4.211562e-39 -1.017184e-03
membership_s4   -1.459551e-39 -3.523598e-04
membership_s5    8.950242e-40  2.165989e-04
membership_s6    2.071214e-40  4.665623e-05
membership_s7    3.392849e-39  8.200705e-04
membership_s8   -4.208754e-39 -1.015970e-03
membership_s9   -4.210860e-39 -1.016829e-03
membership_s11  -4.208404e-39 -1.016154e-03
membership_s12  -4.210158e-39 -1.017370e-03
membership_s14  -4.208404e-39 -1.015709e-03
membership_s15   1.906041e-39  4.610008e-04
membership_s16  -4.210509e-39 -1.034390e-03
membership_s17  -4.208404e-39 -1.016478e-03
membership_s18  -4.238068e-39 -1.023432e-03
membership_s20  -4.207702e-39 -1.016370e-03
membership_s21  -4.263829e-39 -1.031425e-03
membership_s22  -4.215429e-39 -1.017641e-03
membership_s24  -4.217541e-39 -1.017726e-03
membership_s25   7.077616e-38  1.710650e-02
membership_s26  -4.210860e-39 -1.015935e-03
membership_s27   2.168699e-39  5.241614e-04
membership_s28  -4.211913e-39 -1.017261e-03
membership_s30  -4.728552e-40 -1.139406e-04
membership_s31  -2.622023e-39 -6.329792e-04
membership_s32   1.795562e-39  4.342601e-04
membership_s33  -4.207702e-39 -1.015572e-03
membership_s36  -7.657927e-40 -1.848329e-04
membership_s37  -4.240914e-39 -1.024284e-03
V1              -1.015562e-39 -2.381102e-04
V2               2.512298e-39  6.100544e-04
pdi             -4.097149e-37 -9.673011e-02
adhesion         1.270416e-43  3.037004e-08
cohesion        -2.543415e-43 -6.080221e-08
inner           -8.514695e-44 -2.036090e-08
outer           -1.828716e-43 -4.379960e-08
ioratio         -5.562187e-39 -1.335878e-03
comsize         -4.697203e-43 -1.120286e-07
[1] "Dataset: all_TnotC Model GBM, run: 3 of 10 2015-06-18 12:10:58"
Iter   TrainDeviance   ValidDeviance   StepSize   Improve
     1        0.0559            -nan     0.0100   -0.0000
     2        0.0552            -nan     0.0100    0.0000
     3        0.0546            -nan     0.0100    0.0000
     4        0.0537            -nan     0.0100    0.0000
     5        0.0527            -nan     0.0100   -0.0000
     6        0.0519            -nan     0.0100   -0.0000
     7        0.0512            -nan     0.0100    0.0001
     8        0.0508            -nan     0.0100   -0.0000
     9        0.0498            -nan     0.0100   -0.0000
    10        0.0493            -nan     0.0100   -0.0000
    20        0.0451            -nan     0.0100   -0.0000
    40        0.0388            -nan     0.0100   -0.0000
    60        0.0342            -nan     0.0100   -0.0000
    80        0.0309            -nan     0.0100   -0.0000
   100        0.0282            -nan     0.0100   -0.0000
   120        0.0260            -nan     0.0100   -0.0000
   140        0.0241            -nan     0.0100   -0.0000
   160        0.0225            -nan     0.0100   -0.0000
   180        0.0213            -nan     0.0100   -0.0000
   200        0.0202            -nan     0.0100   -0.0000
   204        0.0200            -nan     0.0100   -0.0000

[1] "GBM variable coefficients"
                            var     rel.inf
V2                           V2 4.351404250
comsize                 comsize 3.608634238
ratio5                   ratio5 3.231921154
outer                     outer 3.163062635
membership_s25   membership_s25 2.927442393
graph16                 graph16 2.888417355
spin_vertex         spin_vertex 2.833387896
pagerank               pagerank 2.603686360
V1                           V1 2.520409205
ratio2                   ratio2 2.504769095
ioratio                 ioratio 2.435333562
orbit39                 orbit39 2.256822538
knn                         knn 2.065985815
ratio4                   ratio4 1.856396501
orbit18                 orbit18 1.757947758
ratio3                   ratio3 1.755238300
inner                     inner 1.714714509
ratio1                   ratio1 1.646737652
bet                         bet 1.614473538
orbit19                 orbit19 1.403074664
cohesion               cohesion 1.397314252
graph25                 graph25 1.328990963
orbit31                 orbit31 1.308003511
orbit27                 orbit27 1.288998668
fourth                   fourth 1.272270977
graph14                 graph14 1.176496880
graph18                 graph18 1.097319593
orbit36                 orbit36 1.050594166
graph20                 graph20 1.044641179
graph10                 graph10 1.039484734
orbit62                 orbit62 0.979057949
graph9                   graph9 0.976007147
walktrap_vertex walktrap_vertex 0.939829981
trans                     trans 0.934448563
graph17                 graph17 0.926720768
graph4                   graph4 0.925068613
orbit49                 orbit49 0.881452211
adhesion               adhesion 0.874657777
third                     third 0.861112786
graph11                 graph11 0.774618716
graph1                   graph1 0.754736479
graph13                 graph13 0.729929656
upto_fifth           upto_fifth 0.720994031
ratio6                   ratio6 0.694238919
upto_fourth         upto_fourth 0.677319362
graph12                 graph12 0.646037446
orbit20                 orbit20 0.608503320
orbit32                 orbit32 0.608322448
membership_s5     membership_s5 0.589669516
graph5                   graph5 0.589284846
membership_s36   membership_s36 0.580757219
graph15                 graph15 0.574043381
orbit45                 orbit45 0.570377607
orbit54                 orbit54 0.521245793
upto_sixth           upto_sixth 0.506935992
orbit1                   orbit1 0.502028873
orbit56                 orbit56 0.496448992
orbit63                 orbit63 0.495263084
orbit41                 orbit41 0.491847749
orbit35                 orbit35 0.478228887
graph3                   graph3 0.453841312
bigcom116             bigcom116 0.451762841
hubscore               hubscore 0.451663680
orbit22                 orbit22 0.449171980
orbit26                 orbit26 0.435715788
orbit28                 orbit28 0.431507454
orbit47                 orbit47 0.424554852
orbit13                 orbit13 0.408883568
graph7                   graph7 0.402824220
orbit7                   orbit7 0.393556313
coreness               coreness 0.377120265
orbit21                 orbit21 0.375183321
bigcom274             bigcom274 0.370979333
bigcom250             bigcom250 0.370473097
orbit51                 orbit51 0.361019771
orbit15                 orbit15 0.341553321
constraint           constraint 0.336277499
graph21                 graph21 0.332431091
graph6                   graph6 0.321828203
membership_s15   membership_s15 0.308512681
graph24                 graph24 0.304708817
orbit11                 orbit11 0.297200076
bigcom21               bigcom21 0.291528917
orbit25                 orbit25 0.286913081
orbit65                 orbit65 0.286573326
orbit24                 orbit24 0.274923445
graph23                 graph23 0.270357477
graph22                 graph22 0.268599456
orbit43                 orbit43 0.266212887
orbit66                 orbit66 0.262944625
orbit40                 orbit40 0.260905035
orbit37                 orbit37 0.259164104
orbit44                 orbit44 0.250664504
fifth                     fifth 0.249689622
orbit4                   orbit4 0.247858182
bigcom38               bigcom38 0.245367435
orbit16                 orbit16 0.232236622
orbit29                 orbit29 0.228340606
orbit12                 orbit12 0.220298429
orbit38                 orbit38 0.211796140
bigcom4                 bigcom4 0.208871560
orbit48                 orbit48 0.200709605
sixth                     sixth 0.193679790
orbit57                 orbit57 0.191337583
orbit23                 orbit23 0.186142459
close                     close 0.186111403
pdi                         pdi 0.185980488
graph19                 graph19 0.178805770
membership_s12   membership_s12 0.171499448
orbit6                   orbit6 0.169368653
graph28                 graph28 0.154969556
orbit46                 orbit46 0.154319783
orbit55                 orbit55 0.152836765
membership_s7     membership_s7 0.148858380
membership_s32   membership_s32 0.148596503
membership_s27   membership_s27 0.138794256
orbit33                 orbit33 0.135348035
orbit67                 orbit67 0.123569227
orbit50                 orbit50 0.119467507
graph27                 graph27 0.114519791
orbit58                 orbit58 0.113228469
bigcom22               bigcom22 0.099459631
bigcom28               bigcom28 0.088221857
graph29                 graph29 0.087016590
orbit9                   orbit9 0.081243331
orbit17                 orbit17 0.079448373
selfinter             selfinter 0.078578254
graph2                   graph2 0.078478054
evcent                   evcent 0.076470084
orbit61                 orbit61 0.073618621
bigcom44               bigcom44 0.072909155
orbit69                 orbit69 0.072353224
graph0                   graph0 0.064024650
second                   second 0.057291730
orbit42                 orbit42 0.052327031
bigcom1                 bigcom1 0.051685689
orbit52                 orbit52 0.051584871
orbit64                 orbit64 0.049314324
upto_second         upto_second 0.047321175
bigcom157             bigcom157 0.032661740
graph8                   graph8 0.032395105
upto_third           upto_third 0.026748769
graph26                 graph26 0.025273277
orbit70                 orbit70 0.024602889
orbit10                 orbit10 0.023301947
orbit71                 orbit71 0.023142602
orbit30                 orbit30 0.020123169
bigcom40               bigcom40 0.019542907
orbit2                   orbit2 0.018479700
orbit5                   orbit5 0.014498396
membership_s4     membership_s4 0.011450966
bigcom3                 bigcom3 0.009826206
membership_s30   membership_s30 0.007032743
ecc                         ecc 0.004252077
orbit0                   orbit0 0.000000000
orbit3                   orbit3 0.000000000
orbit8                   orbit8 0.000000000
orbit14                 orbit14 0.000000000
orbit34                 orbit34 0.000000000
orbit53                 orbit53 0.000000000
orbit59                 orbit59 0.000000000
orbit60                 orbit60 0.000000000
orbit68                 orbit68 0.000000000
orbit72                 orbit72 0.000000000
AP                           AP 0.000000000
eccrad                   eccrad 0.000000000
first                     first 0.000000000
bigcom2                 bigcom2 0.000000000
bigcom6                 bigcom6 0.000000000
bigcom8                 bigcom8 0.000000000
bigcom9                 bigcom9 0.000000000
bigcom11               bigcom11 0.000000000
bigcom13               bigcom13 0.000000000
bigcom15               bigcom15 0.000000000
bigcom16               bigcom16 0.000000000
bigcom24               bigcom24 0.000000000
bigcom26               bigcom26 0.000000000
bigcom30               bigcom30 0.000000000
bigcom31               bigcom31 0.000000000
bigcom32               bigcom32 0.000000000
bigcom33               bigcom33 0.000000000
bigcom34               bigcom34 0.000000000
bigcom36               bigcom36 0.000000000
bigcom37               bigcom37 0.000000000
bigcom39               bigcom39 0.000000000
bigcom43               bigcom43 0.000000000
bigcom46               bigcom46 0.000000000
bigcom47               bigcom47 0.000000000
bigcom49               bigcom49 0.000000000
bigcom50               bigcom50 0.000000000
bigcom51               bigcom51 0.000000000
bigcom52               bigcom52 0.000000000
bigcom54               bigcom54 0.000000000
bigcom56               bigcom56 0.000000000
bigcom62               bigcom62 0.000000000
bigcom66               bigcom66 0.000000000
bigcom68               bigcom68 0.000000000
bigcom69               bigcom69 0.000000000
bigcom71               bigcom71 0.000000000
bigcom72               bigcom72 0.000000000
bigcom73               bigcom73 0.000000000
bigcom74               bigcom74 0.000000000
bigcom75               bigcom75 0.000000000
bigcom76               bigcom76 0.000000000
bigcom77               bigcom77 0.000000000
bigcom79               bigcom79 0.000000000
bigcom80               bigcom80 0.000000000
bigcom82               bigcom82 0.000000000
bigcom83               bigcom83 0.000000000
bigcom84               bigcom84 0.000000000
bigcom85               bigcom85 0.000000000
bigcom87               bigcom87 0.000000000
bigcom89               bigcom89 0.000000000
bigcom91               bigcom91 0.000000000
bigcom92               bigcom92 0.000000000
bigcom93               bigcom93 0.000000000
bigcom96               bigcom96 0.000000000
bigcom97               bigcom97 0.000000000
bigcom98               bigcom98 0.000000000
bigcom99               bigcom99 0.000000000
bigcom101             bigcom101 0.000000000
bigcom104             bigcom104 0.000000000
bigcom106             bigcom106 0.000000000
bigcom109             bigcom109 0.000000000
bigcom113             bigcom113 0.000000000
bigcom120             bigcom120 0.000000000
bigcom123             bigcom123 0.000000000
bigcom126             bigcom126 0.000000000
bigcom127             bigcom127 0.000000000
bigcom137             bigcom137 0.000000000
bigcom139             bigcom139 0.000000000
bigcom140             bigcom140 0.000000000
bigcom143             bigcom143 0.000000000
bigcom145             bigcom145 0.000000000
bigcom146             bigcom146 0.000000000
bigcom147             bigcom147 0.000000000
bigcom149             bigcom149 0.000000000
bigcom153             bigcom153 0.000000000
bigcom154             bigcom154 0.000000000
bigcom156             bigcom156 0.000000000
bigcom158             bigcom158 0.000000000
bigcom160             bigcom160 0.000000000
bigcom161             bigcom161 0.000000000
bigcom162             bigcom162 0.000000000
bigcom164             bigcom164 0.000000000
bigcom166             bigcom166 0.000000000
bigcom167             bigcom167 0.000000000
bigcom171             bigcom171 0.000000000
bigcom173             bigcom173 0.000000000
bigcom175             bigcom175 0.000000000
bigcom176             bigcom176 0.000000000
bigcom177             bigcom177 0.000000000
bigcom178             bigcom178 0.000000000
bigcom180             bigcom180 0.000000000
bigcom181             bigcom181 0.000000000
bigcom184             bigcom184 0.000000000
bigcom186             bigcom186 0.000000000
bigcom187             bigcom187 0.000000000
bigcom189             bigcom189 0.000000000
bigcom194             bigcom194 0.000000000
bigcom195             bigcom195 0.000000000
bigcom196             bigcom196 0.000000000
bigcom204             bigcom204 0.000000000
bigcom205             bigcom205 0.000000000
bigcom212             bigcom212 0.000000000
bigcom214             bigcom214 0.000000000
bigcom222             bigcom222 0.000000000
bigcom223             bigcom223 0.000000000
bigcom226             bigcom226 0.000000000
bigcom227             bigcom227 0.000000000
bigcom229             bigcom229 0.000000000
bigcom233             bigcom233 0.000000000
bigcom236             bigcom236 0.000000000
bigcom237             bigcom237 0.000000000
bigcom246             bigcom246 0.000000000
bigcom248             bigcom248 0.000000000
bigcom249             bigcom249 0.000000000
bigcom254             bigcom254 0.000000000
bigcom266             bigcom266 0.000000000
bigcom269             bigcom269 0.000000000
bigcom272             bigcom272 0.000000000
bigcom281             bigcom281 0.000000000
bigcom291             bigcom291 0.000000000
bigcom292             bigcom292 0.000000000
bigcom295             bigcom295 0.000000000
bigcom299             bigcom299 0.000000000
bigcom301             bigcom301 0.000000000
bigcom306             bigcom306 0.000000000
bigcom309             bigcom309 0.000000000
bigcom314             bigcom314 0.000000000
bigcom321             bigcom321 0.000000000
bigcom341             bigcom341 0.000000000
bigcom350             bigcom350 0.000000000
bigcom353             bigcom353 0.000000000
bigcom359             bigcom359 0.000000000
bigcom363             bigcom363 0.000000000
bigcom365             bigcom365 0.000000000
bigcom385             bigcom385 0.000000000
bigcom386             bigcom386 0.000000000
bigcom408             bigcom408 0.000000000
bigcom412             bigcom412 0.000000000
bigcom480             bigcom480 0.000000000
membership_s1     membership_s1 0.000000000
membership_s3     membership_s3 0.000000000
membership_s6     membership_s6 0.000000000
membership_s8     membership_s8 0.000000000
membership_s9     membership_s9 0.000000000
membership_s11   membership_s11 0.000000000
membership_s14   membership_s14 0.000000000
membership_s16   membership_s16 0.000000000
membership_s17   membership_s17 0.000000000
membership_s18   membership_s18 0.000000000
membership_s20   membership_s20 0.000000000
membership_s21   membership_s21 0.000000000
membership_s22   membership_s22 0.000000000
membership_s24   membership_s24 0.000000000
membership_s26   membership_s26 0.000000000
membership_s28   membership_s28 0.000000000
membership_s31   membership_s31 0.000000000
membership_s33   membership_s33 0.000000000
membership_s37   membership_s37 0.000000000
[1] "Dataset: all_TnotC Model RF, run: 3 of 10 2015-06-18 12:14:20"
     |      Out-of-bag   |
Tree |      MSE  %Var(y) |
   1 | 0.009751   223.08 |
   2 | 0.008825   201.89 |
   3 | 0.007949   181.85 |
   4 | 0.007624   174.42 |
   5 | 0.007394   169.15 |
   6 | 0.006922   158.36 |
   7 | 0.007122   162.93 |
   8 | 0.006777   155.04 |
   9 | 0.006581   150.56 |
  10 | 0.006341   145.08 |
  11 | 0.006164   141.02 |
  12 | 0.006083   139.16 |
  13 |  0.00601   137.49 |
  14 | 0.005724   130.95 |
  15 | 0.005722   130.90 |
  16 | 0.005674   129.81 |
  17 | 0.005583   127.73 |
  18 | 0.005517   126.21 |
  19 | 0.005521   126.31 |
  20 | 0.005451   124.71 |
  21 | 0.005413   123.85 |
  22 |   0.0054   123.54 |
  23 | 0.005363   122.70 |
  24 | 0.005324   121.81 |
  25 | 0.005299   121.23 |
  26 | 0.005273   120.64 |
  27 | 0.005242   119.92 |
  28 | 0.005226   119.56 |
  29 | 0.005213   119.26 |
  30 |   0.0052   118.96 |
  31 | 0.005189   118.71 |
  32 | 0.005182   118.56 |
  33 | 0.005163   118.12 |
  34 | 0.005156   117.96 |
  35 | 0.005138   117.54 |
  36 | 0.005125   117.24 |
  37 | 0.005112   116.95 |
  38 | 0.005115   117.02 |
  39 | 0.005113   116.97 |
  40 | 0.005126   117.27 |
  41 | 0.005115   117.03 |
  42 | 0.005104   116.77 |
  43 | 0.005091   116.48 |
  44 | 0.005079   116.20 |
  45 | 0.005069   115.97 |
  46 |  0.00507   115.99 |
  47 | 0.005065   115.89 |
  48 | 0.005061   115.79 |
  49 | 0.005057   115.69 |
  50 | 0.005044   115.39 |
  51 | 0.005035   115.20 |
  52 | 0.005042   115.34 |
  53 | 0.005036   115.20 |
  54 | 0.005026   114.99 |
  55 | 0.005025   114.97 |
  56 | 0.005022   114.89 |
  57 |  0.00501   114.61 |
  58 | 0.005007   114.56 |
  59 | 0.005002   114.44 |
  60 | 0.004997   114.33 |
  61 | 0.004991   114.19 |
  62 | 0.004987   114.09 |
  63 | 0.004975   113.82 |
  64 |  0.00497   113.71 |
  65 | 0.004974   113.78 |
  66 |  0.00498   113.92 |
  67 | 0.004976   113.84 |
  68 | 0.004968   113.66 |
  69 | 0.004963   113.54 |
  70 | 0.004949   113.22 |
  71 | 0.004943   113.08 |
  72 | 0.004943   113.08 |
  73 | 0.004937   112.95 |
  74 | 0.004934   112.88 |
  75 | 0.004931   112.81 |
  76 | 0.004923   112.62 |
  77 | 0.004915   112.44 |
  78 | 0.004911   112.34 |
  79 | 0.004909   112.30 |
  80 | 0.004907   112.26 |
  81 | 0.004904   112.20 |
  82 | 0.004896   112.02 |
  83 | 0.004892   111.91 |
  84 | 0.004888   111.84 |
  85 | 0.004883   111.72 |
  86 | 0.004886   111.77 |
  87 | 0.004884   111.73 |
  88 | 0.004877   111.57 |
  89 | 0.004881   111.67 |
  90 | 0.004876   111.54 |
  91 | 0.004877   111.58 |
  92 | 0.004876   111.56 |
  93 | 0.004874   111.51 |
  94 | 0.004868   111.38 |
  95 | 0.004872   111.47 |
  96 | 0.004868   111.36 |
  97 | 0.004866   111.32 |
  98 | 0.004864   111.27 |
  99 | 0.004859   111.15 |
 100 | 0.004851   110.98 |
[1] "Random Forest variable coefficients"
                      %IncMSE IncNodePurity
graph5           2.346416e-03  1.488127e-01
graph6           2.816617e-03  1.101762e-01
graph7           2.840577e-03  1.687864e-01
graph8           4.868516e-04  5.474644e-02
graph9           2.309759e-03  1.910467e-01
graph10          2.532112e-03  5.045528e-01
graph11          5.988598e-03  3.551330e-01
graph12          4.915252e-03  3.003518e-01
graph13          1.996314e-03  3.129889e-01
graph14          3.988062e-03  4.327633e-01
graph15          1.658785e-03  2.311552e-01
graph16          1.405373e-03  2.243021e-01
graph17          5.894427e-03  4.360450e-01
graph18          2.952854e-04  9.004279e-02
graph19          1.248586e-03  3.033039e-01
graph20          1.815474e-03  4.297874e-01
graph21          3.475029e-03  2.745543e-01
graph22          1.437176e-04  9.087957e-02
graph23          3.266354e-03  3.500185e-01
graph24          1.192375e-03  1.246199e-01
graph25          5.881265e-03  2.438230e-01
graph26          3.457579e-04  7.301797e-02
graph27          1.468403e-04  1.043642e-01
graph28          1.521073e-04  8.150698e-02
graph29          6.608933e-05  1.952381e-02
orbit0           2.626026e-04  8.506532e-02
orbit1           3.880259e-03  4.220690e-01
orbit2           3.375151e-04  1.573976e-01
orbit3           4.663605e-04  1.162487e-01
orbit4           1.756836e-03  3.158678e-01
orbit5           4.282688e-03  2.033582e-01
orbit6           2.135319e-03  3.397774e-01
orbit7           1.112047e-04  9.155144e-02
orbit8           8.419192e-04  1.634332e-01
orbit9           6.708873e-04  2.475083e-01
orbit10          2.802360e-04  6.394585e-02
orbit11          1.650667e-03  8.631695e-02
orbit12          5.191954e-04  1.096505e-01
orbit13          6.399024e-04  6.629381e-02
orbit14          1.459081e-04  5.011099e-02
orbit15          5.605757e-03  3.035543e-01
orbit16          1.811547e-03  2.845197e-01
orbit17          1.578682e-03  2.953070e-01
orbit18          3.937018e-03  5.872335e-01
orbit19          2.666839e-03  3.868796e-01
orbit20          4.814020e-03  3.693519e-01
orbit21          3.899294e-03  1.116117e-01
orbit22          6.525224e-03  3.651285e-01
orbit23          5.134804e-04  1.827644e-01
orbit24          1.331296e-03  1.781550e-01
orbit25          1.446406e-03  1.117471e-01
orbit26          3.596638e-03  1.467725e-01
orbit27          3.017451e-03  3.998331e-01
orbit28          1.538955e-03  2.386807e-01
orbit29          9.597671e-04  1.443369e-01
orbit30          1.926508e-03  1.684894e-01
orbit31          3.111865e-03  6.103303e-01
orbit32          4.877078e-03  2.445452e-01
orbit33          5.561103e-04  9.998012e-02
orbit34          4.018022e-03  1.422991e-01
orbit35          2.422694e-03  4.838194e-01
orbit36          2.681641e-03  2.768665e-01
orbit37          3.085823e-03  2.131265e-01
orbit38          1.092867e-03  1.272804e-01
orbit39          5.615727e-03  4.022182e-01
orbit40          9.686716e-04  1.248711e-01
orbit41          2.253106e-03  2.777894e-01
orbit42          5.748568e-03  6.652023e-02
orbit43          1.097377e-03  1.026922e-01
orbit44          4.301978e-04  1.548241e-01
orbit45          2.861648e-03  3.034633e-01
orbit46          2.653503e-04  1.045495e-01
orbit47          6.503410e-04  1.626473e-01
orbit48          2.119129e-03  1.824207e-01
orbit49          1.430777e-03  1.832995e-01
orbit50          4.444967e-04  1.558936e-01
orbit51          1.165524e-03  1.228442e-01
orbit52          9.650176e-04  2.053302e-01
orbit53          1.164141e-03  1.073202e-01
orbit54          1.076780e-03  1.390298e-01
orbit55          2.693220e-03  1.517176e-01
orbit56          4.889728e-03  3.002243e-01
orbit57          1.496764e-03  1.527344e-01
orbit58          3.765600e-04  5.994141e-02
orbit59          2.789073e-04  1.565499e-01
orbit60          1.101260e-03  1.991782e-01
orbit61          8.513165e-04  7.597627e-02
orbit62          3.354065e-03  2.916110e-01
orbit63          4.069635e-05  3.314187e-02
orbit64          1.196292e-03  1.799369e-01
orbit65          1.410449e-03  8.934029e-02
orbit66          5.576829e-04  6.757994e-02
orbit67          9.969823e-04  7.477085e-02
orbit68          5.076130e-04  1.156190e-01
orbit69          5.669460e-04  4.576206e-02
orbit70          1.026944e-04  1.303763e-01
orbit71          6.554486e-04  3.149072e-02
orbit72          0.000000e+00  0.000000e+00
AP               0.000000e+00  1.500000e-02
bet              5.415244e-03  9.930563e-01
ecc              5.088677e-05  5.342410e-02
eccrad           1.017977e-04  7.330284e-02
close            1.547414e-03  2.458849e-01
constraint       6.153294e-04  2.498059e-01
coreness         7.694827e-04  1.779053e-01
knn              6.101956e-03  5.513476e-01
hubscore         1.865626e-03  3.603628e-01
pagerank         4.597569e-03  6.246313e-01
trans            1.634547e-03  1.739135e-01
evcent           1.525455e-03  2.814937e-01
first            6.449515e-04  1.897075e-01
upto_second      6.165508e-03  3.938195e-01
upto_third       1.525532e-03  3.436872e-01
upto_fourth      2.366189e-03  1.868489e-01
upto_fifth       1.386889e-03  2.848864e-01
upto_sixth       5.534589e-03  2.699948e-01
second           2.828079e-03  3.118789e-01
third            2.691731e-03  3.952482e-01
fourth           2.216106e-03  6.495144e-01
fifth            2.272796e-03  3.747344e-01
sixth            1.692323e-03  3.514459e-01
ratio1           5.092891e-03  4.361651e-01
ratio2           5.164470e-03  8.090243e-01
ratio3           3.083007e-03  7.124868e-01
ratio4           2.836354e-03  3.632992e-01
ratio5           2.482588e-03  9.332937e-01
ratio6           3.385752e-03  6.879948e-01
selfinter        1.724818e-05  2.175322e-02
walktrap_vertex  1.340237e-04  4.026759e-01
bigcom1          4.448023e-05  4.551921e-02
bigcom2          0.000000e+00  0.000000e+00
bigcom3         -7.199349e-06  2.195993e-02
bigcom4          2.225251e-05  6.199301e-02
bigcom6          0.000000e+00  0.000000e+00
bigcom8          2.080782e-05  2.727107e-02
bigcom9          0.000000e+00  2.168404e-21
bigcom11         0.000000e+00  0.000000e+00
bigcom13         0.000000e+00  0.000000e+00
bigcom15         0.000000e+00  0.000000e+00
bigcom16         0.000000e+00  0.000000e+00
bigcom21         8.097956e-05  1.699746e-01
bigcom22         3.298162e-05  1.074885e-01
bigcom24         0.000000e+00  0.000000e+00
bigcom26         0.000000e+00  0.000000e+00
bigcom28         8.986290e-05  1.256473e-01
bigcom30         0.000000e+00  0.000000e+00
bigcom31         0.000000e+00  0.000000e+00
bigcom32         0.000000e+00  0.000000e+00
bigcom33         0.000000e+00  0.000000e+00
bigcom34         0.000000e+00  0.000000e+00
bigcom36         0.000000e+00  0.000000e+00
bigcom37         0.000000e+00  0.000000e+00
bigcom38         5.241625e-05  3.288078e-01
bigcom39         0.000000e+00  0.000000e+00
bigcom40         1.909868e-05  4.753735e-02
bigcom43         0.000000e+00  0.000000e+00
bigcom44         3.662192e-06  6.502794e-02
bigcom46         0.000000e+00  4.336809e-21
bigcom47         0.000000e+00  0.000000e+00
bigcom49         0.000000e+00  0.000000e+00
bigcom50         0.000000e+00  0.000000e+00
bigcom51         0.000000e+00  0.000000e+00
bigcom52         0.000000e+00  0.000000e+00
bigcom54         0.000000e+00  0.000000e+00
bigcom56         0.000000e+00  1.734723e-20
bigcom62         0.000000e+00  0.000000e+00
bigcom66         0.000000e+00  0.000000e+00
bigcom68         0.000000e+00  0.000000e+00
bigcom69         0.000000e+00  0.000000e+00
bigcom71         0.000000e+00  0.000000e+00
bigcom72         0.000000e+00  4.336809e-21
bigcom73         0.000000e+00  0.000000e+00
bigcom74         0.000000e+00  0.000000e+00
bigcom75         0.000000e+00  0.000000e+00
bigcom76         0.000000e+00  0.000000e+00
bigcom77         0.000000e+00  0.000000e+00
bigcom79         0.000000e+00  0.000000e+00
bigcom80         0.000000e+00  0.000000e+00
bigcom82         0.000000e+00  0.000000e+00
bigcom83         0.000000e+00  0.000000e+00
bigcom84         0.000000e+00  0.000000e+00
bigcom85         0.000000e+00  0.000000e+00
bigcom87         0.000000e+00  0.000000e+00
bigcom89         0.000000e+00  0.000000e+00
bigcom91         0.000000e+00  0.000000e+00
bigcom92         0.000000e+00  0.000000e+00
bigcom93         0.000000e+00  0.000000e+00
bigcom96         0.000000e+00  0.000000e+00
bigcom97         0.000000e+00  0.000000e+00
bigcom98         0.000000e+00  0.000000e+00
bigcom99         0.000000e+00  0.000000e+00
bigcom101        0.000000e+00  0.000000e+00
bigcom104        0.000000e+00  0.000000e+00
bigcom106        0.000000e+00  0.000000e+00
bigcom109        0.000000e+00  0.000000e+00
bigcom113        0.000000e+00  0.000000e+00
bigcom116        8.169403e-05  1.151667e-01
bigcom120        0.000000e+00  0.000000e+00
bigcom123        0.000000e+00  0.000000e+00
bigcom126        0.000000e+00  0.000000e+00
bigcom127        4.134689e-05  3.106231e-01
bigcom137        0.000000e+00  0.000000e+00
bigcom139        0.000000e+00  0.000000e+00
bigcom140        0.000000e+00  0.000000e+00
bigcom143        0.000000e+00  0.000000e+00
bigcom145        0.000000e+00  0.000000e+00
bigcom146        0.000000e+00  0.000000e+00
bigcom147        0.000000e+00  0.000000e+00
bigcom149        0.000000e+00  0.000000e+00
bigcom153        0.000000e+00  0.000000e+00
bigcom154        0.000000e+00  0.000000e+00
bigcom156        0.000000e+00  0.000000e+00
bigcom157        0.000000e+00  0.000000e+00
bigcom158        0.000000e+00  0.000000e+00
bigcom160        0.000000e+00  0.000000e+00
bigcom161        0.000000e+00  3.469447e-20
bigcom162        0.000000e+00  0.000000e+00
bigcom164        0.000000e+00  0.000000e+00
bigcom166        0.000000e+00  0.000000e+00
bigcom167        0.000000e+00  0.000000e+00
bigcom171        0.000000e+00  0.000000e+00
bigcom173        0.000000e+00  0.000000e+00
bigcom175        0.000000e+00  0.000000e+00
bigcom176        0.000000e+00  0.000000e+00
bigcom177        0.000000e+00  0.000000e+00
bigcom178        0.000000e+00  0.000000e+00
bigcom180        0.000000e+00  0.000000e+00
bigcom181        0.000000e+00  0.000000e+00
bigcom184        0.000000e+00  0.000000e+00
bigcom186        0.000000e+00  0.000000e+00
bigcom187        0.000000e+00  0.000000e+00
bigcom189        0.000000e+00  0.000000e+00
bigcom194        0.000000e+00  0.000000e+00
bigcom195        0.000000e+00  0.000000e+00
bigcom196        0.000000e+00  0.000000e+00
bigcom204        0.000000e+00  0.000000e+00
bigcom205        0.000000e+00  0.000000e+00
bigcom212        0.000000e+00  0.000000e+00
bigcom214        0.000000e+00  0.000000e+00
bigcom222        0.000000e+00  0.000000e+00
bigcom223        0.000000e+00  0.000000e+00
bigcom226        0.000000e+00  0.000000e+00
bigcom227        0.000000e+00  0.000000e+00
bigcom229        0.000000e+00  0.000000e+00
bigcom233        0.000000e+00  0.000000e+00
bigcom236        0.000000e+00  0.000000e+00
bigcom237        0.000000e+00  0.000000e+00
bigcom246        0.000000e+00  0.000000e+00
bigcom248        0.000000e+00  0.000000e+00
bigcom249        0.000000e+00  0.000000e+00
bigcom250        7.224296e-05  2.361286e-01
bigcom254        0.000000e+00  1.040834e-19
bigcom266        0.000000e+00  0.000000e+00
bigcom269        0.000000e+00  0.000000e+00
bigcom272        0.000000e+00  0.000000e+00
bigcom274       -5.443092e-06  4.605862e-02
bigcom281        0.000000e+00  0.000000e+00
bigcom291        0.000000e+00  0.000000e+00
bigcom292        0.000000e+00  0.000000e+00
bigcom295        0.000000e+00  0.000000e+00
bigcom299        0.000000e+00  0.000000e+00
bigcom301        0.000000e+00  0.000000e+00
bigcom306        0.000000e+00  0.000000e+00
bigcom309        0.000000e+00  0.000000e+00
bigcom314        0.000000e+00  0.000000e+00
bigcom321        0.000000e+00  0.000000e+00
bigcom341        0.000000e+00  0.000000e+00
bigcom350        0.000000e+00  0.000000e+00
bigcom353        0.000000e+00  0.000000e+00
bigcom359        0.000000e+00  0.000000e+00
bigcom363        0.000000e+00  0.000000e+00
bigcom365        0.000000e+00  0.000000e+00
bigcom385        0.000000e+00  0.000000e+00
bigcom386        0.000000e+00  0.000000e+00
bigcom408        0.000000e+00  0.000000e+00
bigcom412        0.000000e+00  0.000000e+00
bigcom480        0.000000e+00  0.000000e+00
spin_vertex      3.232403e-04  5.976973e-01
membership_s1   -1.231055e-05  4.128071e-03
membership_s3    0.000000e+00  0.000000e+00
membership_s4    1.385367e-05  3.136741e-04
membership_s5    4.207036e-04  1.699670e-01
membership_s6    7.565441e-07  6.459413e-03
membership_s7    1.624777e-04  1.917955e-01
membership_s8    0.000000e+00  0.000000e+00
membership_s9    0.000000e+00  0.000000e+00
membership_s11   0.000000e+00  1.040834e-19
membership_s12  -4.193910e-05  1.352049e-01
membership_s14   0.000000e+00  0.000000e+00
membership_s15   1.700712e-05  5.749091e-02
membership_s16   0.000000e+00  0.000000e+00
membership_s17   0.000000e+00  0.000000e+00
membership_s18   2.817719e-07  1.515305e-02
membership_s20   0.000000e+00  0.000000e+00
membership_s21   0.000000e+00  0.000000e+00
membership_s22   0.000000e+00  0.000000e+00
membership_s24   0.000000e+00  0.000000e+00
membership_s25   1.028181e-04  2.909746e-01
membership_s26   0.000000e+00  0.000000e+00
membership_s27   8.618648e-05  3.059774e-01
membership_s28   0.000000e+00  0.000000e+00
membership_s30   2.519959e-05  5.832039e-02
membership_s31   0.000000e+00  0.000000e+00
membership_s32   7.117693e-05  3.717501e-01
membership_s33   0.000000e+00  0.000000e+00
membership_s36   1.561167e-04  1.191193e-01
membership_s37   0.000000e+00  0.000000e+00
V1               1.525795e-03  6.592048e-01
V2               2.373330e-03  1.317043e+00
pdi              1.898089e-05  3.203926e-02
adhesion         4.572248e-03  7.462478e-01
cohesion         4.508126e-03  7.158206e-01
inner            9.758475e-04  6.238243e-01
outer            7.292651e-04  9.493743e-01
ioratio          2.219301e-03  5.125046e-01
comsize          1.990528e-03  1.436658e+00
[1] "Dataset: all_TnotC Model GLM, run: 3 of 10 2015-06-18 12:16:57"
[1] "glmnet variable coefficients"
                         [,1]          [,2]
(Intercept)     -5.423952e+00 -5.424784e+00
graph0           4.174420e-42  8.829213e-07
graph1           2.401521e-44  4.950735e-09
graph2           5.387210e-43  9.109501e-08
graph3           7.266696e-46  1.655109e-10
graph4           2.683561e-47  3.026011e-12
graph5           6.322889e-45  1.722742e-10
graph6           5.348327e-45  1.223469e-09
graph7           1.000111e-45 -1.286318e-09
graph8          -1.448093e-42 -3.766936e-07
graph9           1.409965e-47  3.249429e-12
graph10          1.984913e-48  4.376620e-13
graph11          8.974064e-51 -2.024180e-15
graph12          3.640119e-47  8.298136e-12
graph13          1.188291e-46  2.711123e-11
graph14          3.604653e-47  8.493800e-12
graph15          5.834825e-45  1.370825e-09
graph16          9.002180e-47  1.966587e-11
graph17          2.444436e-46  5.601380e-11
graph18          5.378120e-45  1.260785e-09
graph19          2.024862e-46  4.145913e-11
graph20         -3.951563e-45 -1.053660e-09
graph21          1.845470e-45  4.122104e-10
graph22         -5.961265e-46 -2.686399e-10
graph23         -7.700893e-46 -2.335133e-10
graph24          1.485735e-45  2.932694e-10
graph25         -6.564775e-45 -1.933852e-09
graph26         -9.455039e-45 -2.579459e-09
graph27         -7.956799e-44 -2.101966e-08
graph28         -1.691107e-43 -4.329005e-08
graph29         -2.525038e-42 -6.359817e-07
orbit0           4.174420e-42  8.828120e-07
orbit1           2.948240e-43  6.957727e-08
orbit2          -4.508777e-44 -1.204917e-08
orbit3           5.387210e-43  9.106042e-08
orbit4           6.656881e-45  1.573104e-09
orbit5           5.175131e-46  1.127108e-10
orbit6           1.375783e-46  3.044749e-11
orbit7          -7.040847e-46 -1.796111e-10
orbit8           6.322889e-45  1.709184e-10
orbit9           2.003507e-43  4.786749e-08
orbit10          2.107876e-44  4.987226e-09
orbit11         -8.181521e-45 -2.138756e-09
orbit12          5.280654e-43  1.239061e-07
orbit13         -1.080520e-43 -2.833194e-08
orbit14         -1.448093e-42 -3.767195e-07
orbit15          1.903308e-46  4.527541e-11
orbit16          2.893766e-48  4.104382e-13
orbit17          1.040784e-46  2.476804e-11
orbit18         -4.647198e-48 -1.404174e-12
orbit19          1.252690e-47  2.915872e-12
orbit20          1.084361e-47  2.557404e-12
orbit21         -4.670495e-48 -1.216635e-12
orbit22          2.886914e-50  2.990651e-15
orbit23         -6.892406e-48 -1.749250e-12
orbit24          7.915687e-46  1.880236e-10
orbit25          8.504146e-46  2.049019e-10
orbit26         -1.353499e-47 -3.971699e-12
orbit27          4.317237e-45  1.024013e-09
orbit28          6.688354e-46  1.545395e-10
orbit29          5.603346e-46  1.317248e-10
orbit30         -7.618576e-47 -2.257805e-11
orbit31          5.685710e-47  1.288367e-11
orbit32          7.300895e-47  1.745941e-11
orbit33         -6.396262e-47 -1.631372e-11
orbit34          5.834825e-45  1.370660e-09
orbit35          6.706964e-45  1.601115e-09
orbit36         -2.891475e-46 -7.861146e-11
orbit37          8.873797e-46  2.107089e-10
orbit38         -3.290390e-46 -8.515543e-11
orbit39          1.247395e-44  2.979739e-09
orbit40          3.188758e-45  7.673388e-10
orbit41         -1.377945e-46 -4.357200e-11
orbit42         -5.832352e-46 -1.489536e-10
orbit43          1.664915e-44  3.977438e-09
orbit44         -6.406510e-45 -1.645424e-09
orbit45          3.750411e-44  8.990719e-09
orbit46          5.526104e-45  1.284713e-09
orbit47         -3.419264e-46 -1.090402e-10
orbit48          9.682477e-47  1.083006e-11
orbit49          2.863926e-44  6.689492e-09
orbit50         -1.061822e-44 -2.676975e-09
orbit51          1.262331e-44  2.944111e-09
orbit52          5.263731e-44  1.258086e-08
orbit53         -8.997487e-46 -2.776228e-10
orbit54          7.522818e-44  1.795915e-08
orbit55         -1.357318e-44 -3.436217e-09
orbit56          2.770970e-43  6.668408e-08
orbit57         -7.249898e-46 -2.479755e-10
orbit58         -8.258148e-45 -2.115010e-09
orbit59          5.315119e-44  1.262555e-08
orbit60          2.015397e-45  3.434127e-10
orbit61         -1.176588e-44 -3.019354e-09
orbit62          3.080200e-43  7.199961e-08
orbit63         -3.389891e-44 -8.903381e-09
orbit64         -1.071336e-44 -3.339606e-09
orbit65          3.048494e-43  7.055332e-08
orbit66          4.966189e-45  4.221510e-10
orbit67         -3.426734e-44 -8.748912e-09
orbit68         -7.698851e-44 -2.110545e-08
orbit69         -4.163990e-43 -1.058140e-07
orbit70         -4.001663e-43 -1.061688e-07
orbit71         -2.420252e-43 -6.144820e-08
orbit72         -2.525038e-42 -6.360515e-07
AP               8.043050e-42 -1.874645e-06
bet              6.097452e-46  1.056832e-10
ecc             -3.734425e-41 -6.216469e-06
eccrad          -2.240655e-40 -3.729862e-05
close            4.544491e-39  1.024245e-03
constraint       1.761571e-39  4.366193e-04
coreness         1.237078e-41  2.552803e-06
knn              8.626862e-43  2.086758e-07
hubscore         1.711699e-38  4.050395e-03
pagerank        -1.356544e-38 -3.322930e-03
trans           -2.593549e-39 -6.359823e-04
evcent           1.718644e-38  4.066691e-03
first            4.174420e-42  8.820652e-07
upto_second      3.207839e-43  7.486320e-08
upto_third       3.127618e-44  6.843005e-09
upto_fourth     -7.020282e-44 -1.797075e-08
upto_fifth       2.849465e-43  6.904275e-08
upto_sixth       6.369892e-43  1.552293e-07
second           3.281106e-43  7.663305e-08
third            5.807420e-45  6.171034e-10
fourth          -1.185779e-43 -2.785709e-08
fifth            1.637536e-43  4.118712e-08
sixth           -3.172340e-43 -7.664977e-08
ratio1           8.471803e-43  2.052293e-07
ratio2           2.794948e-42  6.977749e-07
ratio3          -5.055633e-43 -1.116590e-07
ratio4          -7.311457e-42 -1.782895e-06
ratio5          -5.339233e-42 -1.301516e-06
ratio6          -2.483264e-43 -5.981651e-08
selfinter        2.315416e-40  5.364332e-05
walktrap_vertex -1.491053e-39 -3.670619e-04
bigcom1         -4.325046e-40 -1.062918e-04
bigcom2         -4.438716e-39 -1.087639e-03
bigcom3         -1.343367e-39 -3.284932e-04
bigcom4          7.396690e-41  1.644347e-05
bigcom6         -4.437244e-39 -1.087257e-03
bigcom8         -8.991302e-40 -2.224046e-04
bigcom9         -4.454598e-39 -1.090704e-03
bigcom11        -4.442768e-39 -1.087571e-03
bigcom13        -4.446089e-39 -1.087822e-03
bigcom15        -4.448675e-39 -1.089027e-03
bigcom16        -4.439452e-39 -1.087075e-03
bigcom21         7.788771e-39  1.911509e-03
bigcom22         5.011610e-40  1.217031e-04
bigcom24        -4.436877e-39 -1.086495e-03
bigcom26        -4.468354e-39 -1.095090e-03
bigcom28         8.254047e-40  1.993812e-04
bigcom30        -4.478447e-39 -1.098282e-03
bigcom31        -4.435774e-39 -1.086011e-03
bigcom32        -4.441294e-39 -1.086274e-03
bigcom33        -4.435774e-39 -1.085339e-03
bigcom34        -4.436141e-39 -1.086576e-03
bigcom36        -4.440557e-39 -1.087907e-03
bigcom37        -4.436141e-39 -1.084327e-03
bigcom38         6.779402e-38  1.663475e-02
bigcom39        -4.446089e-39 -1.088837e-03
bigcom40        -3.394580e-40 -8.517844e-05
bigcom43        -4.438716e-39 -1.088060e-03
bigcom44         1.194816e-39  2.940807e-04
bigcom46        -4.443137e-39 -1.087535e-03
bigcom47        -4.440189e-39 -1.086941e-03
bigcom49        -4.439820e-39 -1.087507e-03
bigcom50        -4.438716e-39 -1.087063e-03
bigcom51        -4.436509e-39 -1.087036e-03
bigcom52        -4.436877e-39 -1.086659e-03
bigcom54        -4.436509e-39 -1.086103e-03
bigcom56        -4.441294e-39 -1.089049e-03
bigcom62        -4.436877e-39 -1.086110e-03
bigcom66        -4.436509e-39 -1.085670e-03
bigcom68        -4.436877e-39 -1.086270e-03
bigcom69        -4.440557e-39 -1.086525e-03
bigcom71        -4.439820e-39 -1.087904e-03
bigcom72        -4.437244e-39 -1.086468e-03
bigcom73        -4.442399e-39 -1.087699e-03
bigcom74        -4.440557e-39 -1.087732e-03
bigcom75        -4.436509e-39 -1.085790e-03
bigcom76        -4.438348e-39 -1.087561e-03
bigcom77        -4.438716e-39 -1.087321e-03
bigcom79        -4.436509e-39 -1.086315e-03
bigcom80        -4.438348e-39 -1.085675e-03
bigcom82        -4.438348e-39 -1.087688e-03
bigcom83        -4.436509e-39 -1.084878e-03
bigcom84        -4.437612e-39 -1.087833e-03
bigcom85        -4.437244e-39 -1.086796e-03
bigcom87        -4.439084e-39 -1.086443e-03
bigcom89        -4.436509e-39 -1.086348e-03
bigcom91        -4.439084e-39 -1.087771e-03
bigcom92        -4.447566e-39 -1.088232e-03
bigcom93        -4.436509e-39 -1.085445e-03
bigcom96        -4.436141e-39 -1.085741e-03
bigcom97        -4.440557e-39 -1.087983e-03
bigcom98        -4.436877e-39 -1.085860e-03
bigcom99        -4.436509e-39 -1.084260e-03
bigcom101       -4.442399e-39 -1.087608e-03
bigcom104       -4.439452e-39 -1.088121e-03
bigcom106       -4.437612e-39 -1.085757e-03
bigcom109       -4.436877e-39 -1.086743e-03
bigcom113       -4.437612e-39 -1.086557e-03
bigcom116        1.807941e-38  4.437211e-03
bigcom120       -4.436877e-39 -1.085267e-03
bigcom123       -4.437244e-39 -1.087102e-03
bigcom126       -4.436141e-39 -1.084667e-03
bigcom127        1.219087e-37  2.991124e-02
bigcom137       -4.438716e-39 -1.086779e-03
bigcom139       -4.436877e-39 -1.086286e-03
bigcom140       -4.437244e-39 -1.086887e-03
bigcom143       -4.436877e-39 -1.085325e-03
bigcom145       -4.436877e-39 -1.087911e-03
bigcom146       -4.437244e-39 -1.087056e-03
bigcom147       -4.442399e-39 -1.090243e-03
bigcom149       -4.436509e-39 -1.087730e-03
bigcom153       -4.439820e-39 -1.086236e-03
bigcom154       -4.439820e-39 -1.087543e-03
bigcom156       -4.437612e-39 -1.086097e-03
bigcom157       -4.440189e-39 -1.110603e-03
bigcom158       -4.436141e-39 -1.084515e-03
bigcom160       -4.436509e-39 -1.086395e-03
bigcom161       -4.436509e-39 -1.086513e-03
bigcom162       -4.436509e-39 -1.087817e-03
bigcom164       -4.436509e-39 -1.085656e-03
bigcom166       -4.439820e-39 -1.088796e-03
bigcom167       -4.442768e-39 -1.088288e-03
bigcom171       -4.438348e-39 -1.088027e-03
bigcom173       -4.436877e-39 -1.086905e-03
bigcom175       -4.436509e-39 -1.085419e-03
bigcom176       -4.436509e-39 -1.085854e-03
bigcom177       -4.436509e-39 -1.087275e-03
bigcom178       -4.437244e-39 -1.086713e-03
bigcom180       -4.436509e-39 -1.087975e-03
bigcom181       -4.440925e-39 -1.087980e-03
bigcom184       -4.436141e-39 -1.088118e-03
bigcom186       -4.436509e-39 -1.086400e-03
bigcom187       -4.436509e-39 -1.086939e-03
bigcom189       -4.438716e-39 -1.085893e-03
bigcom194       -4.437244e-39 -1.088035e-03
bigcom195       -4.436141e-39 -1.085743e-03
bigcom196       -4.436141e-39 -1.086708e-03
bigcom204       -4.437980e-39 -1.087337e-03
bigcom205       -4.436877e-39 -1.086432e-03
bigcom212       -4.436509e-39 -1.087377e-03
bigcom214       -4.437244e-39 -1.086861e-03
bigcom222       -4.436509e-39 -1.086791e-03
bigcom223       -4.436141e-39 -1.086785e-03
bigcom226       -4.436877e-39 -1.086061e-03
bigcom227       -4.436509e-39 -1.087427e-03
bigcom229       -4.436509e-39 -1.085980e-03
bigcom233       -4.436141e-39 -1.084953e-03
bigcom236       -4.436509e-39 -1.086244e-03
bigcom237       -4.436141e-39 -1.086847e-03
bigcom246       -4.439084e-39 -1.087693e-03
bigcom248       -4.441294e-39 -1.089659e-03
bigcom249       -4.436141e-39 -1.085873e-03
bigcom250        6.298366e-38  1.545353e-02
bigcom254       -4.437244e-39 -1.086739e-03
bigcom266       -4.436141e-39 -1.085957e-03
bigcom269       -4.437244e-39 -1.087122e-03
bigcom272       -4.436141e-39 -1.084989e-03
bigcom274        1.667540e-38  4.089523e-03
bigcom281       -4.437612e-39 -1.085702e-03
bigcom291       -4.436509e-39 -1.086748e-03
bigcom292       -4.436141e-39 -1.086186e-03
bigcom295       -4.436877e-39 -1.085585e-03
bigcom299       -4.436509e-39 -1.086194e-03
bigcom301       -4.439452e-39 -1.088035e-03
bigcom306       -4.435774e-39 -1.086179e-03
bigcom309       -4.437612e-39 -1.086299e-03
bigcom314       -4.436509e-39 -1.085106e-03
bigcom321       -4.438348e-39 -1.086386e-03
bigcom341       -4.436509e-39 -1.087231e-03
bigcom350       -4.436509e-39 -1.085719e-03
bigcom353       -4.436509e-39 -1.085846e-03
bigcom359       -4.436509e-39 -1.086616e-03
bigcom363       -4.436509e-39 -1.084445e-03
bigcom365       -4.436877e-39 -1.085686e-03
bigcom385       -4.437244e-39 -1.086058e-03
bigcom386       -4.436509e-39 -1.086671e-03
bigcom408       -4.437612e-39 -1.086872e-03
bigcom412       -4.436877e-39 -1.088579e-03
bigcom480       -4.436877e-39 -1.087691e-03
spin_vertex     -1.581952e-39 -3.824227e-04
membership_s1   -1.394730e-39 -3.401391e-04
membership_s3   -4.441662e-39 -1.087498e-03
membership_s4   -1.813334e-39 -4.465730e-04
membership_s5    1.798674e-39  4.406426e-04
membership_s6   -1.290045e-39 -3.184554e-04
membership_s7    3.415680e-39  8.385870e-04
membership_s8   -4.439084e-39 -1.086221e-03
membership_s9   -4.440189e-39 -1.086937e-03
membership_s11  -4.438716e-39 -1.086516e-03
membership_s12   7.334439e-38  1.799499e-02
membership_s14  -4.438348e-39 -1.086149e-03
membership_s15   1.748231e-39  4.303091e-04
membership_s16  -4.440189e-39 -1.106343e-03
membership_s17  -4.438348e-39 -1.086930e-03
membership_s18   6.247132e-39  1.530917e-03
membership_s20  -4.437244e-39 -1.086754e-03
membership_s21  -4.494237e-39 -1.101942e-03
membership_s22  -4.446089e-39 -1.087984e-03
membership_s24  -4.447936e-39 -1.088379e-03
membership_s25   7.054541e-38  1.730991e-02
membership_s26  -4.441294e-39 -1.086305e-03
membership_s27   1.787580e-39  4.389386e-04
membership_s28  -4.441662e-39 -1.087412e-03
membership_s30  -1.423986e-40 -3.589658e-05
membership_s31  -2.855918e-39 -6.984572e-04
membership_s32   1.507130e-39  3.703824e-04
membership_s33  -4.437244e-39 -1.086094e-03
membership_s36  -2.945555e-40 -7.159111e-05
membership_s37  -4.471713e-39 -1.095033e-03
V1              -4.846615e-40 -1.137103e-04
V2               5.604136e-39  1.379266e-03
pdi             -7.116239e-37 -1.853009e-01
adhesion         9.878502e-44  2.401216e-08
cohesion        -1.967130e-43 -4.781353e-08
inner           -3.099275e-44 -7.494295e-09
outer           -1.278387e-43 -3.112754e-08
ioratio         -6.274836e-39 -1.532904e-03
comsize         -5.231045e-43 -1.271862e-07
[1] "Dataset: all_TnotC Model GBM, run: 4 of 10 2015-06-18 12:16:58"
Iter   TrainDeviance   ValidDeviance   StepSize   Improve
     1        0.0559            -nan     0.0100   -0.0000
     2        0.0548            -nan     0.0100   -0.0000
     3        0.0540            -nan     0.0100    0.0001
     4        0.0527            -nan     0.0100   -0.0000
     5        0.0520            -nan     0.0100   -0.0000
     6        0.0513            -nan     0.0100   -0.0000
     7        0.0507            -nan     0.0100   -0.0000
     8        0.0499            -nan     0.0100   -0.0000
     9        0.0496            -nan     0.0100    0.0000
    10        0.0490            -nan     0.0100   -0.0000
    20        0.0452            -nan     0.0100   -0.0000
    40        0.0387            -nan     0.0100   -0.0000
    60        0.0343            -nan     0.0100   -0.0000
    80        0.0314            -nan     0.0100   -0.0000
   100        0.0288            -nan     0.0100   -0.0000
   120        0.0265            -nan     0.0100   -0.0000
   140        0.0247            -nan     0.0100   -0.0000
   160        0.0230            -nan     0.0100   -0.0000
   180        0.0216            -nan     0.0100   -0.0000
   200        0.0203            -nan     0.0100   -0.0000
   204        0.0201            -nan     0.0100   -0.0000

[1] "GBM variable coefficients"
                            var    rel.inf
V2                           V2 5.74463840
comsize                 comsize 4.11836525
V1                           V1 3.44884172
ratio5                   ratio5 3.38295721
outer                     outer 3.34226529
ratio3                   ratio3 3.16806244
spin_vertex         spin_vertex 2.97357123
ratio2                   ratio2 2.78408782
bet                         bet 2.54060113
membership_s25   membership_s25 2.50496495
ioratio                 ioratio 2.39588160
ratio1                   ratio1 2.31197125
graph16                 graph16 2.08159429
knn                         knn 1.76954423
ratio4                   ratio4 1.74421010
cohesion               cohesion 1.62890002
graph17                 graph17 1.53754239
orbit51                 orbit51 1.52306606
pagerank               pagerank 1.50723838
inner                     inner 1.34357906
adhesion               adhesion 1.27428125
orbit18                 orbit18 1.22412768
fourth                   fourth 1.14811661
graph12                 graph12 1.13590734
graph20                 graph20 1.11711380
orbit39                 orbit39 1.11420279
walktrap_vertex walktrap_vertex 1.02348748
graph25                 graph25 0.99895634
graph10                 graph10 0.97484489
orbit20                 orbit20 0.93943233
graph23                 graph23 0.93176794
graph18                 graph18 0.92472647
graph21                 graph21 0.83872786
orbit17                 orbit17 0.82594984
graph14                 graph14 0.82164489
graph15                 graph15 0.75726332
graph11                 graph11 0.75437159
hubscore               hubscore 0.74296653
orbit49                 orbit49 0.72273376
orbit19                 orbit19 0.70711025
orbit35                 orbit35 0.70696012
orbit42                 orbit42 0.68790973
graph5                   graph5 0.67600997
orbit28                 orbit28 0.65481689
orbit45                 orbit45 0.64025972
upto_third           upto_third 0.63274486
orbit36                 orbit36 0.62833410
graph13                 graph13 0.62520110
orbit27                 orbit27 0.61568778
orbit1                   orbit1 0.61177447
orbit56                 orbit56 0.60951495
orbit55                 orbit55 0.59870452
orbit13                 orbit13 0.58726265
trans                     trans 0.56724644
orbit26                 orbit26 0.56464284
orbit41                 orbit41 0.55531168
orbit43                 orbit43 0.55093949
orbit64                 orbit64 0.53347411
orbit9                   orbit9 0.53325107
orbit5                   orbit5 0.52027462
bigcom250             bigcom250 0.51135466
upto_sixth           upto_sixth 0.51055875
orbit25                 orbit25 0.49469336
membership_s32   membership_s32 0.47012059
orbit21                 orbit21 0.45179210
orbit37                 orbit37 0.43970680
graph4                   graph4 0.43362703
membership_s5     membership_s5 0.42647367
orbit32                 orbit32 0.41571640
bigcom274             bigcom274 0.41388253
ratio6                   ratio6 0.37596116
graph9                   graph9 0.36027074
orbit38                 orbit38 0.35690295
evcent                   evcent 0.35090972
bigcom38               bigcom38 0.34413378
third                     third 0.34390309
bigcom116             bigcom116 0.32291654
orbit53                 orbit53 0.31990286
membership_s12   membership_s12 0.31738120
orbit16                 orbit16 0.31070168
orbit31                 orbit31 0.31048710
fifth                     fifth 0.28997431
orbit62                 orbit62 0.27966812
membership_s15   membership_s15 0.26972596
graph6                   graph6 0.26926733
pdi                         pdi 0.26716912
orbit24                 orbit24 0.26220683
sixth                     sixth 0.24960846
orbit67                 orbit67 0.24908953
bigcom21               bigcom21 0.22757309
orbit52                 orbit52 0.22600826
orbit71                 orbit71 0.21458552
orbit46                 orbit46 0.20909016
graph7                   graph7 0.20503998
orbit50                 orbit50 0.20218915
graph19                 graph19 0.19419128
graph1                   graph1 0.19402601
orbit4                   orbit4 0.18985649
bigcom3                 bigcom3 0.18413962
graph24                 graph24 0.18088317
graph0                   graph0 0.17830024
orbit40                 orbit40 0.17552016
orbit57                 orbit57 0.17293967
orbit54                 orbit54 0.17131534
orbit11                 orbit11 0.17090521
orbit15                 orbit15 0.16705674
coreness               coreness 0.16580586
graph3                   graph3 0.16511505
graph2                   graph2 0.16282049
upto_second         upto_second 0.15535457
membership_s27   membership_s27 0.15092622
orbit10                 orbit10 0.14589816
graph22                 graph22 0.14576281
orbit48                 orbit48 0.13922816
upto_fourth         upto_fourth 0.13860575
orbit2                   orbit2 0.12226230
bigcom40               bigcom40 0.11608215
membership_s30   membership_s30 0.11521557
membership_s36   membership_s36 0.11512576
orbit58                 orbit58 0.11234064
orbit47                 orbit47 0.10152871
orbit65                 orbit65 0.09341016
orbit7                   orbit7 0.08846285
graph28                 graph28 0.08742462
orbit68                 orbit68 0.07734890
upto_fifth           upto_fifth 0.07372888
orbit69                 orbit69 0.07295071
membership_s7     membership_s7 0.06790190
bigcom22               bigcom22 0.06774013
orbit30                 orbit30 0.06716670
orbit59                 orbit59 0.06218944
orbit33                 orbit33 0.05841601
orbit29                 orbit29 0.05383775
orbit6                   orbit6 0.05305252
constraint           constraint 0.04987617
ecc                         ecc 0.04347287
second                   second 0.03833318
bigcom157             bigcom157 0.03688220
membership_s18   membership_s18 0.02905864
close                     close 0.02499904
bigcom44               bigcom44 0.02480750
selfinter             selfinter 0.02318797
graph29                 graph29 0.02233132
orbit44                 orbit44 0.02096245
orbit60                 orbit60 0.02037292
orbit61                 orbit61 0.01876969
membership_s1     membership_s1 0.01831480
bigcom1                 bigcom1 0.01343835
orbit22                 orbit22 0.01284808
membership_s31   membership_s31 0.01007144
graph27                 graph27 0.00490728
graph8                   graph8 0.00000000
graph26                 graph26 0.00000000
orbit0                   orbit0 0.00000000
orbit3                   orbit3 0.00000000
orbit8                   orbit8 0.00000000
orbit12                 orbit12 0.00000000
orbit14                 orbit14 0.00000000
orbit23                 orbit23 0.00000000
orbit34                 orbit34 0.00000000
orbit63                 orbit63 0.00000000
orbit66                 orbit66 0.00000000
orbit70                 orbit70 0.00000000
orbit72                 orbit72 0.00000000
AP                           AP 0.00000000
eccrad                   eccrad 0.00000000
first                     first 0.00000000
bigcom2                 bigcom2 0.00000000
bigcom4                 bigcom4 0.00000000
bigcom6                 bigcom6 0.00000000
bigcom8                 bigcom8 0.00000000
bigcom9                 bigcom9 0.00000000
bigcom11               bigcom11 0.00000000
bigcom13               bigcom13 0.00000000
bigcom15               bigcom15 0.00000000
bigcom16               bigcom16 0.00000000
bigcom24               bigcom24 0.00000000
bigcom26               bigcom26 0.00000000
bigcom28               bigcom28 0.00000000
bigcom30               bigcom30 0.00000000
bigcom31               bigcom31 0.00000000
bigcom32               bigcom32 0.00000000
bigcom33               bigcom33 0.00000000
bigcom34               bigcom34 0.00000000
bigcom36               bigcom36 0.00000000
bigcom37               bigcom37 0.00000000
bigcom39               bigcom39 0.00000000
bigcom43               bigcom43 0.00000000
bigcom46               bigcom46 0.00000000
bigcom47               bigcom47 0.00000000
bigcom49               bigcom49 0.00000000
bigcom50               bigcom50 0.00000000
bigcom51               bigcom51 0.00000000
bigcom52               bigcom52 0.00000000
bigcom54               bigcom54 0.00000000
bigcom56               bigcom56 0.00000000
bigcom62               bigcom62 0.00000000
bigcom66               bigcom66 0.00000000
bigcom68               bigcom68 0.00000000
bigcom69               bigcom69 0.00000000
bigcom71               bigcom71 0.00000000
bigcom72               bigcom72 0.00000000
bigcom73               bigcom73 0.00000000
bigcom74               bigcom74 0.00000000
bigcom75               bigcom75 0.00000000
bigcom76               bigcom76 0.00000000
bigcom77               bigcom77 0.00000000
bigcom79               bigcom79 0.00000000
bigcom80               bigcom80 0.00000000
bigcom82               bigcom82 0.00000000
bigcom83               bigcom83 0.00000000
bigcom84               bigcom84 0.00000000
bigcom85               bigcom85 0.00000000
bigcom87               bigcom87 0.00000000
bigcom89               bigcom89 0.00000000
bigcom91               bigcom91 0.00000000
bigcom92               bigcom92 0.00000000
bigcom93               bigcom93 0.00000000
bigcom96               bigcom96 0.00000000
bigcom97               bigcom97 0.00000000
bigcom98               bigcom98 0.00000000
bigcom99               bigcom99 0.00000000
bigcom101             bigcom101 0.00000000
bigcom104             bigcom104 0.00000000
bigcom106             bigcom106 0.00000000
bigcom109             bigcom109 0.00000000
bigcom113             bigcom113 0.00000000
bigcom120             bigcom120 0.00000000
bigcom123             bigcom123 0.00000000
bigcom126             bigcom126 0.00000000
bigcom127             bigcom127 0.00000000
bigcom137             bigcom137 0.00000000
bigcom139             bigcom139 0.00000000
bigcom140             bigcom140 0.00000000
bigcom143             bigcom143 0.00000000
bigcom145             bigcom145 0.00000000
bigcom146             bigcom146 0.00000000
bigcom147             bigcom147 0.00000000
bigcom149             bigcom149 0.00000000
bigcom153             bigcom153 0.00000000
bigcom154             bigcom154 0.00000000
bigcom156             bigcom156 0.00000000
bigcom158             bigcom158 0.00000000
bigcom160             bigcom160 0.00000000
bigcom161             bigcom161 0.00000000
bigcom162             bigcom162 0.00000000
bigcom164             bigcom164 0.00000000
bigcom166             bigcom166 0.00000000
bigcom167             bigcom167 0.00000000
bigcom171             bigcom171 0.00000000
bigcom173             bigcom173 0.00000000
bigcom175             bigcom175 0.00000000
bigcom176             bigcom176 0.00000000
bigcom177             bigcom177 0.00000000
bigcom178             bigcom178 0.00000000
bigcom180             bigcom180 0.00000000
bigcom181             bigcom181 0.00000000
bigcom184             bigcom184 0.00000000
bigcom186             bigcom186 0.00000000
bigcom187             bigcom187 0.00000000
bigcom189             bigcom189 0.00000000
bigcom194             bigcom194 0.00000000
bigcom195             bigcom195 0.00000000
bigcom196             bigcom196 0.00000000
bigcom204             bigcom204 0.00000000
bigcom205             bigcom205 0.00000000
bigcom212             bigcom212 0.00000000
bigcom214             bigcom214 0.00000000
bigcom222             bigcom222 0.00000000
bigcom223             bigcom223 0.00000000
bigcom226             bigcom226 0.00000000
bigcom227             bigcom227 0.00000000
bigcom229             bigcom229 0.00000000
bigcom233             bigcom233 0.00000000
bigcom236             bigcom236 0.00000000
bigcom237             bigcom237 0.00000000
bigcom246             bigcom246 0.00000000
bigcom248             bigcom248 0.00000000
bigcom249             bigcom249 0.00000000
bigcom254             bigcom254 0.00000000
bigcom266             bigcom266 0.00000000
bigcom269             bigcom269 0.00000000
bigcom272             bigcom272 0.00000000
bigcom281             bigcom281 0.00000000
bigcom291             bigcom291 0.00000000
bigcom292             bigcom292 0.00000000
bigcom295             bigcom295 0.00000000
bigcom299             bigcom299 0.00000000
bigcom301             bigcom301 0.00000000
bigcom306             bigcom306 0.00000000
bigcom309             bigcom309 0.00000000
bigcom314             bigcom314 0.00000000
bigcom321             bigcom321 0.00000000
bigcom341             bigcom341 0.00000000
bigcom350             bigcom350 0.00000000
bigcom353             bigcom353 0.00000000
bigcom359             bigcom359 0.00000000
bigcom363             bigcom363 0.00000000
bigcom365             bigcom365 0.00000000
bigcom385             bigcom385 0.00000000
bigcom386             bigcom386 0.00000000
bigcom408             bigcom408 0.00000000
bigcom412             bigcom412 0.00000000
bigcom480             bigcom480 0.00000000
membership_s3     membership_s3 0.00000000
membership_s4     membership_s4 0.00000000
membership_s6     membership_s6 0.00000000
membership_s8     membership_s8 0.00000000
membership_s9     membership_s9 0.00000000
membership_s11   membership_s11 0.00000000
membership_s14   membership_s14 0.00000000
membership_s16   membership_s16 0.00000000
membership_s17   membership_s17 0.00000000
membership_s20   membership_s20 0.00000000
membership_s21   membership_s21 0.00000000
membership_s22   membership_s22 0.00000000
membership_s24   membership_s24 0.00000000
membership_s26   membership_s26 0.00000000
membership_s28   membership_s28 0.00000000
membership_s33   membership_s33 0.00000000
membership_s37   membership_s37 0.00000000
[1] "Dataset: all_TnotC Model RF, run: 4 of 10 2015-06-18 12:20:20"
     |      Out-of-bag   |
Tree |      MSE  %Var(y) |
   1 | 0.007867   179.33 |
   2 |  0.00827   188.51 |
   3 | 0.007495   170.84 |
   4 |  0.00718   163.66 |
   5 | 0.006825   155.58 |
   6 | 0.006713   153.03 |
   7 | 0.006559   149.52 |
   8 | 0.006356   144.88 |
   9 | 0.006296   143.51 |
  10 | 0.006063   138.21 |
  11 | 0.005961   135.88 |
  12 | 0.006019   137.19 |
  13 | 0.005844   133.22 |
  14 | 0.005651   128.81 |
  15 | 0.005568   126.93 |
  16 | 0.005431   123.81 |
  17 | 0.005426   123.68 |
  18 | 0.005415   123.43 |
  19 | 0.005393   122.92 |
  20 | 0.005317   121.20 |
  21 | 0.005236   119.35 |
  22 | 0.005258   119.85 |
  23 | 0.005244   119.54 |
  24 | 0.005221   119.02 |
  25 | 0.005195   118.42 |
  26 |  0.00519   118.30 |
  27 | 0.005165   117.73 |
  28 | 0.005156   117.53 |
  29 | 0.005116   116.63 |
  30 | 0.005124   116.79 |
  31 |   0.0051   116.25 |
  32 |  0.00509   116.03 |
  33 | 0.005086   115.92 |
  34 | 0.005086   115.94 |
  35 | 0.005082   115.83 |
  36 | 0.005092   116.07 |
  37 | 0.005079   115.78 |
  38 | 0.005076   115.72 |
  39 | 0.005066   115.47 |
  40 | 0.005062   115.40 |
  41 | 0.005058   115.30 |
  42 | 0.005052   115.16 |
  43 | 0.005052   115.16 |
  44 | 0.005044   114.99 |
  45 | 0.005039   114.87 |
  46 | 0.005024   114.52 |
  47 | 0.005015   114.33 |
  48 | 0.005013   114.27 |
  49 | 0.005004   114.07 |
  50 | 0.004982   113.57 |
  51 | 0.004978   113.48 |
  52 | 0.004971   113.32 |
  53 | 0.004977   113.44 |
  54 | 0.004962   113.10 |
  55 | 0.004953   112.91 |
  56 | 0.004951   112.85 |
  57 | 0.004939   112.59 |
  58 | 0.004932   112.42 |
  59 |  0.00493   112.38 |
  60 | 0.004938   112.57 |
  61 | 0.004936   112.52 |
  62 | 0.004929   112.36 |
  63 | 0.004926   112.30 |
  64 |  0.00492   112.14 |
  65 | 0.004915   112.05 |
  66 | 0.004915   112.04 |
  67 | 0.004916   112.05 |
  68 | 0.004907   111.85 |
  69 | 0.004911   111.95 |
  70 | 0.004921   112.17 |
  71 | 0.004927   112.31 |
  72 | 0.004925   112.26 |
  73 |  0.00491   111.93 |
  74 | 0.004907   111.86 |
  75 | 0.004908   111.88 |
  76 | 0.004909   111.90 |
  77 | 0.004911   111.95 |
  78 | 0.004911   111.95 |
  79 | 0.004901   111.71 |
  80 | 0.004893   111.53 |
  81 | 0.004895   111.59 |
  82 | 0.004896   111.59 |
  83 | 0.004893   111.54 |
  84 | 0.004888   111.43 |
  85 | 0.004889   111.45 |
  86 |  0.00488   111.24 |
  87 | 0.004876   111.15 |
  88 | 0.004873   111.07 |
  89 | 0.004872   111.06 |
  90 | 0.004872   111.06 |
  91 | 0.004873   111.09 |
  92 |  0.00487   111.02 |
  93 |  0.00487   111.00 |
  94 |  0.00487   111.01 |
  95 | 0.004869   110.98 |
  96 | 0.004864   110.87 |
  97 | 0.004859   110.76 |
  98 | 0.004856   110.68 |
  99 | 0.004855   110.67 |
 100 | 0.004856   110.69 |
[1] "Random Forest variable coefficients"
                      %IncMSE IncNodePurity
graph5           1.445359e-03  1.777290e-01
graph6           2.131215e-03  1.647521e-01
graph7           8.362523e-04  1.611132e-01
graph8          -6.800838e-06  2.978488e-02
graph9           2.689107e-03  2.590015e-01
graph10          2.227035e-03  3.738354e-01
graph11          5.478287e-03  4.987583e-01
graph12          1.717312e-03  2.299063e-01
graph13          1.617035e-03  1.630232e-01
graph14          2.209623e-03  3.352584e-01
graph15          6.467964e-03  3.429188e-01
graph16          2.424483e-03  2.917878e-01
graph17          2.064410e-03  3.266221e-01
graph18          2.601627e-03  1.262916e-01
graph19          2.378397e-03  2.574835e-01
graph20          2.531945e-03  3.961792e-01
graph21          1.790089e-03  1.863275e-01
graph22          2.275486e-03  8.967346e-02
graph23          2.603858e-03  4.005789e-01
graph24          9.566054e-04  7.411024e-02
graph25          2.055114e-03  2.547092e-01
graph26          8.423627e-04  1.020811e-01
graph27          2.200239e-05  2.565455e-02
graph28          7.501451e-05  4.355397e-02
graph29          4.086269e-05  2.209367e-02
orbit0           4.153594e-04  1.075770e-01
orbit1           4.874458e-03  2.975236e-01
orbit2           1.148658e-04  6.613416e-02
orbit3           1.487899e-03  1.308304e-01
orbit4           1.851888e-03  3.891168e-01
orbit5           2.764310e-03  2.685008e-01
orbit6           4.052016e-03  3.483047e-01
orbit7           9.865470e-04  1.816856e-01
orbit8           3.040653e-03  1.192091e-01
orbit9           6.949339e-04  2.139952e-01
orbit10          2.027437e-03  1.887057e-01
orbit11          2.239555e-04  1.176703e-01
orbit12          1.941549e-03  7.992681e-02
orbit13          2.626387e-03  1.294056e-01
orbit14          2.889570e-05  1.526802e-02
orbit15          2.236913e-03  2.309393e-01
orbit16          2.757065e-03  2.100481e-01
orbit17          7.453848e-03  3.888505e-01
orbit18          4.439493e-03  4.678265e-01
orbit19          6.447967e-04  3.273744e-01
orbit20          6.293593e-03  5.836296e-01
orbit21          3.552373e-03  2.259052e-01
orbit22          9.534142e-04  2.467984e-01
orbit23          2.837338e-03  1.468561e-01
orbit24          3.746123e-03  2.890685e-01
orbit25          2.237761e-03  1.887143e-01
orbit26          3.368057e-03  1.894993e-01
orbit27          5.178735e-03  4.784330e-01
orbit28          4.772817e-03  2.349951e-01
orbit29          3.387022e-03  7.032285e-02
orbit30          1.101980e-03  1.275092e-01
orbit31          4.592401e-03  3.250505e-01
orbit32          1.804834e-03  1.567545e-01
orbit33          1.045089e-03  1.420415e-01
orbit34          4.449119e-03  1.797180e-01
orbit35          3.961252e-03  2.578102e-01
orbit36          1.585920e-03  3.134731e-01
orbit37          8.535352e-04  2.013414e-01
orbit38          2.267563e-03  1.042530e-01
orbit39          3.586226e-03  3.377019e-01
orbit40          1.784116e-03  1.497389e-01
orbit41          1.507243e-03  1.807596e-01
orbit42          7.053783e-03  1.651961e-01
orbit43          3.792524e-03  1.084527e-01
orbit44          1.283611e-04  3.617709e-02
orbit45          2.865742e-03  3.750171e-01
orbit46          7.870324e-04  6.039567e-02
orbit47          2.953905e-04  8.052310e-02
orbit48          7.761031e-04  7.564524e-02
orbit49          2.852017e-03  2.447640e-01
orbit50          3.749951e-04  2.029683e-01
orbit51          8.394375e-04  2.026459e-01
orbit52          4.801866e-03  1.580584e-01
orbit53          5.472519e-03  2.411804e-02
orbit54          3.347061e-04  1.898179e-01
orbit55          3.801884e-03  1.971436e-01
orbit56          5.105478e-03  4.453379e-01
orbit57          9.491770e-04  8.077799e-02
orbit58          2.366003e-04  1.341844e-01
orbit59          3.188289e-03  1.908046e-01
orbit60          1.476532e-03  1.840308e-01
orbit61          1.475543e-03  1.058018e-01
orbit62          4.230628e-03  3.575652e-01
orbit63          8.986551e-04  9.607541e-02
orbit64          1.420774e-03  3.205580e-01
orbit65          1.044506e-03  9.470142e-02
orbit66          6.928650e-05  2.300839e-02
orbit67          7.288055e-04  2.622841e-02
orbit68          6.248722e-05  1.406782e-01
orbit69          2.191342e-03  9.928905e-02
orbit70          3.521674e-05  1.379514e-03
orbit71          8.476240e-05  9.459349e-03
orbit72          1.708817e-06  4.848485e-03
AP               0.000000e+00  1.111307e-20
bet              5.932678e-03  1.230499e+00
ecc              3.832953e-05  6.211814e-02
eccrad           1.579136e-04  1.503839e-01
close            1.248474e-03  2.972522e-01
constraint       3.852036e-03  4.812512e-01
coreness         6.086064e-04  2.653179e-01
knn              3.823737e-03  3.363720e-01
hubscore         1.264619e-03  1.775004e-01
pagerank         5.131898e-03  6.388991e-01
trans            2.037478e-04  9.258668e-02
evcent           2.974053e-03  2.021758e-01
first            8.345302e-04  7.089546e-02
upto_second      1.890755e-03  1.663753e-01
upto_third       1.553518e-03  4.535354e-01
upto_fourth      2.038462e-03  2.378345e-01
upto_fifth       1.690601e-03  3.383812e-01
upto_sixth       2.292340e-03  2.346467e-01
second           2.087760e-03  2.726959e-01
third            4.571643e-03  4.352355e-01
fourth           3.445181e-03  6.248319e-01
fifth            3.239355e-03  4.837371e-01
sixth            1.408960e-03  3.793734e-01
ratio1           3.198781e-03  6.086864e-01
ratio2           8.568058e-03  1.077719e+00
ratio3           4.354471e-03  8.534731e-01
ratio4           1.170302e-03  5.530600e-01
ratio5           1.749951e-03  9.610045e-01
ratio6           2.028660e-03  6.795423e-01
selfinter       -4.462197e-06  5.848732e-02
walktrap_vertex  2.889196e-04  2.857610e-01
bigcom1          3.777329e-05  3.995623e-02
bigcom2          0.000000e+00  0.000000e+00
bigcom3          9.023645e-07  1.226139e-01
bigcom4          6.946687e-05  6.015570e-02
bigcom6          0.000000e+00  0.000000e+00
bigcom8          1.351917e-05  2.704650e-02
bigcom9          0.000000e+00  8.673617e-20
bigcom11         0.000000e+00  0.000000e+00
bigcom13         0.000000e+00  0.000000e+00
bigcom15         0.000000e+00  0.000000e+00
bigcom16         0.000000e+00  0.000000e+00
bigcom21         3.218265e-05  1.450335e-01
bigcom22         3.393631e-05  7.773313e-02
bigcom24         0.000000e+00  0.000000e+00
bigcom26         0.000000e+00  0.000000e+00
bigcom28         4.511024e-06  3.903635e-02
bigcom30         0.000000e+00  0.000000e+00
bigcom31         0.000000e+00  3.469447e-20
bigcom32         0.000000e+00  3.469447e-20
bigcom33         0.000000e+00  0.000000e+00
bigcom34         0.000000e+00  0.000000e+00
bigcom36         0.000000e+00  0.000000e+00
bigcom37         0.000000e+00  3.469447e-20
bigcom38         4.292142e-05  1.883134e-01
bigcom39         0.000000e+00  0.000000e+00
bigcom40         9.646993e-05  6.836585e-02
bigcom43         0.000000e+00  0.000000e+00
bigcom44         9.942548e-06  1.007021e-02
bigcom46         0.000000e+00  0.000000e+00
bigcom47         0.000000e+00  0.000000e+00
bigcom49         0.000000e+00  6.938894e-20
bigcom50         0.000000e+00  0.000000e+00
bigcom51         0.000000e+00  0.000000e+00
bigcom52         0.000000e+00  0.000000e+00
bigcom54         0.000000e+00  0.000000e+00
bigcom56         0.000000e+00  0.000000e+00
bigcom62         0.000000e+00  0.000000e+00
bigcom66         0.000000e+00  0.000000e+00
bigcom68         0.000000e+00  0.000000e+00
bigcom69         0.000000e+00  6.938894e-20
bigcom71         0.000000e+00  0.000000e+00
bigcom72         0.000000e+00  0.000000e+00
bigcom73         0.000000e+00  0.000000e+00
bigcom74         0.000000e+00  0.000000e+00
bigcom75         0.000000e+00  0.000000e+00
bigcom76         0.000000e+00  0.000000e+00
bigcom77         0.000000e+00  0.000000e+00
bigcom79         0.000000e+00  0.000000e+00
bigcom80         0.000000e+00  0.000000e+00
bigcom82         0.000000e+00  6.938894e-20
bigcom83         0.000000e+00  3.469447e-20
bigcom84         0.000000e+00  0.000000e+00
bigcom85         0.000000e+00  6.938894e-20
bigcom87         0.000000e+00  0.000000e+00
bigcom89         0.000000e+00  0.000000e+00
bigcom91         0.000000e+00  0.000000e+00
bigcom92         0.000000e+00  0.000000e+00
bigcom93         0.000000e+00  0.000000e+00
bigcom96         0.000000e+00  0.000000e+00
bigcom97         0.000000e+00  0.000000e+00
bigcom98         0.000000e+00  0.000000e+00
bigcom99         0.000000e+00  0.000000e+00
bigcom101        0.000000e+00  0.000000e+00
bigcom104        0.000000e+00  6.938894e-20
bigcom106        0.000000e+00  0.000000e+00
bigcom109        0.000000e+00  0.000000e+00
bigcom113        0.000000e+00  0.000000e+00
bigcom116        7.066790e-05  1.248187e-01
bigcom120        0.000000e+00  0.000000e+00
bigcom123        0.000000e+00  0.000000e+00
bigcom126        0.000000e+00  0.000000e+00
bigcom127        2.754091e-05  3.047152e-01
bigcom137        0.000000e+00  0.000000e+00
bigcom139        0.000000e+00  0.000000e+00
bigcom140        0.000000e+00  0.000000e+00
bigcom143        0.000000e+00  0.000000e+00
bigcom145        0.000000e+00  0.000000e+00
bigcom146        0.000000e+00  0.000000e+00
bigcom147        0.000000e+00  0.000000e+00
bigcom149        0.000000e+00  0.000000e+00
bigcom153        0.000000e+00  0.000000e+00
bigcom154        0.000000e+00  0.000000e+00
bigcom156        0.000000e+00  0.000000e+00
bigcom157        0.000000e+00  0.000000e+00
bigcom158        0.000000e+00  0.000000e+00
bigcom160        0.000000e+00  3.469447e-20
bigcom161        0.000000e+00  0.000000e+00
bigcom162        0.000000e+00  0.000000e+00
bigcom164        0.000000e+00  0.000000e+00
bigcom166        0.000000e+00  0.000000e+00
bigcom167        0.000000e+00  8.131516e-22
bigcom171        0.000000e+00  0.000000e+00
bigcom173        0.000000e+00  0.000000e+00
bigcom175        0.000000e+00  0.000000e+00
bigcom176        0.000000e+00  0.000000e+00
bigcom177        0.000000e+00  0.000000e+00
bigcom178        0.000000e+00  0.000000e+00
bigcom180        0.000000e+00  0.000000e+00
bigcom181        0.000000e+00  0.000000e+00
bigcom184        0.000000e+00  1.387779e-19
bigcom186        0.000000e+00  0.000000e+00
bigcom187        0.000000e+00  0.000000e+00
bigcom189        0.000000e+00  0.000000e+00
bigcom194        0.000000e+00  0.000000e+00
bigcom195        0.000000e+00  0.000000e+00
bigcom196        0.000000e+00  0.000000e+00
bigcom204        0.000000e+00  0.000000e+00
bigcom205        0.000000e+00  0.000000e+00
bigcom212        0.000000e+00  0.000000e+00
bigcom214        0.000000e+00  0.000000e+00
bigcom222        0.000000e+00  0.000000e+00
bigcom223        0.000000e+00  0.000000e+00
bigcom226        0.000000e+00  0.000000e+00
bigcom227        0.000000e+00  6.938894e-20
bigcom229        0.000000e+00  0.000000e+00
bigcom233        0.000000e+00  0.000000e+00
bigcom236        0.000000e+00  0.000000e+00
bigcom237        0.000000e+00  0.000000e+00
bigcom246        0.000000e+00  0.000000e+00
bigcom248        0.000000e+00  0.000000e+00
bigcom249        0.000000e+00  0.000000e+00
bigcom250        7.653686e-05  1.756285e-01
bigcom254        0.000000e+00  0.000000e+00
bigcom266        0.000000e+00  0.000000e+00
bigcom269        0.000000e+00  0.000000e+00
bigcom272        0.000000e+00  0.000000e+00
bigcom274        1.067838e-05  5.016346e-02
bigcom281        0.000000e+00  6.938894e-20
bigcom291        0.000000e+00  0.000000e+00
bigcom292        0.000000e+00  0.000000e+00
bigcom295        0.000000e+00  0.000000e+00
bigcom299        0.000000e+00  0.000000e+00
bigcom301        0.000000e+00  0.000000e+00
bigcom306        0.000000e+00  0.000000e+00
bigcom309        0.000000e+00  0.000000e+00
bigcom314        0.000000e+00  0.000000e+00
bigcom321        0.000000e+00  0.000000e+00
bigcom341        0.000000e+00  0.000000e+00
bigcom350        0.000000e+00  0.000000e+00
bigcom353        0.000000e+00  0.000000e+00
bigcom359        0.000000e+00  0.000000e+00
bigcom363        0.000000e+00  0.000000e+00
bigcom365        0.000000e+00  0.000000e+00
bigcom385        0.000000e+00  0.000000e+00
bigcom386        0.000000e+00  0.000000e+00
bigcom408        0.000000e+00  0.000000e+00
bigcom412        0.000000e+00  0.000000e+00
bigcom480        0.000000e+00  0.000000e+00
spin_vertex      3.694034e-04  4.852159e-01
membership_s1    0.000000e+00  9.310359e-03
membership_s3    0.000000e+00  0.000000e+00
membership_s4   -4.564126e-06  2.176615e-02
membership_s5    1.663079e-04  6.311527e-02
membership_s6    1.280746e-05  5.087671e-02
membership_s7    2.018106e-05  1.586636e-01
membership_s8    0.000000e+00  0.000000e+00
membership_s9    0.000000e+00  1.084202e-21
membership_s11   0.000000e+00  0.000000e+00
membership_s12  -7.649060e-05  2.664478e-01
membership_s14   0.000000e+00  0.000000e+00
membership_s15   2.701185e-06  1.088640e-01
membership_s16   0.000000e+00  0.000000e+00
membership_s17   0.000000e+00  0.000000e+00
membership_s18  -6.398985e-06  4.821306e-03
membership_s20   0.000000e+00  0.000000e+00
membership_s21   1.675229e-06  3.888889e-03
membership_s22   0.000000e+00  0.000000e+00
membership_s24   0.000000e+00  0.000000e+00
membership_s25   1.626411e-04  3.354319e-01
membership_s26   0.000000e+00  0.000000e+00
membership_s27   1.112445e-04  1.561960e-01
membership_s28   0.000000e+00  0.000000e+00
membership_s30   5.036465e-05  1.092748e-01
membership_s31  -5.679237e-07  9.212851e-03
membership_s32   9.771615e-05  2.521224e-01
membership_s33   0.000000e+00  0.000000e+00
membership_s36   6.878811e-05  1.378185e-01
membership_s37   0.000000e+00  0.000000e+00
V1               7.590648e-04  6.384199e-01
V2               3.377387e-03  1.513722e+00
pdi              2.740773e-05  5.494675e-02
adhesion         8.766793e-03  8.891857e-01
cohesion         9.489878e-03  1.119806e+00
inner            8.139737e-04  5.974424e-01
outer            2.982975e-04  1.024569e+00
ioratio          1.519128e-03  7.267104e-01
comsize          1.987756e-03  1.092956e+00
[1] "Dataset: all_TnotC Model GLM, run: 4 of 10 2015-06-18 12:23:26"
[1] "glmnet variable coefficients"
                         [,1]          [,2]
(Intercept)     -5.420285e+00 -5.416767e+00
graph0          -7.921031e-42 -1.859269e-06
graph1          -4.586319e-45 -1.027164e-09
graph2          -1.945896e-42 -4.469921e-07
graph3          -1.909846e-46 -4.256002e-11
graph4          -4.861286e-48 -1.074205e-12
graph5          -6.967343e-44 -1.612228e-08
graph6          -1.064679e-45 -2.305852e-10
graph7          -7.324102e-44 -1.676025e-08
graph8          -1.972448e-42 -4.640176e-07
graph9          -3.165140e-48 -6.888933e-13
graph10         -1.715083e-49 -3.847958e-14
graph11         -9.730027e-51 -2.163107e-15
graph12         -7.771707e-48 -1.693012e-12
graph13         -4.150052e-47 -8.988664e-12
graph14         -1.000008e-48 -2.174699e-13
graph15         -1.885347e-46 -7.402357e-12
graph16         -3.765461e-47 -8.458360e-12
graph17         -5.438796e-47 -1.187274e-11
graph18         -7.225312e-46 -1.469313e-10
graph19         -2.652641e-46 -5.936729e-11
graph20         -6.865319e-45 -1.616298e-09
graph21         -9.542001e-46 -2.051042e-10
graph22         -6.690097e-45 -1.544832e-09
graph23         -2.121381e-45 -4.840651e-10
graph24         -2.775044e-45 -6.248602e-10
graph25         -1.913010e-44 -4.426239e-09
graph26         -1.767443e-44 -4.099153e-09
graph27         -1.198572e-43 -2.809352e-08
graph28         -1.942700e-43 -4.586165e-08
graph29         -2.681372e-42 -6.394229e-07
orbit0          -7.921031e-42 -1.859063e-06
orbit1          -3.179689e-44 -6.482304e-09
orbit2          -4.584889e-45 -1.030999e-09
orbit3          -1.945896e-42 -4.469106e-07
orbit4           1.331473e-47  3.663626e-11
orbit5          -2.163276e-46 -4.873214e-11
orbit6          -2.517841e-46 -6.134842e-11
orbit7          -3.982012e-48 -8.590964e-13
orbit8          -6.967343e-44 -1.611968e-08
orbit9           4.844532e-44  1.243172e-08
orbit10         -2.780475e-46  5.578115e-11
orbit11         -1.633655e-45 -3.694881e-10
orbit12          1.109118e-44  6.496734e-09
orbit13         -1.285036e-43 -2.995620e-08
orbit14         -1.972448e-42 -4.639640e-07
orbit15          2.384679e-47  6.613122e-12
orbit16         -5.611596e-48 -1.274401e-12
orbit17          1.746227e-48  9.131622e-13
orbit18         -1.607974e-47 -3.784651e-12
orbit19         -4.360997e-48 -1.031795e-12
orbit20         -5.635797e-48 -1.322569e-12
orbit21         -1.305434e-49 -2.861981e-14
orbit22         -4.641294e-49 -1.137904e-13
orbit23         -6.949763e-51 -1.479560e-15
orbit24          2.304801e-46  5.923102e-11
orbit25          2.367001e-46  6.036864e-11
orbit26         -1.162970e-47 -2.640512e-12
orbit27          2.616948e-46  8.323773e-11
orbit28         -1.583537e-46 -3.514555e-11
orbit29          1.101137e-47  6.685990e-12
orbit30         -1.333362e-46 -3.035596e-11
orbit31         -5.405320e-47 -1.310776e-11
orbit32         -3.581980e-48 -6.344613e-13
orbit33         -9.118214e-49 -1.980033e-13
orbit34         -1.885347e-46 -7.296589e-12
orbit35          1.348748e-45  3.478094e-10
orbit36         -5.876533e-46 -1.382434e-10
orbit37         -4.447708e-47 -6.499060e-12
orbit38         -4.054147e-47 -9.168344e-12
orbit39          4.265330e-45  1.073822e-09
orbit40          7.591671e-46  1.947745e-10
orbit41         -5.144524e-46 -1.195644e-10
orbit42         -8.376686e-47 -1.892564e-11
orbit43          1.969147e-45  5.516736e-10
orbit44         -2.105792e-45 -4.797936e-10
orbit45          1.256536e-44  3.177876e-09
orbit46         -7.726980e-47  2.718303e-11
orbit47         -5.680163e-46 -1.285110e-10
orbit48         -6.280059e-46 -1.433459e-10
orbit49          2.343296e-45  7.623545e-10
orbit50         -1.033438e-44 -2.461714e-09
orbit51         -7.881043e-46 -9.074737e-11
orbit52          1.506520e-44  3.909092e-09
orbit53         -2.564000e-45 -5.857147e-10
orbit54          9.372270e-45  2.574636e-09
orbit55         -9.877870e-45 -2.317349e-09
orbit56          1.177796e-43  2.943729e-08
orbit57         -3.588197e-45 -8.227884e-10
orbit58         -4.245093e-45 -9.763167e-10
orbit59          7.030198e-45  1.974777e-09
orbit60         -6.775374e-45 -1.535865e-09
orbit61         -8.939555e-45 -2.074286e-09
orbit62          1.955178e-44  7.024612e-09
orbit63         -4.743006e-44 -1.111215e-08
orbit64         -3.958886e-44 -9.123282e-09
orbit65         -1.055564e-43 -2.349020e-08
orbit66         -3.060504e-44 -6.852327e-09
orbit67         -3.385102e-44 -7.936752e-09
orbit68         -1.599346e-43 -3.739309e-08
orbit69         -3.648845e-43 -8.587989e-08
orbit70         -6.779952e-43 -1.599970e-07
orbit71         -2.496141e-43 -5.892426e-08
orbit72         -2.681372e-42 -6.393627e-07
AP              -1.005135e-39 -2.436408e-04
bet             -6.765366e-46 -1.555182e-10
ecc             -1.832296e-40 -4.566941e-05
eccrad          -1.099378e-39 -2.740139e-04
close           -7.764000e-39 -1.863727e-03
constraint       2.467807e-39  6.009205e-04
coreness        -7.012525e-41 -1.693266e-05
knn              9.587769e-43  2.323717e-07
hubscore         6.028735e-40  2.341575e-04
pagerank        -1.361924e-38 -3.334435e-03
trans           -2.520273e-39 -6.168539e-04
evcent           6.563255e-40  2.475510e-04
first           -7.921031e-42 -1.858783e-06
upto_second     -1.364599e-43 -3.203214e-08
upto_third      -7.462722e-44 -1.793452e-08
upto_fourth     -2.319019e-43 -5.644902e-08
upto_fifth       2.019616e-43  4.993546e-08
upto_sixth       6.719202e-43  1.648610e-07
second          -1.328451e-43 -3.118310e-08
third           -1.016872e-43 -2.454582e-08
fourth          -9.697143e-45 -2.856875e-09
fifth            4.013218e-43  9.783039e-08
sixth           -1.989970e-43 -4.943139e-08
ratio1           9.784754e-43  2.370447e-07
ratio2           6.424874e-42  1.566221e-06
ratio3           2.914009e-42  7.018318e-07
ratio4          -7.107753e-42 -1.741774e-06
ratio5          -5.378971e-42 -1.313395e-06
ratio6          -1.820313e-43 -4.532573e-08
selfinter       -1.314088e-39 -3.200298e-04
walktrap_vertex -1.715040e-39 -4.179717e-04
bigcom1         -5.015306e-40 -1.222373e-04
bigcom2         -4.455710e-39 -1.091024e-03
bigcom3          1.974008e-39  4.838597e-04
bigcom4         -7.552475e-40 -1.838937e-04
bigcom6         -4.452745e-39 -1.091060e-03
bigcom8         -9.286849e-40 -2.270908e-04
bigcom9         -4.469847e-39 -1.094281e-03
bigcom11        -4.459050e-39 -1.092154e-03
bigcom13        -4.463511e-39 -1.092515e-03
bigcom15        -4.462767e-39 -1.092035e-03
bigcom16        -4.455710e-39 -1.091333e-03
bigcom21         7.627385e-39  1.867758e-03
bigcom22         3.888824e-40  9.528114e-05
bigcom24        -4.453856e-39 -1.090825e-03
bigcom26        -4.487456e-39 -1.098629e-03
bigcom28        -1.985166e-39 -4.838752e-04
bigcom30        -4.493860e-39 -1.101125e-03
bigcom31        -4.452375e-39 -1.090396e-03
bigcom32        -4.457565e-39 -1.091874e-03
bigcom33        -4.452745e-39 -1.091422e-03
bigcom34        -4.453115e-39 -1.091651e-03
bigcom36        -4.456452e-39 -1.092064e-03
bigcom37        -4.452375e-39 -1.089570e-03
bigcom38         6.296770e-38  1.542372e-02
bigcom39        -4.463511e-39 -1.093097e-03
bigcom40         5.395370e-40  1.336818e-04
bigcom43        -4.455339e-39 -1.091549e-03
bigcom44         1.340617e-39  3.293768e-04
bigcom46        -4.459421e-39 -1.092165e-03
bigcom47        -4.456823e-39 -1.091622e-03
bigcom49        -4.456452e-39 -1.091415e-03
bigcom50        -4.454968e-39 -1.091514e-03
bigcom51        -4.453115e-39 -1.091323e-03
bigcom52        -4.453115e-39 -1.090988e-03
bigcom54        -4.452745e-39 -1.091431e-03
bigcom56        -4.457565e-39 -1.091730e-03
bigcom62        -4.452745e-39 -1.091038e-03
bigcom66        -4.452745e-39 -1.091244e-03
bigcom68        -4.453115e-39 -1.091321e-03
bigcom69        -4.457194e-39 -1.091647e-03
bigcom71        -4.457194e-39 -1.092285e-03
bigcom72        -4.453115e-39 -1.091238e-03
bigcom73        -4.458307e-39 -1.091798e-03
bigcom74        -4.456452e-39 -1.091407e-03
bigcom75        -4.452745e-39 -1.090817e-03
bigcom76        -4.454968e-39 -1.091436e-03
bigcom77        -4.454227e-39 -1.090326e-03
bigcom79        -4.453115e-39 -1.092100e-03
bigcom80        -4.454227e-39 -1.091296e-03
bigcom82        -4.454227e-39 -1.091834e-03
bigcom83        -4.452004e-39 -1.089370e-03
bigcom84        -4.454227e-39 -1.092039e-03
bigcom85        -4.453856e-39 -1.091892e-03
bigcom87        -4.455339e-39 -1.091412e-03
bigcom89        -4.452745e-39 -1.091548e-03
bigcom91        -4.454968e-39 -1.091778e-03
bigcom92        -4.463883e-39 -1.092257e-03
bigcom93        -4.452745e-39 -1.089738e-03
bigcom96        -4.452375e-39 -1.090154e-03
bigcom97        -4.456452e-39 -1.091293e-03
bigcom98        -4.453115e-39 -1.091541e-03
bigcom99        -4.452375e-39 -1.089774e-03
bigcom101       -4.459421e-39 -1.090830e-03
bigcom104       -4.456081e-39 -1.091595e-03
bigcom106       -4.453856e-39 -1.091691e-03
bigcom109       -4.453486e-39 -1.090719e-03
bigcom113       -4.454227e-39 -1.092230e-03
bigcom116        1.622953e-38  3.975611e-03
bigcom120       -4.452745e-39 -1.091328e-03
bigcom123       -4.452745e-39 -1.090683e-03
bigcom126       -4.452745e-39 -1.090362e-03
bigcom127        1.218928e-37  2.985710e-02
bigcom137       -4.453856e-39 -1.090980e-03
bigcom139       -4.453115e-39 -1.090648e-03
bigcom140       -4.452745e-39 -1.090988e-03
bigcom143       -4.452745e-39 -1.091749e-03
bigcom145       -4.453486e-39 -1.090899e-03
bigcom146       -4.453115e-39 -1.090775e-03
bigcom147       -4.459050e-39 -1.092132e-03
bigcom149       -4.452745e-39 -1.091134e-03
bigcom153       -4.455710e-39 -1.091657e-03
bigcom154       -4.455339e-39 -1.091320e-03
bigcom156       -4.453115e-39 -1.090718e-03
bigcom157       -4.457194e-39 -1.114934e-03
bigcom158       -4.452375e-39 -1.089798e-03
bigcom160       -4.452375e-39 -1.090616e-03
bigcom161       -4.452745e-39 -1.091041e-03
bigcom162       -4.452745e-39 -1.091654e-03
bigcom164       -4.452745e-39 -1.090588e-03
bigcom166       -4.455710e-39 -1.092135e-03
bigcom167       -4.459793e-39 -1.092133e-03
bigcom171       -4.454968e-39 -1.090945e-03
bigcom173       -4.453115e-39 -1.091256e-03
bigcom175       -4.452375e-39 -1.089506e-03
bigcom176       -4.452375e-39 -1.090442e-03
bigcom177       -4.452745e-39 -1.090853e-03
bigcom178       -4.452745e-39 -1.090789e-03
bigcom180       -4.452004e-39 -1.090841e-03
bigcom181       -4.456081e-39 -1.090221e-03
bigcom184       -4.453115e-39 -1.090524e-03
bigcom186       -4.452375e-39 -1.091270e-03
bigcom187       -4.452745e-39 -1.091648e-03
bigcom189       -4.455339e-39 -1.089888e-03
bigcom194       -4.453856e-39 -1.091479e-03
bigcom195       -4.452375e-39 -1.090037e-03
bigcom196       -4.452745e-39 -1.092230e-03
bigcom204       -4.453856e-39 -1.091114e-03
bigcom205       -4.453115e-39 -1.091159e-03
bigcom212       -4.453115e-39 -1.091492e-03
bigcom214       -4.452745e-39 -1.091469e-03
bigcom222       -4.452375e-39 -1.090476e-03
bigcom223       -4.452745e-39 -1.090599e-03
bigcom226       -4.453115e-39 -1.090328e-03
bigcom227       -4.453115e-39 -1.090868e-03
bigcom229       -4.452375e-39 -1.091225e-03
bigcom233       -4.452375e-39 -1.090900e-03
bigcom236       -4.452375e-39 -1.091083e-03
bigcom237       -4.452745e-39 -1.090803e-03
bigcom246       -4.455710e-39 -1.090397e-03
bigcom248       -4.457565e-39 -1.092201e-03
bigcom249       -4.453115e-39 -1.090581e-03
bigcom250        6.296770e-38  1.542355e-02
bigcom254       -4.453486e-39 -1.090797e-03
bigcom266       -4.452745e-39 -1.091056e-03
bigcom269       -4.453856e-39 -1.091581e-03
bigcom272       -4.452745e-39 -1.090469e-03
bigcom274        1.710747e-38  4.188742e-03
bigcom281       -4.453486e-39 -1.090055e-03
bigcom291       -4.452745e-39 -1.089396e-03
bigcom292       -4.452745e-39 -1.090813e-03
bigcom295       -4.453115e-39 -1.090885e-03
bigcom299       -4.452375e-39 -1.090823e-03
bigcom301       -4.455339e-39 -1.092017e-03
bigcom306       -4.452375e-39 -1.090503e-03
bigcom309       -4.453856e-39 -1.091300e-03
bigcom314       -4.453115e-39 -1.090428e-03
bigcom321       -4.455339e-39 -1.091076e-03
bigcom341       -4.452375e-39 -1.090834e-03
bigcom350       -4.452745e-39 -1.090222e-03
bigcom353       -4.452745e-39 -1.090487e-03
bigcom359       -4.452745e-39 -1.090459e-03
bigcom363       -4.452745e-39 -1.089680e-03
bigcom365       -4.453115e-39 -1.090565e-03
bigcom385       -4.452745e-39 -1.090878e-03
bigcom386       -4.452745e-39 -1.090651e-03
bigcom408       -4.454968e-39 -1.091314e-03
bigcom412       -4.453115e-39 -1.090502e-03
bigcom480       -4.452375e-39 -1.092002e-03
spin_vertex      3.299084e-40  7.645077e-05
membership_s1   -4.102162e-40 -1.009891e-04
membership_s3   -4.457936e-39 -1.093267e-03
membership_s4   -1.854421e-39 -4.534995e-04
membership_s5    1.827376e-39  4.482803e-04
membership_s6   -3.281423e-41 -1.032786e-05
membership_s7    1.672737e-39  4.098362e-04
membership_s8   -4.455339e-39 -1.091710e-03
membership_s9   -4.457936e-39 -1.093742e-03
membership_s11  -4.454598e-39 -1.092640e-03
membership_s12   6.777807e-38  1.660057e-02
membership_s14  -4.454598e-39 -1.091637e-03
membership_s15   1.583733e-39  3.877517e-04
membership_s16  -4.456452e-39 -1.111661e-03
membership_s17  -4.453856e-39 -1.092006e-03
membership_s18   5.904366e-39  1.443512e-03
membership_s20  -4.453115e-39 -1.092313e-03
membership_s21  -4.514323e-39 -1.107326e-03
membership_s22  -4.461651e-39 -1.093099e-03
membership_s24  -4.464628e-39 -1.093029e-03
membership_s25   7.052973e-38  1.727637e-02
membership_s26  -4.455710e-39 -1.091972e-03
membership_s27   4.985076e-40  1.223442e-04
membership_s28  -4.456823e-39 -1.092916e-03
membership_s30  -7.881169e-40 -1.919793e-04
membership_s31  -2.876827e-39 -7.046417e-04
membership_s32   3.010440e-39  7.373407e-04
membership_s33  -4.453486e-39 -1.092801e-03
membership_s36  -3.338912e-40 -8.183455e-05
membership_s37  -4.484074e-39 -1.098462e-03
V1              -5.446265e-40 -1.295344e-04
V2               3.207392e-39  7.866927e-04
pdi             -3.090695e-37 -7.175468e-02
adhesion         1.091447e-43  2.645627e-08
cohesion        -2.185448e-43 -5.297480e-08
inner           -6.639489e-44 -1.606891e-08
outer           -1.648533e-43 -4.003734e-08
ioratio         -5.739533e-39 -1.399510e-03
comsize         -4.308053e-43 -1.043051e-07
[1] "Dataset: all_TnotC Model GBM, run: 5 of 10 2015-06-18 12:23:27"
Iter   TrainDeviance   ValidDeviance   StepSize   Improve
     1        0.0558            -nan     0.0100   -0.0000
     2        0.0554            -nan     0.0100   -0.0000
     3        0.0548            -nan     0.0100   -0.0000
     4        0.0541            -nan     0.0100   -0.0000
     5        0.0530            -nan     0.0100   -0.0000
     6        0.0524            -nan     0.0100   -0.0000
     7        0.0515            -nan     0.0100   -0.0000
     8        0.0509            -nan     0.0100    0.0000
     9        0.0504            -nan     0.0100   -0.0000
    10        0.0496            -nan     0.0100   -0.0000
    20        0.0448            -nan     0.0100   -0.0000
    40        0.0384            -nan     0.0100   -0.0000
    60        0.0339            -nan     0.0100   -0.0000
    80        0.0307            -nan     0.0100   -0.0000
   100        0.0281            -nan     0.0100   -0.0000
   120        0.0258            -nan     0.0100   -0.0000
   140        0.0240            -nan     0.0100   -0.0000
   160        0.0226            -nan     0.0100   -0.0000
   180        0.0211            -nan     0.0100   -0.0000
   200        0.0200            -nan     0.0100   -0.0000
   204        0.0198            -nan     0.0100   -0.0000

[1] "GBM variable coefficients"
                            var     rel.inf
outer                     outer 4.758019565
V1                           V1 3.815200637
V2                           V2 3.518563403
ratio5                   ratio5 3.457773745
ratio3                   ratio3 3.045006905
spin_vertex         spin_vertex 2.731607267
membership_s25   membership_s25 2.638315523
ioratio                 ioratio 2.523591375
comsize                 comsize 2.402217600
bet                         bet 2.233559621
graph20                 graph20 2.182896902
orbit18                 orbit18 2.178355516
ratio2                   ratio2 2.085486052
knn                         knn 2.078307429
orbit36                 orbit36 1.810154110
pagerank               pagerank 1.699119913
graph10                 graph10 1.595052482
cohesion               cohesion 1.431899049
third                     third 1.385103465
ratio1                   ratio1 1.362338725
graph14                 graph14 1.296896193
inner                     inner 1.256998151
fourth                   fourth 1.241583481
graph17                 graph17 1.205868983
adhesion               adhesion 1.152521347
orbit39                 orbit39 1.088833267
graph15                 graph15 1.083193400
trans                     trans 1.053711407
graph12                 graph12 0.938769800
ratio4                   ratio4 0.930681470
graph22                 graph22 0.930538879
orbit19                 orbit19 0.914064267
orbit27                 orbit27 0.854985946
orbit38                 orbit38 0.789310463
ratio6                   ratio6 0.767450691
upto_fourth         upto_fourth 0.725433094
graph4                   graph4 0.722089736
orbit22                 orbit22 0.708467851
orbit49                 orbit49 0.708420159
graph16                 graph16 0.696547762
walktrap_vertex walktrap_vertex 0.692251592
graph6                   graph6 0.683765405
orbit56                 orbit56 0.682842154
orbit52                 orbit52 0.672728762
graph23                 graph23 0.672388726
close                     close 0.653438918
orbit24                 orbit24 0.651773886
orbit20                 orbit20 0.647820105
graph11                 graph11 0.635557718
graph25                 graph25 0.627502795
orbit31                 orbit31 0.625900607
orbit32                 orbit32 0.593695118
upto_third           upto_third 0.593608107
graph9                   graph9 0.583218954
orbit41                 orbit41 0.577248936
graph1                   graph1 0.566183848
orbit17                 orbit17 0.555082450
orbit6                   orbit6 0.533738234
orbit11                 orbit11 0.509364579
bigcom250             bigcom250 0.504582969
orbit45                 orbit45 0.503796106
graph21                 graph21 0.488432622
graph18                 graph18 0.487491903
orbit28                 orbit28 0.468019846
upto_sixth           upto_sixth 0.467728953
upto_fifth           upto_fifth 0.436748921
orbit25                 orbit25 0.433464239
orbit30                 orbit30 0.430471205
graph7                   graph7 0.420059277
graph24                 graph24 0.413041283
orbit42                 orbit42 0.406427023
graph13                 graph13 0.404726094
orbit13                 orbit13 0.402555746
orbit46                 orbit46 0.399018086
hubscore               hubscore 0.397748442
bigcom274             bigcom274 0.393047566
orbit10                 orbit10 0.390917808
orbit1                   orbit1 0.379637270
orbit21                 orbit21 0.379583177
orbit51                 orbit51 0.375495393
graph5                   graph5 0.374690580
orbit15                 orbit15 0.359846924
orbit65                 orbit65 0.343786478
sixth                     sixth 0.342002231
orbit55                 orbit55 0.336876840
orbit59                 orbit59 0.334201440
orbit35                 orbit35 0.330364065
graph26                 graph26 0.323668432
orbit54                 orbit54 0.316713136
bigcom21               bigcom21 0.311986464
constraint           constraint 0.308188088
fifth                     fifth 0.285563616
orbit26                 orbit26 0.275544634
membership_s5     membership_s5 0.274386023
orbit48                 orbit48 0.270813444
orbit57                 orbit57 0.270244453
orbit5                   orbit5 0.256435135
evcent                   evcent 0.237860337
orbit37                 orbit37 0.236476184
orbit62                 orbit62 0.225661676
orbit47                 orbit47 0.225169079
upto_second         upto_second 0.207943273
coreness               coreness 0.207841142
graph19                 graph19 0.207829165
membership_s7     membership_s7 0.193678079
orbit64                 orbit64 0.185630798
orbit63                 orbit63 0.179858823
orbit40                 orbit40 0.177974854
graph2                   graph2 0.168322674
pdi                         pdi 0.164097408
membership_s12   membership_s12 0.156277487
graph3                   graph3 0.153052491
bigcom3                 bigcom3 0.152079616
orbit29                 orbit29 0.151567458
orbit43                 orbit43 0.140967105
orbit68                 orbit68 0.140712093
orbit53                 orbit53 0.139759169
membership_s15   membership_s15 0.139207586
bigcom4                 bigcom4 0.137903401
membership_s27   membership_s27 0.136896889
orbit58                 orbit58 0.132396393
membership_s36   membership_s36 0.131873373
bigcom40               bigcom40 0.131550901
bigcom38               bigcom38 0.116681810
orbit9                   orbit9 0.112090412
orbit66                 orbit66 0.097729318
bigcom28               bigcom28 0.086086871
orbit2                   orbit2 0.084460295
membership_s32   membership_s32 0.084001955
orbit71                 orbit71 0.081450288
bigcom1                 bigcom1 0.072358327
ecc                         ecc 0.072100258
orbit67                 orbit67 0.069484239
orbit60                 orbit60 0.068061075
bigcom44               bigcom44 0.067176728
selfinter             selfinter 0.057098241
membership_s30   membership_s30 0.049052048
AP                           AP 0.043465803
membership_s18   membership_s18 0.038019837
bigcom157             bigcom157 0.033277753
orbit70                 orbit70 0.030893540
orbit50                 orbit50 0.029738590
second                   second 0.029296252
orbit61                 orbit61 0.024897846
orbit12                 orbit12 0.024426951
graph27                 graph27 0.022435801
graph8                   graph8 0.018425876
membership_s6     membership_s6 0.017785010
orbit16                 orbit16 0.012369131
orbit44                 orbit44 0.009750026
orbit33                 orbit33 0.009543585
bigcom8                 bigcom8 0.007843182
orbit4                   orbit4 0.007837107
orbit69                 orbit69 0.004221952
graph0                   graph0 0.000000000
graph28                 graph28 0.000000000
graph29                 graph29 0.000000000
orbit0                   orbit0 0.000000000
orbit3                   orbit3 0.000000000
orbit7                   orbit7 0.000000000
orbit8                   orbit8 0.000000000
orbit14                 orbit14 0.000000000
orbit23                 orbit23 0.000000000
orbit34                 orbit34 0.000000000
orbit72                 orbit72 0.000000000
eccrad                   eccrad 0.000000000
first                     first 0.000000000
bigcom2                 bigcom2 0.000000000
bigcom6                 bigcom6 0.000000000
bigcom9                 bigcom9 0.000000000
bigcom11               bigcom11 0.000000000
bigcom13               bigcom13 0.000000000
bigcom15               bigcom15 0.000000000
bigcom16               bigcom16 0.000000000
bigcom22               bigcom22 0.000000000
bigcom24               bigcom24 0.000000000
bigcom26               bigcom26 0.000000000
bigcom30               bigcom30 0.000000000
bigcom31               bigcom31 0.000000000
bigcom32               bigcom32 0.000000000
bigcom33               bigcom33 0.000000000
bigcom34               bigcom34 0.000000000
bigcom36               bigcom36 0.000000000
bigcom37               bigcom37 0.000000000
bigcom39               bigcom39 0.000000000
bigcom43               bigcom43 0.000000000
bigcom46               bigcom46 0.000000000
bigcom47               bigcom47 0.000000000
bigcom49               bigcom49 0.000000000
bigcom50               bigcom50 0.000000000
bigcom51               bigcom51 0.000000000
bigcom52               bigcom52 0.000000000
bigcom54               bigcom54 0.000000000
bigcom56               bigcom56 0.000000000
bigcom62               bigcom62 0.000000000
bigcom66               bigcom66 0.000000000
bigcom68               bigcom68 0.000000000
bigcom69               bigcom69 0.000000000
bigcom71               bigcom71 0.000000000
bigcom72               bigcom72 0.000000000
bigcom73               bigcom73 0.000000000
bigcom74               bigcom74 0.000000000
bigcom75               bigcom75 0.000000000
bigcom76               bigcom76 0.000000000
bigcom77               bigcom77 0.000000000
bigcom79               bigcom79 0.000000000
bigcom80               bigcom80 0.000000000
bigcom82               bigcom82 0.000000000
bigcom83               bigcom83 0.000000000
bigcom84               bigcom84 0.000000000
bigcom85               bigcom85 0.000000000
bigcom87               bigcom87 0.000000000
bigcom89               bigcom89 0.000000000
bigcom91               bigcom91 0.000000000
bigcom92               bigcom92 0.000000000
bigcom93               bigcom93 0.000000000
bigcom96               bigcom96 0.000000000
bigcom97               bigcom97 0.000000000
bigcom98               bigcom98 0.000000000
bigcom99               bigcom99 0.000000000
bigcom101             bigcom101 0.000000000
bigcom104             bigcom104 0.000000000
bigcom106             bigcom106 0.000000000
bigcom109             bigcom109 0.000000000
bigcom113             bigcom113 0.000000000
bigcom116             bigcom116 0.000000000
bigcom120             bigcom120 0.000000000
bigcom123             bigcom123 0.000000000
bigcom126             bigcom126 0.000000000
bigcom127             bigcom127 0.000000000
bigcom137             bigcom137 0.000000000
bigcom139             bigcom139 0.000000000
bigcom140             bigcom140 0.000000000
bigcom143             bigcom143 0.000000000
bigcom145             bigcom145 0.000000000
bigcom146             bigcom146 0.000000000
bigcom147             bigcom147 0.000000000
bigcom149             bigcom149 0.000000000
bigcom153             bigcom153 0.000000000
bigcom154             bigcom154 0.000000000
bigcom156             bigcom156 0.000000000
bigcom158             bigcom158 0.000000000
bigcom160             bigcom160 0.000000000
bigcom161             bigcom161 0.000000000
bigcom162             bigcom162 0.000000000
bigcom164             bigcom164 0.000000000
bigcom166             bigcom166 0.000000000
bigcom167             bigcom167 0.000000000
bigcom171             bigcom171 0.000000000
bigcom173             bigcom173 0.000000000
bigcom175             bigcom175 0.000000000
bigcom176             bigcom176 0.000000000
bigcom177             bigcom177 0.000000000
bigcom178             bigcom178 0.000000000
bigcom180             bigcom180 0.000000000
bigcom181             bigcom181 0.000000000
bigcom184             bigcom184 0.000000000
bigcom186             bigcom186 0.000000000
bigcom187             bigcom187 0.000000000
bigcom189             bigcom189 0.000000000
bigcom194             bigcom194 0.000000000
bigcom195             bigcom195 0.000000000
bigcom196             bigcom196 0.000000000
bigcom204             bigcom204 0.000000000
bigcom205             bigcom205 0.000000000
bigcom212             bigcom212 0.000000000
bigcom214             bigcom214 0.000000000
bigcom222             bigcom222 0.000000000
bigcom223             bigcom223 0.000000000
bigcom226             bigcom226 0.000000000
bigcom227             bigcom227 0.000000000
bigcom229             bigcom229 0.000000000
bigcom233             bigcom233 0.000000000
bigcom236             bigcom236 0.000000000
bigcom237             bigcom237 0.000000000
bigcom246             bigcom246 0.000000000
bigcom248             bigcom248 0.000000000
bigcom249             bigcom249 0.000000000
bigcom254             bigcom254 0.000000000
bigcom266             bigcom266 0.000000000
bigcom269             bigcom269 0.000000000
bigcom272             bigcom272 0.000000000
bigcom281             bigcom281 0.000000000
bigcom291             bigcom291 0.000000000
bigcom292             bigcom292 0.000000000
bigcom295             bigcom295 0.000000000
bigcom299             bigcom299 0.000000000
bigcom301             bigcom301 0.000000000
bigcom306             bigcom306 0.000000000
bigcom309             bigcom309 0.000000000
bigcom314             bigcom314 0.000000000
bigcom321             bigcom321 0.000000000
bigcom341             bigcom341 0.000000000
bigcom350             bigcom350 0.000000000
bigcom353             bigcom353 0.000000000
bigcom359             bigcom359 0.000000000
bigcom363             bigcom363 0.000000000
bigcom365             bigcom365 0.000000000
bigcom385             bigcom385 0.000000000
bigcom386             bigcom386 0.000000000
bigcom408             bigcom408 0.000000000
bigcom412             bigcom412 0.000000000
bigcom480             bigcom480 0.000000000
membership_s1     membership_s1 0.000000000
membership_s3     membership_s3 0.000000000
membership_s4     membership_s4 0.000000000
membership_s8     membership_s8 0.000000000
membership_s9     membership_s9 0.000000000
membership_s11   membership_s11 0.000000000
membership_s14   membership_s14 0.000000000
membership_s16   membership_s16 0.000000000
membership_s17   membership_s17 0.000000000
membership_s20   membership_s20 0.000000000
membership_s21   membership_s21 0.000000000
membership_s22   membership_s22 0.000000000
membership_s24   membership_s24 0.000000000
membership_s26   membership_s26 0.000000000
membership_s28   membership_s28 0.000000000
membership_s31   membership_s31 0.000000000
membership_s33   membership_s33 0.000000000
membership_s37   membership_s37 0.000000000
[1] "Dataset: all_TnotC Model RF, run: 5 of 10 2015-06-18 12:26:49"
     |      Out-of-bag   |
Tree |      MSE  %Var(y) |
   1 | 0.007975   181.26 |
   2 | 0.008082   183.69 |
   3 |  0.00842   191.37 |
   4 | 0.007802   177.32 |
   5 |  0.00777   176.61 |
   6 | 0.007395   168.09 |
   7 | 0.006924   157.36 |
   8 | 0.006615   150.36 |
   9 | 0.006578   149.51 |
  10 | 0.006189   140.67 |
  11 | 0.005929   134.75 |
  12 |  0.00591   134.32 |
  13 | 0.005788   131.56 |
  14 | 0.005744   130.55 |
  15 | 0.005647   128.34 |
  16 | 0.005558   126.32 |
  17 | 0.005556   126.27 |
  18 | 0.005531   125.72 |
  19 | 0.005489   124.75 |
  20 |  0.00545   123.87 |
  21 | 0.005405   122.85 |
  22 | 0.005342   121.42 |
  23 |  0.00532   120.92 |
  24 | 0.005258   119.50 |
  25 | 0.005209   118.39 |
  26 | 0.005172   117.55 |
  27 |  0.00515   117.06 |
  28 | 0.005161   117.30 |
  29 |  0.00516   117.29 |
  30 | 0.005133   116.66 |
  31 | 0.005097   115.84 |
  32 |  0.00508   115.47 |
  33 | 0.005051   114.80 |
  34 | 0.005044   114.65 |
  35 | 0.005027   114.25 |
  36 | 0.005002   113.69 |
  37 | 0.004993   113.48 |
  38 | 0.004982   113.23 |
  39 | 0.004974   113.06 |
  40 | 0.004962   112.79 |
  41 | 0.004946   112.41 |
  42 | 0.004942   112.33 |
  43 | 0.004947   112.43 |
  44 | 0.004939   112.25 |
  45 | 0.004927   111.98 |
  46 | 0.004915   111.72 |
  47 | 0.004903   111.44 |
  48 | 0.004896   111.27 |
  49 | 0.004895   111.25 |
  50 | 0.004887   111.08 |
  51 | 0.004886   111.05 |
  52 |  0.00489   111.14 |
  53 | 0.004891   111.17 |
  54 | 0.004887   111.07 |
  55 | 0.004878   110.87 |
  56 |  0.00487   110.70 |
  57 | 0.004875   110.81 |
  58 | 0.004868   110.64 |
  59 | 0.004862   110.50 |
  60 | 0.004852   110.27 |
  61 | 0.004848   110.18 |
  62 | 0.004843   110.08 |
  63 |  0.00484   110.02 |
  64 | 0.004841   110.04 |
  65 | 0.004841   110.04 |
  66 | 0.004837   109.93 |
  67 | 0.004839   109.98 |
  68 | 0.004842   110.06 |
  69 | 0.004838   109.96 |
  70 |  0.00483   109.78 |
  71 | 0.004824   109.65 |
  72 | 0.004832   109.81 |
  73 |  0.00483   109.79 |
  74 | 0.004831   109.81 |
  75 |  0.00483   109.78 |
  76 | 0.004824   109.64 |
  77 | 0.004823   109.63 |
  78 | 0.004822   109.59 |
  79 | 0.004818   109.50 |
  80 | 0.004812   109.38 |
  81 | 0.004808   109.27 |
  82 | 0.004809   109.30 |
  83 | 0.004807   109.26 |
  84 | 0.004805   109.21 |
  85 | 0.004806   109.24 |
  86 | 0.004804   109.18 |
  87 | 0.004795   108.97 |
  88 | 0.004796   109.00 |
  89 | 0.004801   109.11 |
  90 | 0.004802   109.15 |
  91 | 0.004798   109.05 |
  92 |  0.00479   108.87 |
  93 | 0.004787   108.80 |
  94 |  0.00479   108.87 |
  95 | 0.004789   108.84 |
  96 | 0.004787   108.81 |
  97 |  0.00479   108.87 |
  98 | 0.004795   108.99 |
  99 | 0.004794   108.96 |
 100 | 0.004794   108.95 |
[1] "Random Forest variable coefficients"
                      %IncMSE IncNodePurity
graph5           8.970521e-04  9.026152e-02
graph6           3.229003e-03  2.010605e-01
graph7           3.368897e-03  2.850582e-01
graph8           1.467408e-04  5.898517e-02
graph9           2.096004e-03  2.830983e-01
graph10          6.335831e-03  4.473222e-01
graph11          6.492271e-03  4.188497e-01
graph12          7.895596e-04  1.881396e-01
graph13          3.980812e-03  4.273505e-01
graph14          4.210075e-03  2.768142e-01
graph15          3.739236e-03  3.433314e-01
graph16          4.589909e-03  3.054587e-01
graph17          1.857168e-03  3.137967e-01
graph18          5.142207e-03  1.528319e-01
graph19          1.210275e-03  2.414102e-01
graph20          3.080717e-03  2.069839e-01
graph21          2.439079e-03  1.877534e-01
graph22          1.898734e-03  1.073879e-01
graph23          3.393771e-03  2.478189e-01
graph24          3.796369e-03  8.218798e-02
graph25          3.756573e-03  1.487976e-01
graph26          1.111974e-03  1.193530e-01
graph27          1.797807e-05  2.247393e-02
graph28          1.012121e-04  1.291262e-02
graph29          7.026433e-05  1.107774e-02
orbit0           6.442083e-05  7.654679e-02
orbit1           2.732147e-03  2.788197e-01
orbit2           2.243069e-03  1.978915e-01
orbit3           4.821143e-04  8.249789e-02
orbit4           7.807589e-04  1.516044e-01
orbit5           4.699543e-03  3.018242e-01
orbit6           3.006351e-03  4.146930e-01
orbit7           2.698237e-03  1.295602e-01
orbit8           1.972266e-03  2.483747e-01
orbit9           1.486496e-03  2.381092e-01
orbit10          1.704908e-03  6.996620e-02
orbit11          1.221970e-03  1.727766e-01
orbit12          5.788987e-04  9.174047e-02
orbit13          8.971126e-04  1.258759e-01
orbit14          8.421655e-04  3.247416e-02
orbit15          1.771869e-03  3.555449e-01
orbit16          5.768798e-03  2.670970e-01
orbit17          6.174166e-03  3.380866e-01
orbit18          4.735236e-03  5.579216e-01
orbit19          1.737426e-03  3.703748e-01
orbit20          3.590337e-03  2.442980e-01
orbit21          1.372877e-03  1.963807e-01
orbit22          7.206365e-03  3.666077e-01
orbit23          7.767467e-04  3.972968e-02
orbit24          1.356385e-03  3.506952e-01
orbit25          3.825326e-03  1.463084e-01
orbit26          2.401069e-03  1.534068e-01
orbit27          1.060230e-02  4.868511e-01
orbit28          9.775706e-03  2.468351e-01
orbit29          2.518541e-03  1.886820e-01
orbit30          4.363995e-04  1.025215e-01
orbit31          5.426583e-03  5.088085e-01
orbit32          2.181249e-03  1.705913e-01
orbit33          7.732061e-04  7.042691e-02
orbit34          2.853472e-03  2.148071e-01
orbit35          1.499835e-03  3.708393e-01
orbit36          3.484748e-03  2.586534e-01
orbit37          5.168418e-03  2.053722e-01
orbit38          9.821367e-04  1.257191e-01
orbit39          2.922803e-03  4.288300e-01
orbit40          1.736182e-03  1.259349e-01
orbit41          1.462415e-03  1.206949e-01
orbit42          4.756230e-03  1.298678e-01
orbit43          1.551051e-03  1.693931e-01
orbit44          8.793773e-04  3.697165e-02
orbit45          5.540435e-03  3.237930e-01
orbit46          1.299494e-03  7.370279e-02
orbit47          1.154320e-03  4.236986e-02
orbit48          1.269303e-03  1.083611e-01
orbit49          2.102132e-03  4.402304e-01
orbit50          7.151767e-04  1.717672e-01
orbit51          1.153884e-03  1.455918e-01
orbit52          5.920531e-03  2.980961e-01
orbit53          4.332424e-03  1.389595e-01
orbit54          8.708650e-04  6.979202e-02
orbit55          3.207319e-03  1.433635e-01
orbit56          8.323636e-03  4.263036e-01
orbit57          6.689500e-05  9.097373e-02
orbit58          2.949055e-05  5.315933e-02
orbit59          1.089076e-03  7.072170e-02
orbit60          1.786825e-03  1.406430e-01
orbit61          1.127798e-03  9.516948e-02
orbit62          4.631457e-03  2.040112e-01
orbit63          2.061707e-03  1.001362e-01
orbit64          2.376039e-03  2.689889e-01
orbit65          9.037999e-04  1.284040e-01
orbit66          5.521978e-04  1.814901e-01
orbit67          1.729288e-04  6.202954e-02
orbit68          2.092735e-04  5.609780e-02
orbit69          1.341886e-03  6.402358e-02
orbit70          4.291090e-05  6.573497e-02
orbit71          3.635994e-04  5.467475e-02
orbit72          4.095346e-05  6.306667e-02
AP               0.000000e+00  8.901300e-18
bet              5.857096e-03  7.249199e-01
ecc              2.618058e-04  1.341270e-01
eccrad           2.344903e-04  9.949756e-02
close            9.695949e-04  2.375333e-01
constraint       1.727664e-03  3.434912e-01
coreness         3.094003e-04  2.117523e-01
knn              6.015505e-03  4.659152e-01
hubscore         8.438737e-04  2.588654e-01
pagerank         2.207073e-03  7.604461e-01
trans            6.491913e-04  2.493300e-01
evcent           4.659190e-03  3.034424e-01
first            7.028440e-05  5.986621e-02
upto_second      2.255909e-03  3.380094e-01
upto_third       5.544222e-03  3.201207e-01
upto_fourth      1.575060e-03  2.744953e-01
upto_fifth       9.533731e-04  3.117694e-01
upto_sixth       3.871989e-03  2.190928e-01
second           2.237084e-03  4.322669e-01
third            3.327532e-03  3.836047e-01
fourth           3.920630e-03  8.485977e-01
fifth            1.573522e-03  4.342307e-01
sixth            3.856726e-03  4.015848e-01
ratio1           3.792212e-03  6.020314e-01
ratio2           7.897142e-03  9.345907e-01
ratio3           3.766864e-03  8.726504e-01
ratio4           4.210375e-03  4.129131e-01
ratio5           2.508432e-03  1.095157e+00
ratio6           4.542637e-03  5.584322e-01
selfinter        1.417239e-05  3.241507e-03
walktrap_vertex  5.463755e-04  5.624614e-01
bigcom1          4.820312e-05  2.015699e-02
bigcom2          0.000000e+00  1.084202e-20
bigcom3          2.715186e-05  4.776671e-02
bigcom4          2.474670e-05  4.965350e-02
bigcom6          0.000000e+00  0.000000e+00
bigcom8          6.333324e-06  2.677056e-02
bigcom9          0.000000e+00  1.517883e-20
bigcom11         0.000000e+00  2.168404e-20
bigcom13         0.000000e+00  1.084202e-20
bigcom15         0.000000e+00  4.336809e-21
bigcom16         0.000000e+00  0.000000e+00
bigcom21         9.151872e-05  1.446348e-01
bigcom22         0.000000e+00  3.469447e-20
bigcom24         0.000000e+00  4.336809e-21
bigcom26         0.000000e+00  1.235990e-19
bigcom28         4.999236e-05  1.270416e-01
bigcom30         0.000000e+00  8.673617e-20
bigcom31         0.000000e+00  0.000000e+00
bigcom32         0.000000e+00  0.000000e+00
bigcom33         0.000000e+00  4.336809e-21
bigcom34         0.000000e+00  0.000000e+00
bigcom36         0.000000e+00  1.084202e-21
bigcom37         0.000000e+00  0.000000e+00
bigcom38         6.595211e-05  2.168632e-01
bigcom39         0.000000e+00  1.170938e-19
bigcom40         6.883917e-05  7.504554e-02
bigcom43         0.000000e+00  0.000000e+00
bigcom44        -2.464115e-06  1.142305e-02
bigcom46         0.000000e+00  0.000000e+00
bigcom47         0.000000e+00  7.589415e-20
bigcom49         0.000000e+00  4.336809e-21
bigcom50         0.000000e+00  0.000000e+00
bigcom51         0.000000e+00  0.000000e+00
bigcom52         0.000000e+00  0.000000e+00
bigcom54         0.000000e+00  0.000000e+00
bigcom56         0.000000e+00  0.000000e+00
bigcom62         0.000000e+00  0.000000e+00
bigcom66         0.000000e+00  4.336809e-21
bigcom68         0.000000e+00  6.938894e-20
bigcom69         0.000000e+00  8.673617e-21
bigcom71         0.000000e+00  0.000000e+00
bigcom72         0.000000e+00  2.385245e-20
bigcom73         0.000000e+00  6.938894e-20
bigcom74         0.000000e+00  0.000000e+00
bigcom75         0.000000e+00  0.000000e+00
bigcom76         0.000000e+00  1.951564e-20
bigcom77         0.000000e+00  0.000000e+00
bigcom79         0.000000e+00  0.000000e+00
bigcom80         0.000000e+00  0.000000e+00
bigcom82         0.000000e+00  8.673617e-21
bigcom83         0.000000e+00  0.000000e+00
bigcom84         0.000000e+00  4.336809e-21
bigcom85         0.000000e+00  4.336809e-21
bigcom87         0.000000e+00  0.000000e+00
bigcom89         0.000000e+00  0.000000e+00
bigcom91         0.000000e+00  0.000000e+00
bigcom92         0.000000e+00  0.000000e+00
bigcom93         0.000000e+00  2.168404e-21
bigcom96         0.000000e+00  0.000000e+00
bigcom97         0.000000e+00  4.336809e-21
bigcom98         0.000000e+00  0.000000e+00
bigcom99         0.000000e+00  4.336809e-21
bigcom101        0.000000e+00  6.505213e-21
bigcom104        0.000000e+00  4.336809e-21
bigcom106        0.000000e+00  0.000000e+00
bigcom109        0.000000e+00  6.505213e-21
bigcom113        0.000000e+00  2.168404e-21
bigcom116        0.000000e+00  4.878910e-21
bigcom120        0.000000e+00  2.168404e-21
bigcom123        0.000000e+00  2.168404e-21
bigcom126        0.000000e+00  4.336809e-21
bigcom127        5.495987e-05  2.756328e-01
bigcom137        0.000000e+00  1.734723e-20
bigcom139        0.000000e+00  0.000000e+00
bigcom140        0.000000e+00  0.000000e+00
bigcom143        0.000000e+00  2.168404e-21
bigcom145        0.000000e+00  1.734723e-20
bigcom146        0.000000e+00  0.000000e+00
bigcom147        0.000000e+00  6.505213e-21
bigcom149        0.000000e+00  0.000000e+00
bigcom153        0.000000e+00  0.000000e+00
bigcom154        0.000000e+00  6.505213e-21
bigcom156        0.000000e+00  0.000000e+00
bigcom157        0.000000e+00  0.000000e+00
bigcom158        0.000000e+00  4.336809e-21
bigcom160        0.000000e+00  0.000000e+00
bigcom161        0.000000e+00  0.000000e+00
bigcom162        0.000000e+00  0.000000e+00
bigcom164        0.000000e+00  0.000000e+00
bigcom166        0.000000e+00  4.336809e-21
bigcom167        0.000000e+00  6.505213e-21
bigcom171        0.000000e+00  0.000000e+00
bigcom173        0.000000e+00  0.000000e+00
bigcom175        0.000000e+00  1.734723e-20
bigcom176        0.000000e+00  0.000000e+00
bigcom177        0.000000e+00  2.727273e-02
bigcom178        0.000000e+00  0.000000e+00
bigcom180        0.000000e+00  0.000000e+00
bigcom181        0.000000e+00  1.734723e-20
bigcom184        0.000000e+00  4.336809e-21
bigcom186        0.000000e+00  4.336809e-21
bigcom187        0.000000e+00  0.000000e+00
bigcom189        0.000000e+00  2.168404e-21
bigcom194        0.000000e+00  2.168404e-21
bigcom195        0.000000e+00  1.734723e-20
bigcom196        0.000000e+00  0.000000e+00
bigcom204        0.000000e+00  0.000000e+00
bigcom205        0.000000e+00  0.000000e+00
bigcom212        0.000000e+00  8.673617e-21
bigcom214        0.000000e+00  6.505213e-21
bigcom222        0.000000e+00  0.000000e+00
bigcom223        0.000000e+00  4.336809e-21
bigcom226        0.000000e+00  0.000000e+00
bigcom227        0.000000e+00  0.000000e+00
bigcom229        0.000000e+00  8.673617e-21
bigcom233        0.000000e+00  2.168404e-21
bigcom236        0.000000e+00  0.000000e+00
bigcom237        0.000000e+00  0.000000e+00
bigcom246        0.000000e+00  2.168404e-20
bigcom248        0.000000e+00  0.000000e+00
bigcom249        0.000000e+00  0.000000e+00
bigcom250        7.393200e-05  2.512662e-01
bigcom254        0.000000e+00  1.734723e-20
bigcom266        0.000000e+00  4.336809e-21
bigcom269        0.000000e+00  4.336809e-21
bigcom272        0.000000e+00  8.673617e-21
bigcom274        6.001721e-05  6.894547e-02
bigcom281        0.000000e+00  0.000000e+00
bigcom291        0.000000e+00  0.000000e+00
bigcom292        0.000000e+00  4.336809e-21
bigcom295        0.000000e+00  0.000000e+00
bigcom299        0.000000e+00  0.000000e+00
bigcom301        0.000000e+00  0.000000e+00
bigcom306        0.000000e+00  2.168404e-21
bigcom309        0.000000e+00  0.000000e+00
bigcom314        0.000000e+00  0.000000e+00
bigcom321        0.000000e+00  0.000000e+00
bigcom341        0.000000e+00  0.000000e+00
bigcom350        0.000000e+00  0.000000e+00
bigcom353        0.000000e+00  0.000000e+00
bigcom359        0.000000e+00  0.000000e+00
bigcom363        0.000000e+00  0.000000e+00
bigcom365        0.000000e+00  4.336809e-21
bigcom385        0.000000e+00  0.000000e+00
bigcom386        0.000000e+00  0.000000e+00
bigcom408        0.000000e+00  0.000000e+00
bigcom412        0.000000e+00  0.000000e+00
bigcom480        0.000000e+00  0.000000e+00
spin_vertex      2.646270e-04  5.367564e-01
membership_s1   -7.419599e-06  2.893955e-02
membership_s3    0.000000e+00  1.301043e-20
membership_s4    9.046358e-06  3.252144e-02
membership_s5    3.530863e-04  1.488458e-01
membership_s6    0.000000e+00  2.114194e-20
membership_s7    8.718930e-05  1.142964e-01
membership_s8    0.000000e+00  8.673617e-21
membership_s9    0.000000e+00  2.168404e-21
membership_s11   0.000000e+00  7.372575e-20
membership_s12  -6.552525e-05  2.296443e-01
membership_s14   0.000000e+00  2.168404e-20
membership_s15   1.461267e-05  8.893884e-02
membership_s16   4.534119e-06  2.181818e-02
membership_s17   0.000000e+00  1.301043e-20
membership_s18  -1.579683e-06  4.123766e-03
membership_s20   0.000000e+00  0.000000e+00
membership_s21   0.000000e+00  4.119968e-20
membership_s22   0.000000e+00  2.168404e-21
membership_s24   0.000000e+00  3.252607e-21
membership_s25   1.434044e-04  3.145720e-01
membership_s26   0.000000e+00  2.493665e-19
membership_s27   4.455016e-05  6.035133e-02
membership_s28   0.000000e+00  1.084202e-20
membership_s30   1.132574e-04  5.137593e-02
membership_s31  -1.535244e-06  1.359262e-02
membership_s32   8.716261e-05  2.578373e-01
membership_s33   0.000000e+00  0.000000e+00
membership_s36   1.233289e-04  5.534579e-02
membership_s37   0.000000e+00  1.951564e-20
V1               4.796428e-04  5.884581e-01
V2               2.807549e-03  1.599710e+00
pdi              2.513257e-05  5.226923e-02
adhesion         5.117853e-03  6.838334e-01
cohesion         5.749731e-03  7.596585e-01
inner            1.426448e-03  8.719592e-01
outer            1.155262e-03  1.025614e+00
ioratio          2.177857e-03  1.014031e+00
comsize          1.503681e-03  1.121833e+00
[1] "Dataset: all_TnotC Model GLM, run: 5 of 10 2015-06-18 12:30:08"
[1] "glmnet variable coefficients"
                         [,1]          [,2]
(Intercept)     -5.417357e+00 -5.413676e+00
graph0          -3.736274e-42 -8.621719e-07
graph1          -4.000529e-45 -9.248383e-10
graph2          -1.315815e-42 -3.034309e-07
graph3          -7.737116e-47 -1.591397e-11
graph4          -4.967859e-48 -1.154915e-12
graph5          -6.744740e-44 -1.603939e-08
graph6          -5.944777e-46 -1.244067e-10
graph7          -6.772712e-44 -1.592610e-08
graph8          -1.871359e-42 -4.508816e-07
graph9          -9.561602e-49 -1.683376e-13
graph10         -1.190287e-49 -2.704107e-14
graph11         -9.817004e-51 -2.290109e-15
graph12         -4.432323e-48 -9.410117e-13
graph13         -1.249584e-47 -2.153422e-12
graph14         -4.892564e-49 -1.015458e-13
graph15          9.342703e-46  2.653541e-10
graph16         -2.846802e-47 -6.497287e-12
graph17         -3.172635e-47 -6.775701e-12
graph18         -3.945972e-47  1.454221e-11
graph19         -1.758113e-46 -3.930778e-11
graph20         -9.595657e-45 -2.340624e-09
graph21         -6.454873e-46 -1.376641e-10
graph22         -6.393737e-45 -1.518724e-09
graph23         -2.010274e-45 -4.727663e-10
graph24         -2.128012e-45 -4.857659e-10
graph25         -2.096828e-44 -5.021031e-09
graph26         -1.704235e-44 -4.060790e-09
graph27         -1.268702e-43 -3.062086e-08
graph28         -1.974793e-43 -4.782921e-08
graph29         -2.559695e-42 -6.239509e-07
orbit0          -3.736274e-42 -8.620052e-07
orbit1          -5.385381e-44 -1.212602e-08
orbit2          -3.818665e-45 -8.848432e-10
orbit3          -1.315815e-42 -3.033618e-07
orbit4          -4.306643e-46 -7.522717e-11
orbit5          -8.079105e-47 -1.682150e-11
orbit6          -2.915231e-46 -7.210341e-11
orbit7          -3.952458e-48 -9.031674e-13
orbit8          -6.744740e-44 -1.603716e-08
orbit9           2.003804e-44  5.590041e-09
orbit10          5.548132e-45  1.493142e-09
orbit11         -1.461740e-45 -3.417433e-10
orbit12         -3.965913e-44 -6.587645e-09
orbit13         -1.120910e-43 -2.674130e-08
orbit14         -1.871359e-42 -4.508349e-07
orbit15          2.132773e-48  1.295108e-12
orbit16         -3.194594e-48 -7.186389e-13
orbit17          2.671045e-47  7.079508e-12
orbit18         -2.907822e-47 -7.111469e-12
orbit19         -9.491512e-48 -2.321698e-12
orbit20          3.684700e-48  9.687114e-13
orbit21         -1.228468e-49 -2.823194e-14
orbit22         -4.769412e-49 -1.186140e-13
orbit23         -6.973404e-51 -1.581638e-15
orbit24         -1.059089e-46 -2.360278e-11
orbit25          3.956659e-46  1.009414e-10
orbit26         -8.009062e-48 -1.840752e-12
orbit27         -8.059901e-47 -1.295184e-12
orbit28          1.413404e-47  6.459181e-12
orbit29          1.020749e-46  2.895766e-11
orbit30         -9.701462e-47 -2.240094e-11
orbit31         -8.268554e-47 -2.040211e-11
orbit32          3.866427e-47  9.875629e-12
orbit33         -9.111131e-49 -2.091746e-13
orbit34          9.342703e-46  2.654251e-10
orbit35          1.167720e-46  4.835788e-11
orbit36         -5.477106e-46 -1.318875e-10
orbit37          1.728007e-46  4.700119e-11
orbit38         -3.749604e-47 -8.790845e-12
orbit39          9.503402e-46  2.697424e-10
orbit40          1.371498e-45  3.505425e-10
orbit41         -3.067511e-46 -7.137674e-11
orbit42         -8.197923e-47 -1.927279e-11
orbit43          5.611818e-45  1.462077e-09
orbit44         -2.028165e-45 -4.788046e-10
orbit45          7.583387e-45  1.995589e-09
orbit46         -8.249953e-46 -1.655224e-10
orbit47         -4.126109e-46 -9.473153e-11
orbit48         -3.498388e-46 -7.864742e-11
orbit49         -2.729061e-44 -6.644913e-09
orbit50         -1.031283e-44 -2.517006e-09
orbit51          2.116582e-46  1.384155e-10
orbit52          1.638075e-44  4.282812e-09
orbit53         -2.074849e-45 -4.839887e-10
orbit54          1.120974e-44  3.058039e-09
orbit55         -9.662287e-45 -2.330593e-09
orbit56          9.496938e-44  2.432723e-08
orbit57         -3.299231e-45 -7.761696e-10
orbit58         -4.080099e-45 -9.690331e-10
orbit59          9.188581e-45  2.518090e-09
orbit60         -4.342703e-45 -9.811358e-10
orbit61         -8.468614e-45 -2.021735e-09
orbit62         -9.248562e-44 -2.117994e-08
orbit63         -4.740834e-44 -1.142887e-08
orbit64         -4.228714e-44 -1.007803e-08
orbit65         -9.968433e-44 -2.276070e-08
orbit66         -2.917958e-44 -6.732363e-09
orbit67         -3.283323e-44 -7.902804e-09
orbit68         -1.759489e-43 -4.244160e-08
orbit69         -3.560621e-43 -8.601816e-08
orbit70         -7.252509e-43 -1.758096e-07
orbit71         -2.489644e-43 -6.027089e-08
orbit72         -2.559695e-42 -6.239021e-07
AP              -1.012740e-39 -2.504026e-04
bet             -2.894231e-46 -6.432832e-11
ecc             -1.569493e-41 -5.195593e-06
eccrad          -9.416959e-41 -3.117321e-05
close           -1.004847e-38 -2.461404e-03
constraint       2.685390e-39  6.662080e-04
coreness        -7.846446e-41 -1.931983e-05
knn              5.680872e-43  1.400431e-07
hubscore         1.485265e-40  1.162177e-04
pagerank        -1.381247e-38 -3.453031e-03
trans           -2.684453e-39 -6.693440e-04
evcent           7.292292e-41  9.762115e-05
first           -3.736274e-42 -8.617752e-07
upto_second     -1.952639e-43 -4.715715e-08
upto_third      -1.071751e-43 -2.630847e-08
upto_fourth     -2.491680e-43 -6.169432e-08
upto_fifth       1.826491e-43  4.632360e-08
upto_sixth       6.026516e-43  1.509956e-07
second          -1.981702e-43 -4.790118e-08
third           -1.461786e-43 -3.599283e-08
fourth           4.847223e-44  1.151154e-08
fifth            4.221589e-43  1.047230e-07
sixth           -1.635084e-43 -4.186303e-08
ratio1           6.419834e-43  1.583216e-07
ratio2           7.111354e-42  1.765574e-06
ratio3           5.999638e-42  1.473303e-06
ratio4          -7.074526e-42 -1.769552e-06
ratio5          -5.156399e-42 -1.284857e-06
ratio6          -1.251875e-43 -3.236062e-08
selfinter       -8.002015e-40 -1.978639e-04
walktrap_vertex -2.482125e-39 -6.171445e-04
bigcom1         -1.428475e-39 -3.558686e-04
bigcom2         -4.468354e-39 -1.115011e-03
bigcom3          1.859974e-39  4.650365e-04
bigcom4         -3.130743e-40 -7.684059e-05
bigcom6         -4.465745e-39 -1.115279e-03
bigcom8         -8.900726e-40 -2.214819e-04
bigcom9         -4.484449e-39 -1.119005e-03
bigcom11        -4.470967e-39 -1.116127e-03
bigcom13        -4.476949e-39 -1.117205e-03
bigcom15        -4.476200e-39 -1.116138e-03
bigcom16        -4.468354e-39 -1.115942e-03
bigcom21         7.908495e-39  1.974544e-03
bigcom22        -4.544211e-39 -1.134062e-03
bigcom24        -4.466490e-39 -1.115136e-03
bigcom26        -4.500282e-39 -1.122998e-03
bigcom28         6.860721e-40  1.738508e-04
bigcom30        -4.509000e-39 -1.125776e-03
bigcom31        -4.465745e-39 -1.114596e-03
bigcom32        -4.470967e-39 -1.116338e-03
bigcom33        -4.465373e-39 -1.115330e-03
bigcom34        -4.465745e-39 -1.116058e-03
bigcom36        -4.469847e-39 -1.116549e-03
bigcom37        -4.465745e-39 -1.114288e-03
bigcom38         7.331567e-38  1.830613e-02
bigcom39        -4.475826e-39 -1.117222e-03
bigcom40         5.208196e-40  1.316753e-04
bigcom43        -4.466863e-39 -1.115430e-03
bigcom44         1.072154e-39  2.688403e-04
bigcom46        -4.471713e-39 -1.116238e-03
bigcom47        -4.470220e-39 -1.115812e-03
bigcom49        -4.469100e-39 -1.115733e-03
bigcom50        -4.467981e-39 -1.116155e-03
bigcom51        -4.465745e-39 -1.115846e-03
bigcom52        -4.466490e-39 -1.115456e-03
bigcom54        -4.465745e-39 -1.116305e-03
bigcom56        -4.470220e-39 -1.116075e-03
bigcom62        -4.466118e-39 -1.115488e-03
bigcom66        -4.466118e-39 -1.115623e-03
bigcom68        -4.466490e-39 -1.116124e-03
bigcom69        -4.469847e-39 -1.116131e-03
bigcom71        -4.470220e-39 -1.116698e-03
bigcom72        -4.466490e-39 -1.115731e-03
bigcom73        -4.471340e-39 -1.115742e-03
bigcom74        -4.468354e-39 -1.115551e-03
bigcom75        -4.465373e-39 -1.114958e-03
bigcom76        -4.467609e-39 -1.115741e-03
bigcom77        -4.466863e-39 -1.114781e-03
bigcom79        -4.465745e-39 -1.116319e-03
bigcom80        -4.467236e-39 -1.115770e-03
bigcom82        -4.466490e-39 -1.115967e-03
bigcom83        -4.465373e-39 -1.113964e-03
bigcom84        -4.467236e-39 -1.116070e-03
bigcom85        -4.466490e-39 -1.116532e-03
bigcom87        -4.467609e-39 -1.115506e-03
bigcom89        -4.465373e-39 -1.115487e-03
bigcom91        -4.467609e-39 -1.115495e-03
bigcom92        -4.476200e-39 -1.116483e-03
bigcom93        -4.465373e-39 -1.113989e-03
bigcom96        -4.464628e-39 -1.114185e-03
bigcom97        -4.469473e-39 -1.115839e-03
bigcom98        -4.465745e-39 -1.115856e-03
bigcom99        -4.465373e-39 -1.114336e-03
bigcom101       -4.472087e-39 -1.115376e-03
bigcom104       -4.467236e-39 -1.115294e-03
bigcom106       -4.466490e-39 -1.116371e-03
bigcom109       -4.466118e-39 -1.115340e-03
bigcom113       -4.466863e-39 -1.117011e-03
bigcom116       -4.481446e-39 -1.118263e-03
bigcom120       -4.465745e-39 -1.115959e-03
bigcom123       -4.466118e-39 -1.114973e-03
bigcom126       -4.465745e-39 -1.115116e-03
bigcom127        1.218800e-37  3.043221e-02
bigcom137       -4.468354e-39 -1.115966e-03
bigcom139       -4.466118e-39 -1.114918e-03
bigcom140       -4.466490e-39 -1.115858e-03
bigcom143       -4.466118e-39 -1.116393e-03
bigcom145       -4.466490e-39 -1.115018e-03
bigcom146       -4.466490e-39 -1.115181e-03
bigcom147       -4.470593e-39 -1.116200e-03
bigcom149       -4.465373e-39 -1.115285e-03
bigcom153       -4.468727e-39 -1.116255e-03
bigcom154       -4.468727e-39 -1.115521e-03
bigcom156       -4.466490e-39 -1.115498e-03
bigcom157       -4.470220e-39 -1.139476e-03
bigcom158       -4.465745e-39 -1.114392e-03
bigcom160       -4.465373e-39 -1.115394e-03
bigcom161       -4.466118e-39 -1.116043e-03
bigcom162       -4.465000e-39 -1.116070e-03
bigcom164       -4.465745e-39 -1.115575e-03
bigcom166       -4.467609e-39 -1.116970e-03
bigcom167       -4.472087e-39 -1.116069e-03
bigcom171       -4.467236e-39 -1.115158e-03
bigcom173       -4.466490e-39 -1.115610e-03
bigcom175       -4.465373e-39 -1.113744e-03
bigcom176       -4.465745e-39 -1.115510e-03
bigcom177       -4.465745e-39 -1.115677e-03
bigcom178       -4.466118e-39 -1.115497e-03
bigcom180       -4.465373e-39 -1.115808e-03
bigcom181       -4.470593e-39 -1.114912e-03
bigcom184       -4.466118e-39 -1.114611e-03
bigcom186       -4.465373e-39 -1.115498e-03
bigcom187       -4.465000e-39 -1.115509e-03
bigcom189       -4.467981e-39 -1.114084e-03
bigcom194       -4.466863e-39 -1.116227e-03
bigcom195       -4.465745e-39 -1.115435e-03
bigcom196       -4.465000e-39 -1.116024e-03
bigcom204       -4.466490e-39 -1.115076e-03
bigcom205       -4.465000e-39 -1.115997e-03
bigcom212       -4.465745e-39 -1.116041e-03
bigcom214       -4.466490e-39 -1.116162e-03
bigcom222       -4.465745e-39 -1.115290e-03
bigcom223       -4.465745e-39 -1.115393e-03
bigcom226       -4.465745e-39 -1.114740e-03
bigcom227       -4.465745e-39 -1.114939e-03
bigcom229       -4.465000e-39 -1.115734e-03
bigcom233       -4.465745e-39 -1.115551e-03
bigcom236       -4.465745e-39 -1.115480e-03
bigcom237       -4.465745e-39 -1.115482e-03
bigcom246       -4.469100e-39 -1.114684e-03
bigcom248       -4.470220e-39 -1.116762e-03
bigcom249       -4.466118e-39 -1.114726e-03
bigcom250        5.874580e-38  1.466825e-02
bigcom254       -4.466118e-39 -1.115403e-03
bigcom266       -4.465000e-39 -1.115633e-03
bigcom269       -4.466863e-39 -1.116492e-03
bigcom272       -4.465745e-39 -1.115240e-03
bigcom274        1.805053e-38  4.505285e-03
bigcom281       -4.466118e-39 -1.114399e-03
bigcom291       -4.465745e-39 -1.114088e-03
bigcom292       -4.465745e-39 -1.115197e-03
bigcom295       -4.466118e-39 -1.115163e-03
bigcom299       -4.465745e-39 -1.115303e-03
bigcom301       -4.467609e-39 -1.116590e-03
bigcom306       -4.465373e-39 -1.114677e-03
bigcom309       -4.466118e-39 -1.115699e-03
bigcom314       -4.465745e-39 -1.114903e-03
bigcom321       -4.467981e-39 -1.115291e-03
bigcom341       -4.465373e-39 -1.115031e-03
bigcom350       -4.464628e-39 -1.114149e-03
bigcom353       -4.465373e-39 -1.114839e-03
bigcom359       -4.465745e-39 -1.115167e-03
bigcom363       -4.465000e-39 -1.113810e-03
bigcom365       -4.466118e-39 -1.115030e-03
bigcom385       -4.466490e-39 -1.115645e-03
bigcom386       -4.465745e-39 -1.114889e-03
bigcom408       -4.466863e-39 -1.115386e-03
bigcom412       -4.466118e-39 -1.114556e-03
bigcom480       -4.465745e-39 -1.116878e-03
spin_vertex      3.377465e-40  7.920991e-05
membership_s1   -1.313739e-39 -3.284686e-04
membership_s3   -4.470967e-39 -1.118487e-03
membership_s4   -1.178929e-39 -2.936211e-04
membership_s5    1.833518e-39  4.584941e-04
membership_s6   -9.945299e-42 -4.285441e-06
membership_s7    3.209839e-39  8.015946e-04
membership_s8   -4.468727e-39 -1.116635e-03
membership_s9   -4.470593e-39 -1.118828e-03
membership_s11  -4.468354e-39 -1.117985e-03
membership_s12   7.331567e-38  1.830432e-02
membership_s14  -4.467236e-39 -1.116745e-03
membership_s15   1.643815e-39  4.099815e-04
membership_s16  -4.469100e-39 -1.138597e-03
membership_s17  -4.467236e-39 -1.117563e-03
membership_s18   6.565843e-39  1.636443e-03
membership_s20  -4.466118e-39 -1.117575e-03
membership_s21  -4.526920e-39 -1.132278e-03
membership_s22  -4.475078e-39 -1.118121e-03
membership_s24  -4.476949e-39 -1.117852e-03
membership_s25   6.784459e-38  1.694046e-02
membership_s26  -4.470220e-39 -1.117802e-03
membership_s27   5.038636e-40  1.258808e-04
membership_s28  -4.470593e-39 -1.117657e-03
membership_s30  -7.438089e-40 -1.848235e-04
membership_s31  -2.923592e-39 -7.302428e-04
membership_s32   1.450225e-39  3.622812e-04
membership_s33  -4.466490e-39 -1.118230e-03
membership_s36  -3.375976e-40 -8.420245e-05
membership_s37  -4.499904e-39 -1.123827e-03
V1              -4.276448e-41 -8.125992e-06
V2               3.665448e-39  9.154018e-04
pdi             -2.482372e-37 -5.903925e-02
adhesion         1.094584e-43  2.708526e-08
cohesion        -2.191532e-43 -5.422926e-08
inner           -2.429659e-44 -5.887558e-09
outer           -1.295672e-43 -3.204105e-08
ioratio         -6.650808e-39 -1.655229e-03
comsize         -6.914518e-43 -1.716366e-07
[1] "Dataset: all_TnotC Model GBM, run: 6 of 10 2015-06-18 12:30:09"
Iter   TrainDeviance   ValidDeviance   StepSize   Improve
     1        0.0545            -nan     0.0100    0.0000
     2        0.0538            -nan     0.0100    0.0000
     3        0.0532            -nan     0.0100   -0.0000
     4        0.0520            -nan     0.0100   -0.0000
     5        0.0513            -nan     0.0100   -0.0000
     6        0.0507            -nan     0.0100   -0.0000
     7        0.0500            -nan     0.0100   -0.0000
     8        0.0491            -nan     0.0100    0.0000
     9        0.0486            -nan     0.0100   -0.0000
    10        0.0480            -nan     0.0100   -0.0000
    20        0.0435            -nan     0.0100   -0.0000
    40        0.0376            -nan     0.0100    0.0000
    60        0.0334            -nan     0.0100   -0.0000
    80        0.0303            -nan     0.0100   -0.0000
   100        0.0278            -nan     0.0100   -0.0000
   120        0.0254            -nan     0.0100   -0.0000
   140        0.0236            -nan     0.0100   -0.0000
   160        0.0222            -nan     0.0100   -0.0000
   180        0.0209            -nan     0.0100   -0.0000
   200        0.0198            -nan     0.0100   -0.0000
   204        0.0196            -nan     0.0100   -0.0000

[1] "GBM variable coefficients"
                            var     rel.inf
V1                           V1 4.071251132
V2                           V2 3.676877085
ratio5                   ratio5 2.982036402
comsize                 comsize 2.919979634
orbit39                 orbit39 2.826904672
spin_vertex         spin_vertex 2.787642346
membership_s25   membership_s25 2.582710195
orbit18                 orbit18 2.501177856
fourth                   fourth 2.317512197
orbit36                 orbit36 2.311986342
outer                     outer 2.296007658
ratio2                   ratio2 2.293420415
graph16                 graph16 2.278937672
ratio1                   ratio1 2.125244809
adhesion               adhesion 2.102452554
pagerank               pagerank 2.010758251
ratio3                   ratio3 1.963698034
bet                         bet 1.864188716
ioratio                 ioratio 1.766070510
knn                         knn 1.682545150
inner                     inner 1.546127820
ratio4                   ratio4 1.434904255
orbit45                 orbit45 1.267560188
ratio6                   ratio6 1.249731049
graph10                 graph10 1.248689374
orbit38                 orbit38 1.163077278
trans                     trans 1.123750904
cohesion               cohesion 1.100440248
graph20                 graph20 1.094573805
walktrap_vertex walktrap_vertex 1.067101463
graph9                   graph9 0.977266155
graph15                 graph15 0.929737909
orbit19                 orbit19 0.877353523
graph6                   graph6 0.853935475
orbit50                 orbit50 0.852898232
orbit41                 orbit41 0.842537734
orbit11                 orbit11 0.809899110
graph18                 graph18 0.809444049
membership_s36   membership_s36 0.795354787
graph17                 graph17 0.780789080
orbit17                 orbit17 0.770009273
graph25                 graph25 0.755919252
orbit10                 orbit10 0.754687311
orbit27                 orbit27 0.732045597
graph14                 graph14 0.712471691
close                     close 0.700423038
orbit32                 orbit32 0.664106462
graph5                   graph5 0.631951936
graph4                   graph4 0.611446047
orbit22                 orbit22 0.588040386
orbit62                 orbit62 0.560445496
bigcom250             bigcom250 0.559375695
orbit30                 orbit30 0.548346084
orbit31                 orbit31 0.546913031
orbit5                   orbit5 0.501093070
orbit16                 orbit16 0.490439781
graph23                 graph23 0.473911733
graph13                 graph13 0.456128261
orbit43                 orbit43 0.449913111
graph1                   graph1 0.437847010
orbit25                 orbit25 0.426979459
orbit21                 orbit21 0.426014786
orbit35                 orbit35 0.424294906
orbit20                 orbit20 0.415850438
bigcom116             bigcom116 0.412184186
membership_s32   membership_s32 0.410156595
bigcom38               bigcom38 0.407310402
graph12                 graph12 0.402956143
bigcom274             bigcom274 0.388141445
evcent                   evcent 0.386620727
orbit9                   orbit9 0.379376941
orbit49                 orbit49 0.377312753
orbit52                 orbit52 0.373252649
orbit1                   orbit1 0.368557308
upto_sixth           upto_sixth 0.368083540
graph19                 graph19 0.366071071
orbit51                 orbit51 0.363850995
orbit57                 orbit57 0.361241162
orbit54                 orbit54 0.358366275
orbit13                 orbit13 0.341725871
orbit6                   orbit6 0.333300044
orbit26                 orbit26 0.332416418
orbit37                 orbit37 0.327784813
third                     third 0.320443071
orbit24                 orbit24 0.298260234
orbit56                 orbit56 0.285616710
orbit70                 orbit70 0.284094534
orbit53                 orbit53 0.280912684
sixth                     sixth 0.279892966
orbit15                 orbit15 0.274294966
graph11                 graph11 0.265543520
graph27                 graph27 0.251745812
bigcom21               bigcom21 0.250965176
membership_s12   membership_s12 0.235873882
membership_s15   membership_s15 0.235530433
membership_s7     membership_s7 0.226102219
hubscore               hubscore 0.217822946
orbit42                 orbit42 0.215730345
graph3                   graph3 0.211455943
graph7                   graph7 0.210359424
orbit28                 orbit28 0.199655730
orbit40                 orbit40 0.194105217
upto_fourth         upto_fourth 0.189742454
constraint           constraint 0.183164871
orbit29                 orbit29 0.182268702
coreness               coreness 0.179653954
selfinter             selfinter 0.171863688
graph22                 graph22 0.170122541
pdi                         pdi 0.167224307
orbit63                 orbit63 0.154095016
orbit64                 orbit64 0.149248755
orbit61                 orbit61 0.140321522
membership_s30   membership_s30 0.140218003
bigcom3                 bigcom3 0.136230611
orbit65                 orbit65 0.129796110
upto_fifth           upto_fifth 0.122433433
upto_second         upto_second 0.121172865
orbit44                 orbit44 0.113091575
orbit68                 orbit68 0.112408933
graph0                   graph0 0.110989331
orbit66                 orbit66 0.105062896
orbit23                 orbit23 0.101818062
ecc                         ecc 0.100655467
graph26                 graph26 0.097842563
bigcom22               bigcom22 0.091206035
graph8                   graph8 0.089007601
second                   second 0.087364634
orbit46                 orbit46 0.083590038
graph24                 graph24 0.083013096
graph28                 graph28 0.080372287
orbit58                 orbit58 0.078997137
bigcom28               bigcom28 0.076954198
orbit71                 orbit71 0.070612911
orbit12                 orbit12 0.062351191
bigcom1                 bigcom1 0.058658514
fifth                     fifth 0.053789136
membership_s27   membership_s27 0.050732641
AP                           AP 0.045937732
membership_s5     membership_s5 0.044380445
upto_third           upto_third 0.038295027
orbit69                 orbit69 0.038122078
bigcom44               bigcom44 0.031797038
orbit2                   orbit2 0.028865117
bigcom4                 bigcom4 0.027499269
membership_s31   membership_s31 0.013824493
orbit48                 orbit48 0.013655095
orbit67                 orbit67 0.011211588
membership_s4     membership_s4 0.010058887
bigcom157             bigcom157 0.009543499
bigcom40               bigcom40 0.007878751
orbit55                 orbit55 0.006799544
orbit47                 orbit47 0.003713284
graph2                   graph2 0.000000000
graph21                 graph21 0.000000000
graph29                 graph29 0.000000000
orbit0                   orbit0 0.000000000
orbit3                   orbit3 0.000000000
orbit4                   orbit4 0.000000000
orbit7                   orbit7 0.000000000
orbit8                   orbit8 0.000000000
orbit14                 orbit14 0.000000000
orbit33                 orbit33 0.000000000
orbit34                 orbit34 0.000000000
orbit59                 orbit59 0.000000000
orbit60                 orbit60 0.000000000
orbit72                 orbit72 0.000000000
eccrad                   eccrad 0.000000000
first                     first 0.000000000
bigcom2                 bigcom2 0.000000000
bigcom6                 bigcom6 0.000000000
bigcom8                 bigcom8 0.000000000
bigcom9                 bigcom9 0.000000000
bigcom11               bigcom11 0.000000000
bigcom13               bigcom13 0.000000000
bigcom15               bigcom15 0.000000000
bigcom16               bigcom16 0.000000000
bigcom24               bigcom24 0.000000000
bigcom26               bigcom26 0.000000000
bigcom30               bigcom30 0.000000000
bigcom31               bigcom31 0.000000000
bigcom32               bigcom32 0.000000000
bigcom33               bigcom33 0.000000000
bigcom34               bigcom34 0.000000000
bigcom36               bigcom36 0.000000000
bigcom37               bigcom37 0.000000000
bigcom39               bigcom39 0.000000000
bigcom43               bigcom43 0.000000000
bigcom46               bigcom46 0.000000000
bigcom47               bigcom47 0.000000000
bigcom49               bigcom49 0.000000000
bigcom50               bigcom50 0.000000000
bigcom51               bigcom51 0.000000000
bigcom52               bigcom52 0.000000000
bigcom54               bigcom54 0.000000000
bigcom56               bigcom56 0.000000000
bigcom62               bigcom62 0.000000000
bigcom66               bigcom66 0.000000000
bigcom68               bigcom68 0.000000000
bigcom69               bigcom69 0.000000000
bigcom71               bigcom71 0.000000000
bigcom72               bigcom72 0.000000000
bigcom73               bigcom73 0.000000000
bigcom74               bigcom74 0.000000000
bigcom75               bigcom75 0.000000000
bigcom76               bigcom76 0.000000000
bigcom77               bigcom77 0.000000000
bigcom79               bigcom79 0.000000000
bigcom80               bigcom80 0.000000000
bigcom82               bigcom82 0.000000000
bigcom83               bigcom83 0.000000000
bigcom84               bigcom84 0.000000000
bigcom85               bigcom85 0.000000000
bigcom87               bigcom87 0.000000000
bigcom89               bigcom89 0.000000000
bigcom91               bigcom91 0.000000000
bigcom92               bigcom92 0.000000000
bigcom93               bigcom93 0.000000000
bigcom96               bigcom96 0.000000000
bigcom97               bigcom97 0.000000000
bigcom98               bigcom98 0.000000000
bigcom99               bigcom99 0.000000000
bigcom101             bigcom101 0.000000000
bigcom104             bigcom104 0.000000000
bigcom106             bigcom106 0.000000000
bigcom109             bigcom109 0.000000000
bigcom113             bigcom113 0.000000000
bigcom120             bigcom120 0.000000000
bigcom123             bigcom123 0.000000000
bigcom126             bigcom126 0.000000000
bigcom127             bigcom127 0.000000000
bigcom137             bigcom137 0.000000000
bigcom139             bigcom139 0.000000000
bigcom140             bigcom140 0.000000000
bigcom143             bigcom143 0.000000000
bigcom145             bigcom145 0.000000000
bigcom146             bigcom146 0.000000000
bigcom147             bigcom147 0.000000000
bigcom149             bigcom149 0.000000000
bigcom153             bigcom153 0.000000000
bigcom154             bigcom154 0.000000000
bigcom156             bigcom156 0.000000000
bigcom158             bigcom158 0.000000000
bigcom160             bigcom160 0.000000000
bigcom161             bigcom161 0.000000000
bigcom162             bigcom162 0.000000000
bigcom164             bigcom164 0.000000000
bigcom166             bigcom166 0.000000000
bigcom167             bigcom167 0.000000000
bigcom171             bigcom171 0.000000000
bigcom173             bigcom173 0.000000000
bigcom175             bigcom175 0.000000000
bigcom176             bigcom176 0.000000000
bigcom177             bigcom177 0.000000000
bigcom178             bigcom178 0.000000000
bigcom180             bigcom180 0.000000000
bigcom181             bigcom181 0.000000000
bigcom184             bigcom184 0.000000000
bigcom186             bigcom186 0.000000000
bigcom187             bigcom187 0.000000000
bigcom189             bigcom189 0.000000000
bigcom194             bigcom194 0.000000000
bigcom195             bigcom195 0.000000000
bigcom196             bigcom196 0.000000000
bigcom204             bigcom204 0.000000000
bigcom205             bigcom205 0.000000000
bigcom212             bigcom212 0.000000000
bigcom214             bigcom214 0.000000000
bigcom222             bigcom222 0.000000000
bigcom223             bigcom223 0.000000000
bigcom226             bigcom226 0.000000000
bigcom227             bigcom227 0.000000000
bigcom229             bigcom229 0.000000000
bigcom233             bigcom233 0.000000000
bigcom236             bigcom236 0.000000000
bigcom237             bigcom237 0.000000000
bigcom246             bigcom246 0.000000000
bigcom248             bigcom248 0.000000000
bigcom249             bigcom249 0.000000000
bigcom254             bigcom254 0.000000000
bigcom266             bigcom266 0.000000000
bigcom269             bigcom269 0.000000000
bigcom272             bigcom272 0.000000000
bigcom281             bigcom281 0.000000000
bigcom291             bigcom291 0.000000000
bigcom292             bigcom292 0.000000000
bigcom295             bigcom295 0.000000000
bigcom299             bigcom299 0.000000000
bigcom301             bigcom301 0.000000000
bigcom306             bigcom306 0.000000000
bigcom309             bigcom309 0.000000000
bigcom314             bigcom314 0.000000000
bigcom321             bigcom321 0.000000000
bigcom341             bigcom341 0.000000000
bigcom350             bigcom350 0.000000000
bigcom353             bigcom353 0.000000000
bigcom359             bigcom359 0.000000000
bigcom363             bigcom363 0.000000000
bigcom365             bigcom365 0.000000000
bigcom385             bigcom385 0.000000000
bigcom386             bigcom386 0.000000000
bigcom408             bigcom408 0.000000000
bigcom412             bigcom412 0.000000000
bigcom480             bigcom480 0.000000000
membership_s1     membership_s1 0.000000000
membership_s3     membership_s3 0.000000000
membership_s6     membership_s6 0.000000000
membership_s8     membership_s8 0.000000000
membership_s9     membership_s9 0.000000000
membership_s11   membership_s11 0.000000000
membership_s14   membership_s14 0.000000000
membership_s16   membership_s16 0.000000000
membership_s17   membership_s17 0.000000000
membership_s18   membership_s18 0.000000000
membership_s20   membership_s20 0.000000000
membership_s21   membership_s21 0.000000000
membership_s22   membership_s22 0.000000000
membership_s24   membership_s24 0.000000000
membership_s26   membership_s26 0.000000000
membership_s28   membership_s28 0.000000000
membership_s33   membership_s33 0.000000000
membership_s37   membership_s37 0.000000000
[1] "Dataset: all_TnotC Model RF, run: 6 of 10 2015-06-18 12:33:31"
     |      Out-of-bag   |
Tree |      MSE  %Var(y) |
   1 | 0.009278   215.19 |
   2 | 0.009399   218.00 |
   3 | 0.008661   200.89 |
   4 | 0.007837   181.78 |
   5 | 0.007605   176.39 |
   6 | 0.007126   165.28 |
   7 | 0.006702   155.45 |
   8 | 0.006373   147.82 |
   9 | 0.006268   145.39 |
  10 | 0.006253   145.04 |
  11 |   0.0059   136.84 |
  12 | 0.005735   133.02 |
  13 | 0.005596   129.79 |
  14 | 0.005556   128.87 |
  15 | 0.005445   126.31 |
  16 | 0.005427   125.87 |
  17 | 0.005318   123.35 |
  18 | 0.005258   121.96 |
  19 | 0.005218   121.03 |
  20 | 0.005174   120.00 |
  21 | 0.005194   120.47 |
  22 | 0.005148   119.42 |
  23 | 0.005107   118.45 |
  24 | 0.005055   117.24 |
  25 | 0.005056   117.28 |
  26 | 0.005062   117.41 |
  27 | 0.005049   117.11 |
  28 |  0.00502   116.44 |
  29 | 0.004998   115.93 |
  30 | 0.004962   115.09 |
  31 | 0.004951   114.83 |
  32 | 0.004949   114.78 |
  33 | 0.004947   114.73 |
  34 | 0.004963   115.11 |
  35 | 0.004957   114.98 |
  36 | 0.004946   114.71 |
  37 |  0.00493   114.34 |
  38 | 0.004919   114.09 |
  39 | 0.004918   114.07 |
  40 | 0.004908   113.83 |
  41 | 0.004899   113.63 |
  42 | 0.004901   113.67 |
  43 | 0.004906   113.79 |
  44 | 0.004893   113.48 |
  45 | 0.004905   113.77 |
  46 | 0.004888   113.37 |
  47 | 0.004867   112.88 |
  48 | 0.004868   112.92 |
  49 | 0.004855   112.62 |
  50 | 0.004851   112.52 |
  51 | 0.004841   112.28 |
  52 | 0.004835   112.14 |
  53 | 0.004828   111.99 |
  54 | 0.004821   111.81 |
  55 | 0.004822   111.84 |
  56 | 0.004824   111.89 |
  57 | 0.004822   111.83 |
  58 | 0.004822   111.85 |
  59 | 0.004822   111.84 |
  60 | 0.004823   111.87 |
  61 | 0.004823   111.87 |
  62 | 0.004821   111.81 |
  63 | 0.004835   112.15 |
  64 |  0.00483   112.02 |
  65 | 0.004831   112.06 |
  66 | 0.004826   111.93 |
  67 | 0.004826   111.93 |
  68 | 0.004822   111.84 |
  69 | 0.004819   111.78 |
  70 | 0.004817   111.72 |
  71 | 0.004813   111.64 |
  72 | 0.004809   111.55 |
  73 | 0.004801   111.36 |
  74 | 0.004801   111.35 |
  75 | 0.004799   111.32 |
  76 | 0.004796   111.23 |
  77 | 0.004794   111.20 |
  78 | 0.004793   111.18 |
  79 | 0.004792   111.14 |
  80 | 0.004792   111.14 |
  81 | 0.004788   111.05 |
  82 | 0.004789   111.09 |
  83 | 0.004794   111.19 |
  84 | 0.004789   111.07 |
  85 | 0.004785   110.98 |
  86 | 0.004782   110.92 |
  87 | 0.004784   110.96 |
  88 | 0.004781   110.88 |
  89 | 0.004779   110.85 |
  90 | 0.004778   110.82 |
  91 | 0.004774   110.72 |
  92 | 0.004772   110.68 |
  93 | 0.004769   110.63 |
  94 |  0.00477   110.63 |
  95 | 0.004773   110.70 |
  96 | 0.004767   110.57 |
  97 | 0.004771   110.67 |
  98 | 0.004771   110.65 |
  99 | 0.004763   110.47 |
 100 | 0.004759   110.38 |
[1] "Random Forest variable coefficients"
                      %IncMSE IncNodePurity
graph5           1.293336e-03  1.925906e-01
graph6           1.982219e-03  2.351102e-01
graph7           1.110031e-04  1.200934e-01
graph8           2.804051e-06  2.251701e-02
graph9           2.007926e-03  1.878246e-01
graph10          1.424361e-03  4.524891e-01
graph11          8.705680e-03  3.550222e-01
graph12          4.335413e-03  2.656206e-01
graph13          1.068704e-03  2.307089e-01
graph14          5.375058e-03  3.279846e-01
graph15          5.468777e-03  2.913400e-01
graph16          1.685509e-03  3.343407e-01
graph17          4.223733e-03  2.803529e-01
graph18          1.868148e-03  8.740574e-02
graph19          3.936482e-03  2.402887e-01
graph20          4.766924e-03  1.683093e-01
graph21          2.246746e-03  2.529274e-01
graph22          4.581386e-04  1.369295e-01
graph23          4.728010e-03  3.315140e-01
graph24          2.431273e-03  1.423219e-01
graph25          2.927806e-03  2.515546e-01
graph26          5.716504e-04  1.640797e-01
graph27          1.201422e-04  9.896441e-02
graph28          6.156698e-05  4.384248e-02
graph29          7.165249e-05  9.836066e-03
orbit0           2.179578e-04  1.351949e-01
orbit1           2.229074e-03  3.681025e-01
orbit2           2.639837e-03  1.593363e-01
orbit3           2.156531e-04  7.397444e-02
orbit4           4.808061e-04  2.012756e-01
orbit5           5.001524e-03  2.676411e-01
orbit6           3.641063e-03  3.177000e-01
orbit7           9.825953e-04  5.338647e-02
orbit8           3.767686e-03  1.269208e-01
orbit9           1.846874e-03  4.436173e-01
orbit10          1.941681e-03  8.203693e-02
orbit11          2.547839e-03  7.410616e-02
orbit12          1.213476e-04  7.190513e-02
orbit13          7.804437e-04  9.009991e-02
orbit14          6.448395e-05  2.691943e-02
orbit15          9.770429e-04  1.920887e-01
orbit16          3.933479e-03  2.242077e-01
orbit17          3.955935e-03  2.507591e-01
orbit18          4.001209e-03  5.295107e-01
orbit19          3.907405e-03  3.121546e-01
orbit20          3.489882e-03  2.876855e-01
orbit21          3.309551e-03  1.318530e-01
orbit22          5.181836e-03  3.591216e-01
orbit23          2.942872e-03  6.022438e-02
orbit24          2.362190e-03  3.197445e-01
orbit25          1.073996e-03  9.597206e-02
orbit26          2.875885e-03  1.525955e-01
orbit27          5.580937e-03  3.367481e-01
orbit28          3.861810e-03  3.533578e-01
orbit29          4.812638e-03  1.216055e-01
orbit30          1.256157e-03  1.503695e-01
orbit31          9.349953e-03  3.961776e-01
orbit32          1.169585e-03  1.620742e-01
orbit33          5.548299e-04  8.327061e-02
orbit34          3.363498e-03  2.298011e-01
orbit35          3.161260e-03  3.189646e-01
orbit36          3.701808e-03  1.660173e-01
orbit37          8.470894e-04  1.490084e-01
orbit38          3.541700e-03  9.076107e-02
orbit39          2.927900e-03  3.734274e-01
orbit40          2.981015e-03  7.357397e-02
orbit41          3.389490e-04  6.176753e-02
orbit42          4.743772e-03  1.046403e-01
orbit43          5.974067e-03  1.567733e-01
orbit44          1.093063e-04  2.053757e-02
orbit45          5.826436e-03  4.274366e-01
orbit46          5.017216e-04  6.437943e-02
orbit47          6.647328e-05  8.193437e-02
orbit48          9.829115e-04  5.936398e-02
orbit49          2.759387e-03  3.781740e-01
orbit50          3.210311e-04  9.352204e-02
orbit51          1.849422e-03  1.600263e-01
orbit52          9.408765e-03  4.596232e-01
orbit53          3.258074e-03  8.725472e-02
orbit54          5.896277e-05  1.428486e-01
orbit55          3.147533e-03  1.389514e-01
orbit56          3.361413e-03  2.934887e-01
orbit57          1.493413e-04  6.819047e-02
orbit58          4.896894e-04  7.313353e-02
orbit59          7.214017e-04  6.160339e-02
orbit60          5.236894e-04  7.689268e-02
orbit61          4.468323e-04  4.439689e-02
orbit62          3.694946e-03  3.386265e-01
orbit63          1.280581e-03  4.862030e-02
orbit64          2.578146e-03  8.877047e-02
orbit65          1.971422e-04  9.320560e-02
orbit66          7.325202e-04  9.581553e-02
orbit67          4.188536e-04  4.357779e-02
orbit68          6.837049e-05  6.574937e-02
orbit69          7.908406e-04  9.258178e-02
orbit70          1.179718e-04  8.605861e-02
orbit71          5.647156e-04  2.602358e-02
orbit72          1.134404e-05  2.979592e-02
AP              -2.248201e-06  4.477398e-03
bet              5.994620e-03  9.124037e-01
ecc              5.682741e-04  1.624438e-01
eccrad           1.297264e-04  5.266360e-02
close            1.292705e-03  2.240605e-01
constraint       5.366226e-04  3.775775e-01
coreness         1.214767e-03  1.334012e-01
knn              4.197039e-03  4.840802e-01
hubscore         1.621116e-03  2.582659e-01
pagerank         4.247342e-03  7.276941e-01
trans            4.314669e-04  2.225196e-01
evcent           1.630510e-03  2.126025e-01
first            2.383156e-04  1.303256e-01
upto_second      3.499692e-03  2.882905e-01
upto_third       4.810658e-03  3.719479e-01
upto_fourth      2.317641e-03  2.134462e-01
upto_fifth       1.991980e-03  3.242209e-01
upto_sixth       2.087058e-03  2.146337e-01
second           1.224073e-03  3.363858e-01
third            3.083644e-03  4.479348e-01
fourth           1.565496e-03  6.417472e-01
fifth            1.002782e-03  4.139287e-01
sixth            2.428469e-03  6.158494e-01
ratio1           3.962642e-03  6.700907e-01
ratio2           4.636202e-03  7.751956e-01
ratio3           5.676765e-03  7.883108e-01
ratio4           1.361599e-03  5.675806e-01
ratio5           1.923372e-03  1.034906e+00
ratio6           2.920178e-03  7.788297e-01
selfinter        9.060885e-06  3.724955e-02
walktrap_vertex  2.663012e-04  3.551709e-01
bigcom1          1.459666e-04  7.549500e-02
bigcom2          0.000000e+00  0.000000e+00
bigcom3          4.888691e-06  4.302089e-02
bigcom4          9.859798e-06  1.029113e-02
bigcom6          0.000000e+00  0.000000e+00
bigcom8          2.163761e-05  4.690227e-02
bigcom9          0.000000e+00  1.084202e-21
bigcom11         0.000000e+00  0.000000e+00
bigcom13         0.000000e+00  0.000000e+00
bigcom15         0.000000e+00  8.673617e-21
bigcom16         0.000000e+00  5.421011e-22
bigcom21         5.779628e-05  2.058919e-01
bigcom22         4.394591e-05  1.525408e-01
bigcom24         0.000000e+00  0.000000e+00
bigcom26         0.000000e+00  1.626303e-21
bigcom28         7.888857e-05  1.471712e-01
bigcom30         0.000000e+00  0.000000e+00
bigcom31         0.000000e+00  0.000000e+00
bigcom32         0.000000e+00  0.000000e+00
bigcom33         0.000000e+00  0.000000e+00
bigcom34         0.000000e+00  5.421011e-22
bigcom36         0.000000e+00  0.000000e+00
bigcom37         0.000000e+00  0.000000e+00
bigcom38         1.034150e-05  1.522249e-01
bigcom39         0.000000e+00  0.000000e+00
bigcom40         2.103555e-05  3.196792e-02
bigcom43         0.000000e+00  0.000000e+00
bigcom44        -6.694918e-09  1.440851e-02
bigcom46         0.000000e+00  0.000000e+00
bigcom47         0.000000e+00  0.000000e+00
bigcom49         0.000000e+00  2.710505e-22
bigcom50         0.000000e+00  0.000000e+00
bigcom51         0.000000e+00  0.000000e+00
bigcom52         0.000000e+00  0.000000e+00
bigcom54         0.000000e+00  0.000000e+00
bigcom56         0.000000e+00  0.000000e+00
bigcom62         0.000000e+00  0.000000e+00
bigcom66         0.000000e+00  0.000000e+00
bigcom68         0.000000e+00  0.000000e+00
bigcom69         0.000000e+00  0.000000e+00
bigcom71         0.000000e+00  0.000000e+00
bigcom72         0.000000e+00  0.000000e+00
bigcom73         0.000000e+00  0.000000e+00
bigcom74         0.000000e+00  1.084202e-21
bigcom75         0.000000e+00  0.000000e+00
bigcom76         0.000000e+00  0.000000e+00
bigcom77         0.000000e+00  0.000000e+00
bigcom79         0.000000e+00  0.000000e+00
bigcom80         0.000000e+00  8.673617e-21
bigcom82         0.000000e+00  0.000000e+00
bigcom83         0.000000e+00  0.000000e+00
bigcom84         0.000000e+00  0.000000e+00
bigcom85         0.000000e+00  4.336809e-21
bigcom87         0.000000e+00  8.131516e-22
bigcom89         0.000000e+00  0.000000e+00
bigcom91         0.000000e+00  0.000000e+00
bigcom92         0.000000e+00  2.168404e-21
bigcom93         0.000000e+00  0.000000e+00
bigcom96         0.000000e+00  0.000000e+00
bigcom97         0.000000e+00  0.000000e+00
bigcom98         0.000000e+00  0.000000e+00
bigcom99         0.000000e+00  0.000000e+00
bigcom101        0.000000e+00  1.084202e-21
bigcom104        0.000000e+00  0.000000e+00
bigcom106        0.000000e+00  0.000000e+00
bigcom109        0.000000e+00  4.336809e-21
bigcom113        0.000000e+00  0.000000e+00
bigcom116        1.180091e-04  1.300442e-01
bigcom120        0.000000e+00  0.000000e+00
bigcom123        0.000000e+00  0.000000e+00
bigcom126        0.000000e+00  0.000000e+00
bigcom127        2.204607e-05  2.042866e-01
bigcom137        0.000000e+00  0.000000e+00
bigcom139        0.000000e+00  4.336809e-21
bigcom140        0.000000e+00  0.000000e+00
bigcom143        0.000000e+00  0.000000e+00
bigcom145        0.000000e+00  0.000000e+00
bigcom146        0.000000e+00  0.000000e+00
bigcom147        0.000000e+00  0.000000e+00
bigcom149        0.000000e+00  0.000000e+00
bigcom153        0.000000e+00  0.000000e+00
bigcom154        0.000000e+00  0.000000e+00
bigcom156        0.000000e+00  5.421011e-22
bigcom157        0.000000e+00  0.000000e+00
bigcom158        0.000000e+00  0.000000e+00
bigcom160        0.000000e+00  0.000000e+00
bigcom161        0.000000e+00  0.000000e+00
bigcom162        0.000000e+00  0.000000e+00
bigcom164        0.000000e+00  0.000000e+00
bigcom166        0.000000e+00  4.336809e-21
bigcom167        0.000000e+00  0.000000e+00
bigcom171        0.000000e+00  0.000000e+00
bigcom173        0.000000e+00  0.000000e+00
bigcom175        0.000000e+00  4.336809e-21
bigcom176        0.000000e+00  0.000000e+00
bigcom177        0.000000e+00  0.000000e+00
bigcom178        0.000000e+00  0.000000e+00
bigcom180        0.000000e+00  0.000000e+00
bigcom181        0.000000e+00  0.000000e+00
bigcom184        0.000000e+00  0.000000e+00
bigcom186        0.000000e+00  0.000000e+00
bigcom187        0.000000e+00  0.000000e+00
bigcom189        0.000000e+00  0.000000e+00
bigcom194        0.000000e+00  0.000000e+00
bigcom195        0.000000e+00  0.000000e+00
bigcom196        0.000000e+00  0.000000e+00
bigcom204        0.000000e+00  0.000000e+00
bigcom205        0.000000e+00  0.000000e+00
bigcom212        0.000000e+00  0.000000e+00
bigcom214        0.000000e+00  0.000000e+00
bigcom222        0.000000e+00  0.000000e+00
bigcom223        0.000000e+00  0.000000e+00
bigcom226        0.000000e+00  5.421011e-22
bigcom227        0.000000e+00  0.000000e+00
bigcom229        0.000000e+00  0.000000e+00
bigcom233        0.000000e+00  0.000000e+00
bigcom236        0.000000e+00  0.000000e+00
bigcom237        0.000000e+00  0.000000e+00
bigcom246        0.000000e+00  0.000000e+00
bigcom248        0.000000e+00  0.000000e+00
bigcom249        0.000000e+00  0.000000e+00
bigcom250        8.025729e-05  1.807618e-01
bigcom254        0.000000e+00  0.000000e+00
bigcom266        0.000000e+00  0.000000e+00
bigcom269        0.000000e+00  0.000000e+00
bigcom272        0.000000e+00  0.000000e+00
bigcom274        5.234088e-05  5.358328e-02
bigcom281        0.000000e+00  0.000000e+00
bigcom291        0.000000e+00  0.000000e+00
bigcom292        0.000000e+00  0.000000e+00
bigcom295        0.000000e+00  4.336809e-21
bigcom299        0.000000e+00  0.000000e+00
bigcom301        0.000000e+00  0.000000e+00
bigcom306        0.000000e+00  0.000000e+00
bigcom309        0.000000e+00  0.000000e+00
bigcom314        0.000000e+00  0.000000e+00
bigcom321        0.000000e+00  0.000000e+00
bigcom341        0.000000e+00  0.000000e+00
bigcom350        0.000000e+00  0.000000e+00
bigcom353        0.000000e+00  0.000000e+00
bigcom359        0.000000e+00  0.000000e+00
bigcom363        0.000000e+00  0.000000e+00
bigcom365        0.000000e+00  0.000000e+00
bigcom385        0.000000e+00  8.673617e-21
bigcom386        0.000000e+00  0.000000e+00
bigcom408        0.000000e+00  0.000000e+00
bigcom412        0.000000e+00  0.000000e+00
bigcom480        0.000000e+00  0.000000e+00
spin_vertex      1.807344e-04  4.508730e-01
membership_s1    2.078949e-05  2.216476e-02
membership_s3    0.000000e+00  0.000000e+00
membership_s4    5.224850e-06  2.137388e-02
membership_s5    1.172146e-04  9.758137e-02
membership_s6    1.801128e-05  2.246440e-02
membership_s7    1.316099e-04  1.757658e-01
membership_s8    0.000000e+00  0.000000e+00
membership_s9    0.000000e+00  0.000000e+00
membership_s11   0.000000e+00  0.000000e+00
membership_s12  -1.871001e-05  1.957485e-01
membership_s14   0.000000e+00  4.878910e-21
membership_s15   3.964850e-05  8.622376e-02
membership_s16   1.132928e-05  3.600000e-02
membership_s17   0.000000e+00  0.000000e+00
membership_s18   8.264303e-06  1.364127e-02
membership_s20   0.000000e+00  0.000000e+00
membership_s21   0.000000e+00  1.788934e-20
membership_s22   0.000000e+00  5.421011e-22
membership_s24   0.000000e+00  0.000000e+00
membership_s25   1.018980e-04  4.235228e-01
membership_s26   0.000000e+00  0.000000e+00
membership_s27   6.229568e-05  1.624944e-01
membership_s28   0.000000e+00  0.000000e+00
membership_s30   8.233060e-05  7.148917e-02
membership_s31  -4.490211e-06  2.045030e-02
membership_s32   4.698201e-05  1.784855e-01
membership_s33   0.000000e+00  8.944668e-21
membership_s36   6.215668e-05  8.185474e-02
membership_s37   0.000000e+00  1.084202e-21
V1               5.920171e-04  5.016424e-01
V2               2.633486e-03  1.283718e+00
pdi              3.735272e-05  4.785082e-02
adhesion         1.013633e-02  8.689219e-01
cohesion         9.371538e-03  1.102272e+00
inner            1.082082e-03  8.155878e-01
outer            3.401829e-04  9.763246e-01
ioratio          1.766252e-03  8.131563e-01
comsize          1.445496e-03  1.303492e+00
[1] "Dataset: all_TnotC Model GLM, run: 6 of 10 2015-06-18 12:36:26"
[1] "glmnet variable coefficients"
                         [,1]          [,2]
(Intercept)     -5.437828e+00 -5.436353e+00
graph0          -1.235224e-42 -3.153681e-07
graph1          -2.271110e-45 -5.413723e-10
graph2          -1.904930e-43 -5.390463e-08
graph3           2.081851e-47  4.005475e-12
graph4          -3.381202e-48 -7.931363e-13
graph5          -2.034538e-44 -5.079743e-09
graph6           2.648224e-46  5.649849e-11
graph7          -2.016858e-44 -5.054658e-09
graph8          -1.393769e-42 -3.319514e-07
graph9           1.512119e-48  3.341543e-13
graph10         -6.654269e-50 -1.586256e-14
graph11         -6.233049e-51 -1.461648e-15
graph12          5.937934e-49  1.022574e-13
graph13          2.600408e-47  5.787902e-12
graph14          8.427045e-50  1.758505e-14
graph15          2.628090e-45  6.034785e-10
graph16         -4.461996e-48 -1.195077e-12
graph17          1.191501e-47  2.531141e-12
graph18          1.270768e-45  2.908214e-10
graph19         -1.315338e-47 -4.504444e-12
graph20         -5.523627e-45 -1.314116e-09
graph21          5.795221e-46  1.273117e-10
graph22         -2.442739e-45 -5.941305e-10
graph23         -1.222955e-45 -2.951751e-10
graph24         -1.580167e-47 -1.873377e-11
graph25         -9.379531e-45 -2.280783e-09
graph26         -1.057891e-44 -2.540539e-09
graph27         -7.650604e-44 -1.830612e-08
graph28         -1.605447e-43 -3.806441e-08
graph29         -2.389250e-42 -5.637800e-07
orbit0          -1.235224e-42 -3.153194e-07
orbit1           1.705649e-43  3.900339e-08
orbit2          -3.564007e-45 -8.380473e-10
orbit3          -1.904930e-43 -5.388515e-08
orbit4           3.174329e-45  7.252720e-10
orbit5          -2.658226e-47 -6.922856e-12
orbit6           1.318548e-46  2.920172e-11
orbit7          -3.871740e-48 -9.019680e-13
orbit8          -2.034538e-44 -5.079308e-09
orbit9           1.152659e-43  2.655139e-08
orbit10          1.510801e-44  3.488234e-09
orbit11         -1.368791e-45 -3.226835e-10
orbit12          3.918976e-43  9.010970e-08
orbit13         -8.999030e-44 -2.141531e-08
orbit14         -1.393769e-42 -3.319457e-07
orbit15          9.672814e-47  2.222284e-11
orbit16         -2.046198e-48 -4.961124e-13
orbit17          5.075470e-47  1.173291e-11
orbit18         -1.806435e-47 -4.307082e-12
orbit19          8.549714e-48  1.932839e-12
orbit20          5.261961e-48  1.210530e-12
orbit21         -1.195334e-49 -2.795150e-14
orbit22          9.269660e-50  1.940409e-14
orbit23         -6.834849e-51 -1.588527e-15
orbit24          3.740161e-46  8.555437e-11
orbit25          7.311127e-46  1.700960e-10
orbit26         -6.961726e-48 -1.655163e-12
orbit27          2.104303e-45  4.823598e-10
orbit28          8.246288e-47  1.849972e-11
orbit29          3.981158e-46  9.168137e-11
orbit30         -7.544947e-47 -1.807161e-11
orbit31          4.425512e-47  9.850309e-12
orbit32          6.398311e-47  1.483416e-11
orbit33         -8.925895e-49 -2.083240e-13
orbit34          2.628090e-45  6.034304e-10
orbit35          3.989032e-45  9.182122e-10
orbit36         -3.598178e-46 -8.626096e-11
orbit37          6.139492e-46  1.417489e-10
orbit38         -3.552399e-47 -8.361233e-12
orbit39          6.728493e-45  1.546286e-09
orbit40          2.786307e-45  6.477870e-10
orbit41         -1.826034e-46 -4.460909e-11
orbit42         -7.909266e-47 -1.859774e-11
orbit43          1.306922e-44  3.030504e-09
orbit44         -1.953370e-45 -4.607081e-10
orbit45          2.102378e-44  4.856354e-09
orbit46          3.988995e-45  9.129380e-10
orbit47         -3.181044e-46 -7.606773e-11
orbit48         -7.722241e-47 -2.107986e-11
orbit49          8.104964e-45  1.788342e-09
orbit50         -8.966726e-45 -2.115755e-09
orbit51          7.299138e-45  1.668343e-09
orbit52          4.355222e-44  1.010219e-08
orbit53         -1.262603e-45 -3.053935e-10
orbit54          6.331374e-44  1.466737e-08
orbit55         -9.010437e-45 -2.125830e-09
orbit56          1.394840e-43  3.223799e-08
orbit57         -1.184463e-45 -2.972449e-10
orbit58         -3.885600e-45 -9.172515e-10
orbit59          4.272825e-44  9.877741e-09
orbit60         -4.374192e-47 -4.699418e-11
orbit61         -7.851550e-45 -1.857489e-09
orbit62          1.542154e-43  3.501584e-08
orbit63         -3.344894e-44 -7.981210e-09
orbit64         -1.382789e-44 -3.427044e-09
orbit65          2.099385e-43  4.775349e-08
orbit66          5.076107e-47 -2.148917e-10
orbit67         -2.996407e-44 -7.089168e-09
orbit68         -8.038620e-44 -1.945899e-08
orbit69         -3.239654e-43 -7.660292e-08
orbit70         -4.143217e-43 -9.952254e-08
orbit71         -2.250557e-43 -5.320473e-08
orbit72         -2.389250e-42 -5.638203e-07
AP               4.526518e-41  9.409449e-06
bet             -2.367826e-46 -5.681100e-11
ecc             -3.430728e-40 -7.912299e-05
eccrad          -2.058437e-39 -4.747338e-04
close           -1.773153e-39 -4.467497e-04
constraint       2.488984e-39  5.834947e-04
coreness        -3.805135e-41 -9.047635e-06
knn              9.370852e-43  2.165458e-07
hubscore         8.810313e-39  2.021629e-03
pagerank        -1.349055e-38 -3.156551e-03
trans           -3.661766e-39 -8.570719e-04
evcent           8.788839e-39  2.016381e-03
first           -1.235224e-42 -3.155642e-07
upto_second      1.445211e-43  3.237345e-08
upto_third      -5.205141e-44 -1.246518e-08
upto_fourth     -7.006080e-44 -1.664476e-08
upto_fifth       3.932816e-43  9.170969e-08
upto_sixth       6.716582e-43  1.565963e-07
second           1.509620e-43  3.385817e-08
third           -1.050413e-43 -2.483668e-08
fourth           6.011654e-44  1.449416e-08
fifth            1.845750e-43  4.352396e-08
sixth           -4.899998e-43 -1.142695e-07
ratio1           9.680202e-43  2.239091e-07
ratio2           6.038430e-42  1.416117e-06
ratio3          -2.535638e-42 -5.906003e-07
ratio4          -7.776886e-42 -1.813157e-06
ratio5          -5.416060e-42 -1.261306e-06
ratio6          -5.090990e-43 -1.188124e-07
selfinter        2.678619e-40  6.188678e-05
walktrap_vertex -2.138432e-39 -5.003148e-04
bigcom1         -3.903061e-40 -9.137223e-05
bigcom2         -4.378199e-39 -1.024558e-03
bigcom3          1.816369e-39  4.261125e-04
bigcom4         -6.127155e-40 -1.437440e-04
bigcom6         -4.375646e-39 -1.024342e-03
bigcom8         -8.752251e-40 -2.048134e-04
bigcom9         -4.394315e-39 -1.027993e-03
bigcom11        -4.382217e-39 -1.025149e-03
bigcom13        -4.384778e-39 -1.025365e-03
bigcom15        -4.388075e-39 -1.025951e-03
bigcom16        -4.378564e-39 -1.024613e-03
bigcom21         8.467970e-39  1.983238e-03
bigcom22         3.978264e-40  9.280107e-05
bigcom24        -4.376375e-39 -1.024107e-03
bigcom26        -4.411292e-39 -1.032495e-03
bigcom28         7.791554e-40  1.817446e-04
bigcom30        -4.415742e-39 -1.034275e-03
bigcom31        -4.375646e-39 -1.023400e-03
bigcom32        -4.380390e-39 -1.024387e-03
bigcom33        -4.375646e-39 -1.024496e-03
bigcom34        -4.376010e-39 -1.023811e-03
bigcom36        -4.378929e-39 -1.025136e-03
bigcom37        -4.375281e-39 -1.022436e-03
bigcom38         6.304499e-38  1.476744e-02
bigcom39        -4.384778e-39 -1.025824e-03
bigcom40        -1.156919e-39 -2.711796e-04
bigcom43        -4.378199e-39 -1.024937e-03
bigcom44         1.073453e-39  2.519895e-04
bigcom46        -4.382217e-39 -1.025245e-03
bigcom47        -4.379659e-39 -1.024516e-03
bigcom49        -4.378929e-39 -1.024670e-03
bigcom50        -4.377104e-39 -1.024566e-03
bigcom51        -4.376010e-39 -1.023884e-03
bigcom52        -4.376010e-39 -1.024038e-03
bigcom54        -4.374917e-39 -1.023744e-03
bigcom56        -4.380024e-39 -1.025238e-03
bigcom62        -4.375646e-39 -1.023717e-03
bigcom66        -4.375646e-39 -1.023968e-03
bigcom68        -4.376010e-39 -1.023959e-03
bigcom69        -4.379659e-39 -1.024501e-03
bigcom71        -4.380024e-39 -1.025795e-03
bigcom72        -4.376375e-39 -1.024349e-03
bigcom73        -4.381120e-39 -1.024985e-03
bigcom74        -4.378929e-39 -1.024675e-03
bigcom75        -4.375646e-39 -1.023747e-03
bigcom76        -4.377834e-39 -1.024644e-03
bigcom77        -4.377834e-39 -1.024424e-03
bigcom79        -4.376010e-39 -1.024735e-03
bigcom80        -4.377834e-39 -1.023823e-03
bigcom82        -4.377104e-39 -1.025297e-03
bigcom83        -4.375646e-39 -1.022811e-03
bigcom84        -4.376010e-39 -1.025065e-03
bigcom85        -4.376740e-39 -1.024818e-03
bigcom87        -4.378564e-39 -1.024298e-03
bigcom89        -4.375646e-39 -1.024556e-03
bigcom91        -4.377834e-39 -1.025222e-03
bigcom92        -4.386609e-39 -1.025574e-03
bigcom93        -4.375646e-39 -1.023047e-03
bigcom96        -4.375646e-39 -1.023595e-03
bigcom97        -4.378929e-39 -1.024915e-03
bigcom98        -4.375646e-39 -1.023984e-03
bigcom99        -4.375646e-39 -1.022384e-03
bigcom101       -4.382217e-39 -1.024578e-03
bigcom104       -4.378929e-39 -1.025258e-03
bigcom106       -4.376375e-39 -1.023685e-03
bigcom109       -4.376010e-39 -1.023967e-03
bigcom113       -4.376375e-39 -1.024439e-03
bigcom116        1.765251e-38  4.135332e-03
bigcom120       -4.376010e-39 -1.023602e-03
bigcom123       -4.376375e-39 -1.024309e-03
bigcom126       -4.375646e-39 -1.022928e-03
bigcom127        1.400079e-37  3.279307e-02
bigcom137       -4.377834e-39 -1.024609e-03
bigcom139       -4.375646e-39 -1.023807e-03
bigcom140       -4.375646e-39 -1.024466e-03
bigcom143       -4.375646e-39 -1.023659e-03
bigcom145       -4.376375e-39 -1.024735e-03
bigcom146       -4.376740e-39 -1.024897e-03
bigcom147       -4.381851e-39 -1.025410e-03
bigcom149       -4.374917e-39 -1.023695e-03
bigcom153       -4.378564e-39 -1.024231e-03
bigcom154       -4.378199e-39 -1.024860e-03
bigcom156       -4.376010e-39 -1.023391e-03
bigcom157       -4.378929e-39 -1.047330e-03
bigcom158       -4.375281e-39 -1.022398e-03
bigcom160       -4.376010e-39 -1.024001e-03
bigcom161       -4.375646e-39 -1.023407e-03
bigcom162       -4.375646e-39 -1.025271e-03
bigcom164       -4.375646e-39 -1.023548e-03
bigcom166       -4.377104e-39 -1.025496e-03
bigcom167       -4.382217e-39 -1.025329e-03
bigcom171       -4.377834e-39 -1.024622e-03
bigcom173       -4.376375e-39 -1.024317e-03
bigcom175       -4.375646e-39 -1.023052e-03
bigcom176       -4.375646e-39 -1.023705e-03
bigcom177       -4.376010e-39 -1.023547e-03
bigcom178       -4.376375e-39 -1.024309e-03
bigcom180       -4.375646e-39 -1.024065e-03
bigcom181       -4.378929e-39 -1.024097e-03
bigcom184       -4.375646e-39 -1.024958e-03
bigcom186       -4.375646e-39 -1.024370e-03
bigcom187       -4.375646e-39 -1.024922e-03
bigcom189       -4.377469e-39 -1.023047e-03
bigcom194       -4.376010e-39 -1.025179e-03
bigcom195       -4.375646e-39 -1.023194e-03
bigcom196       -4.375281e-39 -1.024964e-03
bigcom204       -4.377104e-39 -1.024450e-03
bigcom205       -4.375281e-39 -1.023597e-03
bigcom212       -4.376010e-39 -1.024674e-03
bigcom214       -4.376375e-39 -1.024364e-03
bigcom222       -4.375646e-39 -1.024111e-03
bigcom223       -4.375646e-39 -1.024488e-03
bigcom226       -4.376010e-39 -1.023263e-03
bigcom227       -4.376010e-39 -1.024396e-03
bigcom229       -4.375646e-39 -1.024226e-03
bigcom233       -4.375646e-39 -1.023270e-03
bigcom236       -4.375646e-39 -1.024198e-03
bigcom237       -4.375646e-39 -1.023456e-03
bigcom246       -4.378199e-39 -1.024637e-03
bigcom248       -4.380024e-39 -1.025860e-03
bigcom249       -4.376010e-39 -1.023811e-03
bigcom250        5.883588e-38  1.378080e-02
bigcom254       -4.376010e-39 -1.023893e-03
bigcom266       -4.375281e-39 -1.024280e-03
bigcom269       -4.376375e-39 -1.024477e-03
bigcom272       -4.375646e-39 -1.023288e-03
bigcom274        1.673684e-38  3.918692e-03
bigcom281       -4.376375e-39 -1.023185e-03
bigcom291       -4.375646e-39 -1.023572e-03
bigcom292       -4.375281e-39 -1.023745e-03
bigcom295       -4.376375e-39 -1.023498e-03
bigcom299       -4.375281e-39 -1.023714e-03
bigcom301       -4.377834e-39 -1.023995e-03
bigcom306       -4.375646e-39 -1.023591e-03
bigcom309       -4.376010e-39 -1.023980e-03
bigcom314       -4.376010e-39 -1.023128e-03
bigcom321       -4.377834e-39 -1.024264e-03
bigcom341       -4.375281e-39 -1.024382e-03
bigcom350       -4.375646e-39 -1.023339e-03
bigcom353       -4.375646e-39 -1.023634e-03
bigcom359       -4.375281e-39 -1.023710e-03
bigcom363       -4.375281e-39 -1.022616e-03
bigcom365       -4.375646e-39 -1.023445e-03
bigcom385       -4.376375e-39 -1.023992e-03
bigcom386       -4.375646e-39 -1.024287e-03
bigcom408       -4.377834e-39 -1.024402e-03
bigcom412       -4.376010e-39 -1.024664e-03
bigcom480       -4.376010e-39 -1.025201e-03
spin_vertex      2.001944e-40  4.775842e-05
membership_s1   -1.234714e-39 -2.885461e-04
membership_s3   -4.381486e-39 -1.025445e-03
membership_s4   -1.712036e-39 -4.013088e-04
membership_s5   -1.458670e-39 -3.415418e-04
membership_s6   -6.305311e-42 -3.784457e-06
membership_s7    3.397962e-39  7.962234e-04
membership_s8   -4.377469e-39 -1.023872e-03
membership_s9   -4.380024e-39 -1.025233e-03
membership_s11  -4.377834e-39 -1.024481e-03
membership_s12   6.785535e-38  1.589262e-02
membership_s14  -4.377104e-39 -1.023617e-03
membership_s15   1.486322e-39  3.486612e-04
membership_s16  -4.378929e-39 -1.043035e-03
membership_s17  -4.377104e-39 -1.024501e-03
membership_s18   6.197605e-39  1.449767e-03
membership_s20  -4.375646e-39 -1.024704e-03
membership_s21  -4.435131e-39 -1.039236e-03
membership_s22  -4.385510e-39 -1.025921e-03
membership_s24  -4.386975e-39 -1.025825e-03
membership_s25   7.659371e-38  1.794070e-02
membership_s26  -4.379659e-39 -1.023834e-03
membership_s27   6.718822e-40  1.577768e-04
membership_s28  -4.380755e-39 -1.025347e-03
membership_s30  -1.802663e-41 -4.307500e-06
membership_s31  -2.860251e-39 -6.688233e-04
membership_s32   3.214142e-39  7.531872e-04
membership_s33  -4.376010e-39 -1.023744e-03
membership_s36   4.712486e-40  1.106470e-04
membership_s37  -4.411292e-39 -1.032204e-03
V1              -7.171419e-40 -1.629821e-04
V2               4.638867e-39  1.087574e-03
pdi             -1.569723e-37 -3.692022e-02
adhesion         1.151657e-43  2.669879e-08
cohesion        -2.317926e-43 -5.373989e-08
inner           -4.970672e-44 -1.146283e-08
outer           -1.460141e-43 -3.387505e-08
ioratio         -6.047286e-39 -1.409725e-03
comsize         -5.843148e-43 -1.356505e-07
[1] "Dataset: all_TnotC Model GBM, run: 7 of 10 2015-06-18 12:36:26"
Iter   TrainDeviance   ValidDeviance   StepSize   Improve
     1        0.0526            -nan     0.0100   -0.0000
     2        0.0522            -nan     0.0100   -0.0000
     3        0.0511            -nan     0.0100   -0.0000
     4        0.0506            -nan     0.0100   -0.0000
     5        0.0499            -nan     0.0100   -0.0000
     6        0.0492            -nan     0.0100   -0.0000
     7        0.0484            -nan     0.0100   -0.0000
     8        0.0478            -nan     0.0100   -0.0000
     9        0.0472            -nan     0.0100   -0.0000
    10        0.0466            -nan     0.0100   -0.0000
    20        0.0413            -nan     0.0100    0.0000
    40        0.0349            -nan     0.0100   -0.0000
    60        0.0309            -nan     0.0100    0.0000
    80        0.0279            -nan     0.0100   -0.0000
   100        0.0253            -nan     0.0100   -0.0000
   120        0.0233            -nan     0.0100   -0.0000
   140        0.0215            -nan     0.0100   -0.0000
   160        0.0200            -nan     0.0100   -0.0000
   180        0.0188            -nan     0.0100    0.0000
   200        0.0176            -nan     0.0100    0.0000
   204        0.0173            -nan     0.0100   -0.0000

[1] "GBM variable coefficients"
                            var     rel.inf
V2                           V2 4.669753203
V1                           V1 4.173690373
comsize                 comsize 4.094636695
bet                         bet 3.575476192
outer                     outer 3.466588008
spin_vertex         spin_vertex 3.381305500
knn                         knn 3.103780719
ratio5                   ratio5 2.826950674
orbit18                 orbit18 2.802121323
ioratio                 ioratio 2.503901211
ratio1                   ratio1 2.384797983
orbit39                 orbit39 2.293478649
inner                     inner 2.213764406
ratio2                   ratio2 2.164791919
fourth                   fourth 1.773130290
cohesion               cohesion 1.674860498
ratio4                   ratio4 1.621219119
pagerank               pagerank 1.564230985
graph20                 graph20 1.561815852
walktrap_vertex walktrap_vertex 1.555177287
adhesion               adhesion 1.460801261
graph17                 graph17 1.241259949
orbit38                 orbit38 1.124369443
graph15                 graph15 1.104517203
orbit56                 orbit56 1.050141489
trans                     trans 1.026301835
graph25                 graph25 0.972201219
orbit36                 orbit36 0.904288010
orbit35                 orbit35 0.883512735
ratio3                   ratio3 0.803371247
graph10                 graph10 0.801672691
graph23                 graph23 0.781620875
graph19                 graph19 0.778535304
graph14                 graph14 0.771070581
orbit42                 orbit42 0.750877982
membership_s36   membership_s36 0.734472903
membership_s25   membership_s25 0.734344768
bigcom250             bigcom250 0.681098918
graph1                   graph1 0.676110116
orbit15                 orbit15 0.618588206
orbit51                 orbit51 0.612213514
ratio6                   ratio6 0.603176685
third                     third 0.583893517
orbit28                 orbit28 0.568481903
orbit31                 orbit31 0.560561962
orbit45                 orbit45 0.548006166
orbit19                 orbit19 0.545495162
bigcom38               bigcom38 0.540856637
orbit27                 orbit27 0.534704662
orbit13                 orbit13 0.532160066
graph6                   graph6 0.531876336
orbit65                 orbit65 0.520675578
orbit53                 orbit53 0.517755288
bigcom116             bigcom116 0.506946468
orbit6                   orbit6 0.488739640
orbit37                 orbit37 0.481387282
graph11                 graph11 0.478623134
orbit30                 orbit30 0.469144066
orbit49                 orbit49 0.460010397
orbit32                 orbit32 0.459274891
graph21                 graph21 0.452397816
bigcom274             bigcom274 0.446221752
membership_s5     membership_s5 0.440141679
graph16                 graph16 0.432564907
upto_third           upto_third 0.428642068
orbit21                 orbit21 0.410379535
orbit48                 orbit48 0.406034340
upto_fourth         upto_fourth 0.396576282
membership_s27   membership_s27 0.386667972
orbit22                 orbit22 0.381363528
graph22                 graph22 0.379810774
graph12                 graph12 0.376341656
graph13                 graph13 0.360400488
orbit62                 orbit62 0.358493689
orbit40                 orbit40 0.354056480
orbit50                 orbit50 0.345596986
membership_s7     membership_s7 0.345132730
sixth                     sixth 0.341263667
graph0                   graph0 0.328232072
orbit52                 orbit52 0.326893796
orbit47                 orbit47 0.323770367
orbit20                 orbit20 0.321375066
orbit17                 orbit17 0.315878377
close                     close 0.305233101
bigcom21               bigcom21 0.303216487
graph3                   graph3 0.299684472
fifth                     fifth 0.298271312
orbit9                   orbit9 0.295590150
membership_s32   membership_s32 0.284280507
orbit41                 orbit41 0.282771352
graph4                   graph4 0.271041051
orbit5                   orbit5 0.267096035
graph9                   graph9 0.264586355
orbit54                 orbit54 0.260951136
graph7                   graph7 0.252176105
bigcom4                 bigcom4 0.250588385
graph24                 graph24 0.242273275
orbit55                 orbit55 0.240765022
orbit63                 orbit63 0.230647227
orbit29                 orbit29 0.230530035
upto_fifth           upto_fifth 0.223498096
orbit10                 orbit10 0.219614160
selfinter             selfinter 0.219248273
orbit16                 orbit16 0.215956796
upto_sixth           upto_sixth 0.212966985
pdi                         pdi 0.198274436
constraint           constraint 0.181305250
orbit67                 orbit67 0.177474742
membership_s12   membership_s12 0.163747271
orbit57                 orbit57 0.161324598
orbit64                 orbit64 0.158893828
bigcom28               bigcom28 0.154644706
orbit1                   orbit1 0.150459675
membership_s15   membership_s15 0.144637682
bigcom3                 bigcom3 0.142704034
orbit70                 orbit70 0.133703672
orbit12                 orbit12 0.129630727
orbit25                 orbit25 0.122525522
orbit24                 orbit24 0.121210371
orbit71                 orbit71 0.117269679
upto_second         upto_second 0.112554339
graph26                 graph26 0.105085356
graph18                 graph18 0.104946066
graph27                 graph27 0.101462174
orbit7                   orbit7 0.093787089
orbit66                 orbit66 0.076142684
hubscore               hubscore 0.074846648
orbit60                 orbit60 0.070614569
AP                           AP 0.070050770
orbit46                 orbit46 0.068707793
ecc                         ecc 0.067490775
graph2                   graph2 0.067431755
graph29                 graph29 0.064573708
orbit33                 orbit33 0.056246804
graph5                   graph5 0.051958303
orbit69                 orbit69 0.047324999
bigcom22               bigcom22 0.046441435
orbit61                 orbit61 0.036583073
orbit58                 orbit58 0.034409809
bigcom40               bigcom40 0.032710697
evcent                   evcent 0.030355175
membership_s6     membership_s6 0.027531550
coreness               coreness 0.025496229
bigcom1                 bigcom1 0.022712459
orbit68                 orbit68 0.021510890
orbit4                   orbit4 0.018176031
membership_s18   membership_s18 0.015053164
orbit26                 orbit26 0.013151908
orbit44                 orbit44 0.004830212
bigcom8                 bigcom8 0.002174015
graph8                   graph8 0.000000000
graph28                 graph28 0.000000000
orbit0                   orbit0 0.000000000
orbit2                   orbit2 0.000000000
orbit3                   orbit3 0.000000000
orbit8                   orbit8 0.000000000
orbit11                 orbit11 0.000000000
orbit14                 orbit14 0.000000000
orbit23                 orbit23 0.000000000
orbit34                 orbit34 0.000000000
orbit43                 orbit43 0.000000000
orbit59                 orbit59 0.000000000
orbit72                 orbit72 0.000000000
eccrad                   eccrad 0.000000000
first                     first 0.000000000
second                   second 0.000000000
bigcom2                 bigcom2 0.000000000
bigcom6                 bigcom6 0.000000000
bigcom9                 bigcom9 0.000000000
bigcom11               bigcom11 0.000000000
bigcom13               bigcom13 0.000000000
bigcom15               bigcom15 0.000000000
bigcom16               bigcom16 0.000000000
bigcom24               bigcom24 0.000000000
bigcom26               bigcom26 0.000000000
bigcom30               bigcom30 0.000000000
bigcom31               bigcom31 0.000000000
bigcom32               bigcom32 0.000000000
bigcom33               bigcom33 0.000000000
bigcom34               bigcom34 0.000000000
bigcom36               bigcom36 0.000000000
bigcom37               bigcom37 0.000000000
bigcom39               bigcom39 0.000000000
bigcom43               bigcom43 0.000000000
bigcom44               bigcom44 0.000000000
bigcom46               bigcom46 0.000000000
bigcom47               bigcom47 0.000000000
bigcom49               bigcom49 0.000000000
bigcom50               bigcom50 0.000000000
bigcom51               bigcom51 0.000000000
bigcom52               bigcom52 0.000000000
bigcom54               bigcom54 0.000000000
bigcom56               bigcom56 0.000000000
bigcom62               bigcom62 0.000000000
bigcom66               bigcom66 0.000000000
bigcom68               bigcom68 0.000000000
bigcom69               bigcom69 0.000000000
bigcom71               bigcom71 0.000000000
bigcom72               bigcom72 0.000000000
bigcom73               bigcom73 0.000000000
bigcom74               bigcom74 0.000000000
bigcom75               bigcom75 0.000000000
bigcom76               bigcom76 0.000000000
bigcom77               bigcom77 0.000000000
bigcom79               bigcom79 0.000000000
bigcom80               bigcom80 0.000000000
bigcom82               bigcom82 0.000000000
bigcom83               bigcom83 0.000000000
bigcom84               bigcom84 0.000000000
bigcom85               bigcom85 0.000000000
bigcom87               bigcom87 0.000000000
bigcom89               bigcom89 0.000000000
bigcom91               bigcom91 0.000000000
bigcom92               bigcom92 0.000000000
bigcom93               bigcom93 0.000000000
bigcom96               bigcom96 0.000000000
bigcom97               bigcom97 0.000000000
bigcom98               bigcom98 0.000000000
bigcom99               bigcom99 0.000000000
bigcom101             bigcom101 0.000000000
bigcom104             bigcom104 0.000000000
bigcom106             bigcom106 0.000000000
bigcom109             bigcom109 0.000000000
bigcom113             bigcom113 0.000000000
bigcom120             bigcom120 0.000000000
bigcom123             bigcom123 0.000000000
bigcom126             bigcom126 0.000000000
bigcom127             bigcom127 0.000000000
bigcom137             bigcom137 0.000000000
bigcom139             bigcom139 0.000000000
bigcom140             bigcom140 0.000000000
bigcom143             bigcom143 0.000000000
bigcom145             bigcom145 0.000000000
bigcom146             bigcom146 0.000000000
bigcom147             bigcom147 0.000000000
bigcom149             bigcom149 0.000000000
bigcom153             bigcom153 0.000000000
bigcom154             bigcom154 0.000000000
bigcom156             bigcom156 0.000000000
bigcom157             bigcom157 0.000000000
bigcom158             bigcom158 0.000000000
bigcom160             bigcom160 0.000000000
bigcom161             bigcom161 0.000000000
bigcom162             bigcom162 0.000000000
bigcom164             bigcom164 0.000000000
bigcom166             bigcom166 0.000000000
bigcom167             bigcom167 0.000000000
bigcom171             bigcom171 0.000000000
bigcom173             bigcom173 0.000000000
bigcom175             bigcom175 0.000000000
bigcom176             bigcom176 0.000000000
bigcom177             bigcom177 0.000000000
bigcom178             bigcom178 0.000000000
bigcom180             bigcom180 0.000000000
bigcom181             bigcom181 0.000000000
bigcom184             bigcom184 0.000000000
bigcom186             bigcom186 0.000000000
bigcom187             bigcom187 0.000000000
bigcom189             bigcom189 0.000000000
bigcom194             bigcom194 0.000000000
bigcom195             bigcom195 0.000000000
bigcom196             bigcom196 0.000000000
bigcom204             bigcom204 0.000000000
bigcom205             bigcom205 0.000000000
bigcom212             bigcom212 0.000000000
bigcom214             bigcom214 0.000000000
bigcom222             bigcom222 0.000000000
bigcom223             bigcom223 0.000000000
bigcom226             bigcom226 0.000000000
bigcom227             bigcom227 0.000000000
bigcom229             bigcom229 0.000000000
bigcom233             bigcom233 0.000000000
bigcom236             bigcom236 0.000000000
bigcom237             bigcom237 0.000000000
bigcom246             bigcom246 0.000000000
bigcom248             bigcom248 0.000000000
bigcom249             bigcom249 0.000000000
bigcom254             bigcom254 0.000000000
bigcom266             bigcom266 0.000000000
bigcom269             bigcom269 0.000000000
bigcom272             bigcom272 0.000000000
bigcom281             bigcom281 0.000000000
bigcom291             bigcom291 0.000000000
bigcom292             bigcom292 0.000000000
bigcom295             bigcom295 0.000000000
bigcom299             bigcom299 0.000000000
bigcom301             bigcom301 0.000000000
bigcom306             bigcom306 0.000000000
bigcom309             bigcom309 0.000000000
bigcom314             bigcom314 0.000000000
bigcom321             bigcom321 0.000000000
bigcom341             bigcom341 0.000000000
bigcom350             bigcom350 0.000000000
bigcom353             bigcom353 0.000000000
bigcom359             bigcom359 0.000000000
bigcom363             bigcom363 0.000000000
bigcom365             bigcom365 0.000000000
bigcom385             bigcom385 0.000000000
bigcom386             bigcom386 0.000000000
bigcom408             bigcom408 0.000000000
bigcom412             bigcom412 0.000000000
bigcom480             bigcom480 0.000000000
membership_s1     membership_s1 0.000000000
membership_s3     membership_s3 0.000000000
membership_s4     membership_s4 0.000000000
membership_s8     membership_s8 0.000000000
membership_s9     membership_s9 0.000000000
membership_s11   membership_s11 0.000000000
membership_s14   membership_s14 0.000000000
membership_s16   membership_s16 0.000000000
membership_s17   membership_s17 0.000000000
membership_s20   membership_s20 0.000000000
membership_s21   membership_s21 0.000000000
membership_s22   membership_s22 0.000000000
membership_s24   membership_s24 0.000000000
membership_s26   membership_s26 0.000000000
membership_s28   membership_s28 0.000000000
membership_s30   membership_s30 0.000000000
membership_s31   membership_s31 0.000000000
membership_s33   membership_s33 0.000000000
membership_s37   membership_s37 0.000000000
[1] "Dataset: all_TnotC Model RF, run: 7 of 10 2015-06-18 12:39:47"
     |      Out-of-bag   |
Tree |      MSE  %Var(y) |
   1 |  0.01003   246.43 |
   2 | 0.008272   203.24 |
   3 | 0.007106   174.58 |
   4 | 0.006656   163.51 |
   5 | 0.006783   166.64 |
   6 | 0.006473   159.03 |
   7 | 0.005876   144.36 |
   8 | 0.005769   141.74 |
   9 |  0.00569   139.79 |
  10 | 0.005553   136.43 |
  11 |  0.00539   132.43 |
  12 | 0.005302   130.26 |
  13 | 0.005178   127.21 |
  14 | 0.005231   128.52 |
  15 | 0.005163   126.85 |
  16 | 0.005066   124.46 |
  17 | 0.004929   121.10 |
  18 | 0.004941   121.38 |
  19 | 0.004931   121.15 |
  20 | 0.004856   119.31 |
  21 | 0.004825   118.53 |
  22 | 0.004839   118.89 |
  23 | 0.004821   118.43 |
  24 | 0.004776   117.33 |
  25 | 0.004777   117.37 |
  26 | 0.004747   116.63 |
  27 | 0.004714   115.82 |
  28 | 0.004696   115.36 |
  29 | 0.004683   115.04 |
  30 |  0.00467   114.73 |
  31 | 0.004678   114.94 |
  32 | 0.004661   114.51 |
  33 | 0.004669   114.72 |
  34 |  0.00466   114.47 |
  35 | 0.004637   113.91 |
  36 |  0.00461   113.27 |
  37 | 0.004603   113.09 |
  38 | 0.004606   113.15 |
  39 | 0.004606   113.16 |
  40 | 0.004584   112.62 |
  41 | 0.004581   112.55 |
  42 | 0.004575   112.39 |
  43 |  0.00457   112.27 |
  44 | 0.004568   112.22 |
  45 | 0.004572   112.33 |
  46 | 0.004561   112.06 |
  47 | 0.004549   111.77 |
  48 | 0.004543   111.60 |
  49 | 0.004543   111.62 |
  50 | 0.004537   111.46 |
  51 | 0.004518   111.01 |
  52 | 0.004521   111.08 |
  53 | 0.004517   110.97 |
  54 |  0.00451   110.80 |
  55 | 0.004507   110.72 |
  56 | 0.004503   110.64 |
  57 | 0.004483   110.14 |
  58 | 0.004487   110.24 |
  59 | 0.004488   110.27 |
  60 |  0.00448   110.07 |
  61 | 0.004478   110.02 |
  62 | 0.004475   109.94 |
  63 | 0.004463   109.64 |
  64 | 0.004469   109.80 |
  65 |  0.00447   109.83 |
  66 | 0.004468   109.76 |
  67 | 0.004469   109.79 |
  68 | 0.004474   109.92 |
  69 |  0.00447   109.82 |
  70 | 0.004469   109.80 |
  71 | 0.004471   109.84 |
  72 | 0.004468   109.77 |
  73 | 0.004462   109.61 |
  74 | 0.004456   109.46 |
  75 | 0.004454   109.44 |
  76 | 0.004458   109.51 |
  77 | 0.004454   109.43 |
  78 | 0.004453   109.41 |
  79 | 0.004449   109.30 |
  80 | 0.004446   109.24 |
  81 | 0.004445   109.19 |
  82 | 0.004445   109.20 |
  83 | 0.004444   109.17 |
  84 | 0.004447   109.25 |
  85 | 0.004438   109.04 |
  86 |  0.00444   109.09 |
  87 | 0.004445   109.21 |
  88 | 0.004441   109.11 |
  89 | 0.004439   109.05 |
  90 | 0.004441   109.10 |
  91 | 0.004442   109.13 |
  92 |  0.00444   109.07 |
  93 | 0.004438   109.03 |
  94 | 0.004439   109.06 |
  95 | 0.004437   109.00 |
  96 | 0.004435   108.95 |
  97 | 0.004438   109.04 |
  98 | 0.004437   109.01 |
  99 | 0.004438   109.03 |
 100 | 0.004435   108.96 |
[1] "Random Forest variable coefficients"
                      %IncMSE IncNodePurity
graph5           8.420397e-04  8.849396e-02
graph6           3.076376e-03  2.418403e-01
graph7           1.721502e-03  1.948503e-01
graph8           3.388870e-05  3.810758e-02
graph9           8.198584e-04  2.293667e-01
graph10          2.172335e-03  4.592383e-01
graph11          3.759315e-03  4.036755e-01
graph12          9.639295e-04  2.498759e-01
graph13          8.506155e-04  2.253870e-01
graph14          5.256177e-03  3.238141e-01
graph15          5.753052e-03  2.621509e-01
graph16          5.694078e-04  2.578571e-01
graph17          2.911677e-03  2.487012e-01
graph18          2.117663e-03  2.204434e-01
graph19          1.645891e-03  2.205839e-01
graph20          4.044926e-03  2.631112e-01
graph21          4.350323e-03  1.901541e-01
graph22          1.260281e-03  1.814654e-01
graph23          3.743972e-03  3.633501e-01
graph24          5.860035e-04  2.057742e-01
graph25          1.449446e-03  1.806847e-01
graph26          8.738203e-04  1.389072e-01
graph27          2.168538e-04  9.537916e-02
graph28          1.707519e-04  6.544955e-02
graph29          9.203866e-06  1.259424e-02
orbit0           4.257773e-05  3.336362e-02
orbit1           2.914461e-03  2.511063e-01
orbit2           3.288226e-04  8.494094e-02
orbit3           5.324125e-04  7.172699e-02
orbit4           4.586932e-04  1.845697e-01
orbit5           1.627998e-03  2.501446e-01
orbit6           3.716018e-03  2.815320e-01
orbit7           1.145901e-03  1.307841e-01
orbit8           2.395793e-03  1.005465e-01
orbit9           3.347831e-03  2.261216e-01
orbit10          2.089788e-03  1.623269e-01
orbit11          9.792268e-04  1.350497e-01
orbit12          8.945338e-04  6.676876e-02
orbit13          2.554560e-03  2.042275e-01
orbit14          4.900260e-04  3.932882e-02
orbit15          3.036294e-03  2.639905e-01
orbit16          1.428597e-03  2.005778e-01
orbit17          1.851522e-03  2.083214e-01
orbit18          3.456059e-03  5.252575e-01
orbit19          1.317787e-03  2.510939e-01
orbit20          6.026550e-03  4.449506e-01
orbit21          2.841489e-03  1.496258e-01
orbit22          3.240659e-03  4.495075e-01
orbit23          5.209520e-04  1.728809e-01
orbit24          7.117829e-04  1.907821e-01
orbit25          1.090164e-03  2.682607e-01
orbit26          2.858620e-03  1.288849e-01
orbit27          4.834344e-03  3.022652e-01
orbit28          1.727383e-03  3.449172e-01
orbit29          9.851088e-04  1.941463e-01
orbit30          9.055364e-04  1.018735e-01
orbit31          5.382448e-03  5.434744e-01
orbit32          2.753693e-03  2.791270e-01
orbit33          1.829170e-03  1.282963e-01
orbit34          3.956595e-03  3.909666e-01
orbit35          5.820919e-03  3.136696e-01
orbit36          6.749844e-04  1.266277e-01
orbit37          9.996368e-04  1.902581e-01
orbit38          3.513438e-03  9.943203e-02
orbit39          7.330316e-03  3.895403e-01
orbit40          3.087675e-03  1.119534e-01
orbit41          7.653803e-04  9.710616e-02
orbit42          4.638170e-03  8.787428e-02
orbit43          6.883721e-04  7.010550e-02
orbit44          1.683401e-04  2.056299e-02
orbit45          1.494830e-03  2.703316e-01
orbit46          7.803722e-04  6.461888e-02
orbit47          1.135381e-03  1.119347e-01
orbit48          8.174516e-04  1.494714e-01
orbit49          3.188702e-03  2.046012e-01
orbit50          1.529388e-03  4.338165e-02
orbit51          2.241448e-03  5.624375e-02
orbit52          9.264059e-03  4.072788e-01
orbit53          8.437048e-03  1.623408e-01
orbit54          1.409282e-04  2.095749e-01
orbit55          2.033613e-03  1.787774e-01
orbit56          5.136422e-03  3.278256e-01
orbit57          2.553406e-04  5.374928e-02
orbit58          8.407917e-04  9.109367e-02
orbit59          3.958104e-03  1.241256e-01
orbit60          1.574231e-03  6.771574e-02
orbit61          1.426324e-03  3.767798e-02
orbit62          2.720220e-03  1.778414e-01
orbit63          1.433986e-03  5.094687e-02
orbit64          8.536267e-04  2.961609e-01
orbit65          2.164680e-04  1.004935e-01
orbit66          7.885566e-04  3.996853e-02
orbit67          5.464956e-04  2.882071e-02
orbit68          2.275321e-04  9.437949e-02
orbit69          6.659460e-04  6.581016e-02
orbit70          6.143649e-05  3.540896e-02
orbit71          1.757575e-03  5.522128e-02
orbit72          1.162526e-04  1.650718e-03
AP              -2.243158e-06  9.846154e-05
bet              4.040097e-03  7.843361e-01
ecc              1.879488e-04  7.235111e-02
eccrad           2.550149e-04  1.145871e-01
close            1.386261e-03  1.597031e-01
constraint       1.110897e-03  4.935878e-01
coreness         7.373441e-04  6.535532e-02
knn              4.809974e-03  6.164942e-01
hubscore         1.516007e-03  3.393710e-01
pagerank         2.220561e-03  5.079731e-01
trans            1.396171e-03  2.798774e-01
evcent           3.185311e-03  1.936167e-01
first            8.566427e-05  4.020585e-02
upto_second      1.190913e-03  2.136473e-01
upto_third       2.408961e-03  1.943122e-01
upto_fourth      6.382973e-04  2.908290e-01
upto_fifth       1.725193e-03  2.375699e-01
upto_sixth       2.442771e-03  1.887517e-01
second           1.345787e-03  3.223783e-01
third            2.155590e-03  2.606565e-01
fourth           2.311402e-03  5.450856e-01
fifth            2.721118e-03  4.765238e-01
sixth            3.377005e-03  4.251018e-01
ratio1           4.511860e-03  6.010276e-01
ratio2           5.854983e-03  7.640304e-01
ratio3           2.633834e-03  9.296008e-01
ratio4           4.000859e-03  5.267259e-01
ratio5           1.973568e-03  9.875048e-01
ratio6           5.034553e-03  5.454512e-01
selfinter        4.042971e-05  7.502112e-02
walktrap_vertex  1.490229e-04  5.189447e-01
bigcom1          3.490831e-05  8.569734e-02
bigcom2          0.000000e+00  0.000000e+00
bigcom3         -3.091172e-05  9.334869e-02
bigcom4          2.943681e-05  1.946788e-02
bigcom6          0.000000e+00  1.734723e-20
bigcom8          4.614024e-05  2.116083e-03
bigcom9          0.000000e+00  0.000000e+00
bigcom11         0.000000e+00  0.000000e+00
bigcom13         0.000000e+00  0.000000e+00
bigcom15         0.000000e+00  4.336809e-21
bigcom16         0.000000e+00  0.000000e+00
bigcom21         1.090429e-04  2.310269e-01
bigcom22         3.804276e-05  1.333319e-01
bigcom24         0.000000e+00  0.000000e+00
bigcom26         0.000000e+00  0.000000e+00
bigcom28         3.184873e-05  1.739122e-01
bigcom30         0.000000e+00  1.734723e-20
bigcom31         0.000000e+00  0.000000e+00
bigcom32         0.000000e+00  0.000000e+00
bigcom33         0.000000e+00  0.000000e+00
bigcom34         0.000000e+00  0.000000e+00
bigcom36         0.000000e+00  0.000000e+00
bigcom37         0.000000e+00  0.000000e+00
bigcom38         6.066182e-05  2.447199e-01
bigcom39         0.000000e+00  0.000000e+00
bigcom40         1.274490e-05  6.857200e-02
bigcom43         0.000000e+00  0.000000e+00
bigcom44         2.317445e-05  8.229175e-02
bigcom46         0.000000e+00  2.797242e-19
bigcom47         0.000000e+00  0.000000e+00
bigcom49         0.000000e+00  0.000000e+00
bigcom50         0.000000e+00  0.000000e+00
bigcom51         0.000000e+00  0.000000e+00
bigcom52         0.000000e+00  0.000000e+00
bigcom54         0.000000e+00  0.000000e+00
bigcom56         0.000000e+00  4.336809e-21
bigcom62         0.000000e+00  0.000000e+00
bigcom66         0.000000e+00  0.000000e+00
bigcom68         0.000000e+00  0.000000e+00
bigcom69         0.000000e+00  0.000000e+00
bigcom71         0.000000e+00  4.336809e-21
bigcom72         0.000000e+00  0.000000e+00
bigcom73         0.000000e+00  0.000000e+00
bigcom74         0.000000e+00  0.000000e+00
bigcom75         0.000000e+00  0.000000e+00
bigcom76         0.000000e+00  0.000000e+00
bigcom77         0.000000e+00  0.000000e+00
bigcom79         0.000000e+00  0.000000e+00
bigcom80         0.000000e+00  0.000000e+00
bigcom82         0.000000e+00  0.000000e+00
bigcom83         0.000000e+00  0.000000e+00
bigcom84         0.000000e+00  0.000000e+00
bigcom85         0.000000e+00  0.000000e+00
bigcom87         0.000000e+00  0.000000e+00
bigcom89         0.000000e+00  0.000000e+00
bigcom91         0.000000e+00  0.000000e+00
bigcom92         0.000000e+00  0.000000e+00
bigcom93         0.000000e+00  0.000000e+00
bigcom96         0.000000e+00  0.000000e+00
bigcom97         0.000000e+00  0.000000e+00
bigcom98         0.000000e+00  0.000000e+00
bigcom99         0.000000e+00  0.000000e+00
bigcom101        0.000000e+00  0.000000e+00
bigcom104        0.000000e+00  0.000000e+00
bigcom106        0.000000e+00  0.000000e+00
bigcom109        0.000000e+00  0.000000e+00
bigcom113        0.000000e+00  4.336809e-21
bigcom116        1.190640e-04  7.071828e-02
bigcom120        0.000000e+00  0.000000e+00
bigcom123        0.000000e+00  0.000000e+00
bigcom126        0.000000e+00  0.000000e+00
bigcom127        0.000000e+00  0.000000e+00
bigcom137        0.000000e+00  0.000000e+00
bigcom139        0.000000e+00  0.000000e+00
bigcom140        0.000000e+00  0.000000e+00
bigcom143        0.000000e+00  2.168404e-21
bigcom145        0.000000e+00  0.000000e+00
bigcom146        0.000000e+00  1.301043e-20
bigcom147        0.000000e+00  0.000000e+00
bigcom149        0.000000e+00  0.000000e+00
bigcom153        0.000000e+00  4.336809e-21
bigcom154        0.000000e+00  0.000000e+00
bigcom156        0.000000e+00  0.000000e+00
bigcom157        0.000000e+00  0.000000e+00
bigcom158        0.000000e+00  1.734723e-20
bigcom160        0.000000e+00  0.000000e+00
bigcom161        0.000000e+00  0.000000e+00
bigcom162        0.000000e+00  0.000000e+00
bigcom164        0.000000e+00  0.000000e+00
bigcom166        0.000000e+00  8.673617e-21
bigcom167        0.000000e+00  0.000000e+00
bigcom171        0.000000e+00  0.000000e+00
bigcom173        0.000000e+00  0.000000e+00
bigcom175        0.000000e+00  0.000000e+00
bigcom176        0.000000e+00  3.469447e-20
bigcom177        0.000000e+00  0.000000e+00
bigcom178        0.000000e+00  0.000000e+00
bigcom180        0.000000e+00  0.000000e+00
bigcom181        0.000000e+00  0.000000e+00
bigcom184        0.000000e+00  0.000000e+00
bigcom186        0.000000e+00  0.000000e+00
bigcom187        0.000000e+00  0.000000e+00
bigcom189        0.000000e+00  0.000000e+00
bigcom194        0.000000e+00  3.469447e-20
bigcom195        0.000000e+00  0.000000e+00
bigcom196        0.000000e+00  0.000000e+00
bigcom204        0.000000e+00  0.000000e+00
bigcom205        0.000000e+00  0.000000e+00
bigcom212        0.000000e+00  3.469447e-20
bigcom214        0.000000e+00  0.000000e+00
bigcom222        0.000000e+00  0.000000e+00
bigcom223        0.000000e+00  2.081668e-19
bigcom226        0.000000e+00  4.336809e-21
bigcom227        0.000000e+00  2.168404e-21
bigcom229        0.000000e+00  0.000000e+00
bigcom233        0.000000e+00  4.336809e-21
bigcom236        0.000000e+00  0.000000e+00
bigcom237        0.000000e+00  0.000000e+00
bigcom246        0.000000e+00  0.000000e+00
bigcom248        0.000000e+00  0.000000e+00
bigcom249        0.000000e+00  4.336809e-21
bigcom250        1.018069e-04  1.177058e-01
bigcom254        0.000000e+00  0.000000e+00
bigcom266        0.000000e+00  0.000000e+00
bigcom269        0.000000e+00  0.000000e+00
bigcom272        0.000000e+00  0.000000e+00
bigcom274        1.810330e-05  6.856942e-02
bigcom281        0.000000e+00  0.000000e+00
bigcom291        0.000000e+00  3.469447e-20
bigcom292        0.000000e+00  0.000000e+00
bigcom295        0.000000e+00  0.000000e+00
bigcom299        0.000000e+00  0.000000e+00
bigcom301        0.000000e+00  0.000000e+00
bigcom306        0.000000e+00  0.000000e+00
bigcom309        0.000000e+00  0.000000e+00
bigcom314        0.000000e+00  0.000000e+00
bigcom321        0.000000e+00  0.000000e+00
bigcom341        0.000000e+00  3.469447e-20
bigcom350        0.000000e+00  0.000000e+00
bigcom353        0.000000e+00  0.000000e+00
bigcom359        0.000000e+00  1.387779e-19
bigcom363        0.000000e+00  0.000000e+00
bigcom365        0.000000e+00  0.000000e+00
bigcom385        0.000000e+00  0.000000e+00
bigcom386        0.000000e+00  0.000000e+00
bigcom408        0.000000e+00  0.000000e+00
bigcom412        0.000000e+00  0.000000e+00
bigcom480        0.000000e+00  0.000000e+00
spin_vertex      2.814974e-04  6.995291e-01
membership_s1   -2.248707e-06  1.856602e-03
membership_s3    0.000000e+00  0.000000e+00
membership_s4   -6.481438e-07  3.241785e-02
membership_s5    2.171488e-04  8.695596e-02
membership_s6    1.796361e-05  1.477632e-03
membership_s7    1.495171e-04  1.943298e-01
membership_s8    0.000000e+00  0.000000e+00
membership_s9    0.000000e+00  0.000000e+00
membership_s11   0.000000e+00  8.673617e-21
membership_s12  -1.175959e-05  2.596910e-01
membership_s14   0.000000e+00  8.673617e-21
membership_s15   4.832501e-05  8.717215e-02
membership_s16   0.000000e+00  0.000000e+00
membership_s17   0.000000e+00  0.000000e+00
membership_s18  -1.170742e-06  1.339435e-02
membership_s20   0.000000e+00  2.168404e-21
membership_s21   0.000000e+00  0.000000e+00
membership_s22   0.000000e+00  0.000000e+00
membership_s24   0.000000e+00  0.000000e+00
membership_s25   6.551375e-05  1.544956e-01
membership_s26   0.000000e+00  0.000000e+00
membership_s27   5.697856e-05  2.601465e-01
membership_s28   0.000000e+00  0.000000e+00
membership_s30   9.519300e-06  6.302428e-02
membership_s31   0.000000e+00  2.333333e-03
membership_s32   5.898705e-05  2.420448e-01
membership_s33   0.000000e+00  0.000000e+00
membership_s36   1.205390e-04  1.336931e-01
membership_s37   0.000000e+00  0.000000e+00
V1               8.165213e-04  6.282291e-01
V2               2.019888e-03  1.388824e+00
pdi              3.947453e-05  8.235673e-02
adhesion         4.346444e-03  9.194199e-01
cohesion         4.231376e-03  8.134164e-01
inner            1.082158e-03  9.456545e-01
outer            1.039145e-03  8.531909e-01
ioratio          1.719496e-03  8.484362e-01
comsize          2.133789e-03  1.086859e+00
[1] "Dataset: all_TnotC Model GLM, run: 7 of 10 2015-06-18 12:42:00"
[1] "glmnet variable coefficients"
                         [,1]          [,2]
(Intercept)     -5.495829e+00 -5.501236e+00
graph0          -2.658499e-42 -9.271875e-07
graph1          -2.640458e-45 -8.680332e-10
graph2          -1.384704e-42 -4.735823e-07
graph3          -3.776369e-47 -1.273426e-11
graph4          -3.630285e-48 -1.173531e-12
graph5          -4.192015e-44 -1.437988e-08
graph6           1.621958e-47  7.852013e-12
graph7          -4.821191e-44 -1.639362e-08
graph8          -1.923699e-42 -6.509315e-07
graph9          -7.627577e-50 -3.070329e-14
graph10         -7.096896e-50 -2.293061e-14
graph11         -7.532106e-51 -2.440186e-15
graph12         -8.876616e-50 -6.939613e-15
graph13         -2.795379e-48 -1.047801e-12
graph14          1.471761e-49  5.764133e-14
graph15          1.226719e-45  4.052560e-10
graph16         -8.865134e-48 -2.950471e-12
graph17          1.338817e-47  4.663086e-12
graph18          7.775920e-46  2.618816e-10
graph19         -1.036116e-46 -3.519538e-11
graph20         -4.972982e-45 -1.690778e-09
graph21         -3.709932e-47 -1.650446e-11
graph22         -2.909955e-45 -9.836505e-10
graph23         -1.452662e-45 -4.904415e-10
graph24         -9.413198e-46 -3.218148e-10
graph25         -1.345600e-44 -4.583704e-09
graph26         -1.419333e-44 -4.803071e-09
graph27         -1.000695e-43 -3.390492e-08
graph28         -1.896595e-43 -6.404874e-08
graph29         -2.587164e-42 -8.723761e-07
orbit0          -2.658499e-42 -9.270013e-07
orbit1           1.496477e-43  4.897406e-08
orbit2          -3.794789e-45 -1.245797e-09
orbit3          -1.384704e-42 -4.735066e-07
orbit4           2.675806e-45  8.700101e-10
orbit5          -8.534482e-47 -2.825481e-11
orbit6          -3.683020e-48 -3.360288e-12
orbit7          -3.635364e-48 -1.167116e-12
orbit8          -4.192015e-44 -1.437780e-08
orbit9           1.373616e-43  4.554115e-08
orbit10          1.157313e-44  3.850515e-09
orbit11         -1.398519e-45 -4.613223e-10
orbit12          2.740268e-43  9.041767e-08
orbit13         -1.261444e-43 -4.247330e-08
orbit14         -1.923699e-42 -6.508924e-07
orbit15          9.222699e-47  3.028410e-11
orbit16         -3.843839e-48 -1.285328e-12
orbit17          3.932790e-47  1.315316e-11
orbit18         -2.485391e-47 -8.529216e-12
orbit19          6.003382e-48  1.923676e-12
orbit20          5.280179e-48  1.762266e-12
orbit21         -1.131963e-49 -3.661809e-14
orbit22         -1.858681e-49 -6.533836e-14
orbit23         -6.429712e-51 -2.051193e-15
orbit24          3.781400e-46  1.235679e-10
orbit25          6.581834e-46  2.205418e-10
orbit26         -7.264056e-48 -2.396609e-12
orbit27          1.587526e-45  5.147032e-10
orbit28          6.115444e-48  2.023416e-12
orbit29          1.884571e-46  6.188059e-11
orbit30         -9.734707e-47 -3.247957e-11
orbit31          3.071748e-47  9.660653e-12
orbit32          6.708210e-47  2.242186e-11
orbit33         -8.265219e-49 -2.663098e-13
orbit34          1.226719e-45  4.052350e-10
orbit35          4.449762e-45  1.472269e-09
orbit36         -5.492237e-46 -1.868067e-10
orbit37          5.659132e-46  1.884090e-10
orbit38         -3.486516e-47 -1.148449e-11
orbit39          1.021242e-44  3.390536e-09
orbit40          2.712716e-45  9.082616e-10
orbit41         -2.660684e-46 -9.010358e-11
orbit42         -7.416107e-47 -2.440037e-11
orbit43          9.844569e-45  3.283701e-09
orbit44         -1.845287e-45 -6.106381e-10
orbit45          2.145203e-44  7.100221e-09
orbit46          1.781413e-45  5.743423e-10
orbit47         -3.694693e-46 -1.224804e-10
orbit48         -2.990658e-46 -1.017151e-10
orbit49          1.378876e-44  4.483349e-09
orbit50         -8.888770e-45 -2.995953e-09
orbit51          3.766794e-45  1.226941e-09
orbit52          3.053402e-44  1.017656e-08
orbit53         -1.760459e-45 -5.916947e-10
orbit54          6.099470e-44  2.032740e-08
orbit55         -1.012095e-44 -3.392217e-09
orbit56          2.128597e-43  7.092519e-08
orbit57         -2.228139e-45 -7.644451e-10
orbit58         -3.837822e-45 -1.276170e-09
orbit59          3.198588e-44  1.061664e-08
orbit60         -2.988223e-45 -1.021339e-09
orbit61         -8.335079e-45 -2.787003e-09
orbit62          1.357601e-43  4.438178e-08
orbit63         -3.970950e-44 -1.343702e-08
orbit64         -2.643507e-44 -9.016194e-09
orbit65          1.784846e-43  5.820931e-08
orbit66         -1.541382e-44 -5.353193e-09
orbit67         -3.554282e-44 -1.194443e-08
orbit68         -1.238002e-43 -4.216066e-08
orbit69         -3.447386e-43 -1.158747e-07
orbit70         -4.955084e-43 -1.691479e-07
orbit71         -2.663965e-43 -8.971353e-08
orbit72         -2.587164e-42 -8.724097e-07
AP               3.507373e-40  1.160672e-04
bet             -3.422571e-46 -1.137517e-10
ecc             -2.026606e-40 -6.613384e-05
eccrad          -1.215964e-39 -3.967984e-04
close            3.113229e-39  9.811240e-04
constraint       9.648889e-40  3.303322e-04
coreness         1.287566e-41  3.958503e-06
knn             -3.302068e-43 -1.114319e-07
hubscore         7.277299e-39  2.394154e-03
pagerank        -1.273887e-38 -4.284938e-03
trans           -1.779803e-39 -6.007819e-04
evcent           7.327726e-39  2.410798e-03
first           -2.658499e-42 -9.273267e-07
upto_second      1.531691e-43  4.921371e-08
upto_third       2.088522e-44  6.384360e-09
upto_fourth     -1.019179e-44 -4.185502e-09
upto_fifth       3.791232e-43  1.266528e-07
upto_sixth       7.012897e-43  2.344884e-07
second           1.612247e-43  5.187721e-08
third            1.190533e-44  3.293708e-09
fourth          -5.152971e-44 -1.650137e-08
fifth            8.714414e-44  3.033597e-08
sixth           -4.663196e-43 -1.557368e-07
ratio1          -3.189915e-43 -1.073234e-07
ratio2           5.066906e-42  1.718521e-06
ratio3          -3.396325e-42 -1.128897e-06
ratio4          -9.096711e-42 -3.041823e-06
ratio5          -2.099214e-40 -7.033022e-05
ratio6          -3.523866e-43 -1.172736e-07
selfinter        1.214374e-40  3.867129e-05
walktrap_vertex -6.740956e-40 -2.293045e-04
bigcom1         -5.441448e-41 -1.913024e-05
bigcom2         -4.132155e-39 -1.390877e-03
bigcom3          1.956767e-39  6.602883e-04
bigcom4          8.338777e-41  2.630123e-05
bigcom6         -4.130775e-39 -1.392852e-03
bigcom8         -7.100581e-40 -2.412351e-04
bigcom9         -4.146695e-39 -1.395263e-03
bigcom11        -4.136644e-39 -1.392815e-03
bigcom13        -4.139412e-39 -1.392247e-03
bigcom15        -4.140797e-39 -1.393674e-03
bigcom16        -4.132155e-39 -1.392371e-03
bigcom21         8.097588e-39  2.729837e-03
bigcom22         7.885894e-40  2.646133e-04
bigcom24        -4.131120e-39 -1.391984e-03
bigcom26        -4.160638e-39 -1.401666e-03
bigcom28         1.059867e-39  3.560275e-04
bigcom30        -4.170454e-39 -1.406501e-03
bigcom31        -4.130086e-39 -1.390336e-03
bigcom32        -4.134916e-39 -1.391669e-03
bigcom33        -4.130086e-39 -1.391579e-03
bigcom34        -4.130086e-39 -1.392233e-03
bigcom36        -4.132155e-39 -1.392903e-03
bigcom37        -4.130086e-39 -1.388360e-03
bigcom38         5.908180e-38  1.992272e-02
bigcom39        -4.139412e-39 -1.394359e-03
bigcom40         2.403989e-41  6.743384e-06
bigcom43        -4.132500e-39 -1.393291e-03
bigcom44         1.505918e-39  5.085506e-04
bigcom46        -4.135607e-39 -1.392494e-03
bigcom47        -4.132155e-39 -1.391020e-03
bigcom49        -4.133190e-39 -1.392433e-03
bigcom50        -4.131810e-39 -1.391931e-03
bigcom51        -4.130086e-39 -1.392055e-03
bigcom52        -4.130431e-39 -1.390620e-03
bigcom54        -4.130086e-39 -1.391507e-03
bigcom56        -4.134226e-39 -1.394366e-03
bigcom62        -4.130086e-39 -1.390429e-03
bigcom66        -4.130431e-39 -1.390842e-03
bigcom68        -4.130431e-39 -1.391585e-03
bigcom69        -4.133190e-39 -1.390345e-03
bigcom71        -4.134226e-39 -1.392858e-03
bigcom72        -4.130431e-39 -1.390959e-03
bigcom73        -4.135607e-39 -1.392664e-03
bigcom74        -4.133535e-39 -1.392071e-03
bigcom75        -4.129741e-39 -1.390649e-03
bigcom76        -4.131465e-39 -1.393182e-03
bigcom77        -4.132155e-39 -1.391646e-03
bigcom79        -4.130431e-39 -1.391616e-03
bigcom80        -4.131465e-39 -1.390153e-03
bigcom82        -4.131120e-39 -1.392974e-03
bigcom83        -4.130086e-39 -1.388765e-03
bigcom84        -4.131465e-39 -1.393368e-03
bigcom85        -4.131465e-39 -1.392583e-03
bigcom87        -4.132500e-39 -1.391385e-03
bigcom89        -4.129741e-39 -1.391013e-03
bigcom91        -4.131810e-39 -1.392962e-03
bigcom92        -4.139412e-39 -1.391690e-03
bigcom93        -4.129741e-39 -1.389632e-03
bigcom96        -4.130086e-39 -1.389980e-03
bigcom97        -4.133535e-39 -1.392531e-03
bigcom98        -4.130431e-39 -1.390387e-03
bigcom99        -4.130086e-39 -1.387929e-03
bigcom101       -4.135953e-39 -1.392040e-03
bigcom104       -4.132155e-39 -1.392353e-03
bigcom106       -4.130775e-39 -1.390331e-03
bigcom109       -4.130431e-39 -1.392270e-03
bigcom113       -4.131465e-39 -1.392124e-03
bigcom116        1.789903e-38  6.036250e-03
bigcom120       -4.130086e-39 -1.389594e-03
bigcom123       -4.130086e-39 -1.391477e-03
bigcom126       -4.130086e-39 -1.388009e-03
bigcom127       -4.130086e-39 -1.388798e-03
bigcom137       -4.132155e-39 -1.391789e-03
bigcom139       -4.130431e-39 -1.391021e-03
bigcom140       -4.130775e-39 -1.391845e-03
bigcom143       -4.130086e-39 -1.390107e-03
bigcom145       -4.130086e-39 -1.392613e-03
bigcom146       -4.131120e-39 -1.391755e-03
bigcom147       -4.134916e-39 -1.394737e-03
bigcom149       -4.130086e-39 -1.392609e-03
bigcom153       -4.133190e-39 -1.391099e-03
bigcom154       -4.133535e-39 -1.392615e-03
bigcom156       -4.131120e-39 -1.390464e-03
bigcom157       -4.133190e-39 -1.416220e-03
bigcom158       -4.130086e-39 -1.388521e-03
bigcom160       -4.130431e-39 -1.390956e-03
bigcom161       -4.130086e-39 -1.391613e-03
bigcom162       -4.129397e-39 -1.393796e-03
bigcom164       -4.130086e-39 -1.390237e-03
bigcom166       -4.132845e-39 -1.394385e-03
bigcom167       -4.135607e-39 -1.393405e-03
bigcom171       -4.131810e-39 -1.392292e-03
bigcom173       -4.130431e-39 -1.391124e-03
bigcom175       -4.130086e-39 -1.389169e-03
bigcom176       -4.130086e-39 -1.390814e-03
bigcom177       -4.130086e-39 -1.392176e-03
bigcom178       -4.130775e-39 -1.391143e-03
bigcom180       -4.130086e-39 -1.392615e-03
bigcom181       -4.134571e-39 -1.391320e-03
bigcom184       -4.129741e-39 -1.392689e-03
bigcom186       -4.129741e-39 -1.391061e-03
bigcom187       -4.130086e-39 -1.392160e-03
bigcom189       -4.132845e-39 -1.390069e-03
bigcom194       -4.130775e-39 -1.392907e-03
bigcom195       -4.130431e-39 -1.389292e-03
bigcom196       -4.130086e-39 -1.392125e-03
bigcom204       -4.131810e-39 -1.391942e-03
bigcom205       -4.130431e-39 -1.391802e-03
bigcom212       -4.130431e-39 -1.393496e-03
bigcom214       -4.130775e-39 -1.392109e-03
bigcom222       -4.130086e-39 -1.391155e-03
bigcom223       -4.130431e-39 -1.392801e-03
bigcom226       -4.129052e-39 -1.390107e-03
bigcom227       -4.130086e-39 -1.392025e-03
bigcom229       -4.130086e-39 -1.390609e-03
bigcom233       -4.129741e-39 -1.389407e-03
bigcom236       -4.129741e-39 -1.390360e-03
bigcom237       -4.130086e-39 -1.392113e-03
bigcom246       -4.132500e-39 -1.391169e-03
bigcom248       -4.133535e-39 -1.393795e-03
bigcom249       -4.130086e-39 -1.391667e-03
bigcom250        5.908180e-38  1.992077e-02
bigcom254       -4.130775e-39 -1.391436e-03
bigcom266       -4.130086e-39 -1.391365e-03
bigcom269       -4.131465e-39 -1.392163e-03
bigcom272       -4.130086e-39 -1.388772e-03
bigcom274        1.838734e-38  6.195954e-03
bigcom281       -4.130775e-39 -1.389653e-03
bigcom291       -4.130431e-39 -1.389694e-03
bigcom292       -4.129741e-39 -1.390604e-03
bigcom295       -4.130086e-39 -1.390397e-03
bigcom299       -4.130086e-39 -1.390725e-03
bigcom301       -4.132155e-39 -1.392786e-03
bigcom306       -4.129741e-39 -1.387946e-03
bigcom309       -4.130431e-39 -1.390465e-03
bigcom314       -4.130431e-39 -1.389934e-03
bigcom321       -4.131810e-39 -1.389971e-03
bigcom341       -4.130086e-39 -1.392790e-03
bigcom350       -4.130086e-39 -1.389903e-03
bigcom353       -4.129741e-39 -1.390795e-03
bigcom359       -4.130086e-39 -1.391291e-03
bigcom363       -4.129741e-39 -1.388108e-03
bigcom365       -4.130086e-39 -1.390211e-03
bigcom385       -4.130086e-39 -1.390126e-03
bigcom386       -4.129397e-39 -1.390768e-03
bigcom408       -4.131465e-39 -1.391538e-03
bigcom412       -4.130431e-39 -1.390906e-03
bigcom480       -4.130431e-39 -1.393145e-03
spin_vertex     -1.639197e-39 -5.466666e-04
membership_s1   -9.973556e-40 -3.352140e-04
membership_s3   -4.134571e-39 -1.391830e-03
membership_s4   -1.460910e-39 -4.940726e-04
membership_s5    1.016914e-39  3.419716e-04
membership_s6   -8.313747e-40 -2.796137e-04
membership_s7    3.599952e-39  1.213866e-03
membership_s8   -4.132845e-39 -1.390595e-03
membership_s9   -4.133535e-39 -1.390892e-03
membership_s11  -4.131810e-39 -1.390958e-03
membership_s12   7.365158e-38  2.483271e-02
membership_s14  -4.131810e-39 -1.389437e-03
membership_s15   1.667989e-39  5.635083e-04
membership_s16  -4.132500e-39 -1.390510e-03
membership_s17  -4.131810e-39 -1.391147e-03
membership_s18   6.669686e-39  2.244363e-03
membership_s20  -4.130431e-39 -1.391174e-03
membership_s21  -4.189517e-39 -1.413180e-03
membership_s22  -4.139066e-39 -1.393065e-03
membership_s24  -4.140797e-39 -1.393288e-03
membership_s25   4.186214e-38  1.411735e-02
membership_s26  -4.134226e-39 -1.389376e-03
membership_s27   2.251439e-39  7.590250e-04
membership_s28  -4.134226e-39 -1.391293e-03
membership_s30  -9.814323e-40 -3.315198e-04
membership_s31  -4.344711e-39 -1.462840e-03
membership_s32   1.797601e-39  6.063385e-04
membership_s33  -4.130775e-39 -1.389423e-03
membership_s36   8.123015e-40  2.742023e-04
membership_s37  -4.162387e-39 -1.401719e-03
V1               1.269813e-39  4.290097e-04
V2               2.474941e-39  8.391894e-04
pdi             -1.078300e-37 -3.509152e-02
adhesion        -2.962242e-44 -9.910809e-09
cohesion         5.900788e-44  1.974123e-08
inner            5.890921e-44  1.978446e-08
outer            5.770331e-44  1.932655e-08
ioratio         -1.603589e-39 -5.430448e-04
comsize         -5.819224e-44 -1.977958e-08
[1] "Dataset: all_TnotC Model GBM, run: 8 of 10 2015-06-18 12:42:01"
Iter   TrainDeviance   ValidDeviance   StepSize   Improve
     1        0.0561            -nan     0.0100    0.0000
     2        0.0555            -nan     0.0100    0.0000
     3        0.0546            -nan     0.0100   -0.0000
     4        0.0539            -nan     0.0100    0.0000
     5        0.0531            -nan     0.0100    0.0001
     6        0.0527            -nan     0.0100   -0.0000
     7        0.0522            -nan     0.0100   -0.0000
     8        0.0515            -nan     0.0100   -0.0000
     9        0.0510            -nan     0.0100   -0.0000
    10        0.0503            -nan     0.0100   -0.0000
    20        0.0460            -nan     0.0100   -0.0000
    40        0.0395            -nan     0.0100   -0.0000
    60        0.0348            -nan     0.0100   -0.0000
    80        0.0311            -nan     0.0100   -0.0000
   100        0.0284            -nan     0.0100   -0.0000
   120        0.0263            -nan     0.0100   -0.0000
   140        0.0243            -nan     0.0100   -0.0000
   160        0.0227            -nan     0.0100   -0.0000
   180        0.0213            -nan     0.0100   -0.0000
   200        0.0200            -nan     0.0100    0.0000
   204        0.0198            -nan     0.0100   -0.0000

[1] "GBM variable coefficients"
                            var     rel.inf
V2                           V2 5.375461088
V1                           V1 4.404307750
comsize                 comsize 4.104020294
ratio5                   ratio5 3.461632342
outer                     outer 3.420714526
ioratio                 ioratio 3.040276832
spin_vertex         spin_vertex 2.938902110
ratio2                   ratio2 2.742283717
ratio3                   ratio3 2.700405954
membership_s25   membership_s25 2.464367612
bet                         bet 2.293462818
inner                     inner 2.292913110
orbit39                 orbit39 1.996949961
pagerank               pagerank 1.808828155
fourth                   fourth 1.789282875
cohesion               cohesion 1.691586583
ratio4                   ratio4 1.497471760
knn                         knn 1.460786538
ratio1                   ratio1 1.459130006
orbit27                 orbit27 1.436369009
adhesion               adhesion 1.278161272
graph5                   graph5 1.235840469
orbit28                 orbit28 1.160324721
graph4                   graph4 1.158902331
graph25                 graph25 1.092657990
graph9                   graph9 1.069708528
orbit18                 orbit18 1.052313628
orbit45                 orbit45 1.049906345
graph18                 graph18 1.006173259
trans                     trans 0.993553546
walktrap_vertex walktrap_vertex 0.918414472
orbit56                 orbit56 0.909984470
graph17                 graph17 0.908072169
graph20                 graph20 0.880651639
orbit62                 orbit62 0.845282289
graph10                 graph10 0.820081177
orbit41                 orbit41 0.794822401
graph15                 graph15 0.780518713
graph24                 graph24 0.745311906
membership_s5     membership_s5 0.741505972
graph12                 graph12 0.710193666
orbit20                 orbit20 0.681010839
orbit31                 orbit31 0.670242939
orbit5                   orbit5 0.662720220
bigcom250             bigcom250 0.661521398
orbit38                 orbit38 0.659922437
membership_s36   membership_s36 0.659309733
orbit36                 orbit36 0.634992404
ratio6                   ratio6 0.600639790
orbit17                 orbit17 0.596221202
graph1                   graph1 0.579319575
graph13                 graph13 0.541236352
orbit23                 orbit23 0.524854402
orbit51                 orbit51 0.520242276
orbit50                 orbit50 0.508205168
fifth                     fifth 0.508134553
graph14                 graph14 0.507979346
graph16                 graph16 0.506425237
sixth                     sixth 0.484750005
bigcom274             bigcom274 0.484504493
orbit54                 orbit54 0.470238334
orbit37                 orbit37 0.469620805
orbit19                 orbit19 0.444313698
graph23                 graph23 0.441630407
orbit32                 orbit32 0.441579280
bigcom116             bigcom116 0.431897080
orbit55                 orbit55 0.424844304
third                     third 0.421897183
orbit43                 orbit43 0.403690657
orbit35                 orbit35 0.379927169
orbit22                 orbit22 0.374672415
graph11                 graph11 0.370475604
constraint           constraint 0.358205009
orbit24                 orbit24 0.339464235
bigcom38               bigcom38 0.308214344
hubscore               hubscore 0.307148101
membership_s27   membership_s27 0.305051972
graph6                   graph6 0.290902277
upto_sixth           upto_sixth 0.288989313
graph19                 graph19 0.285790724
orbit1                   orbit1 0.279405025
orbit64                 orbit64 0.278174880
orbit6                   orbit6 0.276104509
orbit42                 orbit42 0.266579021
orbit65                 orbit65 0.264470785
close                     close 0.262012689
orbit52                 orbit52 0.253775243
membership_s32   membership_s32 0.243747777
pdi                         pdi 0.243369344
orbit10                 orbit10 0.240277674
graph3                   graph3 0.232480333
orbit21                 orbit21 0.217653226
graph26                 graph26 0.215897928
orbit40                 orbit40 0.214177518
graph21                 graph21 0.203792018
orbit29                 orbit29 0.195189275
orbit71                 orbit71 0.189581501
graph22                 graph22 0.186834797
orbit30                 orbit30 0.181916630
orbit59                 orbit59 0.180548840
coreness               coreness 0.171285407
membership_s15   membership_s15 0.170145575
orbit49                 orbit49 0.169699223
orbit63                 orbit63 0.168985574
orbit48                 orbit48 0.162905342
upto_fourth         upto_fourth 0.162583949
upto_fifth           upto_fifth 0.158175833
graph7                   graph7 0.156117821
evcent                   evcent 0.154828120
bigcom22               bigcom22 0.154683407
bigcom40               bigcom40 0.154364204
orbit57                 orbit57 0.150659315
orbit15                 orbit15 0.148584269
orbit11                 orbit11 0.146377523
orbit68                 orbit68 0.138361070
orbit70                 orbit70 0.135430469
orbit26                 orbit26 0.122533675
graph28                 graph28 0.112923712
orbit16                 orbit16 0.103204552
selfinter             selfinter 0.094133440
orbit46                 orbit46 0.086444695
graph8                   graph8 0.085280711
orbit13                 orbit13 0.079958744
orbit53                 orbit53 0.075069811
orbit67                 orbit67 0.073499043
orbit60                 orbit60 0.071168048
membership_s12   membership_s12 0.070351836
upto_second         upto_second 0.064882748
bigcom3                 bigcom3 0.060831117
AP                           AP 0.060774914
orbit25                 orbit25 0.059541983
orbit2                   orbit2 0.059162254
orbit61                 orbit61 0.052631779
upto_third           upto_third 0.041857046
bigcom28               bigcom28 0.039363217
orbit33                 orbit33 0.037135908
bigcom44               bigcom44 0.035055645
orbit47                 orbit47 0.033976397
membership_s30   membership_s30 0.032858159
orbit66                 orbit66 0.032074479
graph29                 graph29 0.026983551
orbit4                   orbit4 0.022750304
graph2                   graph2 0.021549853
second                   second 0.019336275
membership_s7     membership_s7 0.018031340
ecc                         ecc 0.015858633
orbit58                 orbit58 0.014827202
membership_s6     membership_s6 0.011598272
graph0                   graph0 0.011386385
membership_s31   membership_s31 0.011088356
orbit69                 orbit69 0.011022507
membership_s4     membership_s4 0.010937881
graph27                 graph27 0.008420129
orbit0                   orbit0 0.000000000
orbit3                   orbit3 0.000000000
orbit7                   orbit7 0.000000000
orbit8                   orbit8 0.000000000
orbit9                   orbit9 0.000000000
orbit12                 orbit12 0.000000000
orbit14                 orbit14 0.000000000
orbit34                 orbit34 0.000000000
orbit44                 orbit44 0.000000000
orbit72                 orbit72 0.000000000
eccrad                   eccrad 0.000000000
first                     first 0.000000000
bigcom1                 bigcom1 0.000000000
bigcom2                 bigcom2 0.000000000
bigcom4                 bigcom4 0.000000000
bigcom6                 bigcom6 0.000000000
bigcom8                 bigcom8 0.000000000
bigcom9                 bigcom9 0.000000000
bigcom11               bigcom11 0.000000000
bigcom13               bigcom13 0.000000000
bigcom15               bigcom15 0.000000000
bigcom16               bigcom16 0.000000000
bigcom21               bigcom21 0.000000000
bigcom24               bigcom24 0.000000000
bigcom26               bigcom26 0.000000000
bigcom30               bigcom30 0.000000000
bigcom31               bigcom31 0.000000000
bigcom32               bigcom32 0.000000000
bigcom33               bigcom33 0.000000000
bigcom34               bigcom34 0.000000000
bigcom36               bigcom36 0.000000000
bigcom37               bigcom37 0.000000000
bigcom39               bigcom39 0.000000000
bigcom43               bigcom43 0.000000000
bigcom46               bigcom46 0.000000000
bigcom47               bigcom47 0.000000000
bigcom49               bigcom49 0.000000000
bigcom50               bigcom50 0.000000000
bigcom51               bigcom51 0.000000000
bigcom52               bigcom52 0.000000000
bigcom54               bigcom54 0.000000000
bigcom56               bigcom56 0.000000000
bigcom62               bigcom62 0.000000000
bigcom66               bigcom66 0.000000000
bigcom68               bigcom68 0.000000000
bigcom69               bigcom69 0.000000000
bigcom71               bigcom71 0.000000000
bigcom72               bigcom72 0.000000000
bigcom73               bigcom73 0.000000000
bigcom74               bigcom74 0.000000000
bigcom75               bigcom75 0.000000000
bigcom76               bigcom76 0.000000000
bigcom77               bigcom77 0.000000000
bigcom79               bigcom79 0.000000000
bigcom80               bigcom80 0.000000000
bigcom82               bigcom82 0.000000000
bigcom83               bigcom83 0.000000000
bigcom84               bigcom84 0.000000000
bigcom85               bigcom85 0.000000000
bigcom87               bigcom87 0.000000000
bigcom89               bigcom89 0.000000000
bigcom91               bigcom91 0.000000000
bigcom92               bigcom92 0.000000000
bigcom93               bigcom93 0.000000000
bigcom96               bigcom96 0.000000000
bigcom97               bigcom97 0.000000000
bigcom98               bigcom98 0.000000000
bigcom99               bigcom99 0.000000000
bigcom101             bigcom101 0.000000000
bigcom104             bigcom104 0.000000000
bigcom106             bigcom106 0.000000000
bigcom109             bigcom109 0.000000000
bigcom113             bigcom113 0.000000000
bigcom120             bigcom120 0.000000000
bigcom123             bigcom123 0.000000000
bigcom126             bigcom126 0.000000000
bigcom127             bigcom127 0.000000000
bigcom137             bigcom137 0.000000000
bigcom139             bigcom139 0.000000000
bigcom140             bigcom140 0.000000000
bigcom143             bigcom143 0.000000000
bigcom145             bigcom145 0.000000000
bigcom146             bigcom146 0.000000000
bigcom147             bigcom147 0.000000000
bigcom149             bigcom149 0.000000000
bigcom153             bigcom153 0.000000000
bigcom154             bigcom154 0.000000000
bigcom156             bigcom156 0.000000000
bigcom157             bigcom157 0.000000000
bigcom158             bigcom158 0.000000000
bigcom160             bigcom160 0.000000000
bigcom161             bigcom161 0.000000000
bigcom162             bigcom162 0.000000000
bigcom164             bigcom164 0.000000000
bigcom166             bigcom166 0.000000000
bigcom167             bigcom167 0.000000000
bigcom171             bigcom171 0.000000000
bigcom173             bigcom173 0.000000000
bigcom175             bigcom175 0.000000000
bigcom176             bigcom176 0.000000000
bigcom177             bigcom177 0.000000000
bigcom178             bigcom178 0.000000000
bigcom180             bigcom180 0.000000000
bigcom181             bigcom181 0.000000000
bigcom184             bigcom184 0.000000000
bigcom186             bigcom186 0.000000000
bigcom187             bigcom187 0.000000000
bigcom189             bigcom189 0.000000000
bigcom194             bigcom194 0.000000000
bigcom195             bigcom195 0.000000000
bigcom196             bigcom196 0.000000000
bigcom204             bigcom204 0.000000000
bigcom205             bigcom205 0.000000000
bigcom212             bigcom212 0.000000000
bigcom214             bigcom214 0.000000000
bigcom222             bigcom222 0.000000000
bigcom223             bigcom223 0.000000000
bigcom226             bigcom226 0.000000000
bigcom227             bigcom227 0.000000000
bigcom229             bigcom229 0.000000000
bigcom233             bigcom233 0.000000000
bigcom236             bigcom236 0.000000000
bigcom237             bigcom237 0.000000000
bigcom246             bigcom246 0.000000000
bigcom248             bigcom248 0.000000000
bigcom249             bigcom249 0.000000000
bigcom254             bigcom254 0.000000000
bigcom266             bigcom266 0.000000000
bigcom269             bigcom269 0.000000000
bigcom272             bigcom272 0.000000000
bigcom281             bigcom281 0.000000000
bigcom291             bigcom291 0.000000000
bigcom292             bigcom292 0.000000000
bigcom295             bigcom295 0.000000000
bigcom299             bigcom299 0.000000000
bigcom301             bigcom301 0.000000000
bigcom306             bigcom306 0.000000000
bigcom309             bigcom309 0.000000000
bigcom314             bigcom314 0.000000000
bigcom321             bigcom321 0.000000000
bigcom341             bigcom341 0.000000000
bigcom350             bigcom350 0.000000000
bigcom353             bigcom353 0.000000000
bigcom359             bigcom359 0.000000000
bigcom363             bigcom363 0.000000000
bigcom365             bigcom365 0.000000000
bigcom385             bigcom385 0.000000000
bigcom386             bigcom386 0.000000000
bigcom408             bigcom408 0.000000000
bigcom412             bigcom412 0.000000000
bigcom480             bigcom480 0.000000000
membership_s1     membership_s1 0.000000000
membership_s3     membership_s3 0.000000000
membership_s8     membership_s8 0.000000000
membership_s9     membership_s9 0.000000000
membership_s11   membership_s11 0.000000000
membership_s14   membership_s14 0.000000000
membership_s16   membership_s16 0.000000000
membership_s17   membership_s17 0.000000000
membership_s18   membership_s18 0.000000000
membership_s20   membership_s20 0.000000000
membership_s21   membership_s21 0.000000000
membership_s22   membership_s22 0.000000000
membership_s24   membership_s24 0.000000000
membership_s26   membership_s26 0.000000000
membership_s28   membership_s28 0.000000000
membership_s33   membership_s33 0.000000000
membership_s37   membership_s37 0.000000000
[1] "Dataset: all_TnotC Model RF, run: 8 of 10 2015-06-18 12:45:20"
     |      Out-of-bag   |
Tree |      MSE  %Var(y) |
   1 | 0.009866   224.85 |
   2 | 0.009133   208.16 |
   3 | 0.008639   196.89 |
   4 | 0.007532   171.67 |
   5 | 0.006708   152.89 |
   6 | 0.006312   143.85 |
   7 | 0.005908   134.66 |
   8 | 0.005884   134.10 |
   9 | 0.005903   134.53 |
  10 | 0.005633   128.37 |
  11 | 0.005544   126.36 |
  12 | 0.005494   125.21 |
  13 | 0.005423   123.59 |
  14 | 0.005385   122.73 |
  15 |  0.00531   121.03 |
  16 | 0.005282   120.38 |
  17 | 0.005223   119.04 |
  18 |  0.00516   117.59 |
  19 | 0.005146   117.28 |
  20 | 0.005133   116.98 |
  21 | 0.005135   117.03 |
  22 | 0.005151   117.40 |
  23 | 0.005113   116.52 |
  24 | 0.005127   116.84 |
  25 | 0.005108   116.41 |
  26 | 0.005089   115.99 |
  27 | 0.005057   115.25 |
  28 | 0.005042   114.92 |
  29 | 0.005012   114.22 |
  30 | 0.005016   114.31 |
  31 | 0.004999   113.94 |
  32 | 0.004986   113.63 |
  33 | 0.004974   113.35 |
  34 | 0.004954   112.91 |
  35 | 0.004944   112.68 |
  36 | 0.004928   112.32 |
  37 | 0.004926   112.27 |
  38 | 0.004937   112.53 |
  39 | 0.004933   112.44 |
  40 | 0.004925   112.25 |
  41 | 0.004907   111.84 |
  42 | 0.004905   111.79 |
  43 | 0.004906   111.82 |
  44 | 0.004883   111.28 |
  45 | 0.004877   111.15 |
  46 | 0.004875   111.10 |
  47 | 0.004852   110.58 |
  48 | 0.004844   110.40 |
  49 | 0.004836   110.22 |
  50 | 0.004834   110.17 |
  51 | 0.004831   110.09 |
  52 | 0.004828   110.03 |
  53 | 0.004826   109.99 |
  54 | 0.004832   110.13 |
  55 | 0.004834   110.17 |
  56 | 0.004826   110.00 |
  57 | 0.004823   109.92 |
  58 | 0.004824   109.94 |
  59 |  0.00483   110.08 |
  60 | 0.004825   109.96 |
  61 |  0.00482   109.86 |
  62 | 0.004822   109.90 |
  63 | 0.004819   109.84 |
  64 | 0.004818   109.81 |
  65 | 0.004808   109.58 |
  66 | 0.004811   109.64 |
  67 | 0.004807   109.57 |
  68 | 0.004807   109.56 |
  69 | 0.004806   109.54 |
  70 | 0.004803   109.47 |
  71 | 0.004804   109.48 |
  72 | 0.004795   109.28 |
  73 | 0.004793   109.24 |
  74 | 0.004793   109.23 |
  75 | 0.004791   109.19 |
  76 | 0.004786   109.07 |
  77 | 0.004782   108.98 |
  78 | 0.004786   109.08 |
  79 |  0.00479   109.17 |
  80 | 0.004794   109.27 |
  81 | 0.004791   109.20 |
  82 | 0.004793   109.24 |
  83 | 0.004795   109.28 |
  84 | 0.004792   109.21 |
  85 | 0.004793   109.24 |
  86 | 0.004791   109.20 |
  87 | 0.004785   109.06 |
  88 | 0.004787   109.09 |
  89 | 0.004788   109.12 |
  90 |  0.00479   109.16 |
  91 | 0.004793   109.23 |
  92 |  0.00479   109.17 |
  93 | 0.004787   109.10 |
  94 | 0.004788   109.12 |
  95 | 0.004788   109.13 |
  96 | 0.004786   109.09 |
  97 | 0.004788   109.13 |
  98 | 0.004792   109.21 |
  99 | 0.004797   109.34 |
 100 | 0.004796   109.31 |
[1] "Random Forest variable coefficients"
                      %IncMSE IncNodePurity
graph5           2.175834e-03  1.849289e-01
graph6           4.704611e-04  2.315012e-01
graph7           9.490279e-04  1.748072e-01
graph8           5.934521e-05  2.536391e-02
graph9           3.158633e-03  3.889388e-01
graph10          5.994003e-03  5.781552e-01
graph11          5.102902e-03  4.966661e-01
graph12          2.937191e-03  3.423569e-01
graph13          8.186428e-04  2.719736e-01
graph14          6.307088e-03  3.490482e-01
graph15          4.382106e-03  3.358452e-01
graph16          2.732526e-03  3.207250e-01
graph17          3.805198e-03  2.791658e-01
graph18          3.135276e-03  1.763570e-01
graph19          1.513384e-03  3.362795e-01
graph20          4.702204e-03  2.469175e-01
graph21          1.408135e-03  2.370686e-01
graph22          2.783693e-03  1.726333e-01
graph23          5.048319e-04  1.885700e-01
graph24          5.219294e-03  2.942470e-01
graph25          1.880233e-03  2.834864e-01
graph26          5.171104e-04  1.178600e-01
graph27          4.712964e-04  1.418711e-01
graph28          7.450737e-04  9.887296e-02
graph29          1.585000e-04  2.058695e-02
orbit0           1.545880e-04  1.210381e-01
orbit1           4.499368e-03  3.051727e-01
orbit2           1.028790e-03  9.970956e-02
orbit3           6.925188e-04  5.546652e-02
orbit4           7.203427e-04  2.617449e-01
orbit5           3.192276e-03  1.569444e-01
orbit6           3.901197e-03  3.520228e-01
orbit7           1.591631e-03  2.504185e-01
orbit8           7.103353e-04  1.984388e-01
orbit9           4.702834e-03  3.756699e-01
orbit10          2.127372e-03  1.017379e-01
orbit11          7.912771e-04  1.877510e-01
orbit12          6.813410e-04  6.383491e-02
orbit13          8.402436e-04  1.399180e-01
orbit14          7.435243e-05  5.884489e-02
orbit15          2.703516e-03  3.710384e-01
orbit16          2.397818e-03  3.090008e-01
orbit17          6.314473e-03  2.578695e-01
orbit18          5.512489e-03  7.314515e-01
orbit19          3.647203e-03  3.247520e-01
orbit20          5.713300e-03  3.954443e-01
orbit21          7.204261e-04  1.465936e-01
orbit22          3.898032e-03  3.911660e-01
orbit23          1.595005e-03  1.132054e-01
orbit24          1.932972e-03  3.451664e-01
orbit25          4.941132e-03  2.205664e-01
orbit26          2.129005e-03  1.834924e-01
orbit27          4.496647e-03  4.560205e-01
orbit28          1.826162e-03  3.922088e-01
orbit29          1.575963e-03  1.012248e-01
orbit30          3.126556e-04  1.069535e-01
orbit31          5.458202e-03  4.507083e-01
orbit32          1.568437e-03  1.651360e-01
orbit33          7.408355e-04  5.900700e-02
orbit34          1.729323e-03  2.350676e-01
orbit35          1.530402e-03  2.149297e-01
orbit36          1.390657e-03  2.096304e-01
orbit37          3.044034e-03  2.924800e-01
orbit38          4.525537e-03  1.839741e-01
orbit39          6.271329e-03  3.889148e-01
orbit40          2.600231e-03  2.154694e-01
orbit41          2.847262e-04  1.948808e-01
orbit42          8.738376e-04  3.321722e-02
orbit43          3.061473e-03  2.208710e-01
orbit44          7.624449e-05  9.239579e-02
orbit45          2.476513e-03  2.680661e-01
orbit46          1.007563e-03  1.336609e-01
orbit47          8.367092e-04  1.396063e-01
orbit48          5.363978e-04  1.076768e-01
orbit49          4.905522e-03  3.590533e-01
orbit50          2.896925e-04  1.503229e-01
orbit51          9.210361e-04  1.410632e-01
orbit52          1.142961e-02  3.206127e-01
orbit53          6.685649e-03  2.198873e-01
orbit54          4.007914e-04  1.650317e-01
orbit55          2.101355e-03  1.061757e-01
orbit56          3.636733e-03  4.941306e-01
orbit57          5.749978e-04  5.219745e-02
orbit58          6.724109e-04  1.073652e-01
orbit59          1.123379e-03  1.436920e-01
orbit60          1.180997e-04  1.210440e-01
orbit61          5.642781e-04  4.996908e-02
orbit62          5.137423e-03  2.073794e-01
orbit63          9.896984e-04  1.236431e-01
orbit64          8.926298e-04  2.745875e-01
orbit65          4.845368e-04  1.365073e-01
orbit66          3.441521e-04  1.410153e-01
orbit67          2.791819e-04  7.753612e-02
orbit68          2.234263e-04  1.153374e-01
orbit69          1.469581e-05  7.223793e-02
orbit70          5.937602e-05  3.360052e-02
orbit71          1.091848e-03  6.664658e-02
orbit72          1.807125e-05  9.888430e-03
AP               2.276349e-06  8.750000e-03
bet              3.151764e-03  8.745453e-01
ecc              6.322802e-06  6.612326e-02
eccrad           1.302169e-04  1.950709e-02
close            1.258700e-03  2.250987e-01
constraint       2.111847e-03  3.136403e-01
coreness         3.679596e-04  1.958248e-01
knn              3.962802e-03  6.124818e-01
hubscore         7.844380e-04  2.991850e-01
pagerank         2.746983e-03  5.762015e-01
trans            6.853661e-04  2.624876e-01
evcent           6.235391e-04  2.673638e-01
first            1.181922e-03  1.861407e-01
upto_second      3.348344e-03  2.001283e-01
upto_third       2.041696e-03  2.551613e-01
upto_fourth      1.880603e-03  3.425389e-01
upto_fifth       1.862226e-03  3.140333e-01
upto_sixth       1.102285e-03  1.953378e-01
second           1.363958e-03  2.648650e-01
third            2.868116e-03  5.018429e-01
fourth           4.107303e-03  5.026299e-01
fifth            1.348690e-03  2.606512e-01
sixth            1.251215e-03  2.775971e-01
ratio1           3.017456e-03  4.729117e-01
ratio2           9.562542e-03  7.854640e-01
ratio3           5.207947e-03  5.236446e-01
ratio4           1.786440e-03  4.452199e-01
ratio5           3.026551e-03  9.027940e-01
ratio6           5.492805e-03  5.130065e-01
selfinter        1.954037e-05  4.155707e-02
walktrap_vertex  2.280967e-04  3.227368e-01
bigcom1          6.454974e-05  5.045532e-02
bigcom2          0.000000e+00  1.320287e-18
bigcom3          1.867995e-05  1.097775e-01
bigcom4          5.632181e-06  3.361584e-03
bigcom6          0.000000e+00  7.437627e-19
bigcom8          0.000000e+00  2.837533e-02
bigcom9          0.000000e+00  7.527074e-19
bigcom11         0.000000e+00  9.849977e-19
bigcom13         0.000000e+00  1.070108e-18
bigcom15         0.000000e+00  9.606031e-19
bigcom16         0.000000e+00  1.028908e-18
bigcom21         0.000000e+00  1.182322e-18
bigcom22         2.457983e-05  1.175771e-01
bigcom24         0.000000e+00  4.241941e-19
bigcom26         0.000000e+00  1.260656e-18
bigcom28         1.070207e-05  6.888786e-02
bigcom30         0.000000e+00  9.934002e-19
bigcom31         0.000000e+00  1.905485e-19
bigcom32         0.000000e+00  1.011832e-18
bigcom33         0.000000e+00  3.613104e-19
bigcom34         0.000000e+00  4.374756e-19
bigcom36         0.000000e+00  1.222438e-18
bigcom37         0.000000e+00  5.220433e-19
bigcom38         3.505316e-05  1.599275e-01
bigcom39         0.000000e+00  6.120321e-19
bigcom40         1.411809e-04  5.891721e-02
bigcom43         0.000000e+00  6.510634e-19
bigcom44        -1.446588e-06  1.652932e-03
bigcom46         0.000000e+00  7.917386e-19
bigcom47         0.000000e+00  6.296504e-19
bigcom49         0.000000e+00  1.965116e-19
bigcom50         0.000000e+00  9.879792e-19
bigcom51         0.000000e+00  7.226207e-19
bigcom52         0.000000e+00  9.096456e-19
bigcom54         0.000000e+00  3.843497e-19
bigcom56         0.000000e+00  4.282599e-19
bigcom62         0.000000e+00  6.540450e-19
bigcom66         0.000000e+00  2.409639e-19
bigcom68         0.000000e+00  5.133697e-19
bigcom69         0.000000e+00  1.132449e-18
bigcom71         0.000000e+00  1.608685e-18
bigcom72         0.000000e+00  1.098839e-18
bigcom73         0.000000e+00  9.177771e-19
bigcom74         0.000000e+00  1.052489e-18
bigcom75         0.000000e+00  4.675622e-19
bigcom76         0.000000e+00  7.467442e-19
bigcom77         0.000000e+00  1.420576e-18
bigcom79         0.000000e+00  8.581460e-19
bigcom80         0.000000e+00  5.101171e-19
bigcom82         0.000000e+00  1.123233e-18
bigcom83         0.000000e+00  1.237888e-18
bigcom84         0.000000e+00  8.576039e-19
bigcom85         0.000000e+00  6.586528e-19
bigcom87         0.000000e+00  8.687170e-19
bigcom89         0.000000e+00  1.443615e-18
bigcom91         0.000000e+00  1.159825e-18
bigcom92         0.000000e+00  9.047667e-19
bigcom93         0.000000e+00  2.146720e-19
bigcom96         0.000000e+00  1.213493e-18
bigcom97         0.000000e+00  8.871484e-19
bigcom98         0.000000e+00  7.901123e-19
bigcom99         0.000000e+00  3.434210e-19
bigcom101        0.000000e+00  6.188084e-19
bigcom104        0.000000e+00  1.049237e-18
bigcom106        0.000000e+00  3.797418e-19
bigcom109        0.000000e+00  4.209415e-19
bigcom113        0.000000e+00  1.769960e-19
bigcom116        2.962707e-05  1.145058e-01
bigcom120        0.000000e+00  2.284956e-19
bigcom123        0.000000e+00  3.732366e-19
bigcom126        0.000000e+00  8.044780e-19
bigcom127        4.948135e-05  2.415114e-01
bigcom137        0.000000e+00  5.109303e-19
bigcom139        0.000000e+00  4.082021e-19
bigcom140        0.000000e+00  1.778634e-18
bigcom143        0.000000e+00  2.396087e-19
bigcom145        0.000000e+00  3.737787e-19
bigcom146        0.000000e+00  6.361556e-19
bigcom147        0.000000e+00  1.203735e-18
bigcom149        0.000000e+00  6.079664e-19
bigcom153        0.000000e+00  5.453537e-19
bigcom154        0.000000e+00  6.619054e-19
bigcom156        0.000000e+00  6.499792e-19
bigcom157        0.000000e+00  2.469270e-19
bigcom158        0.000000e+00  4.399150e-19
bigcom160        0.000000e+00  3.802839e-19
bigcom161        0.000000e+00  7.150313e-19
bigcom162        0.000000e+00  7.245181e-19
bigcom164        0.000000e+00  6.554002e-19
bigcom166        0.000000e+00  1.431960e-18
bigcom167        0.000000e+00  1.426539e-18
bigcom171        0.000000e+00  7.968886e-19
bigcom173        0.000000e+00  3.634788e-19
bigcom175        0.000000e+00  8.730538e-19
bigcom176        0.000000e+00  7.922807e-19
bigcom177        0.000000e+00  9.909608e-19
bigcom178        0.000000e+00  5.185197e-19
bigcom180        0.000000e+00  2.854162e-19
bigcom181        0.000000e+00  1.549325e-18
bigcom184        0.000000e+00  3.642919e-19
bigcom186        0.000000e+00  1.138412e-19
bigcom187        0.000000e+00  6.591949e-19
bigcom189        0.000000e+00  1.438736e-18
bigcom194        0.000000e+00  6.600081e-19
bigcom195        0.000000e+00  7.104235e-19
bigcom196        0.000000e+00  3.512815e-19
bigcom204        0.000000e+00  9.885213e-19
bigcom205        0.000000e+00  6.976841e-19
bigcom212        0.000000e+00  3.783866e-19
bigcom214        0.000000e+00  5.746272e-19
bigcom222        0.000000e+00  6.120321e-19
bigcom223        0.000000e+00  6.947025e-19
bigcom226        0.000000e+00  7.188260e-19
bigcom227        0.000000e+00  2.886688e-19
bigcom229        0.000000e+00  7.749335e-19
bigcom233        0.000000e+00  2.569559e-19
bigcom236        0.000000e+00  7.001236e-19
bigcom237        0.000000e+00  1.073631e-18
bigcom246        0.000000e+00  4.407282e-19
bigcom248        0.000000e+00  1.066584e-18
bigcom249        0.000000e+00  3.415237e-19
bigcom250        7.646195e-05  1.130460e-01
bigcom254        0.000000e+00  5.499616e-19
bigcom266        0.000000e+00  6.418477e-19
bigcom269        0.000000e+00  8.161332e-19
bigcom272        0.000000e+00  1.270956e-18
bigcom274        3.681753e-05  3.242054e-02
bigcom281        0.000000e+00  2.992398e-19
bigcom291        0.000000e+00  5.702903e-19
bigcom292        0.000000e+00  6.741027e-19
bigcom295        0.000000e+00  1.079052e-18
bigcom299        0.000000e+00  4.003417e-19
bigcom301        0.000000e+00  1.210241e-18
bigcom306        0.000000e+00  8.939247e-19
bigcom309        0.000000e+00  7.651757e-19
bigcom314        0.000000e+00  3.745919e-19
bigcom321        0.000000e+00  8.741380e-19
bigcom341        0.000000e+00  5.017146e-19
bigcom350        0.000000e+00  1.368805e-19
bigcom353        0.000000e+00  9.025983e-20
bigcom359        0.000000e+00  4.773200e-19
bigcom363        0.000000e+00  9.242824e-19
bigcom365        0.000000e+00  4.984619e-19
bigcom385        0.000000e+00  8.462198e-19
bigcom386        0.000000e+00  6.128453e-19
bigcom408        0.000000e+00  2.930056e-19
bigcom412        0.000000e+00  2.219904e-19
bigcom480        0.000000e+00  4.469623e-19
spin_vertex      2.493219e-04  5.321261e-01
membership_s1   -1.757571e-05  3.575364e-02
membership_s3    0.000000e+00  1.047881e-18
membership_s4    1.065086e-04  4.187674e-02
membership_s5    3.412804e-04  5.424031e-02
membership_s6    6.969737e-06  1.877954e-03
membership_s7    8.142147e-05  6.271047e-02
membership_s8    0.000000e+00  1.024571e-18
membership_s9    0.000000e+00  6.236873e-19
membership_s11   0.000000e+00  1.137057e-18
membership_s12  -4.764184e-06  1.830999e-01
membership_s14   0.000000e+00  6.025454e-19
membership_s15   4.196846e-05  1.239096e-01
membership_s16   0.000000e+00  5.393906e-19
membership_s17   0.000000e+00  9.814740e-19
membership_s18   4.644210e-07  4.441949e-03
membership_s20   0.000000e+00  4.957514e-19
membership_s21   0.000000e+00  1.468823e-18
membership_s22   0.000000e+00  1.037310e-18
membership_s24   0.000000e+00  1.418950e-18
membership_s25   1.472583e-04  4.039332e-01
membership_s26   0.000000e+00  8.554355e-19
membership_s27   6.026722e-05  2.910489e-01
membership_s28   0.000000e+00  5.659535e-19
membership_s30   3.670894e-05  9.507631e-02
membership_s31  -2.793296e-06  1.423273e-03
membership_s32   3.704426e-05  1.286642e-01
membership_s33   0.000000e+00  1.824170e-19
membership_s36   2.445607e-04  1.345441e-01
membership_s37   0.000000e+00  2.353261e-18
V1               1.370524e-03  5.840637e-01
V2               3.010616e-03  1.154673e+00
pdi              7.950759e-05  6.762757e-02
adhesion         8.006755e-03  7.523412e-01
cohesion         7.753114e-03  7.915722e-01
inner            1.332726e-03  7.441613e-01
outer            8.933511e-04  9.430071e-01
ioratio          1.415333e-03  6.968624e-01
comsize          2.411524e-03  1.307127e+00
[1] "Dataset: all_TnotC Model GLM, run: 8 of 10 2015-06-18 12:58:59"
[1] "glmnet variable coefficients"
                         [,1]          [,2]
(Intercept)     -5.420117e+00 -5.416166e+00
graph0          -3.533887e-42 -8.326986e-07
graph1          -3.455341e-45 -8.006643e-10
graph2          -1.054484e-42 -2.466455e-07
graph3          -6.054916e-47 -1.300290e-11
graph4          -4.750763e-48 -1.104455e-12
graph5          -5.133980e-44 -1.222197e-08
graph6          -4.019496e-46 -8.526449e-11
graph7          -4.755171e-44 -1.116922e-08
graph8          -1.726191e-42 -4.148936e-07
graph9          -3.660858e-49 -5.310931e-14
graph10         -1.191902e-49 -2.749480e-14
graph11         -9.848388e-51 -2.299594e-15
graph12         -2.720859e-48 -5.740800e-13
graph13         -1.953153e-48  3.885420e-15
graph14         -6.643538e-49 -1.495908e-13
graph15          1.417824e-45  3.622074e-10
graph16         -2.401870e-47 -5.551939e-12
graph17         -1.570519e-47 -3.213310e-12
graph18          4.222026e-46  1.160570e-10
graph19         -1.184571e-46 -2.672578e-11
graph20         -7.107756e-45 -1.716776e-09
graph21         -1.734171e-46 -3.133059e-11
graph22         -4.138973e-45 -9.729437e-10
graph23         -1.654017e-45 -3.902859e-10
graph24         -1.091472e-45 -2.451264e-10
graph25         -1.561225e-44 -3.724932e-09
graph26         -1.395254e-44 -3.321970e-09
graph27         -1.034116e-43 -2.482839e-08
graph28         -1.887133e-43 -4.548226e-08
graph29         -2.710501e-42 -6.560083e-07
orbit0          -3.533887e-42 -8.325773e-07
orbit1           2.821482e-44  7.324879e-09
orbit2          -3.818288e-45 -8.901260e-10
orbit3          -1.054484e-42 -2.465959e-07
orbit4           1.180666e-45  3.009055e-10
orbit5          -8.755385e-47 -1.955598e-11
orbit6          -2.361323e-46 -5.803216e-11
orbit7          -3.920442e-48 -8.999061e-13
orbit8          -5.133980e-44 -1.222049e-08
orbit9           6.234019e-44  1.543946e-08
orbit10          7.021190e-45  1.763529e-09
orbit11         -1.426856e-45 -3.349418e-10
orbit12          1.606249e-43  4.066540e-08
orbit13         -1.071447e-43 -2.559509e-08
orbit14         -1.726191e-42 -4.148628e-07
orbit15          4.882130e-47  1.223326e-11
orbit16         -3.182717e-48 -7.353498e-13
orbit17          3.042418e-47  7.639577e-12
orbit18         -1.646938e-47 -3.977410e-12
orbit19         -3.675100e-48 -8.974714e-13
orbit20          8.887445e-49  2.385609e-13
orbit21         -1.218331e-49 -2.813724e-14
orbit22         -4.801266e-49 -1.181272e-13
orbit23         -6.945784e-51 -1.584445e-15
orbit24          1.637941e-46  4.097118e-11
orbit25          5.147553e-46  1.268848e-10
orbit26         -8.190958e-48 -1.911707e-12
orbit27          6.407991e-46  1.636866e-10
orbit28          1.597955e-47  5.455553e-12
orbit29          2.056934e-46  5.183861e-11
orbit30         -9.458965e-47 -2.216564e-11
orbit31         -4.602645e-47 -1.131579e-11
orbit32          1.878988e-47  4.667879e-12
orbit33         -8.988424e-49 -2.071589e-13
orbit34          1.417824e-45  3.622357e-10
orbit35          1.200755e-45  2.989226e-10
orbit36         -5.224990e-46 -1.258558e-10
orbit37          2.438007e-46  6.114995e-11
orbit38         -3.717333e-47 -8.737958e-12
orbit39          3.473229e-45  8.580590e-10
orbit40          1.909235e-45  4.704628e-10
orbit41         -3.136405e-46 -7.431728e-11
orbit42         -7.887621e-47 -1.855390e-11
orbit43          8.094395e-45  2.006605e-09
orbit44         -1.981322e-45 -4.684881e-10
orbit45          1.204221e-44  2.981948e-09
orbit46          1.369913e-45  3.512446e-10
orbit47         -3.898721e-46 -9.076036e-11
orbit48         -2.666873e-46 -6.120314e-11
orbit49         -1.723249e-45 -3.676293e-10
orbit50         -1.018762e-44 -2.467476e-09
orbit51          2.650772e-45  6.845487e-10
orbit52          2.831593e-44  7.011316e-09
orbit53         -1.786353e-45 -4.200482e-10
orbit54          4.126627e-44  1.019738e-08
orbit55         -9.795391e-45 -2.351637e-09
orbit56          9.687363e-44  2.391062e-08
orbit57         -2.277799e-45 -5.370095e-10
orbit58         -3.971748e-45 -9.433563e-10
orbit59          2.470166e-44  6.132430e-09
orbit60         -2.213704e-45 -4.934310e-10
orbit61         -8.243204e-45 -1.967711e-09
orbit62          5.684348e-44  1.463734e-08
orbit63         -4.466656e-44 -1.074065e-08
orbit64         -2.802044e-44 -6.645885e-09
orbit65          2.265809e-44  6.259731e-09
orbit66         -1.255029e-44 -2.826234e-09
orbit67         -3.264851e-44 -7.838534e-09
orbit68         -1.290692e-43 -3.094476e-08
orbit69         -3.529770e-43 -8.493589e-08
orbit70         -5.828385e-43 -1.405056e-07
orbit71         -2.547173e-43 -6.138373e-08
orbit72         -2.710501e-42 -6.559969e-07
AP              -1.132703e-39 -2.765572e-04
bet             -3.256707e-46 -7.506928e-11
ecc             -1.465714e-40 -3.625696e-05
eccrad          -8.794287e-40 -2.175397e-04
close           -7.960273e-39 -1.933039e-03
constraint       2.303747e-39  5.618652e-04
coreness        -4.664042e-41 -1.131979e-05
knn              5.987562e-43  1.445643e-07
hubscore         3.551430e-39  9.007668e-04
pagerank        -1.889152e-38 -4.626115e-03
trans           -3.315487e-39 -8.111453e-04
evcent           3.563606e-39  9.038583e-04
first           -3.533887e-42 -8.325400e-07
upto_second     -7.483046e-44 -1.794365e-08
upto_third      -8.671282e-44 -2.107416e-08
upto_fourth     -2.677129e-43 -6.532566e-08
upto_fifth       1.689320e-43  4.177453e-08
upto_sixth       5.772431e-43  1.415777e-07
second          -7.372682e-44 -1.769352e-08
third           -1.303630e-43 -3.171711e-08
fourth          -5.548323e-45 -1.536213e-09
fifth            4.520994e-43  1.104221e-07
sixth           -1.388425e-43 -3.462658e-08
ratio1           6.491380e-43  1.568486e-07
ratio2           6.715171e-42  1.639557e-06
ratio3           2.948510e-42  7.127663e-07
ratio4          -6.998777e-42 -1.715245e-06
ratio5          -5.365119e-42 -1.310708e-06
ratio6          -1.044115e-43 -2.625801e-08
selfinter       -3.091186e-40 -7.495713e-05
walktrap_vertex -2.307698e-39 -5.634088e-04
bigcom1         -1.426051e-39 -3.486178e-04
bigcom2         -4.456081e-39 -1.090473e-03
bigcom3          1.755395e-39  4.305216e-04
bigcom4          9.946448e-41  2.509061e-05
bigcom6         -4.453856e-39 -1.091076e-03
bigcom8         -9.294468e-40 -2.274926e-04
bigcom9         -4.468727e-39 -1.093376e-03
bigcom11        -4.460536e-39 -1.092076e-03
bigcom13        -4.464256e-39 -1.092296e-03
bigcom15        -4.465373e-39 -1.092019e-03
bigcom16        -4.456823e-39 -1.091477e-03
bigcom21        -4.482572e-39 -1.097736e-03
bigcom22         4.117420e-40  1.010294e-04
bigcom24        -4.454598e-39 -1.090913e-03
bigcom26        -4.488209e-39 -1.098323e-03
bigcom28        -2.012625e-39 -4.916367e-04
bigcom30        -4.493860e-39 -1.100455e-03
bigcom31        -4.453115e-39 -1.089762e-03
bigcom32        -4.457565e-39 -1.091275e-03
bigcom33        -4.453486e-39 -1.090985e-03
bigcom34        -4.453856e-39 -1.091350e-03
bigcom36        -4.457565e-39 -1.091735e-03
bigcom37        -4.453486e-39 -1.089377e-03
bigcom38         6.777734e-38  1.660095e-02
bigcom39        -4.462767e-39 -1.092626e-03
bigcom40         5.878059e-40  1.447824e-04
bigcom43        -4.456081e-39 -1.091559e-03
bigcom44         1.373415e-39  3.371106e-04
bigcom46        -4.459421e-39 -1.091673e-03
bigcom47        -4.457936e-39 -1.091334e-03
bigcom49        -4.455710e-39 -1.090881e-03
bigcom50        -4.456081e-39 -1.091307e-03
bigcom51        -4.453486e-39 -1.091379e-03
bigcom52        -4.454227e-39 -1.090371e-03
bigcom54        -4.453486e-39 -1.091315e-03
bigcom56        -4.457936e-39 -1.091785e-03
bigcom62        -4.453856e-39 -1.090707e-03
bigcom66        -4.453856e-39 -1.090898e-03
bigcom68        -4.454227e-39 -1.091268e-03
bigcom69        -4.457936e-39 -1.091156e-03
bigcom71        -4.457936e-39 -1.091889e-03
bigcom72        -4.454227e-39 -1.090991e-03
bigcom73        -4.459050e-39 -1.091593e-03
bigcom74        -4.456081e-39 -1.090731e-03
bigcom75        -4.453486e-39 -1.090589e-03
bigcom76        -4.454968e-39 -1.091156e-03
bigcom77        -4.455339e-39 -1.090131e-03
bigcom79        -4.453856e-39 -1.091393e-03
bigcom80        -4.455339e-39 -1.091196e-03
bigcom82        -4.454598e-39 -1.091245e-03
bigcom83        -4.453486e-39 -1.089375e-03
bigcom84        -4.454968e-39 -1.091255e-03
bigcom85        -4.454968e-39 -1.091300e-03
bigcom87        -4.456081e-39 -1.091068e-03
bigcom89        -4.453115e-39 -1.091041e-03
bigcom91        -4.455339e-39 -1.090936e-03
bigcom92        -4.463511e-39 -1.091676e-03
bigcom93        -4.453115e-39 -1.089257e-03
bigcom96        -4.453486e-39 -1.089750e-03
bigcom97        -4.457194e-39 -1.090993e-03
bigcom98        -4.453856e-39 -1.090963e-03
bigcom99        -4.453486e-39 -1.089286e-03
bigcom101       -4.459793e-39 -1.090782e-03
bigcom104       -4.456452e-39 -1.091276e-03
bigcom106       -4.454598e-39 -1.091417e-03
bigcom109       -4.454227e-39 -1.090817e-03
bigcom113       -4.454598e-39 -1.091691e-03
bigcom116        1.622880e-38  3.975452e-03
bigcom120       -4.453486e-39 -1.091241e-03
bigcom123       -4.453856e-39 -1.090485e-03
bigcom126       -4.452745e-39 -1.090075e-03
bigcom127        1.218921e-37  2.985520e-02
bigcom137       -4.455710e-39 -1.091006e-03
bigcom139       -4.453856e-39 -1.090530e-03
bigcom140       -4.453856e-39 -1.090327e-03
bigcom143       -4.453486e-39 -1.091425e-03
bigcom145       -4.454227e-39 -1.090553e-03
bigcom146       -4.454227e-39 -1.090648e-03
bigcom147       -4.458679e-39 -1.091962e-03
bigcom149       -4.453486e-39 -1.090824e-03
bigcom153       -4.456452e-39 -1.091331e-03
bigcom154       -4.457194e-39 -1.091402e-03
bigcom156       -4.454227e-39 -1.090415e-03
bigcom157       -4.457194e-39 -1.114404e-03
bigcom158       -4.452745e-39 -1.088768e-03
bigcom160       -4.453856e-39 -1.090781e-03
bigcom161       -4.453856e-39 -1.091029e-03
bigcom162       -4.453486e-39 -1.090956e-03
bigcom164       -4.453115e-39 -1.090597e-03
bigcom166       -4.456823e-39 -1.091456e-03
bigcom167       -4.460536e-39 -1.091937e-03
bigcom171       -4.455710e-39 -1.090555e-03
bigcom173       -4.453486e-39 -1.090372e-03
bigcom175       -4.453486e-39 -1.089312e-03
bigcom176       -4.453486e-39 -1.090419e-03
bigcom177       -4.453856e-39 -1.090602e-03
bigcom178       -4.453856e-39 -1.090101e-03
bigcom180       -4.453115e-39 -1.091099e-03
bigcom181       -4.458307e-39 -1.090513e-03
bigcom184       -4.453856e-39 -1.090655e-03
bigcom186       -4.453486e-39 -1.090750e-03
bigcom187       -4.453486e-39 -1.090847e-03
bigcom189       -4.456452e-39 -1.089715e-03
bigcom194       -4.454598e-39 -1.090973e-03
bigcom195       -4.453856e-39 -1.090229e-03
bigcom196       -4.453486e-39 -1.091457e-03
bigcom204       -4.454968e-39 -1.090811e-03
bigcom205       -4.453856e-39 -1.091085e-03
bigcom212       -4.453486e-39 -1.090765e-03
bigcom214       -4.454227e-39 -1.091437e-03
bigcom222       -4.453115e-39 -1.090680e-03
bigcom223       -4.453856e-39 -1.090706e-03
bigcom226       -4.453856e-39 -1.090110e-03
bigcom227       -4.453856e-39 -1.090805e-03
bigcom229       -4.453486e-39 -1.090987e-03
bigcom233       -4.453115e-39 -1.090677e-03
bigcom236       -4.453486e-39 -1.090811e-03
bigcom237       -4.453115e-39 -1.090754e-03
bigcom246       -4.456081e-39 -1.090233e-03
bigcom248       -4.457936e-39 -1.092047e-03
bigcom249       -4.453856e-39 -1.090361e-03
bigcom250        5.504388e-38  1.348186e-02
bigcom254       -4.454227e-39 -1.090659e-03
bigcom266       -4.453486e-39 -1.090790e-03
bigcom269       -4.454968e-39 -1.091624e-03
bigcom272       -4.453486e-39 -1.090261e-03
bigcom274        1.966708e-38  4.815328e-03
bigcom281       -4.454598e-39 -1.089976e-03
bigcom291       -4.453856e-39 -1.089529e-03
bigcom292       -4.453486e-39 -1.090360e-03
bigcom295       -4.453856e-39 -1.090498e-03
bigcom299       -4.452745e-39 -1.090111e-03
bigcom301       -4.455710e-39 -1.091508e-03
bigcom306       -4.453486e-39 -1.090251e-03
bigcom309       -4.454598e-39 -1.090719e-03
bigcom314       -4.453486e-39 -1.089899e-03
bigcom321       -4.455339e-39 -1.090666e-03
bigcom341       -4.453486e-39 -1.091067e-03
bigcom350       -4.453486e-39 -1.089626e-03
bigcom353       -4.453486e-39 -1.090319e-03
bigcom359       -4.453115e-39 -1.089995e-03
bigcom363       -4.453486e-39 -1.089350e-03
bigcom365       -4.453486e-39 -1.090531e-03
bigcom385       -4.453486e-39 -1.090124e-03
bigcom386       -4.453115e-39 -1.090080e-03
bigcom408       -4.455710e-39 -1.091103e-03
bigcom412       -4.454227e-39 -1.090212e-03
bigcom480       -4.453486e-39 -1.091196e-03
spin_vertex     -2.826562e-40 -7.203369e-05
membership_s1   -4.516224e-40 -1.108488e-04
membership_s3   -4.458679e-39 -1.093312e-03
membership_s4   -1.142150e-39 -2.795798e-04
membership_s5    1.722791e-39  4.223008e-04
membership_s6    3.537098e-41  6.854780e-06
membership_s7    1.625853e-40  4.015206e-05
membership_s8   -4.456452e-39 -1.091613e-03
membership_s9   -4.458679e-39 -1.093764e-03
membership_s11  -4.456081e-39 -1.092667e-03
membership_s12   7.980308e-38  1.954509e-02
membership_s14  -4.453856e-39 -1.091296e-03
membership_s15   1.441665e-39  3.531224e-04
membership_s16  -4.457565e-39 -1.110375e-03
membership_s17  -4.454968e-39 -1.092236e-03
membership_s18   6.578047e-39  1.608248e-03
membership_s20  -4.453856e-39 -1.092164e-03
membership_s21  -4.516227e-39 -1.107323e-03
membership_s22  -4.463139e-39 -1.092914e-03
membership_s24  -4.464256e-39 -1.092581e-03
membership_s25   7.052901e-38  1.727512e-02
membership_s26  -4.457565e-39 -1.092414e-03
membership_s27   1.633116e-39  4.001452e-04
membership_s28  -4.459050e-39 -1.093146e-03
membership_s30  -1.387131e-39 -3.390980e-04
membership_s31  -2.894074e-39 -7.085662e-04
membership_s32   1.534151e-39  3.761986e-04
membership_s33  -4.453115e-39 -1.092780e-03
membership_s36   3.903673e-40  9.582887e-05
membership_s37  -4.490844e-39 -1.099691e-03
V1              -4.721880e-40 -1.126009e-04
V2               2.641628e-39  6.478658e-04
pdi             -2.553818e-37 -6.059583e-02
adhesion         1.161387e-43  2.819668e-08
cohesion        -2.325101e-43 -5.645000e-08
inner           -4.629708e-44 -1.117124e-08
outer           -1.533316e-43 -3.725401e-08
ioratio         -6.456294e-39 -1.575598e-03
comsize         -5.897870e-43 -1.433543e-07
[1] "Dataset: all_TnotC Model GBM, run: 9 of 10 2015-06-18 12:59:00"
Iter   TrainDeviance   ValidDeviance   StepSize   Improve
     1        0.0528            -nan     0.0100   -0.0000
     2        0.0518            -nan     0.0100   -0.0000
     3        0.0511            -nan     0.0100   -0.0000
     4        0.0503            -nan     0.0100   -0.0000
     5        0.0494            -nan     0.0100   -0.0000
     6        0.0484            -nan     0.0100   -0.0000
     7        0.0480            -nan     0.0100   -0.0000
     8        0.0474            -nan     0.0100   -0.0000
     9        0.0469            -nan     0.0100   -0.0000
    10        0.0463            -nan     0.0100   -0.0000
    20        0.0412            -nan     0.0100    0.0000
    40        0.0350            -nan     0.0100    0.0000
    60        0.0306            -nan     0.0100   -0.0000
    80        0.0274            -nan     0.0100   -0.0000
   100        0.0250            -nan     0.0100   -0.0000
   120        0.0229            -nan     0.0100   -0.0000
   140        0.0213            -nan     0.0100   -0.0000
   160        0.0198            -nan     0.0100   -0.0000
   180        0.0187            -nan     0.0100   -0.0000
   200        0.0176            -nan     0.0100   -0.0000
   204        0.0174            -nan     0.0100    0.0000

[1] "GBM variable coefficients"
                            var     rel.inf
comsize                 comsize 4.390590929
V2                           V2 4.261312134
outer                     outer 3.864844462
V1                           V1 3.617959333
ratio5                   ratio5 3.472721968
bet                         bet 3.075895014
orbit18                 orbit18 2.618015558
membership_s25   membership_s25 2.595849985
ioratio                 ioratio 2.422738129
graph20                 graph20 2.400239763
ratio3                   ratio3 2.356025133
ratio2                   ratio2 2.213010957
trans                     trans 2.212913245
pagerank               pagerank 2.166767596
adhesion               adhesion 2.100013441
inner                     inner 2.095810315
orbit39                 orbit39 2.028433047
spin_vertex         spin_vertex 2.017935057
cohesion               cohesion 1.991865631
ratio4                   ratio4 1.575290919
fourth                   fourth 1.573178167
graph16                 graph16 1.465946905
knn                         knn 1.264447210
ratio1                   ratio1 1.226966860
orbit50                 orbit50 1.180904558
orbit51                 orbit51 1.111666060
orbit56                 orbit56 0.984508760
walktrap_vertex walktrap_vertex 0.980886622
graph6                   graph6 0.817911872
graph13                 graph13 0.816772796
graph23                 graph23 0.816638172
graph10                 graph10 0.812128860
graph11                 graph11 0.769999629
third                     third 0.767825574
orbit13                 orbit13 0.743227215
orbit45                 orbit45 0.725601866
orbit30                 orbit30 0.721703791
orbit16                 orbit16 0.716119086
ratio6                   ratio6 0.700079742
graph22                 graph22 0.696583341
orbit49                 orbit49 0.682125984
orbit52                 orbit52 0.682117838
graph9                   graph9 0.652454840
graph15                 graph15 0.652371624
orbit27                 orbit27 0.650141743
graph14                 graph14 0.636499550
orbit63                 orbit63 0.614586857
graph25                 graph25 0.606407091
membership_s36   membership_s36 0.599535685
orbit10                 orbit10 0.597885237
orbit62                 orbit62 0.566767721
orbit35                 orbit35 0.545855080
orbit53                 orbit53 0.542909144
graph17                 graph17 0.541835967
upto_sixth           upto_sixth 0.528363443
graph28                 graph28 0.516240563
orbit32                 orbit32 0.506645459
orbit42                 orbit42 0.487407452
graph3                   graph3 0.473291456
membership_s32   membership_s32 0.465866460
graph12                 graph12 0.464291283
bigcom274             bigcom274 0.429176460
bigcom116             bigcom116 0.428980592
orbit17                 orbit17 0.418440070
orbit31                 orbit31 0.412138289
pdi                         pdi 0.386378327
orbit11                 orbit11 0.384490462
orbit20                 orbit20 0.383699542
orbit28                 orbit28 0.382181862
orbit26                 orbit26 0.352429398
hubscore               hubscore 0.346959831
sixth                     sixth 0.344625548
orbit15                 orbit15 0.337580027
orbit60                 orbit60 0.336991034
constraint           constraint 0.326999643
orbit33                 orbit33 0.319258872
orbit22                 orbit22 0.300248943
upto_fifth           upto_fifth 0.287755054
coreness               coreness 0.286148428
orbit41                 orbit41 0.286010674
membership_s7     membership_s7 0.281037533
upto_third           upto_third 0.278206874
upto_fourth         upto_fourth 0.264767622
orbit19                 orbit19 0.264401160
orbit37                 orbit37 0.254449496
graph5                   graph5 0.252232816
membership_s5     membership_s5 0.248590658
orbit38                 orbit38 0.233292612
orbit6                   orbit6 0.228981753
orbit1                   orbit1 0.221873775
orbit36                 orbit36 0.219224679
orbit43                 orbit43 0.210664108
graph1                   graph1 0.210103523
graph4                   graph4 0.203935064
orbit24                 orbit24 0.196501711
orbit55                 orbit55 0.192635831
bigcom21               bigcom21 0.192023608
orbit46                 orbit46 0.191771817
membership_s12   membership_s12 0.190616453
orbit44                 orbit44 0.186762789
fifth                     fifth 0.185920647
bigcom40               bigcom40 0.185636128
orbit9                   orbit9 0.178902668
orbit70                 orbit70 0.174440323
orbit21                 orbit21 0.174026850
graph2                   graph2 0.159460122
graph7                   graph7 0.156405794
orbit64                 orbit64 0.149895856
graph18                 graph18 0.148490839
selfinter             selfinter 0.133511629
membership_s15   membership_s15 0.132888034
orbit2                   orbit2 0.131119124
orbit57                 orbit57 0.120996032
orbit5                   orbit5 0.118740108
orbit68                 orbit68 0.118144563
orbit71                 orbit71 0.116142808
orbit40                 orbit40 0.113933760
bigcom28               bigcom28 0.111122558
orbit54                 orbit54 0.108678752
orbit66                 orbit66 0.105901262
graph27                 graph27 0.105187177
orbit67                 orbit67 0.105100360
bigcom22               bigcom22 0.093920472
orbit4                   orbit4 0.092333423
orbit59                 orbit59 0.088974949
graph21                 graph21 0.081117461
graph24                 graph24 0.077093982
bigcom4                 bigcom4 0.076891992
membership_s27   membership_s27 0.076809409
orbit25                 orbit25 0.066022862
ecc                         ecc 0.062422940
graph0                   graph0 0.061525265
graph26                 graph26 0.044378729
orbit29                 orbit29 0.042771442
upto_second         upto_second 0.041611004
close                     close 0.040364799
bigcom3                 bigcom3 0.039460117
AP                           AP 0.036039933
orbit65                 orbit65 0.032091711
graph19                 graph19 0.029867885
orbit61                 orbit61 0.026233872
orbit69                 orbit69 0.025209267
orbit7                   orbit7 0.023058516
orbit48                 orbit48 0.020787270
membership_s1     membership_s1 0.018589904
orbit47                 orbit47 0.018357090
membership_s30   membership_s30 0.018224080
orbit23                 orbit23 0.018045958
bigcom1                 bigcom1 0.016073072
graph8                   graph8 0.015342840
orbit12                 orbit12 0.014599964
bigcom8                 bigcom8 0.005175398
bigcom157             bigcom157 0.004461883
graph29                 graph29 0.000000000
orbit0                   orbit0 0.000000000
orbit3                   orbit3 0.000000000
orbit8                   orbit8 0.000000000
orbit14                 orbit14 0.000000000
orbit34                 orbit34 0.000000000
orbit58                 orbit58 0.000000000
orbit72                 orbit72 0.000000000
eccrad                   eccrad 0.000000000
evcent                   evcent 0.000000000
first                     first 0.000000000
second                   second 0.000000000
bigcom2                 bigcom2 0.000000000
bigcom6                 bigcom6 0.000000000
bigcom9                 bigcom9 0.000000000
bigcom11               bigcom11 0.000000000
bigcom13               bigcom13 0.000000000
bigcom15               bigcom15 0.000000000
bigcom16               bigcom16 0.000000000
bigcom24               bigcom24 0.000000000
bigcom26               bigcom26 0.000000000
bigcom30               bigcom30 0.000000000
bigcom31               bigcom31 0.000000000
bigcom32               bigcom32 0.000000000
bigcom33               bigcom33 0.000000000
bigcom34               bigcom34 0.000000000
bigcom36               bigcom36 0.000000000
bigcom37               bigcom37 0.000000000
bigcom38               bigcom38 0.000000000
bigcom39               bigcom39 0.000000000
bigcom43               bigcom43 0.000000000
bigcom44               bigcom44 0.000000000
bigcom46               bigcom46 0.000000000
bigcom47               bigcom47 0.000000000
bigcom49               bigcom49 0.000000000
bigcom50               bigcom50 0.000000000
bigcom51               bigcom51 0.000000000
bigcom52               bigcom52 0.000000000
bigcom54               bigcom54 0.000000000
bigcom56               bigcom56 0.000000000
bigcom62               bigcom62 0.000000000
bigcom66               bigcom66 0.000000000
bigcom68               bigcom68 0.000000000
bigcom69               bigcom69 0.000000000
bigcom71               bigcom71 0.000000000
bigcom72               bigcom72 0.000000000
bigcom73               bigcom73 0.000000000
bigcom74               bigcom74 0.000000000
bigcom75               bigcom75 0.000000000
bigcom76               bigcom76 0.000000000
bigcom77               bigcom77 0.000000000
bigcom79               bigcom79 0.000000000
bigcom80               bigcom80 0.000000000
bigcom82               bigcom82 0.000000000
bigcom83               bigcom83 0.000000000
bigcom84               bigcom84 0.000000000
bigcom85               bigcom85 0.000000000
bigcom87               bigcom87 0.000000000
bigcom89               bigcom89 0.000000000
bigcom91               bigcom91 0.000000000
bigcom92               bigcom92 0.000000000
bigcom93               bigcom93 0.000000000
bigcom96               bigcom96 0.000000000
bigcom97               bigcom97 0.000000000
bigcom98               bigcom98 0.000000000
bigcom99               bigcom99 0.000000000
bigcom101             bigcom101 0.000000000
bigcom104             bigcom104 0.000000000
bigcom106             bigcom106 0.000000000
bigcom109             bigcom109 0.000000000
bigcom113             bigcom113 0.000000000
bigcom120             bigcom120 0.000000000
bigcom123             bigcom123 0.000000000
bigcom126             bigcom126 0.000000000
bigcom127             bigcom127 0.000000000
bigcom137             bigcom137 0.000000000
bigcom139             bigcom139 0.000000000
bigcom140             bigcom140 0.000000000
bigcom143             bigcom143 0.000000000
bigcom145             bigcom145 0.000000000
bigcom146             bigcom146 0.000000000
bigcom147             bigcom147 0.000000000
bigcom149             bigcom149 0.000000000
bigcom153             bigcom153 0.000000000
bigcom154             bigcom154 0.000000000
bigcom156             bigcom156 0.000000000
bigcom158             bigcom158 0.000000000
bigcom160             bigcom160 0.000000000
bigcom161             bigcom161 0.000000000
bigcom162             bigcom162 0.000000000
bigcom164             bigcom164 0.000000000
bigcom166             bigcom166 0.000000000
bigcom167             bigcom167 0.000000000
bigcom171             bigcom171 0.000000000
bigcom173             bigcom173 0.000000000
bigcom175             bigcom175 0.000000000
bigcom176             bigcom176 0.000000000
bigcom177             bigcom177 0.000000000
bigcom178             bigcom178 0.000000000
bigcom180             bigcom180 0.000000000
bigcom181             bigcom181 0.000000000
bigcom184             bigcom184 0.000000000
bigcom186             bigcom186 0.000000000
bigcom187             bigcom187 0.000000000
bigcom189             bigcom189 0.000000000
bigcom194             bigcom194 0.000000000
bigcom195             bigcom195 0.000000000
bigcom196             bigcom196 0.000000000
bigcom204             bigcom204 0.000000000
bigcom205             bigcom205 0.000000000
bigcom212             bigcom212 0.000000000
bigcom214             bigcom214 0.000000000
bigcom222             bigcom222 0.000000000
bigcom223             bigcom223 0.000000000
bigcom226             bigcom226 0.000000000
bigcom227             bigcom227 0.000000000
bigcom229             bigcom229 0.000000000
bigcom233             bigcom233 0.000000000
bigcom236             bigcom236 0.000000000
bigcom237             bigcom237 0.000000000
bigcom246             bigcom246 0.000000000
bigcom248             bigcom248 0.000000000
bigcom249             bigcom249 0.000000000
bigcom250             bigcom250 0.000000000
bigcom254             bigcom254 0.000000000
bigcom266             bigcom266 0.000000000
bigcom269             bigcom269 0.000000000
bigcom272             bigcom272 0.000000000
bigcom281             bigcom281 0.000000000
bigcom291             bigcom291 0.000000000
bigcom292             bigcom292 0.000000000
bigcom295             bigcom295 0.000000000
bigcom299             bigcom299 0.000000000
bigcom301             bigcom301 0.000000000
bigcom306             bigcom306 0.000000000
bigcom309             bigcom309 0.000000000
bigcom314             bigcom314 0.000000000
bigcom321             bigcom321 0.000000000
bigcom341             bigcom341 0.000000000
bigcom350             bigcom350 0.000000000
bigcom353             bigcom353 0.000000000
bigcom359             bigcom359 0.000000000
bigcom363             bigcom363 0.000000000
bigcom365             bigcom365 0.000000000
bigcom385             bigcom385 0.000000000
bigcom386             bigcom386 0.000000000
bigcom408             bigcom408 0.000000000
bigcom412             bigcom412 0.000000000
bigcom480             bigcom480 0.000000000
membership_s3     membership_s3 0.000000000
membership_s4     membership_s4 0.000000000
membership_s6     membership_s6 0.000000000
membership_s8     membership_s8 0.000000000
membership_s9     membership_s9 0.000000000
membership_s11   membership_s11 0.000000000
membership_s14   membership_s14 0.000000000
membership_s16   membership_s16 0.000000000
membership_s17   membership_s17 0.000000000
membership_s18   membership_s18 0.000000000
membership_s20   membership_s20 0.000000000
membership_s21   membership_s21 0.000000000
membership_s22   membership_s22 0.000000000
membership_s24   membership_s24 0.000000000
membership_s26   membership_s26 0.000000000
membership_s28   membership_s28 0.000000000
membership_s31   membership_s31 0.000000000
membership_s33   membership_s33 0.000000000
membership_s37   membership_s37 0.000000000
[1] "Dataset: all_TnotC Model RF, run: 9 of 10 2015-06-18 13:02:15"
     |      Out-of-bag   |
Tree |      MSE  %Var(y) |
   1 | 0.007817   187.88 |
   2 | 0.007465   179.42 |
   3 | 0.006804   163.53 |
   4 |  0.00643   154.56 |
   5 | 0.006346   152.53 |
   6 | 0.006139   147.56 |
   7 | 0.006158   148.02 |
   8 | 0.006041   145.20 |
   9 | 0.006079   146.13 |
  10 | 0.005809   139.63 |
  11 | 0.005766   138.60 |
  12 | 0.005612   134.90 |
  13 | 0.005469   131.45 |
  14 | 0.005369   129.06 |
  15 |  0.00529   127.14 |
  16 | 0.005307   127.57 |
  17 | 0.005255   126.32 |
  18 | 0.005207   125.15 |
  19 | 0.005133   123.37 |
  20 | 0.005174   124.36 |
  21 | 0.005107   122.76 |
  22 | 0.005069   121.84 |
  23 | 0.005028   120.85 |
  24 | 0.005015   120.55 |
  25 | 0.005024   120.77 |
  26 | 0.004986   119.85 |
  27 | 0.004969   119.43 |
  28 |  0.00494   118.74 |
  29 | 0.004914   118.12 |
  30 | 0.004901   117.79 |
  31 |  0.00488   117.29 |
  32 | 0.004867   116.98 |
  33 | 0.004845   116.45 |
  34 | 0.004839   116.31 |
  35 | 0.004818   115.80 |
  36 | 0.004794   115.24 |
  37 | 0.004774   114.75 |
  38 | 0.004766   114.56 |
  39 | 0.004767   114.59 |
  40 | 0.004764   114.50 |
  41 | 0.004763   114.49 |
  42 |  0.00476   114.41 |
  43 | 0.004754   114.26 |
  44 | 0.004732   113.75 |
  45 | 0.004728   113.66 |
  46 | 0.004731   113.71 |
  47 | 0.004729   113.66 |
  48 | 0.004718   113.40 |
  49 | 0.004714   113.32 |
  50 | 0.004692   112.78 |
  51 | 0.004691   112.75 |
  52 | 0.004691   112.75 |
  53 | 0.004679   112.46 |
  54 | 0.004677   112.42 |
  55 | 0.004661   112.03 |
  56 |  0.00466   112.01 |
  57 | 0.004662   112.06 |
  58 | 0.004648   111.73 |
  59 | 0.004632   111.33 |
  60 | 0.004618   111.00 |
  61 | 0.004611   110.83 |
  62 | 0.004607   110.74 |
  63 | 0.004604   110.66 |
  64 | 0.004596   110.47 |
  65 | 0.004601   110.59 |
  66 |   0.0046   110.57 |
  67 | 0.004599   110.55 |
  68 | 0.004599   110.55 |
  69 | 0.004601   110.60 |
  70 |   0.0046   110.57 |
  71 | 0.004593   110.40 |
  72 | 0.004588   110.28 |
  73 | 0.004592   110.38 |
  74 | 0.004591   110.36 |
  75 | 0.004592   110.37 |
  76 | 0.004587   110.26 |
  77 |  0.00459   110.32 |
  78 | 0.004588   110.29 |
  79 | 0.004583   110.16 |
  80 | 0.004586   110.23 |
  81 | 0.004582   110.13 |
  82 | 0.004577   110.01 |
  83 | 0.004573   109.91 |
  84 |  0.00457   109.85 |
  85 | 0.004573   109.92 |
  86 | 0.004567   109.78 |
  87 |  0.00457   109.84 |
  88 |  0.00457   109.84 |
  89 | 0.004573   109.92 |
  90 | 0.004569   109.83 |
  91 | 0.004561   109.63 |
  92 | 0.004563   109.68 |
  93 |  0.00456   109.62 |
  94 | 0.004564   109.69 |
  95 | 0.004563   109.67 |
  96 | 0.004566   109.74 |
  97 | 0.004567   109.78 |
  98 | 0.004566   109.75 |
  99 | 0.004564   109.71 |
 100 | 0.004568   109.80 |
[1] "Random Forest variable coefficients"
                      %IncMSE IncNodePurity
graph5           7.728204e-04  1.672490e-01
graph6           1.621996e-04  8.310632e-02
graph7           2.220543e-03  9.935472e-02
graph8           1.389922e-04  2.627923e-02
graph9           1.229420e-03  2.682887e-01
graph10          3.320873e-03  6.361941e-01
graph11          2.921748e-03  3.824045e-01
graph12          1.405522e-03  2.405704e-01
graph13          1.195279e-03  3.167403e-01
graph14          1.485125e-03  2.697244e-01
graph15          5.622405e-03  2.919186e-01
graph16          3.127346e-03  2.817173e-01
graph17          1.682407e-03  3.370521e-01
graph18          1.432231e-03  1.497157e-01
graph19          4.902839e-04  1.532398e-01
graph20          3.015757e-03  2.298545e-01
graph21          4.295453e-04  1.969272e-01
graph22          1.904381e-03  1.132354e-01
graph23          2.502202e-03  1.929615e-01
graph24          5.861062e-05  1.631806e-02
graph25          5.605118e-03  3.415245e-01
graph26          8.128971e-04  9.702620e-02
graph27          2.392489e-04  8.959972e-02
graph28          1.604819e-04  3.342758e-02
graph29         -5.670220e-07  4.713424e-03
orbit0           3.956149e-04  1.062837e-01
orbit1           3.197126e-03  3.841079e-01
orbit2           3.333798e-04  1.117513e-01
orbit3           1.809280e-04  5.897268e-02
orbit4           9.739965e-04  1.895823e-01
orbit5           3.494456e-03  2.554699e-01
orbit6           1.551819e-03  3.451746e-01
orbit7           1.017113e-03  1.179734e-01
orbit8           1.983168e-04  1.458803e-01
orbit9           1.259466e-03  3.392606e-01
orbit10          4.755306e-04  8.337730e-02
orbit11          2.169643e-03  1.185068e-01
orbit12          6.688437e-04  9.890215e-02
orbit13          1.157877e-03  1.063452e-01
orbit14          1.487396e-04  3.189577e-04
orbit15          2.765030e-03  2.959331e-01
orbit16          1.620619e-03  2.980882e-01
orbit17          1.006560e-02  4.970477e-01
orbit18          4.099041e-03  5.858283e-01
orbit19          1.429990e-03  3.290014e-01
orbit20          8.967980e-03  3.851063e-01
orbit21          3.138973e-03  1.296548e-01
orbit22          4.306890e-03  2.887300e-01
orbit23          8.190874e-04  1.006251e-01
orbit24          1.075627e-03  2.257877e-01
orbit25          3.231269e-03  1.770423e-01
orbit26          4.381631e-03  1.867228e-01
orbit27          4.728601e-03  4.321047e-01
orbit28          3.709140e-03  2.041279e-01
orbit29          2.246191e-04  8.404624e-02
orbit30          1.363866e-03  1.033453e-01
orbit31          3.768802e-03  4.841507e-01
orbit32          3.557578e-03  2.324891e-01
orbit33          4.390496e-04  5.681974e-02
orbit34          7.350574e-03  2.355308e-01
orbit35          2.842478e-03  3.141134e-01
orbit36          1.842762e-03  1.841176e-01
orbit37          3.579176e-04  1.222607e-01
orbit38          7.601742e-04  2.499250e-02
orbit39          4.104176e-03  2.530529e-01
orbit40          2.399767e-03  1.353914e-01
orbit41          6.208820e-04  4.282834e-02
orbit42          4.137618e-03  1.447507e-01
orbit43          1.008479e-03  2.804046e-01
orbit44          1.370489e-05  9.365634e-03
orbit45          5.157668e-04  2.065119e-01
orbit46          1.955774e-03  6.111872e-02
orbit47          3.707661e-04  1.286361e-01
orbit48          1.214794e-03  1.049043e-01
orbit49          1.884900e-03  1.499572e-01
orbit50          9.664488e-05  5.491844e-02
orbit51          2.107912e-03  1.785478e-01
orbit52          3.735111e-03  1.584253e-01
orbit53          5.180854e-03  4.251471e-02
orbit54          1.401297e-03  2.032753e-01
orbit55          1.820820e-03  8.589122e-02
orbit56          4.476446e-03  3.967055e-01
orbit57          3.442012e-04  9.849149e-02
orbit58          4.279419e-04  3.126531e-02
orbit59          1.620909e-03  1.102229e-01
orbit60          2.658233e-03  9.238648e-02
orbit61          6.115508e-04  4.277184e-02
orbit62          3.432344e-03  2.447327e-01
orbit63          1.523598e-03  2.041711e-01
orbit64          3.072039e-03  2.721773e-01
orbit65          7.808719e-04  7.226035e-02
orbit66          1.708376e-03  2.989723e-02
orbit67          6.576636e-05  1.873485e-02
orbit68          3.739410e-04  1.474755e-01
orbit69          2.504095e-04  9.705735e-02
orbit70          4.503454e-05  4.162953e-02
orbit71          3.719953e-04  1.639324e-02
orbit72         -2.290426e-06  3.022222e-02
AP              -1.960821e-10  6.830601e-07
bet              4.057610e-03  9.145065e-01
ecc              4.916251e-04  1.183305e-01
eccrad           9.168027e-05  2.932587e-02
close            1.494717e-03  2.041431e-01
constraint       1.987925e-03  3.307291e-01
coreness         3.093466e-04  1.836556e-01
knn              3.194709e-03  3.434746e-01
hubscore         4.884263e-04  2.532047e-01
pagerank         2.870901e-03  5.111247e-01
trans            1.440577e-03  3.552515e-01
evcent           1.038908e-03  2.567137e-01
first            7.246560e-04  5.337274e-02
upto_second      4.603974e-03  2.365582e-01
upto_third       3.939596e-03  3.159070e-01
upto_fourth      2.076555e-03  2.575787e-01
upto_fifth       1.935690e-03  2.647811e-01
upto_sixth       1.880166e-03  1.692229e-01
second           1.183683e-03  3.333561e-01
third            3.378261e-03  5.293402e-01
fourth           2.999155e-03  4.477421e-01
fifth            3.072101e-03  4.982163e-01
sixth            5.388690e-03  5.264200e-01
ratio1           2.677887e-03  5.005246e-01
ratio2           3.393824e-03  8.294553e-01
ratio3           2.468322e-03  7.222614e-01
ratio4           1.795962e-03  6.265205e-01
ratio5           2.460656e-03  1.063605e+00
ratio6           4.896318e-03  7.227719e-01
selfinter       -6.354920e-06  3.658288e-02
walktrap_vertex  1.539721e-04  3.941771e-01
bigcom1          8.905472e-06  2.097712e-02
bigcom2          0.000000e+00  0.000000e+00
bigcom3          4.135954e-05  8.768626e-02
bigcom4          0.000000e+00  3.157739e-19
bigcom6          0.000000e+00  1.951564e-20
bigcom8          4.835808e-06  2.665677e-02
bigcom9          0.000000e+00  4.553649e-20
bigcom11         0.000000e+00  3.713392e-20
bigcom13         0.000000e+00  3.496552e-20
bigcom15         0.000000e+00  6.396793e-20
bigcom16         0.000000e+00  9.107298e-20
bigcom21         8.116788e-05  1.592154e-01
bigcom22         6.509696e-05  1.158560e-01
bigcom24         0.000000e+00  5.421011e-20
bigcom26         0.000000e+00  6.315478e-20
bigcom28         4.584766e-05  1.847919e-01
bigcom30         0.000000e+00  4.119968e-20
bigcom31         0.000000e+00  0.000000e+00
bigcom32         0.000000e+00  1.761829e-20
bigcom33         0.000000e+00  3.496552e-20
bigcom34         0.000000e+00  1.734723e-20
bigcom36         0.000000e+00  2.168404e-20
bigcom37         0.000000e+00  7.155734e-20
bigcom38         0.000000e+00  9.107298e-20
bigcom39         0.000000e+00  4.607859e-21
bigcom40         1.931642e-04  1.169885e-01
bigcom43         0.000000e+00  4.336809e-20
bigcom44         0.000000e+00  2.303930e-20
bigcom46         0.000000e+00  5.448116e-20
bigcom47         0.000000e+00  3.930233e-20
bigcom49         0.000000e+00  8.750000e-03
bigcom50         0.000000e+00  1.734723e-20
bigcom51         0.000000e+00  2.168404e-21
bigcom52         0.000000e+00  0.000000e+00
bigcom54         0.000000e+00  1.734723e-20
bigcom56         0.000000e+00  7.372575e-20
bigcom62         0.000000e+00  0.000000e+00
bigcom66         0.000000e+00  0.000000e+00
bigcom68         0.000000e+00  0.000000e+00
bigcom69         0.000000e+00  1.951564e-20
bigcom71         0.000000e+00  5.421011e-20
bigcom72         0.000000e+00  2.168404e-21
bigcom73         0.000000e+00  3.252607e-21
bigcom74         0.000000e+00  7.372575e-20
bigcom75         0.000000e+00  0.000000e+00
bigcom76         0.000000e+00  5.637851e-20
bigcom77         0.000000e+00  6.938894e-20
bigcom79         0.000000e+00  0.000000e+00
bigcom80         0.000000e+00  1.734723e-20
bigcom82         0.000000e+00  6.505213e-21
bigcom83         0.000000e+00  1.734723e-20
bigcom84         0.000000e+00  2.168404e-21
bigcom85         0.000000e+00  4.336809e-21
bigcom87         0.000000e+00  2.710505e-22
bigcom89         0.000000e+00  0.000000e+00
bigcom91         0.000000e+00  1.734723e-20
bigcom92         0.000000e+00  3.686287e-20
bigcom93         0.000000e+00  0.000000e+00
bigcom96         0.000000e+00  0.000000e+00
bigcom97         0.000000e+00  2.168404e-20
bigcom98         0.000000e+00  1.951564e-20
bigcom99         0.000000e+00  0.000000e+00
bigcom101        0.000000e+00  8.890458e-20
[truncated: 134,151 more chars]
