# Supplementary material for: Distinctive Behaviors of Druggable Proteins in Cellular Networks
Source: PLoS Comput Biol. 2015 Dec 23;11(12):e1004597. doi: 10.1371/journal.pcbi.1004597 (PMC4689399; doi:10.1371/journal.pcbi.1004597)
Supplement: S1 File — (ZIP) [file pcbi.1004597.s004.zip › S1_File/direct.blast.20150613.random.ppi.optimised_Target_results_high_C.txt]

[[1]]
[1] "high_C"

[1] "Dataset: high_C Model GBM, run: 1 of 5 2015-06-18 11:55:48"
Iter   TrainDeviance   ValidDeviance   StepSize   Improve
     1        0.3234            -nan     0.0100   -0.0001
     2        0.3190            -nan     0.0100   -0.0002
     3        0.3143            -nan     0.0100   -0.0004
     4        0.3107            -nan     0.0100   -0.0002
     5        0.3069            -nan     0.0100    0.0001
     6        0.3023            -nan     0.0100   -0.0003
     7        0.2968            -nan     0.0100    0.0000
     8        0.2921            -nan     0.0100    0.0001
     9        0.2898            -nan     0.0100   -0.0002
    10        0.2867            -nan     0.0100   -0.0004
    20        0.2556            -nan     0.0100    0.0000
    40        0.2144            -nan     0.0100   -0.0001
    60        0.1867            -nan     0.0100   -0.0001
    80        0.1636            -nan     0.0100   -0.0001
   100        0.1451            -nan     0.0100   -0.0001
   120        0.1296            -nan     0.0100    0.0000
   140        0.1168            -nan     0.0100   -0.0001
   160        0.1059            -nan     0.0100   -0.0001
   180        0.0957            -nan     0.0100   -0.0001
   200        0.0874            -nan     0.0100   -0.0001
   203        0.0862            -nan     0.0100    0.0000

[1] "GBM variable coefficients"
                            var     rel.inf
ratio5                   ratio5 3.449773725
ratio4                   ratio4 3.021287563
spin_vertex         spin_vertex 2.872137998
third                     third 2.872123025
trans                     trans 2.797860862
V1                           V1 2.656309302
walktrap_vertex walktrap_vertex 2.579895680
orbit49                 orbit49 2.228331234
graph22                 graph22 2.039488000
orbit18                 orbit18 2.013395924
V2                           V2 2.012862941
graph11                 graph11 1.882740292
pagerank               pagerank 1.857019238
outer                     outer 1.855652788
ioratio                 ioratio 1.819653718
adhesion               adhesion 1.669645284
graph1                   graph1 1.512189935
orbit27                 orbit27 1.489219823
comsize                 comsize 1.420705253
inner                     inner 1.401192029
graph0                   graph0 1.374116275
graph5                   graph5 1.352127014
ratio6                   ratio6 1.321183199
cohesion               cohesion 1.313789536
graph20                 graph20 1.301525002
knn                         knn 1.290461245
graph2                   graph2 1.285088675
ratio1                   ratio1 1.227630059
orbit56                 orbit56 1.197214299
orbit62                 orbit62 1.127740476
constraint           constraint 1.037434135
orbit63                 orbit63 0.994889783
orbit22                 orbit22 0.926830243
graph8                   graph8 0.899419878
orbit24                 orbit24 0.855560744
upto_fifth           upto_fifth 0.851617740
bet                         bet 0.850086791
graph23                 graph23 0.846834950
orbit65                 orbit65 0.845665948
membership_s27   membership_s27 0.823166438
graph10                 graph10 0.816272148
fourth                   fourth 0.805767556
sixth                     sixth 0.800851197
orbit4                   orbit4 0.780764634
ratio3                   ratio3 0.755790705
orbit25                 orbit25 0.734601824
graph3                   graph3 0.724012918
orbit50                 orbit50 0.716106737
orbit6                   orbit6 0.690322635
orbit55                 orbit55 0.689188602
orbit39                 orbit39 0.652656411
orbit30                 orbit30 0.635829258
orbit9                   orbit9 0.635025702
graph4                   graph4 0.633949421
orbit17                 orbit17 0.619866656
fifth                     fifth 0.606320221
orbit45                 orbit45 0.602790258
orbit54                 orbit54 0.601839893
graph27                 graph27 0.595552844
orbit46                 orbit46 0.568475141
orbit36                 orbit36 0.554061637
graph29                 graph29 0.532556072
graph12                 graph12 0.529267375
orbit16                 orbit16 0.520535388
graph9                   graph9 0.517855643
graph16                 graph16 0.517159755
orbit69                 orbit69 0.505921732
orbit11                 orbit11 0.493598147
orbit1                   orbit1 0.488924251
orbit32                 orbit32 0.480965664
graph13                 graph13 0.473161222
graph15                 graph15 0.463442151
orbit44                 orbit44 0.461783080
orbit38                 orbit38 0.458074810
orbit31                 orbit31 0.456312643
orbit2                   orbit2 0.438097595
bigcom40               bigcom40 0.436367298
graph25                 graph25 0.421903274
orbit19                 orbit19 0.400273619
graph26                 graph26 0.395183723
orbit37                 orbit37 0.392057075
orbit20                 orbit20 0.387543645
graph14                 graph14 0.380664619
orbit42                 orbit42 0.377904418
graph28                 graph28 0.363190428
orbit35                 orbit35 0.362456958
graph7                   graph7 0.358411696
graph6                   graph6 0.357514140
orbit12                 orbit12 0.354332164
upto_second         upto_second 0.345466931
orbit70                 orbit70 0.344144959
ratio2                   ratio2 0.332225978
orbit28                 orbit28 0.327941156
bigcom3                 bigcom3 0.322045619
graph17                 graph17 0.315532345
orbit40                 orbit40 0.280124898
orbit41                 orbit41 0.278180717
upto_third           upto_third 0.274705688
orbit23                 orbit23 0.256553986
orbit21                 orbit21 0.255693619
orbit15                 orbit15 0.251342930
bigcom21               bigcom21 0.246933995
graph19                 graph19 0.229107410
coreness               coreness 0.202194852
orbit71                 orbit71 0.198593310
orbit51                 orbit51 0.197956366
orbit59                 orbit59 0.196344133
upto_fourth         upto_fourth 0.196125933
graph24                 graph24 0.191239940
orbit7                   orbit7 0.189547809
upto_sixth           upto_sixth 0.189192452
orbit58                 orbit58 0.188890691
orbit29                 orbit29 0.185516552
orbit13                 orbit13 0.180951748
bigcom4                 bigcom4 0.180621772
orbit53                 orbit53 0.154351566
graph18                 graph18 0.144409254
orbit48                 orbit48 0.138268662
orbit47                 orbit47 0.137967371
orbit33                 orbit33 0.135003658
orbit67                 orbit67 0.132222515
orbit66                 orbit66 0.129167611
AP                           AP 0.126002753
selfinter             selfinter 0.112282052
close                     close 0.095155577
membership_s7     membership_s7 0.069749443
graph21                 graph21 0.063265039
orbit26                 orbit26 0.056055708
orbit5                   orbit5 0.053513130
membership_s5     membership_s5 0.049850702
membership_s1     membership_s1 0.049810012
membership_s32   membership_s32 0.048907247
orbit52                 orbit52 0.043996627
bigcom28               bigcom28 0.040894504
orbit10                 orbit10 0.040023247
second                   second 0.026623616
orbit57                 orbit57 0.021014718
orbit43                 orbit43 0.018174622
bigcom8                 bigcom8 0.017256498
pdi                         pdi 0.011166294
orbit60                 orbit60 0.008319762
orbit0                   orbit0 0.000000000
orbit3                   orbit3 0.000000000
orbit8                   orbit8 0.000000000
orbit14                 orbit14 0.000000000
orbit34                 orbit34 0.000000000
orbit61                 orbit61 0.000000000
orbit64                 orbit64 0.000000000
orbit68                 orbit68 0.000000000
orbit72                 orbit72 0.000000000
ecc                         ecc 0.000000000
eccrad                   eccrad 0.000000000
hubscore               hubscore 0.000000000
evcent                   evcent 0.000000000
first                     first 0.000000000
bigcom1                 bigcom1 0.000000000
bigcom2                 bigcom2 0.000000000
bigcom6                 bigcom6 0.000000000
bigcom9                 bigcom9 0.000000000
bigcom11               bigcom11 0.000000000
bigcom13               bigcom13 0.000000000
bigcom15               bigcom15 0.000000000
bigcom16               bigcom16 0.000000000
bigcom22               bigcom22 0.000000000
bigcom24               bigcom24 0.000000000
bigcom26               bigcom26 0.000000000
bigcom30               bigcom30 0.000000000
bigcom31               bigcom31 0.000000000
bigcom32               bigcom32 0.000000000
bigcom33               bigcom33 0.000000000
bigcom34               bigcom34 0.000000000
bigcom36               bigcom36 0.000000000
bigcom37               bigcom37 0.000000000
bigcom38               bigcom38 0.000000000
bigcom39               bigcom39 0.000000000
bigcom43               bigcom43 0.000000000
bigcom44               bigcom44 0.000000000
bigcom46               bigcom46 0.000000000
bigcom47               bigcom47 0.000000000
bigcom49               bigcom49 0.000000000
bigcom50               bigcom50 0.000000000
bigcom51               bigcom51 0.000000000
bigcom52               bigcom52 0.000000000
bigcom54               bigcom54 0.000000000
bigcom56               bigcom56 0.000000000
bigcom62               bigcom62 0.000000000
bigcom66               bigcom66 0.000000000
bigcom68               bigcom68 0.000000000
bigcom69               bigcom69 0.000000000
bigcom71               bigcom71 0.000000000
bigcom72               bigcom72 0.000000000
bigcom73               bigcom73 0.000000000
bigcom74               bigcom74 0.000000000
bigcom75               bigcom75 0.000000000
bigcom76               bigcom76 0.000000000
bigcom77               bigcom77 0.000000000
bigcom79               bigcom79 0.000000000
bigcom80               bigcom80 0.000000000
bigcom82               bigcom82 0.000000000
bigcom83               bigcom83 0.000000000
bigcom84               bigcom84 0.000000000
bigcom85               bigcom85 0.000000000
bigcom87               bigcom87 0.000000000
bigcom89               bigcom89 0.000000000
bigcom91               bigcom91 0.000000000
bigcom92               bigcom92 0.000000000
bigcom93               bigcom93 0.000000000
bigcom96               bigcom96 0.000000000
bigcom97               bigcom97 0.000000000
bigcom98               bigcom98 0.000000000
bigcom99               bigcom99 0.000000000
bigcom101             bigcom101 0.000000000
bigcom104             bigcom104 0.000000000
bigcom106             bigcom106 0.000000000
bigcom109             bigcom109 0.000000000
bigcom113             bigcom113 0.000000000
bigcom116             bigcom116 0.000000000
bigcom120             bigcom120 0.000000000
bigcom123             bigcom123 0.000000000
bigcom126             bigcom126 0.000000000
bigcom127             bigcom127 0.000000000
bigcom137             bigcom137 0.000000000
bigcom139             bigcom139 0.000000000
bigcom140             bigcom140 0.000000000
bigcom143             bigcom143 0.000000000
bigcom145             bigcom145 0.000000000
bigcom146             bigcom146 0.000000000
bigcom147             bigcom147 0.000000000
bigcom149             bigcom149 0.000000000
bigcom153             bigcom153 0.000000000
bigcom154             bigcom154 0.000000000
bigcom156             bigcom156 0.000000000
bigcom157             bigcom157 0.000000000
bigcom158             bigcom158 0.000000000
bigcom160             bigcom160 0.000000000
bigcom161             bigcom161 0.000000000
bigcom162             bigcom162 0.000000000
bigcom164             bigcom164 0.000000000
bigcom166             bigcom166 0.000000000
bigcom167             bigcom167 0.000000000
bigcom171             bigcom171 0.000000000
bigcom173             bigcom173 0.000000000
bigcom175             bigcom175 0.000000000
bigcom176             bigcom176 0.000000000
bigcom177             bigcom177 0.000000000
bigcom178             bigcom178 0.000000000
bigcom180             bigcom180 0.000000000
bigcom181             bigcom181 0.000000000
bigcom184             bigcom184 0.000000000
bigcom186             bigcom186 0.000000000
bigcom187             bigcom187 0.000000000
bigcom189             bigcom189 0.000000000
bigcom194             bigcom194 0.000000000
bigcom195             bigcom195 0.000000000
bigcom196             bigcom196 0.000000000
bigcom204             bigcom204 0.000000000
bigcom205             bigcom205 0.000000000
bigcom212             bigcom212 0.000000000
bigcom214             bigcom214 0.000000000
bigcom222             bigcom222 0.000000000
bigcom223             bigcom223 0.000000000
bigcom226             bigcom226 0.000000000
bigcom227             bigcom227 0.000000000
bigcom229             bigcom229 0.000000000
bigcom233             bigcom233 0.000000000
bigcom236             bigcom236 0.000000000
bigcom237             bigcom237 0.000000000
bigcom246             bigcom246 0.000000000
bigcom248             bigcom248 0.000000000
bigcom249             bigcom249 0.000000000
bigcom250             bigcom250 0.000000000
bigcom254             bigcom254 0.000000000
bigcom266             bigcom266 0.000000000
bigcom269             bigcom269 0.000000000
bigcom272             bigcom272 0.000000000
bigcom274             bigcom274 0.000000000
bigcom281             bigcom281 0.000000000
bigcom291             bigcom291 0.000000000
bigcom292             bigcom292 0.000000000
bigcom295             bigcom295 0.000000000
bigcom299             bigcom299 0.000000000
bigcom301             bigcom301 0.000000000
bigcom306             bigcom306 0.000000000
bigcom309             bigcom309 0.000000000
bigcom314             bigcom314 0.000000000
bigcom321             bigcom321 0.000000000
bigcom341             bigcom341 0.000000000
bigcom350             bigcom350 0.000000000
bigcom353             bigcom353 0.000000000
bigcom359             bigcom359 0.000000000
bigcom363             bigcom363 0.000000000
bigcom365             bigcom365 0.000000000
bigcom385             bigcom385 0.000000000
bigcom386             bigcom386 0.000000000
bigcom408             bigcom408 0.000000000
bigcom412             bigcom412 0.000000000
bigcom480             bigcom480 0.000000000
membership_s3     membership_s3 0.000000000
membership_s4     membership_s4 0.000000000
membership_s6     membership_s6 0.000000000
membership_s8     membership_s8 0.000000000
membership_s9     membership_s9 0.000000000
membership_s11   membership_s11 0.000000000
membership_s12   membership_s12 0.000000000
membership_s14   membership_s14 0.000000000
membership_s15   membership_s15 0.000000000
membership_s16   membership_s16 0.000000000
membership_s17   membership_s17 0.000000000
membership_s18   membership_s18 0.000000000
membership_s20   membership_s20 0.000000000
membership_s21   membership_s21 0.000000000
membership_s22   membership_s22 0.000000000
membership_s24   membership_s24 0.000000000
membership_s25   membership_s25 0.000000000
membership_s26   membership_s26 0.000000000
membership_s28   membership_s28 0.000000000
membership_s30   membership_s30 0.000000000
membership_s31   membership_s31 0.000000000
membership_s33   membership_s33 0.000000000
membership_s36   membership_s36 0.000000000
membership_s37   membership_s37 0.000000000
[1] "Dataset: high_C Model RF, run: 1 of 5 2015-06-18 11:56:05"
     |      Out-of-bag   |
Tree |      MSE  %Var(y) |
   1 |  0.08385   224.58 |
   2 |  0.07719   206.75 |
   3 |  0.06411   171.72 |
   4 |  0.06774   181.44 |
   5 |  0.06285   168.33 |
   6 |  0.05954   159.48 |
   7 |  0.05739   153.71 |
   8 |  0.05726   153.38 |
   9 |  0.05433   145.52 |
  10 |  0.05532   148.17 |
  11 |  0.05427   145.35 |
  12 |  0.05448   145.91 |
  13 |  0.05395   144.51 |
  14 |   0.0525   140.63 |
  15 |  0.05155   138.08 |
  16 |  0.05072   135.84 |
  17 |  0.05011   134.22 |
  18 |   0.0494   132.31 |
  19 |  0.04824   129.22 |
  20 |  0.04819   129.08 |
  21 |  0.04714   126.27 |
  22 |  0.04708   126.10 |
  23 |  0.04667   125.00 |
  24 |  0.04663   124.90 |
  25 |  0.04641   124.30 |
  26 |  0.04635   124.14 |
  27 |   0.0462   123.73 |
  28 |  0.04624   123.84 |
  29 |  0.04608   123.42 |
  30 |  0.04607   123.40 |
  31 |  0.04595   123.08 |
  32 |  0.04557   122.04 |
  33 |  0.04543   121.67 |
  34 |  0.04505   120.67 |
  35 |  0.04507   120.71 |
  36 |   0.0447   119.73 |
  37 |  0.04448   119.14 |
  38 |  0.04421   118.41 |
  39 |  0.04418   118.33 |
  40 |  0.04401   117.87 |
  41 |    0.044   117.85 |
  42 |  0.04401   117.89 |
  43 |  0.04403   117.94 |
  44 |  0.04398   117.79 |
  45 |  0.04381   117.35 |
  46 |  0.04361   116.79 |
  47 |  0.04365   116.92 |
  48 |  0.04355   116.65 |
  49 |  0.04386   117.48 |
  50 |  0.04393   117.67 |
  51 |  0.04401   117.88 |
  52 |  0.04393   117.67 |
  53 |  0.04401   117.89 |
  54 |  0.04403   117.94 |
  55 |  0.04406   118.02 |
  56 |  0.04409   118.08 |
  57 |  0.04413   118.20 |
  58 |  0.04407   118.04 |
  59 |  0.04394   117.68 |
  60 |  0.04385   117.44 |
  61 |  0.04377   117.23 |
  62 |  0.04362   116.84 |
  63 |  0.04364   116.90 |
  64 |  0.04361   116.82 |
  65 |   0.0436   116.79 |
  66 |  0.04362   116.83 |
  67 |  0.04353   116.58 |
  68 |  0.04342   116.31 |
  69 |  0.04338   116.19 |
  70 |   0.0433   115.98 |
  71 |  0.04326   115.87 |
  72 |  0.04326   115.88 |
  73 |  0.04327   115.88 |
  74 |  0.04333   116.05 |
  75 |  0.04333   116.05 |
  76 |  0.04329   115.94 |
  77 |  0.04329   115.94 |
  78 |  0.04321   115.73 |
  79 |  0.04321   115.73 |
  80 |  0.04323   115.79 |
  81 |  0.04323   115.79 |
  82 |  0.04313   115.53 |
  83 |   0.0431   115.45 |
  84 |  0.04308   115.40 |
  85 |  0.04311   115.46 |
  86 |  0.04313   115.53 |
  87 |  0.04311   115.46 |
  88 |  0.04311   115.46 |
  89 |  0.04296   115.05 |
  90 |  0.04292   114.96 |
  91 |  0.04293   114.98 |
  92 |  0.04303   115.26 |
  93 |  0.04302   115.23 |
  94 |   0.0431   115.43 |
  95 |  0.04305   115.30 |
  96 |  0.04302   115.22 |
  97 |  0.04305   115.30 |
  98 |  0.04298   115.10 |
  99 |  0.04298   115.11 |
 100 |  0.04298   115.13 |
[1] "Random Forest variable coefficients"
                      %IncMSE IncNodePurity
graph5           7.869123e-04  1.119295e-01
graph6           7.923154e-04  3.397768e-02
graph7           2.997875e-04  1.122387e-01
graph8           5.321899e-04  5.719965e-02
graph9           1.460893e-03  7.423055e-02
graph10          3.024637e-03  2.296843e-01
graph11          4.288137e-03  2.790319e-01
graph12          1.951450e-03  1.248592e-01
graph13          1.807808e-04  1.128205e-01
graph14          1.306733e-03  2.420078e-01
graph15          9.731297e-04  1.856258e-01
graph16          1.000188e-03  1.970783e-01
graph17          1.424145e-03  9.907734e-02
graph18          9.318521e-04  1.159684e-01
graph19          3.296269e-04  3.108189e-02
graph20          2.402827e-03  4.007125e-01
graph21          4.831197e-04  5.121178e-02
graph22          2.244045e-03  3.052046e-01
graph23          2.651675e-03  3.218533e-01
graph24          2.999036e-04  5.117557e-02
graph25          3.799745e-03  1.875715e-01
graph26          1.987689e-03  1.817376e-01
graph27          1.170947e-03  1.601841e-01
graph28          1.271194e-03  2.081792e-01
graph29          1.858750e-03  1.398098e-01
orbit0           1.508361e-03  1.753591e-01
orbit1           8.390853e-04  1.951478e-01
orbit2           5.533017e-03  3.978439e-01
orbit3           3.001702e-03  2.167149e-01
orbit4           4.413125e-03  2.406144e-01
orbit5           1.812887e-03  2.782556e-01
orbit6           2.071749e-03  1.891718e-01
orbit7           3.245448e-03  2.858066e-01
orbit8           1.510891e-03  2.547573e-01
orbit9           2.273921e-03  1.461396e-01
orbit10          3.009347e-04  1.627227e-02
orbit11          3.329747e-03  3.077640e-01
orbit12          1.644280e-03  1.619154e-01
orbit13          2.297803e-03  1.216521e-01
orbit14          1.012242e-03  1.543599e-01
orbit15          2.905359e-03  3.161921e-01
orbit16          3.770400e-03  1.829571e-01
orbit17          7.237980e-04  1.046871e-01
orbit18          3.950556e-03  7.368567e-01
orbit19          1.050025e-03  1.809698e-01
orbit20          4.619199e-03  2.674517e-01
orbit21          3.161866e-03  2.168779e-01
orbit22          2.514174e-03  2.336262e-01
orbit23          1.107828e-03  1.963479e-01
orbit24          2.865395e-03  2.788310e-01
orbit25          7.262521e-04  2.146548e-01
orbit26          1.162074e-03  1.440875e-01
orbit27          1.019505e-02  5.762168e-01
orbit28          2.245887e-03  1.712923e-01
orbit29         -8.068848e-05  8.066378e-02
orbit30          3.616179e-03  2.243223e-01
orbit31          2.985330e-04  1.213692e-01
orbit32          1.117475e-03  1.736132e-01
orbit33          2.343464e-03  1.580296e-01
orbit34          1.214997e-03  1.982960e-01
orbit35          1.307220e-03  2.049880e-01
orbit36          4.452801e-03  2.948469e-01
orbit37          5.235907e-04  1.687174e-01
orbit38          1.387305e-03  2.307572e-01
orbit39          1.296182e-03  3.047030e-01
orbit40          1.625370e-04  9.547194e-02
orbit41          3.729951e-03  6.448477e-02
orbit42          1.552435e-03  1.748174e-01
orbit43          6.910672e-04  6.774867e-02
orbit44          4.464940e-04  7.043457e-02
orbit45          6.018138e-04  4.649875e-01
orbit46          2.590757e-03  2.359099e-01
orbit47          1.772842e-03  6.583154e-02
orbit48          1.793354e-03  5.362581e-02
orbit49          3.214382e-03  3.564394e-01
orbit50          4.369207e-03  3.723947e-01
orbit51          2.428921e-03  1.515348e-01
orbit52          1.328994e-03  1.654029e-01
orbit53         -2.386510e-05  2.929109e-02
orbit54          3.233338e-03  1.686616e-01
orbit55          5.483903e-03  4.034877e-01
orbit56          2.708773e-03  3.444454e-01
orbit57          2.405223e-03  1.808049e-01
orbit58          1.028386e-03  9.085459e-02
orbit59          6.522277e-04  1.566414e-01
orbit60          7.381904e-04  7.108120e-02
orbit61          7.564436e-05  2.595238e-02
orbit62          1.644860e-03  2.034782e-01
orbit63          7.739052e-03  2.090879e-01
orbit64          6.960406e-05  1.111926e-01
orbit65          4.648985e-03  2.439298e-01
orbit66          8.101193e-04  1.448040e-01
orbit67          3.433922e-04  1.279924e-01
orbit68          3.471000e-03  1.999243e-01
orbit69          2.801752e-03  1.638094e-01
orbit70          3.257807e-03  2.235222e-01
orbit71          1.880996e-03  1.479235e-01
orbit72          1.050011e-03  1.487668e-01
AP               6.125012e-05  5.348188e-02
bet              1.730072e-03  2.147001e-01
ecc              0.000000e+00  2.775558e-19
eccrad           0.000000e+00  1.734723e-20
close            2.425250e-03  7.159544e-02
constraint       3.802125e-03  3.014004e-01
coreness         1.264247e-03  5.736156e-02
knn              2.084807e-03  1.620974e-01
hubscore         4.836599e-04  1.479520e-01
pagerank         3.247888e-03  3.938480e-01
trans            1.028860e-03  3.663092e-01
evcent           7.822804e-06  2.175444e-02
first            1.036427e-03  1.224622e-01
upto_second      4.074095e-03  1.909233e-01
upto_third       4.794727e-03  1.514276e-01
upto_fourth      3.256085e-03  1.605781e-01
upto_fifth       8.827960e-04  1.753876e-01
upto_sixth       4.192269e-04  5.726342e-02
second           2.414653e-03  2.850757e-01
third            4.871380e-03  4.051826e-01
fourth           3.176721e-03  2.013939e-01
fifth            4.354108e-03  2.611094e-01
sixth            1.562190e-03  1.736025e-01
ratio1           1.701936e-03  3.911782e-01
ratio2           6.426733e-04  1.269539e-01
ratio3           4.955904e-03  2.779509e-01
ratio4           1.728043e-03  7.067549e-01
ratio5          -7.651118e-04  1.598261e+00
ratio6           1.763476e-03  3.083064e-01
selfinter        3.050199e-05  4.055244e-02
walktrap_vertex  4.869747e-04  5.442610e-01
bigcom1         -2.816901e-05  1.714286e-02
bigcom2          0.000000e+00  0.000000e+00
bigcom3          4.822292e-04  1.983224e-01
bigcom4          2.747253e-05  3.000000e-02
bigcom6          0.000000e+00  0.000000e+00
bigcom8          0.000000e+00  0.000000e+00
bigcom9          0.000000e+00  0.000000e+00
bigcom11         0.000000e+00  0.000000e+00
bigcom13         0.000000e+00  1.110223e-18
bigcom15         0.000000e+00  0.000000e+00
bigcom16         0.000000e+00  0.000000e+00
bigcom21        -1.803502e-05  3.011843e-01
bigcom22         0.000000e+00  5.898060e-19
bigcom24         0.000000e+00  0.000000e+00
bigcom26         0.000000e+00  0.000000e+00
bigcom28         2.820884e-06  2.503264e-03
bigcom30         0.000000e+00  1.387779e-19
bigcom31         0.000000e+00  0.000000e+00
bigcom32         0.000000e+00  0.000000e+00
bigcom33         0.000000e+00  0.000000e+00
bigcom34         0.000000e+00  0.000000e+00
bigcom36         0.000000e+00  0.000000e+00
bigcom37         0.000000e+00  0.000000e+00
bigcom38         0.000000e+00  0.000000e+00
bigcom39         0.000000e+00  0.000000e+00
bigcom40         1.291345e-04  6.343106e-02
bigcom43         0.000000e+00  0.000000e+00
bigcom44         0.000000e+00  0.000000e+00
bigcom46         0.000000e+00  0.000000e+00
bigcom47         0.000000e+00  0.000000e+00
bigcom49         0.000000e+00  0.000000e+00
bigcom50         0.000000e+00  0.000000e+00
bigcom51         0.000000e+00  0.000000e+00
bigcom52         0.000000e+00  0.000000e+00
bigcom54         0.000000e+00  0.000000e+00
bigcom56         0.000000e+00  0.000000e+00
bigcom62         0.000000e+00  0.000000e+00
bigcom66         0.000000e+00  0.000000e+00
bigcom68         0.000000e+00  0.000000e+00
bigcom69         0.000000e+00  0.000000e+00
bigcom71         0.000000e+00  2.775558e-19
bigcom72         0.000000e+00  0.000000e+00
bigcom73         0.000000e+00  0.000000e+00
bigcom74         0.000000e+00  0.000000e+00
bigcom75         0.000000e+00  0.000000e+00
bigcom76         0.000000e+00  0.000000e+00
bigcom77         0.000000e+00  0.000000e+00
bigcom79         0.000000e+00  0.000000e+00
bigcom80         0.000000e+00  0.000000e+00
bigcom82         0.000000e+00  0.000000e+00
bigcom83         0.000000e+00  0.000000e+00
bigcom84         0.000000e+00  0.000000e+00
bigcom85         0.000000e+00  0.000000e+00
bigcom87         0.000000e+00  0.000000e+00
bigcom89         0.000000e+00  0.000000e+00
bigcom91         0.000000e+00  0.000000e+00
bigcom92         0.000000e+00  0.000000e+00
bigcom93         0.000000e+00  0.000000e+00
bigcom96         0.000000e+00  0.000000e+00
bigcom97         0.000000e+00  0.000000e+00
bigcom98         0.000000e+00  0.000000e+00
bigcom99         0.000000e+00  0.000000e+00
bigcom101       -5.420054e-05  2.950751e-01
bigcom104        0.000000e+00  2.775558e-19
bigcom106        0.000000e+00  0.000000e+00
bigcom109        0.000000e+00  0.000000e+00
bigcom113        0.000000e+00  0.000000e+00
bigcom116        0.000000e+00  2.775558e-19
bigcom120        0.000000e+00  0.000000e+00
bigcom123        0.000000e+00  0.000000e+00
bigcom126        0.000000e+00  0.000000e+00
bigcom127        0.000000e+00  0.000000e+00
bigcom137        0.000000e+00  0.000000e+00
bigcom139        0.000000e+00  0.000000e+00
bigcom140        0.000000e+00  0.000000e+00
bigcom143        0.000000e+00  0.000000e+00
bigcom145        0.000000e+00  0.000000e+00
bigcom146        0.000000e+00  0.000000e+00
bigcom147        0.000000e+00  4.032537e-01
bigcom149        0.000000e+00  0.000000e+00
bigcom153        0.000000e+00  0.000000e+00
bigcom154        0.000000e+00  0.000000e+00
bigcom156        0.000000e+00  0.000000e+00
bigcom157        0.000000e+00  0.000000e+00
bigcom158        0.000000e+00  0.000000e+00
bigcom160        0.000000e+00  0.000000e+00
bigcom161        0.000000e+00  0.000000e+00
bigcom162        0.000000e+00  0.000000e+00
bigcom164        0.000000e+00  0.000000e+00
bigcom166        0.000000e+00  0.000000e+00
bigcom167        0.000000e+00  0.000000e+00
bigcom171        0.000000e+00  0.000000e+00
bigcom173        0.000000e+00  0.000000e+00
bigcom175        0.000000e+00  0.000000e+00
bigcom176        0.000000e+00  0.000000e+00
bigcom177        0.000000e+00  0.000000e+00
bigcom178        0.000000e+00  0.000000e+00
bigcom180        0.000000e+00  0.000000e+00
bigcom181        0.000000e+00  5.551115e-19
bigcom184        0.000000e+00  0.000000e+00
bigcom186        0.000000e+00  0.000000e+00
bigcom187        0.000000e+00  0.000000e+00
bigcom189        0.000000e+00  0.000000e+00
bigcom194        0.000000e+00  0.000000e+00
bigcom195        0.000000e+00  0.000000e+00
bigcom196        0.000000e+00  0.000000e+00
bigcom204        0.000000e+00  0.000000e+00
bigcom205        0.000000e+00  0.000000e+00
bigcom212        0.000000e+00  0.000000e+00
bigcom214        0.000000e+00  0.000000e+00
bigcom222        0.000000e+00  0.000000e+00
bigcom223        0.000000e+00  0.000000e+00
bigcom226        0.000000e+00  0.000000e+00
bigcom227        0.000000e+00  0.000000e+00
bigcom229        0.000000e+00  0.000000e+00
bigcom233        0.000000e+00  0.000000e+00
bigcom236        0.000000e+00  0.000000e+00
bigcom237        0.000000e+00  0.000000e+00
bigcom246        0.000000e+00  0.000000e+00
bigcom248        0.000000e+00  0.000000e+00
bigcom249        0.000000e+00  0.000000e+00
bigcom250        0.000000e+00  0.000000e+00
bigcom254        0.000000e+00  0.000000e+00
bigcom266        0.000000e+00  0.000000e+00
bigcom269        0.000000e+00  2.775558e-19
bigcom272        0.000000e+00  0.000000e+00
bigcom274        0.000000e+00  1.249001e-18
bigcom281        0.000000e+00  0.000000e+00
bigcom291        0.000000e+00  0.000000e+00
bigcom292        0.000000e+00  0.000000e+00
bigcom295        0.000000e+00  0.000000e+00
bigcom299        0.000000e+00  0.000000e+00
bigcom301        0.000000e+00  0.000000e+00
bigcom306        0.000000e+00  0.000000e+00
bigcom309        0.000000e+00  0.000000e+00
bigcom314        0.000000e+00  0.000000e+00
bigcom321        0.000000e+00  0.000000e+00
bigcom341        0.000000e+00  0.000000e+00
bigcom350        0.000000e+00  0.000000e+00
bigcom353        0.000000e+00  0.000000e+00
bigcom359        0.000000e+00  0.000000e+00
bigcom363        0.000000e+00  0.000000e+00
bigcom365        0.000000e+00  0.000000e+00
bigcom385        0.000000e+00  0.000000e+00
bigcom386        0.000000e+00  0.000000e+00
bigcom408        0.000000e+00  0.000000e+00
bigcom412        0.000000e+00  0.000000e+00
bigcom480        0.000000e+00  0.000000e+00
spin_vertex      1.246297e-03  8.683237e-01
membership_s1    3.082186e-04  7.884268e-02
membership_s3    0.000000e+00  0.000000e+00
membership_s4    8.113809e-05  1.506772e-03
membership_s5    2.053877e-04  8.894865e-03
membership_s6    0.000000e+00  2.775558e-19
membership_s7   -6.951024e-05  5.852499e-02
membership_s8    0.000000e+00  0.000000e+00
membership_s9    0.000000e+00  0.000000e+00
membership_s11   0.000000e+00  0.000000e+00
membership_s12   0.000000e+00  0.000000e+00
membership_s14   0.000000e+00  0.000000e+00
membership_s15   0.000000e+00  1.734723e-20
membership_s16   0.000000e+00  0.000000e+00
membership_s17   0.000000e+00  0.000000e+00
membership_s18   0.000000e+00  2.775558e-19
membership_s20   0.000000e+00  0.000000e+00
membership_s21   0.000000e+00  0.000000e+00
membership_s22   0.000000e+00  0.000000e+00
membership_s24   0.000000e+00  3.139922e-01
membership_s25   0.000000e+00  0.000000e+00
membership_s26   0.000000e+00  0.000000e+00
membership_s27   5.993643e-04  2.924886e-01
membership_s28   0.000000e+00  0.000000e+00
membership_s30   3.913627e-04  1.332672e-01
membership_s31   0.000000e+00  0.000000e+00
membership_s32   8.453065e-05  1.916502e-02
membership_s33   0.000000e+00  0.000000e+00
membership_s36   0.000000e+00  0.000000e+00
membership_s37   0.000000e+00  0.000000e+00
V1               4.307332e-03  8.683774e-01
V2               1.224509e-03  3.816380e-01
pdi              7.448968e-05  1.559042e-02
adhesion         5.197711e-03  6.286618e-01
cohesion         3.582087e-03  6.270796e-01
inner            5.899522e-04  3.287032e-01
outer            1.123459e-03  5.429746e-01
ioratio          1.193157e-03  6.989944e-01
comsize          1.068550e-03  3.726089e-01
[1] "Dataset: high_C Model GLM, run: 1 of 5 2015-06-18 11:56:16"
[1] "glmnet variable coefficients"
                         [,1]          [,2]
(Intercept)     -3.208566e+00 -6.122447e+00
graph0           3.928990e-41  1.004963e-06
graph1          -5.817001e-45 -1.823014e-10
graph2           6.433721e-42  1.562352e-07
graph3           4.661403e-46  1.086830e-11
graph4          -2.754775e-47 -7.626197e-13
graph5           3.461356e-43  8.717948e-09
graph6          -1.172864e-45 -4.220954e-11
graph7           1.593311e-43  3.692654e-09
graph8          -2.917536e-42 -8.655293e-08
graph9           1.853411e-47  4.594603e-13
graph10         -4.140871e-49 -1.201653e-14
graph11         -5.826822e-50 -1.605583e-15
graph12         -1.007314e-47 -3.436499e-13
graph13          1.441829e-46  3.315977e-12
graph14         -5.755166e-48 -1.611918e-13
graph15          1.680199e-44  4.273695e-10
graph16          6.231106e-47  1.381314e-12
graph17         -1.319816e-46 -4.046320e-12
graph18         -1.647069e-45 -5.656951e-11
graph19          1.643604e-46  1.875013e-12
graph20          1.624559e-45  9.296103e-12
graph21          4.059082e-45  9.394694e-11
graph22          2.193544e-44  5.460122e-10
graph23         -4.438186e-45 -1.337823e-10
graph24         -2.457549e-45 -9.149959e-11
graph25         -7.008244e-45 -3.240363e-10
graph26         -7.041950e-45 -2.920686e-10
graph27         -2.243861e-43 -6.608107e-09
graph28         -3.008236e-43 -8.756131e-09
graph29         -9.593413e-42 -2.625179e-07
orbit0           3.928990e-41  1.004955e-06
orbit1           1.621759e-42  4.118027e-08
orbit2          -8.881653e-45 -2.612526e-10
orbit3           6.433721e-42  1.562319e-07
orbit4           6.504311e-44  1.688641e-09
orbit5           2.174601e-46  4.315456e-12
orbit6           9.869582e-46  2.286025e-11
orbit7          -2.799644e-47 -7.731843e-13
orbit8           3.461356e-43  8.717613e-09
orbit9           7.264810e-43  1.825903e-08
orbit10          1.952311e-44  4.398938e-10
orbit11         -3.294015e-45 -9.682194e-11
orbit12          8.931740e-43  2.111164e-08
orbit13          1.684953e-43  3.864334e-09
orbit14         -2.917536e-42 -8.655858e-08
orbit15          1.737669e-45  4.507697e-11
orbit16          1.869030e-47  4.630912e-13
orbit17          6.797518e-47  1.554800e-12
orbit18          4.067287e-46  1.070799e-11
orbit19          9.974812e-47  2.476793e-12
orbit20          1.643047e-47  4.084522e-13
orbit21         -6.774182e-49 -1.888437e-14
orbit22          1.325361e-48  3.179050e-14
orbit23         -5.914895e-50 -1.626767e-15
orbit24          7.019241e-45  1.815016e-10
orbit25          4.203390e-46  9.344861e-12
orbit26         -1.852423e-47 -5.616572e-13
orbit27          5.970206e-44  1.560603e-09
orbit28          4.731234e-46  1.113249e-11
orbit29          1.708295e-45  4.290662e-11
orbit30         -1.409664e-46 -4.615766e-12
orbit31          1.688076e-46  3.298836e-12
orbit32          6.091344e-48 -1.665258e-14
orbit33         -6.094813e-48 -1.685239e-13
orbit34          1.680199e-44  4.273216e-10
orbit35          2.965921e-44  7.456432e-10
orbit36          5.525492e-45  1.439945e-10
orbit37          1.024417e-45  2.414132e-11
orbit38         -6.511927e-47 -1.952518e-12
orbit39          2.336481e-44  5.455273e-10
orbit40          2.444651e-45  5.753602e-11
orbit41         -4.584907e-46 -1.520144e-11
orbit42         -2.413206e-46 -6.883955e-12
orbit43          2.172930e-44  5.277059e-10
orbit44         -7.668245e-45 -2.157967e-10
orbit45          2.263903e-43  5.835553e-09
orbit46          3.165750e-44  8.093538e-10
orbit47         -7.459500e-46 -2.362004e-11
orbit48          5.118649e-47 -3.691311e-12
orbit49          7.005325e-44  1.683493e-09
orbit50         -2.538200e-45 -9.989501e-11
orbit51          6.151836e-44  1.571809e-09
orbit52          7.795353e-44  1.912754e-09
orbit53         -7.277324e-46 -3.740334e-11
orbit54          1.420775e-43  3.526319e-09
orbit55          2.048182e-44  5.101498e-10
orbit56          7.898215e-43  1.985071e-08
orbit57         -6.800442e-45 -2.115896e-10
orbit58         -9.043880e-45 -2.620138e-10
orbit59          1.410137e-43  3.547998e-09
orbit60         -4.477378e-45 -1.814538e-10
orbit61         -2.317696e-44 -6.607622e-10
orbit62          1.545280e-42  3.942224e-08
orbit63         -8.662465e-45 -4.821061e-10
orbit64         -8.842311e-44 -2.656325e-09
orbit65          1.738592e-42  4.418728e-08
orbit66         -4.946831e-44 -1.658280e-09
orbit67         -2.075636e-44 -6.937088e-10
orbit68         -1.182373e-43 -4.120220e-09
orbit69         -1.320663e-42 -3.661427e-08
orbit70         -1.012243e-42 -3.034775e-08
orbit71         -3.921829e-43 -1.132479e-08
orbit72         -9.593413e-42 -2.625415e-07
AP              -1.111431e-38 -2.984031e-04
bet             -6.125472e-46 -1.948300e-11
ecc             -1.233104e-39 -2.842072e-05
eccrad          -7.398624e-39 -1.705230e-04
close            3.009884e-37  7.706249e-03
constraint      -7.313003e-37 -1.907681e-02
coreness         2.177276e-39  5.624683e-05
knn             -2.191054e-41 -6.411012e-07
hubscore         5.868704e-38  1.487188e-03
pagerank        -1.236941e-35 -3.364641e-01
trans           -8.050914e-38 -2.149971e-03
evcent           5.901630e-38  1.495524e-03
first            3.928990e-41  1.004767e-06
upto_second      3.831082e-42  9.760995e-08
upto_third       9.119406e-42  2.361902e-07
upto_fourth      1.002154e-40  2.584246e-06
upto_fifth       8.600082e-40  2.220476e-05
upto_sixth       7.301572e-39  1.915216e-04
second           3.916174e-42  9.975347e-08
third            1.063959e-42  3.356390e-08
fourth          -9.953660e-42 -2.578637e-07
fifth           -1.104253e-40 -2.847021e-06
sixth           -8.563001e-40 -2.202385e-05
ratio1          -1.019015e-40 -2.733023e-06
ratio2          -2.749406e-39 -7.143939e-05
ratio3          -8.545401e-38 -2.217158e-03
ratio4           3.571477e-37  9.426348e-03
ratio5           1.470816e-37  3.893972e-03
ratio6          -3.787245e-38 -9.867959e-04
selfinter       -5.862445e-39 -1.589824e-04
walktrap_vertex  1.484777e-38  3.998795e-04
bigcom1         -2.010199e-38 -5.302628e-04
bigcom2          0.000000e+00  0.000000e+00
bigcom3          4.263266e-38  1.140358e-03
bigcom4          8.701665e-39  2.289827e-04
bigcom6          0.000000e+00  0.000000e+00
bigcom8         -1.957819e-38 -5.233194e-04
bigcom9         -3.943337e-38 -1.041209e-03
bigcom11         0.000000e+00  0.000000e+00
bigcom13        -3.931531e-38 -1.037654e-03
bigcom15        -3.939394e-38 -1.037700e-03
bigcom16         0.000000e+00  0.000000e+00
bigcom21         2.141414e-37  5.712976e-03
bigcom22        -3.252667e-39 -8.932791e-05
bigcom24         0.000000e+00  0.000000e+00
bigcom26        -3.947289e-38 -1.047331e-03
bigcom28        -1.986074e-39 -5.540530e-05
bigcom30        -3.951248e-38 -1.046083e-03
bigcom31         0.000000e+00  0.000000e+00
bigcom32        -3.927611e-38 -1.043464e-03
bigcom33         0.000000e+00  0.000000e+00
bigcom34         0.000000e+00  0.000000e+00
bigcom36         0.000000e+00  0.000000e+00
bigcom37         0.000000e+00  0.000000e+00
bigcom38         0.000000e+00  0.000000e+00
bigcom39        -3.927611e-38 -1.042562e-03
bigcom40         5.165093e-39  1.354428e-04
bigcom43         0.000000e+00  0.000000e+00
bigcom44        -3.991281e-38 -1.058746e-03
bigcom46        -3.927611e-38 -1.032323e-03
bigcom47         0.000000e+00  0.000000e+00
bigcom49         0.000000e+00  0.000000e+00
bigcom50         0.000000e+00  0.000000e+00
bigcom51         0.000000e+00  0.000000e+00
bigcom52         0.000000e+00  0.000000e+00
bigcom54         0.000000e+00  0.000000e+00
bigcom56         0.000000e+00  0.000000e+00
bigcom62         0.000000e+00  0.000000e+00
bigcom66         0.000000e+00  0.000000e+00
bigcom68         0.000000e+00  0.000000e+00
bigcom69         0.000000e+00  0.000000e+00
bigcom71        -3.927611e-38 -1.040837e-03
bigcom72         0.000000e+00  0.000000e+00
bigcom73         0.000000e+00  0.000000e+00
bigcom74         0.000000e+00  0.000000e+00
bigcom75         0.000000e+00  0.000000e+00
bigcom76         0.000000e+00  0.000000e+00
bigcom77         0.000000e+00  0.000000e+00
bigcom79         0.000000e+00  0.000000e+00
bigcom80         0.000000e+00  0.000000e+00
bigcom82        -3.927611e-38 -1.038188e-03
bigcom83         0.000000e+00  0.000000e+00
bigcom84         0.000000e+00  0.000000e+00
bigcom85         0.000000e+00  0.000000e+00
bigcom87         0.000000e+00  0.000000e+00
bigcom89         0.000000e+00  0.000000e+00
bigcom91         0.000000e+00  0.000000e+00
bigcom92        -3.931531e-38 -1.035420e-03
bigcom93         0.000000e+00  0.000000e+00
bigcom96         0.000000e+00  0.000000e+00
bigcom97        -3.927611e-38 -1.038409e-03
bigcom98         0.000000e+00  0.000000e+00
bigcom99         0.000000e+00  0.000000e+00
bigcom101        4.667433e-37  1.243399e-02
bigcom104       -3.927611e-38 -1.044588e-03
bigcom106        0.000000e+00  0.000000e+00
bigcom109        0.000000e+00  0.000000e+00
bigcom113        0.000000e+00  0.000000e+00
bigcom116       -3.931531e-38 -1.040963e-03
bigcom120        0.000000e+00  0.000000e+00
bigcom123        0.000000e+00  0.000000e+00
bigcom126        0.000000e+00  0.000000e+00
bigcom127        0.000000e+00  0.000000e+00
bigcom137        0.000000e+00  0.000000e+00
bigcom139        0.000000e+00  0.000000e+00
bigcom140        0.000000e+00  0.000000e+00
bigcom143        0.000000e+00  0.000000e+00
bigcom145        0.000000e+00  0.000000e+00
bigcom146        0.000000e+00  0.000000e+00
bigcom147        4.667433e-37  1.245005e-02
bigcom149        0.000000e+00  0.000000e+00
bigcom153        0.000000e+00  0.000000e+00
bigcom154       -3.931531e-38 -1.040062e-03
bigcom156        0.000000e+00  0.000000e+00
bigcom157        0.000000e+00  0.000000e+00
bigcom158        0.000000e+00  0.000000e+00
bigcom160        0.000000e+00  0.000000e+00
bigcom161        0.000000e+00  0.000000e+00
bigcom162        0.000000e+00  0.000000e+00
bigcom164        0.000000e+00  0.000000e+00
bigcom166        0.000000e+00  0.000000e+00
bigcom167       -3.927611e-38 -1.046094e-03
bigcom171        0.000000e+00  0.000000e+00
bigcom173        0.000000e+00  0.000000e+00
bigcom175        0.000000e+00  0.000000e+00
bigcom176        0.000000e+00  0.000000e+00
bigcom177        0.000000e+00  0.000000e+00
bigcom178        0.000000e+00  0.000000e+00
bigcom180        0.000000e+00  0.000000e+00
bigcom181       -3.931531e-38 -1.046354e-03
bigcom184        0.000000e+00  0.000000e+00
bigcom186        0.000000e+00  0.000000e+00
bigcom187        0.000000e+00  0.000000e+00
bigcom189        0.000000e+00  0.000000e+00
bigcom194        0.000000e+00  0.000000e+00
bigcom195        0.000000e+00  0.000000e+00
bigcom196        0.000000e+00  0.000000e+00
bigcom204       -3.927611e-38 -1.037762e-03
bigcom205        0.000000e+00  0.000000e+00
bigcom212        0.000000e+00  0.000000e+00
bigcom214        0.000000e+00  0.000000e+00
bigcom222        0.000000e+00  0.000000e+00
bigcom223        0.000000e+00  0.000000e+00
bigcom226        0.000000e+00  0.000000e+00
bigcom227        0.000000e+00  0.000000e+00
bigcom229        0.000000e+00  0.000000e+00
bigcom233        0.000000e+00  0.000000e+00
bigcom236        0.000000e+00  0.000000e+00
bigcom237        0.000000e+00  0.000000e+00
bigcom246        0.000000e+00  0.000000e+00
bigcom248       -3.927611e-38 -1.049656e-03
bigcom249        0.000000e+00  0.000000e+00
bigcom250        0.000000e+00  0.000000e+00
bigcom254        0.000000e+00  0.000000e+00
bigcom266        0.000000e+00  0.000000e+00
bigcom269       -3.927611e-38 -1.038925e-03
bigcom272        0.000000e+00  0.000000e+00
bigcom274       -3.935458e-38 -1.044065e-03
bigcom281        0.000000e+00  0.000000e+00
bigcom291        0.000000e+00  0.000000e+00
bigcom292        0.000000e+00  0.000000e+00
bigcom295        0.000000e+00  0.000000e+00
bigcom299        0.000000e+00  0.000000e+00
bigcom301        0.000000e+00  0.000000e+00
bigcom306        0.000000e+00  0.000000e+00
bigcom309        0.000000e+00  0.000000e+00
bigcom314        0.000000e+00  0.000000e+00
bigcom321       -3.927611e-38 -1.036114e-03
bigcom341        0.000000e+00  0.000000e+00
bigcom350        0.000000e+00  0.000000e+00
bigcom353        0.000000e+00  0.000000e+00
bigcom359        0.000000e+00  0.000000e+00
bigcom363        0.000000e+00  0.000000e+00
bigcom365        0.000000e+00  0.000000e+00
bigcom385        0.000000e+00  0.000000e+00
bigcom386        0.000000e+00  0.000000e+00
bigcom408        0.000000e+00  0.000000e+00
bigcom412        0.000000e+00  0.000000e+00
bigcom480        0.000000e+00  0.000000e+00
spin_vertex     -2.115723e-38 -5.538762e-04
membership_s1    2.376581e-38  6.361772e-04
membership_s3    0.000000e+00  0.000000e+00
membership_s4   -8.889758e-39 -2.407591e-04
membership_s5    2.455433e-38  6.529402e-04
membership_s6   -3.951248e-38 -1.056427e-03
membership_s7   -2.208114e-38 -5.870569e-04
membership_s8    0.000000e+00  0.000000e+00
membership_s9    0.000000e+00  0.000000e+00
membership_s11   0.000000e+00  0.000000e+00
membership_s12   0.000000e+00  0.000000e+00
membership_s14   0.000000e+00  0.000000e+00
membership_s15  -3.951248e-38 -1.054624e-03
membership_s16   0.000000e+00  0.000000e+00
membership_s17   0.000000e+00  0.000000e+00
membership_s18  -3.939394e-38 -1.046472e-03
membership_s20   0.000000e+00  0.000000e+00
membership_s21  -3.931531e-38 -1.050322e-03
membership_s22   0.000000e+00  0.000000e+00
membership_s24   9.718320e-37  2.590753e-02
membership_s25   0.000000e+00  0.000000e+00
membership_s26   0.000000e+00  0.000000e+00
membership_s27   4.605779e-38  1.227708e-03
membership_s28   0.000000e+00  0.000000e+00
membership_s30  -8.487548e-39 -2.291258e-04
membership_s31  -4.007522e-38 -1.060649e-03
membership_s32   2.248904e-38  5.996559e-04
membership_s33   0.000000e+00  0.000000e+00
membership_s36  -1.992199e-38 -5.249010e-04
membership_s37  -3.943337e-38 -1.039554e-03
V1               1.248880e-38  3.445957e-04
V2               3.392253e-38  9.437329e-04
pdi             -1.993951e-36 -5.414800e-02
adhesion        -1.358780e-41 -3.587369e-07
cohesion         2.719377e-41  7.179525e-07
inner            3.473170e-42  9.142093e-08
outer            9.720890e-42  2.547279e-07
ioratio         -1.648586e-37 -4.345011e-03
comsize         -6.832812e-42 -1.804827e-07
[1] "Dataset: high_C Model GBM, run: 2 of 5 2015-06-18 11:56:16"
Iter   TrainDeviance   ValidDeviance   StepSize   Improve
     1        0.3023            -nan     0.0100   -0.0004
     2        0.2990            -nan     0.0100   -0.0003
     3        0.2918            -nan     0.0100    0.0003
     4        0.2883            -nan     0.0100   -0.0002
     5        0.2821            -nan     0.0100   -0.0001
     6        0.2776            -nan     0.0100   -0.0002
     7        0.2732            -nan     0.0100   -0.0004
     8        0.2692            -nan     0.0100   -0.0000
     9        0.2655            -nan     0.0100    0.0000
    10        0.2618            -nan     0.0100    0.0001
    20        0.2341            -nan     0.0100   -0.0002
    40        0.1957            -nan     0.0100   -0.0001
    60        0.1691            -nan     0.0100   -0.0001
    80        0.1493            -nan     0.0100   -0.0000
   100        0.1325            -nan     0.0100   -0.0001
   120        0.1178            -nan     0.0100   -0.0001
   140        0.1070            -nan     0.0100   -0.0002
   160        0.0969            -nan     0.0100   -0.0001
   180        0.0886            -nan     0.0100   -0.0001
   200        0.0810            -nan     0.0100   -0.0001
   203        0.0798            -nan     0.0100   -0.0000

[1] "GBM variable coefficients"
                            var     rel.inf
pagerank               pagerank 3.905441170
walktrap_vertex walktrap_vertex 3.295228836
orbit18                 orbit18 3.016087409
V1                           V1 2.926836225
third                     third 2.861076813
spin_vertex         spin_vertex 2.852598164
ratio5                   ratio5 2.809302469
ratio4                   ratio4 2.785334255
outer                     outer 2.659721791
comsize                 comsize 2.515944465
orbit27                 orbit27 1.990759089
bet                         bet 1.975299067
orbit49                 orbit49 1.966841119
graph20                 graph20 1.749355007
graph5                   graph5 1.731780854
constraint           constraint 1.616565234
V2                           V2 1.616339977
ratio1                   ratio1 1.581449309
graph11                 graph11 1.473749738
orbit50                 orbit50 1.380581198
graph2                   graph2 1.362940139
knn                         knn 1.324651249
orbit4                   orbit4 1.261603462
ratio3                   ratio3 1.246550281
trans                     trans 1.241833721
adhesion               adhesion 1.201713408
graph4                   graph4 1.200959843
sixth                     sixth 1.142921612
inner                     inner 1.066008886
orbit39                 orbit39 1.042511660
cohesion               cohesion 0.948028488
orbit62                 orbit62 0.916429319
ioratio                 ioratio 0.890382522
graph16                 graph16 0.861692888
orbit20                 orbit20 0.823759360
orbit22                 orbit22 0.808687476
orbit36                 orbit36 0.802751077
orbit16                 orbit16 0.802199658
orbit38                 orbit38 0.779311391
graph1                   graph1 0.775014500
orbit54                 orbit54 0.727030793
graph0                   graph0 0.726141603
AP                           AP 0.710978923
ratio2                   ratio2 0.709165918
orbit40                 orbit40 0.702360403
orbit65                 orbit65 0.689939223
graph6                   graph6 0.688550040
graph23                 graph23 0.685435012
orbit56                 orbit56 0.681758753
orbit42                 orbit42 0.653678960
orbit1                   orbit1 0.649198393
orbit24                 orbit24 0.635549165
upto_fifth           upto_fifth 0.634714812
graph10                 graph10 0.624290734
orbit46                 orbit46 0.612156706
orbit63                 orbit63 0.611635391
ratio6                   ratio6 0.588418023
graph15                 graph15 0.586654223
graph22                 graph22 0.564987836
orbit45                 orbit45 0.542383544
orbit2                   orbit2 0.532562760
orbit7                   orbit7 0.516021359
orbit21                 orbit21 0.499146350
orbit9                   orbit9 0.497186186
graph18                 graph18 0.489338950
graph3                   graph3 0.478868805
membership_s21   membership_s21 0.477914350
orbit52                 orbit52 0.451905301
orbit51                 orbit51 0.438744337
orbit6                   orbit6 0.438583839
orbit30                 orbit30 0.436242523
orbit55                 orbit55 0.419438578
fourth                   fourth 0.418763623
graph17                 graph17 0.416753932
orbit59                 orbit59 0.413733299
orbit33                 orbit33 0.404445528
graph19                 graph19 0.400237946
orbit11                 orbit11 0.395787797
bigcom40               bigcom40 0.378527109
orbit37                 orbit37 0.373370292
upto_fourth         upto_fourth 0.361171729
orbit12                 orbit12 0.360212272
graph21                 graph21 0.353038356
graph28                 graph28 0.346607985
orbit5                   orbit5 0.334704568
orbit31                 orbit31 0.321566663
orbit69                 orbit69 0.305717521
orbit13                 orbit13 0.305661885
orbit17                 orbit17 0.300946748
orbit32                 orbit32 0.299094349
fifth                     fifth 0.286716501
orbit19                 orbit19 0.278001671
orbit35                 orbit35 0.274402751
upto_third           upto_third 0.268562773
orbit26                 orbit26 0.263454142
graph14                 graph14 0.258043449
upto_second         upto_second 0.257732776
orbit23                 orbit23 0.254161057
graph13                 graph13 0.252385150
orbit67                 orbit67 0.238173049
graph26                 graph26 0.229558688
graph25                 graph25 0.226291846
orbit68                 orbit68 0.212838304
hubscore               hubscore 0.208916952
orbit47                 orbit47 0.196758460
orbit48                 orbit48 0.195405659
pdi                         pdi 0.185555428
graph9                   graph9 0.184673454
graph12                 graph12 0.176972938
graph27                 graph27 0.174946304
graph8                   graph8 0.170831845
membership_s27   membership_s27 0.168321602
selfinter             selfinter 0.165515621
orbit70                 orbit70 0.158243374
bigcom21               bigcom21 0.151568717
bigcom28               bigcom28 0.151319300
close                     close 0.147123466
orbit61                 orbit61 0.127628866
orbit58                 orbit58 0.127013888
orbit15                 orbit15 0.124478561
orbit57                 orbit57 0.116367088
orbit10                 orbit10 0.105775174
orbit41                 orbit41 0.105564615
graph7                   graph7 0.101348861
orbit28                 orbit28 0.100824858
graph29                 graph29 0.100724531
membership_s5     membership_s5 0.093677885
orbit25                 orbit25 0.084321839
graph24                 graph24 0.084234820
orbit60                 orbit60 0.070512920
orbit53                 orbit53 0.067821709
ecc                         ecc 0.059615114
orbit71                 orbit71 0.052961795
upto_sixth           upto_sixth 0.052631675
membership_s1     membership_s1 0.051055143
coreness               coreness 0.047811532
orbit66                 orbit66 0.041277045
bigcom8                 bigcom8 0.033196437
orbit64                 orbit64 0.030372597
membership_s30   membership_s30 0.029241225
second                   second 0.027471311
membership_s4     membership_s4 0.009961233
bigcom4                 bigcom4 0.009429328
membership_s7     membership_s7 0.006638147
orbit0                   orbit0 0.000000000
orbit3                   orbit3 0.000000000
orbit8                   orbit8 0.000000000
orbit14                 orbit14 0.000000000
orbit29                 orbit29 0.000000000
orbit34                 orbit34 0.000000000
orbit43                 orbit43 0.000000000
orbit44                 orbit44 0.000000000
orbit72                 orbit72 0.000000000
eccrad                   eccrad 0.000000000
evcent                   evcent 0.000000000
first                     first 0.000000000
bigcom1                 bigcom1 0.000000000
bigcom2                 bigcom2 0.000000000
bigcom3                 bigcom3 0.000000000
bigcom6                 bigcom6 0.000000000
bigcom9                 bigcom9 0.000000000
bigcom11               bigcom11 0.000000000
bigcom13               bigcom13 0.000000000
bigcom15               bigcom15 0.000000000
bigcom16               bigcom16 0.000000000
bigcom22               bigcom22 0.000000000
bigcom24               bigcom24 0.000000000
bigcom26               bigcom26 0.000000000
bigcom30               bigcom30 0.000000000
bigcom31               bigcom31 0.000000000
bigcom32               bigcom32 0.000000000
bigcom33               bigcom33 0.000000000
bigcom34               bigcom34 0.000000000
bigcom36               bigcom36 0.000000000
bigcom37               bigcom37 0.000000000
bigcom38               bigcom38 0.000000000
bigcom39               bigcom39 0.000000000
bigcom43               bigcom43 0.000000000
bigcom44               bigcom44 0.000000000
bigcom46               bigcom46 0.000000000
bigcom47               bigcom47 0.000000000
bigcom49               bigcom49 0.000000000
bigcom50               bigcom50 0.000000000
bigcom51               bigcom51 0.000000000
bigcom52               bigcom52 0.000000000
bigcom54               bigcom54 0.000000000
bigcom56               bigcom56 0.000000000
bigcom62               bigcom62 0.000000000
bigcom66               bigcom66 0.000000000
bigcom68               bigcom68 0.000000000
bigcom69               bigcom69 0.000000000
bigcom71               bigcom71 0.000000000
bigcom72               bigcom72 0.000000000
bigcom73               bigcom73 0.000000000
bigcom74               bigcom74 0.000000000
bigcom75               bigcom75 0.000000000
bigcom76               bigcom76 0.000000000
bigcom77               bigcom77 0.000000000
bigcom79               bigcom79 0.000000000
bigcom80               bigcom80 0.000000000
bigcom82               bigcom82 0.000000000
bigcom83               bigcom83 0.000000000
bigcom84               bigcom84 0.000000000
bigcom85               bigcom85 0.000000000
bigcom87               bigcom87 0.000000000
bigcom89               bigcom89 0.000000000
bigcom91               bigcom91 0.000000000
bigcom92               bigcom92 0.000000000
bigcom93               bigcom93 0.000000000
bigcom96               bigcom96 0.000000000
bigcom97               bigcom97 0.000000000
bigcom98               bigcom98 0.000000000
bigcom99               bigcom99 0.000000000
bigcom101             bigcom101 0.000000000
bigcom104             bigcom104 0.000000000
bigcom106             bigcom106 0.000000000
bigcom109             bigcom109 0.000000000
bigcom113             bigcom113 0.000000000
bigcom116             bigcom116 0.000000000
bigcom120             bigcom120 0.000000000
bigcom123             bigcom123 0.000000000
bigcom126             bigcom126 0.000000000
bigcom127             bigcom127 0.000000000
bigcom137             bigcom137 0.000000000
bigcom139             bigcom139 0.000000000
bigcom140             bigcom140 0.000000000
bigcom143             bigcom143 0.000000000
bigcom145             bigcom145 0.000000000
bigcom146             bigcom146 0.000000000
bigcom147             bigcom147 0.000000000
bigcom149             bigcom149 0.000000000
bigcom153             bigcom153 0.000000000
bigcom154             bigcom154 0.000000000
bigcom156             bigcom156 0.000000000
bigcom157             bigcom157 0.000000000
bigcom158             bigcom158 0.000000000
bigcom160             bigcom160 0.000000000
bigcom161             bigcom161 0.000000000
bigcom162             bigcom162 0.000000000
bigcom164             bigcom164 0.000000000
bigcom166             bigcom166 0.000000000
bigcom167             bigcom167 0.000000000
bigcom171             bigcom171 0.000000000
bigcom173             bigcom173 0.000000000
bigcom175             bigcom175 0.000000000
bigcom176             bigcom176 0.000000000
bigcom177             bigcom177 0.000000000
bigcom178             bigcom178 0.000000000
bigcom180             bigcom180 0.000000000
bigcom181             bigcom181 0.000000000
bigcom184             bigcom184 0.000000000
bigcom186             bigcom186 0.000000000
bigcom187             bigcom187 0.000000000
bigcom189             bigcom189 0.000000000
bigcom194             bigcom194 0.000000000
bigcom195             bigcom195 0.000000000
bigcom196             bigcom196 0.000000000
bigcom204             bigcom204 0.000000000
bigcom205             bigcom205 0.000000000
bigcom212             bigcom212 0.000000000
bigcom214             bigcom214 0.000000000
bigcom222             bigcom222 0.000000000
bigcom223             bigcom223 0.000000000
bigcom226             bigcom226 0.000000000
bigcom227             bigcom227 0.000000000
bigcom229             bigcom229 0.000000000
bigcom233             bigcom233 0.000000000
bigcom236             bigcom236 0.000000000
bigcom237             bigcom237 0.000000000
bigcom246             bigcom246 0.000000000
bigcom248             bigcom248 0.000000000
bigcom249             bigcom249 0.000000000
bigcom250             bigcom250 0.000000000
bigcom254             bigcom254 0.000000000
bigcom266             bigcom266 0.000000000
bigcom269             bigcom269 0.000000000
bigcom272             bigcom272 0.000000000
bigcom274             bigcom274 0.000000000
bigcom281             bigcom281 0.000000000
bigcom291             bigcom291 0.000000000
bigcom292             bigcom292 0.000000000
bigcom295             bigcom295 0.000000000
bigcom299             bigcom299 0.000000000
bigcom301             bigcom301 0.000000000
bigcom306             bigcom306 0.000000000
bigcom309             bigcom309 0.000000000
bigcom314             bigcom314 0.000000000
bigcom321             bigcom321 0.000000000
bigcom341             bigcom341 0.000000000
bigcom350             bigcom350 0.000000000
bigcom353             bigcom353 0.000000000
bigcom359             bigcom359 0.000000000
bigcom363             bigcom363 0.000000000
bigcom365             bigcom365 0.000000000
bigcom385             bigcom385 0.000000000
bigcom386             bigcom386 0.000000000
bigcom408             bigcom408 0.000000000
bigcom412             bigcom412 0.000000000
bigcom480             bigcom480 0.000000000
membership_s3     membership_s3 0.000000000
membership_s6     membership_s6 0.000000000
membership_s8     membership_s8 0.000000000
membership_s9     membership_s9 0.000000000
membership_s11   membership_s11 0.000000000
membership_s12   membership_s12 0.000000000
membership_s14   membership_s14 0.000000000
membership_s15   membership_s15 0.000000000
membership_s16   membership_s16 0.000000000
membership_s17   membership_s17 0.000000000
membership_s18   membership_s18 0.000000000
membership_s20   membership_s20 0.000000000
membership_s22   membership_s22 0.000000000
membership_s24   membership_s24 0.000000000
membership_s25   membership_s25 0.000000000
membership_s26   membership_s26 0.000000000
membership_s28   membership_s28 0.000000000
membership_s31   membership_s31 0.000000000
membership_s32   membership_s32 0.000000000
membership_s33   membership_s33 0.000000000
membership_s36   membership_s36 0.000000000
membership_s37   membership_s37 0.000000000
[1] "Dataset: high_C Model RF, run: 2 of 5 2015-06-18 11:56:33"
     |      Out-of-bag   |
Tree |      MSE  %Var(y) |
   1 |  0.06517   190.72 |
   2 |  0.06561   192.02 |
   3 |  0.05989   175.28 |
   4 |  0.05491   160.71 |
   5 |  0.05167   151.21 |
   6 |  0.04865   142.37 |
   7 |  0.04868   142.47 |
   8 |  0.04908   143.63 |
   9 |  0.04926   144.17 |
  10 |  0.04951   144.89 |
  11 |  0.05047   147.69 |
  12 |  0.04759   139.28 |
  13 |  0.04752   139.07 |
  14 |  0.04617   135.11 |
  15 |  0.04552   133.22 |
  16 |  0.04489   131.38 |
  17 |  0.04484   131.22 |
  18 |  0.04374   128.00 |
  19 |  0.04377   128.08 |
  20 |  0.04392   128.53 |
  21 |  0.04331   126.75 |
  22 |  0.04329   126.70 |
  23 |   0.0433   126.71 |
  24 |  0.04318   126.37 |
  25 |    0.043   125.84 |
  26 |  0.04304   125.97 |
  27 |  0.04272   125.03 |
  28 |  0.04268   124.90 |
  29 |  0.04231   123.84 |
  30 |  0.04205   123.06 |
  31 |    0.042   122.91 |
  32 |  0.04186   122.49 |
  33 |  0.04179   122.30 |
  34 |   0.0421   123.20 |
  35 |  0.04173   122.14 |
  36 |  0.04163   121.84 |
  37 |  0.04161   121.79 |
  38 |  0.04152   121.51 |
  39 |  0.04149   121.43 |
  40 |  0.04147   121.35 |
  41 |  0.04139   121.14 |
  42 |  0.04146   121.34 |
  43 |  0.04126   120.76 |
  44 |  0.04123   120.66 |
  45 |  0.04118   120.51 |
  46 |  0.04121   120.60 |
  47 |  0.04124   120.69 |
  48 |  0.04116   120.46 |
  49 |  0.04124   120.70 |
  50 |  0.04114   120.39 |
  51 |  0.04106   120.15 |
  52 |  0.04096   119.87 |
  53 |  0.04108   120.23 |
  54 |  0.04101   120.01 |
  55 |  0.04098   119.94 |
  56 |  0.04102   120.05 |
  57 |    0.041   120.00 |
  58 |  0.04111   120.32 |
  59 |  0.04123   120.67 |
  60 |  0.04122   120.62 |
  61 |  0.04128   120.81 |
  62 |  0.04116   120.46 |
  63 |  0.04112   120.35 |
  64 |  0.04109   120.26 |
  65 |  0.04114   120.39 |
  66 |  0.04122   120.63 |
  67 |  0.04128   120.82 |
  68 |  0.04134   120.99 |
  69 |  0.04129   120.85 |
  70 |  0.04114   120.40 |
  71 |  0.04108   120.23 |
  72 |  0.04101   120.00 |
  73 |  0.04109   120.25 |
  74 |  0.04125   120.71 |
  75 |   0.0412   120.56 |
  76 |  0.04116   120.46 |
  77 |   0.0412   120.58 |
  78 |  0.04119   120.55 |
  79 |  0.04115   120.42 |
  80 |  0.04123   120.65 |
  81 |  0.04113   120.36 |
  82 |  0.04116   120.46 |
  83 |  0.04113   120.37 |
  84 |  0.04112   120.34 |
  85 |  0.04114   120.39 |
  86 |  0.04114   120.39 |
  87 |  0.04112   120.34 |
  88 |  0.04111   120.30 |
  89 |  0.04105   120.14 |
  90 |  0.04103   120.09 |
  91 |  0.04084   119.51 |
  92 |  0.04088   119.64 |
  93 |   0.0409   119.71 |
  94 |  0.04087   119.62 |
  95 |  0.04086   119.57 |
  96 |  0.04086   119.58 |
  97 |  0.04083   119.48 |
  98 |  0.04082   119.45 |
  99 |  0.04075   119.26 |
 100 |  0.04078   119.34 |
[1] "Random Forest variable coefficients"
                      %IncMSE IncNodePurity
graph5           2.522873e-03  1.657779e-01
graph6           3.061599e-04  5.706579e-02
graph7           1.842389e-03  8.299412e-02
graph8           1.415675e-03  4.053400e-02
graph9           3.640231e-03  9.821998e-02
graph10          4.092538e-04  1.478101e-01
graph11          2.601338e-03  2.463882e-01
graph12          7.007169e-04  5.456877e-02
graph13          1.370567e-04  3.052970e-02
graph14          3.512969e-04  1.205376e-01
graph15          3.561310e-03  2.029886e-01
graph16          8.277169e-04  2.047215e-01
graph17          1.423294e-04  5.091447e-02
graph18          2.495485e-04  4.449419e-03
graph19          3.792542e-04  5.877209e-02
graph20          3.391568e-03  4.082577e-01
graph21          3.728786e-03  1.698635e-01
graph22          1.467507e-03  1.963579e-01
graph23          5.947247e-03  2.527806e-01
graph24          2.252132e-03  9.226220e-02
graph25          2.108131e-03  7.166343e-02
graph26          8.026481e-04  1.026507e-01
graph27          3.420839e-03  2.094508e-01
graph28          3.022610e-03  1.727648e-01
graph29          5.111926e-05  1.327975e-02
orbit0           1.119166e-03  7.636652e-02
orbit1           1.356053e-03  1.167925e-01
orbit2           4.877185e-04  1.590549e-01
orbit3           6.572328e-04  8.892262e-02
orbit4           6.257252e-03  2.208819e-01
orbit5           4.366458e-04  1.135561e-01
orbit6           1.029242e-03  1.625468e-01
orbit7           1.145056e-03  1.231559e-01
orbit8           5.031100e-04  5.732811e-02
orbit9           1.260929e-03  1.191781e-01
orbit10          9.393546e-04  4.646913e-02
orbit11          5.828770e-04  5.362408e-02
orbit12          1.016192e-03  6.896405e-02
orbit13          9.522446e-04  7.987426e-02
orbit14          9.787331e-04  5.702492e-02
orbit15          5.708748e-03  1.801937e-01
orbit16          2.077726e-03  1.477077e-01
orbit17          2.114465e-03  1.005921e-01
orbit18          1.060947e-02  1.013685e+00
orbit19          1.243975e-03  1.339011e-01
orbit20          3.052990e-03  2.728865e-01
orbit21          8.369347e-04  1.114830e-01
orbit22          7.383773e-03  3.821454e-01
orbit23          1.832421e-03  1.914008e-01
orbit24          1.923915e-03  9.225496e-02
orbit25          2.246344e-04  6.941870e-02
orbit26          2.903852e-03  1.700644e-01
orbit27          6.051948e-03  5.191916e-01
orbit28          4.519257e-03  1.638374e-01
orbit29          8.479375e-04  9.800558e-02
orbit30          2.498941e-04  1.353800e-01
orbit31          1.449394e-03  2.499315e-01
orbit32          7.237878e-04  9.761496e-03
orbit33          2.226744e-03  1.363024e-01
orbit34          1.588542e-03  1.338077e-01
orbit35          7.936920e-04  1.208024e-01
orbit36          2.402683e-03  1.477146e-01
orbit37          3.239435e-03  2.318349e-01
orbit38          1.927198e-03  2.247987e-01
orbit39          3.056047e-03  2.750619e-01
orbit40          4.893723e-04  9.353113e-02
orbit41          1.241534e-03  1.393357e-01
orbit42         -1.762627e-04  1.850405e-01
orbit43          1.098901e-04  2.333333e-02
orbit44          7.437697e-04  4.817437e-02
orbit45          4.001223e-04  3.044602e-01
orbit46          1.503643e-03  9.173951e-02
orbit47          4.063758e-03  1.770627e-01
orbit48          9.407143e-04  8.933909e-02
orbit49          5.721253e-03  4.080665e-01
orbit50          3.776169e-03  5.754530e-01
orbit51          1.199413e-03  9.461267e-02
orbit52          9.884096e-04  9.789382e-02
orbit53          8.083652e-04  1.119143e-01
orbit54          3.649155e-03  1.981935e-01
orbit55          1.887179e-03  1.403348e-01
orbit56          2.063371e-03  3.134751e-01
orbit57          2.854338e-03  1.473071e-01
orbit58          6.726887e-04  6.271975e-02
orbit59          1.256625e-03  7.185721e-02
orbit60          6.827813e-04  6.148527e-02
orbit61          8.040626e-05  8.246502e-02
orbit62          4.614253e-03  3.347537e-01
orbit63          2.439712e-03  2.691454e-01
orbit64          1.062302e-03  1.486845e-01
orbit65          5.975199e-03  3.457321e-01
orbit66          2.813724e-03  4.182253e-02
orbit67          2.054193e-04  4.445429e-02
orbit68          5.157504e-03  1.086120e-01
orbit69          2.568466e-05  1.387400e-01
orbit70          6.078276e-03  1.408568e-01
orbit71          1.352314e-03  4.269685e-02
orbit72          1.136392e-03  9.208592e-02
AP               2.215073e-04  7.509908e-02
bet              8.387058e-04  2.641771e-01
ecc             -2.673797e-05  1.773810e-02
eccrad           0.000000e+00  1.500000e-02
close            1.883473e-03  1.464745e-01
constraint       1.723462e-03  2.691098e-01
coreness         0.000000e+00  3.627307e-17
knn              1.497351e-03  1.824057e-01
hubscore         5.370039e-04  2.209793e-01
pagerank         5.847637e-03  7.668505e-01
trans            4.288308e-04  2.149056e-01
evcent           9.173662e-04  9.204107e-02
first            2.241043e-04  8.998810e-02
upto_second      9.880419e-04  1.589591e-01
upto_third       4.116099e-04  1.277457e-01
upto_fourth      3.212231e-03  2.590361e-01
upto_fifth       7.801103e-04  2.006457e-01
upto_sixth       6.887052e-06  4.077020e-02
second           1.128632e-03  1.002012e-01
third            2.847302e-03  6.813766e-01
fourth           2.929079e-03  1.957814e-01
fifth            2.671567e-03  1.597292e-01
sixth            1.359880e-03  2.752401e-01
ratio1           1.149056e-03  3.317483e-01
ratio2           1.070001e-03  1.807334e-01
ratio3           5.561258e-03  3.351350e-01
ratio4           2.315633e-03  4.733893e-01
ratio5           2.620219e-04  5.020666e-01
ratio6           3.498998e-03  3.132028e-01
selfinter        8.281058e-05  7.864880e-02
walktrap_vertex  3.168225e-04  8.236087e-01
bigcom1          0.000000e+00  1.127570e-19
bigcom2          0.000000e+00  0.000000e+00
bigcom3          0.000000e+00  0.000000e+00
bigcom4         -1.367025e-04  2.763889e-02
bigcom6          0.000000e+00  0.000000e+00
bigcom8         -1.019631e-04  2.338421e-02
bigcom9          0.000000e+00  0.000000e+00
bigcom11         0.000000e+00  0.000000e+00
bigcom13         0.000000e+00  0.000000e+00
bigcom15         0.000000e+00  0.000000e+00
bigcom16         0.000000e+00  0.000000e+00
bigcom21        -1.761163e-05  2.197612e-01
bigcom22         0.000000e+00  5.551115e-19
bigcom24         0.000000e+00  0.000000e+00
bigcom26         0.000000e+00  5.551115e-19
bigcom28         6.940471e-04  8.602067e-02
bigcom30         0.000000e+00  0.000000e+00
bigcom31         0.000000e+00  0.000000e+00
bigcom32         0.000000e+00  0.000000e+00
bigcom33         0.000000e+00  0.000000e+00
bigcom34         0.000000e+00  0.000000e+00
bigcom36         0.000000e+00  0.000000e+00
bigcom37         0.000000e+00  0.000000e+00
bigcom38         0.000000e+00  0.000000e+00
bigcom39         0.000000e+00  0.000000e+00
bigcom40         1.968879e-04  3.330516e-02
bigcom43         0.000000e+00  0.000000e+00
bigcom44         0.000000e+00  0.000000e+00
bigcom46         0.000000e+00  0.000000e+00
bigcom47         0.000000e+00  0.000000e+00
bigcom49         0.000000e+00  0.000000e+00
bigcom50         0.000000e+00  0.000000e+00
bigcom51         0.000000e+00  0.000000e+00
bigcom52         0.000000e+00  0.000000e+00
bigcom54         0.000000e+00  0.000000e+00
bigcom56         0.000000e+00  0.000000e+00
bigcom62         0.000000e+00  0.000000e+00
bigcom66         0.000000e+00  0.000000e+00
bigcom68         0.000000e+00  0.000000e+00
bigcom69         0.000000e+00  0.000000e+00
bigcom71         0.000000e+00  0.000000e+00
bigcom72         0.000000e+00  0.000000e+00
bigcom73         0.000000e+00  0.000000e+00
bigcom74         0.000000e+00  0.000000e+00
bigcom75         0.000000e+00  0.000000e+00
bigcom76         0.000000e+00  0.000000e+00
bigcom77         0.000000e+00  0.000000e+00
bigcom79         0.000000e+00  0.000000e+00
bigcom80         0.000000e+00  0.000000e+00
bigcom82         0.000000e+00  0.000000e+00
bigcom83         0.000000e+00  0.000000e+00
bigcom84         0.000000e+00  0.000000e+00
bigcom85         0.000000e+00  0.000000e+00
bigcom87         0.000000e+00  0.000000e+00
bigcom89         0.000000e+00  0.000000e+00
bigcom91         0.000000e+00  0.000000e+00
bigcom92         0.000000e+00  0.000000e+00
bigcom93         0.000000e+00  0.000000e+00
bigcom96         0.000000e+00  0.000000e+00
bigcom97         0.000000e+00  6.938894e-20
bigcom98         0.000000e+00  0.000000e+00
bigcom99         0.000000e+00  0.000000e+00
bigcom101        0.000000e+00  0.000000e+00
bigcom104        0.000000e+00  0.000000e+00
bigcom106        0.000000e+00  0.000000e+00
bigcom109        0.000000e+00  0.000000e+00
bigcom113        0.000000e+00  0.000000e+00
bigcom116        0.000000e+00  6.938894e-20
bigcom120        0.000000e+00  0.000000e+00
bigcom123        0.000000e+00  0.000000e+00
bigcom126        0.000000e+00  0.000000e+00
bigcom127        0.000000e+00  0.000000e+00
bigcom137        0.000000e+00  0.000000e+00
bigcom139        0.000000e+00  0.000000e+00
bigcom140        0.000000e+00  0.000000e+00
bigcom143        0.000000e+00  0.000000e+00
bigcom145        0.000000e+00  0.000000e+00
bigcom146        0.000000e+00  0.000000e+00
bigcom147       -1.407207e-04  5.466550e-01
bigcom149        0.000000e+00  0.000000e+00
bigcom153        0.000000e+00  0.000000e+00
bigcom154        0.000000e+00  0.000000e+00
bigcom156        0.000000e+00  0.000000e+00
bigcom157        0.000000e+00  0.000000e+00
bigcom158        0.000000e+00  0.000000e+00
bigcom160        0.000000e+00  0.000000e+00
bigcom161        0.000000e+00  0.000000e+00
bigcom162        0.000000e+00  0.000000e+00
bigcom164        0.000000e+00  0.000000e+00
bigcom166        0.000000e+00  0.000000e+00
bigcom167        0.000000e+00  0.000000e+00
bigcom171        0.000000e+00  0.000000e+00
bigcom173        0.000000e+00  0.000000e+00
bigcom175        0.000000e+00  0.000000e+00
bigcom176        0.000000e+00  0.000000e+00
bigcom177        0.000000e+00  0.000000e+00
bigcom178        0.000000e+00  0.000000e+00
bigcom180        0.000000e+00  0.000000e+00
bigcom181        0.000000e+00  0.000000e+00
bigcom184        0.000000e+00  0.000000e+00
bigcom186        0.000000e+00  0.000000e+00
bigcom187        0.000000e+00  0.000000e+00
bigcom189        0.000000e+00  6.289685e-01
bigcom194        0.000000e+00  0.000000e+00
bigcom195        0.000000e+00  0.000000e+00
bigcom196        0.000000e+00  0.000000e+00
bigcom204        0.000000e+00  0.000000e+00
bigcom205        0.000000e+00  0.000000e+00
bigcom212        0.000000e+00  0.000000e+00
bigcom214        0.000000e+00  0.000000e+00
bigcom222        0.000000e+00  0.000000e+00
bigcom223        0.000000e+00  0.000000e+00
bigcom226        0.000000e+00  0.000000e+00
bigcom227        0.000000e+00  0.000000e+00
bigcom229        0.000000e+00  0.000000e+00
bigcom233        0.000000e+00  0.000000e+00
bigcom236        0.000000e+00  0.000000e+00
bigcom237        0.000000e+00  0.000000e+00
bigcom246        0.000000e+00  0.000000e+00
bigcom248        0.000000e+00  0.000000e+00
bigcom249        0.000000e+00  0.000000e+00
bigcom250        0.000000e+00  0.000000e+00
bigcom254        0.000000e+00  0.000000e+00
bigcom266        0.000000e+00  0.000000e+00
bigcom269        0.000000e+00  0.000000e+00
bigcom272        0.000000e+00  0.000000e+00
bigcom274        0.000000e+00  6.938894e-20
bigcom281        0.000000e+00  0.000000e+00
bigcom291        0.000000e+00  0.000000e+00
bigcom292        0.000000e+00  0.000000e+00
bigcom295        0.000000e+00  0.000000e+00
bigcom299        0.000000e+00  0.000000e+00
bigcom301        0.000000e+00  0.000000e+00
bigcom306        0.000000e+00  0.000000e+00
bigcom309        0.000000e+00  0.000000e+00
bigcom314        0.000000e+00  0.000000e+00
bigcom321        0.000000e+00  0.000000e+00
bigcom341        0.000000e+00  0.000000e+00
bigcom350        0.000000e+00  0.000000e+00
bigcom353        0.000000e+00  0.000000e+00
bigcom359        0.000000e+00  0.000000e+00
bigcom363        0.000000e+00  0.000000e+00
bigcom365        0.000000e+00  0.000000e+00
bigcom385        0.000000e+00  0.000000e+00
bigcom386        0.000000e+00  0.000000e+00
bigcom408        0.000000e+00  0.000000e+00
bigcom412        0.000000e+00  0.000000e+00
bigcom480        0.000000e+00  0.000000e+00
spin_vertex      6.158313e-04  7.623550e-01
membership_s1    6.049805e-05  2.667683e-02
membership_s3    0.000000e+00  0.000000e+00
membership_s4   -5.434783e-05  3.795815e-02
membership_s5   -4.699130e-05  2.607680e-02
membership_s6    0.000000e+00  0.000000e+00
membership_s7   -3.922361e-05  3.142234e-03
membership_s8    0.000000e+00  0.000000e+00
membership_s9    0.000000e+00  0.000000e+00
membership_s11   0.000000e+00  0.000000e+00
membership_s12   0.000000e+00  0.000000e+00
membership_s14   0.000000e+00  0.000000e+00
membership_s15   0.000000e+00  0.000000e+00
membership_s16   0.000000e+00  0.000000e+00
membership_s17   0.000000e+00  0.000000e+00
membership_s18   0.000000e+00  0.000000e+00
membership_s20   0.000000e+00  0.000000e+00
membership_s21   1.334383e-05  9.250627e-02
membership_s22   0.000000e+00  0.000000e+00
membership_s24   0.000000e+00  0.000000e+00
membership_s25   0.000000e+00  0.000000e+00
membership_s26   0.000000e+00  0.000000e+00
membership_s27   2.977116e-05  5.431767e-02
membership_s28   0.000000e+00  0.000000e+00
membership_s30   0.000000e+00  2.428613e-19
membership_s31   0.000000e+00  0.000000e+00
membership_s32   0.000000e+00  5.113043e-03
membership_s33   0.000000e+00  0.000000e+00
membership_s36   0.000000e+00  1.734723e-20
membership_s37   0.000000e+00  0.000000e+00
V1               3.225837e-03  8.284940e-01
V2               8.670636e-04  4.299728e-01
pdi              3.696553e-04  1.243901e-01
adhesion         1.052857e-02  4.343460e-01
cohesion         9.871235e-03  3.626444e-01
inner            4.506042e-04  2.655447e-01
outer            4.895430e-04  4.319637e-01
ioratio          2.152375e-03  3.344459e-01
comsize          1.668797e-03  6.558439e-01
[1] "Dataset: high_C Model GLM, run: 2 of 5 2015-06-18 11:56:41"
[1] "glmnet variable coefficients"
                         [,1]          [,2]
(Intercept)     -3.304267e+00 -4.833112e+00
graph0           6.879355e-41  1.752525e-06
graph1           3.506952e-45  4.280225e-11
graph2           1.063119e-41  2.601881e-07
graph3           1.070068e-45  2.583613e-11
graph4          -2.568623e-47 -7.362329e-13
graph5           9.204324e-43  2.358596e-08
graph6           1.005865e-45  1.015197e-11
graph7           3.393809e-43  8.203561e-09
graph8          -2.396706e-42 -7.495464e-08
graph9           3.373920e-47  8.385792e-13
graph10         -3.031244e-49 -9.794067e-15
graph11         -5.806519e-50 -1.642486e-15
graph12          4.743142e-48  1.131215e-14
graph13          2.785676e-46  6.626064e-12
graph14         -5.811288e-48 -1.670934e-13
graph15          2.364379e-44  5.971137e-10
graph16          1.747171e-46  4.174375e-12
graph17          7.770308e-49 -7.567066e-13
graph18         -5.219992e-46 -3.101164e-11
graph19          6.583729e-46  1.396682e-11
graph20          1.047206e-43  2.715916e-09
graph21          8.095172e-45  1.948921e-10
graph22          4.848843e-44  1.223559e-09
graph23         -1.971791e-45 -7.298387e-11
graph24          2.924197e-45  4.292914e-11
graph25          9.484676e-44  2.323725e-09
graph26          1.530597e-44  2.631808e-10
graph27          8.810204e-44  1.510595e-09
graph28         -2.313317e-43 -7.108344e-09
graph29         -9.710566e-42 -2.655645e-07
orbit0           6.879355e-41  1.752442e-06
orbit1           1.461625e-42  3.660530e-08
orbit2           9.280609e-46 -2.335534e-11
orbit3           1.063119e-41  2.601609e-07
orbit4           7.214873e-44  1.854967e-09
orbit5           8.247623e-46  1.939133e-11
orbit6          -4.338945e-45 -1.157509e-10
orbit7          -2.396404e-47 -6.904691e-13
orbit8           9.204324e-43  2.358481e-08
orbit9           3.548455e-43  8.455261e-09
orbit10          2.388784e-44  5.428394e-10
orbit11         -4.687837e-46 -2.834834e-11
orbit12          1.000958e-42  2.342027e-08
orbit13          4.471904e-43  1.088681e-08
orbit14         -2.396706e-42 -7.497309e-08
orbit15          1.980815e-45  5.098583e-11
orbit16          3.743254e-47  9.301438e-13
orbit17          1.297199e-46  3.105402e-12
orbit18          4.915080e-46  1.277762e-11
orbit19         -8.195964e-47 -2.269422e-12
orbit20          1.371607e-47  3.271322e-13
orbit21         -5.182381e-49 -1.537467e-14
orbit22         -7.064486e-48 -1.864693e-13
orbit23         -5.360644e-50 -1.525048e-15
orbit24          5.657350e-45  1.445282e-10
orbit25          7.006226e-47  1.323579e-13
orbit26          4.251605e-49 -1.001539e-13
orbit27          6.289792e-44  1.627240e-09
orbit28          1.012289e-45  2.454578e-11
orbit29          1.967548e-45  4.885975e-11
orbit30          1.199427e-46  1.876277e-12
orbit31         -1.831277e-45 -4.876714e-11
orbit32         -4.670366e-47 -1.383831e-12
orbit33         -5.220411e-48 -1.504086e-13
orbit34          2.364379e-44  5.970416e-10
orbit35          1.550181e-44  3.744398e-10
orbit36          7.519062e-45  1.937363e-10
orbit37          1.720085e-45  4.209708e-11
orbit38          2.713812e-47  3.108424e-13
orbit39         -3.530477e-44 -9.837261e-10
orbit40          7.801872e-46  1.375645e-11
orbit41          1.225164e-45  2.849117e-11
orbit42         -1.060731e-46 -3.609912e-12
orbit43          1.733252e-44  4.036203e-10
orbit44         -4.863161e-45 -1.471212e-10
orbit45          2.260048e-43  5.793964e-09
orbit46          2.819726e-44  7.053959e-10
orbit47          3.025471e-46  2.095457e-12
orbit48          1.101958e-45  2.263014e-11
orbit49          2.086365e-43  5.309073e-09
orbit50          1.232186e-43  3.202241e-09
orbit51          7.344454e-44  1.857402e-09
orbit52          5.109026e-44  1.173927e-09
orbit53          6.540559e-45  1.470684e-10
orbit54          8.586311e-44  2.010449e-09
orbit55          5.636914e-44  1.429979e-09
orbit56          5.678679e-43  1.405701e-08
orbit57         -3.609580e-45 -1.309355e-10
orbit58         -3.624570e-45 -1.292888e-10
orbit59          6.212419e-44  1.423511e-09
orbit60          1.988393e-44  4.447847e-10
orbit61         -1.132229e-44 -3.628799e-10
orbit62          1.594867e-42  4.009671e-08
orbit63          3.385257e-43  8.583356e-09
orbit64         -3.355156e-44 -1.259920e-09
orbit65          9.283200e-43  2.228423e-08
orbit66         -4.469872e-44 -1.594808e-09
orbit67          3.839821e-44  8.080416e-10
orbit68          5.538838e-43  1.340352e-08
orbit69         -1.387848e-42 -3.858955e-08
orbit70         -9.041222e-43 -2.793406e-08
orbit71         -2.873428e-43 -8.818067e-09
orbit72         -9.710566e-42 -2.655980e-07
AP               1.608784e-38  4.210638e-04
bet              1.181987e-45  2.568320e-11
ecc              8.765491e-39  2.319778e-04
eccrad           5.259295e-38  1.391856e-03
close            1.601967e-37  3.969490e-03
constraint      -7.837054e-37 -2.019480e-02
coreness         1.694768e-39  4.320551e-05
knn             -1.582936e-40 -4.151977e-06
hubscore         6.500503e-38  1.629591e-03
pagerank        -5.664785e-36 -1.566484e-01
trans           -9.297058e-38 -2.431338e-03
evcent           6.466835e-38  1.620192e-03
first            6.879355e-41  1.752173e-06
upto_second      1.776250e-42  4.332135e-08
upto_third       4.401926e-42  1.110922e-07
upto_fourth      2.342406e-41  5.600132e-07
upto_fifth       2.257453e-40  5.498473e-06
upto_sixth       4.131320e-39  1.069545e-04
second           1.553365e-42  3.749062e-08
third            1.002116e-42  3.107232e-08
fourth          -4.968777e-42 -1.256018e-07
fifth           -2.543602e-41 -6.066765e-07
sixth           -1.648754e-40 -3.839701e-06
ratio1          -3.268759e-40 -8.513300e-06
ratio2          -9.310488e-40 -2.344754e-05
ratio3          -4.298346e-38 -1.088459e-03
ratio4           1.152359e-36  3.007523e-02
ratio5           1.244433e-37  3.209411e-03
ratio6          -1.235732e-38 -3.084911e-04
selfinter        8.519286e-39  2.217402e-04
walktrap_vertex -2.281877e-39 -5.530992e-05
bigcom1         -2.350678e-39 -5.908398e-05
bigcom2          0.000000e+00  0.000000e+00
bigcom3          3.150003e-39  8.606356e-05
bigcom4         -1.063264e-38 -2.814221e-04
bigcom6          0.000000e+00  0.000000e+00
bigcom8          8.531731e-39  2.244676e-04
bigcom9         -3.585551e-38 -9.404754e-04
bigcom11         0.000000e+00  0.000000e+00
bigcom13        -3.585551e-38 -9.397499e-04
bigcom15        -3.592839e-38 -9.398719e-04
bigcom16         0.000000e+00  0.000000e+00
bigcom21         1.670828e-37  4.403115e-03
bigcom22        -3.652225e-38 -9.654875e-04
bigcom24         0.000000e+00  0.000000e+00
bigcom26        -3.611188e-38 -9.500616e-04
bigcom28         1.810052e-38  4.742753e-04
bigcom30        -3.618581e-38 -9.507728e-04
bigcom31         0.000000e+00  0.000000e+00
bigcom32         0.000000e+00  0.000000e+00
bigcom33         0.000000e+00  0.000000e+00
bigcom34         0.000000e+00  0.000000e+00
bigcom36        -3.581918e-38 -9.416004e-04
bigcom37         0.000000e+00  0.000000e+00
bigcom38         0.000000e+00  0.000000e+00
bigcom39         0.000000e+00  0.000000e+00
bigcom40         8.622022e-39  2.261149e-04
bigcom43         0.000000e+00  0.000000e+00
bigcom44        -3.626004e-38 -9.552340e-04
bigcom46         0.000000e+00  0.000000e+00
bigcom47         0.000000e+00  0.000000e+00
bigcom49         0.000000e+00  0.000000e+00
bigcom50         0.000000e+00  0.000000e+00
bigcom51         0.000000e+00  0.000000e+00
bigcom52         0.000000e+00  0.000000e+00
bigcom54         0.000000e+00  0.000000e+00
bigcom56         0.000000e+00  0.000000e+00
bigcom62         0.000000e+00  0.000000e+00
bigcom66         0.000000e+00  0.000000e+00
bigcom68         0.000000e+00  0.000000e+00
bigcom69         0.000000e+00  0.000000e+00
bigcom71         0.000000e+00  0.000000e+00
bigcom72         0.000000e+00  0.000000e+00
bigcom73        -3.581918e-38 -9.413990e-04
bigcom74         0.000000e+00  0.000000e+00
bigcom75         0.000000e+00  0.000000e+00
bigcom76         0.000000e+00  0.000000e+00
bigcom77         0.000000e+00  0.000000e+00
bigcom79         0.000000e+00  0.000000e+00
bigcom80         0.000000e+00  0.000000e+00
bigcom82        -3.581918e-38 -9.394037e-04
bigcom83         0.000000e+00  0.000000e+00
bigcom84         0.000000e+00  0.000000e+00
bigcom85         0.000000e+00  0.000000e+00
bigcom87         0.000000e+00  0.000000e+00
bigcom89         0.000000e+00  0.000000e+00
bigcom91         0.000000e+00  0.000000e+00
bigcom92        -3.585551e-38 -9.378730e-04
bigcom93         0.000000e+00  0.000000e+00
bigcom96         0.000000e+00  0.000000e+00
bigcom97        -3.585551e-38 -9.419463e-04
bigcom98         0.000000e+00  0.000000e+00
bigcom99         0.000000e+00  0.000000e+00
bigcom101        0.000000e+00  0.000000e+00
bigcom104       -3.581918e-38 -9.395163e-04
bigcom106        0.000000e+00  0.000000e+00
bigcom109        0.000000e+00  0.000000e+00
bigcom113        0.000000e+00  0.000000e+00
bigcom116       -3.581918e-38 -9.408599e-04
bigcom120        0.000000e+00  0.000000e+00
bigcom123        0.000000e+00  0.000000e+00
bigcom126        0.000000e+00  0.000000e+00
bigcom127        0.000000e+00  0.000000e+00
bigcom137        0.000000e+00  0.000000e+00
bigcom139        0.000000e+00  0.000000e+00
bigcom140        0.000000e+00  0.000000e+00
bigcom143        0.000000e+00  0.000000e+00
bigcom145        0.000000e+00  0.000000e+00
bigcom146        0.000000e+00  0.000000e+00
bigcom147        4.702194e-37  1.240338e-02
bigcom149        0.000000e+00  0.000000e+00
bigcom153        0.000000e+00  0.000000e+00
bigcom154       -3.581918e-38 -9.407745e-04
bigcom156        0.000000e+00  0.000000e+00
bigcom157        0.000000e+00  0.000000e+00
bigcom158        0.000000e+00  0.000000e+00
bigcom160        0.000000e+00  0.000000e+00
bigcom161        0.000000e+00  0.000000e+00
bigcom162        0.000000e+00  0.000000e+00
bigcom164        0.000000e+00  0.000000e+00
bigcom166        0.000000e+00  0.000000e+00
bigcom167       -3.585551e-38 -9.409395e-04
bigcom171        0.000000e+00  0.000000e+00
bigcom173        0.000000e+00  0.000000e+00
bigcom175        0.000000e+00  0.000000e+00
bigcom176        0.000000e+00  0.000000e+00
bigcom177        0.000000e+00  0.000000e+00
bigcom178        0.000000e+00  0.000000e+00
bigcom180        0.000000e+00  0.000000e+00
bigcom181       -3.585551e-38 -9.380598e-04
bigcom184        0.000000e+00  0.000000e+00
bigcom186        0.000000e+00  0.000000e+00
bigcom187        0.000000e+00  0.000000e+00
bigcom189        9.753052e-37  2.571430e-02
bigcom194        0.000000e+00  0.000000e+00
bigcom195       -3.581918e-38 -9.381785e-04
bigcom196        0.000000e+00  0.000000e+00
bigcom204        0.000000e+00  0.000000e+00
bigcom205        0.000000e+00  0.000000e+00
bigcom212        0.000000e+00  0.000000e+00
bigcom214        0.000000e+00  0.000000e+00
bigcom222        0.000000e+00  0.000000e+00
bigcom223        0.000000e+00  0.000000e+00
bigcom226        0.000000e+00  0.000000e+00
bigcom227        0.000000e+00  0.000000e+00
bigcom229        0.000000e+00  0.000000e+00
bigcom233        0.000000e+00  0.000000e+00
bigcom236        0.000000e+00  0.000000e+00
bigcom237        0.000000e+00  0.000000e+00
bigcom246        0.000000e+00  0.000000e+00
bigcom248       -3.581918e-38 -9.442779e-04
bigcom249        0.000000e+00  0.000000e+00
bigcom250        0.000000e+00  0.000000e+00
bigcom254        0.000000e+00  0.000000e+00
bigcom266        0.000000e+00  0.000000e+00
bigcom269       -3.581918e-38 -9.415704e-04
bigcom272        0.000000e+00  0.000000e+00
bigcom274       -3.592839e-38 -9.422042e-04
bigcom281        0.000000e+00  0.000000e+00
bigcom291        0.000000e+00  0.000000e+00
bigcom292        0.000000e+00  0.000000e+00
bigcom295        0.000000e+00  0.000000e+00
bigcom299        0.000000e+00  0.000000e+00
bigcom301        0.000000e+00  0.000000e+00
bigcom306        0.000000e+00  0.000000e+00
bigcom309        0.000000e+00  0.000000e+00
bigcom314        0.000000e+00  0.000000e+00
bigcom321       -3.581918e-38 -9.376868e-04
bigcom341        0.000000e+00  0.000000e+00
bigcom350        0.000000e+00  0.000000e+00
bigcom353        0.000000e+00  0.000000e+00
bigcom359        0.000000e+00  0.000000e+00
bigcom363        0.000000e+00  0.000000e+00
bigcom365        0.000000e+00  0.000000e+00
bigcom385        0.000000e+00  0.000000e+00
bigcom386        0.000000e+00  0.000000e+00
bigcom408        0.000000e+00  0.000000e+00
bigcom412        0.000000e+00  0.000000e+00
bigcom480        0.000000e+00  0.000000e+00
spin_vertex      9.043980e-39  2.418806e-04
membership_s1    3.012466e-38  7.973538e-04
membership_s3    0.000000e+00  0.000000e+00
membership_s4   -1.059363e-38 -2.817296e-04
membership_s5    2.339154e-38  6.160452e-04
membership_s6   -3.600156e-38 -9.606518e-04
membership_s7   -1.806470e-38 -4.739787e-04
membership_s8    0.000000e+00  0.000000e+00
membership_s9    0.000000e+00  0.000000e+00
membership_s11   0.000000e+00  0.000000e+00
membership_s12   0.000000e+00  0.000000e+00
membership_s14   0.000000e+00  0.000000e+00
membership_s15  -3.607504e-38 -9.470135e-04
membership_s16   0.000000e+00  0.000000e+00
membership_s17   0.000000e+00  0.000000e+00
membership_s18  -3.607504e-38 -9.471555e-04
membership_s20   0.000000e+00  0.000000e+00
membership_s21   2.176234e-37  5.730458e-03
membership_s22   0.000000e+00  0.000000e+00
membership_s24   0.000000e+00  0.000000e+00
membership_s25   0.000000e+00  0.000000e+00
membership_s26   0.000000e+00  0.000000e+00
membership_s27   8.745256e-39  2.316137e-04
membership_s28   0.000000e+00  0.000000e+00
membership_s30  -3.298164e-39 -8.913895e-05
membership_s31  -3.656002e-38 -9.585996e-04
membership_s32   1.170807e-38  3.092355e-04
membership_s33   0.000000e+00  0.000000e+00
membership_s36  -2.814538e-39 -7.162688e-05
membership_s37  -3.603826e-38 -9.443130e-04
V1               1.557163e-37  4.043178e-03
V2               2.327448e-37  6.136434e-03
pdi             -5.408431e-37 -1.629217e-02
adhesion        -8.171383e-42 -2.138196e-07
cohesion         1.633960e-41  4.275523e-07
inner            4.212671e-43  1.048271e-08
outer           -8.619564e-42 -2.296794e-07
ioratio         -6.058920e-38 -1.572009e-03
comsize          2.613658e-41  6.886911e-07
[1] "Dataset: high_C Model GBM, run: 3 of 5 2015-06-18 11:56:42"
Iter   TrainDeviance   ValidDeviance   StepSize   Improve
     1        0.3350            -nan     0.0100   -0.0004
     2        0.3307            -nan     0.0100    0.0000
     3        0.3269            -nan     0.0100   -0.0004
     4        0.3229            -nan     0.0100   -0.0004
     5        0.3192            -nan     0.0100   -0.0001
     6        0.3156            -nan     0.0100    0.0007
     7        0.3114            -nan     0.0100   -0.0001
     8        0.3072            -nan     0.0100   -0.0001
     9        0.3041            -nan     0.0100   -0.0003
    10        0.3002            -nan     0.0100   -0.0003
    20        0.2710            -nan     0.0100    0.0002
    40        0.2298            -nan     0.0100    0.0000
    60        0.2005            -nan     0.0100   -0.0002
    80        0.1763            -nan     0.0100   -0.0001
   100        0.1570            -nan     0.0100   -0.0001
   120        0.1424            -nan     0.0100   -0.0002
   140        0.1290            -nan     0.0100    0.0001
   160        0.1172            -nan     0.0100   -0.0001
   180        0.1068            -nan     0.0100   -0.0000
   200        0.0983            -nan     0.0100   -0.0001
   203        0.0971            -nan     0.0100   -0.0001

[1] "GBM variable coefficients"
                            var    rel.inf
ratio5                   ratio5 3.83796286
ratio4                   ratio4 3.78506148
walktrap_vertex walktrap_vertex 3.59849215
V1                           V1 3.04865034
outer                     outer 3.02587285
comsize                 comsize 2.69390148
spin_vertex         spin_vertex 2.63896875
pagerank               pagerank 2.35724215
V2                           V2 2.12180564
third                     third 2.04124004
graph5                   graph5 1.98531863
orbit18                 orbit18 1.94770328
ioratio                 ioratio 1.85480530
trans                     trans 1.79809298
graph22                 graph22 1.78300711
orbit27                 orbit27 1.77816969
bigcom21               bigcom21 1.72835972
adhesion               adhesion 1.64236591
graph20                 graph20 1.61307824
graph11                 graph11 1.56780527
graph1                   graph1 1.54275129
knn                         knn 1.36282427
graph0                   graph0 1.21864247
cohesion               cohesion 1.18600747
orbit49                 orbit49 1.16326552
orbit50                 orbit50 1.14761571
orbit36                 orbit36 1.13428712
ratio1                   ratio1 1.07667310
fourth                   fourth 1.06738141
inner                     inner 1.00452585
orbit55                 orbit55 0.99446780
graph2                   graph2 0.94081471
orbit39                 orbit39 0.90814264
graph8                   graph8 0.87408681
orbit24                 orbit24 0.86927810
orbit4                   orbit4 0.85876882
orbit56                 orbit56 0.84665802
orbit6                   orbit6 0.83610656
orbit63                 orbit63 0.79511925
graph29                 graph29 0.79369363
orbit22                 orbit22 0.79213823
graph10                 graph10 0.77727324
orbit62                 orbit62 0.77188849
graph4                   graph4 0.76828057
graph27                 graph27 0.75490407
graph7                   graph7 0.72490033
bet                         bet 0.71706360
constraint           constraint 0.70493205
membership_s27   membership_s27 0.64967688
sixth                     sixth 0.62331765
orbit52                 orbit52 0.60862610
orbit35                 orbit35 0.60814687
orbit46                 orbit46 0.59518875
orbit65                 orbit65 0.54467220
orbit59                 orbit59 0.53840277
graph13                 graph13 0.50976130
upto_sixth           upto_sixth 0.50336577
orbit12                 orbit12 0.49314190
orbit44                 orbit44 0.48257378
graph6                   graph6 0.48015597
graph25                 graph25 0.47374054
graph23                 graph23 0.47266711
selfinter             selfinter 0.47209638
orbit64                 orbit64 0.47193572
orbit45                 orbit45 0.46976920
AP                           AP 0.46531094
orbit68                 orbit68 0.46444179
ratio3                   ratio3 0.44538917
graph28                 graph28 0.44440509
ratio2                   ratio2 0.43274789
orbit19                 orbit19 0.43156622
graph16                 graph16 0.41965021
upto_fifth           upto_fifth 0.40267834
upto_third           upto_third 0.39791888
graph3                   graph3 0.39669643
orbit31                 orbit31 0.39326486
orbit11                 orbit11 0.38014669
orbit53                 orbit53 0.36984177
orbit61                 orbit61 0.36948406
graph15                 graph15 0.34989011
graph9                   graph9 0.34851762
bigcom3                 bigcom3 0.34634181
orbit38                 orbit38 0.33757158
orbit37                 orbit37 0.32412142
orbit2                   orbit2 0.31809786
orbit70                 orbit70 0.30195698
orbit13                 orbit13 0.30114632
graph18                 graph18 0.29609751
orbit9                   orbit9 0.29360252
orbit1                   orbit1 0.29212061
orbit30                 orbit30 0.28709352
orbit25                 orbit25 0.28491762
orbit32                 orbit32 0.28042972
orbit26                 orbit26 0.27738973
ratio6                   ratio6 0.27530244
graph21                 graph21 0.26776326
orbit71                 orbit71 0.26752382
graph17                 graph17 0.26380221
orbit54                 orbit54 0.26161533
orbit15                 orbit15 0.24572074
graph14                 graph14 0.24460801
orbit16                 orbit16 0.24345578
fifth                     fifth 0.21954924
graph12                 graph12 0.21844831
orbit21                 orbit21 0.21139447
graph24                 graph24 0.21105500
orbit69                 orbit69 0.20883129
orbit60                 orbit60 0.19823650
membership_s1     membership_s1 0.19017151
close                     close 0.17787916
orbit40                 orbit40 0.17268314
graph26                 graph26 0.16565364
orbit41                 orbit41 0.15869517
upto_fourth         upto_fourth 0.15732622
membership_s21   membership_s21 0.15347321
orbit5                   orbit5 0.15335391
orbit67                 orbit67 0.14613779
orbit58                 orbit58 0.14560356
orbit29                 orbit29 0.12900479
orbit47                 orbit47 0.12730405
coreness               coreness 0.12704845
orbit17                 orbit17 0.12672805
upto_second         upto_second 0.12265507
membership_s5     membership_s5 0.12056108
orbit66                 orbit66 0.11981309
orbit42                 orbit42 0.11427123
orbit23                 orbit23 0.11005296
graph19                 graph19 0.10951062
orbit33                 orbit33 0.10622787
orbit43                 orbit43 0.10607184
bigcom1                 bigcom1 0.08991683
orbit28                 orbit28 0.08572421
bigcom28               bigcom28 0.07386950
orbit51                 orbit51 0.06562687
orbit20                 orbit20 0.05009225
bigcom40               bigcom40 0.04643195
second                   second 0.04501225
pdi                         pdi 0.04187825
membership_s36   membership_s36 0.04173423
orbit7                   orbit7 0.03922004
hubscore               hubscore 0.03545895
membership_s32   membership_s32 0.02263272
membership_s30   membership_s30 0.01931778
orbit10                 orbit10 0.01436163
bigcom4                 bigcom4 0.01050985
bigcom8                 bigcom8 0.01020877
orbit0                   orbit0 0.00000000
orbit3                   orbit3 0.00000000
orbit8                   orbit8 0.00000000
orbit14                 orbit14 0.00000000
orbit34                 orbit34 0.00000000
orbit48                 orbit48 0.00000000
orbit57                 orbit57 0.00000000
orbit72                 orbit72 0.00000000
ecc                         ecc 0.00000000
eccrad                   eccrad 0.00000000
evcent                   evcent 0.00000000
first                     first 0.00000000
bigcom2                 bigcom2 0.00000000
bigcom6                 bigcom6 0.00000000
bigcom9                 bigcom9 0.00000000
bigcom11               bigcom11 0.00000000
bigcom13               bigcom13 0.00000000
bigcom15               bigcom15 0.00000000
bigcom16               bigcom16 0.00000000
bigcom22               bigcom22 0.00000000
bigcom24               bigcom24 0.00000000
bigcom26               bigcom26 0.00000000
bigcom30               bigcom30 0.00000000
bigcom31               bigcom31 0.00000000
bigcom32               bigcom32 0.00000000
bigcom33               bigcom33 0.00000000
bigcom34               bigcom34 0.00000000
bigcom36               bigcom36 0.00000000
bigcom37               bigcom37 0.00000000
bigcom38               bigcom38 0.00000000
bigcom39               bigcom39 0.00000000
bigcom43               bigcom43 0.00000000
bigcom44               bigcom44 0.00000000
bigcom46               bigcom46 0.00000000
bigcom47               bigcom47 0.00000000
bigcom49               bigcom49 0.00000000
bigcom50               bigcom50 0.00000000
bigcom51               bigcom51 0.00000000
bigcom52               bigcom52 0.00000000
bigcom54               bigcom54 0.00000000
bigcom56               bigcom56 0.00000000
bigcom62               bigcom62 0.00000000
bigcom66               bigcom66 0.00000000
bigcom68               bigcom68 0.00000000
bigcom69               bigcom69 0.00000000
bigcom71               bigcom71 0.00000000
bigcom72               bigcom72 0.00000000
bigcom73               bigcom73 0.00000000
bigcom74               bigcom74 0.00000000
bigcom75               bigcom75 0.00000000
bigcom76               bigcom76 0.00000000
bigcom77               bigcom77 0.00000000
bigcom79               bigcom79 0.00000000
bigcom80               bigcom80 0.00000000
bigcom82               bigcom82 0.00000000
bigcom83               bigcom83 0.00000000
bigcom84               bigcom84 0.00000000
bigcom85               bigcom85 0.00000000
bigcom87               bigcom87 0.00000000
bigcom89               bigcom89 0.00000000
bigcom91               bigcom91 0.00000000
bigcom92               bigcom92 0.00000000
bigcom93               bigcom93 0.00000000
bigcom96               bigcom96 0.00000000
bigcom97               bigcom97 0.00000000
bigcom98               bigcom98 0.00000000
bigcom99               bigcom99 0.00000000
bigcom101             bigcom101 0.00000000
bigcom104             bigcom104 0.00000000
bigcom106             bigcom106 0.00000000
bigcom109             bigcom109 0.00000000
bigcom113             bigcom113 0.00000000
bigcom116             bigcom116 0.00000000
bigcom120             bigcom120 0.00000000
bigcom123             bigcom123 0.00000000
bigcom126             bigcom126 0.00000000
bigcom127             bigcom127 0.00000000
bigcom137             bigcom137 0.00000000
bigcom139             bigcom139 0.00000000
bigcom140             bigcom140 0.00000000
bigcom143             bigcom143 0.00000000
bigcom145             bigcom145 0.00000000
bigcom146             bigcom146 0.00000000
bigcom147             bigcom147 0.00000000
bigcom149             bigcom149 0.00000000
bigcom153             bigcom153 0.00000000
bigcom154             bigcom154 0.00000000
bigcom156             bigcom156 0.00000000
bigcom157             bigcom157 0.00000000
bigcom158             bigcom158 0.00000000
bigcom160             bigcom160 0.00000000
bigcom161             bigcom161 0.00000000
bigcom162             bigcom162 0.00000000
bigcom164             bigcom164 0.00000000
bigcom166             bigcom166 0.00000000
bigcom167             bigcom167 0.00000000
bigcom171             bigcom171 0.00000000
bigcom173             bigcom173 0.00000000
bigcom175             bigcom175 0.00000000
bigcom176             bigcom176 0.00000000
bigcom177             bigcom177 0.00000000
bigcom178             bigcom178 0.00000000
bigcom180             bigcom180 0.00000000
bigcom181             bigcom181 0.00000000
bigcom184             bigcom184 0.00000000
bigcom186             bigcom186 0.00000000
bigcom187             bigcom187 0.00000000
bigcom189             bigcom189 0.00000000
bigcom194             bigcom194 0.00000000
bigcom195             bigcom195 0.00000000
bigcom196             bigcom196 0.00000000
bigcom204             bigcom204 0.00000000
bigcom205             bigcom205 0.00000000
bigcom212             bigcom212 0.00000000
bigcom214             bigcom214 0.00000000
bigcom222             bigcom222 0.00000000
bigcom223             bigcom223 0.00000000
bigcom226             bigcom226 0.00000000
bigcom227             bigcom227 0.00000000
bigcom229             bigcom229 0.00000000
bigcom233             bigcom233 0.00000000
bigcom236             bigcom236 0.00000000
bigcom237             bigcom237 0.00000000
bigcom246             bigcom246 0.00000000
bigcom248             bigcom248 0.00000000
bigcom249             bigcom249 0.00000000
bigcom250             bigcom250 0.00000000
bigcom254             bigcom254 0.00000000
bigcom266             bigcom266 0.00000000
bigcom269             bigcom269 0.00000000
bigcom272             bigcom272 0.00000000
bigcom274             bigcom274 0.00000000
bigcom281             bigcom281 0.00000000
bigcom291             bigcom291 0.00000000
bigcom292             bigcom292 0.00000000
bigcom295             bigcom295 0.00000000
bigcom299             bigcom299 0.00000000
bigcom301             bigcom301 0.00000000
bigcom306             bigcom306 0.00000000
bigcom309             bigcom309 0.00000000
bigcom314             bigcom314 0.00000000
bigcom321             bigcom321 0.00000000
bigcom341             bigcom341 0.00000000
bigcom350             bigcom350 0.00000000
bigcom353             bigcom353 0.00000000
bigcom359             bigcom359 0.00000000
bigcom363             bigcom363 0.00000000
bigcom365             bigcom365 0.00000000
bigcom385             bigcom385 0.00000000
bigcom386             bigcom386 0.00000000
bigcom408             bigcom408 0.00000000
bigcom412             bigcom412 0.00000000
bigcom480             bigcom480 0.00000000
membership_s3     membership_s3 0.00000000
membership_s4     membership_s4 0.00000000
membership_s6     membership_s6 0.00000000
membership_s7     membership_s7 0.00000000
membership_s8     membership_s8 0.00000000
membership_s9     membership_s9 0.00000000
membership_s11   membership_s11 0.00000000
membership_s12   membership_s12 0.00000000
membership_s14   membership_s14 0.00000000
membership_s15   membership_s15 0.00000000
membership_s16   membership_s16 0.00000000
membership_s17   membership_s17 0.00000000
membership_s18   membership_s18 0.00000000
membership_s20   membership_s20 0.00000000
membership_s22   membership_s22 0.00000000
membership_s24   membership_s24 0.00000000
membership_s25   membership_s25 0.00000000
membership_s26   membership_s26 0.00000000
membership_s28   membership_s28 0.00000000
membership_s31   membership_s31 0.00000000
membership_s33   membership_s33 0.00000000
membership_s37   membership_s37 0.00000000
[1] "Dataset: high_C Model RF, run: 3 of 5 2015-06-18 11:57:05"
     |      Out-of-bag   |
Tree |      MSE  %Var(y) |
   1 |  0.07924   202.39 |
   2 |  0.09576   244.59 |
   3 |   0.0897   229.12 |
   4 |  0.07944   202.91 |
   5 |  0.07628   194.83 |
   6 |  0.06878   175.69 |
   7 |  0.07011   179.08 |
   8 |  0.07058   180.27 |
   9 |   0.0658   168.07 |
  10 |   0.0644   164.49 |
  11 |  0.06146   156.97 |
  12 |  0.05858   149.63 |
  13 |  0.05831   148.93 |
  14 |  0.05573   142.34 |
  15 |  0.05441   138.97 |
  16 |   0.0538   137.42 |
  17 |  0.05218   133.29 |
  18 |   0.0514   131.28 |
  19 |  0.05075   129.62 |
  20 |  0.05057   129.16 |
  21 |  0.04971   126.98 |
  22 |  0.04929   125.91 |
  23 |  0.04883   124.72 |
  24 |  0.04842   123.68 |
  25 |  0.04792   122.41 |
  26 |   0.0475   121.32 |
  27 |  0.04759   121.55 |
  28 |  0.04763   121.67 |
  29 |  0.04706   120.21 |
  30 |  0.04655   118.90 |
  31 |  0.04645   118.65 |
  32 |  0.04662   119.08 |
  33 |  0.04657   118.96 |
  34 |  0.04658   118.97 |
  35 |  0.04664   119.14 |
  36 |   0.0463   118.27 |
  37 |  0.04617   117.92 |
  38 |   0.0461   117.74 |
  39 |   0.0461   117.76 |
  40 |  0.04613   117.82 |
  41 |  0.04597   117.41 |
  42 |  0.04591   117.27 |
  43 |  0.04586   117.13 |
  44 |  0.04578   116.94 |
  45 |  0.04561   116.50 |
  46 |  0.04562   116.54 |
  47 |  0.04558   116.41 |
  48 |  0.04552   116.26 |
  49 |  0.04565   116.61 |
  50 |  0.04574   116.83 |
  51 |  0.04556   116.37 |
  52 |  0.04546   116.10 |
  53 |  0.04545   116.10 |
  54 |  0.04534   115.80 |
  55 |  0.04522   115.50 |
  56 |  0.04504   115.05 |
  57 |  0.04502   115.00 |
  58 |  0.04496   114.85 |
  59 |  0.04495   114.81 |
  60 |  0.04506   115.09 |
  61 |  0.04504   115.05 |
  62 |  0.04521   115.48 |
  63 |  0.04536   115.85 |
  64 |  0.04531   115.74 |
  65 |  0.04516   115.36 |
  66 |  0.04512   115.25 |
  67 |  0.04505   115.06 |
  68 |   0.0451   115.19 |
  69 |   0.0451   115.19 |
  70 |  0.04511   115.22 |
  71 |    0.045   114.94 |
  72 |  0.04494   114.79 |
  73 |  0.04489   114.67 |
  74 |  0.04493   114.77 |
  75 |  0.04496   114.83 |
  76 |  0.04492   114.73 |
  77 |  0.04495   114.82 |
  78 |  0.04499   114.91 |
  79 |  0.04498   114.90 |
  80 |  0.04494   114.79 |
  81 |  0.04502   114.99 |
  82 |  0.04507   115.11 |
  83 |  0.04501   114.96 |
  84 |  0.04501   114.97 |
  85 |  0.04506   115.08 |
  86 |  0.04496   114.84 |
  87 |  0.04498   114.90 |
  88 |  0.04494   114.78 |
  89 |  0.04492   114.73 |
  90 |  0.04485   114.55 |
  91 |  0.04488   114.63 |
  92 |  0.04491   114.71 |
  93 |  0.04485   114.56 |
  94 |  0.04485   114.56 |
  95 |   0.0449   114.68 |
  96 |   0.0449   114.69 |
  97 |  0.04492   114.73 |
  98 |  0.04492   114.75 |
  99 |  0.04494   114.80 |
 100 |  0.04493   114.77 |
[1] "Random Forest variable coefficients"
                      %IncMSE IncNodePurity
graph5           4.246475e-04  1.352164e-01
graph6           1.025279e-03  6.878606e-02
graph7           1.806601e-03  1.031295e-01
graph8           3.161383e-03  8.202365e-02
graph9           5.785943e-03  1.613531e-01
graph10          1.408451e-04  4.348885e-02
graph11          6.939858e-03  3.767557e-01
graph12          2.689076e-06  5.843723e-02
graph13          8.734944e-04  8.565440e-02
graph14          2.317134e-03  1.269501e-01
graph15          2.480135e-03  1.335157e-01
graph16          1.708934e-03  1.007662e-01
graph17          8.957401e-04  3.207919e-02
graph18          3.664381e-04  3.467492e-02
graph19          1.702381e-04  9.010505e-02
graph20          5.524966e-04  4.018235e-01
graph21          5.449732e-04  6.126065e-02
graph22          3.620333e-03  3.191325e-01
graph23          9.377279e-04  2.762930e-01
graph24          1.896601e-03  7.248042e-02
graph25          2.432495e-03  1.522535e-01
graph26          1.224290e-03  1.340102e-01
graph27          2.405275e-03  1.378713e-01
graph28          1.885962e-03  7.669974e-02
graph29          5.346794e-03  1.724461e-01
orbit0           5.176450e-04  7.318284e-02
orbit1           3.830274e-04  8.816227e-02
orbit2           1.101479e-03  1.557295e-01
orbit3           4.240513e-03  1.620953e-01
orbit4           2.755183e-03  1.589965e-01
orbit5           2.346542e-03  2.236913e-01
orbit6           3.846716e-03  3.131202e-01
orbit7           5.954693e-04  9.556461e-02
orbit8           6.696693e-04  2.109493e-01
orbit9           6.457321e-04  1.579514e-01
orbit10          8.514725e-04  8.897315e-02
orbit11          3.110441e-03  2.355383e-01
orbit12          3.841618e-03  9.018080e-02
orbit13          1.929046e-03  8.610263e-02
orbit14          1.059300e-03  1.839512e-01
orbit15          3.828952e-04  1.397702e-01
orbit16          3.447542e-03  1.593564e-01
orbit17          1.533365e-03  8.293377e-02
orbit18          3.977770e-03  7.760702e-01
orbit19          1.778327e-03  1.843221e-01
orbit20          4.285196e-03  2.537786e-01
orbit21          3.580053e-03  1.928165e-01
orbit22          6.995524e-03  4.324753e-01
orbit23          1.915457e-03  2.111433e-01
orbit24          3.136047e-03  2.794630e-01
orbit25          2.253008e-03  1.583683e-01
orbit26          2.613600e-03  1.003051e-01
orbit27          1.005960e-02  5.080196e-01
orbit28          1.460116e-03  3.990020e-02
orbit29          7.441969e-04  1.097021e-01
orbit30          4.711674e-03  1.441277e-01
orbit31          4.904649e-03  3.188605e-01
orbit32          2.573567e-03  2.511088e-01
orbit33          3.789355e-04  9.521864e-02
orbit34          5.703472e-03  3.873084e-01
orbit35          1.504322e-03  1.514404e-01
orbit36          1.911208e-03  2.575368e-01
orbit37         -1.297411e-06  5.594841e-02
orbit38          5.568890e-04  8.225500e-02
orbit39          2.416648e-03  5.583650e-01
orbit40          2.118153e-03  1.014151e-01
orbit41          1.472391e-03  2.217009e-01
orbit42          1.249525e-03  1.128865e-01
orbit43          1.796103e-03  9.509760e-02
orbit44          4.347166e-03  2.083572e-01
orbit45          1.704109e-03  3.357118e-01
orbit46          1.041714e-03  1.069320e-01
orbit47          7.072092e-04  1.141393e-01
orbit48          1.881987e-03  8.140356e-02
orbit49          2.085108e-03  4.048841e-01
orbit50          2.323833e-03  4.042418e-01
orbit51          2.255832e-03  1.774358e-01
orbit52          2.617673e-03  2.226947e-01
orbit53          1.249420e-03  1.561128e-01
orbit54          3.343189e-03  2.075955e-01
orbit55          7.922374e-03  5.273562e-01
orbit56          2.031159e-03  3.464804e-01
orbit57         -2.962290e-05  6.250642e-02
orbit58          2.409018e-03  1.315211e-01
orbit59          4.572275e-03  2.703067e-01
orbit60          7.034325e-04  1.155819e-01
orbit61          5.074890e-04  6.694365e-02
orbit62          4.559920e-03  2.998009e-01
orbit63          1.738545e-03  1.373974e-01
orbit64          1.270533e-03  2.053018e-01
orbit65          4.325123e-03  4.488376e-01
orbit66          7.545736e-04  3.794681e-02
orbit67          1.141883e-03  7.127869e-02
orbit68          3.375367e-03  2.230157e-01
orbit69          3.414207e-03  1.580469e-01
orbit70          7.676014e-04  1.490408e-01
orbit71          2.539023e-03  2.275751e-01
orbit72          1.241084e-03  6.254181e-02
AP               1.241465e-05  4.382609e-03
bet              2.262881e-03  2.588111e-01
ecc              0.000000e+00  2.664535e-17
eccrad           0.000000e+00  0.000000e+00
close            5.927094e-04  7.228496e-02
constraint       1.537320e-03  3.812681e-01
coreness         1.109691e-03  5.843273e-02
knn              2.142755e-03  3.676116e-01
hubscore        -7.124433e-05  6.763398e-02
pagerank         4.591669e-03  8.500365e-01
trans            1.117119e-03  2.978273e-01
evcent           2.686717e-03  1.463895e-01
first            1.833082e-04  1.146478e-01
upto_second      1.787957e-03  1.214863e-01
upto_third       1.647863e-03  1.463439e-01
upto_fourth      1.261562e-03  8.660559e-02
upto_fifth       1.274787e-03  1.677017e-01
upto_sixth       2.920252e-04  4.847199e-02
second           1.232858e-03  8.752869e-02
third            4.356277e-03  9.203483e-01
fourth           2.631736e-03  1.913701e-01
fifth            1.773296e-03  1.893046e-01
sixth            1.015378e-03  1.825670e-01
ratio1           2.490987e-03  3.838235e-01
ratio2           3.962116e-03  2.953300e-01
ratio3           2.233909e-03  2.844182e-01
ratio4           3.232035e-03  7.107004e-01
ratio5          -1.903346e-04  9.819227e-01
ratio6           2.999101e-03  4.340508e-01
selfinter       -2.638522e-05  1.600000e-02
walktrap_vertex  3.478301e-04  5.591027e-01
bigcom1         -2.702703e-05  8.750000e-03
bigcom2          0.000000e+00  0.000000e+00
bigcom3          1.394599e-04  1.638158e-01
bigcom4          0.000000e+00  2.761905e-02
bigcom6          0.000000e+00  0.000000e+00
bigcom8          0.000000e+00  5.204170e-20
bigcom9          0.000000e+00  0.000000e+00
bigcom11         0.000000e+00  0.000000e+00
bigcom13         0.000000e+00  0.000000e+00
bigcom15         0.000000e+00  0.000000e+00
bigcom16         0.000000e+00  0.000000e+00
bigcom21         3.828160e-04  6.021654e-01
bigcom22         0.000000e+00  3.053971e-02
bigcom24         0.000000e+00  0.000000e+00
bigcom26         0.000000e+00  6.938894e-20
bigcom28         3.776484e-04  7.439815e-02
bigcom30         0.000000e+00  0.000000e+00
bigcom31         0.000000e+00  0.000000e+00
bigcom32         0.000000e+00  1.110223e-18
bigcom33         0.000000e+00  0.000000e+00
bigcom34         0.000000e+00  0.000000e+00
bigcom36         0.000000e+00  2.220446e-18
bigcom37         0.000000e+00  0.000000e+00
bigcom38         0.000000e+00  0.000000e+00
bigcom39         0.000000e+00  2.220446e-18
bigcom40         2.458712e-04  3.641802e-02
bigcom43         0.000000e+00  0.000000e+00
bigcom44         0.000000e+00  0.000000e+00
bigcom46         0.000000e+00  0.000000e+00
bigcom47         0.000000e+00  0.000000e+00
bigcom49         0.000000e+00  0.000000e+00
bigcom50         0.000000e+00  0.000000e+00
bigcom51         0.000000e+00  0.000000e+00
bigcom52         0.000000e+00  0.000000e+00
bigcom54         0.000000e+00  0.000000e+00
bigcom56         0.000000e+00  0.000000e+00
bigcom62         0.000000e+00  0.000000e+00
bigcom66         0.000000e+00  0.000000e+00
bigcom68         0.000000e+00  0.000000e+00
bigcom69         0.000000e+00  0.000000e+00
bigcom71         0.000000e+00  0.000000e+00
bigcom72         0.000000e+00  0.000000e+00
bigcom73         0.000000e+00  0.000000e+00
bigcom74         0.000000e+00  0.000000e+00
bigcom75         0.000000e+00  0.000000e+00
bigcom76         0.000000e+00  0.000000e+00
bigcom77         0.000000e+00  0.000000e+00
bigcom79         0.000000e+00  0.000000e+00
bigcom80         0.000000e+00  0.000000e+00
bigcom82         0.000000e+00  0.000000e+00
bigcom83         0.000000e+00  0.000000e+00
bigcom84         0.000000e+00  0.000000e+00
bigcom85         0.000000e+00  0.000000e+00
bigcom87         0.000000e+00  0.000000e+00
bigcom89         0.000000e+00  0.000000e+00
bigcom91         0.000000e+00  0.000000e+00
bigcom92         0.000000e+00  1.249001e-18
bigcom93         0.000000e+00  0.000000e+00
bigcom96         0.000000e+00  0.000000e+00
bigcom97         0.000000e+00  0.000000e+00
bigcom98         0.000000e+00  0.000000e+00
bigcom99         0.000000e+00  0.000000e+00
bigcom101       -6.958086e-05  1.959161e-01
bigcom104        0.000000e+00  0.000000e+00
bigcom106        0.000000e+00  0.000000e+00
bigcom109        0.000000e+00  0.000000e+00
bigcom113        0.000000e+00  0.000000e+00
bigcom116        0.000000e+00  1.110223e-18
bigcom120        0.000000e+00  0.000000e+00
bigcom123        0.000000e+00  0.000000e+00
bigcom126        0.000000e+00  0.000000e+00
bigcom127        0.000000e+00  0.000000e+00
bigcom137        0.000000e+00  0.000000e+00
bigcom139        0.000000e+00  0.000000e+00
bigcom140        0.000000e+00  0.000000e+00
bigcom143        0.000000e+00  0.000000e+00
bigcom145        0.000000e+00  0.000000e+00
bigcom146        0.000000e+00  0.000000e+00
bigcom147        0.000000e+00  0.000000e+00
bigcom149        0.000000e+00  0.000000e+00
bigcom153        0.000000e+00  0.000000e+00
bigcom154        0.000000e+00  0.000000e+00
bigcom156        0.000000e+00  0.000000e+00
bigcom157        0.000000e+00  0.000000e+00
bigcom158        0.000000e+00  0.000000e+00
bigcom160        0.000000e+00  0.000000e+00
bigcom161        0.000000e+00  0.000000e+00
bigcom162        0.000000e+00  0.000000e+00
bigcom164        0.000000e+00  0.000000e+00
bigcom166        0.000000e+00  0.000000e+00
bigcom167        0.000000e+00  0.000000e+00
bigcom171        0.000000e+00  0.000000e+00
bigcom173        0.000000e+00  0.000000e+00
bigcom175        0.000000e+00  0.000000e+00
bigcom176        0.000000e+00  0.000000e+00
bigcom177        0.000000e+00  0.000000e+00
bigcom178        0.000000e+00  0.000000e+00
bigcom180        0.000000e+00  0.000000e+00
bigcom181        0.000000e+00  2.498002e-18
bigcom184        0.000000e+00  0.000000e+00
bigcom186        0.000000e+00  0.000000e+00
bigcom187        0.000000e+00  0.000000e+00
bigcom189        0.000000e+00  7.235740e-01
bigcom194        0.000000e+00  0.000000e+00
bigcom195        0.000000e+00  0.000000e+00
bigcom196        0.000000e+00  0.000000e+00
bigcom204        0.000000e+00  0.000000e+00
bigcom205        0.000000e+00  0.000000e+00
bigcom212        0.000000e+00  0.000000e+00
bigcom214        0.000000e+00  0.000000e+00
bigcom222        0.000000e+00  0.000000e+00
bigcom223        0.000000e+00  0.000000e+00
bigcom226        0.000000e+00  0.000000e+00
bigcom227        0.000000e+00  0.000000e+00
bigcom229        0.000000e+00  0.000000e+00
bigcom233        0.000000e+00  0.000000e+00
bigcom236        0.000000e+00  0.000000e+00
bigcom237        0.000000e+00  0.000000e+00
bigcom246        0.000000e+00  0.000000e+00
bigcom248        0.000000e+00  0.000000e+00
bigcom249        0.000000e+00  0.000000e+00
bigcom250        0.000000e+00  0.000000e+00
bigcom254        0.000000e+00  0.000000e+00
bigcom266        0.000000e+00  0.000000e+00
bigcom269        0.000000e+00  0.000000e+00
bigcom272        0.000000e+00  0.000000e+00
bigcom274        0.000000e+00  0.000000e+00
bigcom281        0.000000e+00  0.000000e+00
bigcom291        0.000000e+00  0.000000e+00
bigcom292        0.000000e+00  0.000000e+00
bigcom295        0.000000e+00  0.000000e+00
bigcom299        0.000000e+00  0.000000e+00
bigcom301        0.000000e+00  0.000000e+00
bigcom306        0.000000e+00  0.000000e+00
bigcom309        0.000000e+00  0.000000e+00
bigcom314        0.000000e+00  0.000000e+00
bigcom321        0.000000e+00  0.000000e+00
bigcom341        0.000000e+00  0.000000e+00
bigcom350        0.000000e+00  0.000000e+00
bigcom353        0.000000e+00  0.000000e+00
bigcom359        0.000000e+00  0.000000e+00
bigcom363        0.000000e+00  0.000000e+00
bigcom365        0.000000e+00  0.000000e+00
bigcom385        0.000000e+00  0.000000e+00
bigcom386        0.000000e+00  0.000000e+00
bigcom408        0.000000e+00  0.000000e+00
bigcom412        0.000000e+00  0.000000e+00
bigcom480        0.000000e+00  0.000000e+00
spin_vertex     -6.887625e-05  8.375088e-01
membership_s1    8.448278e-04  1.914502e-01
membership_s3    0.000000e+00  0.000000e+00
membership_s4    1.019275e-05  2.607876e-02
membership_s5   -1.237958e-05  1.015202e-02
membership_s6    0.000000e+00  0.000000e+00
membership_s7    0.000000e+00  6.938894e-20
membership_s8    0.000000e+00  0.000000e+00
membership_s9    0.000000e+00  0.000000e+00
membership_s11   0.000000e+00  0.000000e+00
membership_s12   0.000000e+00  0.000000e+00
membership_s14   0.000000e+00  0.000000e+00
membership_s15   0.000000e+00  2.775558e-19
membership_s16   0.000000e+00  0.000000e+00
membership_s17   0.000000e+00  0.000000e+00
membership_s18   0.000000e+00  0.000000e+00
membership_s20   0.000000e+00  0.000000e+00
membership_s21   2.267783e-06  1.330677e-01
membership_s22   0.000000e+00  0.000000e+00
membership_s24   0.000000e+00  6.992871e-01
membership_s25   0.000000e+00  0.000000e+00
membership_s26   0.000000e+00  0.000000e+00
membership_s27   1.014529e-05  1.627172e-01
membership_s28   0.000000e+00  0.000000e+00
membership_s30   1.883274e-04  5.606584e-03
membership_s31   0.000000e+00  4.163336e-19
membership_s32  -2.811961e-05  3.024856e-02
membership_s33   0.000000e+00  0.000000e+00
membership_s36   0.000000e+00  0.000000e+00
membership_s37   0.000000e+00  1.110223e-18
V1               3.553333e-03  8.426797e-01
V2               8.269227e-04  4.602948e-01
pdi             -4.355459e-05  7.886215e-02
adhesion         1.128307e-02  5.226625e-01
cohesion         1.051845e-02  4.427413e-01
inner            3.976457e-03  4.649233e-01
outer            1.241173e-03  6.317623e-01
ioratio          4.039619e-03  6.647118e-01
comsize          1.275344e-03  8.359719e-01
[1] "Dataset: high_C Model GLM, run: 3 of 5 2015-06-18 11:57:17"
[1] "glmnet variable coefficients"
                         [,1]          [,2]
(Intercept)     -3.157000e+00 -8.332240e+02
graph0           6.432219e-41  6.507180e-05
graph1          -1.933138e-45 -1.967181e-08
graph2           1.485915e-41  7.442119e-05
graph3           7.812434e-46  5.219765e-10
graph4          -3.019192e-47 -8.376980e-11
graph5           6.057211e-43 -7.072455e-07
graph6           1.322161e-45  6.011056e-10
graph7           4.970790e-43  3.046467e-06
graph8          -8.462477e-43 -5.144038e-05
graph9           2.603346e-47  5.574052e-11
graph10         -4.382203e-49 -7.829522e-13
graph11         -6.635948e-50 -1.583179e-13
graph12          1.639102e-48 -9.525768e-11
graph13          3.024872e-46  7.298710e-10
graph14         -6.068969e-48 -3.115573e-11
graph15          2.001685e-44  6.813792e-08
graph16          7.893338e-47 -8.182112e-10
graph17          1.917161e-47 -3.544189e-10
graph18          1.615888e-45 -2.853040e-08
graph19          7.376623e-46 -3.291846e-09
graph20          7.307142e-44  2.308827e-07
graph21          7.289153e-45 -2.704576e-08
graph22          6.028395e-44  6.569825e-07
graph23         -1.079443e-45 -5.334256e-08
graph24          6.450911e-45 -6.386292e-08
graph25          8.317668e-44 -5.782134e-07
graph26          3.296530e-44  3.787823e-07
graph27          1.766059e-43 -3.115948e-06
graph28         -5.205159e-44 -9.025202e-07
graph29         -1.084698e-41 -1.616770e-04
orbit0           6.432219e-41  6.353754e-05
orbit1           1.502982e-42  3.154184e-06
orbit2          -4.618503e-45 -2.643080e-08
orbit3           1.485915e-41  7.395888e-05
orbit4           6.896274e-44  1.568299e-07
orbit5           5.304709e-46 -2.078979e-10
orbit6          -3.657271e-45 -6.213383e-09
orbit7          -2.877639e-47 -8.174259e-11
orbit8           6.057211e-43 -7.294949e-07
orbit9           6.282720e-43 -3.588059e-06
orbit10          4.724062e-44  4.788610e-08
orbit11         -1.632092e-45 -7.704619e-10
orbit12          1.532572e-42  1.032040e-06
orbit13          6.499824e-43  4.891379e-06
orbit14         -8.462477e-43 -5.154703e-05
orbit15          2.062767e-45  6.488540e-09
orbit16          2.747537e-47  9.972739e-11
orbit17          9.331609e-47 -8.210529e-10
orbit18          4.141502e-46 -1.425022e-10
orbit19         -1.872397e-47  1.539567e-11
orbit20          1.523723e-47  2.270459e-10
orbit21         -6.705583e-49 -2.211425e-12
orbit22         -6.828026e-48  5.999072e-12
orbit23         -6.207013e-50 -1.632572e-13
orbit24          6.946616e-45  1.457809e-08
orbit25          5.210813e-46 -5.927077e-10
orbit26         -6.470571e-48 -1.183164e-10
orbit27          6.898664e-44  3.111999e-07
orbit28          7.896987e-46 -3.978540e-09
orbit29          2.851862e-45  1.737144e-08
orbit30          4.371191e-47 -9.806034e-10
orbit31         -1.174756e-45 -7.057632e-09
orbit32          9.867968e-48 -9.904113e-10
orbit33         -6.201085e-48 -2.240717e-11
orbit34          2.001685e-44  6.589649e-08
orbit35          1.913074e-44 -1.572690e-07
orbit36          4.680494e-45 -1.677949e-08
orbit37          1.442460e-45 -7.822344e-09
orbit38         -3.995960e-47 -5.302870e-10
orbit39         -1.458769e-45 -1.055554e-06
orbit40          2.731781e-45  1.023670e-08
orbit41          1.669790e-45 -6.325922e-09
orbit42         -1.551060e-46 -6.432450e-11
orbit43          3.989203e-44  1.079987e-07
orbit44         -6.054382e-45 -7.412711e-08
orbit45          2.700507e-43  8.177805e-07
orbit46          3.692355e-44  1.500410e-07
orbit47         -1.659603e-46 -1.447354e-08
orbit48          1.519117e-45 -5.203166e-09
orbit49          6.855361e-44 -4.384079e-07
orbit50          9.066114e-44  3.280341e-07
orbit51          6.536130e-44 -9.825470e-08
orbit52          1.171109e-43  4.290148e-07
orbit53          4.344592e-45 -5.479312e-08
orbit54          1.035421e-43  8.130800e-07
orbit55          7.054558e-44  7.843760e-07
orbit56          6.544884e-43 -1.221403e-05
orbit57          9.476165e-46 -1.330175e-07
orbit58         -5.396826e-45 -2.509578e-08
orbit59          1.754082e-43  9.411819e-07
orbit60          2.251868e-44 -1.458272e-07
orbit61         -1.367946e-44 -3.011525e-07
orbit62          1.415823e-42 -7.474146e-06
orbit63          2.844654e-43  3.800689e-07
orbit64         -1.723263e-44 -3.195369e-06
orbit65          2.010287e-42  1.653732e-05
orbit66          1.876884e-44 -7.693583e-07
orbit67          5.338558e-44  9.977041e-07
orbit68          6.738503e-43  1.489344e-06
orbit69         -1.381328e-42 -3.422651e-05
orbit70         -5.053841e-43 -3.125509e-05
orbit71         -2.445292e-44  2.648586e-06
orbit72         -1.084698e-41 -1.613154e-04
AP               6.602791e-39 -2.641565e-02
bet              5.855598e-46 -2.567580e-08
ecc              9.491906e-39  3.911255e-02
eccrad           5.695144e-38  2.328535e-01
close            2.367394e-37  8.169166e-02
constraint      -9.244896e-37 -1.887531e+00
coreness         2.216783e-39  1.355524e-02
knn             -1.794025e-40  2.675507e-04
hubscore         7.634728e-38  2.774068e-01
pagerank        -8.494657e-36 -1.900666e+02
trans           -6.862344e-38 -6.040992e-02
evcent           7.626724e-38  2.569688e-01
first            6.432219e-41  6.418514e-05
upto_second      2.609605e-42  8.529406e-06
upto_third       7.352060e-42  6.253710e-07
upto_fourth      7.340674e-41 -3.768173e-04
upto_fifth       4.557457e-40 -2.036928e-05
upto_sixth       4.423065e-39  6.241762e-02
second           2.465439e-42  8.888513e-06
third            3.739021e-42 -3.130427e-05
fourth          -8.071113e-42 -3.227063e-06
fifth           -8.309212e-41  4.570919e-04
sixth           -4.382779e-40  1.814288e-03
ratio1          -3.667462e-40 -4.213506e-04
ratio2          -1.834670e-39 -1.600271e-02
ratio3          -7.274316e-38  2.363394e-03
ratio4           4.006824e-37  2.087534e+00
ratio5           3.145564e-37  1.773016e+00
ratio6          -3.362028e-38 -1.218139e-01
selfinter        7.357861e-40 -2.933131e-02
walktrap_vertex  2.413813e-39  2.122730e-01
bigcom1         -2.282571e-38 -3.359768e-02
bigcom2          0.000000e+00  0.000000e+00
bigcom3          5.617524e-38  2.290603e-01
bigcom4          2.696911e-40 -1.563560e-02
bigcom6          0.000000e+00  0.000000e+00
bigcom8         -1.596388e-38 -3.015473e-01
bigcom9         -4.144004e-38 -1.681227e-01
bigcom11         0.000000e+00  0.000000e+00
bigcom13        -4.127073e-38 -2.218033e-01
bigcom15        -4.131292e-38 -1.662911e-01
bigcom16         0.000000e+00  0.000000e+00
bigcom21         3.646724e-37  1.160408e+00
bigcom22         8.804925e-40 -2.793456e-02
bigcom24         0.000000e+00  0.000000e+00
bigcom26        -4.148259e-38 -3.562407e-01
bigcom28         8.140396e-39  1.289399e-01
bigcom30        -4.156794e-38 -3.251054e-01
bigcom31         0.000000e+00  0.000000e+00
bigcom32        -4.127073e-38 -3.024582e-01
bigcom33         0.000000e+00  0.000000e+00
bigcom34         0.000000e+00  0.000000e+00
bigcom36        -4.127073e-38 -2.739514e-01
bigcom37         0.000000e+00  0.000000e+00
bigcom38         0.000000e+00  0.000000e+00
bigcom39        -4.127073e-38 -5.156565e-01
bigcom40         8.210015e-39  1.155808e-01
bigcom43         0.000000e+00  0.000000e+00
bigcom44        -4.191290e-38 -3.919572e-01
bigcom46        -4.127073e-38 -5.098778e-01
bigcom47         0.000000e+00  0.000000e+00
bigcom49         0.000000e+00  0.000000e+00
bigcom50         0.000000e+00  0.000000e+00
bigcom51         0.000000e+00  0.000000e+00
bigcom52         0.000000e+00  0.000000e+00
bigcom54         0.000000e+00  0.000000e+00
bigcom56         0.000000e+00  0.000000e+00
bigcom62         0.000000e+00  0.000000e+00
bigcom66         0.000000e+00  0.000000e+00
bigcom68         0.000000e+00  0.000000e+00
bigcom69         0.000000e+00  0.000000e+00
bigcom71        -4.127073e-38 -2.339993e-01
bigcom72         0.000000e+00  0.000000e+00
bigcom73        -4.127073e-38 -4.829639e-01
bigcom74         0.000000e+00  0.000000e+00
bigcom75         0.000000e+00  0.000000e+00
bigcom76         0.000000e+00  0.000000e+00
bigcom77         0.000000e+00  0.000000e+00
bigcom79         0.000000e+00  0.000000e+00
bigcom80         0.000000e+00  0.000000e+00
bigcom82        -4.127073e-38 -2.909314e-01
bigcom83         0.000000e+00  0.000000e+00
bigcom84         0.000000e+00  0.000000e+00
bigcom85         0.000000e+00  0.000000e+00
bigcom87         0.000000e+00  0.000000e+00
bigcom89         0.000000e+00  0.000000e+00
bigcom91         0.000000e+00  0.000000e+00
bigcom92        -4.135521e-38 -1.609573e-01
bigcom93         0.000000e+00  0.000000e+00
bigcom96         0.000000e+00  0.000000e+00
bigcom97        -4.131292e-38 -3.589244e-01
bigcom98         0.000000e+00  0.000000e+00
bigcom99         0.000000e+00  0.000000e+00
bigcom101        4.647704e-37  5.565084e-01
bigcom104       -4.127073e-38 -1.442646e-01
bigcom106        0.000000e+00  0.000000e+00
bigcom109        0.000000e+00  0.000000e+00
bigcom113        0.000000e+00  0.000000e+00
bigcom116       -4.131292e-38 -4.783411e-01
bigcom120        0.000000e+00  0.000000e+00
bigcom123        0.000000e+00  0.000000e+00
bigcom126        0.000000e+00  0.000000e+00
bigcom127        0.000000e+00  0.000000e+00
bigcom137        0.000000e+00  0.000000e+00
bigcom139        0.000000e+00  0.000000e+00
bigcom140        0.000000e+00  0.000000e+00
bigcom143        0.000000e+00  0.000000e+00
bigcom145        0.000000e+00  0.000000e+00
bigcom146        0.000000e+00  0.000000e+00
bigcom147       -4.127073e-38 -2.782187e-01
bigcom149        0.000000e+00  0.000000e+00
bigcom153        0.000000e+00  0.000000e+00
bigcom154       -4.131292e-38 -1.989784e-01
bigcom156        0.000000e+00  0.000000e+00
bigcom157        0.000000e+00  0.000000e+00
bigcom158        0.000000e+00  0.000000e+00
bigcom160        0.000000e+00  0.000000e+00
bigcom161        0.000000e+00  0.000000e+00
bigcom162        0.000000e+00  0.000000e+00
bigcom164        0.000000e+00  0.000000e+00
bigcom166        0.000000e+00  0.000000e+00
bigcom167       -4.131292e-38 -4.605423e-01
bigcom171        0.000000e+00  0.000000e+00
bigcom173        0.000000e+00  0.000000e+00
bigcom175        0.000000e+00  0.000000e+00
bigcom176        0.000000e+00  0.000000e+00
bigcom177        0.000000e+00  0.000000e+00
bigcom178        0.000000e+00  0.000000e+00
bigcom180        0.000000e+00  0.000000e+00
bigcom181       -4.131292e-38 -1.858461e-01
bigcom184        0.000000e+00  0.000000e+00
bigcom186        0.000000e+00  0.000000e+00
bigcom187        0.000000e+00  0.000000e+00
bigcom189        9.698621e-37  2.917055e+00
bigcom194        0.000000e+00  0.000000e+00
bigcom195       -4.127073e-38 -1.596497e-01
bigcom196        0.000000e+00  0.000000e+00
bigcom204       -4.127073e-38 -4.264623e-01
bigcom205        0.000000e+00  0.000000e+00
bigcom212        0.000000e+00  0.000000e+00
bigcom214        0.000000e+00  0.000000e+00
bigcom222        0.000000e+00  0.000000e+00
bigcom223        0.000000e+00  0.000000e+00
bigcom226        0.000000e+00  0.000000e+00
bigcom227        0.000000e+00  0.000000e+00
bigcom229        0.000000e+00  0.000000e+00
bigcom233        0.000000e+00  0.000000e+00
bigcom236        0.000000e+00  0.000000e+00
bigcom237        0.000000e+00  0.000000e+00
bigcom246        0.000000e+00  0.000000e+00
bigcom248       -4.127073e-38 -1.739667e-01
bigcom249        0.000000e+00  0.000000e+00
bigcom250        0.000000e+00  0.000000e+00
bigcom254        0.000000e+00  0.000000e+00
bigcom266        0.000000e+00  0.000000e+00
bigcom269       -4.127073e-38 -2.364264e-01
bigcom272        0.000000e+00  0.000000e+00
bigcom274       -4.148259e-38 -2.474647e-01
bigcom281        0.000000e+00  0.000000e+00
bigcom291        0.000000e+00  0.000000e+00
bigcom292        0.000000e+00  0.000000e+00
bigcom295        0.000000e+00  0.000000e+00
bigcom299        0.000000e+00  0.000000e+00
bigcom301        0.000000e+00  0.000000e+00
bigcom306        0.000000e+00  0.000000e+00
bigcom309        0.000000e+00  0.000000e+00
bigcom314        0.000000e+00  0.000000e+00
bigcom321        0.000000e+00  0.000000e+00
bigcom341        0.000000e+00  0.000000e+00
bigcom350        0.000000e+00  0.000000e+00
bigcom353        0.000000e+00  0.000000e+00
bigcom359        0.000000e+00  0.000000e+00
bigcom363        0.000000e+00  0.000000e+00
bigcom365        0.000000e+00  0.000000e+00
bigcom385        0.000000e+00  0.000000e+00
bigcom386        0.000000e+00  0.000000e+00
bigcom408        0.000000e+00  0.000000e+00
bigcom412        0.000000e+00  0.000000e+00
bigcom480        0.000000e+00  0.000000e+00
spin_vertex     -8.502245e-39  1.460242e-01
membership_s1    5.089517e-38  4.307562e-01
membership_s3    0.000000e+00  0.000000e+00
membership_s4   -7.963695e-39 -1.211029e-01
membership_s5    1.202908e-38  1.589564e-01
membership_s6   -4.152522e-38 -2.091041e-01
membership_s7   -4.325914e-38 -3.618537e-01
membership_s8    0.000000e+00  0.000000e+00
membership_s9    0.000000e+00  0.000000e+00
membership_s11   0.000000e+00  0.000000e+00
membership_s12   0.000000e+00  0.000000e+00
membership_s14   0.000000e+00  0.000000e+00
membership_s15  -4.161075e-38 -3.168674e-01
membership_s16   0.000000e+00  0.000000e+00
membership_s17   0.000000e+00  0.000000e+00
membership_s18  -4.165365e-38 -3.112875e-01
membership_s20   0.000000e+00  0.000000e+00
membership_s21   2.963790e-37  2.432108e-01
membership_s22   0.000000e+00  0.000000e+00
membership_s24   9.698621e-37  2.733324e+00
membership_s25   0.000000e+00  0.000000e+00
membership_s26   0.000000e+00  0.000000e+00
membership_s27   4.721575e-38  3.215008e-01
membership_s28   0.000000e+00  0.000000e+00
membership_s30   1.854860e-39  3.827932e-02
membership_s31  -4.221948e-38 -2.700415e-01
membership_s32   2.303074e-38  1.407334e-02
membership_s33   0.000000e+00  0.000000e+00
membership_s36  -2.390040e-38 -6.048729e-02
membership_s37  -4.139758e-38 -2.712063e-01
V1               2.037283e-37  3.559895e-01
V2               1.094968e-37  1.557655e+00
pdi             -1.015963e-36 -2.494282e+01
adhesion        -1.700300e-41 -5.624007e-05
cohesion         3.402104e-41  1.132942e-04
inner            3.472804e-42  4.321364e-06
outer            4.915890e-42 -3.214695e-05
ioratio         -1.876835e-37 -4.531768e-01
comsize          8.935283e-42 -1.143612e-04
[1] "Dataset: high_C Model GBM, run: 4 of 5 2015-06-18 11:57:27"
Iter   TrainDeviance   ValidDeviance   StepSize   Improve
     1        0.3259            -nan     0.0100   -0.0005
     2        0.3218            -nan     0.0100   -0.0004
     3        0.3168            -nan     0.0100   -0.0006
     4        0.3106            -nan     0.0100    0.0003
     5        0.3067            -nan     0.0100    0.0001
     6        0.3016            -nan     0.0100   -0.0003
     7        0.2980            -nan     0.0100    0.0002
     8        0.2935            -nan     0.0100   -0.0000
     9        0.2903            -nan     0.0100   -0.0003
    10        0.2871            -nan     0.0100   -0.0004
    20        0.2562            -nan     0.0100   -0.0003
    40        0.2128            -nan     0.0100   -0.0000
    60        0.1841            -nan     0.0100   -0.0001
    80        0.1631            -nan     0.0100   -0.0001
   100        0.1453            -nan     0.0100   -0.0001
   120        0.1311            -nan     0.0100   -0.0000
   140        0.1187            -nan     0.0100   -0.0000
   160        0.1079            -nan     0.0100   -0.0001
   180        0.0979            -nan     0.0100   -0.0000
   200        0.0887            -nan     0.0100   -0.0001
   203        0.0877            -nan     0.0100   -0.0001

[1] "GBM variable coefficients"
                            var     rel.inf
ratio5                   ratio5 4.356920771
comsize                 comsize 3.475485090
walktrap_vertex walktrap_vertex 3.377863119
orbit18                 orbit18 3.296277309
ratio4                   ratio4 3.054440412
V1                           V1 3.031918681
spin_vertex         spin_vertex 2.818141177
V2                           V2 2.787370170
inner                     inner 2.318601796
adhesion               adhesion 2.316318912
third                     third 2.223244324
cohesion               cohesion 2.152100771
outer                     outer 2.094839997
pagerank               pagerank 1.866168902
trans                     trans 1.776641410
orbit39                 orbit39 1.556100372
ioratio                 ioratio 1.522288897
graph0                   graph0 1.491670484
ratio1                   ratio1 1.445723763
bigcom21               bigcom21 1.420015018
graph20                 graph20 1.325099944
orbit49                 orbit49 1.313224149
constraint           constraint 1.286389969
graph11                 graph11 1.216695076
knn                         knn 1.201378228
orbit27                 orbit27 1.171307063
graph2                   graph2 1.128245907
orbit50                 orbit50 1.061723932
orbit55                 orbit55 1.027663315
orbit36                 orbit36 0.951534050
orbit54                 orbit54 0.888734924
orbit9                   orbit9 0.863030292
orbit30                 orbit30 0.844538394
graph23                 graph23 0.831907893
orbit16                 orbit16 0.820401073
orbit22                 orbit22 0.817296019
graph5                   graph5 0.814059366
fifth                     fifth 0.769069828
bet                         bet 0.763599709
orbit62                 orbit62 0.758518174
orbit70                 orbit70 0.732333694
graph10                 graph10 0.722434586
graph15                 graph15 0.717372432
graph22                 graph22 0.695163613
orbit65                 orbit65 0.687485634
orbit68                 orbit68 0.679699917
orbit58                 orbit58 0.654811713
graph3                   graph3 0.645563664
graph4                   graph4 0.644942511
graph28                 graph28 0.634658696
orbit56                 orbit56 0.632278981
graph7                   graph7 0.622793255
upto_fifth           upto_fifth 0.583840009
graph1                   graph1 0.581867378
fourth                   fourth 0.554138159
orbit51                 orbit51 0.553965482
orbit20                 orbit20 0.552397851
orbit42                 orbit42 0.486967442
graph8                   graph8 0.478434354
orbit1                   orbit1 0.475769567
graph9                   graph9 0.471518740
orbit24                 orbit24 0.465832982
graph25                 graph25 0.462839245
orbit12                 orbit12 0.460717150
selfinter             selfinter 0.451745694
ratio3                   ratio3 0.444921949
graph16                 graph16 0.415948656
graph19                 graph19 0.413978659
orbit69                 orbit69 0.409543162
orbit6                   orbit6 0.402392321
ratio6                   ratio6 0.397631663
orbit63                 orbit63 0.382781428
orbit13                 orbit13 0.381314189
graph6                   graph6 0.379953009
orbit11                 orbit11 0.374928719
graph14                 graph14 0.371606717
orbit17                 orbit17 0.360373799
orbit67                 orbit67 0.358263713
orbit47                 orbit47 0.340857025
membership_s27   membership_s27 0.336500069
ratio2                   ratio2 0.336239451
graph27                 graph27 0.335636898
sixth                     sixth 0.312617291
graph29                 graph29 0.310982712
bigcom4                 bigcom4 0.304325426
orbit45                 orbit45 0.302781223
orbit15                 orbit15 0.299278814
orbit40                 orbit40 0.286210082
upto_sixth           upto_sixth 0.283314269
membership_s21   membership_s21 0.283043745
orbit4                   orbit4 0.282290566
orbit57                 orbit57 0.274671994
orbit59                 orbit59 0.270710441
orbit21                 orbit21 0.266189075
orbit38                 orbit38 0.259572914
close                     close 0.256979959
second                   second 0.250237289
orbit25                 orbit25 0.249288605
orbit5                   orbit5 0.248960036
orbit23                 orbit23 0.243554507
upto_third           upto_third 0.239175473
orbit41                 orbit41 0.236188454
orbit19                 orbit19 0.219343225
orbit28                 orbit28 0.217908980
graph24                 graph24 0.206116604
orbit32                 orbit32 0.189404907
coreness               coreness 0.188049320
membership_s5     membership_s5 0.181823310
AP                           AP 0.178779387
upto_fourth         upto_fourth 0.177305968
orbit33                 orbit33 0.175575045
graph12                 graph12 0.164028848
bigcom3                 bigcom3 0.160224127
orbit35                 orbit35 0.159496282
orbit66                 orbit66 0.159095430
graph21                 graph21 0.154846337
orbit31                 orbit31 0.147025941
orbit53                 orbit53 0.146963854
hubscore               hubscore 0.145489384
membership_s4     membership_s4 0.141239819
orbit44                 orbit44 0.129808128
bigcom1                 bigcom1 0.123527605
membership_s32   membership_s32 0.122737966
bigcom8                 bigcom8 0.119325763
graph17                 graph17 0.117306949
orbit64                 orbit64 0.115631436
orbit29                 orbit29 0.111023230
graph13                 graph13 0.110561009
bigcom40               bigcom40 0.102228037
orbit60                 orbit60 0.101078358
graph18                 graph18 0.093843764
orbit52                 orbit52 0.085932537
orbit48                 orbit48 0.084429129
orbit71                 orbit71 0.083786331
orbit46                 orbit46 0.080382382
orbit43                 orbit43 0.075405676
upto_second         upto_second 0.074124595
orbit26                 orbit26 0.073539496
orbit37                 orbit37 0.063863475
membership_s1     membership_s1 0.056881244
orbit61                 orbit61 0.032122006
membership_s7     membership_s7 0.030461487
bigcom28               bigcom28 0.022433920
pdi                         pdi 0.021742505
bigcom22               bigcom22 0.021677140
membership_s30   membership_s30 0.014270226
membership_s36   membership_s36 0.011765163
orbit2                   orbit2 0.009896132
graph26                 graph26 0.008131807
orbit0                   orbit0 0.000000000
orbit3                   orbit3 0.000000000
orbit7                   orbit7 0.000000000
orbit8                   orbit8 0.000000000
orbit10                 orbit10 0.000000000
orbit14                 orbit14 0.000000000
orbit34                 orbit34 0.000000000
orbit72                 orbit72 0.000000000
ecc                         ecc 0.000000000
eccrad                   eccrad 0.000000000
evcent                   evcent 0.000000000
first                     first 0.000000000
bigcom2                 bigcom2 0.000000000
bigcom6                 bigcom6 0.000000000
bigcom9                 bigcom9 0.000000000
bigcom11               bigcom11 0.000000000
bigcom13               bigcom13 0.000000000
bigcom15               bigcom15 0.000000000
bigcom16               bigcom16 0.000000000
bigcom24               bigcom24 0.000000000
bigcom26               bigcom26 0.000000000
bigcom30               bigcom30 0.000000000
bigcom31               bigcom31 0.000000000
bigcom32               bigcom32 0.000000000
bigcom33               bigcom33 0.000000000
bigcom34               bigcom34 0.000000000
bigcom36               bigcom36 0.000000000
bigcom37               bigcom37 0.000000000
bigcom38               bigcom38 0.000000000
bigcom39               bigcom39 0.000000000
bigcom43               bigcom43 0.000000000
bigcom44               bigcom44 0.000000000
bigcom46               bigcom46 0.000000000
bigcom47               bigcom47 0.000000000
bigcom49               bigcom49 0.000000000
bigcom50               bigcom50 0.000000000
bigcom51               bigcom51 0.000000000
bigcom52               bigcom52 0.000000000
bigcom54               bigcom54 0.000000000
bigcom56               bigcom56 0.000000000
bigcom62               bigcom62 0.000000000
bigcom66               bigcom66 0.000000000
bigcom68               bigcom68 0.000000000
bigcom69               bigcom69 0.000000000
bigcom71               bigcom71 0.000000000
bigcom72               bigcom72 0.000000000
bigcom73               bigcom73 0.000000000
bigcom74               bigcom74 0.000000000
bigcom75               bigcom75 0.000000000
bigcom76               bigcom76 0.000000000
bigcom77               bigcom77 0.000000000
bigcom79               bigcom79 0.000000000
bigcom80               bigcom80 0.000000000
bigcom82               bigcom82 0.000000000
bigcom83               bigcom83 0.000000000
bigcom84               bigcom84 0.000000000
bigcom85               bigcom85 0.000000000
bigcom87               bigcom87 0.000000000
bigcom89               bigcom89 0.000000000
bigcom91               bigcom91 0.000000000
bigcom92               bigcom92 0.000000000
bigcom93               bigcom93 0.000000000
bigcom96               bigcom96 0.000000000
bigcom97               bigcom97 0.000000000
bigcom98               bigcom98 0.000000000
bigcom99               bigcom99 0.000000000
bigcom101             bigcom101 0.000000000
bigcom104             bigcom104 0.000000000
bigcom106             bigcom106 0.000000000
bigcom109             bigcom109 0.000000000
bigcom113             bigcom113 0.000000000
bigcom116             bigcom116 0.000000000
bigcom120             bigcom120 0.000000000
bigcom123             bigcom123 0.000000000
bigcom126             bigcom126 0.000000000
bigcom127             bigcom127 0.000000000
bigcom137             bigcom137 0.000000000
bigcom139             bigcom139 0.000000000
bigcom140             bigcom140 0.000000000
bigcom143             bigcom143 0.000000000
bigcom145             bigcom145 0.000000000
bigcom146             bigcom146 0.000000000
bigcom147             bigcom147 0.000000000
bigcom149             bigcom149 0.000000000
bigcom153             bigcom153 0.000000000
bigcom154             bigcom154 0.000000000
bigcom156             bigcom156 0.000000000
bigcom157             bigcom157 0.000000000
bigcom158             bigcom158 0.000000000
bigcom160             bigcom160 0.000000000
bigcom161             bigcom161 0.000000000
bigcom162             bigcom162 0.000000000
bigcom164             bigcom164 0.000000000
bigcom166             bigcom166 0.000000000
bigcom167             bigcom167 0.000000000
bigcom171             bigcom171 0.000000000
bigcom173             bigcom173 0.000000000
bigcom175             bigcom175 0.000000000
bigcom176             bigcom176 0.000000000
bigcom177             bigcom177 0.000000000
bigcom178             bigcom178 0.000000000
bigcom180             bigcom180 0.000000000
bigcom181             bigcom181 0.000000000
bigcom184             bigcom184 0.000000000
bigcom186             bigcom186 0.000000000
bigcom187             bigcom187 0.000000000
bigcom189             bigcom189 0.000000000
bigcom194             bigcom194 0.000000000
bigcom195             bigcom195 0.000000000
bigcom196             bigcom196 0.000000000
bigcom204             bigcom204 0.000000000
bigcom205             bigcom205 0.000000000
bigcom212             bigcom212 0.000000000
bigcom214             bigcom214 0.000000000
bigcom222             bigcom222 0.000000000
bigcom223             bigcom223 0.000000000
bigcom226             bigcom226 0.000000000
bigcom227             bigcom227 0.000000000
bigcom229             bigcom229 0.000000000
bigcom233             bigcom233 0.000000000
bigcom236             bigcom236 0.000000000
bigcom237             bigcom237 0.000000000
bigcom246             bigcom246 0.000000000
bigcom248             bigcom248 0.000000000
bigcom249             bigcom249 0.000000000
bigcom250             bigcom250 0.000000000
bigcom254             bigcom254 0.000000000
bigcom266             bigcom266 0.000000000
bigcom269             bigcom269 0.000000000
bigcom272             bigcom272 0.000000000
bigcom274             bigcom274 0.000000000
bigcom281             bigcom281 0.000000000
bigcom291             bigcom291 0.000000000
bigcom292             bigcom292 0.000000000
bigcom295             bigcom295 0.000000000
bigcom299             bigcom299 0.000000000
bigcom301             bigcom301 0.000000000
bigcom306             bigcom306 0.000000000
bigcom309             bigcom309 0.000000000
bigcom314             bigcom314 0.000000000
bigcom321             bigcom321 0.000000000
bigcom341             bigcom341 0.000000000
bigcom350             bigcom350 0.000000000
bigcom353             bigcom353 0.000000000
bigcom359             bigcom359 0.000000000
bigcom363             bigcom363 0.000000000
bigcom365             bigcom365 0.000000000
bigcom385             bigcom385 0.000000000
bigcom386             bigcom386 0.000000000
bigcom408             bigcom408 0.000000000
bigcom412             bigcom412 0.000000000
bigcom480             bigcom480 0.000000000
membership_s3     membership_s3 0.000000000
membership_s6     membership_s6 0.000000000
membership_s8     membership_s8 0.000000000
membership_s9     membership_s9 0.000000000
membership_s11   membership_s11 0.000000000
membership_s12   membership_s12 0.000000000
membership_s14   membership_s14 0.000000000
membership_s15   membership_s15 0.000000000
membership_s16   membership_s16 0.000000000
membership_s17   membership_s17 0.000000000
membership_s18   membership_s18 0.000000000
membership_s20   membership_s20 0.000000000
membership_s22   membership_s22 0.000000000
membership_s24   membership_s24 0.000000000
membership_s25   membership_s25 0.000000000
membership_s26   membership_s26 0.000000000
membership_s28   membership_s28 0.000000000
membership_s31   membership_s31 0.000000000
membership_s33   membership_s33 0.000000000
membership_s37   membership_s37 0.000000000
[1] "Dataset: high_C Model RF, run: 4 of 5 2015-06-18 11:57:50"
     |      Out-of-bag   |
Tree |      MSE  %Var(y) |
   1 |  0.08213   217.89 |
   2 |  0.07874   208.87 |
   3 |  0.06448   171.04 |
   4 |  0.07229   191.76 |
   5 |  0.06547   173.69 |
   6 |  0.06395   169.65 |
   7 |  0.06154   163.25 |
   8 |  0.06083   161.37 |
   9 |  0.05921   157.06 |
  10 |  0.05696   151.11 |
  11 |  0.05421   143.81 |
  12 |  0.05154   136.73 |
  13 |  0.05269   139.77 |
  14 |   0.0506   134.24 |
  15 |  0.05007   132.83 |
  16 |  0.04957   131.49 |
  17 |  0.04897   129.92 |
  18 |  0.04861   128.96 |
  19 |  0.04787   126.99 |
  20 |  0.04762   126.33 |
  21 |  0.04723   125.29 |
  22 |  0.04717   125.12 |
  23 |  0.04726   125.37 |
  24 |  0.04685   124.28 |
  25 |  0.04673   123.95 |
  26 |  0.04671   123.91 |
  27 |  0.04685   124.29 |
  28 |  0.04656   123.50 |
  29 |  0.04605   122.16 |
  30 |  0.04617   122.48 |
  31 |  0.04595   121.90 |
  32 |  0.04572   121.28 |
  33 |  0.04545   120.56 |
  34 |  0.04523   119.99 |
  35 |   0.0453   120.16 |
  36 |  0.04498   119.32 |
  37 |  0.04493   119.18 |
  38 |  0.04492   119.16 |
  39 |  0.04501   119.41 |
  40 |  0.04496   119.26 |
  41 |  0.04479   118.81 |
  42 |  0.04478   118.79 |
  43 |  0.04481   118.86 |
  44 |  0.04461   118.35 |
  45 |  0.04451   118.07 |
  46 |  0.04453   118.14 |
  47 |  0.04454   118.16 |
  48 |  0.04462   118.38 |
  49 |  0.04459   118.30 |
  50 |  0.04463   118.40 |
  51 |  0.04456   118.20 |
  52 |  0.04451   118.07 |
  53 |  0.04439   117.76 |
  54 |  0.04423   117.33 |
  55 |  0.04412   117.05 |
  56 |  0.04418   117.20 |
  57 |  0.04408   116.93 |
  58 |  0.04412   117.03 |
  59 |  0.04422   117.31 |
  60 |  0.04428   117.48 |
  61 |  0.04423   117.34 |
  62 |  0.04414   117.09 |
  63 |  0.04412   117.03 |
  64 |  0.04392   116.50 |
  65 |  0.04391   116.47 |
  66 |  0.04389   116.43 |
  67 |   0.0439   116.47 |
  68 |  0.04385   116.33 |
  69 |  0.04381   116.22 |
  70 |  0.04377   116.11 |
  71 |  0.04382   116.26 |
  72 |  0.04391   116.49 |
  73 |  0.04381   116.21 |
  74 |  0.04384   116.29 |
  75 |  0.04378   116.14 |
  76 |  0.04374   116.05 |
  77 |  0.04373   116.00 |
  78 |  0.04368   115.88 |
  79 |  0.04353   115.47 |
  80 |  0.04356   115.55 |
  81 |  0.04354   115.51 |
  82 |  0.04351   115.41 |
  83 |  0.04349   115.36 |
  84 |   0.0435   115.41 |
  85 |  0.04345   115.26 |
  86 |  0.04343   115.21 |
  87 |   0.0435   115.40 |
  88 |  0.04347   115.32 |
  89 |  0.04344   115.25 |
  90 |  0.04339   115.09 |
  91 |  0.04336   115.02 |
  92 |  0.04337   115.04 |
  93 |  0.04336   115.04 |
  94 |   0.0434   115.13 |
  95 |  0.04341   115.16 |
  96 |  0.04337   115.05 |
  97 |  0.04332   114.93 |
  98 |  0.04322   114.64 |
  99 |  0.04326   114.75 |
 100 |  0.04321   114.62 |
[1] "Random Forest variable coefficients"
                      %IncMSE IncNodePurity
graph5           3.256130e-03  2.212390e-01
graph6           1.824072e-03  1.337445e-01
graph7           2.087213e-04  6.036899e-02
graph8           5.076909e-04  1.041928e-01
graph9           5.092420e-03  1.926449e-01
graph10          2.445163e-03  2.038357e-01
graph11          3.400183e-03  1.478293e-01
graph12          2.975189e-04  1.240299e-01
graph13          3.285891e-04  1.767640e-01
graph14          6.839955e-04  1.318860e-01
graph15          3.859541e-03  1.715382e-01
graph16          3.624017e-03  1.862887e-01
graph17          7.796443e-04  4.462738e-02
graph18          2.509756e-04  9.017340e-02
graph19          1.755266e-03  6.151850e-02
graph20          3.847333e-03  7.391062e-01
graph21          1.605813e-04  5.044841e-02
graph22          1.320898e-03  1.305449e-01
graph23          3.654634e-03  1.902352e-01
graph24          1.423619e-03  8.178500e-02
graph25          5.944430e-03  1.435034e-01
graph26          1.324139e-03  7.143558e-02
graph27          1.881155e-03  2.414974e-01
graph28          2.271744e-03  1.476385e-01
graph29          2.278389e-03  1.729584e-01
orbit0           3.802674e-04  4.958903e-02
orbit1           9.943432e-04  1.908631e-01
orbit2           6.338343e-04  6.929212e-02
orbit3           1.851834e-03  5.836312e-02
orbit4           6.286194e-03  1.962457e-01
orbit5           1.193764e-03  1.335690e-01
orbit6           2.684518e-03  1.861329e-01
orbit7           1.929032e-03  3.148974e-01
orbit8           3.981789e-03  1.237638e-01
orbit9           9.538896e-04  1.130233e-01
orbit10          4.683273e-04  2.507473e-02
orbit11          9.973937e-04  1.323264e-01
orbit12          6.545728e-04  6.356368e-02
orbit13          4.927926e-03  1.451530e-01
orbit14         -5.762565e-05  1.118901e-01
orbit15          2.585867e-03  1.227814e-01
orbit16          4.784363e-03  2.858965e-01
orbit17          1.482979e-03  1.353333e-01
orbit18          5.868273e-03  7.837322e-01
orbit19          2.600431e-03  1.315404e-01
orbit20          3.313066e-03  2.867277e-01
orbit21          1.060265e-03  1.879781e-01
orbit22          5.478770e-03  2.547951e-01
orbit23          4.151536e-04  1.020224e-01
orbit24          1.534758e-03  1.668859e-01
orbit25          9.010820e-04  6.886324e-02
orbit26          6.494584e-04  1.164822e-01
orbit27          1.403079e-02  3.789057e-01
orbit28          5.877884e-04  8.470884e-02
orbit29          1.565724e-03  1.334696e-01
orbit30          1.485258e-03  1.583371e-01
orbit31          1.985497e-03  1.204806e-01
orbit32          3.237819e-03  1.299236e-01
orbit33          1.338310e-04  4.426339e-02
orbit34          6.302408e-03  1.919709e-01
orbit35          3.330156e-04  1.221385e-01
orbit36          4.877357e-03  2.239958e-01
orbit37          4.853382e-04  8.350631e-02
orbit38          4.383432e-03  3.300682e-01
orbit39          4.197067e-03  3.430622e-01
orbit40          1.451332e-03  2.062673e-01
orbit41          1.573505e-03  6.729462e-02
orbit42          2.322600e-03  1.073251e-01
orbit43          1.703944e-03  1.587810e-01
orbit44          2.438572e-03  1.675854e-01
orbit45          2.595100e-03  2.088782e-01
orbit46          1.293842e-03  1.555356e-01
orbit47          2.519256e-03  1.763654e-01
orbit48          2.546695e-03  1.442659e-01
orbit49          6.058448e-03  4.552242e-01
orbit50          7.862679e-03  6.656723e-01
orbit51          2.383467e-03  2.098886e-01
orbit52          8.851286e-04  1.085667e-01
orbit53          1.359500e-03  7.918783e-02
orbit54          1.480111e-03  1.581001e-01
orbit55          7.844912e-03  3.275913e-01
orbit56          3.268602e-03  2.854113e-01
orbit57          2.057285e-03  1.218295e-01
orbit58          1.855709e-03  8.677512e-02
orbit59          2.337319e-03  1.813523e-01
orbit60          1.404023e-04  8.482665e-02
orbit61          7.376792e-04  8.920094e-02
orbit62          5.705780e-03  3.392912e-01
orbit63          7.182800e-03  2.860484e-01
orbit64          9.729917e-04  1.324590e-01
orbit65          6.824487e-03  2.649859e-01
orbit66          9.146131e-04  7.941366e-02
orbit67          2.225767e-03  1.295684e-01
orbit68          2.462176e-03  9.921873e-02
orbit69          2.282531e-03  1.411389e-01
orbit70          3.077934e-03  1.136445e-01
orbit71          1.931836e-04  2.262277e-01
orbit72         -2.648880e-05  6.143338e-02
AP               1.230702e-04  3.572338e-02
bet              1.888064e-03  2.379495e-01
ecc              0.000000e+00  4.163336e-19
eccrad           0.000000e+00  1.457168e-18
close            2.940207e-03  1.236767e-01
constraint       2.814019e-03  2.407914e-01
coreness         1.358094e-03  6.581779e-02
knn              2.099438e-03  2.825355e-01
hubscore         2.615673e-03  1.708755e-01
pagerank         1.663815e-03  5.603319e-01
trans            7.280395e-04  3.611652e-01
evcent           2.768490e-03  1.532840e-01
first            3.394866e-03  1.077516e-01
upto_second      6.652842e-04  1.504975e-01
upto_third       3.931002e-03  6.058795e-02
upto_fourth      1.654577e-03  1.750647e-01
upto_fifth       3.029703e-03  1.941221e-01
upto_sixth       5.816606e-04  8.602219e-02
second           1.461075e-03  1.747347e-01
third            2.341843e-03  6.797164e-01
fourth           5.281270e-03  2.007306e-01
fifth            2.822703e-03  2.887243e-01
sixth            1.479550e-03  1.485936e-01
ratio1           1.598387e-03  3.171876e-01
ratio2           7.618690e-04  1.783065e-01
ratio3           5.193499e-03  3.860103e-01
ratio4           2.323414e-03  6.425556e-01
ratio5          -4.306048e-04  9.122887e-01
ratio6           4.656230e-03  3.234176e-01
selfinter       -5.296610e-06  4.514205e-02
walktrap_vertex -4.532806e-04  5.829607e-01
bigcom1         -1.843791e-04  4.550862e-02
bigcom2          0.000000e+00  0.000000e+00
bigcom3          7.018986e-04  1.528741e-01
bigcom4          4.408602e-05  2.686244e-02
bigcom6          0.000000e+00  0.000000e+00
bigcom8          7.497617e-05  2.229283e-02
bigcom9          0.000000e+00  0.000000e+00
bigcom11         0.000000e+00  0.000000e+00
bigcom13         0.000000e+00  0.000000e+00
bigcom15         0.000000e+00  0.000000e+00
bigcom16         0.000000e+00  0.000000e+00
bigcom21         1.657452e-05  6.738728e-01
bigcom22         7.046795e-06  1.108021e-02
bigcom24         0.000000e+00  0.000000e+00
bigcom26         0.000000e+00  0.000000e+00
bigcom28         1.128879e-04  1.535562e-02
bigcom30         0.000000e+00  0.000000e+00
bigcom31         0.000000e+00  0.000000e+00
bigcom32         0.000000e+00  0.000000e+00
bigcom33         0.000000e+00  0.000000e+00
bigcom34         0.000000e+00  0.000000e+00
bigcom36         0.000000e+00  0.000000e+00
bigcom37         0.000000e+00  0.000000e+00
bigcom38         0.000000e+00  0.000000e+00
bigcom39         0.000000e+00  5.551115e-19
bigcom40         1.859113e-04  5.105626e-02
bigcom43         0.000000e+00  0.000000e+00
bigcom44         0.000000e+00  5.551115e-19
bigcom46         0.000000e+00  5.551115e-19
bigcom47         0.000000e+00  0.000000e+00
bigcom49         0.000000e+00  0.000000e+00
bigcom50         0.000000e+00  0.000000e+00
bigcom51         0.000000e+00  0.000000e+00
bigcom52         0.000000e+00  0.000000e+00
bigcom54         0.000000e+00  0.000000e+00
bigcom56         0.000000e+00  0.000000e+00
bigcom62         0.000000e+00  0.000000e+00
bigcom66         0.000000e+00  0.000000e+00
bigcom68         0.000000e+00  0.000000e+00
bigcom69         0.000000e+00  0.000000e+00
bigcom71         0.000000e+00  0.000000e+00
bigcom72         0.000000e+00  0.000000e+00
bigcom73         0.000000e+00  0.000000e+00
bigcom74         0.000000e+00  0.000000e+00
bigcom75         0.000000e+00  0.000000e+00
bigcom76         0.000000e+00  0.000000e+00
bigcom77         0.000000e+00  0.000000e+00
bigcom79         0.000000e+00  0.000000e+00
bigcom80         0.000000e+00  0.000000e+00
bigcom82         0.000000e+00  0.000000e+00
bigcom83         0.000000e+00  0.000000e+00
bigcom84         0.000000e+00  0.000000e+00
bigcom85         0.000000e+00  0.000000e+00
bigcom87         0.000000e+00  0.000000e+00
bigcom89         0.000000e+00  0.000000e+00
bigcom91         0.000000e+00  0.000000e+00
bigcom92         0.000000e+00  0.000000e+00
bigcom93         0.000000e+00  0.000000e+00
bigcom96         0.000000e+00  0.000000e+00
bigcom97         0.000000e+00  0.000000e+00
bigcom98         0.000000e+00  0.000000e+00
bigcom99         0.000000e+00  0.000000e+00
bigcom101       -3.379909e-05  3.480253e-01
bigcom104        0.000000e+00  5.551115e-19
bigcom106        0.000000e+00  0.000000e+00
bigcom109        0.000000e+00  0.000000e+00
bigcom113        0.000000e+00  0.000000e+00
bigcom116        0.000000e+00  2.775558e-19
bigcom120        0.000000e+00  0.000000e+00
bigcom123        0.000000e+00  0.000000e+00
bigcom126        0.000000e+00  0.000000e+00
bigcom127        0.000000e+00  0.000000e+00
bigcom137        0.000000e+00  0.000000e+00
bigcom139        0.000000e+00  0.000000e+00
bigcom140        0.000000e+00  0.000000e+00
bigcom143        0.000000e+00  0.000000e+00
bigcom145        0.000000e+00  0.000000e+00
bigcom146        0.000000e+00  0.000000e+00
bigcom147        0.000000e+00  8.302280e-01
bigcom149        0.000000e+00  0.000000e+00
bigcom153        0.000000e+00  0.000000e+00
bigcom154        0.000000e+00  0.000000e+00
bigcom156        0.000000e+00  0.000000e+00
bigcom157        0.000000e+00  0.000000e+00
bigcom158        0.000000e+00  0.000000e+00
bigcom160        0.000000e+00  0.000000e+00
bigcom161        0.000000e+00  0.000000e+00
bigcom162        0.000000e+00  0.000000e+00
bigcom164        0.000000e+00  0.000000e+00
bigcom166        0.000000e+00  0.000000e+00
bigcom167        0.000000e+00  0.000000e+00
bigcom171        0.000000e+00  0.000000e+00
bigcom173        0.000000e+00  0.000000e+00
bigcom175        0.000000e+00  0.000000e+00
bigcom176        0.000000e+00  0.000000e+00
bigcom177        0.000000e+00  0.000000e+00
bigcom178        0.000000e+00  0.000000e+00
bigcom180        0.000000e+00  0.000000e+00
bigcom181        0.000000e+00  0.000000e+00
bigcom184        0.000000e+00  0.000000e+00
bigcom186        0.000000e+00  0.000000e+00
bigcom187        0.000000e+00  0.000000e+00
bigcom189        0.000000e+00  6.991689e-01
bigcom194        0.000000e+00  0.000000e+00
bigcom195        0.000000e+00  5.551115e-19
bigcom196        0.000000e+00  0.000000e+00
bigcom204        0.000000e+00  0.000000e+00
bigcom205        0.000000e+00  0.000000e+00
bigcom212        0.000000e+00  0.000000e+00
bigcom214        0.000000e+00  0.000000e+00
bigcom222        0.000000e+00  0.000000e+00
bigcom223        0.000000e+00  0.000000e+00
bigcom226        0.000000e+00  0.000000e+00
bigcom227        0.000000e+00  0.000000e+00
bigcom229        0.000000e+00  0.000000e+00
bigcom233        0.000000e+00  0.000000e+00
bigcom236        0.000000e+00  0.000000e+00
bigcom237        0.000000e+00  0.000000e+00
bigcom246        0.000000e+00  0.000000e+00
bigcom248        0.000000e+00  0.000000e+00
bigcom249        0.000000e+00  0.000000e+00
bigcom250        0.000000e+00  0.000000e+00
bigcom254        0.000000e+00  0.000000e+00
bigcom266        0.000000e+00  0.000000e+00
bigcom269        0.000000e+00  2.775558e-19
bigcom272        0.000000e+00  0.000000e+00
bigcom274        0.000000e+00  1.665335e-18
bigcom281        0.000000e+00  0.000000e+00
bigcom291        0.000000e+00  0.000000e+00
bigcom292        0.000000e+00  0.000000e+00
bigcom295        0.000000e+00  0.000000e+00
bigcom299        0.000000e+00  0.000000e+00
bigcom301        0.000000e+00  0.000000e+00
bigcom306        0.000000e+00  0.000000e+00
bigcom309        0.000000e+00  0.000000e+00
bigcom314        0.000000e+00  0.000000e+00
bigcom321        0.000000e+00  0.000000e+00
bigcom341        0.000000e+00  0.000000e+00
bigcom350        0.000000e+00  0.000000e+00
bigcom353        0.000000e+00  0.000000e+00
bigcom359        0.000000e+00  0.000000e+00
bigcom363        0.000000e+00  0.000000e+00
bigcom365        0.000000e+00  0.000000e+00
bigcom385        0.000000e+00  0.000000e+00
bigcom386        0.000000e+00  0.000000e+00
bigcom408        0.000000e+00  0.000000e+00
bigcom412        0.000000e+00  0.000000e+00
bigcom480        0.000000e+00  0.000000e+00
spin_vertex      1.131060e-03  7.669980e-01
membership_s1    3.602237e-04  1.036363e-01
membership_s3    0.000000e+00  0.000000e+00
membership_s4    2.631579e-05  8.713413e-03
membership_s5    6.340198e-05  7.010711e-02
membership_s6    0.000000e+00  0.000000e+00
membership_s7   -9.640220e-06  7.553377e-03
membership_s8    0.000000e+00  0.000000e+00
membership_s9    0.000000e+00  0.000000e+00
membership_s11   0.000000e+00  0.000000e+00
membership_s12   0.000000e+00  0.000000e+00
membership_s14   0.000000e+00  0.000000e+00
membership_s15   0.000000e+00  1.942890e-18
membership_s16   0.000000e+00  0.000000e+00
membership_s17   0.000000e+00  0.000000e+00
membership_s18   2.865330e-05  9.166667e-03
membership_s20   0.000000e+00  0.000000e+00
membership_s21  -1.723462e-04  2.139706e-01
membership_s22   0.000000e+00  0.000000e+00
membership_s24   0.000000e+00  5.299306e-01
membership_s25   0.000000e+00  0.000000e+00
membership_s26   0.000000e+00  0.000000e+00
membership_s27   8.514647e-04  1.692485e-01
membership_s28   0.000000e+00  0.000000e+00
membership_s30   2.490226e-04  3.824297e-02
membership_s31   0.000000e+00  2.081668e-18
membership_s32  -3.391806e-05  5.770020e-02
membership_s33   0.000000e+00  0.000000e+00
membership_s36   5.319149e-05  8.750000e-03
membership_s37   0.000000e+00  5.551115e-19
V1               3.364813e-03  7.775614e-01
V2               3.132582e-03  6.135603e-01
pdi              3.784220e-04  9.496259e-02
adhesion         1.043042e-02  6.985086e-01
cohesion         8.972291e-03  5.101149e-01
inner            2.461067e-03  5.675485e-01
outer            1.113269e-03  3.945837e-01
ioratio          5.434401e-03  5.100821e-01
comsize          6.718977e-04  4.665133e-01
[1] "Dataset: high_C Model GLM, run: 4 of 5 2015-06-18 11:58:05"
[1] "glmnet variable coefficients"
                         [,1]          [,2]
(Intercept)     -3.198150e+00 -4.889980e+02
graph0           5.575107e-41 -1.301834e-06
graph1          -3.463906e-44 -2.715406e-07
graph2          -4.766382e-42  4.945214e-05
graph3          -1.210605e-45 -4.222291e-09
graph4          -1.004393e-45 -2.861671e-09
graph5           3.847278e-43  1.131804e-06
graph6          -1.977882e-44 -3.003923e-09
graph7          -2.090321e-43  2.599800e-06
graph8          -1.096577e-41 -4.668894e-05
graph9          -8.972704e-48 -7.795188e-11
graph10         -8.979167e-48 -3.098473e-11
graph11         -6.159197e-48  1.708631e-12
graph12         -1.483351e-46 -1.572826e-10
graph13         -4.081167e-46  2.709374e-10
graph14         -1.076255e-46 -5.371887e-10
graph15         -9.661622e-45 -2.436463e-08
graph16         -3.374082e-46 -4.786992e-09
graph17         -8.000827e-46 -9.051622e-11
graph18         -1.518067e-44 -2.212562e-08
graph19         -2.562708e-45 -1.356073e-09
graph20          8.727311e-44  3.819004e-07
graph21         -1.275916e-44 -4.996125e-08
graph22          1.018447e-44  5.046235e-07
graph23         -1.877778e-44 -3.634650e-08
graph24         -2.481097e-44 -1.528671e-08
graph25         -6.692436e-44 -5.211433e-07
graph26         -9.643769e-44  3.935353e-07
graph27         -5.027619e-43 -1.511666e-06
graph28         -8.800794e-43 -9.670631e-08
graph29         -1.516543e-41 -9.204685e-05
orbit0           5.575107e-41 -1.024919e-06
orbit1          -7.603318e-43  3.899569e-06
orbit2          -1.231723e-44 -5.109583e-07
orbit3          -4.766382e-42  4.947787e-05
orbit4           2.551296e-44  2.203912e-07
orbit5          -2.036015e-45 -9.942531e-09
orbit6          -7.384062e-45 -9.928805e-09
orbit7          -4.941776e-46 -2.415735e-09
orbit8           3.847278e-43  1.119193e-06
orbit9          -7.211510e-43 -3.322875e-06
orbit10         -6.616344e-44  7.991481e-09
orbit11         -2.016472e-44 -4.137942e-10
orbit12         -2.437213e-42 -6.327288e-06
orbit13         -6.521936e-44  5.045374e-06
orbit14         -1.096577e-41 -4.670703e-05
orbit15          7.247143e-46  5.720064e-09
orbit16          1.332966e-47 -6.830149e-11
orbit17         -2.828575e-46 -1.254642e-09
orbit18          4.663063e-46  2.566808e-09
orbit19         -2.173090e-46 -2.283759e-10
orbit20         -6.251682e-47 -2.756920e-10
orbit21         -8.215011e-48 -3.339967e-11
orbit22         -1.049740e-47  1.159267e-11
orbit23         -2.667151e-48 -7.630661e-12
orbit24          9.403135e-46  2.190300e-08
orbit25         -1.827835e-45 -8.224561e-10
orbit26         -1.518242e-46 -2.467300e-10
orbit27          3.341760e-44  1.787164e-07
orbit28         -1.805981e-45 -1.908078e-08
orbit29         -7.794965e-46  1.362823e-08
orbit30         -1.148006e-45 -1.837598e-09
orbit31         -2.365726e-45 -7.627412e-09
orbit32         -3.631733e-46 -2.275582e-09
orbit33         -5.620601e-47 -1.241763e-10
orbit34         -9.661622e-45 -2.574596e-08
orbit35         -3.459375e-44 -3.144654e-07
orbit36          3.518587e-45  2.865924e-09
orbit37         -3.291375e-45 -1.758899e-08
orbit38         -6.151668e-46 -1.045351e-08
orbit39         -8.737230e-44 -8.920547e-07
orbit40         -7.608271e-45 -1.194801e-08
orbit41         -2.052724e-45 -3.798094e-10
orbit42         -8.535834e-46  2.089545e-09
orbit43         -3.490841e-44  1.081987e-08
orbit44         -1.833846e-44 -5.253109e-08
orbit45         -8.535848e-45 -2.257768e-07
orbit46         -1.364594e-44  1.089944e-07
orbit47         -8.404458e-45 -4.452767e-08
orbit48         -4.344651e-45  7.193978e-09
orbit49         -3.900728e-44  7.506048e-07
orbit50          1.174158e-43  4.423689e-07
orbit51         -3.792731e-44 -4.380582e-07
orbit52         -1.129516e-43  4.661734e-07
orbit53         -1.976560e-44 -6.032217e-08
orbit54         -2.587377e-43  5.651813e-07
orbit55          2.996158e-44  6.175318e-07
orbit56         -7.518926e-43 -7.098372e-06
orbit57         -3.178821e-44 -5.495200e-08
orbit58         -3.319381e-44 -6.363258e-08
orbit59         -1.783144e-43 -6.412095e-09
orbit60         -4.796783e-44  4.915051e-08
orbit61         -4.991248e-44 -1.191811e-07
orbit62         -1.656302e-42 -1.831243e-05
orbit63          5.752463e-44  5.391358e-08
orbit64         -3.252312e-43 -1.795892e-06
orbit65         -2.748336e-42 -1.027561e-05
orbit66         -3.631072e-43  1.012810e-06
orbit67         -1.038224e-43  7.886074e-07
orbit68         -4.620774e-43  2.412238e-06
orbit69         -2.158323e-42 -1.943652e-05
orbit70         -5.866541e-42 -3.465912e-05
orbit71         -8.326966e-43  3.553122e-06
orbit72         -1.516543e-41 -9.172268e-05
AP              -1.286425e-39 -4.554941e-02
bet             -6.435553e-45 -1.581664e-07
ecc              1.405877e-38  2.167762e-02
eccrad           8.435259e-38  1.292888e-01
close           -4.387299e-38  1.815204e-01
constraint      -6.077085e-37 -3.628612e+00
coreness         8.160106e-40  2.149165e-02
knn             -1.771046e-40  6.021275e-04
hubscore        -1.555426e-38  2.285334e-01
pagerank        -9.931897e-36 -1.325487e+02
trans           -1.126839e-37 -6.230749e-01
evcent          -1.603586e-38  2.031450e-01
first            5.575107e-41 -1.718488e-06
upto_second     -1.697492e-42  1.090682e-05
upto_third       2.862831e-42  3.700164e-06
upto_fourth      1.263338e-41 -3.189831e-04
upto_fifth       2.160822e-41  1.568844e-03
upto_sixth       2.925426e-40  3.496660e-02
second          -1.936052e-42  1.155636e-05
third            1.218603e-41 -3.521638e-05
fourth          -3.248948e-42 -6.416122e-06
fifth           -1.507684e-41  4.088354e-04
sixth           -1.844089e-41 -9.348654e-04
ratio1          -2.414368e-40 -5.223184e-05
ratio2          -1.053915e-39 -2.353926e-02
ratio3          -3.541641e-38  5.127370e-02
ratio4           6.505006e-37  9.081999e+00
ratio5           2.490981e-37  2.232846e+00
ratio6          -2.297812e-38 -1.157264e-01
selfinter       -6.651481e-40 -2.035751e-02
walktrap_vertex -2.349319e-38  1.095441e-01
bigcom1         -1.307335e-38 -4.538433e-02
bigcom2          0.000000e+00  0.000000e+00
bigcom3          4.223869e-38  1.523937e-01
bigcom4         -5.061061e-39 -1.727270e-02
bigcom6          0.000000e+00  0.000000e+00
bigcom8          1.266525e-38 -1.935835e-01
bigcom9         -3.979186e-38 -1.788403e-01
bigcom11         0.000000e+00  0.000000e+00
bigcom13        -3.967164e-38 -1.230169e-01
bigcom15        -3.975170e-38 -1.673692e-01
bigcom16         0.000000e+00  0.000000e+00
bigcom21         3.662510e-37  1.084488e+00
bigcom22         2.516575e-39 -1.231058e-01
bigcom24         0.000000e+00  0.000000e+00
bigcom26        -4.003449e-38 -3.145535e-01
bigcom28        -1.247715e-38  7.863977e-02
bigcom30        -4.007522e-38 -3.866674e-01
bigcom31         0.000000e+00  0.000000e+00
bigcom32        -3.967164e-38 -2.819319e-01
bigcom33         0.000000e+00  0.000000e+00
bigcom34         0.000000e+00  0.000000e+00
bigcom36        -3.967164e-38 -2.808163e-01
bigcom37         0.000000e+00  0.000000e+00
bigcom38         0.000000e+00  0.000000e+00
bigcom39        -3.967164e-38 -5.551335e-01
bigcom40         2.776923e-39  1.331857e-01
bigcom43         0.000000e+00  0.000000e+00
bigcom44        -4.019790e-38 -3.554278e-01
bigcom46        -3.967164e-38 -4.758553e-01
bigcom47         0.000000e+00  0.000000e+00
bigcom49         0.000000e+00  0.000000e+00
bigcom50         0.000000e+00  0.000000e+00
bigcom51         0.000000e+00  0.000000e+00
bigcom52         0.000000e+00  0.000000e+00
bigcom54         0.000000e+00  0.000000e+00
bigcom56         0.000000e+00  0.000000e+00
bigcom62         0.000000e+00  0.000000e+00
bigcom66         0.000000e+00  0.000000e+00
bigcom68         0.000000e+00  0.000000e+00
bigcom69         0.000000e+00  0.000000e+00
bigcom71        -3.967164e-38 -1.898681e-01
bigcom72         0.000000e+00  0.000000e+00
bigcom73        -3.967164e-38 -4.712114e-01
bigcom74         0.000000e+00  0.000000e+00
bigcom75         0.000000e+00  0.000000e+00
bigcom76         0.000000e+00  0.000000e+00
bigcom77         0.000000e+00  0.000000e+00
bigcom79         0.000000e+00  0.000000e+00
bigcom80         0.000000e+00  0.000000e+00
bigcom82        -3.967164e-38 -3.311472e-01
bigcom83         0.000000e+00  0.000000e+00
bigcom84         0.000000e+00  0.000000e+00
bigcom85         0.000000e+00  0.000000e+00
bigcom87         0.000000e+00  0.000000e+00
bigcom89         0.000000e+00  0.000000e+00
bigcom91         0.000000e+00  0.000000e+00
bigcom92        -3.971163e-38 -1.617767e-01
bigcom93         0.000000e+00  0.000000e+00
bigcom96         0.000000e+00  0.000000e+00
bigcom97        -3.971163e-38 -3.079783e-01
bigcom98         0.000000e+00  0.000000e+00
bigcom99         0.000000e+00  0.000000e+00
bigcom101        4.663571e-37  5.343049e-01
bigcom104       -3.967164e-38 -1.029700e-01
bigcom106        0.000000e+00  0.000000e+00
bigcom109        0.000000e+00  0.000000e+00
bigcom113        0.000000e+00  0.000000e+00
bigcom116       -3.971163e-38 -4.574223e-01
bigcom120        0.000000e+00  0.000000e+00
bigcom123        0.000000e+00  0.000000e+00
bigcom126        0.000000e+00  0.000000e+00
bigcom127        0.000000e+00  0.000000e+00
bigcom137        0.000000e+00  0.000000e+00
bigcom139        0.000000e+00  0.000000e+00
bigcom140        0.000000e+00  0.000000e+00
bigcom143        0.000000e+00  0.000000e+00
bigcom145        0.000000e+00  0.000000e+00
bigcom146        0.000000e+00  0.000000e+00
bigcom147        9.714466e-37  2.915785e+00
bigcom149        0.000000e+00  0.000000e+00
bigcom153        0.000000e+00  0.000000e+00
bigcom154       -3.967164e-38 -2.040371e-01
bigcom156        0.000000e+00  0.000000e+00
bigcom157        0.000000e+00  0.000000e+00
bigcom158        0.000000e+00  0.000000e+00
bigcom160        0.000000e+00  0.000000e+00
bigcom161        0.000000e+00  0.000000e+00
bigcom162        0.000000e+00  0.000000e+00
bigcom164        0.000000e+00  0.000000e+00
bigcom166        0.000000e+00  0.000000e+00
bigcom167       -3.967164e-38 -3.971219e-01
bigcom171        0.000000e+00  0.000000e+00
bigcom173        0.000000e+00  0.000000e+00
bigcom175        0.000000e+00  0.000000e+00
bigcom176        0.000000e+00  0.000000e+00
bigcom177        0.000000e+00  0.000000e+00
bigcom178        0.000000e+00  0.000000e+00
bigcom180        0.000000e+00  0.000000e+00
bigcom181       -3.967164e-38 -1.528460e-01
bigcom184        0.000000e+00  0.000000e+00
bigcom186        0.000000e+00  0.000000e+00
bigcom187        0.000000e+00  0.000000e+00
bigcom189        9.714466e-37  2.899813e+00
bigcom194        0.000000e+00  0.000000e+00
bigcom195       -3.967164e-38 -1.146306e-01
bigcom196        0.000000e+00  0.000000e+00
bigcom204       -3.967164e-38 -3.146463e-01
bigcom205        0.000000e+00  0.000000e+00
bigcom212        0.000000e+00  0.000000e+00
bigcom214        0.000000e+00  0.000000e+00
bigcom222        0.000000e+00  0.000000e+00
bigcom223        0.000000e+00  0.000000e+00
bigcom226        0.000000e+00  0.000000e+00
bigcom227        0.000000e+00  0.000000e+00
bigcom229        0.000000e+00  0.000000e+00
bigcom233        0.000000e+00  0.000000e+00
bigcom236        0.000000e+00  0.000000e+00
bigcom237        0.000000e+00  0.000000e+00
bigcom246        0.000000e+00  0.000000e+00
bigcom248        0.000000e+00  0.000000e+00
bigcom249        0.000000e+00  0.000000e+00
bigcom250        0.000000e+00  0.000000e+00
bigcom254        0.000000e+00  0.000000e+00
bigcom266        0.000000e+00  0.000000e+00
bigcom269       -3.967164e-38 -2.498647e-01
bigcom272        0.000000e+00  0.000000e+00
bigcom274       -3.987241e-38 -2.591796e-01
bigcom281        0.000000e+00  0.000000e+00
bigcom291        0.000000e+00  0.000000e+00
bigcom292        0.000000e+00  0.000000e+00
bigcom295        0.000000e+00  0.000000e+00
bigcom299        0.000000e+00  0.000000e+00
bigcom301        0.000000e+00  0.000000e+00
bigcom306        0.000000e+00  0.000000e+00
bigcom309        0.000000e+00  0.000000e+00
bigcom314        0.000000e+00  0.000000e+00
bigcom321       -3.967164e-38 -1.652935e-01
bigcom341        0.000000e+00  0.000000e+00
bigcom350        0.000000e+00  0.000000e+00
bigcom353        0.000000e+00  0.000000e+00
bigcom359        0.000000e+00  0.000000e+00
bigcom363        0.000000e+00  0.000000e+00
bigcom365        0.000000e+00  0.000000e+00
bigcom385        0.000000e+00  0.000000e+00
bigcom386        0.000000e+00  0.000000e+00
bigcom408        0.000000e+00  0.000000e+00
bigcom412        0.000000e+00  0.000000e+00
bigcom480        0.000000e+00  0.000000e+00
spin_vertex     -1.811716e-38  9.769401e-02
membership_s1    4.680348e-38  4.238541e-01
membership_s3    0.000000e+00  0.000000e+00
membership_s4   -1.623377e-38 -1.793527e-01
membership_s5    3.166933e-38  1.704323e-01
membership_s6   -3.987241e-38 -2.905496e-01
membership_s7   -2.173197e-38 -8.612866e-02
membership_s8    0.000000e+00  0.000000e+00
membership_s9    0.000000e+00  0.000000e+00
membership_s11   0.000000e+00  0.000000e+00
membership_s12   0.000000e+00  0.000000e+00
membership_s14   0.000000e+00  0.000000e+00
membership_s15  -3.987241e-38 -3.179321e-01
membership_s16   0.000000e+00  0.000000e+00
membership_s17   0.000000e+00  0.000000e+00
membership_s18  -3.999385e-38 -3.200315e-01
membership_s20   0.000000e+00  0.000000e+00
membership_s21   2.137537e-37  2.553160e-01
membership_s22   0.000000e+00  0.000000e+00
membership_s24   9.714466e-37  2.740011e+00
membership_s25   0.000000e+00  0.000000e+00
membership_s26   0.000000e+00  0.000000e+00
membership_s27   3.833274e-38  2.289822e-01
membership_s28   0.000000e+00  0.000000e+00
membership_s30  -2.108955e-38 -8.262352e-02
membership_s31  -4.052874e-38 -2.681748e-01
membership_s32   3.445974e-38  1.939299e-01
membership_s33   0.000000e+00  0.000000e+00
membership_s36  -1.197007e-38 -1.623590e-03
membership_s37  -3.987241e-38 -2.722025e-01
V1               8.779876e-38 -4.501800e-01
V2              -1.113218e-38  1.564940e+00
pdi             -5.330119e-36 -9.780094e+01
adhesion        -1.282188e-41 -5.835049e-05
cohesion         2.565831e-41  1.180462e-04
inner            3.036781e-42  5.625825e-06
outer            5.168996e-42 -3.296204e-05
ioratio         -1.518025e-37 -4.643159e-01
comsize         -1.269154e-41 -1.314365e-04
[1] "Dataset: high_C Model GBM, run: 5 of 5 2015-06-18 11:58:11"
Iter   TrainDeviance   ValidDeviance   StepSize   Improve
     1        0.3178            -nan     0.0100   -0.0004
     2        0.3137            -nan     0.0100    0.0001
     3        0.3078            -nan     0.0100   -0.0005
     4        0.3042            -nan     0.0100   -0.0004
     5        0.3001            -nan     0.0100   -0.0003
     6        0.2954            -nan     0.0100    0.0002
     7        0.2923            -nan     0.0100   -0.0000
     8        0.2892            -nan     0.0100   -0.0004
     9        0.2858            -nan     0.0100   -0.0002
    10        0.2814            -nan     0.0100   -0.0002
    20        0.2539            -nan     0.0100   -0.0001
    40        0.2117            -nan     0.0100   -0.0002
    60        0.1835            -nan     0.0100   -0.0001
    80        0.1628            -nan     0.0100   -0.0002
   100        0.1442            -nan     0.0100    0.0000
   120        0.1298            -nan     0.0100   -0.0001
   140        0.1174            -nan     0.0100   -0.0001
   160        0.1068            -nan     0.0100   -0.0000
   180        0.0973            -nan     0.0100   -0.0000
   200        0.0891            -nan     0.0100   -0.0000
   203        0.0878            -nan     0.0100   -0.0000

[1] "GBM variable coefficients"
                            var    rel.inf
ratio4                   ratio4 3.94171340
ratio5                   ratio5 3.88499586
spin_vertex         spin_vertex 3.43322742
comsize                 comsize 3.39897649
walktrap_vertex walktrap_vertex 2.96480687
pagerank               pagerank 2.95418272
third                     third 2.73969041
V2                           V2 2.55863572
outer                     outer 2.16386315
V1                           V1 2.05150969
orbit50                 orbit50 1.92404022
graph11                 graph11 1.86088818
graph5                   graph5 1.76561924
bigcom21               bigcom21 1.71841266
orbit4                   orbit4 1.65944644
orbit18                 orbit18 1.58693146
ratio1                   ratio1 1.58148383
graph1                   graph1 1.50728116
orbit27                 orbit27 1.50226901
trans                     trans 1.43567790
knn                         knn 1.37993295
ioratio                 ioratio 1.34605741
adhesion               adhesion 1.23548846
graph22                 graph22 1.17002077
orbit56                 orbit56 1.16612026
inner                     inner 1.16382269
orbit39                 orbit39 1.16185295
constraint           constraint 1.14991638
orbit49                 orbit49 1.09781612
orbit22                 orbit22 1.07570486
cohesion               cohesion 1.05337694
graph4                   graph4 1.03031095
orbit24                 orbit24 0.91152377
graph0                   graph0 0.90127324
graph7                   graph7 0.84842974
orbit63                 orbit63 0.81792413
orbit62                 orbit62 0.79365742
orbit70                 orbit70 0.78538896
graph20                 graph20 0.72591297
graph10                 graph10 0.72400096
bet                         bet 0.71741069
graph2                   graph2 0.71493974
orbit21                 orbit21 0.70752725
orbit20                 orbit20 0.69348885
orbit15                 orbit15 0.69022809
ratio2                   ratio2 0.68465658
graph14                 graph14 0.67245068
membership_s27   membership_s27 0.66214928
graph17                 graph17 0.64596588
orbit45                 orbit45 0.63919928
orbit37                 orbit37 0.63363383
graph8                   graph8 0.62470601
orbit58                 orbit58 0.61768113
ratio6                   ratio6 0.60173716
orbit36                 orbit36 0.59700931
orbit28                 orbit28 0.59489774
orbit16                 orbit16 0.56889605
fourth                   fourth 0.55775505
orbit54                 orbit54 0.53712708
graph15                 graph15 0.53176345
orbit53                 orbit53 0.52901769
orbit32                 orbit32 0.52584065
orbit65                 orbit65 0.52335656
orbit6                   orbit6 0.47352198
graph29                 graph29 0.46610714
graph9                   graph9 0.46432162
orbit31                 orbit31 0.46281657
orbit52                 orbit52 0.46076029
orbit11                 orbit11 0.44465556
orbit30                 orbit30 0.43582273
orbit35                 orbit35 0.42890443
orbit38                 orbit38 0.42888314
graph23                 graph23 0.42369932
orbit55                 orbit55 0.42035957
orbit51                 orbit51 0.40196436
graph18                 graph18 0.39287376
orbit44                 orbit44 0.38922581
orbit1                   orbit1 0.38544220
graph16                 graph16 0.37592221
orbit17                 orbit17 0.34689800
orbit2                   orbit2 0.33968779
graph13                 graph13 0.33797172
orbit67                 orbit67 0.33561588
graph3                   graph3 0.31069873
bigcom4                 bigcom4 0.30898900
orbit42                 orbit42 0.30666249
AP                           AP 0.30422200
ratio3                   ratio3 0.29595746
fifth                     fifth 0.28520118
upto_fourth         upto_fourth 0.28349393
orbit9                   orbit9 0.28048455
sixth                     sixth 0.27324575
orbit19                 orbit19 0.26345163
upto_second         upto_second 0.26309833
upto_sixth           upto_sixth 0.24071058
selfinter             selfinter 0.23441267
graph19                 graph19 0.23359855
graph25                 graph25 0.22642632
orbit5                   orbit5 0.21976153
close                     close 0.21884439
graph28                 graph28 0.20650733
graph12                 graph12 0.20586306
upto_fifth           upto_fifth 0.20219718
graph6                   graph6 0.20144673
graph27                 graph27 0.20101171
orbit7                   orbit7 0.20100425
orbit29                 orbit29 0.19680327
membership_s32   membership_s32 0.18758244
bigcom28               bigcom28 0.18679477
orbit33                 orbit33 0.17880695
orbit71                 orbit71 0.17698554
orbit57                 orbit57 0.16865115
orbit46                 orbit46 0.16713254
orbit60                 orbit60 0.16615502
graph26                 graph26 0.16360512
orbit25                 orbit25 0.15324207
orbit47                 orbit47 0.15213326
orbit41                 orbit41 0.14882013
orbit10                 orbit10 0.14569879
bigcom3                 bigcom3 0.14232391
orbit23                 orbit23 0.13743443
bigcom40               bigcom40 0.13515452
orbit68                 orbit68 0.13504467
orbit69                 orbit69 0.13207076
pdi                         pdi 0.13060939
graph24                 graph24 0.12896521
membership_s21   membership_s21 0.12501661
orbit26                 orbit26 0.11956703
graph21                 graph21 0.11548672
orbit13                 orbit13 0.11475955
orbit48                 orbit48 0.10934653
orbit59                 orbit59 0.09608146
coreness               coreness 0.08157801
membership_s5     membership_s5 0.07391786
orbit66                 orbit66 0.06407448
hubscore               hubscore 0.06342115
bigcom30               bigcom30 0.05995229
upto_third           upto_third 0.05857015
orbit40                 orbit40 0.05770058
orbit61                 orbit61 0.05699356
bigcom1                 bigcom1 0.05309684
orbit64                 orbit64 0.04404192
orbit12                 orbit12 0.03928362
membership_s36   membership_s36 0.03836779
bigcom8                 bigcom8 0.02845813
membership_s1     membership_s1 0.02759434
second                   second 0.01231222
orbit0                   orbit0 0.00000000
orbit3                   orbit3 0.00000000
orbit8                   orbit8 0.00000000
orbit14                 orbit14 0.00000000
orbit34                 orbit34 0.00000000
orbit43                 orbit43 0.00000000
orbit72                 orbit72 0.00000000
ecc                         ecc 0.00000000
eccrad                   eccrad 0.00000000
evcent                   evcent 0.00000000
first                     first 0.00000000
bigcom2                 bigcom2 0.00000000
bigcom6                 bigcom6 0.00000000
bigcom9                 bigcom9 0.00000000
bigcom11               bigcom11 0.00000000
bigcom13               bigcom13 0.00000000
bigcom15               bigcom15 0.00000000
bigcom16               bigcom16 0.00000000
bigcom22               bigcom22 0.00000000
bigcom24               bigcom24 0.00000000
bigcom26               bigcom26 0.00000000
bigcom31               bigcom31 0.00000000
bigcom32               bigcom32 0.00000000
bigcom33               bigcom33 0.00000000
bigcom34               bigcom34 0.00000000
bigcom36               bigcom36 0.00000000
bigcom37               bigcom37 0.00000000
bigcom38               bigcom38 0.00000000
bigcom39               bigcom39 0.00000000
bigcom43               bigcom43 0.00000000
bigcom44               bigcom44 0.00000000
bigcom46               bigcom46 0.00000000
bigcom47               bigcom47 0.00000000
bigcom49               bigcom49 0.00000000
bigcom50               bigcom50 0.00000000
bigcom51               bigcom51 0.00000000
bigcom52               bigcom52 0.00000000
bigcom54               bigcom54 0.00000000
bigcom56               bigcom56 0.00000000
bigcom62               bigcom62 0.00000000
bigcom66               bigcom66 0.00000000
bigcom68               bigcom68 0.00000000
bigcom69               bigcom69 0.00000000
bigcom71               bigcom71 0.00000000
bigcom72               bigcom72 0.00000000
bigcom73               bigcom73 0.00000000
bigcom74               bigcom74 0.00000000
bigcom75               bigcom75 0.00000000
bigcom76               bigcom76 0.00000000
bigcom77               bigcom77 0.00000000
bigcom79               bigcom79 0.00000000
bigcom80               bigcom80 0.00000000
bigcom82               bigcom82 0.00000000
bigcom83               bigcom83 0.00000000
bigcom84               bigcom84 0.00000000
bigcom85               bigcom85 0.00000000
bigcom87               bigcom87 0.00000000
bigcom89               bigcom89 0.00000000
bigcom91               bigcom91 0.00000000
bigcom92               bigcom92 0.00000000
bigcom93               bigcom93 0.00000000
bigcom96               bigcom96 0.00000000
bigcom97               bigcom97 0.00000000
bigcom98               bigcom98 0.00000000
bigcom99               bigcom99 0.00000000
bigcom101             bigcom101 0.00000000
bigcom104             bigcom104 0.00000000
bigcom106             bigcom106 0.00000000
bigcom109             bigcom109 0.00000000
bigcom113             bigcom113 0.00000000
bigcom116             bigcom116 0.00000000
bigcom120             bigcom120 0.00000000
bigcom123             bigcom123 0.00000000
bigcom126             bigcom126 0.00000000
bigcom127             bigcom127 0.00000000
bigcom137             bigcom137 0.00000000
bigcom139             bigcom139 0.00000000
bigcom140             bigcom140 0.00000000
bigcom143             bigcom143 0.00000000
bigcom145             bigcom145 0.00000000
bigcom146             bigcom146 0.00000000
bigcom147             bigcom147 0.00000000
bigcom149             bigcom149 0.00000000
bigcom153             bigcom153 0.00000000
bigcom154             bigcom154 0.00000000
bigcom156             bigcom156 0.00000000
bigcom157             bigcom157 0.00000000
bigcom158             bigcom158 0.00000000
bigcom160             bigcom160 0.00000000
bigcom161             bigcom161 0.00000000
bigcom162             bigcom162 0.00000000
bigcom164             bigcom164 0.00000000
bigcom166             bigcom166 0.00000000
bigcom167             bigcom167 0.00000000
bigcom171             bigcom171 0.00000000
bigcom173             bigcom173 0.00000000
bigcom175             bigcom175 0.00000000
bigcom176             bigcom176 0.00000000
bigcom177             bigcom177 0.00000000
bigcom178             bigcom178 0.00000000
bigcom180             bigcom180 0.00000000
bigcom181             bigcom181 0.00000000
bigcom184             bigcom184 0.00000000
bigcom186             bigcom186 0.00000000
bigcom187             bigcom187 0.00000000
bigcom189             bigcom189 0.00000000
bigcom194             bigcom194 0.00000000
bigcom195             bigcom195 0.00000000
bigcom196             bigcom196 0.00000000
bigcom204             bigcom204 0.00000000
bigcom205             bigcom205 0.00000000
bigcom212             bigcom212 0.00000000
bigcom214             bigcom214 0.00000000
bigcom222             bigcom222 0.00000000
bigcom223             bigcom223 0.00000000
bigcom226             bigcom226 0.00000000
bigcom227             bigcom227 0.00000000
bigcom229             bigcom229 0.00000000
bigcom233             bigcom233 0.00000000
bigcom236             bigcom236 0.00000000
bigcom237             bigcom237 0.00000000
bigcom246             bigcom246 0.00000000
bigcom248             bigcom248 0.00000000
bigcom249             bigcom249 0.00000000
bigcom250             bigcom250 0.00000000
bigcom254             bigcom254 0.00000000
bigcom266             bigcom266 0.00000000
bigcom269             bigcom269 0.00000000
bigcom272             bigcom272 0.00000000
bigcom274             bigcom274 0.00000000
bigcom281             bigcom281 0.00000000
bigcom291             bigcom291 0.00000000
bigcom292             bigcom292 0.00000000
bigcom295             bigcom295 0.00000000
bigcom299             bigcom299 0.00000000
bigcom301             bigcom301 0.00000000
bigcom306             bigcom306 0.00000000
bigcom309             bigcom309 0.00000000
bigcom314             bigcom314 0.00000000
bigcom321             bigcom321 0.00000000
bigcom341             bigcom341 0.00000000
bigcom350             bigcom350 0.00000000
bigcom353             bigcom353 0.00000000
bigcom359             bigcom359 0.00000000
bigcom363             bigcom363 0.00000000
bigcom365             bigcom365 0.00000000
bigcom385             bigcom385 0.00000000
bigcom386             bigcom386 0.00000000
bigcom408             bigcom408 0.00000000
bigcom412             bigcom412 0.00000000
bigcom480             bigcom480 0.00000000
membership_s3     membership_s3 0.00000000
membership_s4     membership_s4 0.00000000
membership_s6     membership_s6 0.00000000
membership_s7     membership_s7 0.00000000
membership_s8     membership_s8 0.00000000
membership_s9     membership_s9 0.00000000
membership_s11   membership_s11 0.00000000
membership_s12   membership_s12 0.00000000
membership_s14   membership_s14 0.00000000
membership_s15   membership_s15 0.00000000
membership_s16   membership_s16 0.00000000
membership_s17   membership_s17 0.00000000
membership_s18   membership_s18 0.00000000
membership_s20   membership_s20 0.00000000
membership_s22   membership_s22 0.00000000
membership_s24   membership_s24 0.00000000
membership_s25   membership_s25 0.00000000
membership_s26   membership_s26 0.00000000
membership_s28   membership_s28 0.00000000
membership_s30   membership_s30 0.00000000
membership_s31   membership_s31 0.00000000
membership_s33   membership_s33 0.00000000
membership_s37   membership_s37 0.00000000
[1] "Dataset: high_C Model RF, run: 5 of 5 2015-06-18 11:58:29"
     |      Out-of-bag   |
Tree |      MSE  %Var(y) |
   1 |   0.0863   236.89 |
   2 |  0.06912   189.74 |
   3 |  0.07401   203.14 |
   4 |    0.073   200.39 |
   5 |  0.06844   187.88 |
   6 |  0.06321   173.50 |
   7 |  0.06278   172.34 |
   8 |  0.06004   164.82 |
   9 |  0.05712   156.80 |
  10 |  0.05709   156.70 |
  11 |  0.05403   148.30 |
  12 |  0.05275   144.80 |
  13 |  0.05068   139.12 |
  14 |  0.04938   135.55 |
  15 |  0.04819   132.29 |
  16 |   0.0477   130.95 |
  17 |  0.04762   130.71 |
  18 |  0.04712   129.35 |
  19 |   0.0469   128.73 |
  20 |  0.04684   128.58 |
  21 |  0.04704   129.12 |
  22 |  0.04682   128.53 |
  23 |  0.04661   127.95 |
  24 |    0.046   126.26 |
  25 |   0.0457   125.45 |
  26 |  0.04548   124.84 |
  27 |  0.04532   124.39 |
  28 |  0.04499   123.50 |
  29 |  0.04477   122.88 |
  30 |  0.04474   122.82 |
  31 |  0.04466   122.59 |
  32 |  0.04416   121.23 |
  33 |  0.04422   121.39 |
  34 |  0.04417   121.24 |
  35 |  0.04425   121.46 |
  36 |  0.04419   121.30 |
  37 |   0.0439   120.51 |
  38 |   0.0439   120.51 |
  39 |  0.04389   120.48 |
  40 |  0.04363   119.75 |
  41 |  0.04377   120.15 |
  42 |  0.04374   120.07 |
  43 |  0.04369   119.92 |
  44 |  0.04355   119.53 |
  45 |  0.04338   119.08 |
  46 |  0.04345   119.26 |
  47 |  0.04323   118.67 |
  48 |  0.04321   118.61 |
  49 |  0.04318   118.54 |
  50 |  0.04292   117.81 |
  51 |  0.04289   117.74 |
  52 |   0.0429   117.75 |
  53 |  0.04282   117.55 |
  54 |  0.04282   117.53 |
  55 |  0.04262   117.00 |
  56 |   0.0426   116.94 |
  57 |  0.04251   116.70 |
  58 |  0.04247   116.57 |
  59 |  0.04255   116.81 |
  60 |  0.04234   116.22 |
  61 |  0.04239   116.35 |
  62 |  0.04228   116.06 |
  63 |   0.0423   116.10 |
  64 |  0.04233   116.20 |
  65 |  0.04228   116.07 |
  66 |  0.04226   116.00 |
  67 |  0.04212   115.62 |
  68 |  0.04209   115.53 |
  69 |  0.04211   115.60 |
  70 |    0.042   115.28 |
  71 |  0.04202   115.35 |
  72 |  0.04203   115.38 |
  73 |  0.04199   115.27 |
  74 |  0.04207   115.49 |
  75 |  0.04203   115.37 |
  76 |  0.04207   115.47 |
  77 |   0.0421   115.55 |
  78 |  0.04204   115.39 |
  79 |   0.0419   115.01 |
  80 |  0.04183   114.82 |
  81 |  0.04181   114.76 |
  82 |  0.04181   114.75 |
  83 |  0.04192   115.08 |
  84 |  0.04186   114.92 |
  85 |   0.0419   115.00 |
  86 |   0.0419   115.01 |
  87 |  0.04189   114.98 |
  88 |  0.04192   115.08 |
  89 |  0.04187   114.93 |
  90 |  0.04188   114.97 |
  91 |  0.04186   114.89 |
  92 |  0.04178   114.69 |
  93 |  0.04179   114.71 |
  94 |  0.04185   114.88 |
  95 |  0.04179   114.71 |
  96 |  0.04177   114.65 |
  97 |  0.04178   114.68 |
  98 |  0.04175   114.60 |
  99 |  0.04174   114.58 |
 100 |  0.04173   114.56 |
[1] "Random Forest variable coefficients"
                      %IncMSE IncNodePurity
graph5           6.132006e-04  1.696154e-01
graph6           9.830884e-04  1.177863e-01
graph7           3.530623e-04  7.691096e-02
graph8           8.928548e-04  9.398632e-02
graph9           8.165552e-04  1.540593e-01
graph10          6.674662e-03  2.863480e-01
graph11          9.862523e-03  3.944135e-01
graph12          2.291851e-03  8.419381e-02
graph13          5.962915e-04  1.788812e-01
graph14          2.400267e-03  1.123516e-01
graph15          1.624564e-03  1.028200e-01
graph16          1.658625e-03  2.087179e-01
graph17          2.324884e-03  2.288492e-01
graph18          1.273086e-03  7.542272e-02
graph19         -9.850132e-07  5.688562e-02
graph20          2.886757e-03  5.005124e-01
graph21          1.405156e-03  1.472631e-01
graph22          4.122028e-03  2.094688e-01
graph23          2.250608e-03  1.378620e-01
graph24          1.290427e-03  1.285071e-01
graph25          7.072992e-04  8.793396e-02
graph26          1.340602e-03  7.914000e-02
graph27          6.348347e-04  1.420589e-01
graph28          3.013498e-03  2.566489e-01
graph29          3.117283e-03  2.964062e-01
orbit0           1.797903e-03  1.370042e-01
orbit1           1.860385e-04  1.016270e-01
orbit2           1.951214e-03  1.372697e-01
orbit3           4.449411e-03  1.154946e-01
orbit4           3.353458e-03  3.321039e-01
orbit5           4.633201e-04  7.775221e-02
orbit6           2.488112e-03  3.057680e-01
orbit7           1.002024e-03  1.232851e-01
orbit8           3.431414e-03  2.674875e-01
orbit9           6.813147e-04  1.474911e-01
orbit10          1.670759e-03  6.751026e-02
orbit11          3.794542e-03  1.486334e-01
orbit12          1.096597e-03  1.083505e-01
orbit13          2.248257e-03  1.345662e-01
orbit14          1.414986e-03  1.727756e-01
orbit15          5.334647e-04  1.838964e-01
orbit16          2.318009e-03  1.314904e-01
orbit17          1.956089e-03  1.389114e-01
orbit18          3.059919e-03  2.704107e-01
orbit19          1.293518e-03  1.283612e-01
orbit20          5.584807e-03  2.847343e-01
orbit21          3.097487e-03  1.281914e-01
orbit22          4.081359e-03  2.913327e-01
orbit23          3.192522e-03  1.478071e-01
orbit24          2.785204e-03  1.640904e-01
orbit25          5.522796e-04  8.533614e-02
orbit26          3.169152e-03  1.796093e-01
orbit27          6.364004e-03  5.379522e-01
orbit28          1.017829e-03  1.615084e-01
orbit29          1.445982e-03  7.270247e-02
orbit30          4.601289e-03  3.996667e-02
orbit31          5.871056e-04  1.087859e-01
orbit32          4.335616e-03  2.333099e-01
orbit33          3.722852e-03  1.385579e-01
orbit34          1.156873e-03  7.250495e-02
orbit35          2.851084e-03  9.334059e-02
orbit36          1.051655e-03  1.137992e-01
orbit37          1.241040e-03  1.294471e-01
orbit38          1.429575e-03  1.211535e-01
orbit39          1.264883e-03  3.534479e-01
orbit40          9.168198e-04  5.129474e-02
orbit41          8.591609e-04  6.889712e-02
orbit42          1.758622e-03  1.577350e-01
orbit43          3.702646e-04  4.611209e-02
orbit44          7.790614e-04  8.523478e-02
orbit45          1.764907e-03  2.700997e-01
orbit46          8.550047e-04  1.054569e-01
orbit47          7.169636e-04  1.568837e-01
orbit48          2.172204e-05  1.187828e-01
orbit49          5.775317e-03  3.887046e-01
orbit50          6.484720e-03  6.667171e-01
orbit51          3.571823e-03  3.172794e-01
orbit52          7.462687e-05  1.500000e-02
orbit53          1.500856e-03  1.498172e-01
orbit54          3.910156e-03  2.727685e-01
orbit55          2.567701e-03  1.561805e-01
orbit56          1.538533e-03  3.469350e-01
orbit57          1.150773e-03  8.699356e-02
orbit58          1.483939e-03  1.244036e-01
orbit59          2.033010e-03  9.007496e-02
orbit60          1.464662e-03  5.824316e-02
orbit61          3.908032e-04  8.926842e-02
orbit62          6.555535e-03  3.740500e-01
orbit63          2.294393e-03  2.078246e-01
orbit64          1.169264e-03  1.858896e-01
orbit65          5.531146e-03  2.812965e-01
orbit66          5.709338e-05  4.495338e-02
orbit67          2.707901e-03  1.256235e-01
orbit68          2.205656e-03  1.392483e-01
orbit69          1.478983e-03  2.362772e-01
orbit70          1.884543e-03  9.679168e-02
orbit71          9.755390e-04  1.463189e-01
orbit72          1.322176e-03  7.920545e-02
AP               2.784922e-04  5.460573e-02
bet              1.227882e-03  2.369035e-01
ecc              0.000000e+00  1.428571e-02
eccrad           0.000000e+00  6.938894e-20
close            3.514777e-03  6.506387e-02
constraint       1.726538e-03  1.863754e-01
coreness         2.286822e-03  7.942924e-02
knn              5.100806e-03  3.587024e-01
hubscore         7.720033e-04  4.798575e-02
pagerank         2.751122e-03  5.470701e-01
trans            1.674305e-03  2.011652e-01
evcent           1.966482e-03  2.203180e-01
first            1.338082e-04  5.507522e-02
upto_second      3.219304e-03  1.735047e-01
upto_third       3.342947e-03  1.754303e-01
upto_fourth      4.257139e-03  2.183861e-01
upto_fifth       1.006006e-03  9.078029e-02
upto_sixth       5.308025e-04  5.325747e-02
second           1.773149e-04  1.428909e-01
third            2.073839e-03  6.412608e-01
fourth           5.659659e-03  2.263305e-01
fifth            2.838572e-03  2.793464e-01
sixth            1.924281e-03  2.177252e-01
ratio1           3.213300e-03  3.782927e-01
ratio2           5.051262e-03  2.603254e-01
ratio3           8.613266e-03  3.547831e-01
ratio4           1.844191e-03  7.764663e-01
ratio5           6.249477e-04  6.343194e-01
ratio6           4.549685e-03  5.385683e-01
selfinter        7.679848e-07  9.698305e-02
walktrap_vertex  1.059647e-03  4.447497e-01
bigcom1         -5.208333e-05  3.799020e-02
bigcom2          0.000000e+00  0.000000e+00
bigcom3          7.871630e-04  1.972749e-01
bigcom4          8.849715e-05  5.380189e-02
bigcom6          0.000000e+00  0.000000e+00
bigcom8          3.941337e-05  4.941702e-02
bigcom9          0.000000e+00  0.000000e+00
bigcom11         0.000000e+00  0.000000e+00
bigcom13         0.000000e+00  3.469447e-20
bigcom15         0.000000e+00  0.000000e+00
bigcom16         0.000000e+00  0.000000e+00
bigcom21         1.470759e-04  8.113083e-01
bigcom22         2.035623e-06  3.941746e-02
bigcom24         0.000000e+00  0.000000e+00
bigcom26         0.000000e+00  1.908196e-19
bigcom28         7.243825e-04  1.263958e-01
bigcom30         0.000000e+00  6.938894e-20
bigcom31         0.000000e+00  0.000000e+00
bigcom32         0.000000e+00  0.000000e+00
bigcom33         0.000000e+00  0.000000e+00
bigcom34         0.000000e+00  0.000000e+00
bigcom36         0.000000e+00  0.000000e+00
bigcom37         0.000000e+00  0.000000e+00
bigcom38         0.000000e+00  0.000000e+00
bigcom39         0.000000e+00  0.000000e+00
bigcom40         0.000000e+00  8.333333e-03
bigcom43         0.000000e+00  0.000000e+00
bigcom44         0.000000e+00  1.734723e-20
bigcom46         0.000000e+00  1.040834e-19
bigcom47         0.000000e+00  0.000000e+00
bigcom49         0.000000e+00  0.000000e+00
bigcom50         0.000000e+00  0.000000e+00
bigcom51         0.000000e+00  0.000000e+00
bigcom52         0.000000e+00  0.000000e+00
bigcom54         0.000000e+00  0.000000e+00
bigcom56         0.000000e+00  0.000000e+00
bigcom62         0.000000e+00  0.000000e+00
bigcom66         0.000000e+00  0.000000e+00
bigcom68         0.000000e+00  0.000000e+00
bigcom69         0.000000e+00  0.000000e+00
bigcom71         0.000000e+00  0.000000e+00
bigcom72         0.000000e+00  0.000000e+00
bigcom73         0.000000e+00  0.000000e+00
bigcom74         0.000000e+00  0.000000e+00
bigcom75         0.000000e+00  0.000000e+00
bigcom76         0.000000e+00  0.000000e+00
bigcom77         0.000000e+00  0.000000e+00
bigcom79         0.000000e+00  0.000000e+00
bigcom80         0.000000e+00  0.000000e+00
bigcom82         0.000000e+00  0.000000e+00
bigcom83         0.000000e+00  0.000000e+00
bigcom84         0.000000e+00  0.000000e+00
bigcom85         0.000000e+00  0.000000e+00
bigcom87         0.000000e+00  0.000000e+00
bigcom89         0.000000e+00  0.000000e+00
bigcom91         0.000000e+00  0.000000e+00
bigcom92         0.000000e+00  0.000000e+00
bigcom93         0.000000e+00  0.000000e+00
bigcom96         0.000000e+00  0.000000e+00
bigcom97         0.000000e+00  0.000000e+00
bigcom98         0.000000e+00  0.000000e+00
bigcom99         0.000000e+00  0.000000e+00
bigcom101       -2.442427e-05  2.666275e-01
bigcom104        0.000000e+00  0.000000e+00
bigcom106        0.000000e+00  0.000000e+00
bigcom109        0.000000e+00  0.000000e+00
bigcom113        0.000000e+00  0.000000e+00
bigcom116        0.000000e+00  0.000000e+00
bigcom120        0.000000e+00  0.000000e+00
bigcom123        0.000000e+00  0.000000e+00
bigcom126        0.000000e+00  0.000000e+00
bigcom127        0.000000e+00  0.000000e+00
bigcom137        0.000000e+00  0.000000e+00
bigcom139        0.000000e+00  0.000000e+00
bigcom140        0.000000e+00  0.000000e+00
bigcom143        0.000000e+00  0.000000e+00
bigcom145        0.000000e+00  0.000000e+00
bigcom146        0.000000e+00  0.000000e+00
bigcom147       -1.047945e-04  5.349399e-01
bigcom149        0.000000e+00  0.000000e+00
bigcom153        0.000000e+00  0.000000e+00
bigcom154        0.000000e+00  6.938894e-20
bigcom156        0.000000e+00  0.000000e+00
bigcom157        0.000000e+00  0.000000e+00
bigcom158        0.000000e+00  0.000000e+00
bigcom160        0.000000e+00  0.000000e+00
bigcom161        0.000000e+00  0.000000e+00
bigcom162        0.000000e+00  0.000000e+00
bigcom164        0.000000e+00  0.000000e+00
bigcom166        0.000000e+00  0.000000e+00
bigcom167        0.000000e+00  6.938894e-20
bigcom171        0.000000e+00  0.000000e+00
bigcom173        0.000000e+00  0.000000e+00
bigcom175        0.000000e+00  0.000000e+00
bigcom176        0.000000e+00  0.000000e+00
bigcom177        0.000000e+00  0.000000e+00
bigcom178        0.000000e+00  0.000000e+00
bigcom180        0.000000e+00  0.000000e+00
bigcom181        0.000000e+00  0.000000e+00
bigcom184        0.000000e+00  0.000000e+00
bigcom186        0.000000e+00  0.000000e+00
bigcom187        0.000000e+00  0.000000e+00
bigcom189        0.000000e+00  8.030490e-01
bigcom194        0.000000e+00  0.000000e+00
bigcom195        0.000000e+00  6.938894e-20
bigcom196        0.000000e+00  0.000000e+00
bigcom204        0.000000e+00  0.000000e+00
bigcom205        0.000000e+00  0.000000e+00
bigcom212        0.000000e+00  0.000000e+00
bigcom214        0.000000e+00  0.000000e+00
bigcom222        0.000000e+00  0.000000e+00
bigcom223        0.000000e+00  0.000000e+00
bigcom226        0.000000e+00  0.000000e+00
bigcom227        0.000000e+00  0.000000e+00
bigcom229        0.000000e+00  0.000000e+00
bigcom233        0.000000e+00  0.000000e+00
bigcom236        0.000000e+00  0.000000e+00
bigcom237        0.000000e+00  0.000000e+00
bigcom246        0.000000e+00  0.000000e+00
bigcom248        0.000000e+00  0.000000e+00
bigcom249        0.000000e+00  0.000000e+00
bigcom250        0.000000e+00  0.000000e+00
bigcom254        0.000000e+00  0.000000e+00
bigcom266        0.000000e+00  0.000000e+00
bigcom269        0.000000e+00  0.000000e+00
bigcom272        0.000000e+00  0.000000e+00
bigcom274        0.000000e+00  3.469447e-20
bigcom281        0.000000e+00  0.000000e+00
bigcom291        0.000000e+00  0.000000e+00
bigcom292        0.000000e+00  0.000000e+00
bigcom295        0.000000e+00  0.000000e+00
bigcom299        0.000000e+00  0.000000e+00
bigcom301        0.000000e+00  0.000000e+00
bigcom306        0.000000e+00  0.000000e+00
bigcom309        0.000000e+00  0.000000e+00
bigcom314        0.000000e+00  0.000000e+00
bigcom321        0.000000e+00  3.469447e-20
bigcom341        0.000000e+00  0.000000e+00
bigcom350        0.000000e+00  0.000000e+00
bigcom353        0.000000e+00  0.000000e+00
bigcom359        0.000000e+00  0.000000e+00
bigcom363        0.000000e+00  0.000000e+00
bigcom365        0.000000e+00  0.000000e+00
bigcom385        0.000000e+00  0.000000e+00
bigcom386        0.000000e+00  0.000000e+00
bigcom408        0.000000e+00  0.000000e+00
bigcom412        0.000000e+00  0.000000e+00
bigcom480        0.000000e+00  0.000000e+00
spin_vertex      3.491959e-05  6.788860e-01
membership_s1    3.520670e-04  3.519848e-02
membership_s3    0.000000e+00  0.000000e+00
membership_s4    0.000000e+00  2.081668e-19
membership_s5   -2.262991e-05  3.709237e-02
membership_s6    0.000000e+00  1.387779e-19
membership_s7    3.023502e-05  5.334065e-03
membership_s8    0.000000e+00  0.000000e+00
membership_s9    0.000000e+00  0.000000e+00
membership_s11   0.000000e+00  0.000000e+00
membership_s12   0.000000e+00  0.000000e+00
membership_s14   0.000000e+00  0.000000e+00
membership_s15   0.000000e+00  1.734723e-20
membership_s16   0.000000e+00  0.000000e+00
membership_s17   0.000000e+00  0.000000e+00
membership_s18   0.000000e+00  5.204170e-20
membership_s20   0.000000e+00  0.000000e+00
membership_s21  -1.331857e-05  1.435737e-01
membership_s22   0.000000e+00  0.000000e+00
membership_s24   0.000000e+00  5.027430e-01
membership_s25   0.000000e+00  0.000000e+00
membership_s26   0.000000e+00  0.000000e+00
membership_s27   1.699043e-04  1.078902e-01
membership_s28   0.000000e+00  0.000000e+00
membership_s30   8.586315e-05  4.856118e-02
membership_s31   0.000000e+00  6.938894e-20
membership_s32  -1.391637e-04  5.050073e-02
membership_s33   0.000000e+00  0.000000e+00
membership_s36   3.415301e-06  2.100000e-03
membership_s37   0.000000e+00  1.734723e-20
V1               2.539669e-03  6.115050e-01
V2               8.716068e-04  6.136506e-01
pdi              4.986645e-04  5.116090e-02
adhesion         7.337775e-03  6.417493e-01
cohesion         7.186680e-03  4.564741e-01
inner            3.715797e-03  3.403858e-01
outer            1.764866e-03  7.011207e-01
ioratio          2.686499e-03  4.630485e-01
comsize          2.277950e-04  5.764414e-01
[1] "Dataset: high_C Model GLM, run: 5 of 5 2015-06-18 11:58:39"
[1] "glmnet variable coefficients"
                         [,1]          [,2]
(Intercept)     -3.235153e+00 -1.477372e+03
graph0           3.267412e-41  5.566899e-05
graph1          -7.274990e-45 -3.265444e-08
graph2          -4.458540e-42  5.957932e-06
graph3           8.538438e-47  1.377296e-09
graph4          -2.667728e-47 -1.851472e-10
graph5           5.137065e-43  2.947607e-06
graph6          -4.406607e-45 -4.403068e-09
graph7          -2.039742e-43  1.373422e-06
graph8          -1.208713e-41 -5.605558e-05
graph9           6.611236e-48  6.509000e-11
graph10         -4.714605e-49 -1.546406e-12
graph11         -5.787212e-50 -4.397335e-13
graph12         -2.761227e-47  5.275299e-12
graph13         -1.312482e-46 -3.254717e-10
graph14         -5.433325e-48 -3.911634e-11
graph15          3.718111e-45  5.166970e-08
graph16          1.788183e-47  4.090790e-10
graph17         -2.150365e-46  3.598127e-10
graph18         -7.062670e-45 -1.879133e-08
graph19         -1.460492e-45 -6.844174e-09
graph20          8.825123e-44  2.623720e-07
graph21         -3.336061e-45 -3.443900e-09
graph22          4.169802e-45  4.195052e-07
graph23         -1.506955e-44 -4.861424e-08
graph24         -1.825613e-44 -2.196266e-08
graph25         -1.671804e-44 -3.614117e-07
graph26         -1.047666e-43  4.751422e-08
graph27         -3.306122e-43  7.458433e-07
graph28         -1.020969e-42 -5.378112e-07
graph29         -1.852219e-41 -1.296936e-04
orbit0           3.267412e-41  5.379790e-05
orbit1          -5.889496e-44  2.251071e-06
orbit2          -7.392522e-45 -3.889398e-08
orbit3          -4.458540e-42  5.285709e-06
orbit4           2.258634e-44  1.310334e-07
orbit5          -1.712014e-47  7.524867e-10
orbit6          -2.240993e-45 -5.657983e-09
orbit7          -2.574283e-47 -1.840421e-10
orbit8           5.137065e-43  2.910578e-06
orbit9          -4.050756e-43 -3.664021e-06
orbit10         -2.559289e-44 -1.657339e-07
orbit11         -3.884591e-45  7.326411e-09
orbit12         -1.684398e-42 -2.376372e-06
orbit13         -1.417990e-43  2.571021e-06
orbit14         -1.208713e-41 -5.629148e-05
orbit15          6.279008e-46  3.055829e-09
orbit16          1.031939e-47  1.119763e-10
orbit17         -5.594462e-47 -5.742889e-10
orbit18          1.353076e-46 -1.186023e-09
orbit19         -8.712664e-47 -1.879965e-10
orbit20          1.599116e-47  4.148758e-10
orbit21         -6.109957e-49 -3.513866e-12
orbit22         -2.379907e-48  3.263335e-12
orbit23         -5.625890e-50 -4.449425e-13
orbit24         -5.128917e-47  1.231475e-09
orbit25         -9.098721e-46 -2.798120e-09
orbit26         -2.387537e-47  1.812060e-11
orbit27          2.825055e-44  1.060905e-07
orbit28         -5.983653e-47 -5.576747e-09
orbit29         -6.423701e-46  1.515607e-09
orbit30         -4.331114e-46  2.214905e-11
orbit31         -1.020834e-45 -7.299202e-09
orbit32         -7.760642e-49 -6.901602e-10
orbit33         -5.394624e-48 -3.261779e-11
orbit34          3.718111e-45  5.118943e-08
orbit35         -1.314095e-44 -5.358549e-08
orbit36          2.679091e-45  1.452804e-09
orbit37         -4.351656e-47  4.559566e-10
orbit38         -3.042848e-47  5.371089e-10
orbit39         -5.787252e-44 -7.822105e-07
orbit40         -2.853083e-45  1.086251e-08
orbit41         -4.315553e-48 -8.690872e-09
orbit42         -2.363703e-46  1.017878e-09
orbit43         -1.180266e-44 -6.234961e-09
orbit44         -1.005799e-44 -3.432649e-08
orbit45          2.737293e-44 -7.653713e-08
orbit46         -1.703930e-44 -1.083140e-07
orbit47         -1.913345e-45 -1.015724e-08
orbit48         -3.345230e-45 -1.291228e-08
orbit49         -9.589993e-44 -1.389370e-06
orbit50          1.239132e-43  4.563270e-07
orbit51          5.838956e-45 -9.818274e-08
orbit52         -9.151945e-44 -1.428249e-07
orbit53         -5.794525e-45  1.188094e-08
orbit54         -2.063820e-43  5.491315e-07
orbit55          1.957577e-44  5.111728e-07
orbit56         -4.476761e-43 -8.665286e-06
orbit57         -3.126192e-44 -1.731747e-07
orbit58         -1.695704e-44  4.930765e-08
orbit59         -1.002521e-43  5.361524e-07
orbit60         -3.534511e-44 -6.737259e-08
orbit61         -4.459251e-44 -1.255802e-07
orbit62         -6.489042e-43 -1.812102e-05
orbit63          1.779535e-43  1.191094e-06
orbit64         -3.049936e-43 -2.677349e-06
orbit65         -1.438481e-42  7.078469e-06
orbit66         -4.102922e-43 -1.108819e-06
orbit67         -1.254237e-43  3.654234e-07
orbit68         -1.615851e-43  5.513525e-06
orbit69         -2.328972e-42 -1.792429e-05
orbit70         -4.610051e-42 -1.562466e-05
orbit71         -1.181868e-42  1.068686e-06
orbit72         -1.852219e-41 -1.292742e-04
AP               3.687042e-39 -3.768400e-02
bet             -3.687099e-46 -1.722135e-08
ecc              3.285518e-39  2.701483e-02
eccrad           1.971311e-38  1.602127e-01
close            7.218726e-38  5.967786e-01
constraint      -4.829693e-37 -1.767002e+00
coreness         9.250305e-40  2.057769e-02
knn             -1.774198e-40  2.474034e-04
hubscore        -1.519881e-39  5.981148e-02
pagerank        -8.514835e-36 -1.258376e+02
trans           -1.045716e-37 -8.528286e-02
evcent          -1.272395e-39  5.646509e-02
first            3.267412e-41  5.605544e-05
upto_second      1.934357e-43  7.265678e-06
upto_third       3.844464e-42  2.047076e-05
upto_fourth      2.202332e-41 -2.410493e-04
upto_fifth       6.151461e-40  3.948356e-03
upto_sixth       7.289395e-39  1.065065e-01
second           4.779929e-44  7.274105e-06
third            5.773127e-42  8.130059e-06
fourth          -4.320981e-42 -2.487124e-05
fifth           -1.805001e-41  3.556280e-04
sixth           -5.478745e-40 -1.597326e-03
ratio1          -2.392870e-40 -8.410947e-04
ratio2          -3.685147e-40 -1.036597e-06
ratio3          -4.530963e-38 -1.647722e-01
ratio4           1.082515e-36  7.748962e+00
ratio5          -1.606391e-37 -6.767360e-01
ratio6          -2.104494e-38  1.709119e-03
selfinter       -6.419786e-39 -6.015676e-02
walktrap_vertex -4.610508e-39  2.141135e-01
bigcom1         -1.172801e-38 -3.834189e-02
bigcom2          0.000000e+00  0.000000e+00
bigcom3         -8.578828e-40  4.487250e-02
bigcom4         -2.891327e-40 -2.311463e-02
bigcom6          0.000000e+00  0.000000e+00
bigcom8          9.115447e-39 -1.183338e-01
bigcom9         -3.839565e-38 -1.946720e-01
bigcom11         0.000000e+00  0.000000e+00
bigcom13        -3.832095e-38 -1.919572e-01
bigcom15        -3.835827e-38 -1.429346e-01
bigcom16         0.000000e+00  0.000000e+00
bigcom21         3.675782e-37  1.107050e+00
bigcom22        -2.232188e-39 -1.289065e-01
bigcom24         0.000000e+00  0.000000e+00
bigcom26        -3.858368e-38 -3.451954e-01
bigcom28        -3.730581e-39  8.111279e-02
bigcom30        -3.865941e-38 -4.204957e-01
bigcom31         0.000000e+00  0.000000e+00
bigcom32        -3.828371e-38 -1.844652e-01
bigcom33         0.000000e+00  0.000000e+00
bigcom34         0.000000e+00  0.000000e+00
bigcom36        -3.828371e-38 -3.625708e-01
bigcom37         0.000000e+00  0.000000e+00
bigcom38         0.000000e+00  0.000000e+00
bigcom39        -3.828371e-38 -4.224300e-01
bigcom40        -1.265791e-39  1.402176e-01
bigcom43         0.000000e+00  0.000000e+00
bigcom44        -3.885004e-38 -4.390888e-01
bigcom46        -3.828371e-38 -3.284725e-01
bigcom47         0.000000e+00  0.000000e+00
bigcom49         0.000000e+00  0.000000e+00
bigcom50         0.000000e+00  0.000000e+00
bigcom51         0.000000e+00  0.000000e+00
bigcom52         0.000000e+00  0.000000e+00
bigcom54         0.000000e+00  0.000000e+00
bigcom56         0.000000e+00  0.000000e+00
bigcom62         0.000000e+00  0.000000e+00
bigcom66         0.000000e+00  0.000000e+00
bigcom68         0.000000e+00  0.000000e+00
bigcom69         0.000000e+00  0.000000e+00
bigcom71        -3.828371e-38 -2.498333e-01
bigcom72         0.000000e+00  0.000000e+00
bigcom73        -3.828371e-38 -3.224794e-01
bigcom74         0.000000e+00  0.000000e+00
bigcom75         0.000000e+00  0.000000e+00
bigcom76         0.000000e+00  0.000000e+00
bigcom77         0.000000e+00  0.000000e+00
bigcom79         0.000000e+00  0.000000e+00
bigcom80         0.000000e+00  0.000000e+00
bigcom82         0.000000e+00  0.000000e+00
bigcom83         0.000000e+00  0.000000e+00
bigcom84         0.000000e+00  0.000000e+00
bigcom85         0.000000e+00  0.000000e+00
bigcom87         0.000000e+00  0.000000e+00
bigcom89         0.000000e+00  0.000000e+00
bigcom91         0.000000e+00  0.000000e+00
bigcom92        -3.835827e-38 -1.699467e-01
bigcom93         0.000000e+00  0.000000e+00
bigcom96         0.000000e+00  0.000000e+00
bigcom97        -3.828371e-38 -3.088630e-01
bigcom98         0.000000e+00  0.000000e+00
bigcom99         0.000000e+00  0.000000e+00
bigcom101        4.677121e-37  5.599477e-01
bigcom104        0.000000e+00  0.000000e+00
bigcom106        0.000000e+00  0.000000e+00
bigcom109        0.000000e+00  0.000000e+00
bigcom113        0.000000e+00  0.000000e+00
bigcom116       -3.828371e-38 -3.872279e-01
bigcom120        0.000000e+00  0.000000e+00
bigcom123        0.000000e+00  0.000000e+00
bigcom126        0.000000e+00  0.000000e+00
bigcom127        0.000000e+00  0.000000e+00
bigcom137        0.000000e+00  0.000000e+00
bigcom139        0.000000e+00  0.000000e+00
bigcom140        0.000000e+00  0.000000e+00
bigcom143        0.000000e+00  0.000000e+00
bigcom145        0.000000e+00  0.000000e+00
bigcom146        0.000000e+00  0.000000e+00
bigcom147        4.677121e-37  1.734022e+00
bigcom149        0.000000e+00  0.000000e+00
bigcom153        0.000000e+00  0.000000e+00
bigcom154       -3.832095e-38 -2.244778e-01
bigcom156        0.000000e+00  0.000000e+00
bigcom157        0.000000e+00  0.000000e+00
bigcom158        0.000000e+00  0.000000e+00
bigcom160        0.000000e+00  0.000000e+00
bigcom161        0.000000e+00  0.000000e+00
bigcom162        0.000000e+00  0.000000e+00
bigcom164        0.000000e+00  0.000000e+00
bigcom166        0.000000e+00  0.000000e+00
bigcom167       -3.832095e-38 -3.383008e-01
bigcom171        0.000000e+00  0.000000e+00
bigcom173        0.000000e+00  0.000000e+00
bigcom175        0.000000e+00  0.000000e+00
bigcom176        0.000000e+00  0.000000e+00
bigcom177        0.000000e+00  0.000000e+00
bigcom178        0.000000e+00  0.000000e+00
bigcom180        0.000000e+00  0.000000e+00
bigcom181       -3.828371e-38 -2.299374e-01
bigcom184        0.000000e+00  0.000000e+00
bigcom186        0.000000e+00  0.000000e+00
bigcom187        0.000000e+00  0.000000e+00
bigcom189        9.727989e-37  2.931647e+00
bigcom194        0.000000e+00  0.000000e+00
bigcom195       -3.828371e-38 -1.473150e-01
bigcom196        0.000000e+00  0.000000e+00
bigcom204       -3.828371e-38 -3.305898e-01
bigcom205        0.000000e+00  0.000000e+00
bigcom212        0.000000e+00  0.000000e+00
bigcom214        0.000000e+00  0.000000e+00
bigcom222        0.000000e+00  0.000000e+00
bigcom223        0.000000e+00  0.000000e+00
bigcom226        0.000000e+00  0.000000e+00
bigcom227        0.000000e+00  0.000000e+00
bigcom229        0.000000e+00  0.000000e+00
bigcom233        0.000000e+00  0.000000e+00
bigcom236        0.000000e+00  0.000000e+00
bigcom237        0.000000e+00  0.000000e+00
bigcom246        0.000000e+00  0.000000e+00
bigcom248       -3.828371e-38 -1.591652e-01
bigcom249        0.000000e+00  0.000000e+00
bigcom250        0.000000e+00  0.000000e+00
bigcom254        0.000000e+00  0.000000e+00
bigcom266        0.000000e+00  0.000000e+00
bigcom269        0.000000e+00  0.000000e+00
bigcom272        0.000000e+00  0.000000e+00
bigcom274       -3.843311e-38 -2.710732e-01
bigcom281        0.000000e+00  0.000000e+00
bigcom291        0.000000e+00  0.000000e+00
bigcom292        0.000000e+00  0.000000e+00
bigcom295        0.000000e+00  0.000000e+00
bigcom299        0.000000e+00  0.000000e+00
bigcom301        0.000000e+00  0.000000e+00
bigcom306        0.000000e+00  0.000000e+00
bigcom309        0.000000e+00  0.000000e+00
bigcom314        0.000000e+00  0.000000e+00
bigcom321       -3.828371e-38 -2.247704e-01
bigcom341        0.000000e+00  0.000000e+00
bigcom350        0.000000e+00  0.000000e+00
bigcom353        0.000000e+00  0.000000e+00
bigcom359        0.000000e+00  0.000000e+00
bigcom363        0.000000e+00  0.000000e+00
bigcom365        0.000000e+00  0.000000e+00
bigcom385        0.000000e+00  0.000000e+00
bigcom386        0.000000e+00  0.000000e+00
bigcom408        0.000000e+00  0.000000e+00
bigcom412        0.000000e+00  0.000000e+00
bigcom480        0.000000e+00  0.000000e+00
spin_vertex     -2.921026e-38 -6.651610e-02
membership_s1    4.962943e-39  1.756176e-01
membership_s3    0.000000e+00  0.000000e+00
membership_s4   -1.990892e-38 -1.869565e-01
membership_s5    2.558978e-38  1.894882e-01
membership_s6   -3.847064e-38 -3.225393e-01
membership_s7   -2.273595e-38 -1.515332e-01
membership_s8    0.000000e+00  0.000000e+00
membership_s9    0.000000e+00  0.000000e+00
membership_s11   0.000000e+00  0.000000e+00
membership_s12   0.000000e+00  0.000000e+00
membership_s14   0.000000e+00  0.000000e+00
membership_s15  -3.862151e-38 -3.539789e-01
membership_s16   0.000000e+00  0.000000e+00
membership_s17   0.000000e+00  0.000000e+00
membership_s18  -3.858368e-38 -3.591241e-01
membership_s20   0.000000e+00  0.000000e+00
membership_s21   2.993256e-37  3.108103e-01
membership_s22   0.000000e+00  0.000000e+00
membership_s24   9.727989e-37  2.737915e+00
membership_s25   0.000000e+00  0.000000e+00
membership_s26   0.000000e+00  0.000000e+00
membership_s27   3.971771e-38  2.426840e-01
membership_s28   0.000000e+00  0.000000e+00
membership_s30  -4.208549e-39  2.300111e-02
membership_s31  -3.904256e-38 -2.511560e-01
membership_s32   3.720186e-38  2.366694e-01
membership_s33   0.000000e+00  0.000000e+00
membership_s36  -1.130773e-38 -4.212641e-02
membership_s37  -3.847064e-38 -2.698108e-01
V1               9.646063e-38  1.290064e+00
V2               7.223463e-38  2.533058e+00
pdi             -1.034692e-36 -2.236731e+01
adhesion        -1.111269e-41 -4.082811e-05
cohesion         2.223885e-41  8.261422e-05
inner            2.470785e-42  2.033377e-06
outer            3.832750e-42  4.527954e-06
ioratio         -1.273358e-37 -2.401404e-01
comsize          5.053219e-42  2.374929e-05
[1] "Dataset: high_C Model GBM, refit model on training data 2015-06-18 11:58:47"
Iter   TrainDeviance   ValidDeviance   StepSize   Improve
     1        0.3209            -nan     0.0100   -0.0001
     2        0.3159            -nan     0.0100    0.0008
     3        0.3128            -nan     0.0100   -0.0000
     4        0.3084            -nan     0.0100    0.0001
     5        0.3041            -nan     0.0100    0.0002
     6        0.3007            -nan     0.0100   -0.0000
     7        0.2970            -nan     0.0100   -0.0001
     8        0.2933            -nan     0.0100   -0.0003
     9        0.2898            -nan     0.0100   -0.0002
    10        0.2866            -nan     0.0100   -0.0004
    20        0.2602            -nan     0.0100   -0.0001
    40        0.2227            -nan     0.0100   -0.0001
    60        0.1956            -nan     0.0100   -0.0001
    80        0.1732            -nan     0.0100   -0.0000
   100        0.1567            -nan     0.0100   -0.0000
   120        0.1425            -nan     0.0100    0.0000
   140        0.1297            -nan     0.0100   -0.0001
   160        0.1187            -nan     0.0100    0.0000
   180        0.1088            -nan     0.0100   -0.0000
   200        0.1005            -nan     0.0100   -0.0001
   203        0.0993            -nan     0.0100   -0.0001

[1] "GBM variable coefficients"
                            var    rel.inf
ratio4                   ratio4 4.19173143
walktrap_vertex walktrap_vertex 3.55075854
ratio5                   ratio5 3.33696707
spin_vertex         spin_vertex 3.11183370
third                     third 2.73343831
V2                           V2 2.61212343
comsize                 comsize 2.21650292
orbit18                 orbit18 2.20563636
pagerank               pagerank 2.15661689
V1                           V1 1.96956810
adhesion               adhesion 1.93604595
ioratio                 ioratio 1.84064027
knn                         knn 1.78433359
graph1                   graph1 1.71217698
orbit27                 orbit27 1.67281469
graph11                 graph11 1.55640274
bigcom21               bigcom21 1.53049244
outer                     outer 1.49422433
orbit4                   orbit4 1.43972836
ratio1                   ratio1 1.38639320
graph5                   graph5 1.37892978
inner                     inner 1.34358283
graph20                 graph20 1.33107969
graph15                 graph15 1.29127770
trans                     trans 1.27214907
orbit50                 orbit50 1.26884244
orbit63                 orbit63 1.22922463
graph4                   graph4 1.18174227
cohesion               cohesion 1.17922210
orbit22                 orbit22 1.17327789
orbit49                 orbit49 1.17036594
orbit58                 orbit58 1.07036302
graph2                   graph2 1.05347954
graph22                 graph22 1.03367249
orbit62                 orbit62 0.99730283
ratio3                   ratio3 0.99524313
orbit36                 orbit36 0.97426742
constraint           constraint 0.95221686
orbit56                 orbit56 0.92681818
bet                         bet 0.89496813
orbit38                 orbit38 0.85546829
graph8                   graph8 0.84454470
orbit65                 orbit65 0.81313047
graph0                   graph0 0.81014082
orbit39                 orbit39 0.77466194
graph10                 graph10 0.77203696
orbit16                 orbit16 0.76371524
graph7                   graph7 0.71961722
sixth                     sixth 0.64415549
membership_s27   membership_s27 0.63430287
orbit54                 orbit54 0.56383917
orbit55                 orbit55 0.55092320
graph23                 graph23 0.55039929
orbit37                 orbit37 0.54565593
orbit20                 orbit20 0.53589494
orbit69                 orbit69 0.52510107
graph27                 graph27 0.51871224
graph12                 graph12 0.51604355
ratio6                   ratio6 0.51053627
graph25                 graph25 0.50996361
graph29                 graph29 0.49993951
orbit46                 orbit46 0.49844471
orbit42                 orbit42 0.47638953
orbit12                 orbit12 0.47421278
orbit70                 orbit70 0.46877432
graph14                 graph14 0.46391689
orbit24                 orbit24 0.44036098
orbit21                 orbit21 0.43518640
orbit15                 orbit15 0.43076008
orbit52                 orbit52 0.41171700
ratio2                   ratio2 0.40926532
fourth                   fourth 0.39854047
orbit30                 orbit30 0.38769958
orbit9                   orbit9 0.38593663
graph6                   graph6 0.37683927
orbit6                   orbit6 0.37464263
orbit19                 orbit19 0.37228337
graph3                   graph3 0.36329977
orbit28                 orbit28 0.34732474
orbit53                 orbit53 0.34036009
upto_fourth         upto_fourth 0.33918323
orbit5                   orbit5 0.33889365
orbit45                 orbit45 0.33858217
orbit25                 orbit25 0.33705850
selfinter             selfinter 0.31498171
graph28                 graph28 0.31124295
graph17                 graph17 0.31087066
orbit32                 orbit32 0.30773949
graph21                 graph21 0.29220150
orbit59                 orbit59 0.28833477
orbit11                 orbit11 0.28613985
orbit47                 orbit47 0.27901018
fifth                     fifth 0.27180265
orbit1                   orbit1 0.27064073
graph18                 graph18 0.26829324
bigcom40               bigcom40 0.26228545
orbit17                 orbit17 0.25675009
orbit68                 orbit68 0.25392665
orbit44                 orbit44 0.24863387
graph9                   graph9 0.24576644
membership_s21   membership_s21 0.23233430
upto_third           upto_third 0.23196429
AP                           AP 0.22803700
orbit35                 orbit35 0.22734937
orbit41                 orbit41 0.22439566
membership_s5     membership_s5 0.21834638
orbit40                 orbit40 0.19650414
orbit23                 orbit23 0.19416688
orbit26                 orbit26 0.19178882
upto_second         upto_second 0.18831808
second                   second 0.18674186
orbit13                 orbit13 0.18468994
graph24                 graph24 0.18439462
bigcom3                 bigcom3 0.18267014
membership_s1     membership_s1 0.18050573
orbit51                 orbit51 0.16583167
coreness               coreness 0.16062243
bigcom4                 bigcom4 0.15893371
graph13                 graph13 0.14974999
hubscore               hubscore 0.14517194
orbit31                 orbit31 0.14135156
orbit67                 orbit67 0.12459445
orbit29                 orbit29 0.12223886
orbit33                 orbit33 0.12199823
orbit64                 orbit64 0.11374974
orbit48                 orbit48 0.10338653
graph26                 graph26 0.10250154
orbit7                   orbit7 0.08672153
close                     close 0.08167271
orbit2                   orbit2 0.08025292
orbit71                 orbit71 0.07656360
membership_s32   membership_s32 0.07606535
graph16                 graph16 0.07427014
upto_fifth           upto_fifth 0.07029680
upto_sixth           upto_sixth 0.06979115
orbit43                 orbit43 0.05298769
graph19                 graph19 0.05142524
bigcom8                 bigcom8 0.05086058
orbit60                 orbit60 0.05031536
orbit10                 orbit10 0.04779444
orbit61                 orbit61 0.04744895
orbit57                 orbit57 0.03866896
evcent                   evcent 0.03392572
bigcom28               bigcom28 0.02237845
pdi                         pdi 0.02119372
orbit66                 orbit66 0.01149849
orbit0                   orbit0 0.00000000
orbit3                   orbit3 0.00000000
orbit8                   orbit8 0.00000000
orbit14                 orbit14 0.00000000
orbit34                 orbit34 0.00000000
orbit72                 orbit72 0.00000000
ecc                         ecc 0.00000000
eccrad                   eccrad 0.00000000
first                     first 0.00000000
bigcom1                 bigcom1 0.00000000
bigcom2                 bigcom2 0.00000000
bigcom6                 bigcom6 0.00000000
bigcom9                 bigcom9 0.00000000
bigcom11               bigcom11 0.00000000
bigcom13               bigcom13 0.00000000
bigcom15               bigcom15 0.00000000
bigcom16               bigcom16 0.00000000
bigcom22               bigcom22 0.00000000
bigcom24               bigcom24 0.00000000
bigcom26               bigcom26 0.00000000
bigcom30               bigcom30 0.00000000
bigcom31               bigcom31 0.00000000
bigcom32               bigcom32 0.00000000
bigcom33               bigcom33 0.00000000
bigcom34               bigcom34 0.00000000
bigcom36               bigcom36 0.00000000
bigcom37               bigcom37 0.00000000
bigcom38               bigcom38 0.00000000
bigcom39               bigcom39 0.00000000
bigcom43               bigcom43 0.00000000
bigcom44               bigcom44 0.00000000
bigcom46               bigcom46 0.00000000
bigcom47               bigcom47 0.00000000
bigcom49               bigcom49 0.00000000
bigcom50               bigcom50 0.00000000
bigcom51               bigcom51 0.00000000
bigcom52               bigcom52 0.00000000
bigcom54               bigcom54 0.00000000
bigcom56               bigcom56 0.00000000
bigcom62               bigcom62 0.00000000
bigcom66               bigcom66 0.00000000
bigcom68               bigcom68 0.00000000
bigcom69               bigcom69 0.00000000
bigcom71               bigcom71 0.00000000
bigcom72               bigcom72 0.00000000
bigcom73               bigcom73 0.00000000
bigcom74               bigcom74 0.00000000
bigcom75               bigcom75 0.00000000
bigcom76               bigcom76 0.00000000
bigcom77               bigcom77 0.00000000
bigcom79               bigcom79 0.00000000
bigcom80               bigcom80 0.00000000
bigcom82               bigcom82 0.00000000
bigcom83               bigcom83 0.00000000
bigcom84               bigcom84 0.00000000
bigcom85               bigcom85 0.00000000
bigcom87               bigcom87 0.00000000
bigcom89               bigcom89 0.00000000
bigcom91               bigcom91 0.00000000
bigcom92               bigcom92 0.00000000
bigcom93               bigcom93 0.00000000
bigcom96               bigcom96 0.00000000
bigcom97               bigcom97 0.00000000
bigcom98               bigcom98 0.00000000
bigcom99               bigcom99 0.00000000
bigcom101             bigcom101 0.00000000
bigcom104             bigcom104 0.00000000
bigcom106             bigcom106 0.00000000
bigcom109             bigcom109 0.00000000
bigcom113             bigcom113 0.00000000
bigcom116             bigcom116 0.00000000
bigcom120             bigcom120 0.00000000
bigcom123             bigcom123 0.00000000
bigcom126             bigcom126 0.00000000
bigcom127             bigcom127 0.00000000
bigcom137             bigcom137 0.00000000
bigcom139             bigcom139 0.00000000
bigcom140             bigcom140 0.00000000
bigcom143             bigcom143 0.00000000
bigcom145             bigcom145 0.00000000
bigcom146             bigcom146 0.00000000
bigcom147             bigcom147 0.00000000
bigcom149             bigcom149 0.00000000
bigcom153             bigcom153 0.00000000
bigcom154             bigcom154 0.00000000
bigcom156             bigcom156 0.00000000
bigcom157             bigcom157 0.00000000
bigcom158             bigcom158 0.00000000
bigcom160             bigcom160 0.00000000
bigcom161             bigcom161 0.00000000
bigcom162             bigcom162 0.00000000
bigcom164             bigcom164 0.00000000
bigcom166             bigcom166 0.00000000
bigcom167             bigcom167 0.00000000
bigcom171             bigcom171 0.00000000
bigcom173             bigcom173 0.00000000
bigcom175             bigcom175 0.00000000
bigcom176             bigcom176 0.00000000
bigcom177             bigcom177 0.00000000
bigcom178             bigcom178 0.00000000
bigcom180             bigcom180 0.00000000
bigcom181             bigcom181 0.00000000
bigcom184             bigcom184 0.00000000
bigcom186             bigcom186 0.00000000
bigcom187             bigcom187 0.00000000
bigcom189             bigcom189 0.00000000
bigcom194             bigcom194 0.00000000
bigcom195             bigcom195 0.00000000
bigcom196             bigcom196 0.00000000
bigcom204             bigcom204 0.00000000
bigcom205             bigcom205 0.00000000
bigcom212             bigcom212 0.00000000
bigcom214             bigcom214 0.00000000
bigcom222             bigcom222 0.00000000
bigcom223             bigcom223 0.00000000
bigcom226             bigcom226 0.00000000
bigcom227             bigcom227 0.00000000
bigcom229             bigcom229 0.00000000
bigcom233             bigcom233 0.00000000
bigcom236             bigcom236 0.00000000
bigcom237             bigcom237 0.00000000
bigcom246             bigcom246 0.00000000
bigcom248             bigcom248 0.00000000
bigcom249             bigcom249 0.00000000
bigcom250             bigcom250 0.00000000
bigcom254             bigcom254 0.00000000
bigcom266             bigcom266 0.00000000
bigcom269             bigcom269 0.00000000
bigcom272             bigcom272 0.00000000
bigcom274             bigcom274 0.00000000
bigcom281             bigcom281 0.00000000
bigcom291             bigcom291 0.00000000
bigcom292             bigcom292 0.00000000
bigcom295             bigcom295 0.00000000
bigcom299             bigcom299 0.00000000
bigcom301             bigcom301 0.00000000
bigcom306             bigcom306 0.00000000
bigcom309             bigcom309 0.00000000
bigcom314             bigcom314 0.00000000
bigcom321             bigcom321 0.00000000
bigcom341             bigcom341 0.00000000
bigcom350             bigcom350 0.00000000
bigcom353             bigcom353 0.00000000
bigcom359             bigcom359 0.00000000
bigcom363             bigcom363 0.00000000
bigcom365             bigcom365 0.00000000
bigcom385             bigcom385 0.00000000
bigcom386             bigcom386 0.00000000
bigcom408             bigcom408 0.00000000
bigcom412             bigcom412 0.00000000
bigcom480             bigcom480 0.00000000
membership_s3     membership_s3 0.00000000
membership_s4     membership_s4 0.00000000
membership_s6     membership_s6 0.00000000
membership_s7     membership_s7 0.00000000
membership_s8     membership_s8 0.00000000
membership_s9     membership_s9 0.00000000
membership_s11   membership_s11 0.00000000
membership_s12   membership_s12 0.00000000
membership_s14   membership_s14 0.00000000
membership_s15   membership_s15 0.00000000
membership_s16   membership_s16 0.00000000
membership_s17   membership_s17 0.00000000
membership_s18   membership_s18 0.00000000
membership_s20   membership_s20 0.00000000
membership_s22   membership_s22 0.00000000
membership_s24   membership_s24 0.00000000
membership_s25   membership_s25 0.00000000
membership_s26   membership_s26 0.00000000
membership_s28   membership_s28 0.00000000
membership_s30   membership_s30 0.00000000
membership_s31   membership_s31 0.00000000
membership_s33   membership_s33 0.00000000
membership_s36   membership_s36 0.00000000
membership_s37   membership_s37 0.00000000
[1] "All"
[1] 1
[1] 4.127856
[1] "Dataset: high_C Model RF, refit model on training data 2015-06-18 11:59:09"
     |      Out-of-bag   |
Tree |      MSE  %Var(y) |
   1 |  0.07932   214.64 |
   2 |  0.07013   189.77 |
   3 |  0.06513   176.25 |
   4 |  0.06046   163.61 |
   5 |  0.05742   155.39 |
   6 |  0.05684   153.82 |
   7 |  0.05695   154.11 |
   8 |  0.05422   146.72 |
   9 |  0.05226   141.41 |
  10 |  0.05007   135.50 |
  11 |  0.04919   133.11 |
  12 |  0.04782   129.41 |
  13 |  0.04772   129.14 |
  14 |  0.04775   129.21 |
  15 |  0.04771   129.10 |
  16 |  0.04751   128.57 |
  17 |  0.04723   127.82 |
  18 |  0.04816   130.32 |
  19 |   0.0477   129.09 |
  20 |  0.04763   128.89 |
  21 |  0.04752   128.59 |
  22 |  0.04761   128.83 |
  23 |  0.04718   127.68 |
  24 |  0.04714   127.57 |
  25 |  0.04701   127.22 |
  26 |  0.04691   126.93 |
  27 |  0.04698   127.13 |
  28 |  0.04648   125.78 |
  29 |  0.04642   125.62 |
  30 |  0.04601   124.51 |
  31 |  0.04578   123.89 |
  32 |  0.04562   123.46 |
  33 |  0.04547   123.05 |
  34 |  0.04517   122.22 |
  35 |  0.04502   121.83 |
  36 |  0.04477   121.14 |
  37 |  0.04466   120.85 |
  38 |  0.04456   120.57 |
  39 |   0.0445   120.43 |
  40 |  0.04436   120.04 |
  41 |  0.04441   120.19 |
  42 |  0.04418   119.56 |
  43 |  0.04407   119.26 |
  44 |  0.04403   119.15 |
  45 |  0.04384   118.65 |
  46 |  0.04356   117.87 |
  47 |  0.04361   118.01 |
  48 |  0.04352   117.77 |
  49 |  0.04345   117.58 |
  50 |  0.04332   117.22 |
  51 |  0.04319   116.87 |
  52 |  0.04317   116.81 |
  53 |  0.04309   116.61 |
  54 |   0.0431   116.63 |
  55 |  0.04297   116.28 |
  56 |  0.04303   116.45 |
  57 |  0.04306   116.54 |
  58 |  0.04306   116.52 |
  59 |  0.04305   116.48 |
  60 |    0.043   116.36 |
  61 |  0.04283   115.91 |
  62 |  0.04282   115.88 |
  63 |  0.04278   115.77 |
  64 |  0.04262   115.34 |
  65 |  0.04255   115.14 |
  66 |  0.04254   115.10 |
  67 |  0.04252   115.05 |
  68 |  0.04253   115.10 |
  69 |  0.04262   115.34 |
  70 |  0.04266   115.44 |
  71 |  0.04262   115.34 |
  72 |  0.04264   115.40 |
  73 |   0.0426   115.28 |
  74 |  0.04246   114.91 |
  75 |  0.04246   114.89 |
  76 |  0.04241   114.78 |
  77 |  0.04234   114.59 |
  78 |   0.0423   114.46 |
  79 |  0.04223   114.27 |
  80 |  0.04209   113.89 |
  81 |  0.04211   113.95 |
  82 |  0.04207   113.84 |
  83 |  0.04209   113.89 |
  84 |  0.04214   114.02 |
  85 |  0.04214   114.03 |
  86 |  0.04217   114.11 |
  87 |  0.04215   114.05 |
  88 |  0.04216   114.09 |
  89 |  0.04217   114.11 |
  90 |  0.04219   114.17 |
  91 |  0.04214   114.04 |
  92 |  0.04212   113.97 |
  93 |  0.04211   113.95 |
  94 |  0.04205   113.78 |
  95 |    0.042   113.65 |
  96 |  0.04198   113.60 |
  97 |  0.04204   113.77 |
  98 |  0.04206   113.81 |
  99 |    0.042   113.65 |
 100 |  0.04194   113.50 |
[1] "Random Forest variable coefficients"
                      %IncMSE IncNodePurity
graph0           1.538022e-04  5.205108e-02
graph1           2.167233e-03  1.697735e-01
graph2           1.076997e-03  8.319271e-02
graph3           1.021506e-03  2.221877e-01
graph4           2.593841e-03  3.078710e-01
graph5           2.103061e-03  2.155891e-01
graph6           4.326567e-04  7.701018e-02
graph7           3.745637e-04  7.002608e-02
graph8           5.071026e-04  8.426404e-02
graph9           2.887377e-04  1.818753e-01
graph10          3.435639e-03  2.202591e-01
graph11          5.772119e-03  5.089566e-01
graph12          2.862381e-03  1.224715e-01
graph13          6.861326e-04  6.529713e-02
graph14          5.184579e-04  1.671628e-01
graph15          5.600310e-03  1.087263e-01
graph16          1.140767e-03  8.149711e-02
graph17          2.229067e-03  1.294856e-01
graph18          1.322811e-03  6.732403e-02
graph19          3.308952e-04  1.587861e-01
graph20          2.269752e-03  5.978284e-01
graph21          6.559619e-04  6.056821e-02
graph22          1.185063e-03  2.800076e-01
graph23          2.352246e-03  2.880593e-01
graph24          1.302743e-04  6.066667e-02
graph25          2.050672e-03  1.230327e-01
graph26          4.111511e-04  9.997893e-02
graph27          2.815959e-03  2.856851e-01
graph28          1.201218e-03  1.123288e-01
graph29          1.466030e-03  1.615591e-01
orbit0           2.055108e-03  8.630636e-02
orbit1           1.827887e-03  8.539895e-02
orbit2           1.361097e-03  2.973045e-01
orbit3           5.421318e-04  1.091727e-01
orbit4           5.105409e-03  3.202352e-01
orbit5           2.694450e-03  1.422639e-01
orbit6           3.321089e-03  1.699644e-01
orbit7           2.624071e-03  1.674861e-01
orbit8           2.573691e-03  2.031510e-01
orbit9           3.546095e-03  2.626388e-01
orbit10          3.506500e-04  1.136825e-01
orbit11          9.080377e-04  1.691293e-01
orbit12          2.649513e-03  1.190365e-01
orbit13          2.132544e-03  1.458770e-01
orbit14          6.281600e-04  8.685815e-02
orbit15          2.042997e-03  1.530077e-01
orbit16          2.365747e-03  1.296635e-01
orbit17          8.761778e-04  1.485852e-01
orbit18          4.137578e-03  8.125361e-01
orbit19          9.638982e-04  5.771837e-02
orbit20          1.261603e-03  2.930680e-01
orbit21          1.448680e-03  2.156611e-01
orbit22          7.199612e-03  3.842852e-01
orbit23          2.024234e-03  1.547655e-01
orbit24          4.911690e-03  1.599088e-01
orbit25          3.208102e-03  1.381834e-01
orbit26          7.073024e-04  9.512903e-02
orbit27          1.093945e-02  8.157881e-01
orbit28          1.099042e-03  1.276934e-01
orbit29          1.795953e-03  8.437855e-02
orbit30          1.157827e-03  1.572239e-01
orbit31          2.723018e-03  1.629880e-01
orbit32          2.316641e-03  1.100066e-01
orbit33          4.612124e-04  4.538528e-02
orbit34          2.265584e-03  1.927336e-01
orbit35          3.225829e-03  1.891585e-01
orbit36          2.412052e-03  3.972503e-01
orbit37          7.793775e-04  1.281127e-01
orbit38          1.781870e-03  2.578870e-01
orbit39          3.182178e-03  3.198760e-01
orbit40          3.857436e-04  9.855316e-02
orbit41          9.305314e-04  1.070779e-01
orbit42          2.236883e-05  1.290136e-01
orbit43          1.019538e-03  1.612794e-01
orbit44          3.133650e-03  1.760940e-01
orbit45          3.015337e-03  5.189649e-01
orbit46          3.544890e-03  2.323446e-01
orbit47          1.139427e-03  5.299317e-02
orbit48          7.132050e-04  1.018799e-01
orbit49          3.423269e-03  4.231864e-01
orbit50          3.063898e-03  6.044805e-01
orbit51          2.012006e-03  1.831333e-01
orbit52          2.251531e-03  1.814068e-01
orbit53          2.736181e-03  2.294402e-01
orbit54          1.924421e-03  2.606989e-01
orbit55          4.103451e-03  2.485630e-01
orbit56          3.840272e-03  4.716648e-01
orbit57          3.094060e-03  1.625880e-01
orbit58          2.115770e-03  1.678460e-01
orbit59          5.550984e-04  1.330763e-01
orbit60         -2.202075e-05  9.173257e-02
orbit61          2.162033e-04  8.217911e-02
orbit62          4.319001e-03  2.614257e-01
orbit63          3.667358e-03  3.056515e-01
orbit64          2.137435e-03  1.514445e-01
orbit65          6.672187e-03  5.682703e-01
orbit66          5.135523e-04  7.053816e-02
orbit67          1.761700e-03  1.554276e-01
orbit68          3.381690e-03  3.729354e-01
orbit69          7.724263e-04  5.294489e-02
orbit70          3.345882e-03  2.143458e-01
orbit71          7.428075e-04  1.983269e-01
orbit72          2.269062e-03  5.218235e-02
AP              -3.162179e-05  5.104589e-02
bet              7.603385e-04  2.449627e-01
ecc              0.000000e+00  1.115427e-17
eccrad          -1.594066e-05  9.520422e-03
close            4.277798e-04  6.683321e-02
constraint       3.760500e-03  3.198467e-01
coreness         1.072285e-03  8.106551e-02
knn              4.494514e-03  4.245784e-01
hubscore         1.811361e-03  1.002361e-01
pagerank         5.151264e-03  8.896616e-01
trans            5.906178e-04  4.028474e-01
evcent           4.429010e-04  1.113526e-01
first            4.740160e-04  1.260644e-01
upto_second      1.594764e-03  1.344501e-01
upto_third       1.675999e-03  1.567106e-01
upto_fourth      3.351988e-03  1.782803e-01
upto_fifth       2.629885e-03  1.745330e-01
upto_sixth       1.084509e-04  7.986481e-02
second           1.628227e-03  2.524463e-01
third            3.281683e-03  4.661648e-01
fourth           3.890886e-03  2.761512e-01
fifth            3.070297e-03  3.164198e-01
sixth            1.899935e-03  2.718650e-01
ratio1           2.917472e-03  3.309583e-01
ratio2           2.452081e-03  3.220251e-01
ratio3           7.855019e-03  4.231546e-01
ratio4           1.646406e-03  7.032883e-01
ratio5           2.012313e-04  1.114422e+00
ratio6           2.908543e-03  5.736626e-01
selfinter        0.000000e+00  4.336809e-19
walktrap_vertex  1.141711e-03  6.555436e-01
bigcom1          0.000000e+00  8.673617e-20
bigcom2          0.000000e+00  0.000000e+00
bigcom3          6.178469e-04  2.096216e-01
bigcom4         -6.657609e-05  1.823803e-02
bigcom6          0.000000e+00  0.000000e+00
bigcom8          0.000000e+00  5.952811e-03
bigcom9          0.000000e+00  1.214306e-19
bigcom11         0.000000e+00  0.000000e+00
bigcom13         0.000000e+00  0.000000e+00
bigcom15         0.000000e+00  0.000000e+00
bigcom16         0.000000e+00  0.000000e+00
bigcom21         3.127409e-04  6.384443e-01
bigcom22         2.188184e-05  4.388960e-02
bigcom24         0.000000e+00  0.000000e+00
bigcom26         0.000000e+00  1.734723e-20
bigcom28         1.017960e-04  4.629924e-02
bigcom30         0.000000e+00  0.000000e+00
bigcom31         0.000000e+00  0.000000e+00
bigcom32         0.000000e+00  0.000000e+00
bigcom33         0.000000e+00  0.000000e+00
bigcom34         0.000000e+00  0.000000e+00
bigcom36         0.000000e+00  0.000000e+00
bigcom37         0.000000e+00  0.000000e+00
bigcom38         0.000000e+00  0.000000e+00
bigcom39         0.000000e+00  0.000000e+00
bigcom40         2.787121e-04  1.174109e-01
bigcom43         0.000000e+00  0.000000e+00
bigcom44         0.000000e+00  3.469447e-20
bigcom46         0.000000e+00  0.000000e+00
bigcom47         0.000000e+00  0.000000e+00
bigcom49         0.000000e+00  0.000000e+00
bigcom50         0.000000e+00  0.000000e+00
bigcom51         0.000000e+00  0.000000e+00
bigcom52         0.000000e+00  0.000000e+00
bigcom54         0.000000e+00  0.000000e+00
bigcom56         0.000000e+00  0.000000e+00
bigcom62         0.000000e+00  0.000000e+00
bigcom66         0.000000e+00  0.000000e+00
bigcom68         0.000000e+00  0.000000e+00
bigcom69         0.000000e+00  0.000000e+00
bigcom71         0.000000e+00  0.000000e+00
bigcom72         0.000000e+00  0.000000e+00
bigcom73         0.000000e+00  0.000000e+00
bigcom74         0.000000e+00  0.000000e+00
bigcom75         0.000000e+00  0.000000e+00
bigcom76         0.000000e+00  0.000000e+00
bigcom77         0.000000e+00  0.000000e+00
bigcom79         0.000000e+00  0.000000e+00
bigcom80         0.000000e+00  0.000000e+00
bigcom82         0.000000e+00  1.040834e-19
bigcom83         0.000000e+00  0.000000e+00
bigcom84         0.000000e+00  0.000000e+00
bigcom85         0.000000e+00  0.000000e+00
bigcom87         0.000000e+00  0.000000e+00
bigcom89         0.000000e+00  0.000000e+00
bigcom91         0.000000e+00  0.000000e+00
bigcom92         0.000000e+00  0.000000e+00
bigcom93         0.000000e+00  0.000000e+00
bigcom96         0.000000e+00  0.000000e+00
bigcom97         0.000000e+00  0.000000e+00
bigcom98         0.000000e+00  0.000000e+00
bigcom99         0.000000e+00  0.000000e+00
bigcom101       -6.601517e-05  2.411964e-01
bigcom104        0.000000e+00  0.000000e+00
bigcom106        0.000000e+00  0.000000e+00
bigcom109        0.000000e+00  0.000000e+00
bigcom113        0.000000e+00  0.000000e+00
bigcom116        0.000000e+00  0.000000e+00
bigcom120        0.000000e+00  0.000000e+00
bigcom123        0.000000e+00  0.000000e+00
bigcom126        0.000000e+00  0.000000e+00
bigcom127        0.000000e+00  0.000000e+00
bigcom137        0.000000e+00  0.000000e+00
bigcom139        0.000000e+00  0.000000e+00
bigcom140        0.000000e+00  0.000000e+00
bigcom143        0.000000e+00  0.000000e+00
bigcom145        0.000000e+00  0.000000e+00
bigcom146        0.000000e+00  0.000000e+00
bigcom147       -2.216169e-05  6.535232e-01
bigcom149        0.000000e+00  0.000000e+00
bigcom153        0.000000e+00  0.000000e+00
bigcom154        0.000000e+00  0.000000e+00
bigcom156        0.000000e+00  0.000000e+00
bigcom157        0.000000e+00  0.000000e+00
bigcom158        0.000000e+00  0.000000e+00
bigcom160        0.000000e+00  0.000000e+00
bigcom161        0.000000e+00  0.000000e+00
bigcom162        0.000000e+00  0.000000e+00
bigcom164        0.000000e+00  0.000000e+00
bigcom166        0.000000e+00  0.000000e+00
bigcom167        0.000000e+00  0.000000e+00
bigcom171        0.000000e+00  0.000000e+00
bigcom173        0.000000e+00  0.000000e+00
bigcom175        0.000000e+00  0.000000e+00
bigcom176        0.000000e+00  0.000000e+00
bigcom177        0.000000e+00  0.000000e+00
bigcom178        0.000000e+00  0.000000e+00
bigcom180        0.000000e+00  0.000000e+00
bigcom181        0.000000e+00  0.000000e+00
bigcom184        0.000000e+00  0.000000e+00
bigcom186        0.000000e+00  0.000000e+00
bigcom187        0.000000e+00  0.000000e+00
bigcom189        0.000000e+00  6.356111e-01
bigcom194        0.000000e+00  0.000000e+00
bigcom195        0.000000e+00  0.000000e+00
bigcom196        0.000000e+00  0.000000e+00
bigcom204        0.000000e+00  0.000000e+00
bigcom205        0.000000e+00  0.000000e+00
bigcom212        0.000000e+00  0.000000e+00
bigcom214        0.000000e+00  0.000000e+00
bigcom222        0.000000e+00  0.000000e+00
bigcom223        0.000000e+00  0.000000e+00
bigcom226        0.000000e+00  0.000000e+00
bigcom227        0.000000e+00  0.000000e+00
bigcom229        0.000000e+00  0.000000e+00
bigcom233        0.000000e+00  0.000000e+00
bigcom236        0.000000e+00  0.000000e+00
bigcom237        0.000000e+00  0.000000e+00
bigcom246        0.000000e+00  0.000000e+00
bigcom248        0.000000e+00  3.469447e-20
bigcom249        0.000000e+00  0.000000e+00
bigcom250        0.000000e+00  0.000000e+00
bigcom254        0.000000e+00  0.000000e+00
bigcom266        0.000000e+00  0.000000e+00
bigcom269        0.000000e+00  0.000000e+00
bigcom272        0.000000e+00  0.000000e+00
bigcom274        0.000000e+00  0.000000e+00
bigcom281        0.000000e+00  0.000000e+00
bigcom291        0.000000e+00  0.000000e+00
bigcom292        0.000000e+00  0.000000e+00
bigcom295        0.000000e+00  0.000000e+00
bigcom299        0.000000e+00  0.000000e+00
bigcom301        0.000000e+00  0.000000e+00
bigcom306        0.000000e+00  0.000000e+00
bigcom309        0.000000e+00  0.000000e+00
bigcom314        0.000000e+00  0.000000e+00
bigcom321        0.000000e+00  0.000000e+00
bigcom341        0.000000e+00  0.000000e+00
bigcom350        0.000000e+00  0.000000e+00
bigcom353        0.000000e+00  0.000000e+00
bigcom359        0.000000e+00  0.000000e+00
bigcom363        0.000000e+00  0.000000e+00
bigcom365        0.000000e+00  0.000000e+00
bigcom385        0.000000e+00  0.000000e+00
bigcom386        0.000000e+00  0.000000e+00
bigcom408        0.000000e+00  0.000000e+00
bigcom412        0.000000e+00  0.000000e+00
bigcom480        0.000000e+00  0.000000e+00
spin_vertex      1.098128e-03  1.140918e+00
membership_s1    2.137369e-04  1.323762e-01
membership_s3    0.000000e+00  0.000000e+00
membership_s4    1.881227e-05  2.016369e-02
membership_s5   -1.332137e-04  4.104223e-02
membership_s6    0.000000e+00  0.000000e+00
membership_s7    4.238552e-05  2.513804e-02
membership_s8    0.000000e+00  0.000000e+00
membership_s9    0.000000e+00  0.000000e+00
membership_s11   0.000000e+00  0.000000e+00
membership_s12   0.000000e+00  0.000000e+00
membership_s14   0.000000e+00  0.000000e+00
membership_s15   0.000000e+00  0.000000e+00
membership_s16   0.000000e+00  0.000000e+00
membership_s17   0.000000e+00  0.000000e+00
membership_s18   0.000000e+00  3.469447e-20
membership_s20   0.000000e+00  0.000000e+00
membership_s21   2.441239e-05  8.147276e-02
membership_s22   0.000000e+00  0.000000e+00
membership_s24   0.000000e+00  5.313769e-01
membership_s25   0.000000e+00  0.000000e+00
membership_s26   0.000000e+00  0.000000e+00
membership_s27   5.252197e-04  1.496759e-01
membership_s28   0.000000e+00  0.000000e+00
membership_s30   1.575039e-04  6.958733e-02
membership_s31   0.000000e+00  0.000000e+00
membership_s32   7.280751e-06  8.101514e-02
membership_s33   0.000000e+00  0.000000e+00
membership_s36  -4.310345e-05  2.592593e-02
membership_s37   0.000000e+00  0.000000e+00
V1               3.705863e-03  1.040131e+00
V2               1.669168e-03  5.700070e-01
pdi              1.247748e-04  8.662229e-02
adhesion         1.245610e-02  7.652335e-01
cohesion         1.178748e-02  5.760245e-01
inner            3.124006e-03  4.656936e-01
outer            8.294088e-04  5.645250e-01
ioratio          1.007361e-03  5.512519e-01
comsize          1.704361e-03  7.102844e-01
                            var    rel.inf
ratio4                   ratio4 4.19173143
walktrap_vertex walktrap_vertex 3.55075854
ratio5                   ratio5 3.33696707
spin_vertex         spin_vertex 3.11183370
third                     third 2.73343831
V2                           V2 2.61212343
comsize                 comsize 2.21650292
orbit18                 orbit18 2.20563636
pagerank               pagerank 2.15661689
V1                           V1 1.96956810
adhesion               adhesion 1.93604595
ioratio                 ioratio 1.84064027
knn                         knn 1.78433359
graph1                   graph1 1.71217698
orbit27                 orbit27 1.67281469
graph11                 graph11 1.55640274
bigcom21               bigcom21 1.53049244
outer                     outer 1.49422433
orbit4                   orbit4 1.43972836
ratio1                   ratio1 1.38639320
graph5                   graph5 1.37892978
inner                     inner 1.34358283
graph20                 graph20 1.33107969
graph15                 graph15 1.29127770
trans                     trans 1.27214907
orbit50                 orbit50 1.26884244
orbit63                 orbit63 1.22922463
graph4                   graph4 1.18174227
cohesion               cohesion 1.17922210
orbit22                 orbit22 1.17327789
orbit49                 orbit49 1.17036594
orbit58                 orbit58 1.07036302
graph2                   graph2 1.05347954
graph22                 graph22 1.03367249
orbit62                 orbit62 0.99730283
ratio3                   ratio3 0.99524313
orbit36                 orbit36 0.97426742
constraint           constraint 0.95221686
orbit56                 orbit56 0.92681818
bet                         bet 0.89496813
orbit38                 orbit38 0.85546829
graph8                   graph8 0.84454470
orbit65                 orbit65 0.81313047
graph0                   graph0 0.81014082
orbit39                 orbit39 0.77466194
graph10                 graph10 0.77203696
orbit16                 orbit16 0.76371524
graph7                   graph7 0.71961722
sixth                     sixth 0.64415549
membership_s27   membership_s27 0.63430287
orbit54                 orbit54 0.56383917
orbit55                 orbit55 0.55092320
graph23                 graph23 0.55039929
orbit37                 orbit37 0.54565593
orbit20                 orbit20 0.53589494
orbit69                 orbit69 0.52510107
graph27                 graph27 0.51871224
graph12                 graph12 0.51604355
ratio6                   ratio6 0.51053627
graph25                 graph25 0.50996361
graph29                 graph29 0.49993951
orbit46                 orbit46 0.49844471
orbit42                 orbit42 0.47638953
orbit12                 orbit12 0.47421278
orbit70                 orbit70 0.46877432
graph14                 graph14 0.46391689
orbit24                 orbit24 0.44036098
orbit21                 orbit21 0.43518640
orbit15                 orbit15 0.43076008
orbit52                 orbit52 0.41171700
ratio2                   ratio2 0.40926532
fourth                   fourth 0.39854047
orbit30                 orbit30 0.38769958
orbit9                   orbit9 0.38593663
graph6                   graph6 0.37683927
orbit6                   orbit6 0.37464263
orbit19                 orbit19 0.37228337
graph3                   graph3 0.36329977
orbit28                 orbit28 0.34732474
orbit53                 orbit53 0.34036009
upto_fourth         upto_fourth 0.33918323
orbit5                   orbit5 0.33889365
orbit45                 orbit45 0.33858217
orbit25                 orbit25 0.33705850
selfinter             selfinter 0.31498171
graph28                 graph28 0.31124295
graph17                 graph17 0.31087066
orbit32                 orbit32 0.30773949
graph21                 graph21 0.29220150
orbit59                 orbit59 0.28833477
orbit11                 orbit11 0.28613985
orbit47                 orbit47 0.27901018
fifth                     fifth 0.27180265
orbit1                   orbit1 0.27064073
graph18                 graph18 0.26829324
bigcom40               bigcom40 0.26228545
orbit17                 orbit17 0.25675009
orbit68                 orbit68 0.25392665
orbit44                 orbit44 0.24863387
graph9                   graph9 0.24576644
membership_s21   membership_s21 0.23233430
upto_third           upto_third 0.23196429
AP                           AP 0.22803700
orbit35                 orbit35 0.22734937
orbit41                 orbit41 0.22439566
membership_s5     membership_s5 0.21834638
orbit40                 orbit40 0.19650414
orbit23                 orbit23 0.19416688
orbit26                 orbit26 0.19178882
upto_second         upto_second 0.18831808
second                   second 0.18674186
orbit13                 orbit13 0.18468994
graph24                 graph24 0.18439462
bigcom3                 bigcom3 0.18267014
membership_s1     membership_s1 0.18050573
orbit51                 orbit51 0.16583167
coreness               coreness 0.16062243
bigcom4                 bigcom4 0.15893371
graph13                 graph13 0.14974999
hubscore               hubscore 0.14517194
orbit31                 orbit31 0.14135156
orbit67                 orbit67 0.12459445
orbit29                 orbit29 0.12223886
orbit33                 orbit33 0.12199823
orbit64                 orbit64 0.11374974
orbit48                 orbit48 0.10338653
graph26                 graph26 0.10250154
orbit7                   orbit7 0.08672153
close                     close 0.08167271
orbit2                   orbit2 0.08025292
orbit71                 orbit71 0.07656360
membership_s32   membership_s32 0.07606535
graph16                 graph16 0.07427014
upto_fifth           upto_fifth 0.07029680
upto_sixth           upto_sixth 0.06979115
orbit43                 orbit43 0.05298769
graph19                 graph19 0.05142524
bigcom8                 bigcom8 0.05086058
orbit60                 orbit60 0.05031536
orbit10                 orbit10 0.04779444
orbit61                 orbit61 0.04744895
orbit57                 orbit57 0.03866896
evcent                   evcent 0.03392572
bigcom28               bigcom28 0.02237845
pdi                         pdi 0.02119372
orbit66                 orbit66 0.01149849
orbit0                   orbit0 0.00000000
orbit3                   orbit3 0.00000000
orbit8                   orbit8 0.00000000
orbit14                 orbit14 0.00000000
orbit34                 orbit34 0.00000000
orbit72                 orbit72 0.00000000
ecc                         ecc 0.00000000
eccrad                   eccrad 0.00000000
first                     first 0.00000000
bigcom1                 bigcom1 0.00000000
bigcom2                 bigcom2 0.00000000
bigcom6                 bigcom6 0.00000000
bigcom9                 bigcom9 0.00000000
bigcom11               bigcom11 0.00000000
bigcom13               bigcom13 0.00000000
bigcom15               bigcom15 0.00000000
bigcom16               bigcom16 0.00000000
bigcom22               bigcom22 0.00000000
bigcom24               bigcom24 0.00000000
bigcom26               bigcom26 0.00000000
bigcom30               bigcom30 0.00000000
bigcom31               bigcom31 0.00000000
bigcom32               bigcom32 0.00000000
bigcom33               bigcom33 0.00000000
bigcom34               bigcom34 0.00000000
bigcom36               bigcom36 0.00000000
bigcom37               bigcom37 0.00000000
bigcom38               bigcom38 0.00000000
bigcom39               bigcom39 0.00000000
bigcom43               bigcom43 0.00000000
bigcom44               bigcom44 0.00000000
bigcom46               bigcom46 0.00000000
bigcom47               bigcom47 0.00000000
bigcom49               bigcom49 0.00000000
bigcom50               bigcom50 0.00000000
bigcom51               bigcom51 0.00000000
bigcom52               bigcom52 0.00000000
bigcom54               bigcom54 0.00000000
bigcom56               bigcom56 0.00000000
bigcom62               bigcom62 0.00000000
bigcom66               bigcom66 0.00000000
bigcom68               bigcom68 0.00000000
bigcom69               bigcom69 0.00000000
bigcom71               bigcom71 0.00000000
bigcom72               bigcom72 0.00000000
bigcom73               bigcom73 0.00000000
bigcom74               bigcom74 0.00000000
bigcom75               bigcom75 0.00000000
bigcom76               bigcom76 0.00000000
bigcom77               bigcom77 0.00000000
bigcom79               bigcom79 0.00000000
bigcom80               bigcom80 0.00000000
bigcom82               bigcom82 0.00000000
bigcom83               bigcom83 0.00000000
bigcom84               bigcom84 0.00000000
bigcom85               bigcom85 0.00000000
bigcom87               bigcom87 0.00000000
bigcom89               bigcom89 0.00000000
bigcom91               bigcom91 0.00000000
bigcom92               bigcom92 0.00000000
bigcom93               bigcom93 0.00000000
bigcom96               bigcom96 0.00000000
bigcom97               bigcom97 0.00000000
bigcom98               bigcom98 0.00000000
bigcom99               bigcom99 0.00000000
bigcom101             bigcom101 0.00000000
bigcom104             bigcom104 0.00000000
bigcom106             bigcom106 0.00000000
bigcom109             bigcom109 0.00000000
bigcom113             bigcom113 0.00000000
bigcom116             bigcom116 0.00000000
bigcom120             bigcom120 0.00000000
bigcom123             bigcom123 0.00000000
bigcom126             bigcom126 0.00000000
bigcom127             bigcom127 0.00000000
bigcom137             bigcom137 0.00000000
bigcom139             bigcom139 0.00000000
bigcom140             bigcom140 0.00000000
bigcom143             bigcom143 0.00000000
bigcom145             bigcom145 0.00000000
bigcom146             bigcom146 0.00000000
bigcom147             bigcom147 0.00000000
bigcom149             bigcom149 0.00000000
bigcom153             bigcom153 0.00000000
bigcom154             bigcom154 0.00000000
bigcom156             bigcom156 0.00000000
bigcom157             bigcom157 0.00000000
bigcom158             bigcom158 0.00000000
bigcom160             bigcom160 0.00000000
bigcom161             bigcom161 0.00000000
bigcom162             bigcom162 0.00000000
bigcom164             bigcom164 0.00000000
bigcom166             bigcom166 0.00000000
bigcom167             bigcom167 0.00000000
bigcom171             bigcom171 0.00000000
bigcom173             bigcom173 0.00000000
bigcom175             bigcom175 0.00000000
bigcom176             bigcom176 0.00000000
bigcom177             bigcom177 0.00000000
bigcom178             bigcom178 0.00000000
bigcom180             bigcom180 0.00000000
bigcom181             bigcom181 0.00000000
bigcom184             bigcom184 0.00000000
bigcom186             bigcom186 0.00000000
bigcom187             bigcom187 0.00000000
bigcom189             bigcom189 0.00000000
bigcom194             bigcom194 0.00000000
bigcom195             bigcom195 0.00000000
bigcom196             bigcom196 0.00000000
bigcom204             bigcom204 0.00000000
bigcom205             bigcom205 0.00000000
bigcom212             bigcom212 0.00000000
bigcom214             bigcom214 0.00000000
bigcom222             bigcom222 0.00000000
bigcom223             bigcom223 0.00000000
bigcom226             bigcom226 0.00000000
bigcom227             bigcom227 0.00000000
bigcom229             bigcom229 0.00000000
bigcom233             bigcom233 0.00000000
bigcom236             bigcom236 0.00000000
bigcom237             bigcom237 0.00000000
bigcom246             bigcom246 0.00000000
bigcom248             bigcom248 0.00000000
bigcom249             bigcom249 0.00000000
bigcom250             bigcom250 0.00000000
bigcom254             bigcom254 0.00000000
bigcom266             bigcom266 0.00000000
bigcom269             bigcom269 0.00000000
bigcom272             bigcom272 0.00000000
bigcom274             bigcom274 0.00000000
bigcom281             bigcom281 0.00000000
bigcom291             bigcom291 0.00000000
bigcom292             bigcom292 0.00000000
bigcom295             bigcom295 0.00000000
bigcom299             bigcom299 0.00000000
bigcom301             bigcom301 0.00000000
bigcom306             bigcom306 0.00000000
bigcom309             bigcom309 0.00000000
bigcom314             bigcom314 0.00000000
bigcom321             bigcom321 0.00000000
bigcom341             bigcom341 0.00000000
bigcom350             bigcom350 0.00000000
bigcom353             bigcom353 0.00000000
bigcom359             bigcom359 0.00000000
bigcom363             bigcom363 0.00000000
bigcom365             bigcom365 0.00000000
bigcom385             bigcom385 0.00000000
bigcom386             bigcom386 0.00000000
bigcom408             bigcom408 0.00000000
bigcom412             bigcom412 0.00000000
bigcom480             bigcom480 0.00000000
membership_s3     membership_s3 0.00000000
membership_s4     membership_s4 0.00000000
membership_s6     membership_s6 0.00000000
membership_s7     membership_s7 0.00000000
membership_s8     membership_s8 0.00000000
membership_s9     membership_s9 0.00000000
membership_s11   membership_s11 0.00000000
membership_s12   membership_s12 0.00000000
membership_s14   membership_s14 0.00000000
membership_s15   membership_s15 0.00000000
membership_s16   membership_s16 0.00000000
membership_s17   membership_s17 0.00000000
membership_s18   membership_s18 0.00000000
membership_s20   membership_s20 0.00000000
membership_s22   membership_s22 0.00000000
membership_s24   membership_s24 0.00000000
membership_s25   membership_s25 0.00000000
membership_s26   membership_s26 0.00000000
membership_s28   membership_s28 0.00000000
membership_s30   membership_s30 0.00000000
membership_s31   membership_s31 0.00000000
membership_s33   membership_s33 0.00000000
membership_s36   membership_s36 0.00000000
membership_s37   membership_s37 0.00000000
[1] "Dataset: high_C Model GLM, refit model on training data 2015-06-18 11:59:23"
[1] "glmnet variable coefficients"
                [,1]              [,2]                   
(Intercept)     "(Intercept)"     "-5.2824865916001"     
graph0          "graph0"          "1.50514693090442e-06" 
graph1          "graph1"          "-1.24997907425535e-10"
graph2          "graph2"          "1.40731471054745e-07" 
graph3          "graph3"          "1.37439865137466e-11" 
graph4          "graph4"          "-8.86972041077325e-13"
graph5          "graph5"          "1.64228174452309e-08" 
graph6          "graph6"          "-6.87077313331785e-11"
graph7          "graph7"          "3.55980436630631e-09" 
graph8          "graph8"          "-1.75590749261938e-07"
graph9          "graph9"          "5.450266928213e-13"   
graph10         "graph10"         "-1.54183279808249e-14"
graph11         "graph11"         "-1.90846025439553e-15"
graph12         "graph12"         "-5.85112448049396e-13"
graph13         "graph13"         "2.23812373332631e-12" 
graph14         "graph14"         "-2.13746606724846e-13"
graph15         "graph15"         "3.66188509754208e-10" 
graph16         "graph16"         "1.67045073087358e-12" 
graph17         "graph17"         "-4.61831690824836e-12"
graph18         "graph18"         "-1.10161114417183e-10"
graph19         "graph19"         "-1.07526406491616e-11"
graph20         "graph20"         "2.05227193497852e-09" 
graph21         "graph21"         "4.13424897993154e-11" 
graph22         "graph22"         "8.7187125361509e-10"  
graph23         "graph23"         "-2.36616720254262e-10"
graph24         "graph24"         "-2.07576417179233e-10"
graph25         "graph25"         "5.13071883177615e-10" 
graph26         "graph26"         "-9.94619453680522e-10"
graph27         "graph27"         "-4.94451884661993e-09"
graph28         "graph28"         "-1.51266430210021e-08"
graph29         "graph29"         "-3.79190309088265e-07"
orbit0          "orbit0"          "1.50512186206417e-06" 
orbit1          "orbit1"          "2.20616124808458e-08" 
orbit2          "orbit2"          "-1.77313386623103e-10"
orbit3          "orbit3"          "1.40726124036784e-07" 
orbit4          "orbit4"          "1.4923338200431e-09"  
orbit5          "orbit5"          "6.93750034026301e-12" 
orbit6          "orbit6"          "-9.8115509208532e-11" 
orbit7          "orbit7"          "-8.37863614125214e-13"
orbit8          "orbit8"          "1.64223263987295e-08" 
orbit9          "orbit9"          "2.91507300394137e-09" 
orbit10         "orbit10"         "4.23137323052017e-12" 
orbit11         "orbit11"         "-9.84269322356701e-11"
orbit12         "orbit12"         "-4.2104910374098e-09" 
orbit13         "orbit13"         "6.29779881942376e-09" 
orbit14         "orbit14"         "-1.75593808467013e-07"
orbit15         "orbit15"         "4.17494279922098e-11" 
orbit16         "orbit16"         "6.52955153640787e-13" 
orbit17         "orbit17"         "2.25507708243551e-13" 
orbit18         "orbit18"         "1.11444981830052e-11" 
orbit19         "orbit19"         "-1.86770496119496e-12"
orbit20         "orbit20"         "8.68754534199787e-14" 
orbit21         "orbit21"         "-2.04348501795242e-14"
orbit22         "orbit22"         "-1.48020506219553e-13"
orbit23         "orbit23"         "-1.7888556908761e-15" 
orbit24         "orbit24"         "1.18451865369087e-10" 
orbit25         "orbit25"         "-1.09642196725372e-11"
orbit26         "orbit26"         "-6.81712568659894e-13"
orbit27         "orbit27"         "1.48868432108585e-09" 
orbit28         "orbit28"         "1.07690117297626e-11" 
orbit29         "orbit29"         "3.04402592116093e-11" 
orbit30         "orbit30"         "-6.94454651256194e-12"
orbit31         "orbit31"         "-3.68500352988569e-11"
orbit32         "orbit32"         "-2.38839086437795e-12"
orbit33         "orbit33"         "-1.85463704696451e-13"
orbit34         "orbit34"         "3.66147088284351e-10" 
orbit35         "orbit35"         "7.21268349370813e-11" 
orbit36         "orbit36"         "1.40412925182856e-10" 
orbit37         "orbit37"         "6.34117860736877e-12" 
orbit38         "orbit38"         "-1.34638403071003e-12"
orbit39         "orbit39"         "-9.84465006644065e-10"
orbit40         "orbit40"         "-2.98778283605035e-11"
orbit41         "orbit41"         "2.92535602943244e-12" 
orbit42         "orbit42"         "-6.92628377712498e-12"
orbit43         "orbit43"         "1.85470316561186e-10" 
orbit44         "orbit44"         "-2.53024504089869e-10"
orbit45         "orbit45"         "4.28940415329196e-09" 
orbit46         "orbit46"         "3.93006743339336e-10" 
orbit47         "orbit47"         "-3.66862925982579e-11"
orbit48         "orbit48"         "-2.89421745071179e-11"
orbit49         "orbit49"         "1.16328993949023e-09" 
orbit50         "orbit50"         "2.6051116562675e-09"  
orbit51         "orbit51"         "1.06107720767541e-09" 
orbit52         "orbit52"         "2.14696731453425e-10" 
orbit53         "orbit53"         "-5.86840462954313e-11"
orbit54         "orbit54"         "-9.35063489355535e-10"
orbit55         "orbit55"         "1.1586147547489e-09"  
orbit56         "orbit56"         "4.13801966525019e-09" 
orbit57         "orbit57"         "-4.41028678475383e-10"
orbit58         "orbit58"         "-3.54689990499426e-10"
orbit59         "orbit59"         "5.57392891523045e-10" 
orbit60         "orbit60"         "-2.67681008100539e-10"
orbit61         "orbit61"         "-8.31616339202574e-10"
orbit62         "orbit62"         "1.419526679505e-08"   
orbit63         "orbit63"         "4.92544133621703e-09" 
orbit64         "orbit64"         "-4.594791692986e-09"  
orbit65         "orbit65"         "2.64664495785489e-09" 
orbit66         "orbit66"         "-5.14692934652129e-09"
orbit67         "orbit67"         "-1.03732454318617e-09"
orbit68         "orbit68"         "2.67634480906223e-09" 
orbit69         "orbit69"         "-5.11216111669862e-08"
orbit70         "orbit70"         "-7.60525602520328e-08"
orbit71         "orbit71"         "-1.67931583738866e-08"
orbit72         "orbit72"         "-3.7919739046241e-07" 
AP              "AP"              "8.02041347852919e-05" 
bet             "bet"             "-3.53966853222896e-12"
ecc             "ecc"             "0.000199405177412994" 
eccrad          "eccrad"          "0.00119641957744964"  
close           "close"           "0.00416544966263539"  
constraint      "constraint"      "-0.0205721633726816"  
coreness        "coreness"        "4.51084519837903e-05" 
knn             "knn"             "-4.21068252954158e-06"
hubscore        "hubscore"        "0.00111953272468892"  
pagerank        "pagerank"        "-0.273256603462752"   
trans           "trans"           "-0.00270393393012719" 
evcent          "evcent"          "0.00111813569309314"  
first           "first"           "1.50496849129906e-06" 
upto_second     "upto_second"     "3.78532946888688e-08" 
upto_third      "upto_third"      "1.58839119299305e-07" 
upto_fourth     "upto_fourth"     "1.31518693152148e-06" 
upto_fifth      "upto_fifth"      "1.25288769595318e-05" 
upto_sixth      "upto_sixth"      "0.000138650603578215" 
second          "second"          "3.36014818973651e-08" 
third           "third"           "1.39831674669177e-07" 
fourth          "fourth"          "-1.76136652387639e-07"
fifth           "fifth"           "-1.42936079921838e-06"
sixth           "sixth"           "-1.15688762252549e-05"
ratio1          "ratio1"          "-7.45349218999017e-06"
ratio2          "ratio2"          "-4.01664525146073e-05"
ratio3          "ratio3"          "-0.00162885782139343" 
ratio4          "ratio4"          "0.0216729637545083"   
ratio5          "ratio5"          "0.00374465821078786"  
ratio6          "ratio6"          "-0.000741545324602607"
selfinter       "selfinter"       "-2.78355558986149e-05"
walktrap_vertex "walktrap_vertex" "-6.81984674250429e-05"
bigcom1         "bigcom1"         "-0.000412673203188044"
bigcom2         "bigcom2"         "0"                    
bigcom3         "bigcom3"         "0.00080513592151628"  
bigcom4         "bigcom4"         "-4.364906380076e-05"  
bigcom6         "bigcom6"         "0"                    
bigcom8         "bigcom8"         "-4.57905242584299e-05"
bigcom9         "bigcom9"         "-0.00115236448289852" 
bigcom11        "bigcom11"        "0"                    
bigcom13        "bigcom13"        "-0.00114956125073077" 
bigcom15        "bigcom15"        "-0.00114896362765598" 
bigcom16        "bigcom16"        "0"                    
bigcom21        "bigcom21"        "0.00889631872439345"  
bigcom22        "bigcom22"        "-0.000193108499397551"
bigcom24        "bigcom24"        "0"                    
bigcom26        "bigcom26"        "-0.00116151040506651" 
bigcom28        "bigcom28"        "5.08866953360907e-05" 
bigcom30        "bigcom30"        "-0.00116289327025444" 
bigcom31        "bigcom31"        "0"                    
bigcom32        "bigcom32"        "-0.00115264878339228" 
bigcom33        "bigcom33"        "0"                    
bigcom34        "bigcom34"        "0"                    
bigcom36        "bigcom36"        "-0.00115464634611839" 
bigcom37        "bigcom37"        "0"                    
bigcom38        "bigcom38"        "0"                    
bigcom39        "bigcom39"        "-0.00115497570585645" 
bigcom40        "bigcom40"        "0.000138500682437559" 
bigcom43        "bigcom43"        "0"                    
bigcom44        "bigcom44"        "-0.00116811025500774" 
bigcom46        "bigcom46"        "-0.00114646788085003" 
bigcom47        "bigcom47"        "0"                    
bigcom49        "bigcom49"        "0"                    
bigcom50        "bigcom50"        "0"                    
bigcom51        "bigcom51"        "0"                    
bigcom52        "bigcom52"        "0"                    
bigcom54        "bigcom54"        "0"                    
bigcom56        "bigcom56"        "0"                    
bigcom62        "bigcom62"        "0"                    
bigcom66        "bigcom66"        "0"                    
bigcom68        "bigcom68"        "0"                    
bigcom69        "bigcom69"        "0"                    
bigcom71        "bigcom71"        "-0.00115243773880001" 
bigcom72        "bigcom72"        "0"                    
bigcom73        "bigcom73"        "-0.00115249121146344" 
bigcom74        "bigcom74"        "0"                    
bigcom75        "bigcom75"        "0"                    
bigcom76        "bigcom76"        "0"                    
bigcom77        "bigcom77"        "0"                    
bigcom79        "bigcom79"        "0"                    
bigcom80        "bigcom80"        "0"                    
bigcom82        "bigcom82"        "-0.00115092847759585" 
bigcom83        "bigcom83"        "0"                    
bigcom84        "bigcom84"        "0"                    
bigcom85        "bigcom85"        "0"                    
bigcom87        "bigcom87"        "0"                    
bigcom89        "bigcom89"        "0"                    
bigcom91        "bigcom91"        "0"                    
bigcom92        "bigcom92"        "-0.00114801486529682" 
bigcom93        "bigcom93"        "0"                    
bigcom96        "bigcom96"        "0"                    
bigcom97        "bigcom97"        "-0.00115280387228216" 
bigcom98        "bigcom98"        "0"                    
bigcom99        "bigcom99"        "0"                    
bigcom101       "bigcom101"       "0.0138660614957013"   
bigcom104       "bigcom104"       "-0.00115168585880732" 
bigcom106       "bigcom106"       "0"                    
bigcom109       "bigcom109"       "0"                    
bigcom113       "bigcom113"       "0"                    
bigcom116       "bigcom116"       "-0.00115170001938053" 
bigcom120       "bigcom120"       "0"                    
bigcom123       "bigcom123"       "0"                    
bigcom126       "bigcom126"       "0"                    
bigcom127       "bigcom127"       "0"                    
bigcom137       "bigcom137"       "0"                    
bigcom139       "bigcom139"       "0"                    
bigcom140       "bigcom140"       "0"                    
bigcom143       "bigcom143"       "0"                    
bigcom145       "bigcom145"       "0"                    
bigcom146       "bigcom146"       "0"                    
bigcom147       "bigcom147"       "0.0138880624359474"   
bigcom149       "bigcom149"       "0"                    
bigcom153       "bigcom153"       "0"                    
bigcom154       "bigcom154"       "-0.00114967891224917" 
bigcom156       "bigcom156"       "0"                    
bigcom157       "bigcom157"       "0"                    
bigcom158       "bigcom158"       "0"                    
bigcom160       "bigcom160"       "0"                    
bigcom161       "bigcom161"       "0"                    
bigcom162       "bigcom162"       "0"                    
bigcom164       "bigcom164"       "0"                    
bigcom166       "bigcom166"       "0"                    
bigcom167       "bigcom167"       "-0.00115267552136634" 
bigcom171       "bigcom171"       "0"                    
bigcom173       "bigcom173"       "0"                    
bigcom175       "bigcom175"       "0"                    
bigcom176       "bigcom176"       "0"                    
bigcom177       "bigcom177"       "0"                    
bigcom178       "bigcom178"       "0"                    
bigcom180       "bigcom180"       "0"                    
bigcom181       "bigcom181"       "-0.00115049402152068" 
bigcom184       "bigcom184"       "0"                    
bigcom186       "bigcom186"       "0"                    
bigcom187       "bigcom187"       "0"                    
bigcom189       "bigcom189"       "0.0288996914504801"   
bigcom194       "bigcom194"       "0"                    
bigcom195       "bigcom195"       "-0.00114778606408782" 
bigcom196       "bigcom196"       "0"                    
bigcom204       "bigcom204"       "-0.00114940270820099" 
bigcom205       "bigcom205"       "0"                    
bigcom212       "bigcom212"       "0"                    
bigcom214       "bigcom214"       "0"                    
bigcom222       "bigcom222"       "0"                    
bigcom223       "bigcom223"       "0"                    
bigcom226       "bigcom226"       "0"                    
bigcom227       "bigcom227"       "0"                    
bigcom229       "bigcom229"       "0"                    
bigcom233       "bigcom233"       "0"                    
bigcom236       "bigcom236"       "0"                    
bigcom237       "bigcom237"       "0"                    
bigcom246       "bigcom246"       "0"                    
bigcom248       "bigcom248"       "-0.00115610835921689" 
bigcom249       "bigcom249"       "0"                    
bigcom250       "bigcom250"       "0"                    
bigcom254       "bigcom254"       "0"                    
bigcom266       "bigcom266"       "0"                    
bigcom269       "bigcom269"       "-0.00115062903507467" 
bigcom272       "bigcom272"       "0"                    
bigcom274       "bigcom274"       "-0.00115711062393763" 
bigcom281       "bigcom281"       "0"                    
bigcom291       "bigcom291"       "0"                    
bigcom292       "bigcom292"       "0"                    
bigcom295       "bigcom295"       "0"                    
bigcom299       "bigcom299"       "0"                    
bigcom301       "bigcom301"       "0"                    
bigcom306       "bigcom306"       "0"                    
bigcom309       "bigcom309"       "0"                    
bigcom314       "bigcom314"       "0"                    
bigcom321       "bigcom321"       "-0.00114793779389654" 
bigcom341       "bigcom341"       "0"                    
bigcom350       "bigcom350"       "0"                    
bigcom353       "bigcom353"       "0"                    
bigcom359       "bigcom359"       "0"                    
bigcom363       "bigcom363"       "0"                    
bigcom365       "bigcom365"       "0"                    
bigcom385       "bigcom385"       "0"                    
bigcom386       "bigcom386"       "0"                    
bigcom408       "bigcom408"       "0"                    
bigcom412       "bigcom412"       "0"                    
bigcom480       "bigcom480"       "0"                    
spin_vertex     "spin_vertex"     "-0.000397988665656078"
membership_s1   "membership_s1"   "0.000927501569486936" 
membership_s3   "membership_s3"   "0"                    
membership_s4   "membership_s4"   "-0.000379477553291578"
membership_s5   "membership_s5"   "0.000699408075155583" 
membership_s6   "membership_s6"   "-0.00116464969485227" 
membership_s7   "membership_s7"   "-0.000744467312212472"
membership_s8   "membership_s8"   "0"                    
membership_s9   "membership_s9"   "0"                    
membership_s11  "membership_s11"  "0"                    
membership_s12  "membership_s12"  "0"                    
membership_s14  "membership_s14"  "0"                    
membership_s15  "membership_s15"  "-0.00116182526216912" 
membership_s16  "membership_s16"  "0"                    
membership_s17  "membership_s17"  "0"                    
membership_s18  "membership_s18"  "-0.00116160149193204" 
membership_s20  "membership_s20"  "0"                    
membership_s21  "membership_s21"  "0.00636280599291673"  
membership_s22  "membership_s22"  "0"                    
membership_s24  "membership_s24"  "0.0288859659371313"   
membership_s25  "membership_s25"  "0"                    
membership_s26  "membership_s26"  "0"                    
membership_s27  "membership_s27"  "0.00106216053338059"  
membership_s28  "membership_s28"  "0"                    
membership_s30  "membership_s30"  "-0.000211331010644603"
membership_s31  "membership_s31"  "-0.00117449235569464" 
membership_s32  "membership_s32"  "0.000791611951079451" 
membership_s33  "membership_s33"  "0"                    
membership_s36  "membership_s36"  "-0.000412415582432129"
membership_s37  "membership_s37"  "-0.001154478425131"   
V1              "V1"              "0.00318850396799076"  
V2              "V2"              "0.00257644328772452"  
pdi             "pdi"             "-0.0379925128486953"  
adhesion        "adhesion"        "-3.69524090133251e-07"
cohesion        "cohesion"        "7.39372132937653e-07" 
inner           "inner"           "7.55738747342235e-08" 
outer           "outer"           "8.64967544468847e-08" 
ioratio         "ioratio"         "-0.00407200744890834" 
comsize         "comsize"         "1.22006001072234e-07" 
[1] "Average GBM 10 CV AUC"
[1] 0.4591711
[[1]]
[1] 0.4957627

[[2]]
[1] 0.3753102

[[3]]
[1] 0.5272989

[[4]]
[1] 0.4128275

[[5]]
[1] 0.4846561

[1] "Average GBM 10 CV RMSE"
[1] 4.260138
[[1]]
[1] 4.209555

[[2]]
[1] 4.493523

[[3]]
[1] 4.137068

[[4]]
[1] 4.212285

[[5]]
[1] 4.24826

[1] "Average RF 10 CV AUC"
[1] 0.4929837
[[1]]
[1] 0.5776836

[[2]]
[1] 0.5015509

[[3]]
[1] 0.4985632

[[4]]
[1] 0.4146341

[[5]]
[1] 0.4724868

[1] "Average RF 10 CV RMSE"
[1] 0.2020116
[[1]]
[1] 0.1923963

[[2]]
[1] 0.2252514

[[3]]
[1] 0.179174

[[4]]
[1] 0.2053626

[[5]]
[1] 0.2078738

[1] "Average GLM 10 CV AUC"
[1] 0.5020829
[[1]]
[1] 0.4684557

[[2]]
[1] 0.551799

[[3]]
[1] 0.4679119

[[4]]
[1] 0.4751581

[[5]]
[1] 0.5470899

[1] "Average GLM 10 CV RMSE"
[1] 3.504003
[[1]]
[1] 3.251095

[[2]]
[1] 3.361705

[[3]]
[1] 3.304565

[[4]]
[1] 4.168337

[[5]]
[1] 3.434315

[1] "Average 10 CV AUC"
[1] 0.4470796
[[1]]
[1] 0.502354

[[2]]
[1] 0.3796526

[[3]]
[1] 0.4755747

[[4]]
[1] 0.3794038

[[5]]
[1] 0.4984127

[1] "Average 10 CV RMSE"
[1] 2.5582
[[1]]
[1] 2.480445

[[2]]
[1] 2.620916

[[3]]
[1] 2.471392

[[4]]
[1] 2.661965

[[5]]
[1] 2.556281

[1] "average all"
[1] 2.445461
[1] 1
