# Supplementary material for: Distinctive Behaviors of Druggable Proteins in Cellular Networks
Source: PLoS Comput Biol. 2015 Dec 23;11(12):e1004597. doi: 10.1371/journal.pcbi.1004597 (PMC4689399; doi:10.1371/journal.pcbi.1004597)
Supplement: S1 File — (ZIP) [file pcbi.1004597.s004.zip › S1_File/direct.blast.20150613.random.ppi.optimised_Target_results_high_CT.txt]

[[1]]
[1] "high_CT"

[1] "Dataset: high_CT Model GBM, run: 1 of 5 2015-06-18 11:55:57"
Iter   TrainDeviance   ValidDeviance   StepSize   Improve
     1        0.0119            -nan     0.0100   -0.0000
     2        0.0119            -nan     0.0100   -0.0000
     3        0.0119            -nan     0.0100   -0.0000
     4        0.0101            -nan     0.0100   -0.0000
     5        0.0101            -nan     0.0100   -0.0000
     6        0.0093            -nan     0.0100   -0.0000
     7        0.0087            -nan     0.0100    0.0000
     8        0.0082            -nan     0.0100    0.0000
     9        0.0078            -nan     0.0100    0.0000
    10        0.0078            -nan     0.0100   -0.0000
    20        0.0066            -nan     0.0100   -0.0000
    40        0.0048            -nan     0.0100   -0.0000
    60        0.0039            -nan     0.0100    0.0000
    80        0.0033            -nan     0.0100    0.0000
   100        0.0027            -nan     0.0100    0.0000
   120        0.0024            -nan     0.0100    0.0000
   130        0.0021            -nan     0.0100    0.0000

[1] "GBM variable coefficients"
                            var      rel.inf
comsize                 comsize 1.881355e+01
V2                           V2 1.127159e+01
knn                         knn 9.806354e+00
upto_fifth           upto_fifth 7.892208e+00
outer                     outer 6.523601e+00
graph11                 graph11 5.485274e+00
graph29                 graph29 4.509540e+00
trans                     trans 4.363588e+00
inner                     inner 3.843555e+00
ratio4                   ratio4 3.349673e+00
sixth                     sixth 2.731497e+00
graph8                   graph8 1.900345e+00
ratio5                   ratio5 1.831347e+00
orbit22                 orbit22 1.764570e+00
constraint           constraint 1.748202e+00
bigcom40               bigcom40 1.659322e+00
orbit40                 orbit40 1.587384e+00
orbit31                 orbit31 1.524803e+00
orbit54                 orbit54 1.253270e+00
graph5                   graph5 1.017025e+00
walktrap_vertex walktrap_vertex 9.561153e-01
orbit6                   orbit6 9.010239e-01
cohesion               cohesion 8.233817e-01
orbit27                 orbit27 7.018200e-01
graph4                   graph4 6.574759e-01
graph20                 graph20 6.413434e-01
orbit18                 orbit18 6.371041e-01
orbit49                 orbit49 6.124102e-01
upto_sixth           upto_sixth 5.978808e-01
graph24                 graph24 5.433800e-01
orbit32                 orbit32 6.622299e-03
graph14                 graph14 4.913595e-03
graph28                 graph28 3.681866e-03
graph2                   graph2 3.084923e-03
ratio2                   ratio2 2.704286e-03
graph17                 graph17 2.608273e-03
graph6                   graph6 2.046370e-03
graph23                 graph23 2.000589e-03
orbit57                 orbit57 1.877756e-03
graph18                 graph18 1.785218e-03
orbit25                 orbit25 1.721923e-03
orbit35                 orbit35 1.665992e-03
orbit39                 orbit39 1.389097e-03
orbit20                 orbit20 1.348302e-03
orbit71                 orbit71 1.228697e-03
third                     third 1.082419e-03
graph10                 graph10 1.060784e-03
graph1                   graph1 9.883143e-04
orbit19                 orbit19 9.605763e-04
graph26                 graph26 7.747750e-04
fourth                   fourth 7.117622e-04
orbit67                 orbit67 6.797702e-04
upto_third           upto_third 6.291046e-04
spin_vertex         spin_vertex 5.262468e-04
upto_second         upto_second 5.018453e-04
upto_fourth         upto_fourth 4.970308e-04
ratio3                   ratio3 4.570118e-04
bigcom4                 bigcom4 4.346399e-04
bet                         bet 4.219599e-04
ratio1                   ratio1 3.251597e-04
orbit46                 orbit46 3.156613e-04
membership_s4     membership_s4 2.688382e-04
V1                           V1 2.562473e-04
orbit69                 orbit69 2.150102e-04
fifth                     fifth 2.024771e-04
orbit1                   orbit1 1.935824e-04
orbit10                 orbit10 1.728613e-04
orbit9                   orbit9 1.670441e-04
pagerank               pagerank 1.339374e-04
graph0                   graph0 1.189569e-04
orbit38                 orbit38 1.070893e-04
selfinter             selfinter 8.660390e-05
graph7                   graph7 5.952611e-05
orbit45                 orbit45 5.368457e-05
orbit66                 orbit66 5.087249e-05
ioratio                 ioratio 4.762830e-05
orbit24                 orbit24 2.744965e-05
orbit17                 orbit17 1.871713e-05
graph13                 graph13 1.564099e-05
orbit33                 orbit33 1.354897e-05
orbit56                 orbit56 1.183978e-05
orbit41                 orbit41 1.171800e-05
orbit28                 orbit28 9.834830e-06
second                   second 9.028622e-06
graph16                 graph16 6.914096e-06
orbit50                 orbit50 6.652091e-06
close                     close 6.433964e-06
orbit64                 orbit64 5.073094e-06
orbit2                   orbit2 4.870513e-06
adhesion               adhesion 4.817501e-06
graph9                   graph9 3.941345e-06
orbit44                 orbit44 3.903130e-06
orbit70                 orbit70 3.056641e-06
graph27                 graph27 2.704660e-06
graph15                 graph15 2.556217e-06
graph22                 graph22 2.168249e-06
graph25                 graph25 1.948154e-06
AP                           AP 1.804305e-06
ratio6                   ratio6 1.386909e-06
orbit60                 orbit60 1.228607e-06
orbit21                 orbit21 5.726313e-07
orbit36                 orbit36 5.590616e-07
orbit62                 orbit62 2.547165e-07
orbit55                 orbit55 2.174540e-07
orbit30                 orbit30 2.153608e-07
orbit13                 orbit13 2.055189e-07
orbit16                 orbit16 1.132041e-07
orbit12                 orbit12 5.944766e-08
orbit42                 orbit42 3.103680e-08
orbit43                 orbit43 1.141166e-08
orbit48                 orbit48 3.638021e-09
orbit59                 orbit59 2.408699e-09
orbit4                   orbit4 1.020534e-09
orbit11                 orbit11 8.986553e-13
orbit47                 orbit47 9.272983e-14
pdi                         pdi 8.590383e-14
graph21                 graph21 2.053477e-16
membership_s30   membership_s30 9.845489e-17
orbit26                 orbit26 1.681860e-17
membership_s31   membership_s31 1.775329e-32
orbit52                 orbit52 5.631015e-33
graph3                   graph3 6.381500e-35
graph12                 graph12 0.000000e+00
graph19                 graph19 0.000000e+00
orbit0                   orbit0 0.000000e+00
orbit3                   orbit3 0.000000e+00
orbit5                   orbit5 0.000000e+00
orbit7                   orbit7 0.000000e+00
orbit8                   orbit8 0.000000e+00
orbit14                 orbit14 0.000000e+00
orbit15                 orbit15 0.000000e+00
orbit23                 orbit23 0.000000e+00
orbit29                 orbit29 0.000000e+00
orbit34                 orbit34 0.000000e+00
orbit37                 orbit37 0.000000e+00
orbit51                 orbit51 0.000000e+00
orbit53                 orbit53 0.000000e+00
orbit58                 orbit58 0.000000e+00
orbit61                 orbit61 0.000000e+00
orbit63                 orbit63 0.000000e+00
orbit65                 orbit65 0.000000e+00
orbit68                 orbit68 0.000000e+00
orbit72                 orbit72 0.000000e+00
ecc                         ecc 0.000000e+00
eccrad                   eccrad 0.000000e+00
coreness               coreness 0.000000e+00
hubscore               hubscore 0.000000e+00
evcent                   evcent 0.000000e+00
first                     first 0.000000e+00
bigcom1                 bigcom1 0.000000e+00
bigcom2                 bigcom2 0.000000e+00
bigcom3                 bigcom3 0.000000e+00
bigcom6                 bigcom6 0.000000e+00
bigcom8                 bigcom8 0.000000e+00
bigcom9                 bigcom9 0.000000e+00
bigcom11               bigcom11 0.000000e+00
bigcom13               bigcom13 0.000000e+00
bigcom15               bigcom15 0.000000e+00
bigcom16               bigcom16 0.000000e+00
bigcom21               bigcom21 0.000000e+00
bigcom22               bigcom22 0.000000e+00
bigcom24               bigcom24 0.000000e+00
bigcom26               bigcom26 0.000000e+00
bigcom28               bigcom28 0.000000e+00
bigcom30               bigcom30 0.000000e+00
bigcom31               bigcom31 0.000000e+00
bigcom32               bigcom32 0.000000e+00
bigcom33               bigcom33 0.000000e+00
bigcom34               bigcom34 0.000000e+00
bigcom36               bigcom36 0.000000e+00
bigcom37               bigcom37 0.000000e+00
bigcom38               bigcom38 0.000000e+00
bigcom39               bigcom39 0.000000e+00
bigcom43               bigcom43 0.000000e+00
bigcom44               bigcom44 0.000000e+00
bigcom46               bigcom46 0.000000e+00
bigcom47               bigcom47 0.000000e+00
bigcom49               bigcom49 0.000000e+00
bigcom50               bigcom50 0.000000e+00
bigcom51               bigcom51 0.000000e+00
bigcom52               bigcom52 0.000000e+00
bigcom54               bigcom54 0.000000e+00
bigcom56               bigcom56 0.000000e+00
bigcom62               bigcom62 0.000000e+00
bigcom66               bigcom66 0.000000e+00
bigcom68               bigcom68 0.000000e+00
bigcom69               bigcom69 0.000000e+00
bigcom71               bigcom71 0.000000e+00
bigcom72               bigcom72 0.000000e+00
bigcom73               bigcom73 0.000000e+00
bigcom74               bigcom74 0.000000e+00
bigcom75               bigcom75 0.000000e+00
bigcom76               bigcom76 0.000000e+00
bigcom77               bigcom77 0.000000e+00
bigcom79               bigcom79 0.000000e+00
bigcom80               bigcom80 0.000000e+00
bigcom82               bigcom82 0.000000e+00
bigcom83               bigcom83 0.000000e+00
bigcom84               bigcom84 0.000000e+00
bigcom85               bigcom85 0.000000e+00
bigcom87               bigcom87 0.000000e+00
bigcom89               bigcom89 0.000000e+00
bigcom91               bigcom91 0.000000e+00
bigcom92               bigcom92 0.000000e+00
bigcom93               bigcom93 0.000000e+00
bigcom96               bigcom96 0.000000e+00
bigcom97               bigcom97 0.000000e+00
bigcom98               bigcom98 0.000000e+00
bigcom99               bigcom99 0.000000e+00
bigcom101             bigcom101 0.000000e+00
bigcom104             bigcom104 0.000000e+00
bigcom106             bigcom106 0.000000e+00
bigcom109             bigcom109 0.000000e+00
bigcom113             bigcom113 0.000000e+00
bigcom116             bigcom116 0.000000e+00
bigcom120             bigcom120 0.000000e+00
bigcom123             bigcom123 0.000000e+00
bigcom126             bigcom126 0.000000e+00
bigcom127             bigcom127 0.000000e+00
bigcom137             bigcom137 0.000000e+00
bigcom139             bigcom139 0.000000e+00
bigcom140             bigcom140 0.000000e+00
bigcom143             bigcom143 0.000000e+00
bigcom145             bigcom145 0.000000e+00
bigcom146             bigcom146 0.000000e+00
bigcom147             bigcom147 0.000000e+00
bigcom149             bigcom149 0.000000e+00
bigcom153             bigcom153 0.000000e+00
bigcom154             bigcom154 0.000000e+00
bigcom156             bigcom156 0.000000e+00
bigcom157             bigcom157 0.000000e+00
bigcom158             bigcom158 0.000000e+00
bigcom160             bigcom160 0.000000e+00
bigcom161             bigcom161 0.000000e+00
bigcom162             bigcom162 0.000000e+00
bigcom164             bigcom164 0.000000e+00
bigcom166             bigcom166 0.000000e+00
bigcom167             bigcom167 0.000000e+00
bigcom171             bigcom171 0.000000e+00
bigcom173             bigcom173 0.000000e+00
bigcom175             bigcom175 0.000000e+00
bigcom176             bigcom176 0.000000e+00
bigcom177             bigcom177 0.000000e+00
bigcom178             bigcom178 0.000000e+00
bigcom180             bigcom180 0.000000e+00
bigcom181             bigcom181 0.000000e+00
bigcom184             bigcom184 0.000000e+00
bigcom186             bigcom186 0.000000e+00
bigcom187             bigcom187 0.000000e+00
bigcom189             bigcom189 0.000000e+00
bigcom194             bigcom194 0.000000e+00
bigcom195             bigcom195 0.000000e+00
bigcom196             bigcom196 0.000000e+00
bigcom204             bigcom204 0.000000e+00
bigcom205             bigcom205 0.000000e+00
bigcom212             bigcom212 0.000000e+00
bigcom214             bigcom214 0.000000e+00
bigcom222             bigcom222 0.000000e+00
bigcom223             bigcom223 0.000000e+00
bigcom226             bigcom226 0.000000e+00
bigcom227             bigcom227 0.000000e+00
bigcom229             bigcom229 0.000000e+00
bigcom233             bigcom233 0.000000e+00
bigcom236             bigcom236 0.000000e+00
bigcom237             bigcom237 0.000000e+00
bigcom246             bigcom246 0.000000e+00
bigcom248             bigcom248 0.000000e+00
bigcom249             bigcom249 0.000000e+00
bigcom250             bigcom250 0.000000e+00
bigcom254             bigcom254 0.000000e+00
bigcom266             bigcom266 0.000000e+00
bigcom269             bigcom269 0.000000e+00
bigcom272             bigcom272 0.000000e+00
bigcom274             bigcom274 0.000000e+00
bigcom281             bigcom281 0.000000e+00
bigcom291             bigcom291 0.000000e+00
bigcom292             bigcom292 0.000000e+00
bigcom295             bigcom295 0.000000e+00
bigcom299             bigcom299 0.000000e+00
bigcom301             bigcom301 0.000000e+00
bigcom306             bigcom306 0.000000e+00
bigcom309             bigcom309 0.000000e+00
bigcom314             bigcom314 0.000000e+00
bigcom321             bigcom321 0.000000e+00
bigcom341             bigcom341 0.000000e+00
bigcom350             bigcom350 0.000000e+00
bigcom353             bigcom353 0.000000e+00
bigcom359             bigcom359 0.000000e+00
bigcom363             bigcom363 0.000000e+00
bigcom365             bigcom365 0.000000e+00
bigcom385             bigcom385 0.000000e+00
bigcom386             bigcom386 0.000000e+00
bigcom408             bigcom408 0.000000e+00
bigcom412             bigcom412 0.000000e+00
bigcom480             bigcom480 0.000000e+00
membership_s1     membership_s1 0.000000e+00
membership_s3     membership_s3 0.000000e+00
membership_s5     membership_s5 0.000000e+00
membership_s6     membership_s6 0.000000e+00
membership_s7     membership_s7 0.000000e+00
membership_s8     membership_s8 0.000000e+00
membership_s9     membership_s9 0.000000e+00
membership_s11   membership_s11 0.000000e+00
membership_s12   membership_s12 0.000000e+00
membership_s14   membership_s14 0.000000e+00
membership_s15   membership_s15 0.000000e+00
membership_s16   membership_s16 0.000000e+00
membership_s17   membership_s17 0.000000e+00
membership_s18   membership_s18 0.000000e+00
membership_s20   membership_s20 0.000000e+00
membership_s21   membership_s21 0.000000e+00
membership_s22   membership_s22 0.000000e+00
membership_s24   membership_s24 0.000000e+00
membership_s25   membership_s25 0.000000e+00
membership_s26   membership_s26 0.000000e+00
membership_s27   membership_s27 0.000000e+00
membership_s28   membership_s28 0.000000e+00
membership_s32   membership_s32 0.000000e+00
membership_s33   membership_s33 0.000000e+00
membership_s36   membership_s36 0.000000e+00
membership_s37   membership_s37 0.000000e+00
[1] "Dataset: high_CT Model RF, run: 1 of 5 2015-06-18 11:56:09"
     |      Out-of-bag   |
Tree |      MSE  %Var(y) |
   1 | 0.002625   263.78 |
   2 | 0.001623   163.15 |
   3 | 0.001632   164.00 |
   4 | 0.001535   154.28 |
   5 |  0.00143   143.69 |
   6 | 0.001386   139.29 |
   7 | 0.001161   116.68 |
   8 | 0.001222   122.83 |
   9 | 0.001564   157.23 |
  10 | 0.001484   149.11 |
  11 | 0.001475   148.26 |
  12 | 0.001378   138.51 |
  13 | 0.001336   134.27 |
  14 | 0.001332   133.91 |
  15 | 0.001366   137.30 |
  16 |  0.00135   135.63 |
  17 | 0.001336   134.31 |
  18 | 0.001415   142.21 |
  19 | 0.001526   153.37 |
  20 | 0.001406   141.28 |
  21 | 0.001367   137.37 |
  22 | 0.001335   134.22 |
  23 | 0.001404   141.06 |
  24 | 0.001384   139.11 |
  25 | 0.001386   139.25 |
  26 | 0.001364   137.10 |
  27 | 0.001355   136.22 |
  28 | 0.001333   133.98 |
  29 | 0.001343   134.93 |
  30 | 0.001324   133.03 |
  31 |  0.00132   132.71 |
  32 |  0.00131   131.64 |
  33 | 0.001296   130.26 |
  34 | 0.001267   127.32 |
  35 | 0.001241   124.71 |
  36 | 0.001215   122.10 |
  37 | 0.001215   122.08 |
  38 |  0.00121   121.64 |
  39 | 0.001203   120.88 |
  40 | 0.001196   120.19 |
  41 | 0.001202   120.83 |
  42 |  0.00119   119.62 |
  43 | 0.001188   119.42 |
  44 | 0.001183   118.88 |
  45 | 0.001188   119.40 |
  46 | 0.001177   118.28 |
  47 | 0.001163   116.88 |
  48 | 0.001173   117.86 |
  49 | 0.001177   118.31 |
  50 | 0.001202   120.75 |
  51 | 0.001197   120.26 |
  52 | 0.001195   120.11 |
  53 | 0.001192   119.84 |
  54 | 0.001223   122.89 |
  55 | 0.001242   124.85 |
  56 |  0.00124   124.67 |
  57 | 0.001239   124.48 |
  58 | 0.001236   124.18 |
  59 | 0.001233   123.87 |
  60 | 0.001219   122.53 |
  61 | 0.001216   122.17 |
  62 | 0.001214   122.01 |
  63 | 0.001218   122.37 |
  64 | 0.001217   122.30 |
  65 | 0.001207   121.26 |
  66 | 0.001192   119.79 |
  67 |  0.00119   119.59 |
  68 | 0.001186   119.17 |
  69 | 0.001185   119.09 |
  70 | 0.001184   119.04 |
  71 |  0.00119   119.57 |
  72 |   0.0012   120.55 |
  73 | 0.001203   120.89 |
  74 | 0.001211   121.71 |
  75 | 0.001217   122.28 |
  76 | 0.001217   122.29 |
  77 | 0.001217   122.35 |
  78 | 0.001223   122.93 |
  79 |  0.00122   122.57 |
  80 | 0.001215   122.11 |
  81 |  0.00121   121.62 |
  82 | 0.001204   121.03 |
  83 |   0.0012   120.63 |
  84 | 0.001193   119.94 |
  85 | 0.001192   119.83 |
  86 | 0.001196   120.24 |
  87 | 0.001189   119.53 |
  88 | 0.001183   118.94 |
  89 | 0.001198   120.41 |
  90 |  0.00119   119.63 |
  91 | 0.001186   119.19 |
  92 | 0.001183   118.89 |
  93 | 0.001181   118.69 |
  94 | 0.001182   118.80 |
  95 | 0.001178   118.34 |
  96 | 0.001174   117.95 |
  97 | 0.001189   119.54 |
  98 | 0.001184   118.97 |
  99 | 0.001186   119.19 |
 100 | 0.001192   119.78 |
[1] "Random Forest variable coefficients"
                      %IncMSE IncNodePurity
graph5           1.685393e-04  9.540230e-03
graph6           0.000000e+00  4.431676e-20
graph7           0.000000e+00  2.248872e-20
graph8           0.000000e+00  1.942247e-20
graph9           0.000000e+00  3.787931e-20
graph10          0.000000e+00  1.738112e-20
graph11          2.020816e-04  2.448391e-02
graph12          1.565872e-03  4.740211e-02
graph13          0.000000e+00  2.406421e-20
graph14          1.086957e-06  1.182450e-04
graph15          0.000000e+00  2.264966e-20
graph16          0.000000e+00  3.340698e-20
graph17          3.173062e-04  3.312435e-03
graph18          0.000000e+00  2.189580e-20
graph19          0.000000e+00  2.778268e-20
graph20          0.000000e+00  4.062370e-20
graph21          3.753351e-04  1.281513e-03
graph22          5.838197e-04  3.094606e-02
graph23          0.000000e+00  8.333333e-03
graph24          0.000000e+00  3.092517e-20
graph25          0.000000e+00  3.068800e-20
graph26          0.000000e+00  2.414891e-20
graph27          0.000000e+00  3.415237e-20
graph28          0.000000e+00  1.714395e-20
graph29          2.093622e-04  3.809637e-03
orbit0           0.000000e+00  3.175527e-20
orbit1           0.000000e+00  4.166555e-20
orbit2           0.000000e+00  2.424208e-20
orbit3           0.000000e+00  3.425401e-20
orbit4           0.000000e+00  2.892618e-20
orbit5           0.000000e+00  4.212295e-20
orbit6           0.000000e+00  2.741846e-20
orbit7           0.000000e+00  3.590573e-20
orbit8           0.000000e+00  3.748121e-20
orbit9           0.000000e+00  2.231932e-20
orbit10          0.000000e+00  2.491971e-20
orbit11          0.000000e+00  2.454701e-20
orbit12          0.000000e+00  3.471141e-20
orbit13          0.000000e+00  3.952256e-20
orbit14          0.000000e+00  2.454701e-20
orbit15          0.000000e+00  3.278018e-20
orbit16          0.000000e+00  2.447925e-20
orbit17          0.000000e+00  2.895159e-20
orbit18          0.000000e+00  3.385591e-20
orbit19          0.000000e+00  2.137911e-20
orbit20          0.000000e+00  2.139605e-20
orbit21          0.000000e+00  3.826895e-20
orbit22          0.000000e+00  3.738803e-20
orbit23          0.000000e+00  3.111152e-20
orbit24          0.000000e+00  2.926499e-20
orbit25          4.563917e-04  1.221823e-02
orbit26          0.000000e+00  3.918374e-20
orbit27          0.000000e+00  3.220419e-20
orbit28          0.000000e+00  3.177221e-20
orbit29          0.000000e+00  2.437761e-20
orbit30          0.000000e+00  2.836713e-20
orbit31          0.000000e+00  2.429290e-20
orbit32          0.000000e+00  2.726599e-20
orbit33          0.000000e+00  2.940051e-20
orbit34          0.000000e+00  2.828243e-20
orbit35         -5.361930e-05  2.190476e-02
orbit36          0.000000e+00  3.405072e-20
orbit37          1.896067e-04  4.199295e-04
orbit38          0.000000e+00  3.812495e-20
orbit39          0.000000e+00  2.635119e-20
orbit40          2.422667e-03  6.710679e-02
orbit41          0.000000e+00  3.206867e-20
orbit42          0.000000e+00  2.447078e-20
orbit43          5.194805e-04  9.848485e-03
orbit44          0.000000e+00  3.378814e-20
orbit45          0.000000e+00  3.163668e-20
orbit46          0.000000e+00  2.918876e-20
orbit47          0.000000e+00  2.563969e-20
orbit48          0.000000e+00  2.865512e-20
orbit49          0.000000e+00  2.501288e-20
orbit50          0.000000e+00  3.427095e-20
orbit51          0.000000e+00  2.846878e-20
orbit52          0.000000e+00  2.336964e-20
orbit53          0.000000e+00  3.582102e-20
orbit54          0.000000e+00  2.533476e-20
orbit55          0.000000e+00  2.271742e-20
orbit56          7.241141e-04  2.451945e-02
orbit57          0.000000e+00  2.266660e-20
orbit58          0.000000e+00  3.006120e-20
orbit59          4.864865e-04  9.807692e-03
orbit60          0.000000e+00  2.729140e-20
orbit61          0.000000e+00  3.360180e-20
orbit62          0.000000e+00  2.234473e-20
orbit63          0.000000e+00  2.899394e-20
orbit64          0.000000e+00  2.814690e-20
orbit65          0.000000e+00  2.706270e-20
orbit66          9.424084e-04  2.812500e-02
orbit67         -5.376344e-05  9.333333e-03
orbit68          0.000000e+00  3.053554e-20
orbit69          0.000000e+00  3.345780e-20
orbit70          0.000000e+00  3.626995e-20
orbit71          0.000000e+00  2.030338e-20
orbit72          8.359456e-04  4.126628e-03
AP               0.000000e+00  4.353749e-21
bet              0.000000e+00  2.759633e-20
ecc              0.000000e+00  3.557538e-21
eccrad           0.000000e+00  2.329341e-21
close           -1.500000e-05  2.073529e-02
constraint       0.000000e+00  3.624454e-20
coreness         5.221932e-05  1.555556e-02
knn              0.000000e+00  3.853153e-20
hubscore         0.000000e+00  2.447925e-20
pagerank         0.000000e+00  2.596156e-20
trans           -4.507042e-06  7.500000e-03
evcent           2.793296e-05  8.333333e-03
first            0.000000e+00  2.584298e-20
upto_second      1.717564e-03  4.569334e-02
upto_third       5.706522e-04  9.848485e-03
upto_fourth      0.000000e+00  3.587185e-20
upto_fifth       1.020676e-03  8.247983e-03
upto_sixth       3.429021e-04  2.322526e-03
second           1.163441e-03  3.216634e-02
third            6.451964e-04  4.896215e-02
fourth           0.000000e+00  3.000191e-20
fifth            0.000000e+00  3.063718e-20
sixth            7.694951e-05  3.437630e-02
ratio1           0.000000e+00  3.070494e-20
ratio2           6.389321e-03  8.189764e-02
ratio3           4.533333e-04  9.861111e-03
ratio4           0.000000e+00  3.012896e-20
ratio5          -1.273480e-05  1.240310e-02
ratio6           0.000000e+00  2.494512e-20
selfinter        0.000000e+00  2.930734e-21
walktrap_vertex  0.000000e+00  2.669001e-20
bigcom1          0.000000e+00  1.965116e-21
bigcom2          0.000000e+00  0.000000e+00
bigcom3          0.000000e+00  8.385626e-22
bigcom4          0.000000e+00  4.006466e-21
bigcom6          0.000000e+00  0.000000e+00
bigcom8          0.000000e+00  5.607358e-21
bigcom9          0.000000e+00  3.261077e-21
bigcom11         0.000000e+00  0.000000e+00
bigcom13         0.000000e+00  3.794708e-21
bigcom15         0.000000e+00  6.522154e-21
bigcom16         0.000000e+00  0.000000e+00
bigcom21         0.000000e+00  2.439455e-21
bigcom22         0.000000e+00  6.191811e-21
bigcom24         0.000000e+00  0.000000e+00
bigcom26         0.000000e+00  2.541099e-23
bigcom28         0.000000e+00  9.656176e-22
bigcom30         0.000000e+00  2.337811e-21
bigcom31         0.000000e+00  0.000000e+00
bigcom32         0.000000e+00  1.084202e-21
bigcom33         0.000000e+00  0.000000e+00
bigcom34         0.000000e+00  0.000000e+00
bigcom36         0.000000e+00  0.000000e+00
bigcom37         0.000000e+00  0.000000e+00
bigcom38         0.000000e+00  0.000000e+00
bigcom39         0.000000e+00  5.963112e-21
bigcom40         8.000000e-05  6.570767e-03
bigcom43         0.000000e+00  0.000000e+00
bigcom44         0.000000e+00  3.523657e-21
bigcom46         0.000000e+00  1.694066e-23
bigcom47         0.000000e+00  0.000000e+00
bigcom49         0.000000e+00  0.000000e+00
bigcom50         0.000000e+00  0.000000e+00
bigcom51         0.000000e+00  0.000000e+00
bigcom52         0.000000e+00  0.000000e+00
bigcom54         0.000000e+00  0.000000e+00
bigcom56         0.000000e+00  0.000000e+00
bigcom62         0.000000e+00  0.000000e+00
bigcom66         0.000000e+00  0.000000e+00
bigcom68         0.000000e+00  0.000000e+00
bigcom69         0.000000e+00  0.000000e+00
bigcom71         0.000000e+00  0.000000e+00
bigcom72         0.000000e+00  0.000000e+00
bigcom73         0.000000e+00  0.000000e+00
bigcom74         0.000000e+00  0.000000e+00
bigcom75         0.000000e+00  0.000000e+00
bigcom76         0.000000e+00  0.000000e+00
bigcom77         0.000000e+00  0.000000e+00
bigcom79         0.000000e+00  0.000000e+00
bigcom80         0.000000e+00  0.000000e+00
bigcom82         0.000000e+00  0.000000e+00
bigcom83         0.000000e+00  0.000000e+00
bigcom84         0.000000e+00  0.000000e+00
bigcom85         0.000000e+00  0.000000e+00
bigcom87         0.000000e+00  0.000000e+00
bigcom89         0.000000e+00  0.000000e+00
bigcom91         0.000000e+00  0.000000e+00
bigcom92         0.000000e+00  2.168404e-21
bigcom93         0.000000e+00  0.000000e+00
bigcom96         0.000000e+00  0.000000e+00
bigcom97         0.000000e+00  5.421011e-22
bigcom98         0.000000e+00  0.000000e+00
bigcom99         0.000000e+00  0.000000e+00
bigcom101        0.000000e+00  0.000000e+00
bigcom104        0.000000e+00  1.355253e-21
bigcom106        0.000000e+00  0.000000e+00
bigcom109        0.000000e+00  0.000000e+00
bigcom113        0.000000e+00  0.000000e+00
bigcom116        0.000000e+00  1.084202e-21
bigcom120        0.000000e+00  0.000000e+00
bigcom123        0.000000e+00  0.000000e+00
bigcom126        0.000000e+00  0.000000e+00
bigcom127        0.000000e+00  0.000000e+00
bigcom137        0.000000e+00  0.000000e+00
bigcom139        0.000000e+00  0.000000e+00
bigcom140        0.000000e+00  0.000000e+00
bigcom143        0.000000e+00  0.000000e+00
bigcom145        0.000000e+00  0.000000e+00
bigcom146        0.000000e+00  0.000000e+00
bigcom147        0.000000e+00  5.421011e-22
bigcom149        0.000000e+00  0.000000e+00
bigcom153        0.000000e+00  0.000000e+00
bigcom154        0.000000e+00  0.000000e+00
bigcom156        0.000000e+00  0.000000e+00
bigcom157        0.000000e+00  0.000000e+00
bigcom158        0.000000e+00  0.000000e+00
bigcom160        0.000000e+00  0.000000e+00
bigcom161        0.000000e+00  0.000000e+00
bigcom162        0.000000e+00  0.000000e+00
bigcom164        0.000000e+00  0.000000e+00
bigcom166        0.000000e+00  0.000000e+00
bigcom167        0.000000e+00  2.710505e-22
bigcom171        0.000000e+00  0.000000e+00
bigcom173        0.000000e+00  0.000000e+00
bigcom175        0.000000e+00  0.000000e+00
bigcom176        0.000000e+00  0.000000e+00
bigcom177        0.000000e+00  0.000000e+00
bigcom178        0.000000e+00  0.000000e+00
bigcom180        0.000000e+00  0.000000e+00
bigcom181        0.000000e+00  0.000000e+00
bigcom184        0.000000e+00  0.000000e+00
bigcom186        0.000000e+00  0.000000e+00
bigcom187        0.000000e+00  0.000000e+00
bigcom189        0.000000e+00  0.000000e+00
bigcom194        0.000000e+00  0.000000e+00
bigcom195        0.000000e+00  0.000000e+00
bigcom196        0.000000e+00  0.000000e+00
bigcom204        0.000000e+00  6.776264e-22
bigcom205        0.000000e+00  0.000000e+00
bigcom212        0.000000e+00  0.000000e+00
bigcom214        0.000000e+00  0.000000e+00
bigcom222        0.000000e+00  0.000000e+00
bigcom223        0.000000e+00  0.000000e+00
bigcom226        0.000000e+00  0.000000e+00
bigcom227        0.000000e+00  0.000000e+00
bigcom229        0.000000e+00  0.000000e+00
bigcom233        0.000000e+00  0.000000e+00
bigcom236        0.000000e+00  0.000000e+00
bigcom237        0.000000e+00  0.000000e+00
bigcom246        0.000000e+00  0.000000e+00
bigcom248        0.000000e+00  5.421011e-21
bigcom249        0.000000e+00  0.000000e+00
bigcom250        0.000000e+00  0.000000e+00
bigcom254        0.000000e+00  0.000000e+00
bigcom266        0.000000e+00  0.000000e+00
bigcom269        0.000000e+00  6.776264e-21
bigcom272        0.000000e+00  0.000000e+00
bigcom274        0.000000e+00  5.437952e-21
bigcom281        0.000000e+00  0.000000e+00
bigcom291        0.000000e+00  0.000000e+00
bigcom292        0.000000e+00  0.000000e+00
bigcom295        0.000000e+00  0.000000e+00
bigcom299        0.000000e+00  0.000000e+00
bigcom301        0.000000e+00  0.000000e+00
bigcom306        0.000000e+00  0.000000e+00
bigcom309        0.000000e+00  0.000000e+00
bigcom314        0.000000e+00  0.000000e+00
bigcom321        0.000000e+00  1.084202e-21
bigcom341        0.000000e+00  0.000000e+00
bigcom350        0.000000e+00  0.000000e+00
bigcom353        0.000000e+00  0.000000e+00
bigcom359        0.000000e+00  0.000000e+00
bigcom363        0.000000e+00  0.000000e+00
bigcom365        0.000000e+00  0.000000e+00
bigcom385        0.000000e+00  0.000000e+00
bigcom386        0.000000e+00  0.000000e+00
bigcom408        0.000000e+00  0.000000e+00
bigcom412        0.000000e+00  0.000000e+00
bigcom480        0.000000e+00  0.000000e+00
spin_vertex      0.000000e+00  2.945134e-20
membership_s1    0.000000e+00  5.090668e-21
membership_s3    0.000000e+00  0.000000e+00
membership_s4    0.000000e+00  7.767292e-21
membership_s5    0.000000e+00  5.607358e-21
membership_s6    0.000000e+00  2.710505e-22
membership_s7    0.000000e+00  2.888382e-21
membership_s8    0.000000e+00  0.000000e+00
membership_s9    0.000000e+00  0.000000e+00
membership_s11   0.000000e+00  0.000000e+00
membership_s12   0.000000e+00  0.000000e+00
membership_s14   0.000000e+00  0.000000e+00
membership_s15   0.000000e+00  4.065758e-21
membership_s16   0.000000e+00  0.000000e+00
membership_s17   0.000000e+00  0.000000e+00
membership_s18   0.000000e+00  4.624800e-21
membership_s20   0.000000e+00  0.000000e+00
membership_s21   0.000000e+00  0.000000e+00
membership_s22   0.000000e+00  0.000000e+00
membership_s24   0.000000e+00  0.000000e+00
membership_s25   0.000000e+00  0.000000e+00
membership_s26   0.000000e+00  0.000000e+00
membership_s27   0.000000e+00  3.303428e-21
membership_s28   0.000000e+00  0.000000e+00
membership_s30   0.000000e+00  4.201283e-21
membership_s31   0.000000e+00  6.259573e-21
membership_s32   0.000000e+00  2.854501e-21
membership_s33   0.000000e+00  0.000000e+00
membership_s36   0.000000e+00  5.480303e-21
membership_s37   0.000000e+00  3.625301e-21
V1               0.000000e+00  2.328494e-20
V2              -8.064516e-05  5.543071e-04
pdi              0.000000e+00  1.141800e-20
adhesion         0.000000e+00  2.501288e-20
cohesion         0.000000e+00  3.376273e-20
inner            0.000000e+00  3.633771e-20
outer            0.000000e+00  2.543640e-20
ioratio          0.000000e+00  2.460631e-20
comsize         -1.183590e-04  1.076879e-01
[1] "Dataset: high_CT Model GLM, run: 1 of 5 2015-06-18 11:56:21"
