# Supplementary material for: Distinctive Behaviors of Druggable Proteins in Cellular Networks
Source: PLoS Comput Biol. 2015 Dec 23;11(12):e1004597. doi: 10.1371/journal.pcbi.1004597 (PMC4689399; doi:10.1371/journal.pcbi.1004597)
Supplement: S1 File — (ZIP) [file pcbi.1004597.s004.zip › S1_File/direct.blast.20150613.random.ppi.optimised_Target_results_high_targets.txt]

[[1]]
[1] "high_targets"

[1] "Dataset: high_targets Model GBM, run: 1 of 5 2015-06-18 11:55:52"
Iter   TrainDeviance   ValidDeviance   StepSize   Improve
     1        0.0980            -nan     0.0100    0.0003
     2        0.0955            -nan     0.0100    0.0007
     3        0.0917            -nan     0.0100   -0.0001
     4        0.0870            -nan     0.0100    0.0001
     5        0.0835            -nan     0.0100    0.0006
     6        0.0812            -nan     0.0100   -0.0001
     7        0.0804            -nan     0.0100   -0.0001
     8        0.0800            -nan     0.0100   -0.0001
     9        0.0795            -nan     0.0100   -0.0001
    10        0.0785            -nan     0.0100   -0.0001
    20        0.0655            -nan     0.0100   -0.0000
    40        0.0528            -nan     0.0100   -0.0001
    60        0.0445            -nan     0.0100   -0.0000
    80        0.0380            -nan     0.0100   -0.0001
   100        0.0337            -nan     0.0100    0.0000
   120        0.0302            -nan     0.0100   -0.0001
   128        0.0285            -nan     0.0100   -0.0000

[1] "GBM variable coefficients"
                            var      rel.inf
spin_vertex         spin_vertex 1.491920e+01
inner                     inner 1.359249e+01
orbit24                 orbit24 1.055364e+01
V2                           V2 5.636331e+00
membership_s31   membership_s31 4.643983e+00
comsize                 comsize 3.123889e+00
orbit39                 orbit39 2.478667e+00
outer                     outer 2.451416e+00
ioratio                 ioratio 2.448074e+00
ratio4                   ratio4 2.431655e+00
pagerank               pagerank 1.791610e+00
orbit56                 orbit56 1.675609e+00
trans                     trans 1.575385e+00
graph20                 graph20 1.478291e+00
bet                         bet 1.413472e+00
orbit48                 orbit48 1.147130e+00
walktrap_vertex walktrap_vertex 1.120236e+00
orbit64                 orbit64 1.108637e+00
pdi                         pdi 1.098992e+00
ratio5                   ratio5 1.060095e+00
sixth                     sixth 1.057736e+00
third                     third 1.042018e+00
orbit61                 orbit61 1.005103e+00
orbit18                 orbit18 9.947318e-01
ratio1                   ratio1 9.032141e-01
orbit13                 orbit13 8.727786e-01
orbit20                 orbit20 7.619103e-01
graph29                 graph29 7.364149e-01
orbit46                 orbit46 7.095001e-01
orbit63                 orbit63 6.454954e-01
orbit52                 orbit52 6.102688e-01
orbit45                 orbit45 6.045746e-01
fifth                     fifth 5.617460e-01
graph2                   graph2 5.563018e-01
graph7                   graph7 5.206208e-01
graph3                   graph3 5.129432e-01
cohesion               cohesion 5.129276e-01
adhesion               adhesion 5.070670e-01
knn                         knn 4.968744e-01
orbit49                 orbit49 4.681959e-01
orbit11                 orbit11 4.504756e-01
upto_fourth         upto_fourth 4.283366e-01
graph22                 graph22 4.178017e-01
orbit43                 orbit43 3.886996e-01
ratio6                   ratio6 3.567822e-01
orbit41                 orbit41 3.563231e-01
constraint           constraint 3.553979e-01
orbit31                 orbit31 3.466283e-01
V1                           V1 3.445142e-01
graph15                 graph15 3.386012e-01
graph12                 graph12 3.206191e-01
orbit38                 orbit38 3.051124e-01
ratio2                   ratio2 2.993245e-01
graph21                 graph21 2.933960e-01
upto_second         upto_second 2.878843e-01
orbit16                 orbit16 2.740293e-01
graph11                 graph11 2.695306e-01
graph28                 graph28 2.570798e-01
orbit50                 orbit50 2.361105e-01
orbit25                 orbit25 2.290782e-01
orbit65                 orbit65 2.244953e-01
orbit30                 orbit30 2.233986e-01
bigcom1                 bigcom1 2.169432e-01
orbit42                 orbit42 2.166224e-01
graph25                 graph25 2.097459e-01
orbit54                 orbit54 1.674090e-01
upto_sixth           upto_sixth 1.636150e-01
graph4                   graph4 1.237952e-01
orbit60                 orbit60 1.229214e-01
graph5                   graph5 9.677992e-02
orbit1                   orbit1 9.631416e-02
orbit37                 orbit37 9.495903e-02
graph0                   graph0 9.259221e-02
orbit6                   orbit6 9.191669e-02
orbit2                   orbit2 8.706940e-02
fourth                   fourth 8.687383e-02
orbit53                 orbit53 8.397474e-02
selfinter             selfinter 8.278608e-02
orbit67                 orbit67 8.194506e-02
orbit5                   orbit5 7.739606e-02
orbit59                 orbit59 7.597727e-02
graph16                 graph16 7.527774e-02
close                     close 7.343028e-02
orbit70                 orbit70 7.246483e-02
hubscore               hubscore 7.122120e-02
graph14                 graph14 7.053081e-02
orbit27                 orbit27 6.819951e-02
orbit51                 orbit51 6.721857e-02
orbit36                 orbit36 6.570997e-02
orbit44                 orbit44 6.287946e-02
graph6                   graph6 5.886637e-02
orbit40                 orbit40 5.026707e-02
graph9                   graph9 4.742939e-02
orbit33                 orbit33 4.546500e-02
orbit22                 orbit22 4.274609e-02
orbit15                 orbit15 9.815986e-03
graph1                   graph1 2.571540e-03
orbit12                 orbit12 1.732377e-03
orbit47                 orbit47 1.269412e-03
ratio3                   ratio3 1.098979e-03
orbit66                 orbit66 9.268773e-04
graph10                 graph10 8.662837e-04
orbit10                 orbit10 8.298216e-04
bigcom4                 bigcom4 7.101486e-04
orbit55                 orbit55 6.173457e-04
orbit62                 orbit62 5.743034e-04
orbit35                 orbit35 5.633858e-04
orbit57                 orbit57 4.268759e-04
graph17                 graph17 4.145336e-04
graph23                 graph23 3.480308e-04
orbit4                   orbit4 2.657890e-04
orbit32                 orbit32 2.580800e-04
orbit19                 orbit19 1.941416e-04
orbit29                 orbit29 1.886012e-04
orbit68                 orbit68 1.849249e-04
graph18                 graph18 1.757541e-04
graph27                 graph27 1.706976e-04
orbit17                 orbit17 1.672374e-04
membership_s4     membership_s4 1.632294e-04
membership_s30   membership_s30 1.565323e-04
graph26                 graph26 1.405281e-04
coreness               coreness 1.352455e-04
graph24                 graph24 1.264431e-04
orbit69                 orbit69 1.119131e-04
upto_fifth           upto_fifth 9.347816e-05
orbit28                 orbit28 8.602046e-05
membership_s5     membership_s5 6.940016e-05
orbit71                 orbit71 6.617167e-05
membership_s27   membership_s27 6.004703e-05
bigcom8                 bigcom8 4.846162e-05
AP                           AP 4.047050e-05
orbit9                   orbit9 3.702254e-05
orbit23                 orbit23 3.499538e-05
bigcom40               bigcom40 2.875995e-05
graph8                   graph8 2.796136e-05
orbit7                   orbit7 1.220753e-05
graph13                 graph13 1.828218e-06
graph19                 graph19 0.000000e+00
orbit0                   orbit0 0.000000e+00
orbit3                   orbit3 0.000000e+00
orbit8                   orbit8 0.000000e+00
orbit14                 orbit14 0.000000e+00
orbit21                 orbit21 0.000000e+00
orbit26                 orbit26 0.000000e+00
orbit34                 orbit34 0.000000e+00
orbit58                 orbit58 0.000000e+00
orbit72                 orbit72 0.000000e+00
ecc                         ecc 0.000000e+00
eccrad                   eccrad 0.000000e+00
evcent                   evcent 0.000000e+00
first                     first 0.000000e+00
upto_third           upto_third 0.000000e+00
second                   second 0.000000e+00
bigcom2                 bigcom2 0.000000e+00
bigcom3                 bigcom3 0.000000e+00
bigcom6                 bigcom6 0.000000e+00
bigcom9                 bigcom9 0.000000e+00
bigcom11               bigcom11 0.000000e+00
bigcom13               bigcom13 0.000000e+00
bigcom15               bigcom15 0.000000e+00
bigcom16               bigcom16 0.000000e+00
bigcom21               bigcom21 0.000000e+00
bigcom22               bigcom22 0.000000e+00
bigcom24               bigcom24 0.000000e+00
bigcom26               bigcom26 0.000000e+00
bigcom28               bigcom28 0.000000e+00
bigcom30               bigcom30 0.000000e+00
bigcom31               bigcom31 0.000000e+00
bigcom32               bigcom32 0.000000e+00
bigcom33               bigcom33 0.000000e+00
bigcom34               bigcom34 0.000000e+00
bigcom36               bigcom36 0.000000e+00
bigcom37               bigcom37 0.000000e+00
bigcom38               bigcom38 0.000000e+00
bigcom39               bigcom39 0.000000e+00
bigcom43               bigcom43 0.000000e+00
bigcom44               bigcom44 0.000000e+00
bigcom46               bigcom46 0.000000e+00
bigcom47               bigcom47 0.000000e+00
bigcom49               bigcom49 0.000000e+00
bigcom50               bigcom50 0.000000e+00
bigcom51               bigcom51 0.000000e+00
bigcom52               bigcom52 0.000000e+00
bigcom54               bigcom54 0.000000e+00
bigcom56               bigcom56 0.000000e+00
bigcom62               bigcom62 0.000000e+00
bigcom66               bigcom66 0.000000e+00
bigcom68               bigcom68 0.000000e+00
bigcom69               bigcom69 0.000000e+00
bigcom71               bigcom71 0.000000e+00
bigcom72               bigcom72 0.000000e+00
bigcom73               bigcom73 0.000000e+00
bigcom74               bigcom74 0.000000e+00
bigcom75               bigcom75 0.000000e+00
bigcom76               bigcom76 0.000000e+00
bigcom77               bigcom77 0.000000e+00
bigcom79               bigcom79 0.000000e+00
bigcom80               bigcom80 0.000000e+00
bigcom82               bigcom82 0.000000e+00
bigcom83               bigcom83 0.000000e+00
bigcom84               bigcom84 0.000000e+00
bigcom85               bigcom85 0.000000e+00
bigcom87               bigcom87 0.000000e+00
bigcom89               bigcom89 0.000000e+00
bigcom91               bigcom91 0.000000e+00
bigcom92               bigcom92 0.000000e+00
bigcom93               bigcom93 0.000000e+00
bigcom96               bigcom96 0.000000e+00
bigcom97               bigcom97 0.000000e+00
bigcom98               bigcom98 0.000000e+00
bigcom99               bigcom99 0.000000e+00
bigcom101             bigcom101 0.000000e+00
bigcom104             bigcom104 0.000000e+00
bigcom106             bigcom106 0.000000e+00
bigcom109             bigcom109 0.000000e+00
bigcom113             bigcom113 0.000000e+00
bigcom116             bigcom116 0.000000e+00
bigcom120             bigcom120 0.000000e+00
bigcom123             bigcom123 0.000000e+00
bigcom126             bigcom126 0.000000e+00
bigcom127             bigcom127 0.000000e+00
bigcom137             bigcom137 0.000000e+00
bigcom139             bigcom139 0.000000e+00
bigcom140             bigcom140 0.000000e+00
bigcom143             bigcom143 0.000000e+00
bigcom145             bigcom145 0.000000e+00
bigcom146             bigcom146 0.000000e+00
bigcom147             bigcom147 0.000000e+00
bigcom149             bigcom149 0.000000e+00
bigcom153             bigcom153 0.000000e+00
bigcom154             bigcom154 0.000000e+00
bigcom156             bigcom156 0.000000e+00
bigcom157             bigcom157 0.000000e+00
bigcom158             bigcom158 0.000000e+00
bigcom160             bigcom160 0.000000e+00
bigcom161             bigcom161 0.000000e+00
bigcom162             bigcom162 0.000000e+00
bigcom164             bigcom164 0.000000e+00
bigcom166             bigcom166 0.000000e+00
bigcom167             bigcom167 0.000000e+00
bigcom171             bigcom171 0.000000e+00
bigcom173             bigcom173 0.000000e+00
bigcom175             bigcom175 0.000000e+00
bigcom176             bigcom176 0.000000e+00
bigcom177             bigcom177 0.000000e+00
bigcom178             bigcom178 0.000000e+00
bigcom180             bigcom180 0.000000e+00
bigcom181             bigcom181 0.000000e+00
bigcom184             bigcom184 0.000000e+00
bigcom186             bigcom186 0.000000e+00
bigcom187             bigcom187 0.000000e+00
bigcom189             bigcom189 0.000000e+00
bigcom194             bigcom194 0.000000e+00
bigcom195             bigcom195 0.000000e+00
bigcom196             bigcom196 0.000000e+00
bigcom204             bigcom204 0.000000e+00
bigcom205             bigcom205 0.000000e+00
bigcom212             bigcom212 0.000000e+00
bigcom214             bigcom214 0.000000e+00
bigcom222             bigcom222 0.000000e+00
bigcom223             bigcom223 0.000000e+00
bigcom226             bigcom226 0.000000e+00
bigcom227             bigcom227 0.000000e+00
bigcom229             bigcom229 0.000000e+00
bigcom233             bigcom233 0.000000e+00
bigcom236             bigcom236 0.000000e+00
bigcom237             bigcom237 0.000000e+00
bigcom246             bigcom246 0.000000e+00
bigcom248             bigcom248 0.000000e+00
bigcom249             bigcom249 0.000000e+00
bigcom250             bigcom250 0.000000e+00
bigcom254             bigcom254 0.000000e+00
bigcom266             bigcom266 0.000000e+00
bigcom269             bigcom269 0.000000e+00
bigcom272             bigcom272 0.000000e+00
bigcom274             bigcom274 0.000000e+00
bigcom281             bigcom281 0.000000e+00
bigcom291             bigcom291 0.000000e+00
bigcom292             bigcom292 0.000000e+00
bigcom295             bigcom295 0.000000e+00
bigcom299             bigcom299 0.000000e+00
bigcom301             bigcom301 0.000000e+00
bigcom306             bigcom306 0.000000e+00
bigcom309             bigcom309 0.000000e+00
bigcom314             bigcom314 0.000000e+00
bigcom321             bigcom321 0.000000e+00
bigcom341             bigcom341 0.000000e+00
bigcom350             bigcom350 0.000000e+00
bigcom353             bigcom353 0.000000e+00
bigcom359             bigcom359 0.000000e+00
bigcom363             bigcom363 0.000000e+00
bigcom365             bigcom365 0.000000e+00
bigcom385             bigcom385 0.000000e+00
bigcom386             bigcom386 0.000000e+00
bigcom408             bigcom408 0.000000e+00
bigcom412             bigcom412 0.000000e+00
bigcom480             bigcom480 0.000000e+00
membership_s1     membership_s1 0.000000e+00
membership_s3     membership_s3 0.000000e+00
membership_s6     membership_s6 0.000000e+00
membership_s7     membership_s7 0.000000e+00
membership_s8     membership_s8 0.000000e+00
membership_s9     membership_s9 0.000000e+00
membership_s11   membership_s11 0.000000e+00
membership_s12   membership_s12 0.000000e+00
membership_s14   membership_s14 0.000000e+00
membership_s15   membership_s15 0.000000e+00
membership_s16   membership_s16 0.000000e+00
membership_s17   membership_s17 0.000000e+00
membership_s18   membership_s18 0.000000e+00
membership_s20   membership_s20 0.000000e+00
membership_s21   membership_s21 0.000000e+00
membership_s22   membership_s22 0.000000e+00
membership_s24   membership_s24 0.000000e+00
membership_s25   membership_s25 0.000000e+00
membership_s26   membership_s26 0.000000e+00
membership_s28   membership_s28 0.000000e+00
membership_s32   membership_s32 0.000000e+00
membership_s33   membership_s33 0.000000e+00
membership_s36   membership_s36 0.000000e+00
membership_s37   membership_s37 0.000000e+00
[1] "Dataset: high_targets Model RF, run: 1 of 5 2015-06-18 11:56:04"
     |      Out-of-bag   |
Tree |      MSE  %Var(y) |
   1 |  0.02275   256.12 |
   2 |  0.01988   223.76 |
   3 |  0.02074   233.49 |
   4 |  0.01606   180.75 |
   5 |   0.0158   177.82 |
   6 |  0.01464   164.81 |
   7 |   0.0133   149.74 |
   8 |  0.01222   137.58 |
   9 |  0.01194   134.41 |
  10 |  0.01224   137.80 |
  11 |  0.01159   130.47 |
  12 |  0.01116   125.63 |
  13 |   0.0116   130.61 |
  14 |  0.01137   128.01 |
  15 |   0.0105   118.23 |
  16 |  0.01037   116.68 |
  17 |   0.0103   115.89 |
  18 |  0.01044   117.49 |
  19 |  0.01006   113.28 |
  20 |  0.01001   112.63 |
  21 |  0.01006   113.27 |
  22 | 0.009894   111.37 |
  23 | 0.009969   112.21 |
  24 |  0.00995   112.00 |
  25 |  0.01005   113.08 |
  26 |  0.01005   113.18 |
  27 |  0.01004   112.98 |
  28 | 0.009989   112.44 |
  29 | 0.009968   112.21 |
  30 | 0.009973   112.26 |
  31 | 0.009925   111.72 |
  32 | 0.009921   111.67 |
  33 | 0.009951   112.01 |
  34 | 0.009891   111.33 |
  35 | 0.009873   111.14 |
  36 | 0.009838   110.74 |
  37 | 0.009817   110.51 |
  38 | 0.009785   110.14 |
  39 | 0.009701   109.19 |
  40 | 0.009712   109.32 |
  41 | 0.009651   108.64 |
  42 | 0.009672   108.87 |
  43 | 0.009724   109.45 |
  44 | 0.009647   108.59 |
  45 | 0.009674   108.89 |
  46 | 0.009653   108.66 |
  47 | 0.009663   108.77 |
  48 | 0.009672   108.87 |
  49 | 0.009617   108.25 |
  50 | 0.009604   108.10 |
  51 | 0.009596   108.02 |
  52 | 0.009608   108.16 |
  53 | 0.009632   108.42 |
  54 | 0.009607   108.14 |
  55 | 0.009641   108.53 |
  56 | 0.009628   108.37 |
  57 | 0.009688   109.06 |
  58 | 0.009666   108.81 |
  59 |  0.00968   108.97 |
  60 | 0.009713   109.33 |
  61 | 0.009762   109.89 |
  62 | 0.009794   110.25 |
  63 | 0.009803   110.34 |
  64 |  0.00979   110.20 |
  65 | 0.009744   109.68 |
  66 | 0.009742   109.66 |
  67 | 0.009706   109.26 |
  68 | 0.009719   109.41 |
  69 | 0.009713   109.34 |
  70 | 0.009719   109.40 |
  71 | 0.009703   109.23 |
  72 | 0.009696   109.14 |
  73 | 0.009695   109.13 |
  74 | 0.009676   108.92 |
  75 | 0.009684   109.00 |
  76 | 0.009678   108.94 |
  77 | 0.009676   108.92 |
  78 |  0.00966   108.73 |
  79 | 0.009664   108.78 |
  80 | 0.009705   109.25 |
  81 | 0.009705   109.24 |
  82 | 0.009695   109.14 |
  83 | 0.009719   109.40 |
  84 | 0.009696   109.14 |
  85 | 0.009702   109.21 |
  86 | 0.009708   109.28 |
  87 | 0.009688   109.05 |
  88 | 0.009677   108.92 |
  89 | 0.009677   108.93 |
  90 | 0.009692   109.09 |
  91 | 0.009673   108.89 |
  92 | 0.009717   109.38 |
  93 | 0.009698   109.17 |
  94 | 0.009674   108.90 |
  95 |  0.00967   108.85 |
  96 | 0.009652   108.65 |
  97 | 0.009649   108.61 |
  98 | 0.009673   108.89 |
  99 | 0.009649   108.61 |
 100 | 0.009604   108.11 |
[1] "Random Forest variable coefficients"
                      %IncMSE IncNodePurity
graph5           2.716643e-04  7.236852e-02
graph6           8.241758e-05  3.238095e-02
graph7           0.000000e+00  2.292437e-17
graph8           1.912568e-04  1.875000e-02
graph9           3.735632e-04  9.642857e-03
graph10          0.000000e+00  1.226775e-17
graph11          0.000000e+00  2.419072e-17
graph12          5.361930e-05  8.750000e-03
graph13          7.915567e-05  1.733333e-02
graph14          1.058201e-04  2.087912e-03
graph15          5.970070e-04  1.840408e-02
graph16          9.364725e-04  5.142895e-02
graph17          8.196721e-04  8.935178e-03
graph18          0.000000e+00  8.750000e-03
graph19          6.114203e-04  6.484052e-02
graph20          7.700653e-04  9.069003e-02
graph21          6.945185e-04  8.300597e-02
graph22          6.414064e-04  8.443672e-02
graph23          2.309561e-04  2.276669e-02
graph24          1.608579e-04  1.780702e-02
graph25          3.067968e-05  4.521086e-02
graph26          3.620853e-05  1.155873e-02
graph27          1.053985e-04  3.099157e-02
graph28          5.957700e-05  3.129252e-03
graph29         -5.405405e-05  9.166667e-03
orbit0          -1.069588e-04  2.687783e-02
orbit1           0.000000e+00  2.569993e-17
orbit2           5.405405e-05  1.742424e-02
orbit3           1.662500e-03  1.001424e-01
orbit4           2.732240e-05  1.500000e-02
orbit5           2.652520e-04  2.640000e-02
orbit6           0.000000e+00  2.406929e-19
orbit7          -8.035727e-05  4.168835e-02
orbit8           4.267609e-04  7.090380e-02
orbit9           1.530965e-03  1.830782e-02
orbit10          0.000000e+00  7.498342e-18
orbit11          0.000000e+00  2.178162e-17
orbit12          2.688172e-05  1.357848e-01
orbit13          1.262156e-03  6.288791e-02
orbit14          2.652520e-05  8.333333e-03
orbit15         -2.688172e-05  1.321839e-03
orbit16          2.659574e-05  1.600000e-02
orbit17          4.279459e-04  4.111364e-02
orbit18         -1.650589e-04  6.212933e-02
orbit19          0.000000e+00  1.484381e-17
orbit20          2.732240e-05  3.232405e-02
orbit21          2.652520e-05  3.028571e-02
orbit22          0.000000e+00  5.789640e-19
orbit23          1.891892e-04  9.782609e-03
orbit24          9.789414e-04  3.155636e-01
orbit25          2.830147e-04  2.816099e-02
orbit26          1.891892e-04  1.846154e-02
orbit27          1.770018e-03  4.121403e-02
orbit28          1.055352e-03  3.701528e-02
orbit29          4.914626e-04  4.814652e-02
orbit30          2.724796e-05  2.738095e-02
orbit31          1.070481e-04  2.143873e-02
orbit32          3.192935e-04  7.564286e-02
orbit33          3.005060e-04  1.887069e-02
orbit34          1.086351e-03  4.906943e-05
orbit35          2.127041e-04  3.027666e-02
orbit36          0.000000e+00  1.929880e-19
orbit37          6.067912e-04  4.394118e-02
orbit38          6.618646e-04  1.925946e-02
orbit39         -3.472222e-06  2.275095e-03
orbit40          5.482845e-04  6.752544e-02
orbit41          6.759027e-04  1.277932e-02
orbit42          2.972112e-03  6.484246e-02
orbit43          1.610036e-03  9.006740e-03
orbit44          2.910053e-04  2.763158e-02
orbit45          1.005316e-03  5.626765e-02
orbit46          1.402152e-03  2.098960e-01
orbit47          2.166574e-04  1.167498e-02
orbit48          1.742944e-03  4.909277e-02
orbit49          2.673105e-04  1.455100e-01
orbit50          2.391715e-04  5.926075e-02
orbit51          0.000000e+00  2.229120e-17
orbit52          1.230490e-03  5.721670e-02
orbit53          0.000000e+00  1.431147e-19
orbit54          2.182169e-03  5.539671e-02
orbit55          0.000000e+00  2.688821e-19
orbit56          2.348098e-04  6.817324e-02
orbit57          2.604167e-05  2.181818e-02
orbit58          4.958678e-04  1.045040e-02
orbit59          5.966539e-04  1.373159e-01
orbit60          3.007429e-04  1.868974e-02
orbit61          1.315871e-03  5.060918e-02
orbit62          1.649077e-06  9.851084e-03
orbit63          1.346260e-04  1.873077e-02
orbit64          6.268100e-04  8.972820e-02
orbit65          5.420054e-05  1.853615e-01
orbit66          1.061008e-04  2.552261e-02
orbit67          1.305208e-04  1.250541e-02
orbit68          3.231257e-04  1.582812e-01
orbit69         -1.726519e-06  2.281640e-03
orbit70          1.066667e-04  1.175595e-01
orbit71          0.000000e+00  9.910714e-03
orbit72         -6.971661e-05  1.925203e-02
AP               0.000000e+00  1.734723e-20
bet              1.887603e-04  8.412912e-02
ecc              0.000000e+00  6.505213e-21
eccrad           0.000000e+00  9.540979e-20
close            0.000000e+00  2.007942e-17
constraint       9.181566e-05  5.438889e-02
coreness         6.545775e-04  7.846142e-02
knn              2.245244e-04  4.284416e-02
hubscore         1.499160e-04  1.748407e-02
pagerank         2.716755e-04  1.404673e-01
trans            8.329946e-05  7.836680e-02
evcent           2.785515e-04  2.797446e-02
first           -3.115547e-05  3.097884e-02
upto_second      4.607046e-04  9.864865e-03
upto_third       1.910643e-04  3.091270e-02
upto_fourth      5.420054e-05  1.714286e-02
upto_fifth      -2.724796e-05  9.473684e-03
upto_sixth       2.136296e-03  1.084060e-01
second           1.092896e-04  8.571429e-03
third            1.746980e-03  2.734506e-01
fourth           0.000000e+00  1.333333e-02
fifth            1.604336e-04  4.227273e-02
sixth            5.571031e-05  1.773810e-02
ratio1           7.259445e-04  1.731796e-01
ratio2           1.813058e-04  5.739267e-02
ratio3           2.944817e-04  2.732143e-02
ratio4           3.384628e-04  1.648972e-01
ratio5           2.772056e-04  1.968208e-01
ratio6           1.149425e-04  4.650000e-02
selfinter       -2.754821e-05  2.545455e-02
walktrap_vertex  2.228025e-04  3.050207e-01
bigcom1          7.011863e-05  6.087584e-03
bigcom2          0.000000e+00  0.000000e+00
bigcom3          0.000000e+00  0.000000e+00
bigcom4          0.000000e+00  1.647987e-19
bigcom6          0.000000e+00  0.000000e+00
bigcom8          0.000000e+00  4.336809e-21
bigcom9          0.000000e+00  0.000000e+00
bigcom11         0.000000e+00  0.000000e+00
bigcom13         0.000000e+00  3.469447e-20
bigcom15         0.000000e+00  0.000000e+00
bigcom16         0.000000e+00  0.000000e+00
bigcom21         0.000000e+00  1.387779e-19
bigcom22         8.102111e-05  4.731665e-02
bigcom24         0.000000e+00  0.000000e+00
bigcom26         0.000000e+00  0.000000e+00
bigcom28         0.000000e+00  0.000000e+00
bigcom30         0.000000e+00  0.000000e+00
bigcom31         0.000000e+00  0.000000e+00
bigcom32         0.000000e+00  0.000000e+00
bigcom33         0.000000e+00  0.000000e+00
bigcom34         0.000000e+00  0.000000e+00
bigcom36         0.000000e+00  0.000000e+00
bigcom37         0.000000e+00  0.000000e+00
bigcom38         0.000000e+00  0.000000e+00
bigcom39         0.000000e+00  0.000000e+00
bigcom40         0.000000e+00  0.000000e+00
bigcom43         0.000000e+00  0.000000e+00
bigcom44         0.000000e+00  0.000000e+00
bigcom46         0.000000e+00  0.000000e+00
bigcom47         0.000000e+00  0.000000e+00
bigcom49         0.000000e+00  0.000000e+00
bigcom50         0.000000e+00  0.000000e+00
bigcom51         0.000000e+00  0.000000e+00
bigcom52         0.000000e+00  0.000000e+00
bigcom54         0.000000e+00  0.000000e+00
bigcom56         0.000000e+00  0.000000e+00
bigcom62         0.000000e+00  0.000000e+00
bigcom66         0.000000e+00  0.000000e+00
bigcom68         0.000000e+00  0.000000e+00
bigcom69         0.000000e+00  0.000000e+00
bigcom71         0.000000e+00  3.469447e-20
bigcom72         0.000000e+00  0.000000e+00
bigcom73         0.000000e+00  0.000000e+00
bigcom74         0.000000e+00  0.000000e+00
bigcom75         0.000000e+00  0.000000e+00
bigcom76         0.000000e+00  0.000000e+00
bigcom77         0.000000e+00  0.000000e+00
bigcom79         0.000000e+00  0.000000e+00
bigcom80         0.000000e+00  0.000000e+00
bigcom82         0.000000e+00  0.000000e+00
bigcom83         0.000000e+00  0.000000e+00
bigcom84         0.000000e+00  0.000000e+00
bigcom85         0.000000e+00  0.000000e+00
bigcom87         0.000000e+00  0.000000e+00
bigcom89         0.000000e+00  0.000000e+00
bigcom91         0.000000e+00  0.000000e+00
bigcom92         0.000000e+00  0.000000e+00
bigcom93         0.000000e+00  0.000000e+00
bigcom96         0.000000e+00  0.000000e+00
bigcom97         0.000000e+00  1.040834e-19
bigcom98         0.000000e+00  0.000000e+00
bigcom99         0.000000e+00  0.000000e+00
bigcom101        0.000000e+00  3.469447e-20
bigcom104        0.000000e+00  0.000000e+00
bigcom106        0.000000e+00  0.000000e+00
bigcom109        0.000000e+00  0.000000e+00
bigcom113        0.000000e+00  0.000000e+00
bigcom116        0.000000e+00  6.938894e-20
bigcom120        0.000000e+00  0.000000e+00
bigcom123        0.000000e+00  0.000000e+00
bigcom126        0.000000e+00  0.000000e+00
bigcom127        0.000000e+00  0.000000e+00
bigcom137        0.000000e+00  0.000000e+00
bigcom139        0.000000e+00  0.000000e+00
bigcom140        0.000000e+00  0.000000e+00
bigcom143        0.000000e+00  0.000000e+00
bigcom145        0.000000e+00  0.000000e+00
bigcom146        0.000000e+00  0.000000e+00
bigcom147        0.000000e+00  6.938894e-20
bigcom149        0.000000e+00  0.000000e+00
bigcom153        0.000000e+00  0.000000e+00
bigcom154        0.000000e+00  0.000000e+00
bigcom156        0.000000e+00  0.000000e+00
bigcom157        0.000000e+00  0.000000e+00
bigcom158        0.000000e+00  0.000000e+00
bigcom160        0.000000e+00  0.000000e+00
bigcom161        0.000000e+00  0.000000e+00
bigcom162        0.000000e+00  0.000000e+00
bigcom164        0.000000e+00  0.000000e+00
bigcom166        0.000000e+00  0.000000e+00
bigcom167        0.000000e+00  0.000000e+00
bigcom171        0.000000e+00  0.000000e+00
bigcom173        0.000000e+00  0.000000e+00
bigcom175        0.000000e+00  0.000000e+00
bigcom176        0.000000e+00  0.000000e+00
bigcom177        0.000000e+00  0.000000e+00
bigcom178        0.000000e+00  0.000000e+00
bigcom180        0.000000e+00  0.000000e+00
bigcom181        0.000000e+00  0.000000e+00
bigcom184        0.000000e+00  0.000000e+00
bigcom186        0.000000e+00  0.000000e+00
bigcom187        0.000000e+00  0.000000e+00
bigcom189        0.000000e+00  0.000000e+00
bigcom194        0.000000e+00  0.000000e+00
bigcom195        0.000000e+00  0.000000e+00
bigcom196        0.000000e+00  0.000000e+00
bigcom204        0.000000e+00  0.000000e+00
bigcom205        0.000000e+00  0.000000e+00
bigcom212        0.000000e+00  0.000000e+00
bigcom214        0.000000e+00  0.000000e+00
bigcom222        0.000000e+00  0.000000e+00
bigcom223        0.000000e+00  0.000000e+00
bigcom226        0.000000e+00  0.000000e+00
bigcom227        0.000000e+00  0.000000e+00
bigcom229        0.000000e+00  0.000000e+00
bigcom233        0.000000e+00  0.000000e+00
bigcom236        0.000000e+00  0.000000e+00
bigcom237        0.000000e+00  0.000000e+00
bigcom246        0.000000e+00  0.000000e+00
bigcom248        0.000000e+00  3.469447e-20
bigcom249        0.000000e+00  0.000000e+00
bigcom250        0.000000e+00  0.000000e+00
bigcom254        0.000000e+00  0.000000e+00
bigcom266        0.000000e+00  0.000000e+00
bigcom269        0.000000e+00  3.469447e-20
bigcom272        0.000000e+00  0.000000e+00
bigcom274        0.000000e+00  0.000000e+00
bigcom281        0.000000e+00  0.000000e+00
bigcom291        0.000000e+00  0.000000e+00
bigcom292        0.000000e+00  0.000000e+00
bigcom295        0.000000e+00  0.000000e+00
bigcom299        0.000000e+00  0.000000e+00
bigcom301        0.000000e+00  0.000000e+00
bigcom306        0.000000e+00  0.000000e+00
bigcom309        0.000000e+00  0.000000e+00
bigcom314        0.000000e+00  0.000000e+00
bigcom321        0.000000e+00  6.938894e-20
bigcom341        0.000000e+00  0.000000e+00
bigcom350        0.000000e+00  0.000000e+00
bigcom353        0.000000e+00  0.000000e+00
bigcom359        0.000000e+00  0.000000e+00
bigcom363        0.000000e+00  0.000000e+00
bigcom365        0.000000e+00  0.000000e+00
bigcom385        0.000000e+00  0.000000e+00
bigcom386        0.000000e+00  0.000000e+00
bigcom408        0.000000e+00  0.000000e+00
bigcom412        0.000000e+00  0.000000e+00
bigcom480        0.000000e+00  0.000000e+00
spin_vertex      6.578940e-04  2.840538e-01
membership_s1    0.000000e+00  0.000000e+00
membership_s3    0.000000e+00  0.000000e+00
membership_s4    0.000000e+00  6.505213e-21
membership_s5    0.000000e+00  5.204170e-20
membership_s6    0.000000e+00  0.000000e+00
membership_s7    0.000000e+00  0.000000e+00
membership_s8    0.000000e+00  0.000000e+00
membership_s9    0.000000e+00  0.000000e+00
membership_s11   0.000000e+00  0.000000e+00
membership_s12   0.000000e+00  0.000000e+00
membership_s14   0.000000e+00  0.000000e+00
membership_s15   0.000000e+00  0.000000e+00
membership_s16   0.000000e+00  0.000000e+00
membership_s17   0.000000e+00  0.000000e+00
membership_s18   0.000000e+00  0.000000e+00
membership_s20   0.000000e+00  0.000000e+00
membership_s21   0.000000e+00  0.000000e+00
membership_s22   0.000000e+00  0.000000e+00
membership_s24   0.000000e+00  0.000000e+00
membership_s25   0.000000e+00  0.000000e+00
membership_s26   0.000000e+00  0.000000e+00
membership_s27   0.000000e+00  8.673617e-20
membership_s28   0.000000e+00  0.000000e+00
membership_s30   3.418675e-05  8.536121e-03
membership_s31   6.664657e-05  9.372551e-02
membership_s32   2.480364e-05  1.100634e-02
membership_s33   0.000000e+00  0.000000e+00
membership_s36   2.749074e-04  2.072345e-02
membership_s37   0.000000e+00  0.000000e+00
V1               1.181058e-03  1.354292e-01
V2               1.716110e-03  1.637631e-01
pdi              5.665722e-05  1.097326e-02
adhesion         1.836521e-03  1.053711e-01
cohesion         2.485808e-03  9.605763e-02
inner            4.054753e-03  3.893081e-01
outer            9.869900e-05  2.980944e-01
ioratio          3.129708e-03  3.754578e-01
comsize          3.831370e-04  1.323869e-01
[1] "Dataset: high_targets Model GLM, run: 1 of 5 2015-06-18 11:56:11"
[1] "glmnet variable coefficients"
                     [,1]          [,2]
(Intercept)     -4.705518  9.427849e+03
graph0           0.000000 -1.069140e-02
graph1           0.000000  0.000000e+00
graph2           0.000000  0.000000e+00
graph3           0.000000  0.000000e+00
graph4           0.000000  0.000000e+00
graph5           0.000000 -8.513728e-06
graph6           0.000000  0.000000e+00
graph7           0.000000  0.000000e+00
graph8           0.000000  0.000000e+00
graph9           0.000000  0.000000e+00
graph10          0.000000  0.000000e+00
graph11          0.000000  0.000000e+00
graph12          0.000000  0.000000e+00
graph13          0.000000  0.000000e+00
graph14          0.000000  0.000000e+00
graph15          0.000000  1.879035e-06
graph16          0.000000  0.000000e+00
graph17          0.000000 -3.897513e-09
graph18          0.000000  0.000000e+00
graph19          0.000000  1.061846e-07
graph20          0.000000 -1.250187e-05
graph21          0.000000  9.149027e-07
graph22          0.000000  0.000000e+00
graph23          0.000000  0.000000e+00
graph24          0.000000  0.000000e+00
graph25          0.000000  1.623051e-06
graph26          0.000000  0.000000e+00
graph27          0.000000  0.000000e+00
graph28          0.000000  0.000000e+00
graph29          0.000000 -7.826643e-04
orbit0           0.000000 -1.062400e-02
orbit1           0.000000  7.202866e-05
orbit2           0.000000  0.000000e+00
orbit3           0.000000  0.000000e+00
orbit4           0.000000  0.000000e+00
orbit5           0.000000  0.000000e+00
orbit6           0.000000  0.000000e+00
orbit7           0.000000  0.000000e+00
orbit8           0.000000 -9.941308e-06
orbit9           0.000000  0.000000e+00
orbit10          0.000000  0.000000e+00
orbit11          0.000000  0.000000e+00
orbit12          0.000000  2.530288e-06
orbit13          0.000000  0.000000e+00
orbit14          0.000000  0.000000e+00
orbit15          0.000000  0.000000e+00
orbit16          0.000000  0.000000e+00
orbit17          0.000000  1.042767e-08
orbit18          0.000000 -6.396109e-08
orbit19          0.000000  6.053972e-09
orbit20          0.000000 -2.097840e-13
orbit21          0.000000  0.000000e+00
orbit22          0.000000 -7.885398e-10
orbit23          0.000000  0.000000e+00
orbit24          0.000000  4.346420e-07
orbit25          0.000000  0.000000e+00
orbit26          0.000000  0.000000e+00
orbit27          0.000000  3.648492e-06
orbit28          0.000000  1.327727e-08
orbit29          0.000000  0.000000e+00
orbit30          0.000000  0.000000e+00
orbit31          0.000000  1.839370e-08
orbit32          0.000000 -8.985833e-08
orbit33          0.000000  0.000000e+00
orbit34          0.000000  1.842792e-06
orbit35          0.000000 -1.982980e-06
orbit36          0.000000  0.000000e+00
orbit37          0.000000  7.652451e-07
orbit38          0.000000  0.000000e+00
orbit39          0.000000 -5.041984e-06
orbit40          0.000000 -2.292608e-06
orbit41          0.000000 -1.317313e-06
orbit42          0.000000 -8.968927e-12
orbit43          0.000000 -3.492682e-06
orbit44          0.000000 -7.905542e-08
orbit45          0.000000  5.466785e-05
orbit46          0.000000  6.817415e-07
orbit47          0.000000  0.000000e+00
orbit48          0.000000  9.388397e-07
orbit49          0.000000 -2.194242e-05
orbit50          0.000000 -1.470630e-05
orbit51          0.000000  2.067404e-05
orbit52          0.000000  2.848314e-05
orbit53          0.000000  1.617381e-10
orbit54          0.000000  5.379287e-05
orbit55          0.000000 -5.098031e-07
orbit56          0.000000 -6.518955e-04
orbit57          0.000000  0.000000e+00
orbit58          0.000000 -1.592865e-10
orbit59          0.000000  0.000000e+00
orbit60          0.000000 -2.081202e-08
orbit61          0.000000  9.430495e-07
orbit62          0.000000  6.557138e-05
orbit63          0.000000  0.000000e+00
orbit64          0.000000  1.000032e-04
orbit65          0.000000  0.000000e+00
orbit66          0.000000  9.853787e-07
orbit67          0.000000  0.000000e+00
orbit68          0.000000  9.010037e-06
orbit69          0.000000  2.473881e-04
orbit70          0.000000  3.058437e-05
orbit71          0.000000  0.000000e+00
orbit72          0.000000 -7.867052e-04
AP               0.000000 -2.104658e-01
bet              0.000000 -3.472283e-11
ecc              0.000000  1.126467e-01
eccrad           0.000000  6.459300e-01
close            0.000000  0.000000e+00
constraint       0.000000 -8.210065e-01
coreness         0.000000  1.204113e+00
knn              0.000000  7.758212e-04
hubscore         0.000000  0.000000e+00
pagerank         0.000000  3.744773e+02
trans            0.000000 -5.292289e+01
evcent           0.000000  0.000000e+00
first            0.000000 -1.074003e-02
upto_second      0.000000  0.000000e+00
upto_third       0.000000  3.357658e-04
upto_fourth      0.000000  1.979617e-03
upto_fifth       0.000000 -1.289429e-02
upto_sixth       0.000000 -6.963036e-01
second           0.000000  0.000000e+00
third            0.000000  3.271409e-04
fourth           0.000000 -4.066026e-04
fifth            0.000000 -7.665322e-03
sixth            0.000000  5.174671e-03
ratio1           0.000000  1.891304e-02
ratio2           0.000000  0.000000e+00
ratio3           0.000000 -9.428654e+00
ratio4           0.000000 -8.398248e+01
ratio5           0.000000  6.742429e+00
ratio6           0.000000  4.460399e+00
selfinter        0.000000 -1.511260e+00
walktrap_vertex  0.000000  1.726405e+00
bigcom1          0.000000  3.598378e+00
bigcom2          0.000000  0.000000e+00
bigcom3          0.000000 -9.510991e-01
bigcom4          0.000000  7.949513e-01
bigcom6          0.000000  0.000000e+00
bigcom8          0.000000 -1.332251e+00
bigcom9          0.000000 -2.449521e+00
bigcom11         0.000000  0.000000e+00
bigcom13         0.000000 -1.454574e-01
bigcom15         0.000000  0.000000e+00
bigcom16         0.000000  0.000000e+00
bigcom21         0.000000  0.000000e+00
bigcom22         0.000000  2.437584e+00
bigcom24         0.000000  0.000000e+00
bigcom26         0.000000  0.000000e+00
bigcom28         0.000000 -4.233235e+00
bigcom30         0.000000  0.000000e+00
bigcom31         0.000000  0.000000e+00
bigcom32         0.000000  0.000000e+00
bigcom33         0.000000  0.000000e+00
bigcom34         0.000000  0.000000e+00
bigcom36         0.000000  0.000000e+00
bigcom37         0.000000  0.000000e+00
bigcom38         0.000000  0.000000e+00
bigcom39         0.000000  0.000000e+00
bigcom40         0.000000 -1.020109e+00
bigcom43         0.000000  0.000000e+00
bigcom44         0.000000  0.000000e+00
bigcom46         0.000000  0.000000e+00
bigcom47         0.000000  0.000000e+00
bigcom49         0.000000  0.000000e+00
bigcom50         0.000000  0.000000e+00
bigcom51         0.000000  0.000000e+00
bigcom52         0.000000  0.000000e+00
bigcom54         0.000000  0.000000e+00
bigcom56         0.000000  0.000000e+00
bigcom62         0.000000  0.000000e+00
bigcom66         0.000000  0.000000e+00
bigcom68         0.000000  0.000000e+00
bigcom69         0.000000  0.000000e+00
bigcom71         0.000000  0.000000e+00
bigcom72         0.000000  0.000000e+00
bigcom73         0.000000  0.000000e+00
bigcom74         0.000000  0.000000e+00
bigcom75         0.000000  0.000000e+00
bigcom76         0.000000  0.000000e+00
bigcom77         0.000000  0.000000e+00
bigcom79         0.000000  0.000000e+00
bigcom80         0.000000  0.000000e+00
bigcom82         0.000000  0.000000e+00
bigcom83         0.000000  0.000000e+00
bigcom84         0.000000  0.000000e+00
bigcom85         0.000000  0.000000e+00
bigcom87         0.000000  0.000000e+00
bigcom89         0.000000  0.000000e+00
bigcom91         0.000000  0.000000e+00
bigcom92         0.000000  0.000000e+00
bigcom93         0.000000  0.000000e+00
bigcom96         0.000000  0.000000e+00
bigcom97         0.000000  0.000000e+00
bigcom98         0.000000  0.000000e+00
bigcom99         0.000000  0.000000e+00
bigcom101        0.000000  0.000000e+00
bigcom104        0.000000  0.000000e+00
bigcom106        0.000000  0.000000e+00
bigcom109        0.000000  0.000000e+00
bigcom113        0.000000  0.000000e+00
bigcom116        0.000000  0.000000e+00
bigcom120        0.000000  0.000000e+00
bigcom123        0.000000  0.000000e+00
bigcom126        0.000000  0.000000e+00
bigcom127        0.000000  0.000000e+00
bigcom137        0.000000  0.000000e+00
bigcom139        0.000000  0.000000e+00
bigcom140        0.000000  0.000000e+00
bigcom143        0.000000  0.000000e+00
bigcom145        0.000000  0.000000e+00
bigcom146        0.000000  0.000000e+00
bigcom147        0.000000  0.000000e+00
bigcom149        0.000000  0.000000e+00
bigcom153        0.000000  0.000000e+00
bigcom154        0.000000  0.000000e+00
bigcom156        0.000000  0.000000e+00
bigcom157        0.000000  0.000000e+00
bigcom158        0.000000  0.000000e+00
bigcom160        0.000000  0.000000e+00
bigcom161        0.000000  0.000000e+00
bigcom162        0.000000  0.000000e+00
bigcom164        0.000000  0.000000e+00
bigcom166        0.000000  0.000000e+00
bigcom167        0.000000  0.000000e+00
bigcom171        0.000000  0.000000e+00
bigcom173        0.000000  0.000000e+00
bigcom175        0.000000  0.000000e+00
bigcom176        0.000000  0.000000e+00
bigcom177        0.000000  0.000000e+00
bigcom178        0.000000  0.000000e+00
bigcom180        0.000000  0.000000e+00
bigcom181        0.000000  0.000000e+00
bigcom184        0.000000  0.000000e+00
bigcom186        0.000000  0.000000e+00
bigcom187        0.000000  0.000000e+00
bigcom189        0.000000  0.000000e+00
bigcom194        0.000000  0.000000e+00
bigcom195        0.000000  0.000000e+00
bigcom196        0.000000  0.000000e+00
bigcom204        0.000000  0.000000e+00
bigcom205        0.000000  0.000000e+00
bigcom212        0.000000  0.000000e+00
bigcom214        0.000000  0.000000e+00
bigcom222        0.000000  0.000000e+00
bigcom223        0.000000  0.000000e+00
bigcom226        0.000000  0.000000e+00
bigcom227        0.000000  0.000000e+00
bigcom229        0.000000  0.000000e+00
bigcom233        0.000000  0.000000e+00
bigcom236        0.000000  0.000000e+00
bigcom237        0.000000  0.000000e+00
bigcom246        0.000000  0.000000e+00
bigcom248        0.000000  0.000000e+00
bigcom249        0.000000  0.000000e+00
bigcom250        0.000000  0.000000e+00
bigcom254        0.000000  0.000000e+00
bigcom266        0.000000  0.000000e+00
bigcom269        0.000000  0.000000e+00
bigcom272        0.000000  0.000000e+00
bigcom274        0.000000  0.000000e+00
bigcom281        0.000000  0.000000e+00
bigcom291        0.000000  0.000000e+00
bigcom292        0.000000  0.000000e+00
bigcom295        0.000000  0.000000e+00
bigcom299        0.000000  0.000000e+00
bigcom301        0.000000  0.000000e+00
bigcom306        0.000000  0.000000e+00
bigcom309        0.000000  0.000000e+00
bigcom314        0.000000  0.000000e+00
bigcom321        0.000000 -1.149155e-01
bigcom341        0.000000  0.000000e+00
bigcom350        0.000000  0.000000e+00
bigcom353        0.000000  0.000000e+00
bigcom359        0.000000  0.000000e+00
bigcom363        0.000000  0.000000e+00
bigcom365        0.000000  0.000000e+00
bigcom385        0.000000  0.000000e+00
bigcom386        0.000000  0.000000e+00
bigcom408        0.000000  0.000000e+00
bigcom412        0.000000  0.000000e+00
bigcom480        0.000000  0.000000e+00
spin_vertex      0.000000 -1.364057e+00
membership_s1    0.000000 -6.247268e-01
membership_s3    0.000000  0.000000e+00
membership_s4    0.000000 -3.761734e+00
membership_s5    0.000000  3.407142e+00
membership_s6    0.000000  0.000000e+00
membership_s7    0.000000 -2.020863e+00
membership_s8    0.000000  0.000000e+00
membership_s9    0.000000  0.000000e+00
membership_s11   0.000000  0.000000e+00
membership_s12   0.000000  0.000000e+00
membership_s14   0.000000  0.000000e+00
membership_s15   0.000000  0.000000e+00
membership_s16   0.000000  0.000000e+00
membership_s17   0.000000  0.000000e+00
membership_s18   0.000000 -3.878186e-02
membership_s20   0.000000  0.000000e+00
membership_s21   0.000000  0.000000e+00
membership_s22   0.000000  0.000000e+00
membership_s24   0.000000  0.000000e+00
membership_s25   0.000000  0.000000e+00
membership_s26   0.000000  0.000000e+00
membership_s27   0.000000 -1.287046e+00
membership_s28   0.000000  0.000000e+00
membership_s30   0.000000  0.000000e+00
membership_s31   0.000000  1.092431e+01
membership_s32   0.000000  3.019085e-01
membership_s33   0.000000  0.000000e+00
membership_s36   0.000000  1.525240e+00
membership_s37   0.000000  0.000000e+00
V1               0.000000  2.419523e+01
V2               0.000000  5.000457e+00
pdi              0.000000 -2.951322e-01
adhesion         0.000000  2.582344e-04
cohesion         0.000000 -4.640239e-04
inner            0.000000  6.384483e-04
outer            0.000000 -6.356477e-04
ioratio          0.000000 -3.624026e+00
comsize          0.000000 -2.764993e-03
[1] "Dataset: high_targets Model GBM, run: 2 of 5 2015-06-18 11:56:17"
Iter   TrainDeviance   ValidDeviance   StepSize   Improve
     1        0.1109            -nan     0.0100   -0.0003
     2        0.1049            -nan     0.0100   -0.0001
     3        0.1025            -nan     0.0100    0.0002
     4        0.1006            -nan     0.0100    0.0002
     5        0.0998            -nan     0.0100   -0.0001
     6        0.0981            -nan     0.0100   -0.0001
     7        0.0964            -nan     0.0100    0.0001
     8        0.0938            -nan     0.0100   -0.0001
     9        0.0915            -nan     0.0100    0.0003
    10        0.0885            -nan     0.0100   -0.0000
    20        0.0754            -nan     0.0100   -0.0000
    40        0.0617            -nan     0.0100    0.0000
    60        0.0524            -nan     0.0100    0.0001
    80        0.0452            -nan     0.0100   -0.0000
   100        0.0398            -nan     0.0100    0.0000
   120        0.0357            -nan     0.0100   -0.0000
   128        0.0346            -nan     0.0100   -0.0000

[1] "GBM variable coefficients"
                            var      rel.inf
spin_vertex         spin_vertex 1.362558e+01
orbit18                 orbit18 8.301106e+00
V2                           V2 8.078818e+00
orbit49                 orbit49 7.301439e+00
inner                     inner 5.203698e+00
membership_s31   membership_s31 4.816979e+00
orbit24                 orbit24 4.354324e+00
third                     third 3.392457e+00
ioratio                 ioratio 2.683676e+00
outer                     outer 2.515961e+00
walktrap_vertex walktrap_vertex 2.171084e+00
ratio6                   ratio6 1.822929e+00
comsize                 comsize 1.800921e+00
pagerank               pagerank 1.706905e+00
orbit13                 orbit13 1.600938e+00
graph0                   graph0 1.402985e+00
ratio5                   ratio5 1.253751e+00
bet                         bet 9.519291e-01
orbit27                 orbit27 8.960808e-01
trans                     trans 8.788555e-01
membership_s36   membership_s36 8.380637e-01
orbit50                 orbit50 8.216528e-01
graph21                 graph21 8.117577e-01
orbit62                 orbit62 7.999911e-01
graph28                 graph28 7.517964e-01
graph8                   graph8 7.303529e-01
graph22                 graph22 7.053627e-01
selfinter             selfinter 6.344034e-01
graph23                 graph23 6.319558e-01
orbit58                 orbit58 6.304731e-01
orbit57                 orbit57 6.255744e-01
orbit45                 orbit45 6.173243e-01
ratio1                   ratio1 6.135953e-01
graph27                 graph27 5.997911e-01
ratio4                   ratio4 5.891462e-01
graph17                 graph17 5.789373e-01
orbit46                 orbit46 5.384503e-01
orbit36                 orbit36 5.381811e-01
orbit38                 orbit38 5.130175e-01
graph12                 graph12 4.939810e-01
fourth                   fourth 4.607665e-01
membership_s1     membership_s1 4.593659e-01
graph1                   graph1 4.377506e-01
graph2                   graph2 4.228765e-01
fifth                     fifth 4.188879e-01
sixth                     sixth 4.128382e-01
adhesion               adhesion 4.083156e-01
orbit47                 orbit47 4.014377e-01
cohesion               cohesion 3.945801e-01
orbit6                   orbit6 3.939039e-01
graph25                 graph25 3.900460e-01
orbit16                 orbit16 3.879768e-01
orbit40                 orbit40 3.823532e-01
orbit61                 orbit61 3.646143e-01
orbit63                 orbit63 3.614430e-01
orbit64                 orbit64 3.457976e-01
orbit21                 orbit21 3.131107e-01
graph15                 graph15 3.120598e-01
bigcom1                 bigcom1 3.116144e-01
graph16                 graph16 3.044654e-01
second                   second 2.980004e-01
graph20                 graph20 2.973081e-01
knn                         knn 2.786256e-01
constraint           constraint 2.661385e-01
orbit20                 orbit20 2.639227e-01
orbit60                 orbit60 2.541373e-01
orbit52                 orbit52 2.443822e-01
orbit33                 orbit33 2.237856e-01
graph14                 graph14 2.115546e-01
V1                           V1 2.001664e-01
orbit70                 orbit70 1.869323e-01
orbit56                 orbit56 1.537666e-01
graph7                   graph7 1.414332e-01
upto_sixth           upto_sixth 1.361203e-01
orbit12                 orbit12 1.342135e-01
orbit65                 orbit65 1.327226e-01
graph29                 graph29 1.134328e-01
orbit55                 orbit55 9.759381e-02
graph11                 graph11 8.758648e-02
ratio2                   ratio2 8.250641e-02
orbit44                 orbit44 7.776832e-02
upto_second         upto_second 7.353133e-02
orbit25                 orbit25 6.896829e-02
bigcom22               bigcom22 6.859381e-02
orbit69                 orbit69 6.730457e-02
orbit39                 orbit39 5.275734e-02
orbit41                 orbit41 4.784746e-02
orbit31                 orbit31 4.129931e-02
orbit19                 orbit19 3.751183e-02
graph19                 graph19 3.008236e-02
orbit15                 orbit15 2.998318e-02
ratio3                   ratio3 2.732521e-02
orbit4                   orbit4 1.869250e-02
orbit35                 orbit35 9.618542e-03
orbit42                 orbit42 8.734668e-03
orbit9                   orbit9 4.371561e-03
orbit48                 orbit48 3.572133e-03
close                     close 2.657184e-03
orbit59                 orbit59 2.043250e-03
graph26                 graph26 1.869761e-03
orbit11                 orbit11 1.521114e-03
graph24                 graph24 1.113873e-03
graph6                   graph6 1.096063e-03
orbit10                 orbit10 1.004518e-03
orbit26                 orbit26 9.915163e-04
orbit28                 orbit28 9.340326e-04
graph10                 graph10 7.424419e-04
orbit5                   orbit5 6.416421e-04
graph4                   graph4 5.586134e-04
orbit2                   orbit2 5.314590e-04
membership_s4     membership_s4 3.973805e-04
pdi                         pdi 3.404913e-04
orbit67                 orbit67 3.003937e-04
orbit30                 orbit30 2.863644e-04
graph9                   graph9 2.863241e-04
upto_fifth           upto_fifth 2.838057e-04
upto_fourth         upto_fourth 2.063002e-04
graph5                   graph5 2.011098e-04
orbit32                 orbit32 1.890304e-04
orbit29                 orbit29 1.530051e-04
graph13                 graph13 1.364986e-04
upto_third           upto_third 1.274256e-04
orbit53                 orbit53 1.176977e-04
graph3                   graph3 9.609889e-05
orbit37                 orbit37 8.068418e-05
membership_s5     membership_s5 7.635462e-05
orbit17                 orbit17 7.567925e-05
orbit22                 orbit22 5.481171e-05
orbit7                   orbit7 4.249838e-05
orbit23                 orbit23 3.802729e-05
orbit51                 orbit51 3.560564e-05
orbit71                 orbit71 3.016128e-05
coreness               coreness 1.095971e-05
orbit68                 orbit68 4.282109e-06
graph18                 graph18 0.000000e+00
orbit0                   orbit0 0.000000e+00
orbit1                   orbit1 0.000000e+00
orbit3                   orbit3 0.000000e+00
orbit8                   orbit8 0.000000e+00
orbit14                 orbit14 0.000000e+00
orbit34                 orbit34 0.000000e+00
orbit43                 orbit43 0.000000e+00
orbit54                 orbit54 0.000000e+00
orbit66                 orbit66 0.000000e+00
orbit72                 orbit72 0.000000e+00
AP                           AP 0.000000e+00
ecc                         ecc 0.000000e+00
eccrad                   eccrad 0.000000e+00
hubscore               hubscore 0.000000e+00
evcent                   evcent 0.000000e+00
first                     first 0.000000e+00
bigcom2                 bigcom2 0.000000e+00
bigcom3                 bigcom3 0.000000e+00
bigcom4                 bigcom4 0.000000e+00
bigcom6                 bigcom6 0.000000e+00
bigcom8                 bigcom8 0.000000e+00
bigcom9                 bigcom9 0.000000e+00
bigcom11               bigcom11 0.000000e+00
bigcom13               bigcom13 0.000000e+00
bigcom15               bigcom15 0.000000e+00
bigcom16               bigcom16 0.000000e+00
bigcom21               bigcom21 0.000000e+00
bigcom24               bigcom24 0.000000e+00
bigcom26               bigcom26 0.000000e+00
bigcom28               bigcom28 0.000000e+00
bigcom30               bigcom30 0.000000e+00
bigcom31               bigcom31 0.000000e+00
bigcom32               bigcom32 0.000000e+00
bigcom33               bigcom33 0.000000e+00
bigcom34               bigcom34 0.000000e+00
bigcom36               bigcom36 0.000000e+00
bigcom37               bigcom37 0.000000e+00
bigcom38               bigcom38 0.000000e+00
bigcom39               bigcom39 0.000000e+00
bigcom40               bigcom40 0.000000e+00
bigcom43               bigcom43 0.000000e+00
bigcom44               bigcom44 0.000000e+00
bigcom46               bigcom46 0.000000e+00
bigcom47               bigcom47 0.000000e+00
bigcom49               bigcom49 0.000000e+00
bigcom50               bigcom50 0.000000e+00
bigcom51               bigcom51 0.000000e+00
bigcom52               bigcom52 0.000000e+00
bigcom54               bigcom54 0.000000e+00
bigcom56               bigcom56 0.000000e+00
bigcom62               bigcom62 0.000000e+00
bigcom66               bigcom66 0.000000e+00
bigcom68               bigcom68 0.000000e+00
bigcom69               bigcom69 0.000000e+00
bigcom71               bigcom71 0.000000e+00
bigcom72               bigcom72 0.000000e+00
bigcom73               bigcom73 0.000000e+00
bigcom74               bigcom74 0.000000e+00
bigcom75               bigcom75 0.000000e+00
bigcom76               bigcom76 0.000000e+00
bigcom77               bigcom77 0.000000e+00
bigcom79               bigcom79 0.000000e+00
bigcom80               bigcom80 0.000000e+00
bigcom82               bigcom82 0.000000e+00
bigcom83               bigcom83 0.000000e+00
bigcom84               bigcom84 0.000000e+00
bigcom85               bigcom85 0.000000e+00
bigcom87               bigcom87 0.000000e+00
bigcom89               bigcom89 0.000000e+00
bigcom91               bigcom91 0.000000e+00
bigcom92               bigcom92 0.000000e+00
bigcom93               bigcom93 0.000000e+00
bigcom96               bigcom96 0.000000e+00
bigcom97               bigcom97 0.000000e+00
bigcom98               bigcom98 0.000000e+00
bigcom99               bigcom99 0.000000e+00
bigcom101             bigcom101 0.000000e+00
bigcom104             bigcom104 0.000000e+00
bigcom106             bigcom106 0.000000e+00
bigcom109             bigcom109 0.000000e+00
bigcom113             bigcom113 0.000000e+00
bigcom116             bigcom116 0.000000e+00
bigcom120             bigcom120 0.000000e+00
bigcom123             bigcom123 0.000000e+00
bigcom126             bigcom126 0.000000e+00
bigcom127             bigcom127 0.000000e+00
bigcom137             bigcom137 0.000000e+00
bigcom139             bigcom139 0.000000e+00
bigcom140             bigcom140 0.000000e+00
bigcom143             bigcom143 0.000000e+00
bigcom145             bigcom145 0.000000e+00
bigcom146             bigcom146 0.000000e+00
bigcom147             bigcom147 0.000000e+00
bigcom149             bigcom149 0.000000e+00
bigcom153             bigcom153 0.000000e+00
bigcom154             bigcom154 0.000000e+00
bigcom156             bigcom156 0.000000e+00
bigcom157             bigcom157 0.000000e+00
bigcom158             bigcom158 0.000000e+00
bigcom160             bigcom160 0.000000e+00
bigcom161             bigcom161 0.000000e+00
bigcom162             bigcom162 0.000000e+00
bigcom164             bigcom164 0.000000e+00
bigcom166             bigcom166 0.000000e+00
bigcom167             bigcom167 0.000000e+00
bigcom171             bigcom171 0.000000e+00
bigcom173             bigcom173 0.000000e+00
bigcom175             bigcom175 0.000000e+00
bigcom176             bigcom176 0.000000e+00
bigcom177             bigcom177 0.000000e+00
bigcom178             bigcom178 0.000000e+00
bigcom180             bigcom180 0.000000e+00
bigcom181             bigcom181 0.000000e+00
bigcom184             bigcom184 0.000000e+00
bigcom186             bigcom186 0.000000e+00
bigcom187             bigcom187 0.000000e+00
bigcom189             bigcom189 0.000000e+00
bigcom194             bigcom194 0.000000e+00
bigcom195             bigcom195 0.000000e+00
bigcom196             bigcom196 0.000000e+00
bigcom204             bigcom204 0.000000e+00
bigcom205             bigcom205 0.000000e+00
bigcom212             bigcom212 0.000000e+00
bigcom214             bigcom214 0.000000e+00
bigcom222             bigcom222 0.000000e+00
bigcom223             bigcom223 0.000000e+00
bigcom226             bigcom226 0.000000e+00
bigcom227             bigcom227 0.000000e+00
bigcom229             bigcom229 0.000000e+00
bigcom233             bigcom233 0.000000e+00
bigcom236             bigcom236 0.000000e+00
bigcom237             bigcom237 0.000000e+00
bigcom246             bigcom246 0.000000e+00
bigcom248             bigcom248 0.000000e+00
bigcom249             bigcom249 0.000000e+00
bigcom250             bigcom250 0.000000e+00
bigcom254             bigcom254 0.000000e+00
bigcom266             bigcom266 0.000000e+00
bigcom269             bigcom269 0.000000e+00
bigcom272             bigcom272 0.000000e+00
bigcom274             bigcom274 0.000000e+00
bigcom281             bigcom281 0.000000e+00
bigcom291             bigcom291 0.000000e+00
bigcom292             bigcom292 0.000000e+00
bigcom295             bigcom295 0.000000e+00
bigcom299             bigcom299 0.000000e+00
bigcom301             bigcom301 0.000000e+00
bigcom306             bigcom306 0.000000e+00
bigcom309             bigcom309 0.000000e+00
bigcom314             bigcom314 0.000000e+00
bigcom321             bigcom321 0.000000e+00
bigcom341             bigcom341 0.000000e+00
bigcom350             bigcom350 0.000000e+00
bigcom353             bigcom353 0.000000e+00
bigcom359             bigcom359 0.000000e+00
bigcom363             bigcom363 0.000000e+00
bigcom365             bigcom365 0.000000e+00
bigcom385             bigcom385 0.000000e+00
bigcom386             bigcom386 0.000000e+00
bigcom408             bigcom408 0.000000e+00
bigcom412             bigcom412 0.000000e+00
bigcom480             bigcom480 0.000000e+00
membership_s3     membership_s3 0.000000e+00
membership_s6     membership_s6 0.000000e+00
membership_s7     membership_s7 0.000000e+00
membership_s8     membership_s8 0.000000e+00
membership_s9     membership_s9 0.000000e+00
membership_s11   membership_s11 0.000000e+00
membership_s12   membership_s12 0.000000e+00
membership_s14   membership_s14 0.000000e+00
membership_s15   membership_s15 0.000000e+00
membership_s16   membership_s16 0.000000e+00
membership_s17   membership_s17 0.000000e+00
membership_s18   membership_s18 0.000000e+00
membership_s20   membership_s20 0.000000e+00
membership_s21   membership_s21 0.000000e+00
membership_s22   membership_s22 0.000000e+00
membership_s24   membership_s24 0.000000e+00
membership_s25   membership_s25 0.000000e+00
membership_s26   membership_s26 0.000000e+00
membership_s27   membership_s27 0.000000e+00
membership_s28   membership_s28 0.000000e+00
membership_s30   membership_s30 0.000000e+00
membership_s32   membership_s32 0.000000e+00
membership_s33   membership_s33 0.000000e+00
membership_s37   membership_s37 0.000000e+00
[1] "Dataset: high_targets Model RF, run: 2 of 5 2015-06-18 11:56:34"
     |      Out-of-bag   |
Tree |      MSE  %Var(y) |
   1 |     0.02   199.62 |
   2 |   0.0143   142.71 |
   3 |  0.01717   171.42 |
   4 |  0.01617   161.41 |
   5 |  0.01649   164.60 |
   6 |  0.01782   177.88 |
   7 |  0.01841   183.76 |
   8 |  0.01796   179.29 |
   9 |  0.01702   169.87 |
  10 |  0.01686   168.23 |
  11 |  0.01549   154.59 |
  12 |  0.01488   148.54 |
  13 |  0.01359   135.62 |
  14 |  0.01254   125.17 |
  15 |  0.01227   122.46 |
  16 |  0.01216   121.32 |
  17 |   0.0119   118.75 |
  18 |  0.01171   116.89 |
  19 |  0.01168   116.55 |
  20 |  0.01164   116.19 |
  21 |  0.01158   115.60 |
  22 |  0.01152   114.95 |
  23 |  0.01134   113.17 |
  24 |  0.01132   113.00 |
  25 |  0.01138   113.59 |
  26 |  0.01133   113.09 |
  27 |  0.01125   112.25 |
  28 |  0.01121   111.92 |
  29 |  0.01131   112.84 |
  30 |  0.01121   111.90 |
  31 |  0.01114   111.19 |
  32 |  0.01112   111.04 |
  33 |  0.01109   110.70 |
  34 |  0.01113   111.06 |
  35 |  0.01098   109.56 |
  36 |  0.01105   110.32 |
  37 |    0.011   109.81 |
  38 |  0.01098   109.62 |
  39 |  0.01097   109.46 |
  40 |  0.01095   109.29 |
  41 |  0.01097   109.45 |
  42 |  0.01091   108.92 |
  43 |  0.01095   109.24 |
  44 |  0.01089   108.67 |
  45 |  0.01082   108.00 |
  46 |  0.01082   107.95 |
  47 |  0.01078   107.55 |
  48 |  0.01075   107.34 |
  49 |  0.01071   106.88 |
  50 |   0.0107   106.79 |
  51 |  0.01069   106.74 |
  52 |  0.01072   106.95 |
  53 |  0.01076   107.45 |
  54 |  0.01073   107.07 |
  55 |  0.01074   107.15 |
  56 |  0.01075   107.32 |
  57 |  0.01072   106.99 |
  58 |  0.01076   107.39 |
  59 |   0.0108   107.77 |
  60 |  0.01078   107.58 |
  61 |  0.01081   107.87 |
  62 |  0.01078   107.64 |
  63 |  0.01078   107.60 |
  64 |  0.01076   107.43 |
  65 |  0.01074   107.18 |
  66 |  0.01076   107.35 |
  67 |  0.01072   106.96 |
  68 |  0.01071   106.90 |
  69 |   0.0107   106.84 |
  70 |  0.01072   106.95 |
  71 |  0.01072   106.99 |
  72 |  0.01074   107.17 |
  73 |  0.01078   107.62 |
  74 |  0.01082   107.98 |
  75 |  0.01084   108.22 |
  76 |  0.01086   108.43 |
  77 |  0.01085   108.28 |
  78 |  0.01088   108.62 |
  79 |   0.0109   108.75 |
  80 |  0.01092   108.99 |
  81 |  0.01092   109.04 |
  82 |  0.01097   109.51 |
  83 |  0.01099   109.70 |
  84 |  0.01095   109.30 |
  85 |  0.01095   109.26 |
  86 |  0.01095   109.27 |
  87 |  0.01094   109.17 |
  88 |  0.01096   109.34 |
  89 |  0.01094   109.17 |
  90 |  0.01093   109.10 |
  91 |  0.01088   108.64 |
  92 |  0.01087   108.45 |
  93 |  0.01087   108.53 |
  94 |   0.0108   107.81 |
  95 |  0.01083   108.05 |
  96 |   0.0108   107.81 |
  97 |  0.01081   107.86 |
  98 |  0.01081   107.89 |
  99 |  0.01083   108.05 |
 100 |  0.01083   108.07 |
[1] "Random Forest variable coefficients"
                      %IncMSE IncNodePurity
graph5           1.072478e-04  3.542484e-02
graph6           2.516731e-03  1.866412e-02
graph7           4.190803e-04  5.581929e-02
graph8           0.000000e+00  1.734723e-20
graph9           7.715025e-04  2.160873e-02
graph10         -5.509642e-05  2.458333e-02
graph11          6.218209e-04  2.751410e-02
graph12          3.172048e-03  1.123579e-01
graph13          1.916299e-04  1.766234e-02
graph14          8.998222e-04  4.783596e-02
graph15          2.742709e-04  5.142857e-02
graph16          0.000000e+00  7.155734e-20
graph17          3.501401e-05  8.518519e-03
graph18          7.392583e-04  4.907151e-02
graph19          6.362833e-04  3.413113e-02
graph20          4.422355e-04  6.232403e-02
graph21          6.597853e-04  2.786088e-02
graph22          1.656041e-03  1.228644e-02
graph23          0.000000e+00  9.280771e-19
graph24          6.732555e-04  4.614695e-02
graph25          5.392494e-05  2.013827e-02
graph26          1.956872e-04  1.875000e-02
graph27         -5.865103e-05  2.108264e-02
graph28         -6.428127e-05  4.284772e-02
graph29          0.000000e+00  4.987330e-20
orbit0          -2.890173e-05  1.558442e-02
orbit1           4.129794e-04  1.944155e-02
orbit2           6.071474e-04  6.043063e-02
orbit3           6.647544e-04  5.473055e-02
orbit4          -2.754821e-05  8.571429e-03
orbit5           1.505999e-03  4.536942e-02
orbit6           4.601483e-04  4.045573e-02
orbit7           6.925906e-04  3.663337e-02
orbit8           2.176315e-04  1.016035e-02
orbit9           1.520058e-03  1.863734e-02
orbit10          3.521383e-04  4.530907e-02
orbit11          4.298913e-04  1.369480e-02
orbit12          3.509038e-04  1.763736e-01
orbit13          2.868281e-03  2.516654e-02
orbit14          9.363640e-04  4.237017e-02
orbit15          3.979557e-04  1.395445e-02
orbit16          2.513493e-04  6.546511e-02
orbit17          4.166278e-04  5.965531e-02
orbit18          1.023036e-03  1.396682e-01
orbit19          3.060092e-04  7.219832e-02
orbit20          0.000000e+00  3.371869e-19
orbit21          2.148997e-05  4.090909e-03
orbit22          7.474132e-04  9.070781e-02
orbit23          3.362131e-04  2.672619e-02
orbit24          1.357412e-03  3.733412e-01
orbit25          6.006898e-04  7.231042e-02
orbit26          4.682643e-04  6.538278e-02
orbit27          1.326042e-03  5.724406e-02
orbit28          2.758504e-04  1.795224e-02
orbit29          3.867403e-04  4.342105e-02
orbit30          1.485714e-03  1.964999e-02
orbit31          1.404494e-04  2.010858e-02
orbit32          2.885971e-03  4.988404e-02
orbit33          3.542234e-04  2.920864e-04
orbit34          5.851503e-04  4.804575e-02
orbit35          0.000000e+00  4.878910e-20
orbit36          2.105994e-04  8.864945e-02
orbit37          6.499920e-04  5.135100e-02
orbit38          5.979478e-04  2.192541e-02
orbit39          3.270880e-04  8.177125e-02
orbit40          6.476272e-04  7.196559e-02
orbit41          1.098901e-04  1.333333e-02
orbit42          1.086891e-03  1.951287e-02
orbit43          1.675978e-04  1.878788e-02
orbit44          0.000000e+00  8.890458e-20
orbit45          3.403074e-04  1.325703e-02
orbit46          1.538293e-03  6.550187e-02
orbit47          1.689339e-04  1.369575e-02
orbit48          1.171262e-03  4.294051e-02
orbit49          7.469567e-04  2.972062e-01
orbit50          7.001626e-04  3.718322e-02
orbit51          2.228412e-04  1.695513e-02
orbit52          7.168528e-04  2.589462e-02
orbit53          0.000000e+00  3.436921e-19
orbit54          6.481276e-04  9.355785e-02
orbit55          1.852083e-03  4.345847e-02
orbit56          5.535057e-05  2.785254e-02
orbit57          0.000000e+00  2.818926e-20
orbit58          1.749630e-03  4.210392e-02
orbit59          1.642986e-03  1.714538e-01
orbit60          2.771779e-04  2.943627e-02
orbit61          1.648150e-03  4.023312e-02
orbit62          2.776091e-04  7.016667e-02
orbit63          3.514466e-04  4.238095e-02
orbit64          1.088994e-03  9.685833e-02
orbit65          5.554436e-05  1.438809e-01
orbit66          1.084015e-04  7.453151e-02
orbit67          0.000000e+00  1.428571e-02
orbit68          0.000000e+00  8.849735e-02
orbit69          1.825765e-04  1.061509e-02
orbit70          6.839000e-04  1.165972e-01
orbit71          3.013699e-04  3.856279e-02
orbit72          0.000000e+00  7.589415e-21
AP               0.000000e+00  0.000000e+00
bet              9.343464e-05  4.025386e-02
ecc              2.739726e-05  1.875000e-02
eccrad           0.000000e+00  0.000000e+00
close            0.000000e+00  4.770490e-20
constraint       7.161127e-04  1.045369e-01
coreness         1.092896e-04  9.166667e-03
knn              1.082622e-04  3.158929e-02
hubscore         8.287293e-05  9.000000e-03
pagerank         6.953790e-04  2.855728e-01
trans            1.989953e-04  2.095202e-02
evcent           0.000000e+00  2.927346e-20
first            2.777778e-05  3.218045e-02
upto_second      8.310249e-05  2.222222e-02
upto_third       9.122484e-05  2.303030e-02
upto_fourth      0.000000e+00  2.298509e-19
upto_fifth       1.676815e-04  1.232168e-02
upto_sixth       2.175693e-03  3.895595e-02
second           4.160669e-04  2.693452e-02
third            2.925065e-03  2.116612e-01
fourth           1.209716e-03  1.072038e-01
fifth            8.090471e-04  7.592226e-02
sixth           -4.518200e-05  7.334572e-02
ratio1           5.051366e-04  8.197944e-02
ratio2           4.209834e-04  8.048548e-02
ratio3           8.447882e-04  1.365784e-01
ratio4           0.000000e+00  2.850000e-02
ratio5           5.592270e-04  2.875019e-01
ratio6           3.344931e-04  1.103506e-01
selfinter        4.151979e-05  2.159341e-02
walktrap_vertex  2.505073e-04  2.843687e-01
bigcom1          3.374624e-04  2.349044e-03
bigcom2          0.000000e+00  0.000000e+00
bigcom3          0.000000e+00  0.000000e+00
bigcom4          0.000000e+00  0.000000e+00
bigcom6          0.000000e+00  0.000000e+00
bigcom8          0.000000e+00  0.000000e+00
bigcom9          0.000000e+00  0.000000e+00
bigcom11         0.000000e+00  0.000000e+00
bigcom13         0.000000e+00  4.336809e-21
bigcom15         0.000000e+00  0.000000e+00
bigcom16         0.000000e+00  0.000000e+00
bigcom21         0.000000e+00  0.000000e+00
bigcom22         2.762431e-05  5.390819e-02
bigcom24         0.000000e+00  0.000000e+00
bigcom26         0.000000e+00  0.000000e+00
bigcom28         0.000000e+00  0.000000e+00
bigcom30         0.000000e+00  0.000000e+00
bigcom31         0.000000e+00  0.000000e+00
bigcom32         0.000000e+00  0.000000e+00
bigcom33         0.000000e+00  0.000000e+00
bigcom34         0.000000e+00  0.000000e+00
bigcom36         0.000000e+00  0.000000e+00
bigcom37         0.000000e+00  0.000000e+00
bigcom38         0.000000e+00  0.000000e+00
bigcom39         0.000000e+00  0.000000e+00
bigcom40         0.000000e+00  2.168404e-21
bigcom43         0.000000e+00  0.000000e+00
bigcom44         0.000000e+00  0.000000e+00
bigcom46         0.000000e+00  0.000000e+00
bigcom47         0.000000e+00  0.000000e+00
bigcom49         0.000000e+00  0.000000e+00
bigcom50         0.000000e+00  0.000000e+00
bigcom51         0.000000e+00  0.000000e+00
bigcom52         0.000000e+00  0.000000e+00
bigcom54         0.000000e+00  0.000000e+00
bigcom56         0.000000e+00  0.000000e+00
bigcom62         0.000000e+00  0.000000e+00
bigcom66         0.000000e+00  0.000000e+00
bigcom68         0.000000e+00  0.000000e+00
bigcom69         0.000000e+00  0.000000e+00
bigcom71         0.000000e+00  0.000000e+00
bigcom72         0.000000e+00  0.000000e+00
bigcom73         0.000000e+00  0.000000e+00
bigcom74         0.000000e+00  0.000000e+00
bigcom75         0.000000e+00  0.000000e+00
bigcom76         0.000000e+00  0.000000e+00
bigcom77         0.000000e+00  0.000000e+00
bigcom79         0.000000e+00  0.000000e+00
bigcom80         0.000000e+00  0.000000e+00
bigcom82         0.000000e+00  0.000000e+00
bigcom83         0.000000e+00  0.000000e+00
bigcom84         0.000000e+00  0.000000e+00
bigcom85         0.000000e+00  0.000000e+00
bigcom87         0.000000e+00  0.000000e+00
bigcom89         0.000000e+00  0.000000e+00
bigcom91         0.000000e+00  0.000000e+00
bigcom92         0.000000e+00  0.000000e+00
bigcom93         0.000000e+00  0.000000e+00
bigcom96         0.000000e+00  0.000000e+00
bigcom97         0.000000e+00  0.000000e+00
bigcom98         0.000000e+00  0.000000e+00
bigcom99         0.000000e+00  0.000000e+00
bigcom101        0.000000e+00  0.000000e+00
bigcom104        0.000000e+00  0.000000e+00
bigcom106        0.000000e+00  0.000000e+00
bigcom109        0.000000e+00  0.000000e+00
bigcom113        0.000000e+00  0.000000e+00
bigcom116        0.000000e+00  0.000000e+00
bigcom120        0.000000e+00  0.000000e+00
bigcom123        0.000000e+00  0.000000e+00
bigcom126        0.000000e+00  0.000000e+00
bigcom127        0.000000e+00  0.000000e+00
bigcom137        0.000000e+00  0.000000e+00
bigcom139        0.000000e+00  0.000000e+00
bigcom140        0.000000e+00  0.000000e+00
bigcom143        0.000000e+00  0.000000e+00
bigcom145        0.000000e+00  0.000000e+00
bigcom146        0.000000e+00  0.000000e+00
bigcom147        0.000000e+00  0.000000e+00
bigcom149        0.000000e+00  0.000000e+00
bigcom153        0.000000e+00  0.000000e+00
bigcom154        0.000000e+00  0.000000e+00
bigcom156        0.000000e+00  0.000000e+00
bigcom157        0.000000e+00  0.000000e+00
bigcom158        0.000000e+00  0.000000e+00
bigcom160        0.000000e+00  0.000000e+00
bigcom161        0.000000e+00  0.000000e+00
bigcom162        0.000000e+00  0.000000e+00
bigcom164        0.000000e+00  0.000000e+00
bigcom166        0.000000e+00  0.000000e+00
bigcom167        0.000000e+00  0.000000e+00
bigcom171        0.000000e+00  0.000000e+00
bigcom173        0.000000e+00  0.000000e+00
bigcom175        0.000000e+00  0.000000e+00
bigcom176        0.000000e+00  0.000000e+00
bigcom177        0.000000e+00  0.000000e+00
bigcom178        0.000000e+00  0.000000e+00
bigcom180        0.000000e+00  0.000000e+00
bigcom181        0.000000e+00  0.000000e+00
bigcom184        0.000000e+00  0.000000e+00
bigcom186        0.000000e+00  0.000000e+00
bigcom187        0.000000e+00  0.000000e+00
bigcom189        0.000000e+00  0.000000e+00
bigcom194        0.000000e+00  0.000000e+00
bigcom195        0.000000e+00  0.000000e+00
bigcom196        0.000000e+00  0.000000e+00
bigcom204        0.000000e+00  0.000000e+00
bigcom205        0.000000e+00  0.000000e+00
bigcom212        0.000000e+00  0.000000e+00
bigcom214        0.000000e+00  0.000000e+00
bigcom222        0.000000e+00  0.000000e+00
bigcom223        0.000000e+00  0.000000e+00
bigcom226        0.000000e+00  0.000000e+00
bigcom227        0.000000e+00  0.000000e+00
bigcom229        0.000000e+00  0.000000e+00
bigcom233        0.000000e+00  0.000000e+00
bigcom236        0.000000e+00  0.000000e+00
bigcom237        0.000000e+00  0.000000e+00
bigcom246        0.000000e+00  0.000000e+00
bigcom248        0.000000e+00  0.000000e+00
bigcom249        0.000000e+00  0.000000e+00
bigcom250        0.000000e+00  0.000000e+00
bigcom254        0.000000e+00  0.000000e+00
bigcom266        0.000000e+00  0.000000e+00
bigcom269        0.000000e+00  0.000000e+00
bigcom272        0.000000e+00  0.000000e+00
bigcom274        0.000000e+00  0.000000e+00
bigcom281        0.000000e+00  0.000000e+00
bigcom291        0.000000e+00  0.000000e+00
bigcom292        0.000000e+00  0.000000e+00
bigcom295        0.000000e+00  0.000000e+00
bigcom299        0.000000e+00  0.000000e+00
bigcom301        0.000000e+00  0.000000e+00
bigcom306        0.000000e+00  0.000000e+00
bigcom309        0.000000e+00  0.000000e+00
bigcom314        0.000000e+00  0.000000e+00
bigcom321        0.000000e+00  0.000000e+00
bigcom341        0.000000e+00  0.000000e+00
bigcom350        0.000000e+00  0.000000e+00
bigcom353        0.000000e+00  0.000000e+00
bigcom359        0.000000e+00  0.000000e+00
bigcom363        0.000000e+00  0.000000e+00
bigcom365        0.000000e+00  0.000000e+00
bigcom385        0.000000e+00  0.000000e+00
bigcom386        0.000000e+00  0.000000e+00
bigcom408        0.000000e+00  0.000000e+00
bigcom412        0.000000e+00  0.000000e+00
bigcom480        0.000000e+00  0.000000e+00
spin_vertex      2.453704e-04  2.724720e-01
membership_s1   -1.807498e-04  3.253323e-02
membership_s3    0.000000e+00  0.000000e+00
membership_s4    0.000000e+00  0.000000e+00
membership_s5    2.172572e-04  1.909372e-02
membership_s6    0.000000e+00  0.000000e+00
membership_s7    0.000000e+00  0.000000e+00
membership_s8    0.000000e+00  0.000000e+00
membership_s9    0.000000e+00  0.000000e+00
membership_s11   0.000000e+00  0.000000e+00
membership_s12   0.000000e+00  0.000000e+00
membership_s14   0.000000e+00  0.000000e+00
membership_s15   0.000000e+00  0.000000e+00
membership_s16   0.000000e+00  0.000000e+00
membership_s17   0.000000e+00  0.000000e+00
membership_s18   0.000000e+00  0.000000e+00
membership_s20   0.000000e+00  0.000000e+00
membership_s21   0.000000e+00  0.000000e+00
membership_s22   0.000000e+00  0.000000e+00
membership_s24   0.000000e+00  0.000000e+00
membership_s25   0.000000e+00  0.000000e+00
membership_s26   0.000000e+00  0.000000e+00
membership_s27   0.000000e+00  6.505213e-21
membership_s28   0.000000e+00  0.000000e+00
membership_s30   9.932537e-05  3.810235e-02
membership_s31   7.982867e-04  9.768878e-02
membership_s32   2.732240e-05  5.811688e-02
membership_s33   0.000000e+00  0.000000e+00
membership_s36   1.684761e-04  8.552785e-02
membership_s37   0.000000e+00  0.000000e+00
V1               1.031308e-03  1.358315e-01
V2               1.040704e-03  1.907536e-01
pdi              1.228521e-04  6.406368e-02
adhesion         2.787735e-03  1.661924e-01
cohesion         7.218602e-04  6.117270e-02
inner            6.026339e-03  1.793839e-01
outer            4.859231e-04  2.325680e-01
ioratio          8.342705e-03  2.682330e-01
comsize          1.606352e-03  9.008217e-02
[1] "Dataset: high_targets Model GLM, run: 2 of 5 2015-06-18 11:56:37"
[1] "glmnet variable coefficients"
                     [,1]          [,2]
(Intercept)     -4.582925  8.192451e+03
graph0           0.000000 -1.547170e-02
graph1           0.000000  0.000000e+00
graph2           0.000000  0.000000e+00
graph3           0.000000  0.000000e+00
graph4           0.000000  0.000000e+00
graph5           0.000000  4.961805e-05
graph6           0.000000  0.000000e+00
graph7           0.000000  0.000000e+00
graph8           0.000000 -2.307328e-04
graph9           0.000000  0.000000e+00
graph10          0.000000  0.000000e+00
graph11          0.000000  0.000000e+00
graph12          0.000000  0.000000e+00
graph13          0.000000  0.000000e+00
graph14          0.000000  0.000000e+00
graph15          0.000000  2.714385e-06
graph16          0.000000  0.000000e+00
graph17          0.000000  0.000000e+00
graph18          0.000000 -3.847257e-07
graph19          0.000000  0.000000e+00
graph20          0.000000  0.000000e+00
graph21          0.000000  0.000000e+00
graph22          0.000000 -1.765391e-09
graph23          0.000000 -3.093020e-09
graph24          0.000000  0.000000e+00
graph25          0.000000  0.000000e+00
graph26          0.000000  0.000000e+00
graph27          0.000000  0.000000e+00
graph28          0.000000  0.000000e+00
graph29          0.000000 -3.076892e-05
orbit0           0.000000 -1.518194e-02
orbit1           0.000000  6.844646e-05
orbit2           0.000000  0.000000e+00
orbit3           0.000000  0.000000e+00
orbit4           0.000000  0.000000e+00
orbit5           0.000000  0.000000e+00
orbit6           0.000000  0.000000e+00
orbit7           0.000000  0.000000e+00
orbit8           0.000000  4.611186e-05
orbit9           0.000000  0.000000e+00
orbit10          0.000000  0.000000e+00
orbit11          0.000000  0.000000e+00
orbit12          0.000000  0.000000e+00
orbit13          0.000000 -2.724391e-07
orbit14          0.000000 -2.251062e-04
orbit15          0.000000  3.759898e-08
orbit16          0.000000  0.000000e+00
orbit17          0.000000  7.741367e-10
orbit18          0.000000  5.414553e-09
orbit19          0.000000  3.548249e-09
orbit20          0.000000 -1.527008e-10
orbit21          0.000000  0.000000e+00
orbit22          0.000000  0.000000e+00
orbit23          0.000000  0.000000e+00
orbit24          0.000000  5.810301e-07
orbit25          0.000000  0.000000e+00
orbit26          0.000000  0.000000e+00
orbit27          0.000000  3.620279e-06
orbit28          0.000000  0.000000e+00
orbit29          0.000000 -5.450770e-08
orbit30          0.000000  0.000000e+00
orbit31          0.000000  0.000000e+00
orbit32          0.000000  0.000000e+00
orbit33          0.000000  0.000000e+00
orbit34          0.000000  2.825878e-06
orbit35          0.000000 -5.429627e-06
orbit36          0.000000  5.188918e-07
orbit37          0.000000 -4.906528e-07
orbit38          0.000000  0.000000e+00
orbit39          0.000000 -9.249290e-06
orbit40          0.000000  0.000000e+00
orbit41          0.000000 -9.938345e-07
orbit42          0.000000  0.000000e+00
orbit43          0.000000 -1.556591e-06
orbit44          0.000000 -3.371161e-07
orbit45          0.000000  0.000000e+00
orbit46          0.000000  0.000000e+00
orbit47          0.000000  0.000000e+00
orbit48          0.000000  0.000000e+00
orbit49          0.000000  2.257314e-05
orbit50          0.000000 -1.331489e-07
orbit51          0.000000  0.000000e+00
orbit52          0.000000  0.000000e+00
orbit53          0.000000  0.000000e+00
orbit54          0.000000  3.968431e-05
orbit55          0.000000 -3.295148e-06
orbit56          0.000000 -2.670402e-04
orbit57          0.000000  0.000000e+00
orbit58          0.000000 -1.405916e-07
orbit59          0.000000  0.000000e+00
orbit60          0.000000  0.000000e+00
orbit61          0.000000 -1.027699e-07
orbit62          0.000000  0.000000e+00
orbit63          0.000000 -6.357151e-05
orbit64          0.000000  1.530191e-04
orbit65          0.000000  0.000000e+00
orbit66          0.000000  0.000000e+00
orbit67          0.000000  0.000000e+00
orbit68          0.000000 -1.207820e-04
orbit69          0.000000  2.157286e-04
orbit70          0.000000 -2.930264e-04
orbit71          0.000000  0.000000e+00
orbit72          0.000000 -2.912515e-05
AP               0.000000 -1.915091e-01
bet              0.000000 -5.476559e-08
ecc              0.000000 -5.321158e-01
eccrad           0.000000 -3.120431e+00
close            0.000000  0.000000e+00
constraint       0.000000  1.887496e+01
coreness         0.000000  6.702583e-01
knn              0.000000 -1.433812e-02
hubscore         0.000000  0.000000e+00
pagerank         0.000000 -2.537642e+02
trans            0.000000 -4.325800e+01
evcent           0.000000  0.000000e+00
first            0.000000 -1.584708e-02
upto_second      0.000000  2.733003e-08
upto_third       0.000000  1.425979e-05
upto_fourth      0.000000  9.722407e-03
upto_fifth       0.000000 -1.744842e-02
upto_sixth       0.000000 -6.083915e-01
second           0.000000  7.561835e-05
third            0.000000 -2.167824e-05
fourth           0.000000 -8.036074e-06
fifth            0.000000 -1.666274e-02
sixth            0.000000  5.783420e-03
ratio1           0.000000  1.001027e-02
ratio2           0.000000 -4.112310e-01
ratio3           0.000000 -1.119293e+00
ratio4           0.000000  7.724702e+01
ratio5           0.000000  2.567756e+01
ratio6           0.000000  5.695837e+00
selfinter        0.000000 -5.259814e-01
walktrap_vertex  0.000000 -2.962544e+00
bigcom1          0.000000  3.806453e+00
bigcom2          0.000000  0.000000e+00
bigcom3          0.000000 -3.305047e+00
bigcom4          0.000000  1.540700e+00
bigcom6          0.000000  0.000000e+00
bigcom8          0.000000 -1.045084e+00
bigcom9          0.000000 -1.746745e+00
bigcom11         0.000000  0.000000e+00
bigcom13         0.000000 -3.283784e-01
bigcom15         0.000000  0.000000e+00
bigcom16         0.000000  0.000000e+00
bigcom21         0.000000  0.000000e+00
bigcom22         0.000000  1.393077e+00
bigcom24         0.000000  0.000000e+00
bigcom26         0.000000  0.000000e+00
bigcom28         0.000000 -2.991871e+00
bigcom30         0.000000 -7.128996e-02
bigcom31         0.000000  0.000000e+00
bigcom32         0.000000  0.000000e+00
bigcom33         0.000000  0.000000e+00
bigcom34         0.000000  0.000000e+00
bigcom36         0.000000  0.000000e+00
bigcom37         0.000000  0.000000e+00
bigcom38         0.000000  0.000000e+00
bigcom39         0.000000  0.000000e+00
bigcom40         0.000000 -5.031273e-01
bigcom43         0.000000  0.000000e+00
bigcom44         0.000000  0.000000e+00
bigcom46         0.000000  0.000000e+00
bigcom47         0.000000  0.000000e+00
bigcom49         0.000000  0.000000e+00
bigcom50         0.000000  0.000000e+00
bigcom51         0.000000  0.000000e+00
bigcom52         0.000000  0.000000e+00
bigcom54         0.000000  0.000000e+00
bigcom56         0.000000  0.000000e+00
bigcom62         0.000000  0.000000e+00
bigcom66         0.000000  0.000000e+00
bigcom68         0.000000  0.000000e+00
bigcom69         0.000000  0.000000e+00
bigcom71         0.000000  0.000000e+00
bigcom72         0.000000  0.000000e+00
bigcom73         0.000000  0.000000e+00
bigcom74         0.000000  0.000000e+00
bigcom75         0.000000  0.000000e+00
bigcom76         0.000000  0.000000e+00
bigcom77         0.000000  0.000000e+00
bigcom79         0.000000  0.000000e+00
bigcom80         0.000000  0.000000e+00
bigcom82         0.000000  0.000000e+00
bigcom83         0.000000  0.000000e+00
bigcom84         0.000000  0.000000e+00
bigcom85         0.000000  0.000000e+00
bigcom87         0.000000  0.000000e+00
bigcom89         0.000000  0.000000e+00
bigcom91         0.000000  0.000000e+00
bigcom92         0.000000  0.000000e+00
bigcom93         0.000000  0.000000e+00
bigcom96         0.000000  0.000000e+00
bigcom97         0.000000  0.000000e+00
bigcom98         0.000000  0.000000e+00
bigcom99         0.000000  0.000000e+00
bigcom101        0.000000  0.000000e+00
bigcom104        0.000000  0.000000e+00
bigcom106        0.000000  0.000000e+00
bigcom109        0.000000  0.000000e+00
bigcom113        0.000000  0.000000e+00
bigcom116        0.000000  0.000000e+00
bigcom120        0.000000  0.000000e+00
bigcom123        0.000000  0.000000e+00
bigcom126        0.000000  0.000000e+00
bigcom127        0.000000  0.000000e+00
bigcom137        0.000000  0.000000e+00
bigcom139        0.000000  0.000000e+00
bigcom140        0.000000  0.000000e+00
bigcom143        0.000000  0.000000e+00
bigcom145        0.000000  0.000000e+00
bigcom146        0.000000  0.000000e+00
bigcom147        0.000000  0.000000e+00
bigcom149        0.000000  0.000000e+00
bigcom153        0.000000  0.000000e+00
bigcom154        0.000000  0.000000e+00
bigcom156        0.000000  0.000000e+00
bigcom157        0.000000  0.000000e+00
bigcom158        0.000000  0.000000e+00
bigcom160        0.000000  0.000000e+00
bigcom161        0.000000  0.000000e+00
bigcom162        0.000000  0.000000e+00
bigcom164        0.000000  0.000000e+00
bigcom166        0.000000  0.000000e+00
bigcom167        0.000000 -2.266807e-02
bigcom171        0.000000  0.000000e+00
bigcom173        0.000000  0.000000e+00
bigcom175        0.000000  0.000000e+00
bigcom176        0.000000  0.000000e+00
bigcom177        0.000000  0.000000e+00
bigcom178        0.000000  0.000000e+00
bigcom180        0.000000  0.000000e+00
bigcom181        0.000000 -3.718551e+00
bigcom184        0.000000  0.000000e+00
bigcom186        0.000000  0.000000e+00
bigcom187        0.000000  0.000000e+00
bigcom189        0.000000  0.000000e+00
bigcom194        0.000000  0.000000e+00
bigcom195        0.000000 -1.849532e-02
bigcom196        0.000000  0.000000e+00
bigcom204        0.000000  0.000000e+00
bigcom205        0.000000  0.000000e+00
bigcom212        0.000000  0.000000e+00
bigcom214        0.000000  0.000000e+00
bigcom222        0.000000  0.000000e+00
bigcom223        0.000000  0.000000e+00
bigcom226        0.000000  0.000000e+00
bigcom227        0.000000  0.000000e+00
bigcom229        0.000000  0.000000e+00
bigcom233        0.000000  0.000000e+00
bigcom236        0.000000  0.000000e+00
bigcom237        0.000000  0.000000e+00
bigcom246        0.000000  0.000000e+00
bigcom248        0.000000  0.000000e+00
bigcom249        0.000000  0.000000e+00
bigcom250        0.000000  0.000000e+00
bigcom254        0.000000  0.000000e+00
bigcom266        0.000000  0.000000e+00
bigcom269        0.000000  0.000000e+00
bigcom272        0.000000  0.000000e+00
bigcom274        0.000000  0.000000e+00
bigcom281        0.000000  0.000000e+00
bigcom291        0.000000  0.000000e+00
bigcom292        0.000000  0.000000e+00
bigcom295        0.000000  0.000000e+00
bigcom299        0.000000  0.000000e+00
bigcom301        0.000000  0.000000e+00
bigcom306        0.000000  0.000000e+00
bigcom309        0.000000  0.000000e+00
bigcom314        0.000000  0.000000e+00
bigcom321        0.000000 -4.739442e-01
bigcom341        0.000000  0.000000e+00
bigcom350        0.000000  0.000000e+00
bigcom353        0.000000  0.000000e+00
bigcom359        0.000000  0.000000e+00
bigcom363        0.000000  0.000000e+00
bigcom365        0.000000  0.000000e+00
bigcom385        0.000000  0.000000e+00
bigcom386        0.000000  0.000000e+00
bigcom408        0.000000  0.000000e+00
bigcom412        0.000000  0.000000e+00
bigcom480        0.000000  0.000000e+00
spin_vertex      0.000000 -6.468187e-01
membership_s1    0.000000  2.667881e+00
membership_s3    0.000000  0.000000e+00
membership_s4    0.000000 -3.319190e+00
membership_s5    0.000000  1.521370e+00
membership_s6    0.000000  0.000000e+00
membership_s7    0.000000 -4.013136e+00
membership_s8    0.000000  0.000000e+00
membership_s9    0.000000  0.000000e+00
membership_s11   0.000000  0.000000e+00
membership_s12   0.000000  0.000000e+00
membership_s14   0.000000  0.000000e+00
membership_s15   0.000000  0.000000e+00
membership_s16   0.000000  0.000000e+00
membership_s17   0.000000  0.000000e+00
membership_s18   0.000000 -1.761506e+00
membership_s20   0.000000  0.000000e+00
membership_s21   0.000000 -3.867155e-01
membership_s22   0.000000  0.000000e+00
membership_s24   0.000000  0.000000e+00
membership_s25   0.000000  0.000000e+00
membership_s26   0.000000  0.000000e+00
membership_s27   0.000000 -3.327315e+00
membership_s28   0.000000  0.000000e+00
membership_s30   0.000000  0.000000e+00
membership_s31   0.000000  8.760382e+00
membership_s32   0.000000  3.362767e-01
membership_s33   0.000000  0.000000e+00
membership_s36   0.000000  8.028892e-01
membership_s37   0.000000  0.000000e+00
V1               0.000000 -2.399145e+01
V2               0.000000  1.095508e+02
pdi              0.000000 -1.520154e+03
adhesion         0.000000 -2.390882e-04
cohesion         0.000000  4.676814e-04
inner            0.000000  3.101203e-04
outer            0.000000  1.143297e-03
ioratio          0.000000 -3.777913e+00
comsize          0.000000 -4.286517e-03
[1] "Dataset: high_targets Model GBM, run: 3 of 5 2015-06-18 11:56:43"
Iter   TrainDeviance   ValidDeviance   StepSize   Improve
     1        0.1198            -nan     0.0100   -0.0001
     2        0.1176            -nan     0.0100    0.0002
     3        0.1154            -nan     0.0100    0.0001
     4        0.1133            -nan     0.0100   -0.0001
     5        0.1125            -nan     0.0100    0.0002
     6        0.1093            -nan     0.0100   -0.0001
     7        0.1064            -nan     0.0100   -0.0001
     8        0.1039            -nan     0.0100   -0.0001
     9        0.1030            -nan     0.0100   -0.0000
    10        0.1027            -nan     0.0100   -0.0001
    20        0.0882            -nan     0.0100   -0.0001
    40        0.0702            -nan     0.0100   -0.0001
    60        0.0595            -nan     0.0100   -0.0001
    80        0.0515            -nan     0.0100   -0.0001
   100        0.0456            -nan     0.0100    0.0000
   120        0.0404            -nan     0.0100   -0.0001
   128        0.0387            -nan     0.0100    0.0001

[1] "GBM variable coefficients"
                            var      rel.inf
spin_vertex         spin_vertex 1.124912e+01
inner                     inner 8.030201e+00
orbit49                 orbit49 7.871653e+00
V2                           V2 5.057248e+00
comsize                 comsize 4.607733e+00
orbit18                 orbit18 3.988910e+00
ioratio                 ioratio 3.963121e+00
membership_s31   membership_s31 3.902042e+00
ratio4                   ratio4 3.709059e+00
orbit24                 orbit24 3.046650e+00
graph20                 graph20 1.935264e+00
knn                         knn 1.679665e+00
third                     third 1.646699e+00
ratio5                   ratio5 1.595820e+00
outer                     outer 1.485852e+00
orbit9                   orbit9 1.467492e+00
ratio1                   ratio1 1.457522e+00
fourth                   fourth 1.401588e+00
orbit13                 orbit13 1.152867e+00
V1                           V1 1.056457e+00
pagerank               pagerank 1.047808e+00
orbit4                   orbit4 1.005026e+00
graph14                 graph14 8.653624e-01
walktrap_vertex walktrap_vertex 8.612964e-01
orbit55                 orbit55 8.589767e-01
graph28                 graph28 8.534775e-01
orbit10                 orbit10 8.468803e-01
adhesion               adhesion 8.091748e-01
cohesion               cohesion 7.982567e-01
orbit63                 orbit63 7.951793e-01
graph25                 graph25 7.849973e-01
fifth                     fifth 7.598172e-01
orbit15                 orbit15 7.333433e-01
orbit61                 orbit61 7.065839e-01
orbit41                 orbit41 6.988273e-01
graph23                 graph23 6.833137e-01
orbit27                 orbit27 6.533267e-01
ratio6                   ratio6 6.288221e-01
graph11                 graph11 6.285053e-01
bet                         bet 6.077764e-01
orbit46                 orbit46 6.020987e-01
graph22                 graph22 5.855659e-01
sixth                     sixth 5.768219e-01
orbit62                 orbit62 5.734384e-01
graph4                   graph4 5.722059e-01
upto_fifth           upto_fifth 5.321146e-01
graph2                   graph2 5.130563e-01
orbit66                 orbit66 5.108678e-01
orbit16                 orbit16 4.757997e-01
upto_third           upto_third 4.422431e-01
orbit56                 orbit56 4.194764e-01
orbit58                 orbit58 4.171131e-01
orbit11                 orbit11 4.165768e-01
membership_s1     membership_s1 4.139765e-01
orbit19                 orbit19 3.897689e-01
orbit52                 orbit52 3.763543e-01
orbit64                 orbit64 3.645770e-01
ratio2                   ratio2 3.198640e-01
membership_s36   membership_s36 3.190421e-01
ratio3                   ratio3 3.124307e-01
coreness               coreness 3.107391e-01
graph8                   graph8 2.990176e-01
graph7                   graph7 2.923134e-01
graph10                 graph10 2.918053e-01
orbit50                 orbit50 2.671813e-01
orbit51                 orbit51 2.279667e-01
orbit33                 orbit33 2.256420e-01
orbit29                 orbit29 2.235089e-01
trans                     trans 2.056932e-01
orbit42                 orbit42 2.004071e-01
graph5                   graph5 1.931348e-01
graph18                 graph18 1.927304e-01
orbit70                 orbit70 1.847354e-01
graph12                 graph12 1.829588e-01
graph29                 graph29 1.595541e-01
orbit53                 orbit53 1.221806e-01
orbit54                 orbit54 1.066472e-01
orbit36                 orbit36 9.036311e-02
orbit47                 orbit47 8.613987e-02
orbit43                 orbit43 8.416532e-02
selfinter             selfinter 8.276827e-02
orbit23                 orbit23 7.239972e-02
upto_sixth           upto_sixth 7.192369e-02
membership_s30   membership_s30 6.951415e-02
AP                           AP 6.780815e-02
orbit38                 orbit38 6.668515e-02
orbit39                 orbit39 6.602798e-02
orbit65                 orbit65 6.547566e-02
close                     close 5.770565e-02
orbit12                 orbit12 5.573040e-02
orbit25                 orbit25 5.478922e-02
orbit68                 orbit68 5.277640e-02
graph21                 graph21 4.677987e-02
orbit30                 orbit30 3.067388e-02
graph17                 graph17 2.569890e-02
orbit60                 orbit60 2.147213e-02
graph15                 graph15 1.880773e-02
orbit17                 orbit17 1.243365e-02
orbit57                 orbit57 7.835484e-03
orbit67                 orbit67 7.675188e-03
orbit2                   orbit2 4.820968e-03
orbit28                 orbit28 3.763184e-03
orbit5                   orbit5 3.517106e-03
constraint           constraint 2.964036e-03
orbit69                 orbit69 2.286043e-03
upto_fourth         upto_fourth 2.194162e-03
orbit59                 orbit59 2.022276e-03
graph16                 graph16 1.539741e-03
graph27                 graph27 1.474754e-03
orbit21                 orbit21 1.282892e-03
orbit26                 orbit26 9.926310e-04
graph9                   graph9 9.271507e-04
orbit48                 orbit48 7.234404e-04
orbit37                 orbit37 6.800575e-04
graph0                   graph0 4.444882e-04
graph1                   graph1 4.374516e-04
orbit44                 orbit44 4.150751e-04
graph26                 graph26 3.899005e-04
bigcom4                 bigcom4 3.665615e-04
orbit31                 orbit31 3.090902e-04
orbit40                 orbit40 1.952211e-04
membership_s5     membership_s5 1.758987e-04
orbit35                 orbit35 1.432445e-04
orbit45                 orbit45 1.209134e-04
graph13                 graph13 1.069454e-04
orbit20                 orbit20 1.029106e-04
bigcom1                 bigcom1 8.528245e-05
orbit22                 orbit22 8.383371e-05
orbit7                   orbit7 7.708934e-05
evcent                   evcent 6.155432e-05
graph24                 graph24 6.092722e-05
orbit1                   orbit1 5.456300e-05
graph6                   graph6 5.348130e-05
membership_s4     membership_s4 5.111595e-05
upto_second         upto_second 4.347960e-05
pdi                         pdi 3.563083e-05
orbit71                 orbit71 2.416493e-05
bigcom3                 bigcom3 2.946206e-06
graph3                   graph3 0.000000e+00
graph19                 graph19 0.000000e+00
orbit0                   orbit0 0.000000e+00
orbit3                   orbit3 0.000000e+00
orbit6                   orbit6 0.000000e+00
orbit8                   orbit8 0.000000e+00
orbit14                 orbit14 0.000000e+00
orbit32                 orbit32 0.000000e+00
orbit34                 orbit34 0.000000e+00
orbit72                 orbit72 0.000000e+00
ecc                         ecc 0.000000e+00
eccrad                   eccrad 0.000000e+00
hubscore               hubscore 0.000000e+00
first                     first 0.000000e+00
second                   second 0.000000e+00
bigcom2                 bigcom2 0.000000e+00
bigcom6                 bigcom6 0.000000e+00
bigcom8                 bigcom8 0.000000e+00
bigcom9                 bigcom9 0.000000e+00
bigcom11               bigcom11 0.000000e+00
bigcom13               bigcom13 0.000000e+00
bigcom15               bigcom15 0.000000e+00
bigcom16               bigcom16 0.000000e+00
bigcom21               bigcom21 0.000000e+00
bigcom22               bigcom22 0.000000e+00
bigcom24               bigcom24 0.000000e+00
bigcom26               bigcom26 0.000000e+00
bigcom28               bigcom28 0.000000e+00
bigcom30               bigcom30 0.000000e+00
bigcom31               bigcom31 0.000000e+00
bigcom32               bigcom32 0.000000e+00
bigcom33               bigcom33 0.000000e+00
bigcom34               bigcom34 0.000000e+00
bigcom36               bigcom36 0.000000e+00
bigcom37               bigcom37 0.000000e+00
bigcom38               bigcom38 0.000000e+00
bigcom39               bigcom39 0.000000e+00
bigcom40               bigcom40 0.000000e+00
bigcom43               bigcom43 0.000000e+00
bigcom44               bigcom44 0.000000e+00
bigcom46               bigcom46 0.000000e+00
bigcom47               bigcom47 0.000000e+00
bigcom49               bigcom49 0.000000e+00
bigcom50               bigcom50 0.000000e+00
bigcom51               bigcom51 0.000000e+00
bigcom52               bigcom52 0.000000e+00
bigcom54               bigcom54 0.000000e+00
bigcom56               bigcom56 0.000000e+00
bigcom62               bigcom62 0.000000e+00
bigcom66               bigcom66 0.000000e+00
bigcom68               bigcom68 0.000000e+00
bigcom69               bigcom69 0.000000e+00
bigcom71               bigcom71 0.000000e+00
bigcom72               bigcom72 0.000000e+00
bigcom73               bigcom73 0.000000e+00
bigcom74               bigcom74 0.000000e+00
bigcom75               bigcom75 0.000000e+00
bigcom76               bigcom76 0.000000e+00
bigcom77               bigcom77 0.000000e+00
bigcom79               bigcom79 0.000000e+00
bigcom80               bigcom80 0.000000e+00
bigcom82               bigcom82 0.000000e+00
bigcom83               bigcom83 0.000000e+00
bigcom84               bigcom84 0.000000e+00
bigcom85               bigcom85 0.000000e+00
bigcom87               bigcom87 0.000000e+00
bigcom89               bigcom89 0.000000e+00
bigcom91               bigcom91 0.000000e+00
bigcom92               bigcom92 0.000000e+00
bigcom93               bigcom93 0.000000e+00
bigcom96               bigcom96 0.000000e+00
bigcom97               bigcom97 0.000000e+00
bigcom98               bigcom98 0.000000e+00
bigcom99               bigcom99 0.000000e+00
bigcom101             bigcom101 0.000000e+00
bigcom104             bigcom104 0.000000e+00
bigcom106             bigcom106 0.000000e+00
bigcom109             bigcom109 0.000000e+00
bigcom113             bigcom113 0.000000e+00
bigcom116             bigcom116 0.000000e+00
bigcom120             bigcom120 0.000000e+00
bigcom123             bigcom123 0.000000e+00
bigcom126             bigcom126 0.000000e+00
bigcom127             bigcom127 0.000000e+00
bigcom137             bigcom137 0.000000e+00
bigcom139             bigcom139 0.000000e+00
bigcom140             bigcom140 0.000000e+00
bigcom143             bigcom143 0.000000e+00
bigcom145             bigcom145 0.000000e+00
bigcom146             bigcom146 0.000000e+00
bigcom147             bigcom147 0.000000e+00
bigcom149             bigcom149 0.000000e+00
bigcom153             bigcom153 0.000000e+00
bigcom154             bigcom154 0.000000e+00
bigcom156             bigcom156 0.000000e+00
bigcom157             bigcom157 0.000000e+00
bigcom158             bigcom158 0.000000e+00
bigcom160             bigcom160 0.000000e+00
bigcom161             bigcom161 0.000000e+00
bigcom162             bigcom162 0.000000e+00
bigcom164             bigcom164 0.000000e+00
bigcom166             bigcom166 0.000000e+00
bigcom167             bigcom167 0.000000e+00
bigcom171             bigcom171 0.000000e+00
bigcom173             bigcom173 0.000000e+00
bigcom175             bigcom175 0.000000e+00
bigcom176             bigcom176 0.000000e+00
bigcom177             bigcom177 0.000000e+00
bigcom178             bigcom178 0.000000e+00
bigcom180             bigcom180 0.000000e+00
bigcom181             bigcom181 0.000000e+00
bigcom184             bigcom184 0.000000e+00
bigcom186             bigcom186 0.000000e+00
bigcom187             bigcom187 0.000000e+00
bigcom189             bigcom189 0.000000e+00
bigcom194             bigcom194 0.000000e+00
bigcom195             bigcom195 0.000000e+00
bigcom196             bigcom196 0.000000e+00
bigcom204             bigcom204 0.000000e+00
bigcom205             bigcom205 0.000000e+00
bigcom212             bigcom212 0.000000e+00
bigcom214             bigcom214 0.000000e+00
bigcom222             bigcom222 0.000000e+00
bigcom223             bigcom223 0.000000e+00
bigcom226             bigcom226 0.000000e+00
bigcom227             bigcom227 0.000000e+00
bigcom229             bigcom229 0.000000e+00
bigcom233             bigcom233 0.000000e+00
bigcom236             bigcom236 0.000000e+00
bigcom237             bigcom237 0.000000e+00
bigcom246             bigcom246 0.000000e+00
bigcom248             bigcom248 0.000000e+00
bigcom249             bigcom249 0.000000e+00
bigcom250             bigcom250 0.000000e+00
bigcom254             bigcom254 0.000000e+00
bigcom266             bigcom266 0.000000e+00
bigcom269             bigcom269 0.000000e+00
bigcom272             bigcom272 0.000000e+00
bigcom274             bigcom274 0.000000e+00
bigcom281             bigcom281 0.000000e+00
bigcom291             bigcom291 0.000000e+00
bigcom292             bigcom292 0.000000e+00
bigcom295             bigcom295 0.000000e+00
bigcom299             bigcom299 0.000000e+00
bigcom301             bigcom301 0.000000e+00
bigcom306             bigcom306 0.000000e+00
bigcom309             bigcom309 0.000000e+00
bigcom314             bigcom314 0.000000e+00
bigcom321             bigcom321 0.000000e+00
bigcom341             bigcom341 0.000000e+00
bigcom350             bigcom350 0.000000e+00
bigcom353             bigcom353 0.000000e+00
bigcom359             bigcom359 0.000000e+00
bigcom363             bigcom363 0.000000e+00
bigcom365             bigcom365 0.000000e+00
bigcom385             bigcom385 0.000000e+00
bigcom386             bigcom386 0.000000e+00
bigcom408             bigcom408 0.000000e+00
bigcom412             bigcom412 0.000000e+00
bigcom480             bigcom480 0.000000e+00
membership_s3     membership_s3 0.000000e+00
membership_s6     membership_s6 0.000000e+00
membership_s7     membership_s7 0.000000e+00
membership_s8     membership_s8 0.000000e+00
membership_s9     membership_s9 0.000000e+00
membership_s11   membership_s11 0.000000e+00
membership_s12   membership_s12 0.000000e+00
membership_s14   membership_s14 0.000000e+00
membership_s15   membership_s15 0.000000e+00
membership_s16   membership_s16 0.000000e+00
membership_s17   membership_s17 0.000000e+00
membership_s18   membership_s18 0.000000e+00
membership_s20   membership_s20 0.000000e+00
membership_s21   membership_s21 0.000000e+00
membership_s22   membership_s22 0.000000e+00
membership_s24   membership_s24 0.000000e+00
membership_s25   membership_s25 0.000000e+00
membership_s26   membership_s26 0.000000e+00
membership_s27   membership_s27 0.000000e+00
membership_s28   membership_s28 0.000000e+00
membership_s32   membership_s32 0.000000e+00
membership_s33   membership_s33 0.000000e+00
membership_s37   membership_s37 0.000000e+00
[1] "Dataset: high_targets Model RF, run: 3 of 5 2015-06-18 11:56:55"
     |      Out-of-bag   |
Tree |      MSE  %Var(y) |
   1 |  0.02181   196.51 |
   2 |  0.02229   200.81 |
   3 |  0.02334   210.31 |
   4 |  0.01988   179.11 |
   5 |  0.01895   170.70 |
   6 |  0.01818   163.82 |
   7 |  0.01578   142.19 |
   8 |  0.01559   140.51 |
   9 |  0.01473   132.69 |
  10 |  0.01454   131.05 |
  11 |  0.01425   128.37 |
  12 |  0.01399   126.08 |
  13 |    0.014   126.16 |
  14 |  0.01343   120.99 |
  15 |  0.01325   119.35 |
  16 |  0.01243   112.02 |
  17 |  0.01247   112.35 |
  18 |  0.01274   114.81 |
  19 |  0.01278   115.19 |
  20 |  0.01254   113.01 |
  21 |  0.01235   111.30 |
  22 |  0.01228   110.63 |
  23 |  0.01235   111.29 |
  24 |  0.01229   110.70 |
  25 |  0.01218   109.73 |
  26 |  0.01219   109.79 |
  27 |  0.01214   109.40 |
  28 |  0.01221   110.01 |
  29 |  0.01219   109.84 |
  30 |  0.01208   108.89 |
  31 |  0.01214   109.37 |
  32 |  0.01217   109.62 |
  33 |   0.0122   109.88 |
  34 |  0.01223   110.17 |
  35 |  0.01219   109.86 |
  36 |  0.01216   109.57 |
  37 |  0.01213   109.26 |
  38 |  0.01195   107.69 |
  39 |  0.01194   107.57 |
  40 |  0.01202   108.30 |
  41 |  0.01204   108.47 |
  42 |  0.01204   108.52 |
  43 |  0.01203   108.43 |
  44 |  0.01203   108.35 |
  45 |  0.01198   107.95 |
  46 |    0.012   108.13 |
  47 |  0.01199   108.05 |
  48 |  0.01198   107.95 |
  49 |  0.01195   107.69 |
  50 |  0.01192   107.36 |
  51 |  0.01193   107.46 |
  52 |  0.01194   107.59 |
  53 |  0.01197   107.89 |
  54 |    0.012   108.14 |
  55 |  0.01208   108.81 |
  56 |  0.01206   108.65 |
  57 |  0.01203   108.36 |
  58 |  0.01202   108.27 |
  59 |  0.01204   108.50 |
  60 |  0.01213   109.33 |
  61 |  0.01206   108.62 |
  62 |  0.01205   108.57 |
  63 |  0.01206   108.68 |
  64 |  0.01205   108.57 |
  65 |  0.01207   108.73 |
  66 |  0.01201   108.18 |
  67 |  0.01197   107.82 |
  68 |    0.012   108.14 |
  69 |  0.01202   108.33 |
  70 |    0.012   108.12 |
  71 |  0.01203   108.42 |
  72 |  0.01201   108.23 |
  73 |  0.01197   107.89 |
  74 |  0.01197   107.88 |
  75 |    0.012   108.15 |
  76 |  0.01202   108.32 |
  77 |  0.01205   108.54 |
  78 |  0.01204   108.47 |
  79 |  0.01208   108.83 |
  80 |   0.0121   109.02 |
  81 |  0.01211   109.09 |
  82 |  0.01209   108.92 |
  83 |  0.01209   108.93 |
  84 |  0.01204   108.49 |
  85 |  0.01204   108.46 |
  86 |  0.01202   108.28 |
  87 |  0.01211   109.08 |
  88 |   0.0121   109.05 |
  89 |  0.01204   108.46 |
  90 |  0.01202   108.28 |
  91 |  0.01201   108.21 |
  92 |  0.01201   108.23 |
  93 |  0.01202   108.32 |
  94 |  0.01202   108.31 |
  95 |  0.01202   108.26 |
  96 |  0.01201   108.18 |
  97 |  0.01202   108.28 |
  98 |  0.01202   108.29 |
  99 |  0.01199   108.05 |
 100 |  0.01198   107.98 |
[1] "Random Forest variable coefficients"
                      %IncMSE IncNodePurity
graph5           9.114914e-04  7.604074e-02
graph6           0.000000e+00  9.035632e-17
graph7           2.915452e-05  4.806642e-02
graph8           1.041889e-03  7.633826e-02
graph9           3.669929e-04  3.148148e-02
graph10          1.562816e-04  6.439655e-02
graph11          2.473165e-04  5.032468e-02
graph12          5.897961e-04  7.250543e-02
graph13          0.000000e+00  1.192622e-20
graph14          1.623670e-04  9.537426e-02
graph15          1.852350e-03  5.744494e-02
graph16          3.984267e-04  3.540352e-02
graph17          0.000000e+00  3.290554e-18
graph18          0.000000e+00  4.672911e-19
graph19          6.333495e-04  6.427174e-02
graph20          1.114111e-03  1.291493e-01
graph21          5.464481e-05  9.230769e-03
graph22          7.436728e-04  3.783920e-02
graph23         -2.747253e-05  3.555556e-02
graph24          1.400560e-04  9.705882e-03
graph25          5.736029e-04  1.142675e-01
graph26          3.422220e-04  1.640032e-02
graph27          1.308922e-04  6.250996e-02
graph28          1.057735e-03  1.577805e-02
graph29          8.300469e-05  2.634876e-02
orbit0           5.533941e-04  6.979378e-02
orbit1           1.955307e-04  9.729730e-03
orbit2           0.000000e+00  8.750000e-03
orbit3           6.182643e-04  5.220835e-03
orbit4           1.382948e-04  1.722222e-02
orbit5           0.000000e+00  3.558026e-17
orbit6           2.808303e-04  1.313629e-02
orbit7           3.989228e-04  4.728993e-02
orbit8           1.992264e-04  2.904558e-02
orbit9           1.912025e-04  2.462963e-02
orbit10          1.082958e-03  9.905232e-02
orbit11          1.075269e-03  9.936709e-03
orbit12          4.065884e-05  9.024447e-02
orbit13          1.628113e-03  3.051928e-02
orbit14          2.419430e-03  6.495158e-03
orbit15          9.544377e-04  3.301262e-02
orbit16          2.323957e-04  3.800000e-02
orbit17          1.101928e-04  1.600000e-02
orbit18          1.224531e-03  1.099707e-01
orbit19          0.000000e+00  3.865723e-17
orbit20          1.400493e-05  1.283333e-02
orbit21          1.390718e-04  2.250028e-02
orbit22         -1.923077e-05  2.995066e-02
orbit23          1.155009e-03  5.170301e-02
orbit24          1.336876e-03  2.877035e-01
orbit25          4.755507e-04  3.447026e-02
orbit26          0.000000e+00  1.292152e-17
orbit27          9.608900e-04  7.298116e-02
orbit28          3.976437e-04  5.207604e-03
orbit29          3.532789e-04  3.533333e-02
orbit30          4.117219e-04  3.626667e-02
orbit31         -2.777778e-05  2.457143e-02
orbit32          8.235976e-04  1.734690e-02
orbit33          1.448822e-03  8.346893e-03
orbit34          1.928375e-04  9.333347e-04
orbit35          3.910615e-04  3.050926e-02
orbit36          2.754821e-05  9.375000e-03
orbit37          1.653119e-04  4.455882e-02
orbit38          4.666867e-04  3.513492e-02
orbit39          2.466133e-04  4.062474e-02
orbit40          3.588189e-04  2.730186e-02
orbit41          1.172487e-04  2.716687e-02
orbit42          2.749463e-03  2.942466e-02
orbit43         -2.577320e-05  1.836735e-02
orbit44          5.955500e-04  1.001683e-01
orbit45          6.753268e-04  8.047246e-02
orbit46          1.370169e-03  1.323884e-01
orbit47          0.000000e+00  4.185020e-19
orbit48          1.031427e-03  7.044077e-02
orbit49          1.837838e-03  5.425477e-01
orbit50          5.854359e-04  4.845699e-02
orbit51          3.507629e-04  2.039879e-02
orbit52          8.499582e-04  5.038464e-02
orbit53          1.113511e-04  2.833333e-02
orbit54          4.700054e-04  1.379452e-01
orbit55          1.234568e-05  1.239199e-02
orbit56          2.241764e-04  6.055060e-02
orbit57          4.160970e-03  1.303812e-01
orbit58          1.622165e-03  1.120202e-01
orbit59          5.391433e-04  1.995494e-01
orbit60          3.109238e-04  1.931960e-02
orbit61          2.528431e-03  1.252725e-01
orbit62          1.957038e-04  6.594697e-02
orbit63          3.093966e-04  4.867893e-02
orbit64          6.788912e-04  8.341531e-02
orbit65          4.457647e-04  2.089708e-01
orbit66          1.573781e-03  1.348349e-01
orbit67          5.586592e-05  3.583603e-02
orbit68          8.196721e-05  2.016447e-01
orbit69         -1.120448e-06  1.705882e-03
orbit70          2.223219e-04  1.323010e-01
orbit71         -6.756757e-06  5.782019e-02
orbit72          0.000000e+00  1.826389e-02
AP               0.000000e+00  3.252607e-21
bet              4.770676e-04  7.463121e-02
ecc              0.000000e+00  5.421011e-21
eccrad           0.000000e+00  1.505740e-17
close            0.000000e+00  9.586516e-17
constraint       5.737389e-04  9.460202e-02
coreness         5.879200e-04  8.812354e-02
knn              6.874309e-04  1.093159e-01
hubscore         1.711507e-04  2.773227e-02
pagerank         1.044239e-04  2.417915e-01
trans            2.430799e-04  3.977173e-02
evcent           0.000000e+00  7.414425e-17
first            1.646825e-05  1.605249e-02
upto_second      2.801120e-05  8.750000e-03
upto_third       1.899436e-04  3.139462e-02
upto_fourth      0.000000e+00  7.675176e-17
upto_fifth       1.985015e-04  4.814532e-02
upto_sixth       9.554011e-04  1.238481e-01
second          -2.911932e-06  2.041667e-03
third            2.178421e-04  1.249270e-01
fourth           2.567260e-04  6.765152e-02
fifth            9.507042e-05  1.800000e-02
sixth            2.590156e-05  1.217275e-02
ratio1           5.921677e-04  9.520752e-02
ratio2           2.754821e-04  5.675439e-02
ratio3           3.059923e-04  9.097734e-02
ratio4           6.290239e-05  2.596150e-01
ratio5           1.568375e-04  2.034943e-01
ratio6           5.482161e-04  6.497504e-02
selfinter        2.666667e-05  2.026144e-03
walktrap_vertex  2.024971e-04  2.146829e-01
bigcom1          6.908139e-05  4.846049e-02
bigcom2          0.000000e+00  0.000000e+00
bigcom3          0.000000e+00  0.000000e+00
bigcom4          0.000000e+00  1.714286e-02
bigcom6          0.000000e+00  0.000000e+00
bigcom8          0.000000e+00  0.000000e+00
bigcom9          0.000000e+00  4.336809e-21
bigcom11         0.000000e+00  0.000000e+00
bigcom13         0.000000e+00  0.000000e+00
bigcom15         0.000000e+00  2.168404e-21
bigcom16         0.000000e+00  0.000000e+00
bigcom21         0.000000e+00  0.000000e+00
bigcom22        -3.525758e-05  3.912469e-02
bigcom24         0.000000e+00  0.000000e+00
bigcom26         0.000000e+00  0.000000e+00
bigcom28         0.000000e+00  0.000000e+00
bigcom30         0.000000e+00  0.000000e+00
bigcom31         0.000000e+00  0.000000e+00
bigcom32         0.000000e+00  0.000000e+00
bigcom33         0.000000e+00  0.000000e+00
bigcom34         0.000000e+00  0.000000e+00
bigcom36         0.000000e+00  0.000000e+00
bigcom37         0.000000e+00  0.000000e+00
bigcom38         0.000000e+00  0.000000e+00
bigcom39         0.000000e+00  0.000000e+00
bigcom40         0.000000e+00  4.336809e-21
bigcom43         0.000000e+00  0.000000e+00
bigcom44         0.000000e+00  0.000000e+00
bigcom46         0.000000e+00  0.000000e+00
bigcom47         0.000000e+00  0.000000e+00
bigcom49         0.000000e+00  0.000000e+00
bigcom50         0.000000e+00  0.000000e+00
bigcom51         0.000000e+00  0.000000e+00
bigcom52         0.000000e+00  0.000000e+00
bigcom54         0.000000e+00  0.000000e+00
bigcom56         0.000000e+00  0.000000e+00
bigcom62         0.000000e+00  0.000000e+00
bigcom66         0.000000e+00  0.000000e+00
bigcom68         0.000000e+00  0.000000e+00
bigcom69         0.000000e+00  0.000000e+00
bigcom71         0.000000e+00  0.000000e+00
bigcom72         0.000000e+00  0.000000e+00
bigcom73         0.000000e+00  0.000000e+00
bigcom74         0.000000e+00  0.000000e+00
bigcom75         0.000000e+00  0.000000e+00
bigcom76         0.000000e+00  0.000000e+00
bigcom77         0.000000e+00  0.000000e+00
bigcom79         0.000000e+00  0.000000e+00
bigcom80         0.000000e+00  0.000000e+00
bigcom82         0.000000e+00  0.000000e+00
bigcom83         0.000000e+00  0.000000e+00
bigcom84         0.000000e+00  0.000000e+00
bigcom85         0.000000e+00  0.000000e+00
bigcom87         0.000000e+00  0.000000e+00
bigcom89         0.000000e+00  0.000000e+00
bigcom91         0.000000e+00  0.000000e+00
bigcom92         0.000000e+00  0.000000e+00
bigcom93         0.000000e+00  0.000000e+00
bigcom96         0.000000e+00  0.000000e+00
bigcom97         0.000000e+00  0.000000e+00
bigcom98         0.000000e+00  0.000000e+00
bigcom99         0.000000e+00  0.000000e+00
bigcom101        0.000000e+00  0.000000e+00
bigcom104        0.000000e+00  0.000000e+00
bigcom106        0.000000e+00  0.000000e+00
bigcom109        0.000000e+00  0.000000e+00
bigcom113        0.000000e+00  0.000000e+00
bigcom116        0.000000e+00  0.000000e+00
bigcom120        0.000000e+00  0.000000e+00
bigcom123        0.000000e+00  0.000000e+00
bigcom126        0.000000e+00  0.000000e+00
bigcom127        0.000000e+00  0.000000e+00
bigcom137        0.000000e+00  0.000000e+00
bigcom139        0.000000e+00  0.000000e+00
bigcom140        0.000000e+00  0.000000e+00
bigcom143        0.000000e+00  0.000000e+00
bigcom145        0.000000e+00  0.000000e+00
bigcom146        0.000000e+00  0.000000e+00
bigcom147        0.000000e+00  0.000000e+00
bigcom149        0.000000e+00  0.000000e+00
bigcom153        0.000000e+00  0.000000e+00
bigcom154        0.000000e+00  0.000000e+00
bigcom156        0.000000e+00  0.000000e+00
bigcom157        0.000000e+00  0.000000e+00
bigcom158        0.000000e+00  0.000000e+00
bigcom160        0.000000e+00  0.000000e+00
bigcom161        0.000000e+00  0.000000e+00
bigcom162        0.000000e+00  0.000000e+00
bigcom164        0.000000e+00  0.000000e+00
bigcom166        0.000000e+00  0.000000e+00
bigcom167        0.000000e+00  0.000000e+00
bigcom171        0.000000e+00  0.000000e+00
bigcom173        0.000000e+00  0.000000e+00
bigcom175        0.000000e+00  0.000000e+00
bigcom176        0.000000e+00  0.000000e+00
bigcom177        0.000000e+00  0.000000e+00
bigcom178        0.000000e+00  0.000000e+00
bigcom180        0.000000e+00  0.000000e+00
bigcom181        0.000000e+00  0.000000e+00
bigcom184        0.000000e+00  0.000000e+00
bigcom186        0.000000e+00  0.000000e+00
bigcom187        0.000000e+00  0.000000e+00
bigcom189        0.000000e+00  0.000000e+00
bigcom194        0.000000e+00  0.000000e+00
bigcom195        0.000000e+00  0.000000e+00
bigcom196        0.000000e+00  0.000000e+00
bigcom204        0.000000e+00  0.000000e+00
bigcom205        0.000000e+00  0.000000e+00
bigcom212        0.000000e+00  0.000000e+00
bigcom214        0.000000e+00  0.000000e+00
bigcom222        0.000000e+00  0.000000e+00
bigcom223        0.000000e+00  0.000000e+00
bigcom226        0.000000e+00  0.000000e+00
bigcom227        0.000000e+00  0.000000e+00
bigcom229        0.000000e+00  0.000000e+00
bigcom233        0.000000e+00  0.000000e+00
bigcom236        0.000000e+00  0.000000e+00
bigcom237        0.000000e+00  0.000000e+00
bigcom246        0.000000e+00  0.000000e+00
bigcom248        0.000000e+00  0.000000e+00
bigcom249        0.000000e+00  0.000000e+00
bigcom250        0.000000e+00  0.000000e+00
bigcom254        0.000000e+00  0.000000e+00
bigcom266        0.000000e+00  0.000000e+00
bigcom269        0.000000e+00  0.000000e+00
bigcom272        0.000000e+00  0.000000e+00
bigcom274        0.000000e+00  0.000000e+00
bigcom281        0.000000e+00  0.000000e+00
bigcom291        0.000000e+00  0.000000e+00
bigcom292        0.000000e+00  0.000000e+00
bigcom295        0.000000e+00  0.000000e+00
bigcom299        0.000000e+00  0.000000e+00
bigcom301        0.000000e+00  0.000000e+00
bigcom306        0.000000e+00  0.000000e+00
bigcom309        0.000000e+00  0.000000e+00
bigcom314        0.000000e+00  0.000000e+00
bigcom321        0.000000e+00  0.000000e+00
bigcom341        0.000000e+00  0.000000e+00
bigcom350        0.000000e+00  0.000000e+00
bigcom353        0.000000e+00  0.000000e+00
bigcom359        0.000000e+00  0.000000e+00
bigcom363        0.000000e+00  0.000000e+00
bigcom365        0.000000e+00  0.000000e+00
bigcom385        0.000000e+00  0.000000e+00
bigcom386        0.000000e+00  0.000000e+00
bigcom408        0.000000e+00  0.000000e+00
bigcom412        0.000000e+00  0.000000e+00
bigcom480        0.000000e+00  0.000000e+00
spin_vertex      7.196806e-04  4.568516e-01
membership_s1   -5.775782e-05  2.976505e-02
membership_s3    0.000000e+00  0.000000e+00
membership_s4    0.000000e+00  0.000000e+00
membership_s5    2.962963e-06  6.437638e-04
membership_s6    0.000000e+00  0.000000e+00
membership_s7    0.000000e+00  0.000000e+00
membership_s8    0.000000e+00  0.000000e+00
membership_s9    0.000000e+00  0.000000e+00
membership_s11   0.000000e+00  0.000000e+00
membership_s12   0.000000e+00  0.000000e+00
membership_s14   0.000000e+00  0.000000e+00
membership_s15   0.000000e+00  0.000000e+00
membership_s16   0.000000e+00  0.000000e+00
membership_s17   0.000000e+00  0.000000e+00
membership_s18   0.000000e+00  8.673617e-21
membership_s20   0.000000e+00  0.000000e+00
membership_s21   0.000000e+00  0.000000e+00
membership_s22   0.000000e+00  0.000000e+00
membership_s24   0.000000e+00  4.336809e-21
membership_s25   0.000000e+00  0.000000e+00
membership_s26   0.000000e+00  0.000000e+00
membership_s27   0.000000e+00  0.000000e+00
membership_s28   0.000000e+00  0.000000e+00
membership_s30   3.549772e-04  1.495269e-02
membership_s31   6.545617e-04  6.239399e-02
membership_s32   0.000000e+00  0.000000e+00
membership_s33   0.000000e+00  0.000000e+00
membership_s36   3.187513e-06  5.172942e-02
membership_s37   0.000000e+00  0.000000e+00
V1               8.347795e-04  6.716688e-02
V2               1.492662e-03  2.443341e-01
pdi              1.905978e-04  6.349206e-02
adhesion         1.084738e-03  1.286988e-01
cohesion         6.986345e-04  1.315606e-01
inner            2.001442e-03  3.341352e-01
outer            1.016890e-04  2.249569e-01
ioratio          1.856437e-03  2.700906e-01
comsize          1.118522e-03  1.858286e-01
[1] "Dataset: high_targets Model GLM, run: 3 of 5 2015-06-18 11:57:00"
[1] "glmnet variable coefficients"
                     [,1]          [,2]
(Intercept)     -4.478369  1.074914e+04
graph0           0.000000 -2.144882e-02
graph1           0.000000  0.000000e+00
graph2           0.000000  6.210447e-04
graph3           0.000000  0.000000e+00
graph4           0.000000  0.000000e+00
graph5           0.000000  1.128535e-04
graph6           0.000000  0.000000e+00
graph7           0.000000  0.000000e+00
graph8           0.000000 -6.537692e-05
graph9           0.000000  8.339817e-10
graph10          0.000000  0.000000e+00
graph11          0.000000  0.000000e+00
graph12          0.000000  0.000000e+00
graph13          0.000000  0.000000e+00
graph14          0.000000  0.000000e+00
graph15          0.000000  4.859183e-06
graph16          0.000000  0.000000e+00
graph17          0.000000 -1.440030e-07
graph18          0.000000 -2.399032e-06
graph19          0.000000  3.701780e-08
graph20          0.000000 -6.195513e-06
graph21          0.000000  3.856539e-12
graph22          0.000000 -5.854213e-07
graph23          0.000000 -1.218582e-06
graph24          0.000000  0.000000e+00
graph25          0.000000  7.660776e-06
graph26          0.000000  3.583085e-08
graph27          0.000000  0.000000e+00
graph28          0.000000  0.000000e+00
graph29          0.000000 -2.361256e-03
orbit0           0.000000 -2.153896e-02
orbit1           0.000000  3.717473e-04
orbit2           0.000000  0.000000e+00
orbit3           0.000000  5.761899e-04
orbit4           0.000000 -6.497438e-06
orbit5           0.000000  1.173069e-10
orbit6           0.000000  0.000000e+00
orbit7           0.000000  0.000000e+00
orbit8           0.000000  1.133127e-04
orbit9           0.000000  7.265797e-05
orbit10          0.000000  0.000000e+00
orbit11          0.000000  0.000000e+00
orbit12          0.000000  1.615513e-04
orbit13          0.000000  0.000000e+00
orbit14          0.000000 -6.043462e-05
orbit15          0.000000  3.428582e-07
orbit16          0.000000  2.857403e-09
orbit17          0.000000  0.000000e+00
orbit18          0.000000 -1.296639e-07
orbit19          0.000000  5.475641e-08
orbit20          0.000000 -1.367621e-08
orbit21          0.000000  0.000000e+00
orbit22          0.000000 -6.985114e-10
orbit23          0.000000  0.000000e+00
orbit24          0.000000  2.858316e-06
orbit25          0.000000  4.114592e-07
orbit26          0.000000  0.000000e+00
orbit27          0.000000  2.029457e-05
orbit28          0.000000  2.074543e-07
orbit29          0.000000 -2.061905e-07
orbit30          0.000000  0.000000e+00
orbit31          0.000000  4.981215e-07
orbit32          0.000000  1.085513e-09
orbit33          0.000000  0.000000e+00
orbit34          0.000000  4.944232e-06
orbit35          0.000000 -2.779569e-05
orbit36          0.000000  2.069622e-06
orbit37          0.000000 -6.223311e-07
orbit38          0.000000  0.000000e+00
orbit39          0.000000  1.314823e-06
orbit40          0.000000 -6.966031e-07
orbit41          0.000000 -5.228661e-06
orbit42          0.000000  0.000000e+00
orbit43          0.000000 -8.355617e-06
orbit44          0.000000 -1.115828e-06
orbit45          0.000000  5.471709e-05
orbit46          0.000000 -1.272242e-05
orbit47          0.000000  0.000000e+00
orbit48          0.000000  1.334922e-06
orbit49          0.000000  2.748971e-06
orbit50          0.000000 -7.868266e-06
orbit51          0.000000  1.937972e-05
orbit52          0.000000  2.355013e-05
orbit53          0.000000  0.000000e+00
orbit54          0.000000  9.522400e-05
orbit55          0.000000 -9.831374e-06
orbit56          0.000000 -1.366468e-03
orbit57          0.000000 -4.082927e-06
orbit58          0.000000 -1.122775e-07
orbit59          0.000000  0.000000e+00
orbit60          0.000000 -2.664370e-05
orbit61          0.000000  1.672986e-05
orbit62          0.000000  2.840584e-06
orbit63          0.000000 -6.984923e-05
orbit64          0.000000  4.048802e-04
orbit65          0.000000  1.717262e-04
orbit66          0.000000  0.000000e+00
orbit67          0.000000  5.076232e-06
orbit68          0.000000 -3.036828e-04
orbit69          0.000000  1.129461e-03
orbit70          0.000000 -3.541243e-05
orbit71          0.000000  2.614809e-06
orbit72          0.000000 -2.313668e-03
AP               0.000000 -1.569547e+00
bet              0.000000 -5.746500e-07
ecc              0.000000  3.380271e-02
eccrad           0.000000  1.416010e-01
close            0.000000  0.000000e+00
constraint       0.000000  1.029415e+02
coreness         0.000000  1.748034e+00
knn              0.000000 -5.552830e-02
hubscore         0.000000  0.000000e+00
pagerank         0.000000 -1.352073e+03
trans            0.000000 -8.572223e+01
evcent           0.000000  0.000000e+00
first            0.000000 -2.242098e-02
upto_second      0.000000  0.000000e+00
upto_third       0.000000  1.643793e-04
upto_fourth      0.000000  1.237405e-02
upto_fifth       0.000000 -9.012207e-02
upto_sixth       0.000000 -7.244903e-01
second           0.000000  0.000000e+00
third            0.000000  1.147697e-03
fourth           0.000000 -1.715320e-04
fifth            0.000000 -2.377587e-02
sixth            0.000000  7.013039e-02
ratio1           0.000000  8.557276e-02
ratio2           0.000000  4.229354e-03
ratio3           0.000000 -1.274695e+01
ratio4           0.000000 -5.358813e+00
ratio5           0.000000 -2.887061e+01
ratio6           0.000000  1.038546e+01
selfinter        0.000000 -7.676302e-01
walktrap_vertex  0.000000  1.342180e+00
bigcom1          0.000000  1.117744e+00
bigcom2          0.000000  0.000000e+00
bigcom3          0.000000  0.000000e+00
bigcom4          0.000000  1.542360e+00
bigcom6          0.000000  0.000000e+00
bigcom8          0.000000 -3.745315e+00
bigcom9          0.000000 -2.130646e+00
bigcom11         0.000000  0.000000e+00
bigcom13         0.000000 -1.847326e-01
bigcom15         0.000000  0.000000e+00
bigcom16         0.000000  0.000000e+00
bigcom21         0.000000  0.000000e+00
bigcom22         0.000000  1.362023e+00
bigcom24         0.000000  0.000000e+00
bigcom26         0.000000  0.000000e+00
bigcom28         0.000000 -4.210159e+00
bigcom30         0.000000 -3.081040e+00
bigcom31         0.000000  0.000000e+00
bigcom32         0.000000  0.000000e+00
bigcom33         0.000000  0.000000e+00
bigcom34         0.000000  0.000000e+00
bigcom36         0.000000  0.000000e+00
bigcom37         0.000000  0.000000e+00
bigcom38         0.000000  0.000000e+00
bigcom39         0.000000 -1.859200e-02
bigcom40         0.000000  0.000000e+00
bigcom43         0.000000  0.000000e+00
bigcom44         0.000000  0.000000e+00
bigcom46         0.000000  0.000000e+00
bigcom47         0.000000  0.000000e+00
bigcom49         0.000000  0.000000e+00
bigcom50         0.000000  0.000000e+00
bigcom51         0.000000  0.000000e+00
bigcom52         0.000000  0.000000e+00
bigcom54         0.000000  0.000000e+00
bigcom56         0.000000  0.000000e+00
bigcom62         0.000000  0.000000e+00
bigcom66         0.000000  0.000000e+00
bigcom68         0.000000  0.000000e+00
bigcom69         0.000000  0.000000e+00
bigcom71         0.000000  0.000000e+00
bigcom72         0.000000  0.000000e+00
bigcom73         0.000000  0.000000e+00
bigcom74         0.000000  0.000000e+00
bigcom75         0.000000  0.000000e+00
bigcom76         0.000000  0.000000e+00
bigcom77         0.000000  0.000000e+00
bigcom79         0.000000  0.000000e+00
bigcom80         0.000000  0.000000e+00
bigcom82         0.000000  0.000000e+00
bigcom83         0.000000  0.000000e+00
bigcom84         0.000000  0.000000e+00
bigcom85         0.000000  0.000000e+00
bigcom87         0.000000  0.000000e+00
bigcom89         0.000000  0.000000e+00
bigcom91         0.000000  0.000000e+00
bigcom92         0.000000  0.000000e+00
bigcom93         0.000000  0.000000e+00
bigcom96         0.000000  0.000000e+00
bigcom97         0.000000  0.000000e+00
bigcom98         0.000000  0.000000e+00
bigcom99         0.000000  0.000000e+00
bigcom101        0.000000  0.000000e+00
bigcom104        0.000000  0.000000e+00
bigcom106        0.000000  0.000000e+00
bigcom109        0.000000  0.000000e+00
bigcom113        0.000000  0.000000e+00
bigcom116        0.000000  0.000000e+00
bigcom120        0.000000  0.000000e+00
bigcom123        0.000000  0.000000e+00
bigcom126        0.000000  0.000000e+00
bigcom127        0.000000  0.000000e+00
bigcom137        0.000000  0.000000e+00
bigcom139        0.000000  0.000000e+00
bigcom140        0.000000  0.000000e+00
bigcom143        0.000000  0.000000e+00
bigcom145        0.000000  0.000000e+00
bigcom146        0.000000  0.000000e+00
bigcom147        0.000000  0.000000e+00
bigcom149        0.000000  0.000000e+00
bigcom153        0.000000  0.000000e+00
bigcom154        0.000000  0.000000e+00
bigcom156        0.000000  0.000000e+00
bigcom157        0.000000  0.000000e+00
bigcom158        0.000000  0.000000e+00
bigcom160        0.000000  0.000000e+00
bigcom161        0.000000  0.000000e+00
bigcom162        0.000000  0.000000e+00
bigcom164        0.000000  0.000000e+00
bigcom166        0.000000  0.000000e+00
bigcom167        0.000000  0.000000e+00
bigcom171        0.000000  0.000000e+00
bigcom173        0.000000  0.000000e+00
bigcom175        0.000000  0.000000e+00
bigcom176        0.000000  0.000000e+00
bigcom177        0.000000  0.000000e+00
bigcom178        0.000000  0.000000e+00
bigcom180        0.000000  0.000000e+00
bigcom181        0.000000 -5.187152e+00
bigcom184        0.000000  0.000000e+00
bigcom186        0.000000  0.000000e+00
bigcom187        0.000000  0.000000e+00
bigcom189        0.000000  0.000000e+00
bigcom194        0.000000  0.000000e+00
bigcom195        0.000000 -2.199349e-02
bigcom196        0.000000  0.000000e+00
bigcom204        0.000000  0.000000e+00
bigcom205        0.000000  0.000000e+00
bigcom212        0.000000  0.000000e+00
bigcom214        0.000000  0.000000e+00
bigcom222        0.000000  0.000000e+00
bigcom223        0.000000  0.000000e+00
bigcom226        0.000000  0.000000e+00
bigcom227        0.000000  0.000000e+00
bigcom229        0.000000  0.000000e+00
bigcom233        0.000000  0.000000e+00
bigcom236        0.000000  0.000000e+00
bigcom237        0.000000  0.000000e+00
bigcom246        0.000000  0.000000e+00
bigcom248        0.000000  0.000000e+00
bigcom249        0.000000  0.000000e+00
bigcom250        0.000000  0.000000e+00
bigcom254        0.000000  0.000000e+00
bigcom266        0.000000  0.000000e+00
bigcom269        0.000000  0.000000e+00
bigcom272        0.000000  0.000000e+00
bigcom274        0.000000  0.000000e+00
bigcom281        0.000000  0.000000e+00
bigcom291        0.000000  0.000000e+00
bigcom292        0.000000  0.000000e+00
bigcom295        0.000000  0.000000e+00
bigcom299        0.000000  0.000000e+00
bigcom301        0.000000  0.000000e+00
bigcom306        0.000000  0.000000e+00
bigcom309        0.000000  0.000000e+00
bigcom314        0.000000  0.000000e+00
bigcom321        0.000000  0.000000e+00
bigcom341        0.000000  0.000000e+00
bigcom350        0.000000  0.000000e+00
bigcom353        0.000000  0.000000e+00
bigcom359        0.000000  0.000000e+00
bigcom363        0.000000  0.000000e+00
bigcom365        0.000000  0.000000e+00
bigcom385        0.000000  0.000000e+00
bigcom386        0.000000  0.000000e+00
bigcom408        0.000000  0.000000e+00
bigcom412        0.000000  0.000000e+00
bigcom480        0.000000  0.000000e+00
spin_vertex      0.000000  2.076734e+00
membership_s1    0.000000  6.860977e+00
membership_s3    0.000000  0.000000e+00
membership_s4    0.000000 -6.283956e+00
membership_s5    0.000000  3.957377e+00
membership_s6    0.000000  0.000000e+00
membership_s7    0.000000 -2.188605e+00
membership_s8    0.000000  0.000000e+00
membership_s9    0.000000  0.000000e+00
membership_s11   0.000000  0.000000e+00
membership_s12   0.000000  0.000000e+00
membership_s14   0.000000  0.000000e+00
membership_s15   0.000000 -1.695898e-02
membership_s16   0.000000  0.000000e+00
membership_s17   0.000000  0.000000e+00
membership_s18   0.000000 -1.236224e+00
membership_s20   0.000000  0.000000e+00
membership_s21   0.000000  0.000000e+00
membership_s22   0.000000  0.000000e+00
membership_s24   0.000000  0.000000e+00
membership_s25   0.000000  0.000000e+00
membership_s26   0.000000  0.000000e+00
membership_s27   0.000000 -4.023069e+00
membership_s28   0.000000  0.000000e+00
membership_s30   0.000000 -7.033976e-01
membership_s31   0.000000  1.311713e+01
membership_s32   0.000000  1.262503e+00
membership_s33   0.000000  0.000000e+00
membership_s36   0.000000  4.942604e+00
membership_s37   0.000000  0.000000e+00
V1               0.000000  1.335450e+01
V2               0.000000  3.219053e+01
pdi              0.000000 -2.423631e+03
adhesion         0.000000  1.312869e-03
cohesion         0.000000 -2.321493e-03
inner            0.000000  1.443892e-03
outer            0.000000 -2.217904e-03
ioratio          0.000000 -1.507101e+01
comsize          0.000000 -5.183017e-03
[1] "Dataset: high_targets Model GBM, run: 4 of 5 2015-06-18 11:57:16"
Iter   TrainDeviance   ValidDeviance   StepSize   Improve
     1        0.0719            -nan     0.0100   -0.0001
     2        0.0654            -nan     0.0100   -0.0001
     3        0.0641            -nan     0.0100   -0.0001
     4        0.0617            -nan     0.0100    0.0008
     5        0.0613            -nan     0.0100   -0.0000
     6        0.0610            -nan     0.0100   -0.0001
     7        0.0588            -nan     0.0100   -0.0000
     8        0.0573            -nan     0.0100   -0.0001
     9        0.0554            -nan     0.0100   -0.0001
    10        0.0545            -nan     0.0100   -0.0001
    20        0.0463            -nan     0.0100   -0.0001
    40        0.0370            -nan     0.0100   -0.0000
    60        0.0313            -nan     0.0100   -0.0000
    80        0.0274            -nan     0.0100   -0.0000
   100        0.0238            -nan     0.0100   -0.0000
   120        0.0213            -nan     0.0100   -0.0000
   128        0.0202            -nan     0.0100   -0.0000

[1] "GBM variable coefficients"
                            var      rel.inf
spin_vertex         spin_vertex 1.840660e+01
membership_s31   membership_s31 9.936703e+00
orbit49                 orbit49 7.256192e+00
ioratio                 ioratio 4.391877e+00
outer                     outer 3.360129e+00
orbit18                 orbit18 2.902727e+00
inner                     inner 2.817080e+00
constraint           constraint 2.724065e+00
graph20                 graph20 2.685654e+00
orbit56                 orbit56 2.425843e+00
walktrap_vertex walktrap_vertex 2.130371e+00
graph12                 graph12 2.119376e+00
graph22                 graph22 2.010876e+00
orbit9                   orbit9 1.824972e+00
third                     third 1.817624e+00
knn                         knn 1.622015e+00
ratio5                   ratio5 1.420598e+00
pagerank               pagerank 1.416836e+00
bet                         bet 1.348902e+00
graph28                 graph28 1.306054e+00
adhesion               adhesion 1.267049e+00
ratio4                   ratio4 1.224479e+00
upto_fifth           upto_fifth 1.190355e+00
graph25                 graph25 1.178409e+00
membership_s1     membership_s1 1.052715e+00
ratio1                   ratio1 1.007729e+00
graph0                   graph0 1.004199e+00
trans                     trans 9.754413e-01
comsize                 comsize 9.740225e-01
graph6                   graph6 9.699517e-01
selfinter             selfinter 9.562427e-01
V1                           V1 9.240421e-01
V2                           V2 7.582102e-01
orbit21                 orbit21 7.136344e-01
orbit50                 orbit50 6.688433e-01
sixth                     sixth 6.518982e-01
orbit36                 orbit36 6.345968e-01
graph8                   graph8 5.635107e-01
orbit40                 orbit40 5.630618e-01
graph7                   graph7 5.500464e-01
orbit25                 orbit25 5.120693e-01
orbit16                 orbit16 4.962703e-01
fourth                   fourth 4.720768e-01
orbit27                 orbit27 4.507159e-01
orbit61                 orbit61 4.446959e-01
orbit33                 orbit33 4.282835e-01
pdi                         pdi 4.016667e-01
graph14                 graph14 3.898236e-01
orbit70                 orbit70 3.768407e-01
graph5                   graph5 3.100876e-01
orbit11                 orbit11 2.924782e-01
orbit47                 orbit47 2.188707e-01
orbit4                   orbit4 2.156608e-01
graph16                 graph16 2.101239e-01
orbit42                 orbit42 1.976641e-01
orbit20                 orbit20 1.920781e-01
orbit43                 orbit43 1.860624e-01
AP                           AP 1.803644e-01
orbit38                 orbit38 1.608646e-01
upto_third           upto_third 1.525965e-01
graph11                 graph11 1.508406e-01
orbit41                 orbit41 1.473802e-01
graph18                 graph18 1.410261e-01
orbit13                 orbit13 1.396448e-01
ratio6                   ratio6 1.391126e-01
graph10                 graph10 1.319723e-01
graph9                   graph9 1.283211e-01
graph26                 graph26 1.258045e-01
graph2                   graph2 1.225793e-01
hubscore               hubscore 1.178677e-01
graph27                 graph27 1.145796e-01
graph15                 graph15 1.135594e-01
graph3                   graph3 1.098711e-01
orbit69                 orbit69 1.009712e-01
cohesion               cohesion 4.088125e-02
orbit62                 orbit62 1.818369e-02
ratio3                   ratio3 1.343420e-02
orbit37                 orbit37 1.133370e-02
orbit23                 orbit23 1.072426e-02
orbit15                 orbit15 1.057036e-02
upto_fourth         upto_fourth 9.009305e-03
orbit35                 orbit35 7.665346e-03
graph4                   graph4 7.504798e-03
orbit17                 orbit17 7.062848e-03
orbit28                 orbit28 6.998024e-03
orbit51                 orbit51 5.931691e-03
orbit22                 orbit22 5.603723e-03
orbit1                   orbit1 3.122353e-03
orbit44                 orbit44 1.731471e-03
graph1                   graph1 1.509812e-03
ratio2                   ratio2 1.477613e-03
orbit53                 orbit53 1.339749e-03
orbit63                 orbit63 1.239640e-03
orbit65                 orbit65 1.162905e-03
coreness               coreness 9.270847e-04
orbit55                 orbit55 7.874938e-04
graph21                 graph21 7.170460e-04
orbit10                 orbit10 5.014213e-04
orbit6                   orbit6 4.937219e-04
orbit32                 orbit32 4.415942e-04
orbit57                 orbit57 3.870257e-04
upto_second         upto_second 3.730643e-04
bigcom4                 bigcom4 3.721092e-04
orbit52                 orbit52 3.633027e-04
orbit29                 orbit29 3.468106e-04
orbit68                 orbit68 1.791887e-04
orbit59                 orbit59 1.634818e-04
orbit2                   orbit2 1.611372e-04
orbit46                 orbit46 1.519856e-04
bigcom3                 bigcom3 1.406623e-04
orbit24                 orbit24 1.371000e-04
orbit45                 orbit45 1.335086e-04
graph17                 graph17 1.304510e-04
orbit64                 orbit64 1.233868e-04
orbit30                 orbit30 1.213631e-04
upto_sixth           upto_sixth 1.132496e-04
orbit31                 orbit31 9.513912e-05
membership_s30   membership_s30 8.443871e-05
orbit39                 orbit39 8.349710e-05
orbit48                 orbit48 5.051400e-05
membership_s5     membership_s5 4.269502e-05
ecc                         ecc 4.225239e-05
orbit26                 orbit26 3.969334e-05
graph19                 graph19 2.628329e-05
graph29                 graph29 1.630366e-05
fifth                     fifth 1.457405e-05
graph13                 graph13 0.000000e+00
graph23                 graph23 0.000000e+00
graph24                 graph24 0.000000e+00
orbit0                   orbit0 0.000000e+00
orbit3                   orbit3 0.000000e+00
orbit5                   orbit5 0.000000e+00
orbit7                   orbit7 0.000000e+00
orbit8                   orbit8 0.000000e+00
orbit12                 orbit12 0.000000e+00
orbit14                 orbit14 0.000000e+00
orbit19                 orbit19 0.000000e+00
orbit34                 orbit34 0.000000e+00
orbit54                 orbit54 0.000000e+00
orbit58                 orbit58 0.000000e+00
orbit60                 orbit60 0.000000e+00
orbit66                 orbit66 0.000000e+00
orbit67                 orbit67 0.000000e+00
orbit71                 orbit71 0.000000e+00
orbit72                 orbit72 0.000000e+00
eccrad                   eccrad 0.000000e+00
close                     close 0.000000e+00
evcent                   evcent 0.000000e+00
first                     first 0.000000e+00
second                   second 0.000000e+00
bigcom1                 bigcom1 0.000000e+00
bigcom2                 bigcom2 0.000000e+00
bigcom6                 bigcom6 0.000000e+00
bigcom8                 bigcom8 0.000000e+00
bigcom9                 bigcom9 0.000000e+00
bigcom11               bigcom11 0.000000e+00
bigcom13               bigcom13 0.000000e+00
bigcom15               bigcom15 0.000000e+00
bigcom16               bigcom16 0.000000e+00
bigcom21               bigcom21 0.000000e+00
bigcom22               bigcom22 0.000000e+00
bigcom24               bigcom24 0.000000e+00
bigcom26               bigcom26 0.000000e+00
bigcom28               bigcom28 0.000000e+00
bigcom30               bigcom30 0.000000e+00
bigcom31               bigcom31 0.000000e+00
bigcom32               bigcom32 0.000000e+00
bigcom33               bigcom33 0.000000e+00
bigcom34               bigcom34 0.000000e+00
bigcom36               bigcom36 0.000000e+00
bigcom37               bigcom37 0.000000e+00
bigcom38               bigcom38 0.000000e+00
bigcom39               bigcom39 0.000000e+00
bigcom40               bigcom40 0.000000e+00
bigcom43               bigcom43 0.000000e+00
bigcom44               bigcom44 0.000000e+00
bigcom46               bigcom46 0.000000e+00
bigcom47               bigcom47 0.000000e+00
bigcom49               bigcom49 0.000000e+00
bigcom50               bigcom50 0.000000e+00
bigcom51               bigcom51 0.000000e+00
bigcom52               bigcom52 0.000000e+00
bigcom54               bigcom54 0.000000e+00
bigcom56               bigcom56 0.000000e+00
bigcom62               bigcom62 0.000000e+00
bigcom66               bigcom66 0.000000e+00
bigcom68               bigcom68 0.000000e+00
bigcom69               bigcom69 0.000000e+00
bigcom71               bigcom71 0.000000e+00
bigcom72               bigcom72 0.000000e+00
bigcom73               bigcom73 0.000000e+00
bigcom74               bigcom74 0.000000e+00
bigcom75               bigcom75 0.000000e+00
bigcom76               bigcom76 0.000000e+00
bigcom77               bigcom77 0.000000e+00
bigcom79               bigcom79 0.000000e+00
bigcom80               bigcom80 0.000000e+00
bigcom82               bigcom82 0.000000e+00
bigcom83               bigcom83 0.000000e+00
bigcom84               bigcom84 0.000000e+00
bigcom85               bigcom85 0.000000e+00
bigcom87               bigcom87 0.000000e+00
bigcom89               bigcom89 0.000000e+00
bigcom91               bigcom91 0.000000e+00
bigcom92               bigcom92 0.000000e+00
bigcom93               bigcom93 0.000000e+00
bigcom96               bigcom96 0.000000e+00
bigcom97               bigcom97 0.000000e+00
bigcom98               bigcom98 0.000000e+00
bigcom99               bigcom99 0.000000e+00
bigcom101             bigcom101 0.000000e+00
bigcom104             bigcom104 0.000000e+00
bigcom106             bigcom106 0.000000e+00
bigcom109             bigcom109 0.000000e+00
bigcom113             bigcom113 0.000000e+00
bigcom116             bigcom116 0.000000e+00
bigcom120             bigcom120 0.000000e+00
bigcom123             bigcom123 0.000000e+00
bigcom126             bigcom126 0.000000e+00
bigcom127             bigcom127 0.000000e+00
bigcom137             bigcom137 0.000000e+00
bigcom139             bigcom139 0.000000e+00
bigcom140             bigcom140 0.000000e+00
bigcom143             bigcom143 0.000000e+00
bigcom145             bigcom145 0.000000e+00
bigcom146             bigcom146 0.000000e+00
bigcom147             bigcom147 0.000000e+00
bigcom149             bigcom149 0.000000e+00
bigcom153             bigcom153 0.000000e+00
bigcom154             bigcom154 0.000000e+00
bigcom156             bigcom156 0.000000e+00
bigcom157             bigcom157 0.000000e+00
bigcom158             bigcom158 0.000000e+00
bigcom160             bigcom160 0.000000e+00
bigcom161             bigcom161 0.000000e+00
bigcom162             bigcom162 0.000000e+00
bigcom164             bigcom164 0.000000e+00
bigcom166             bigcom166 0.000000e+00
bigcom167             bigcom167 0.000000e+00
bigcom171             bigcom171 0.000000e+00
bigcom173             bigcom173 0.000000e+00
bigcom175             bigcom175 0.000000e+00
bigcom176             bigcom176 0.000000e+00
bigcom177             bigcom177 0.000000e+00
bigcom178             bigcom178 0.000000e+00
bigcom180             bigcom180 0.000000e+00
bigcom181             bigcom181 0.000000e+00
bigcom184             bigcom184 0.000000e+00
bigcom186             bigcom186 0.000000e+00
bigcom187             bigcom187 0.000000e+00
bigcom189             bigcom189 0.000000e+00
bigcom194             bigcom194 0.000000e+00
bigcom195             bigcom195 0.000000e+00
bigcom196             bigcom196 0.000000e+00
bigcom204             bigcom204 0.000000e+00
bigcom205             bigcom205 0.000000e+00
bigcom212             bigcom212 0.000000e+00
bigcom214             bigcom214 0.000000e+00
bigcom222             bigcom222 0.000000e+00
bigcom223             bigcom223 0.000000e+00
bigcom226             bigcom226 0.000000e+00
bigcom227             bigcom227 0.000000e+00
bigcom229             bigcom229 0.000000e+00
bigcom233             bigcom233 0.000000e+00
bigcom236             bigcom236 0.000000e+00
bigcom237             bigcom237 0.000000e+00
bigcom246             bigcom246 0.000000e+00
bigcom248             bigcom248 0.000000e+00
bigcom249             bigcom249 0.000000e+00
bigcom250             bigcom250 0.000000e+00
bigcom254             bigcom254 0.000000e+00
bigcom266             bigcom266 0.000000e+00
bigcom269             bigcom269 0.000000e+00
bigcom272             bigcom272 0.000000e+00
bigcom274             bigcom274 0.000000e+00
bigcom281             bigcom281 0.000000e+00
bigcom291             bigcom291 0.000000e+00
bigcom292             bigcom292 0.000000e+00
bigcom295             bigcom295 0.000000e+00
bigcom299             bigcom299 0.000000e+00
bigcom301             bigcom301 0.000000e+00
bigcom306             bigcom306 0.000000e+00
bigcom309             bigcom309 0.000000e+00
bigcom314             bigcom314 0.000000e+00
bigcom321             bigcom321 0.000000e+00
bigcom341             bigcom341 0.000000e+00
bigcom350             bigcom350 0.000000e+00
bigcom353             bigcom353 0.000000e+00
bigcom359             bigcom359 0.000000e+00
bigcom363             bigcom363 0.000000e+00
bigcom365             bigcom365 0.000000e+00
bigcom385             bigcom385 0.000000e+00
bigcom386             bigcom386 0.000000e+00
bigcom408             bigcom408 0.000000e+00
bigcom412             bigcom412 0.000000e+00
bigcom480             bigcom480 0.000000e+00
membership_s3     membership_s3 0.000000e+00
membership_s4     membership_s4 0.000000e+00
membership_s6     membership_s6 0.000000e+00
membership_s7     membership_s7 0.000000e+00
membership_s8     membership_s8 0.000000e+00
membership_s9     membership_s9 0.000000e+00
membership_s11   membership_s11 0.000000e+00
membership_s12   membership_s12 0.000000e+00
membership_s14   membership_s14 0.000000e+00
membership_s15   membership_s15 0.000000e+00
membership_s16   membership_s16 0.000000e+00
membership_s17   membership_s17 0.000000e+00
membership_s18   membership_s18 0.000000e+00
membership_s20   membership_s20 0.000000e+00
membership_s21   membership_s21 0.000000e+00
membership_s22   membership_s22 0.000000e+00
membership_s24   membership_s24 0.000000e+00
membership_s25   membership_s25 0.000000e+00
membership_s26   membership_s26 0.000000e+00
membership_s27   membership_s27 0.000000e+00
membership_s28   membership_s28 0.000000e+00
membership_s32   membership_s32 0.000000e+00
membership_s33   membership_s33 0.000000e+00
membership_s36   membership_s36 0.000000e+00
membership_s37   membership_s37 0.000000e+00
[1] "Dataset: high_targets Model RF, run: 4 of 5 2015-06-18 11:57:30"
     |      Out-of-bag   |
Tree |      MSE  %Var(y) |
   1 |  0.01872   311.95 |
   2 |  0.01647   274.58 |
   3 |  0.01621   270.19 |
   4 |  0.01408   234.72 |
   5 |  0.01239   206.43 |
   6 |  0.01155   192.59 |
   7 |  0.01164   194.05 |
   8 |  0.01008   168.06 |
   9 |  0.01008   168.06 |
  10 |  0.01009   168.22 |
  11 | 0.009834   163.91 |
  12 | 0.009745   162.43 |
  13 | 0.009567   159.46 |
  14 | 0.009191   153.19 |
  15 | 0.008845   147.42 |
  16 | 0.008553   142.55 |
  17 | 0.008395   139.92 |
  18 | 0.008206   136.78 |
  19 | 0.008299   138.33 |
  20 | 0.008285   138.10 |
  21 | 0.008325   138.76 |
  22 | 0.008305   138.43 |
  23 | 0.008135   135.59 |
  24 | 0.008064   134.41 |
  25 | 0.008137   135.63 |
  26 | 0.008081   134.68 |
  27 | 0.008002   133.37 |
  28 | 0.008031   133.85 |
  29 | 0.007964   132.75 |
  30 |  0.00789   131.51 |
  31 | 0.007867   131.12 |
  32 | 0.007823   130.38 |
  33 | 0.007725   128.76 |
  34 |  0.00772   128.68 |
  35 | 0.007807   130.12 |
  36 | 0.007758   129.31 |
  37 | 0.007737   128.95 |
  38 | 0.007642   127.37 |
  39 | 0.007544   125.74 |
  40 | 0.007519   125.33 |
  41 | 0.007484   124.73 |
  42 | 0.007433   123.89 |
  43 | 0.007244   120.73 |
  44 | 0.007164   119.40 |
  45 | 0.007147   119.12 |
  46 | 0.007129   118.82 |
  47 | 0.007087   118.12 |
  48 | 0.007115   118.59 |
  49 | 0.007115   118.59 |
  50 | 0.007181   119.69 |
  51 | 0.007164   119.40 |
  52 | 0.007135   118.92 |
  53 | 0.007158   119.31 |
  54 | 0.007127   118.78 |
  55 | 0.007095   118.25 |
  56 |   0.0071   118.34 |
  57 | 0.007146   119.10 |
  58 | 0.007127   118.78 |
  59 | 0.007117   118.61 |
  60 | 0.007104   118.41 |
  61 | 0.007095   118.26 |
  62 |  0.00709   118.16 |
  63 | 0.007049   117.49 |
  64 |  0.00703   117.17 |
  65 | 0.007033   117.23 |
  66 | 0.007016   116.94 |
  67 | 0.007007   116.78 |
  68 |  0.00699   116.51 |
  69 | 0.006972   116.21 |
  70 | 0.007007   116.79 |
  71 | 0.006987   116.46 |
  72 | 0.006991   116.52 |
  73 | 0.007014   116.91 |
  74 | 0.007014   116.90 |
  75 | 0.007006   116.78 |
  76 | 0.006987   116.45 |
  77 | 0.006956   115.94 |
  78 | 0.006932   115.54 |
  79 | 0.006935   115.59 |
  80 | 0.006921   115.35 |
  81 | 0.006909   115.15 |
  82 | 0.006905   115.09 |
  83 | 0.006896   114.93 |
  84 | 0.006963   116.05 |
  85 | 0.006989   116.50 |
  86 | 0.007012   116.87 |
  87 | 0.007033   117.22 |
  88 | 0.007019   116.99 |
  89 | 0.007005   116.75 |
  90 | 0.006999   116.66 |
  91 | 0.006985   116.42 |
  92 | 0.006981   116.35 |
  93 |    0.007   116.68 |
  94 |  0.00701   116.84 |
  95 | 0.006995   116.58 |
  96 | 0.006993   116.55 |
  97 | 0.006988   116.48 |
  98 | 0.006976   116.27 |
  99 | 0.006969   116.15 |
 100 | 0.006983   116.38 |
[1] "Random Forest variable coefficients"
                      %IncMSE IncNodePurity
graph5           7.500843e-04  3.511897e-02
graph6           1.076029e-04  3.539409e-02
graph7           1.092896e-04  2.357143e-02
graph8           8.620690e-05  1.636364e-02
graph9           8.241758e-05  9.000000e-03
graph10          7.988981e-04  9.908257e-03
graph11          8.979948e-05  1.886364e-02
graph12          5.495345e-04  1.895722e-02
graph13          1.270270e-03  1.636546e-03
graph14          3.897242e-04  9.637283e-04
graph15          2.105263e-04  3.248912e-02
graph16          1.683161e-03  4.821184e-02
graph17          1.680908e-04  1.806006e-02
graph18          0.000000e+00  8.379799e-18
graph19          9.080343e-04  2.781755e-02
graph20          7.157623e-04  1.109890e-01
graph21          6.904690e-04  7.790596e-02
graph22          1.608974e-03  5.603475e-02
graph23          0.000000e+00  1.483189e-18
graph24          5.131449e-04  3.612222e-02
graph25          9.760263e-04  2.112964e-02
graph26          5.617978e-04  1.317708e-02
graph27          0.000000e+00  7.148145e-18
graph28          1.082220e-03  2.492136e-02
graph29          0.000000e+00  4.702727e-18
orbit0           1.772422e-04  2.228340e-02
orbit1           0.000000e+00  1.100357e-17
orbit2           2.011494e-04  1.789474e-02
orbit3           4.878049e-04  2.623687e-04
orbit4           3.723404e-04  9.722222e-03
orbit5           2.754821e-05  1.600000e-02
orbit6          -5.291005e-05  4.097222e-02
orbit7           6.913699e-04  6.820384e-02
orbit8           1.537791e-03  7.092249e-02
orbit9           5.400324e-05  3.495370e-02
orbit10          0.000000e+00  8.132058e-18
orbit11          2.212176e-04  2.474508e-02
orbit12          8.110051e-04  3.726371e-02
orbit13          5.820252e-04  2.584285e-02
orbit14          5.494505e-05  1.428571e-02
orbit15          7.448351e-04  1.790340e-02
orbit16          0.000000e+00  2.013363e-18
orbit17          0.000000e+00  4.991667e-18
orbit18          3.345036e-04  7.097283e-02
orbit19          1.404675e-04  1.764368e-02
orbit20          2.778115e-04  1.787405e-02
orbit21          0.000000e+00  6.101890e-18
orbit22          2.673797e-05  1.344086e-03
orbit23         -1.075269e-04  9.473684e-03
orbit24          1.129944e-04  1.733333e-02
orbit25          4.057196e-04  8.558241e-02
orbit26          5.816538e-04  1.994603e-02
orbit27          3.434977e-03  4.739244e-02
orbit28         -2.793296e-05  9.762540e-03
orbit29          0.000000e+00  2.817841e-18
orbit30          6.439441e-05  3.490684e-02
orbit31          7.936508e-05  2.524161e-05
orbit32          1.583552e-03  7.490791e-02
orbit33          1.079152e-03  2.153511e-02
orbit34          0.000000e+00  1.100682e-17
orbit35          1.399449e-04  1.117619e-03
orbit36          7.419886e-04  8.426958e-02
orbit37          7.323737e-04  1.843058e-02
orbit38          1.389687e-03  7.674486e-03
orbit39          0.000000e+00  3.399516e-18
orbit40          9.008609e-06  4.704177e-02
orbit41          1.642572e-04  2.840005e-02
orbit42          1.646794e-03  7.621484e-02
orbit43          0.000000e+00  7.242471e-19
orbit44          1.867793e-04  8.175401e-02
orbit45          0.000000e+00  8.003580e-18
orbit46          0.000000e+00  2.177620e-18
orbit47          3.165592e-04  8.297751e-03
orbit48          0.000000e+00  7.340049e-19
orbit49          8.801855e-04  2.054022e-01
orbit50          7.141139e-04  1.133856e-01
orbit51          1.101928e-06  9.307863e-03
orbit52          4.653310e-04  1.876667e-02
orbit53          2.785515e-05  1.500000e-02
orbit54          2.376108e-04  4.561862e-02
orbit55          2.568281e-04  5.135005e-04
orbit56          0.000000e+00  9.000000e-03
orbit57          2.168022e-04  2.795150e-02
orbit58          2.801120e-05  4.298246e-03
orbit59          3.801306e-04  5.021064e-02
orbit60         -2.857143e-05  8.333333e-03
orbit61          1.202057e-03  4.272184e-02
orbit62          2.770083e-05  9.166667e-03
orbit63          1.689877e-03  4.868717e-02
orbit64          0.000000e+00  9.298660e-18
orbit65          4.069513e-04  3.573256e-02
orbit66          0.000000e+00  6.289999e-18
orbit67          2.446757e-04  2.589286e-02
orbit68          7.883854e-04  5.570368e-02
orbit69          0.000000e+00  2.606964e-18
orbit70          1.548966e-03  4.819380e-02
orbit71          0.000000e+00  3.696045e-18
orbit72          0.000000e+00  1.862117e-18
AP               0.000000e+00  1.805197e-18
bet              3.557167e-04  1.173473e-01
ecc             -1.044386e-04  2.430556e-02
eccrad           0.000000e+00  3.252607e-21
close            4.670330e-04  1.294451e-03
constraint       1.615342e-04  5.467479e-02
coreness         1.969883e-03  3.481100e-02
knn              1.428417e-04  4.773418e-02
hubscore         0.000000e+00  4.312956e-18
pagerank         3.930400e-05  3.491448e-02
trans            5.570094e-04  4.999451e-02
evcent           3.508034e-04  6.719956e-02
first            6.134210e-04  7.255708e-02
upto_second      2.969131e-04  1.317204e-02
upto_third       3.072626e-04  9.540865e-03
upto_fourth      1.397405e-04  2.453338e-02
upto_fifth      -3.154253e-05  2.764120e-02
upto_sixth       0.000000e+00  5.421011e-21
second           0.000000e+00  7.443319e-18
third            6.336447e-06  9.260943e-02
fourth           8.114194e-04  1.017164e-01
fifth            2.117868e-03  7.172217e-02
sixth            1.577756e-03  9.884609e-02
ratio1           1.057499e-04  3.773224e-02
ratio2           1.106503e-04  4.946429e-02
ratio3           5.923767e-04  6.365358e-02
ratio4           1.249991e-04  1.190423e-01
ratio5          -2.682351e-05  6.540539e-02
ratio6           1.158514e-03  4.085384e-02
selfinter        8.081526e-05  2.851892e-02
walktrap_vertex  4.767240e-04  2.454743e-01
bigcom1          0.000000e+00  4.878910e-21
bigcom2          0.000000e+00  0.000000e+00
bigcom3          0.000000e+00  1.666667e-02
bigcom4         -2.704235e-06  8.991733e-03
bigcom6          0.000000e+00  0.000000e+00
bigcom8          0.000000e+00  1.626303e-21
bigcom9          0.000000e+00  4.336809e-21
bigcom11         0.000000e+00  0.000000e+00
bigcom13         0.000000e+00  0.000000e+00
bigcom15         0.000000e+00  2.168404e-21
bigcom16         0.000000e+00  0.000000e+00
bigcom21         0.000000e+00  0.000000e+00
bigcom22         0.000000e+00  2.602085e-20
bigcom24         0.000000e+00  0.000000e+00
bigcom26         0.000000e+00  0.000000e+00
bigcom28         0.000000e+00  1.084202e-21
bigcom30         0.000000e+00  1.734723e-20
bigcom31         0.000000e+00  0.000000e+00
bigcom32         0.000000e+00  0.000000e+00
bigcom33         0.000000e+00  0.000000e+00
bigcom34         0.000000e+00  0.000000e+00
bigcom36         0.000000e+00  0.000000e+00
bigcom37         0.000000e+00  0.000000e+00
bigcom38         0.000000e+00  0.000000e+00
bigcom39         0.000000e+00  0.000000e+00
bigcom40         0.000000e+00  6.505213e-21
bigcom43         0.000000e+00  0.000000e+00
bigcom44         0.000000e+00  0.000000e+00
bigcom46         0.000000e+00  0.000000e+00
bigcom47         0.000000e+00  0.000000e+00
bigcom49         0.000000e+00  0.000000e+00
bigcom50         0.000000e+00  0.000000e+00
bigcom51         0.000000e+00  0.000000e+00
bigcom52         0.000000e+00  0.000000e+00
bigcom54         0.000000e+00  0.000000e+00
bigcom56         0.000000e+00  0.000000e+00
bigcom62         0.000000e+00  0.000000e+00
bigcom66         0.000000e+00  0.000000e+00
bigcom68         0.000000e+00  0.000000e+00
bigcom69         0.000000e+00  0.000000e+00
bigcom71         0.000000e+00  0.000000e+00
bigcom72         0.000000e+00  0.000000e+00
bigcom73         0.000000e+00  0.000000e+00
bigcom74         0.000000e+00  0.000000e+00
bigcom75         0.000000e+00  0.000000e+00
bigcom76         0.000000e+00  0.000000e+00
bigcom77         0.000000e+00  0.000000e+00
bigcom79         0.000000e+00  0.000000e+00
bigcom80         0.000000e+00  0.000000e+00
bigcom82         0.000000e+00  0.000000e+00
bigcom83         0.000000e+00  0.000000e+00
bigcom84         0.000000e+00  0.000000e+00
bigcom85         0.000000e+00  0.000000e+00
bigcom87         0.000000e+00  0.000000e+00
bigcom89         0.000000e+00  0.000000e+00
bigcom91         0.000000e+00  0.000000e+00
bigcom92         0.000000e+00  0.000000e+00
bigcom93         0.000000e+00  0.000000e+00
bigcom96         0.000000e+00  0.000000e+00
bigcom97         0.000000e+00  0.000000e+00
bigcom98         0.000000e+00  0.000000e+00
bigcom99         0.000000e+00  0.000000e+00
bigcom101        0.000000e+00  0.000000e+00
bigcom104        0.000000e+00  0.000000e+00
bigcom106        0.000000e+00  0.000000e+00
bigcom109        0.000000e+00  0.000000e+00
bigcom113        0.000000e+00  0.000000e+00
bigcom116        0.000000e+00  8.673617e-21
bigcom120        0.000000e+00  0.000000e+00
bigcom123        0.000000e+00  0.000000e+00
bigcom126        0.000000e+00  0.000000e+00
bigcom127        0.000000e+00  0.000000e+00
bigcom137        0.000000e+00  0.000000e+00
bigcom139        0.000000e+00  0.000000e+00
bigcom140        0.000000e+00  0.000000e+00
bigcom143        0.000000e+00  0.000000e+00
bigcom145        0.000000e+00  0.000000e+00
bigcom146        0.000000e+00  0.000000e+00
bigcom147        0.000000e+00  0.000000e+00
bigcom149        0.000000e+00  0.000000e+00
bigcom153        0.000000e+00  0.000000e+00
bigcom154        0.000000e+00  0.000000e+00
bigcom156        0.000000e+00  0.000000e+00
bigcom157        0.000000e+00  0.000000e+00
bigcom158        0.000000e+00  0.000000e+00
bigcom160        0.000000e+00  0.000000e+00
bigcom161        0.000000e+00  0.000000e+00
bigcom162        0.000000e+00  0.000000e+00
bigcom164        0.000000e+00  0.000000e+00
bigcom166        0.000000e+00  0.000000e+00
bigcom167        0.000000e+00  0.000000e+00
bigcom171        0.000000e+00  0.000000e+00
bigcom173        0.000000e+00  0.000000e+00
bigcom175        0.000000e+00  0.000000e+00
bigcom176        0.000000e+00  0.000000e+00
bigcom177        0.000000e+00  0.000000e+00
bigcom178        0.000000e+00  0.000000e+00
bigcom180        0.000000e+00  0.000000e+00
bigcom181        0.000000e+00  0.000000e+00
bigcom184        0.000000e+00  0.000000e+00
bigcom186        0.000000e+00  0.000000e+00
bigcom187        0.000000e+00  0.000000e+00
bigcom189        0.000000e+00  0.000000e+00
bigcom194        0.000000e+00  0.000000e+00
bigcom195        0.000000e+00  0.000000e+00
bigcom196        0.000000e+00  0.000000e+00
bigcom204        0.000000e+00  8.673617e-21
bigcom205        0.000000e+00  0.000000e+00
bigcom212        0.000000e+00  0.000000e+00
bigcom214        0.000000e+00  0.000000e+00
bigcom222        0.000000e+00  0.000000e+00
bigcom223        0.000000e+00  0.000000e+00
bigcom226        0.000000e+00  0.000000e+00
bigcom227        0.000000e+00  0.000000e+00
bigcom229        0.000000e+00  0.000000e+00
bigcom233        0.000000e+00  0.000000e+00
bigcom236        0.000000e+00  0.000000e+00
bigcom237        0.000000e+00  0.000000e+00
bigcom246        0.000000e+00  0.000000e+00
bigcom248        0.000000e+00  0.000000e+00
bigcom249        0.000000e+00  0.000000e+00
bigcom250        0.000000e+00  0.000000e+00
bigcom254        0.000000e+00  0.000000e+00
bigcom266        0.000000e+00  0.000000e+00
bigcom269        0.000000e+00  0.000000e+00
bigcom272        0.000000e+00  0.000000e+00
bigcom274        0.000000e+00  8.673617e-21
bigcom281        0.000000e+00  0.000000e+00
bigcom291        0.000000e+00  0.000000e+00
bigcom292        0.000000e+00  0.000000e+00
bigcom295        0.000000e+00  0.000000e+00
bigcom299        0.000000e+00  0.000000e+00
bigcom301        0.000000e+00  0.000000e+00
bigcom306        0.000000e+00  0.000000e+00
bigcom309        0.000000e+00  0.000000e+00
bigcom314        0.000000e+00  0.000000e+00
bigcom321        0.000000e+00  0.000000e+00
bigcom341        0.000000e+00  0.000000e+00
bigcom350        0.000000e+00  0.000000e+00
bigcom353        0.000000e+00  0.000000e+00
bigcom359        0.000000e+00  0.000000e+00
bigcom363        0.000000e+00  0.000000e+00
bigcom365        0.000000e+00  0.000000e+00
bigcom385        0.000000e+00  0.000000e+00
bigcom386        0.000000e+00  0.000000e+00
bigcom408        0.000000e+00  0.000000e+00
bigcom412        0.000000e+00  0.000000e+00
bigcom480        0.000000e+00  0.000000e+00
spin_vertex      3.937580e-04  2.789185e-01
membership_s1   -2.317736e-04  2.640180e-02
membership_s3    0.000000e+00  0.000000e+00
membership_s4    0.000000e+00  7.047314e-21
membership_s5   -8.190866e-05  9.364847e-03
membership_s6    0.000000e+00  0.000000e+00
membership_s7    0.000000e+00  8.673617e-21
membership_s8    0.000000e+00  0.000000e+00
membership_s9    0.000000e+00  0.000000e+00
membership_s11   0.000000e+00  0.000000e+00
membership_s12   0.000000e+00  0.000000e+00
membership_s14   0.000000e+00  0.000000e+00
membership_s15   0.000000e+00  0.000000e+00
membership_s16   0.000000e+00  0.000000e+00
membership_s17   0.000000e+00  0.000000e+00
membership_s18   0.000000e+00  0.000000e+00
membership_s20   0.000000e+00  0.000000e+00
membership_s21   0.000000e+00  0.000000e+00
membership_s22   0.000000e+00  0.000000e+00
membership_s24   0.000000e+00  0.000000e+00
membership_s25   0.000000e+00  0.000000e+00
membership_s26   0.000000e+00  0.000000e+00
membership_s27   0.000000e+00  3.469447e-20
membership_s28   0.000000e+00  0.000000e+00
membership_s30   1.583447e-04  4.115272e-03
membership_s31   7.115651e-04  6.724414e-02
membership_s32   0.000000e+00  1.084202e-21
membership_s33   0.000000e+00  0.000000e+00
membership_s36  -5.361930e-05  9.090909e-03
membership_s37   0.000000e+00  0.000000e+00
V1               8.178819e-04  4.473950e-02
V2               9.607004e-04  6.191581e-02
pdi              7.604040e-05  2.826389e-02
adhesion         2.295800e-03  1.030502e-01
cohesion         1.836138e-03  3.921420e-02
inner            2.644790e-03  2.100033e-01
outer            9.427446e-06  1.419946e-01
ioratio          1.978182e-03  3.466123e-01
comsize          7.704028e-05  7.340212e-03
[1] "Dataset: high_targets Model GLM, run: 4 of 5 2015-06-18 11:57:36"
[1] "glmnet variable coefficients"
                     [,1]          [,2]
(Intercept)     -5.103923  9.646896e+03
graph0           0.000000 -3.814572e-03
graph1           0.000000  0.000000e+00
graph2           0.000000  0.000000e+00
graph3           0.000000  2.114920e-12
graph4           0.000000  0.000000e+00
graph5           0.000000  1.610947e-04
graph6           0.000000  0.000000e+00
graph7           0.000000  0.000000e+00
graph8           0.000000  0.000000e+00
graph9           0.000000  8.185695e-09
graph10          0.000000  0.000000e+00
graph11          0.000000 -1.312469e-11
graph12          0.000000  0.000000e+00
graph13          0.000000  0.000000e+00
graph14          0.000000  1.988885e-11
graph15          0.000000  5.356827e-06
graph16          0.000000  0.000000e+00
graph17          0.000000  0.000000e+00
graph18          0.000000  0.000000e+00
graph19          0.000000  0.000000e+00
graph20          0.000000 -1.336977e-06
graph21          0.000000  0.000000e+00
graph22          0.000000 -1.802785e-05
graph23          0.000000 -1.278248e-08
graph24          0.000000  0.000000e+00
graph25          0.000000  1.368638e-05
graph26          0.000000 -5.530047e-07
graph27          0.000000 -1.471731e-06
graph28          0.000000 -1.549110e-05
graph29          0.000000  0.000000e+00
orbit0           0.000000 -3.444472e-03
orbit1           0.000000  1.440778e-05
orbit2           0.000000  0.000000e+00
orbit3           0.000000  0.000000e+00
orbit4           0.000000  5.381724e-07
orbit5           0.000000  0.000000e+00
orbit6           0.000000  0.000000e+00
orbit7           0.000000  0.000000e+00
orbit8           0.000000  1.548131e-04
orbit9           0.000000  0.000000e+00
orbit10          0.000000  0.000000e+00
orbit11          0.000000  0.000000e+00
orbit12          0.000000  0.000000e+00
orbit13          0.000000 -2.308536e-07
orbit14          0.000000  0.000000e+00
orbit15          0.000000  3.523262e-07
orbit16          0.000000  1.475538e-08
orbit17          0.000000  0.000000e+00
orbit18          0.000000 -5.915716e-08
orbit19          0.000000  0.000000e+00
orbit20          0.000000 -1.241799e-08
orbit21          0.000000  0.000000e+00
orbit22          0.000000 -3.962691e-10
orbit23          0.000000  0.000000e+00
orbit24          0.000000  5.733178e-07
orbit25          0.000000  0.000000e+00
orbit26          0.000000  0.000000e+00
orbit27          0.000000  9.769143e-07
orbit28          0.000000  0.000000e+00
orbit29          0.000000  0.000000e+00
orbit30          0.000000  3.722856e-09
orbit31          0.000000 -7.607275e-09
orbit32          0.000000  3.834335e-08
orbit33          0.000000  0.000000e+00
orbit34          0.000000  5.451262e-06
orbit35          0.000000  0.000000e+00
orbit36          0.000000  6.264321e-07
orbit37          0.000000 -6.972949e-07
orbit38          0.000000  2.276272e-07
orbit39          0.000000 -1.323979e-07
orbit40          0.000000 -3.300435e-09
orbit41          0.000000 -8.911969e-07
orbit42          0.000000  0.000000e+00
orbit43          0.000000  0.000000e+00
orbit44          0.000000  0.000000e+00
orbit45          0.000000  3.898467e-05
orbit46          0.000000  0.000000e+00
orbit47          0.000000  0.000000e+00
orbit48          0.000000 -2.029440e-07
orbit49          0.000000  8.131772e-05
orbit50          0.000000 -1.488630e-05
orbit51          0.000000  0.000000e+00
orbit52          0.000000  1.594740e-08
orbit53          0.000000  5.484173e-09
orbit54          0.000000 -2.046672e-04
orbit55          0.000000 -9.037796e-06
orbit56          0.000000 -5.244230e-04
orbit57          0.000000 -4.667178e-06
orbit58          0.000000  0.000000e+00
orbit59          0.000000  0.000000e+00
orbit60          0.000000 -1.228937e-05
orbit61          0.000000  0.000000e+00
orbit62          0.000000 -2.994168e-04
orbit63          0.000000  0.000000e+00
orbit64          0.000000  2.234774e-04
orbit65          0.000000 -5.471417e-04
orbit66          0.000000  0.000000e+00
orbit67          0.000000  0.000000e+00
orbit68          0.000000 -1.547922e-05
orbit69          0.000000  0.000000e+00
orbit70          0.000000  0.000000e+00
orbit71          0.000000 -6.580557e-05
orbit72          0.000000  0.000000e+00
AP               0.000000 -9.165123e-01
bet              0.000000 -5.348599e-07
ecc              0.000000  1.511594e-01
eccrad           0.000000  8.176982e-01
close            0.000000  0.000000e+00
constraint       0.000000 -1.201618e+00
coreness         0.000000  1.233460e+00
knn              0.000000  0.000000e+00
hubscore         0.000000  0.000000e+00
pagerank         0.000000 -1.532649e+03
trans            0.000000 -6.537175e+01
evcent           0.000000  0.000000e+00
first            0.000000 -4.097671e-03
upto_second      0.000000  4.574868e-05
upto_third       0.000000  3.987947e-04
upto_fourth      0.000000  0.000000e+00
upto_fifth       0.000000  0.000000e+00
upto_sixth       0.000000 -7.244350e-01
second           0.000000  1.022594e-04
third            0.000000  3.873329e-05
fourth           0.000000 -4.873956e-04
fifth            0.000000  0.000000e+00
sixth            0.000000  0.000000e+00
ratio1           0.000000  1.034124e-01
ratio2           0.000000  0.000000e+00
ratio3           0.000000 -4.796834e+00
ratio4           0.000000 -9.916243e+01
ratio5           0.000000 -1.198854e+02
ratio6           0.000000  5.624197e+00
selfinter        0.000000 -1.601057e+00
walktrap_vertex  0.000000  7.362866e-01
bigcom1          0.000000  7.403216e-02
bigcom2          0.000000  0.000000e+00
bigcom3          0.000000 -6.986685e-02
bigcom4          0.000000  2.633470e+00
bigcom6          0.000000  0.000000e+00
bigcom8          0.000000 -3.669361e+00
bigcom9          0.000000 -2.441375e-01
bigcom11         0.000000  0.000000e+00
bigcom13         0.000000  0.000000e+00
bigcom15         0.000000  0.000000e+00
bigcom16         0.000000  0.000000e+00
bigcom21         0.000000  0.000000e+00
bigcom22         0.000000  0.000000e+00
bigcom24         0.000000  0.000000e+00
bigcom26         0.000000  0.000000e+00
bigcom28         0.000000  0.000000e+00
bigcom30         0.000000 -2.981581e-01
bigcom31         0.000000  0.000000e+00
bigcom32         0.000000  0.000000e+00
bigcom33         0.000000  0.000000e+00
bigcom34         0.000000  0.000000e+00
bigcom36         0.000000  0.000000e+00
bigcom37         0.000000  0.000000e+00
bigcom38         0.000000  0.000000e+00
bigcom39         0.000000  0.000000e+00
bigcom40         0.000000 -7.370703e-02
bigcom43         0.000000  0.000000e+00
bigcom44         0.000000  0.000000e+00
bigcom46         0.000000  0.000000e+00
bigcom47         0.000000  0.000000e+00
bigcom49         0.000000  0.000000e+00
bigcom50         0.000000  0.000000e+00
bigcom51         0.000000  0.000000e+00
bigcom52         0.000000  0.000000e+00
bigcom54         0.000000  0.000000e+00
bigcom56         0.000000  0.000000e+00
bigcom62         0.000000  0.000000e+00
bigcom66         0.000000  0.000000e+00
bigcom68         0.000000  0.000000e+00
bigcom69         0.000000  0.000000e+00
bigcom71         0.000000  0.000000e+00
bigcom72         0.000000  0.000000e+00
bigcom73         0.000000  0.000000e+00
bigcom74         0.000000  0.000000e+00
bigcom75         0.000000  0.000000e+00
bigcom76         0.000000  0.000000e+00
bigcom77         0.000000  0.000000e+00
bigcom79         0.000000  0.000000e+00
bigcom80         0.000000  0.000000e+00
bigcom82         0.000000  0.000000e+00
bigcom83         0.000000  0.000000e+00
bigcom84         0.000000  0.000000e+00
bigcom85         0.000000  0.000000e+00
bigcom87         0.000000  0.000000e+00
bigcom89         0.000000  0.000000e+00
bigcom91         0.000000  0.000000e+00
bigcom92         0.000000  0.000000e+00
bigcom93         0.000000  0.000000e+00
bigcom96         0.000000  0.000000e+00
bigcom97         0.000000  0.000000e+00
bigcom98         0.000000  0.000000e+00
bigcom99         0.000000  0.000000e+00
bigcom101        0.000000  0.000000e+00
bigcom104        0.000000  0.000000e+00
bigcom106        0.000000  0.000000e+00
bigcom109        0.000000  0.000000e+00
bigcom113        0.000000  0.000000e+00
bigcom116        0.000000  0.000000e+00
bigcom120        0.000000  0.000000e+00
bigcom123        0.000000  0.000000e+00
bigcom126        0.000000  0.000000e+00
bigcom127        0.000000  0.000000e+00
bigcom137        0.000000  0.000000e+00
bigcom139        0.000000  0.000000e+00
bigcom140        0.000000  0.000000e+00
bigcom143        0.000000  0.000000e+00
bigcom145        0.000000  0.000000e+00
bigcom146        0.000000  0.000000e+00
bigcom147        0.000000  0.000000e+00
bigcom149        0.000000  0.000000e+00
bigcom153        0.000000  0.000000e+00
bigcom154        0.000000  0.000000e+00
bigcom156        0.000000  0.000000e+00
bigcom157        0.000000  0.000000e+00
bigcom158        0.000000  0.000000e+00
bigcom160        0.000000  0.000000e+00
bigcom161        0.000000  0.000000e+00
bigcom162        0.000000  0.000000e+00
bigcom164        0.000000  0.000000e+00
bigcom166        0.000000  0.000000e+00
bigcom167        0.000000  0.000000e+00
bigcom171        0.000000  0.000000e+00
bigcom173        0.000000  0.000000e+00
bigcom175        0.000000  0.000000e+00
bigcom176        0.000000  0.000000e+00
bigcom177        0.000000  0.000000e+00
bigcom178        0.000000  0.000000e+00
bigcom180        0.000000  0.000000e+00
bigcom181        0.000000 -1.655637e-01
bigcom184        0.000000  0.000000e+00
bigcom186        0.000000  0.000000e+00
bigcom187        0.000000  0.000000e+00
bigcom189        0.000000  0.000000e+00
bigcom194        0.000000  0.000000e+00
bigcom195        0.000000  0.000000e+00
bigcom196        0.000000  0.000000e+00
bigcom204        0.000000  0.000000e+00
bigcom205        0.000000  0.000000e+00
bigcom212        0.000000  0.000000e+00
bigcom214        0.000000  0.000000e+00
bigcom222        0.000000  0.000000e+00
bigcom223        0.000000  0.000000e+00
bigcom226        0.000000  0.000000e+00
bigcom227        0.000000  0.000000e+00
bigcom229        0.000000  0.000000e+00
bigcom233        0.000000  0.000000e+00
bigcom236        0.000000  0.000000e+00
bigcom237        0.000000  0.000000e+00
bigcom246        0.000000  0.000000e+00
bigcom248        0.000000  0.000000e+00
bigcom249        0.000000  0.000000e+00
bigcom250        0.000000  0.000000e+00
bigcom254        0.000000  0.000000e+00
bigcom266        0.000000  0.000000e+00
bigcom269        0.000000  0.000000e+00
bigcom272        0.000000  0.000000e+00
bigcom274        0.000000  0.000000e+00
bigcom281        0.000000  0.000000e+00
bigcom291        0.000000  0.000000e+00
bigcom292        0.000000  0.000000e+00
bigcom295        0.000000  0.000000e+00
bigcom299        0.000000  0.000000e+00
bigcom301        0.000000  0.000000e+00
bigcom306        0.000000  0.000000e+00
bigcom309        0.000000  0.000000e+00
bigcom314        0.000000  0.000000e+00
bigcom321        0.000000 -7.356935e-03
bigcom341        0.000000  0.000000e+00
bigcom350        0.000000  0.000000e+00
bigcom353        0.000000  0.000000e+00
bigcom359        0.000000  0.000000e+00
bigcom363        0.000000  0.000000e+00
bigcom365        0.000000  0.000000e+00
bigcom385        0.000000  0.000000e+00
bigcom386        0.000000  0.000000e+00
bigcom408        0.000000  0.000000e+00
bigcom412        0.000000  0.000000e+00
bigcom480        0.000000  0.000000e+00
spin_vertex      0.000000  1.277576e+00
membership_s1    0.000000  4.848922e+00
membership_s3    0.000000  0.000000e+00
membership_s4    0.000000 -2.693305e+00
membership_s5    0.000000  1.833065e+00
membership_s6    0.000000  0.000000e+00
membership_s7    0.000000 -1.317511e+00
membership_s8    0.000000  0.000000e+00
membership_s9    0.000000  0.000000e+00
membership_s11   0.000000  0.000000e+00
membership_s12   0.000000  0.000000e+00
membership_s14   0.000000  0.000000e+00
membership_s15   0.000000  0.000000e+00
membership_s16   0.000000  0.000000e+00
membership_s17   0.000000  0.000000e+00
membership_s18   0.000000 -2.231462e-01
membership_s20   0.000000  0.000000e+00
membership_s21   0.000000 -1.210371e-03
membership_s22   0.000000  0.000000e+00
membership_s24   0.000000  0.000000e+00
membership_s25   0.000000  0.000000e+00
membership_s26   0.000000  0.000000e+00
membership_s27   0.000000 -2.959757e+00
membership_s28   0.000000  0.000000e+00
membership_s30   0.000000  0.000000e+00
membership_s31   0.000000  1.261203e+01
membership_s32   0.000000 -5.233912e-01
membership_s33   0.000000  0.000000e+00
membership_s36   0.000000  3.141409e+00
membership_s37   0.000000  0.000000e+00
V1               0.000000  7.172800e+01
V2               0.000000  0.000000e+00
pdi              0.000000 -3.351207e+03
adhesion         0.000000 -1.236425e-05
cohesion         0.000000  1.829598e-05
inner            0.000000  8.735685e-04
outer            0.000000  2.678223e-04
ioratio          0.000000 -1.445485e+01
comsize          0.000000 -6.107930e-03
[1] "Dataset: high_targets Model GBM, run: 5 of 5 2015-06-18 11:57:43"
Iter   TrainDeviance   ValidDeviance   StepSize   Improve
     1        0.0869            -nan     0.0100   -0.0000
     2        0.0865            -nan     0.0100   -0.0001
     3        0.0856            -nan     0.0100   -0.0001
     4        0.0844            -nan     0.0100   -0.0001
     5        0.0801            -nan     0.0100   -0.0001
     6        0.0781            -nan     0.0100   -0.0001
     7        0.0754            -nan     0.0100   -0.0002
     8        0.0745            -nan     0.0100   -0.0001
     9        0.0731            -nan     0.0100   -0.0001
    10        0.0725            -nan     0.0100   -0.0001
    20        0.0591            -nan     0.0100   -0.0000
    40        0.0481            -nan     0.0100   -0.0000
    60        0.0411            -nan     0.0100   -0.0000
    80        0.0361            -nan     0.0100   -0.0000
   100        0.0316            -nan     0.0100   -0.0001
   120        0.0279            -nan     0.0100   -0.0000
   128        0.0270            -nan     0.0100   -0.0000

[1] "GBM variable coefficients"
                            var      rel.inf
orbit49                 orbit49 1.057164e+01
orbit18                 orbit18 7.722871e+00
ratio4                   ratio4 6.060502e+00
knn                         knn 6.055139e+00
ioratio                 ioratio 5.861958e+00
V2                           V2 5.640692e+00
spin_vertex         spin_vertex 5.077927e+00
ratio5                   ratio5 3.928984e+00
inner                     inner 3.710752e+00
orbit24                 orbit24 3.531327e+00
ratio6                   ratio6 3.085078e+00
bet                         bet 2.618470e+00
comsize                 comsize 2.233986e+00
pagerank               pagerank 2.142929e+00
third                     third 2.099201e+00
ratio1                   ratio1 1.798220e+00
membership_s36   membership_s36 1.707707e+00
walktrap_vertex walktrap_vertex 1.354577e+00
membership_s1     membership_s1 1.247562e+00
graph2                   graph2 1.170346e+00
fifth                     fifth 1.052099e+00
orbit56                 orbit56 8.966967e-01
orbit51                 orbit51 8.781438e-01
bigcom4                 bigcom4 8.775772e-01
graph15                 graph15 8.716960e-01
bigcom1                 bigcom1 8.303142e-01
orbit11                 orbit11 8.253462e-01
pdi                         pdi 8.040355e-01
graph13                 graph13 7.695526e-01
V1                           V1 7.088087e-01
graph20                 graph20 6.943859e-01
trans                     trans 6.281083e-01
graph4                   graph4 6.192817e-01
graph29                 graph29 5.283230e-01
orbit4                   orbit4 5.199496e-01
orbit58                 orbit58 5.130355e-01
orbit32                 orbit32 4.827643e-01
orbit16                 orbit16 4.661582e-01
orbit52                 orbit52 4.642303e-01
orbit70                 orbit70 4.622694e-01
orbit45                 orbit45 4.545821e-01
graph5                   graph5 4.352856e-01
ratio2                   ratio2 4.220408e-01
constraint           constraint 3.964506e-01
orbit63                 orbit63 3.883590e-01
graph14                 graph14 3.720926e-01
upto_fifth           upto_fifth 3.468140e-01
graph7                   graph7 3.316014e-01
graph6                   graph6 3.304602e-01
graph8                   graph8 3.222808e-01
orbit64                 orbit64 3.126775e-01
graph22                 graph22 3.032555e-01
orbit65                 orbit65 2.933277e-01
orbit50                 orbit50 2.875427e-01
upto_fourth         upto_fourth 2.808334e-01
orbit41                 orbit41 2.790641e-01
orbit36                 orbit36 2.775653e-01
outer                     outer 2.245301e-01
orbit21                 orbit21 1.958181e-01
orbit71                 orbit71 1.956378e-01
orbit17                 orbit17 1.907833e-01
graph28                 graph28 1.827638e-01
orbit60                 orbit60 1.778344e-01
fourth                   fourth 1.511050e-01
orbit2                   orbit2 1.488120e-01
orbit9                   orbit9 1.226069e-01
orbit15                 orbit15 1.221559e-01
cohesion               cohesion 1.124315e-01
orbit35                 orbit35 1.079538e-01
upto_third           upto_third 1.002508e-01
graph0                   graph0 9.636325e-02
orbit10                 orbit10 7.060691e-02
graph25                 graph25 7.041746e-02
graph26                 graph26 5.752805e-02
graph9                   graph9 5.668147e-02
orbit66                 orbit66 5.073965e-02
orbit69                 orbit69 4.900373e-02
orbit55                 orbit55 4.014449e-02
upto_sixth           upto_sixth 3.629203e-02
orbit61                 orbit61 2.825254e-02
graph11                 graph11 1.116999e-02
graph21                 graph21 6.901682e-03
ratio3                   ratio3 6.765765e-03
orbit62                 orbit62 5.514225e-03
orbit28                 orbit28 4.393948e-03
graph16                 graph16 4.186488e-03
orbit54                 orbit54 3.887429e-03
graph10                 graph10 2.295156e-03
orbit38                 orbit38 2.035531e-03
graph3                   graph3 1.865970e-03
orbit33                 orbit33 1.745317e-03
sixth                     sixth 1.625131e-03
orbit46                 orbit46 1.608442e-03
orbit22                 orbit22 1.572959e-03
adhesion               adhesion 1.068878e-03
orbit37                 orbit37 9.322530e-04
graph27                 graph27 7.958535e-04
second                   second 6.739767e-04
orbit20                 orbit20 6.313550e-04
close                     close 5.943685e-04
orbit7                   orbit7 5.786256e-04
graph1                   graph1 4.664766e-04
orbit26                 orbit26 4.340762e-04
orbit19                 orbit19 4.338420e-04
orbit6                   orbit6 2.763215e-04
orbit59                 orbit59 2.210030e-04
graph12                 graph12 1.945643e-04
orbit31                 orbit31 1.929373e-04
orbit47                 orbit47 1.777993e-04
graph23                 graph23 1.346448e-04
orbit44                 orbit44 1.302444e-04
selfinter             selfinter 1.300430e-04
orbit5                   orbit5 1.057569e-04
orbit57                 orbit57 8.133259e-05
orbit48                 orbit48 6.452839e-05
orbit13                 orbit13 6.292410e-05
orbit40                 orbit40 5.972596e-05
orbit30                 orbit30 5.943776e-05
orbit1                   orbit1 5.752559e-05
orbit43                 orbit43 4.648628e-05
orbit23                 orbit23 4.461823e-05
orbit42                 orbit42 4.373288e-05
bigcom40               bigcom40 3.978472e-05
orbit25                 orbit25 3.877154e-05
graph18                 graph18 3.544712e-05
orbit39                 orbit39 2.997253e-05
graph17                 graph17 0.000000e+00
graph19                 graph19 0.000000e+00
graph24                 graph24 0.000000e+00
orbit0                   orbit0 0.000000e+00
orbit3                   orbit3 0.000000e+00
orbit8                   orbit8 0.000000e+00
orbit12                 orbit12 0.000000e+00
orbit14                 orbit14 0.000000e+00
orbit27                 orbit27 0.000000e+00
orbit29                 orbit29 0.000000e+00
orbit34                 orbit34 0.000000e+00
orbit53                 orbit53 0.000000e+00
orbit67                 orbit67 0.000000e+00
orbit68                 orbit68 0.000000e+00
orbit72                 orbit72 0.000000e+00
AP                           AP 0.000000e+00
ecc                         ecc 0.000000e+00
eccrad                   eccrad 0.000000e+00
coreness               coreness 0.000000e+00
hubscore               hubscore 0.000000e+00
evcent                   evcent 0.000000e+00
first                     first 0.000000e+00
upto_second         upto_second 0.000000e+00
bigcom2                 bigcom2 0.000000e+00
bigcom3                 bigcom3 0.000000e+00
bigcom6                 bigcom6 0.000000e+00
bigcom8                 bigcom8 0.000000e+00
bigcom9                 bigcom9 0.000000e+00
bigcom11               bigcom11 0.000000e+00
bigcom13               bigcom13 0.000000e+00
bigcom15               bigcom15 0.000000e+00
bigcom16               bigcom16 0.000000e+00
bigcom21               bigcom21 0.000000e+00
bigcom22               bigcom22 0.000000e+00
bigcom24               bigcom24 0.000000e+00
bigcom26               bigcom26 0.000000e+00
bigcom28               bigcom28 0.000000e+00
bigcom30               bigcom30 0.000000e+00
bigcom31               bigcom31 0.000000e+00
bigcom32               bigcom32 0.000000e+00
bigcom33               bigcom33 0.000000e+00
bigcom34               bigcom34 0.000000e+00
bigcom36               bigcom36 0.000000e+00
bigcom37               bigcom37 0.000000e+00
bigcom38               bigcom38 0.000000e+00
bigcom39               bigcom39 0.000000e+00
bigcom43               bigcom43 0.000000e+00
bigcom44               bigcom44 0.000000e+00
bigcom46               bigcom46 0.000000e+00
bigcom47               bigcom47 0.000000e+00
bigcom49               bigcom49 0.000000e+00
bigcom50               bigcom50 0.000000e+00
bigcom51               bigcom51 0.000000e+00
bigcom52               bigcom52 0.000000e+00
bigcom54               bigcom54 0.000000e+00
bigcom56               bigcom56 0.000000e+00
bigcom62               bigcom62 0.000000e+00
bigcom66               bigcom66 0.000000e+00
bigcom68               bigcom68 0.000000e+00
bigcom69               bigcom69 0.000000e+00
bigcom71               bigcom71 0.000000e+00
bigcom72               bigcom72 0.000000e+00
bigcom73               bigcom73 0.000000e+00
bigcom74               bigcom74 0.000000e+00
bigcom75               bigcom75 0.000000e+00
bigcom76               bigcom76 0.000000e+00
bigcom77               bigcom77 0.000000e+00
bigcom79               bigcom79 0.000000e+00
bigcom80               bigcom80 0.000000e+00
bigcom82               bigcom82 0.000000e+00
bigcom83               bigcom83 0.000000e+00
bigcom84               bigcom84 0.000000e+00
bigcom85               bigcom85 0.000000e+00
bigcom87               bigcom87 0.000000e+00
bigcom89               bigcom89 0.000000e+00
bigcom91               bigcom91 0.000000e+00
bigcom92               bigcom92 0.000000e+00
bigcom93               bigcom93 0.000000e+00
bigcom96               bigcom96 0.000000e+00
bigcom97               bigcom97 0.000000e+00
bigcom98               bigcom98 0.000000e+00
bigcom99               bigcom99 0.000000e+00
bigcom101             bigcom101 0.000000e+00
bigcom104             bigcom104 0.000000e+00
bigcom106             bigcom106 0.000000e+00
bigcom109             bigcom109 0.000000e+00
bigcom113             bigcom113 0.000000e+00
bigcom116             bigcom116 0.000000e+00
bigcom120             bigcom120 0.000000e+00
bigcom123             bigcom123 0.000000e+00
bigcom126             bigcom126 0.000000e+00
bigcom127             bigcom127 0.000000e+00
bigcom137             bigcom137 0.000000e+00
bigcom139             bigcom139 0.000000e+00
bigcom140             bigcom140 0.000000e+00
bigcom143             bigcom143 0.000000e+00
bigcom145             bigcom145 0.000000e+00
bigcom146             bigcom146 0.000000e+00
bigcom147             bigcom147 0.000000e+00
bigcom149             bigcom149 0.000000e+00
bigcom153             bigcom153 0.000000e+00
bigcom154             bigcom154 0.000000e+00
bigcom156             bigcom156 0.000000e+00
bigcom157             bigcom157 0.000000e+00
bigcom158             bigcom158 0.000000e+00
bigcom160             bigcom160 0.000000e+00
bigcom161             bigcom161 0.000000e+00
bigcom162             bigcom162 0.000000e+00
bigcom164             bigcom164 0.000000e+00
bigcom166             bigcom166 0.000000e+00
bigcom167             bigcom167 0.000000e+00
bigcom171             bigcom171 0.000000e+00
bigcom173             bigcom173 0.000000e+00
bigcom175             bigcom175 0.000000e+00
bigcom176             bigcom176 0.000000e+00
bigcom177             bigcom177 0.000000e+00
bigcom178             bigcom178 0.000000e+00
bigcom180             bigcom180 0.000000e+00
bigcom181             bigcom181 0.000000e+00
bigcom184             bigcom184 0.000000e+00
bigcom186             bigcom186 0.000000e+00
bigcom187             bigcom187 0.000000e+00
bigcom189             bigcom189 0.000000e+00
bigcom194             bigcom194 0.000000e+00
bigcom195             bigcom195 0.000000e+00
bigcom196             bigcom196 0.000000e+00
bigcom204             bigcom204 0.000000e+00
bigcom205             bigcom205 0.000000e+00
bigcom212             bigcom212 0.000000e+00
bigcom214             bigcom214 0.000000e+00
bigcom222             bigcom222 0.000000e+00
bigcom223             bigcom223 0.000000e+00
bigcom226             bigcom226 0.000000e+00
bigcom227             bigcom227 0.000000e+00
bigcom229             bigcom229 0.000000e+00
bigcom233             bigcom233 0.000000e+00
bigcom236             bigcom236 0.000000e+00
bigcom237             bigcom237 0.000000e+00
bigcom246             bigcom246 0.000000e+00
bigcom248             bigcom248 0.000000e+00
bigcom249             bigcom249 0.000000e+00
bigcom250             bigcom250 0.000000e+00
bigcom254             bigcom254 0.000000e+00
bigcom266             bigcom266 0.000000e+00
bigcom269             bigcom269 0.000000e+00
bigcom272             bigcom272 0.000000e+00
bigcom274             bigcom274 0.000000e+00
bigcom281             bigcom281 0.000000e+00
bigcom291             bigcom291 0.000000e+00
bigcom292             bigcom292 0.000000e+00
bigcom295             bigcom295 0.000000e+00
bigcom299             bigcom299 0.000000e+00
bigcom301             bigcom301 0.000000e+00
bigcom306             bigcom306 0.000000e+00
bigcom309             bigcom309 0.000000e+00
bigcom314             bigcom314 0.000000e+00
bigcom321             bigcom321 0.000000e+00
bigcom341             bigcom341 0.000000e+00
bigcom350             bigcom350 0.000000e+00
bigcom353             bigcom353 0.000000e+00
bigcom359             bigcom359 0.000000e+00
bigcom363             bigcom363 0.000000e+00
bigcom365             bigcom365 0.000000e+00
bigcom385             bigcom385 0.000000e+00
bigcom386             bigcom386 0.000000e+00
bigcom408             bigcom408 0.000000e+00
bigcom412             bigcom412 0.000000e+00
bigcom480             bigcom480 0.000000e+00
membership_s3     membership_s3 0.000000e+00
membership_s4     membership_s4 0.000000e+00
membership_s5     membership_s5 0.000000e+00
membership_s6     membership_s6 0.000000e+00
membership_s7     membership_s7 0.000000e+00
membership_s8     membership_s8 0.000000e+00
membership_s9     membership_s9 0.000000e+00
membership_s11   membership_s11 0.000000e+00
membership_s12   membership_s12 0.000000e+00
membership_s14   membership_s14 0.000000e+00
membership_s15   membership_s15 0.000000e+00
membership_s16   membership_s16 0.000000e+00
membership_s17   membership_s17 0.000000e+00
membership_s18   membership_s18 0.000000e+00
membership_s20   membership_s20 0.000000e+00
membership_s21   membership_s21 0.000000e+00
membership_s22   membership_s22 0.000000e+00
membership_s24   membership_s24 0.000000e+00
membership_s25   membership_s25 0.000000e+00
membership_s26   membership_s26 0.000000e+00
membership_s27   membership_s27 0.000000e+00
membership_s28   membership_s28 0.000000e+00
membership_s30   membership_s30 0.000000e+00
membership_s31   membership_s31 0.000000e+00
membership_s32   membership_s32 0.000000e+00
membership_s33   membership_s33 0.000000e+00
membership_s37   membership_s37 0.000000e+00
[1] "Dataset: high_targets Model RF, run: 5 of 5 2015-06-18 11:57:54"
     |      Out-of-bag   |
Tree |      MSE  %Var(y) |
   1 |     0.02   259.52 |
   2 |   0.0187   242.70 |
   3 |  0.01758   228.16 |
   4 |  0.01327   172.18 |
   5 |   0.0141   183.02 |
   6 |  0.01417   183.89 |
   7 |  0.01325   171.96 |
   8 |  0.01314   170.46 |
   9 |   0.0122   158.34 |
  10 |  0.01173   152.14 |
  11 |  0.01149   149.05 |
  12 |  0.01135   147.32 |
  13 |  0.01132   146.92 |
  14 |  0.01136   147.43 |
  15 |  0.01164   151.06 |
  16 |  0.01129   146.49 |
  17 |  0.01084   140.72 |
  18 |  0.01069   138.76 |
  19 |  0.01053   136.68 |
  20 |  0.01058   137.22 |
  21 |  0.01047   135.86 |
  22 |  0.01039   134.86 |
  23 |  0.01041   135.07 |
  24 |   0.0104   134.92 |
  25 |  0.01029   133.58 |
  26 |  0.01012   131.37 |
  27 | 0.009839   127.67 |
  28 | 0.009786   126.99 |
  29 | 0.009814   127.35 |
  30 | 0.009752   126.55 |
  31 | 0.009561   124.06 |
  32 | 0.009551   123.93 |
  33 | 0.009467   122.84 |
  34 | 0.009399   121.95 |
  35 | 0.009289   120.53 |
  36 | 0.009251   120.04 |
  37 | 0.009219   119.62 |
  38 | 0.009209   119.50 |
  39 | 0.009158   118.84 |
  40 | 0.009172   119.01 |
  41 | 0.009111   118.22 |
  42 | 0.009099   118.06 |
  43 | 0.009058   117.53 |
  44 | 0.009085   117.88 |
  45 | 0.009133   118.51 |
  46 | 0.009083   117.86 |
  47 | 0.009032   117.19 |
  48 | 0.008987   116.61 |
  49 | 0.009047   117.39 |
  50 | 0.009101   118.09 |
  51 | 0.009085   117.89 |
  52 | 0.008953   116.18 |
  53 | 0.008962   116.29 |
  54 | 0.008921   115.76 |
  55 | 0.008796   114.13 |
  56 | 0.008776   113.88 |
  57 | 0.008773   113.84 |
  58 | 0.008809   114.31 |
  59 | 0.008802   114.21 |
  60 | 0.008771   113.81 |
  61 |  0.00874   113.41 |
  62 | 0.008732   113.31 |
  63 | 0.008758   113.64 |
  64 | 0.008737   113.36 |
  65 | 0.008772   113.82 |
  66 | 0.008753   113.57 |
  67 | 0.008699   112.88 |
  68 | 0.008676   112.58 |
  69 | 0.008673   112.54 |
  70 | 0.008651   112.26 |
  71 | 0.008648   112.21 |
  72 | 0.008636   112.05 |
  73 | 0.008678   112.60 |
  74 | 0.008691   112.77 |
  75 | 0.008656   112.31 |
  76 | 0.008656   112.31 |
  77 |  0.00868   112.63 |
  78 | 0.008679   112.62 |
  79 | 0.008691   112.77 |
  80 | 0.008674   112.56 |
  81 | 0.008677   112.59 |
  82 | 0.008689   112.75 |
  83 | 0.008746   113.49 |
  84 | 0.008732   113.31 |
  85 | 0.008719   113.13 |
  86 | 0.008725   113.21 |
  87 | 0.008729   113.26 |
  88 | 0.008712   113.05 |
  89 | 0.008697   112.85 |
  90 | 0.008723   113.19 |
  91 | 0.008697   112.86 |
  92 | 0.008703   112.93 |
  93 |  0.00871   113.02 |
  94 | 0.008722   113.17 |
  95 | 0.008731   113.29 |
  96 | 0.008753   113.58 |
  97 | 0.008766   113.74 |
  98 |  0.00876   113.66 |
  99 | 0.008759   113.65 |
 100 | 0.008744   113.46 |
[1] "Random Forest variable coefficients"
                      %IncMSE IncNodePurity
graph5           5.161815e-04  8.230059e-02
graph6           4.469395e-04  3.538639e-02
graph7           1.329787e-05  3.390016e-02
graph8           8.373100e-04  1.168448e-03
graph9           0.000000e+00  1.734723e-20
graph10          2.356021e-04  2.470682e-02
graph11          4.210118e-04  1.215391e-01
graph12          0.000000e+00  3.252607e-21
graph13          1.300236e-04  1.288390e-02
graph14          4.727647e-04  1.157925e-02
graph15          2.633662e-04  3.627841e-02
graph16          0.000000e+00  9.540979e-19
graph17         -7.812500e-05  2.650000e-02
graph18          8.552103e-04  3.096429e-02
graph19          3.825137e-04  2.718750e-02
graph20          5.142701e-04  2.501839e-02
graph21          7.978723e-05  1.428571e-02
graph22          1.361990e-04  2.096536e-02
graph23          0.000000e+00  9.432559e-20
graph24          0.000000e+00  8.402567e-20
graph25          0.000000e+00  2.710505e-21
graph26          1.073437e-03  5.018795e-02
graph27          3.024194e-05  3.678387e-02
graph28          2.167405e-04  8.530216e-02
graph29          0.000000e+00  1.409463e-19
orbit0           8.395062e-04  1.134549e-04
orbit1           1.846966e-04  9.714286e-03
orbit2           4.215020e-04  2.786765e-02
orbit3           0.000000e+00  9.791667e-03
orbit4           1.462026e-03  8.336014e-02
orbit5           3.622781e-04  5.389625e-02
orbit6           9.015512e-04  1.975215e-02
orbit7           1.579034e-04  4.269841e-02
orbit8           7.328014e-05  1.008053e-02
orbit9           7.957560e-05  9.687500e-03
orbit10          2.116402e-04  9.729730e-03
orbit11          0.000000e+00  3.794708e-21
orbit12          2.652520e-05  1.966128e-01
orbit13          3.700250e-04  1.363633e-02
orbit14          9.109335e-07  3.279915e-02
orbit15          1.335009e-03  1.109966e-01
orbit16          3.108808e-04  9.863014e-03
orbit17          0.000000e+00  0.000000e+00
orbit18          3.125963e-05  1.103505e-01
orbit19          0.000000e+00  0.000000e+00
orbit20          0.000000e+00  6.938894e-20
orbit21          0.000000e+00  3.252607e-20
orbit22          2.085751e-04  6.375701e-02
orbit23          3.242067e-04  5.623232e-02
orbit24          5.444143e-04  2.702808e-01
orbit25          5.235602e-05  5.897436e-03
orbit26          1.636126e-06  1.060078e-02
orbit27          5.366781e-04  3.293792e-02
orbit28          1.608579e-04  1.692308e-02
orbit29          0.000000e+00  4.662069e-20
orbit30          2.604167e-05  1.636364e-02
orbit31         -2.673797e-05  8.333333e-03
orbit32          6.020455e-04  3.448425e-02
orbit33          2.835089e-04  5.987374e-02
orbit34          2.198074e-04  3.131868e-02
orbit35          0.000000e+00  5.421011e-22
orbit36          1.491990e-04  1.950236e-02
orbit37          1.301034e-04  4.464706e-02
orbit38          0.000000e+00  1.084202e-21
orbit39          7.978723e-05  2.769231e-02
orbit40         -2.500000e-05  8.333333e-03
orbit41          7.311610e-04  3.149173e-02
orbit42          3.412073e-04  3.264458e-02
orbit43          1.881720e-04  2.380952e-02
orbit44          0.000000e+00  9.757820e-21
orbit45          6.843037e-05  2.463983e-02
orbit46          2.986858e-06  9.816298e-03
orbit47          0.000000e+00  0.000000e+00
orbit48         -5.391462e-05  2.559364e-02
orbit49          8.381722e-04  1.304779e-01
orbit50          7.941483e-04  3.707825e-02
orbit51          3.213682e-04  2.793290e-02
orbit52          3.540311e-04  3.504735e-02
orbit53          0.000000e+00  1.192622e-20
orbit54          3.099545e-05  5.557845e-02
orbit55          5.940631e-05  3.288628e-02
orbit56         -1.212868e-04  6.448542e-02
orbit57          0.000000e+00  1.084202e-21
orbit58          5.904290e-04  5.296810e-03
orbit59          1.194743e-05  8.166049e-02
orbit60          1.704445e-04  4.592931e-02
orbit61          7.508876e-04  2.090940e-02
orbit62          5.749729e-04  1.010469e-01
orbit63          5.029260e-04  6.234369e-02
orbit64         -8.738741e-06  6.899251e-02
orbit65          0.000000e+00  1.573879e-01
orbit66          1.172308e-03  3.275441e-02
orbit67         -5.361930e-05  2.608302e-02
orbit68          2.402402e-05  1.421089e-01
orbit69          1.518716e-04  2.680675e-02
orbit70          7.721361e-04  1.281320e-01
orbit71          0.000000e+00  6.396870e-03
orbit72          0.000000e+00  3.496552e-19
AP               0.000000e+00  1.626303e-21
bet              1.877285e-03  1.256730e-01
ecc              0.000000e+00  6.938894e-20
eccrad           0.000000e+00  5.421011e-22
close            6.201808e-04  2.631008e-02
constraint       4.313019e-04  8.093904e-02
coreness         3.765303e-04  2.431115e-02
knn              2.829200e-04  6.007243e-02
hubscore         0.000000e+00  7.697835e-20
pagerank         4.260954e-04  2.974924e-01
trans            2.354654e-04  1.916118e-02
evcent           4.420713e-04  7.040194e-02
first            3.608247e-04  7.851083e-04
upto_second     -2.955083e-06  3.076923e-03
upto_third       0.000000e+00  2.385245e-20
upto_fourth      1.369863e-04  9.696970e-03
upto_fifth       9.549054e-04  6.570065e-02
upto_sixth       7.554429e-04  4.278932e-02
second           3.245856e-04  5.916602e-02
third            1.630045e-03  8.384514e-02
fourth           6.686688e-04  6.574446e-02
fifth            4.985458e-05  1.942857e-02
sixth            1.914587e-04  3.619633e-02
ratio1           8.324179e-05  1.368904e-01
ratio2           4.313220e-04  3.702822e-02
ratio3          -2.680965e-05  1.428571e-02
ratio4           1.068974e-04  2.864541e-01
ratio5           5.432070e-04  1.368451e-01
ratio6           2.658201e-04  5.941818e-02
selfinter        0.000000e+00  0.000000e+00
walktrap_vertex  7.958347e-05  1.233235e-01
bigcom1          2.799417e-04  4.990159e-02
bigcom2          0.000000e+00  0.000000e+00
bigcom3          0.000000e+00  0.000000e+00
bigcom4          0.000000e+00  4.857226e-19
bigcom6          0.000000e+00  0.000000e+00
bigcom8          0.000000e+00  0.000000e+00
bigcom9          0.000000e+00  0.000000e+00
bigcom11         0.000000e+00  0.000000e+00
bigcom13         0.000000e+00  0.000000e+00
bigcom15         0.000000e+00  0.000000e+00
bigcom16         0.000000e+00  0.000000e+00
bigcom21         0.000000e+00  0.000000e+00
bigcom22         2.624672e-05  3.124060e-02
bigcom24         0.000000e+00  0.000000e+00
bigcom26         0.000000e+00  0.000000e+00
bigcom28         0.000000e+00  0.000000e+00
bigcom30         0.000000e+00  0.000000e+00
bigcom31         0.000000e+00  0.000000e+00
bigcom32         0.000000e+00  0.000000e+00
bigcom33         0.000000e+00  0.000000e+00
bigcom34         0.000000e+00  0.000000e+00
bigcom36         0.000000e+00  0.000000e+00
bigcom37         0.000000e+00  0.000000e+00
bigcom38         0.000000e+00  0.000000e+00
bigcom39         0.000000e+00  0.000000e+00
bigcom40         0.000000e+00  0.000000e+00
bigcom43         0.000000e+00  0.000000e+00
bigcom44         0.000000e+00  0.000000e+00
bigcom46         0.000000e+00  0.000000e+00
bigcom47         0.000000e+00  0.000000e+00
bigcom49         0.000000e+00  0.000000e+00
bigcom50         0.000000e+00  0.000000e+00
bigcom51         0.000000e+00  0.000000e+00
bigcom52         0.000000e+00  0.000000e+00
bigcom54         0.000000e+00  0.000000e+00
bigcom56         0.000000e+00  0.000000e+00
bigcom62         0.000000e+00  0.000000e+00
bigcom66         0.000000e+00  0.000000e+00
bigcom68         0.000000e+00  0.000000e+00
bigcom69         0.000000e+00  0.000000e+00
bigcom71         0.000000e+00  0.000000e+00
bigcom72         0.000000e+00  0.000000e+00
bigcom73         0.000000e+00  6.938894e-20
bigcom74         0.000000e+00  0.000000e+00
bigcom75         0.000000e+00  0.000000e+00
bigcom76         0.000000e+00  0.000000e+00
bigcom77         0.000000e+00  0.000000e+00
bigcom79         0.000000e+00  0.000000e+00
bigcom80         0.000000e+00  0.000000e+00
bigcom82         0.000000e+00  0.000000e+00
bigcom83         0.000000e+00  0.000000e+00
bigcom84         0.000000e+00  0.000000e+00
bigcom85         0.000000e+00  0.000000e+00
bigcom87         0.000000e+00  0.000000e+00
bigcom89         0.000000e+00  0.000000e+00
bigcom91         0.000000e+00  0.000000e+00
bigcom92         0.000000e+00  6.938894e-20
bigcom93         0.000000e+00  0.000000e+00
bigcom96         0.000000e+00  0.000000e+00
bigcom97         0.000000e+00  6.938894e-20
bigcom98         0.000000e+00  0.000000e+00
bigcom99         0.000000e+00  0.000000e+00
bigcom101        0.000000e+00  0.000000e+00
bigcom104        0.000000e+00  0.000000e+00
bigcom106        0.000000e+00  0.000000e+00
bigcom109        0.000000e+00  0.000000e+00
bigcom113        0.000000e+00  0.000000e+00
bigcom116        0.000000e+00  0.000000e+00
bigcom120        0.000000e+00  0.000000e+00
bigcom123        0.000000e+00  0.000000e+00
bigcom126        0.000000e+00  0.000000e+00
bigcom127        0.000000e+00  0.000000e+00
bigcom137        0.000000e+00  0.000000e+00
bigcom139        0.000000e+00  0.000000e+00
bigcom140        0.000000e+00  0.000000e+00
bigcom143        0.000000e+00  0.000000e+00
bigcom145        0.000000e+00  0.000000e+00
bigcom146        0.000000e+00  0.000000e+00
bigcom147        0.000000e+00  0.000000e+00
bigcom149        0.000000e+00  0.000000e+00
bigcom153        0.000000e+00  0.000000e+00
bigcom154        0.000000e+00  0.000000e+00
bigcom156        0.000000e+00  0.000000e+00
bigcom157        0.000000e+00  0.000000e+00
bigcom158        0.000000e+00  0.000000e+00
bigcom160        0.000000e+00  0.000000e+00
bigcom161        0.000000e+00  0.000000e+00
bigcom162        0.000000e+00  0.000000e+00
bigcom164        0.000000e+00  0.000000e+00
bigcom166        0.000000e+00  0.000000e+00
bigcom167        0.000000e+00  6.938894e-20
bigcom171        0.000000e+00  0.000000e+00
bigcom173        0.000000e+00  0.000000e+00
bigcom175        0.000000e+00  0.000000e+00
bigcom176        0.000000e+00  0.000000e+00
bigcom177        0.000000e+00  0.000000e+00
bigcom178        0.000000e+00  0.000000e+00
bigcom180        0.000000e+00  0.000000e+00
bigcom181        0.000000e+00  6.938894e-20
bigcom184        0.000000e+00  0.000000e+00
bigcom186        0.000000e+00  0.000000e+00
bigcom187        0.000000e+00  0.000000e+00
bigcom189        0.000000e+00  0.000000e+00
bigcom194        0.000000e+00  0.000000e+00
bigcom195        0.000000e+00  0.000000e+00
bigcom196        0.000000e+00  0.000000e+00
bigcom204        0.000000e+00  0.000000e+00
bigcom205        0.000000e+00  0.000000e+00
bigcom212        0.000000e+00  0.000000e+00
bigcom214        0.000000e+00  0.000000e+00
bigcom222        0.000000e+00  0.000000e+00
bigcom223        0.000000e+00  0.000000e+00
bigcom226        0.000000e+00  0.000000e+00
bigcom227        0.000000e+00  0.000000e+00
bigcom229        0.000000e+00  0.000000e+00
bigcom233        0.000000e+00  0.000000e+00
bigcom236        0.000000e+00  0.000000e+00
bigcom237        0.000000e+00  0.000000e+00
bigcom246        0.000000e+00  0.000000e+00
bigcom248        0.000000e+00  0.000000e+00
bigcom249        0.000000e+00  0.000000e+00
bigcom250        0.000000e+00  0.000000e+00
bigcom254        0.000000e+00  0.000000e+00
bigcom266        0.000000e+00  0.000000e+00
bigcom269        0.000000e+00  0.000000e+00
bigcom272        0.000000e+00  0.000000e+00
bigcom274        0.000000e+00  0.000000e+00
bigcom281        0.000000e+00  0.000000e+00
bigcom291        0.000000e+00  0.000000e+00
bigcom292        0.000000e+00  0.000000e+00
bigcom295        0.000000e+00  0.000000e+00
bigcom299        0.000000e+00  0.000000e+00
bigcom301        0.000000e+00  0.000000e+00
bigcom306        0.000000e+00  0.000000e+00
bigcom309        0.000000e+00  0.000000e+00
bigcom314        0.000000e+00  0.000000e+00
bigcom321        0.000000e+00  0.000000e+00
bigcom341        0.000000e+00  0.000000e+00
bigcom350        0.000000e+00  0.000000e+00
bigcom353        0.000000e+00  0.000000e+00
bigcom359        0.000000e+00  0.000000e+00
bigcom363        0.000000e+00  0.000000e+00
bigcom365        0.000000e+00  0.000000e+00
bigcom385        0.000000e+00  0.000000e+00
bigcom386        0.000000e+00  0.000000e+00
bigcom408        0.000000e+00  0.000000e+00
bigcom412        0.000000e+00  0.000000e+00
bigcom480        0.000000e+00  0.000000e+00
spin_vertex      6.305160e-05  2.729252e-01
membership_s1   -1.070755e-04  2.492765e-02
membership_s3    0.000000e+00  0.000000e+00
membership_s4    0.000000e+00  0.000000e+00
membership_s5    7.832898e-05  3.588442e-02
membership_s6    0.000000e+00  1.084202e-21
membership_s7    0.000000e+00  0.000000e+00
membership_s8    0.000000e+00  0.000000e+00
membership_s9    0.000000e+00  0.000000e+00
membership_s11   0.000000e+00  0.000000e+00
membership_s12   0.000000e+00  0.000000e+00
membership_s14   0.000000e+00  0.000000e+00
membership_s15   0.000000e+00  0.000000e+00
membership_s16   0.000000e+00  0.000000e+00
membership_s17   0.000000e+00  0.000000e+00
membership_s18   0.000000e+00  0.000000e+00
membership_s20   0.000000e+00  0.000000e+00
membership_s21   0.000000e+00  0.000000e+00
membership_s22   0.000000e+00  0.000000e+00
membership_s24   0.000000e+00  0.000000e+00
membership_s25   0.000000e+00  0.000000e+00
membership_s26   0.000000e+00  0.000000e+00
membership_s27   0.000000e+00  0.000000e+00
membership_s28   0.000000e+00  0.000000e+00
membership_s30   0.000000e+00  0.000000e+00
membership_s31   0.000000e+00  0.000000e+00
membership_s32   0.000000e+00  6.162874e-02
membership_s33   0.000000e+00  0.000000e+00
membership_s36   1.962473e-04  9.252169e-02
membership_s37   0.000000e+00  0.000000e+00
V1               1.285931e-03  1.873414e-02
V2               9.734693e-04  1.738122e-01
pdi              5.263158e-05  1.428571e-02
adhesion         2.595966e-03  2.344681e-01
cohesion         2.246624e-03  6.162027e-02
inner            1.062670e-03  2.910188e-01
outer            1.288660e-04  4.420177e-02
ioratio          1.200103e-03  4.354938e-01
comsize          7.165616e-04  3.779823e-02
[1] "Dataset: high_targets Model GLM, run: 5 of 5 2015-06-18 11:57:58"
[1] "glmnet variable coefficients"
                     [,1]          [,2]
(Intercept)     -4.850075  6.147110e+03
graph0           0.000000 -1.473120e-03
graph1           0.000000  0.000000e+00
graph2           0.000000  0.000000e+00
graph3           0.000000  0.000000e+00
graph4           0.000000  0.000000e+00
graph5           0.000000  1.363189e-04
graph6           0.000000  0.000000e+00
graph7           0.000000  0.000000e+00
graph8           0.000000  0.000000e+00
graph9           0.000000  0.000000e+00
graph10          0.000000  0.000000e+00
graph11          0.000000  0.000000e+00
graph12          0.000000  0.000000e+00
graph13          0.000000  0.000000e+00
graph14          0.000000  0.000000e+00
graph15          0.000000  1.472357e-07
graph16          0.000000  0.000000e+00
graph17          0.000000  0.000000e+00
graph18          0.000000 -2.711624e-07
graph19          0.000000  0.000000e+00
graph20          0.000000 -4.794320e-06
graph21          0.000000  0.000000e+00
graph22          0.000000  0.000000e+00
graph23          0.000000 -2.712472e-06
graph24          0.000000  0.000000e+00
graph25          0.000000  0.000000e+00
graph26          0.000000  0.000000e+00
graph27          0.000000  0.000000e+00
graph28          0.000000  0.000000e+00
graph29          0.000000 -6.273575e-04
orbit0           0.000000 -1.393607e-03
orbit1           0.000000  0.000000e+00
orbit2           0.000000  0.000000e+00
orbit3           0.000000  0.000000e+00
orbit4           0.000000  0.000000e+00
orbit5           0.000000  0.000000e+00
orbit6           0.000000  0.000000e+00
orbit7           0.000000  0.000000e+00
orbit8           0.000000  1.285733e-04
orbit9           0.000000 -7.701714e-06
orbit10          0.000000  0.000000e+00
orbit11          0.000000  0.000000e+00
orbit12          0.000000  1.244419e-05
orbit13          0.000000  0.000000e+00
orbit14          0.000000  0.000000e+00
orbit15          0.000000  0.000000e+00
orbit16          0.000000  2.893018e-10
orbit17          0.000000  0.000000e+00
orbit18          0.000000 -5.399400e-08
orbit19          0.000000  1.711368e-09
orbit20          0.000000 -9.913798e-11
orbit21          0.000000  0.000000e+00
orbit22          0.000000  0.000000e+00
orbit23          0.000000  0.000000e+00
orbit24          0.000000  0.000000e+00
orbit25          0.000000  2.028398e-07
orbit26          0.000000  0.000000e+00
orbit27          0.000000  3.270996e-06
orbit28          0.000000  8.434271e-13
orbit29          0.000000  0.000000e+00
orbit30          0.000000  0.000000e+00
orbit31          0.000000  0.000000e+00
orbit32          0.000000  9.518316e-09
orbit33          0.000000  0.000000e+00
orbit34          0.000000  1.859878e-07
orbit35          0.000000 -1.688477e-05
orbit36          0.000000  1.241270e-06
orbit37          0.000000 -8.639551e-07
orbit38          0.000000  0.000000e+00
orbit39          0.000000 -2.166563e-08
orbit40          0.000000  0.000000e+00
orbit41          0.000000 -1.803684e-06
orbit42          0.000000  0.000000e+00
orbit43          0.000000  0.000000e+00
orbit44          0.000000 -9.925176e-07
orbit45          0.000000  7.378791e-06
orbit46          0.000000  0.000000e+00
orbit47          0.000000  0.000000e+00
orbit48          0.000000  0.000000e+00
orbit49          0.000000 -1.368636e-05
orbit50          0.000000 -3.574183e-06
orbit51          0.000000  0.000000e+00
orbit52          0.000000  4.268378e-05
orbit53          0.000000  0.000000e+00
orbit54          0.000000  5.528626e-06
orbit55          0.000000 -4.516970e-06
orbit56          0.000000 -1.130954e-04
orbit57          0.000000 -3.548845e-06
orbit58          0.000000 -3.199334e-06
orbit59          0.000000  4.692750e-06
orbit60          0.000000  0.000000e+00
orbit61          0.000000 -9.773690e-07
orbit62          0.000000 -1.937156e-04
orbit63          0.000000 -3.082077e-05
orbit64          0.000000  2.376321e-04
orbit65          0.000000  2.040730e-04
orbit66          0.000000  0.000000e+00
orbit67          0.000000 -3.698334e-06
orbit68          0.000000  0.000000e+00
orbit69          0.000000  1.441636e-04
orbit70          0.000000  1.220772e-04
orbit71          0.000000 -6.344131e-10
orbit72          0.000000 -5.984653e-04
AP               0.000000 -5.331671e-01
bet              0.000000  0.000000e+00
ecc              0.000000 -1.357450e-01
eccrad           0.000000 -8.264493e-01
close            0.000000  0.000000e+00
constraint       0.000000  0.000000e+00
coreness         0.000000  1.042336e+00
knn              0.000000  0.000000e+00
hubscore         0.000000  0.000000e+00
pagerank         0.000000 -1.970654e+02
trans            0.000000 -4.471179e+01
evcent           0.000000  0.000000e+00
first            0.000000 -1.513660e-03
upto_second      0.000000  0.000000e+00
upto_third       0.000000  0.000000e+00
upto_fourth      0.000000  1.520452e-02
upto_fifth       0.000000  0.000000e+00
upto_sixth       0.000000 -4.788555e-01
second           0.000000  0.000000e+00
third            0.000000  8.662175e-04
fourth           0.000000  0.000000e+00
fifth            0.000000 -2.244342e-02
sixth            0.000000 -5.256398e-03
ratio1           0.000000  6.164431e-02
ratio2           0.000000 -1.456708e-01
ratio3           0.000000  0.000000e+00
ratio4           0.000000 -3.439261e+01
ratio5           0.000000  1.592760e+01
ratio6           0.000000  7.014652e+00
selfinter        0.000000  3.902757e-01
walktrap_vertex  0.000000 -7.814000e-01
bigcom1          0.000000  2.583929e+00
bigcom2          0.000000  0.000000e+00
bigcom3          0.000000 -1.390399e+00
bigcom4          0.000000  1.317423e+00
bigcom6          0.000000  0.000000e+00
bigcom8          0.000000 -1.783808e+00
bigcom9          0.000000  0.000000e+00
bigcom11         0.000000  0.000000e+00
bigcom13         0.000000  0.000000e+00
bigcom15         0.000000  0.000000e+00
bigcom16         0.000000  0.000000e+00
bigcom21         0.000000  0.000000e+00
bigcom22         0.000000 -9.992834e-01
bigcom24         0.000000  0.000000e+00
bigcom26         0.000000  0.000000e+00
bigcom28         0.000000  0.000000e+00
bigcom30         0.000000 -1.305770e+00
bigcom31         0.000000  0.000000e+00
bigcom32         0.000000  0.000000e+00
bigcom33         0.000000  0.000000e+00
bigcom34         0.000000  0.000000e+00
bigcom36         0.000000  0.000000e+00
bigcom37         0.000000  0.000000e+00
bigcom38         0.000000  0.000000e+00
bigcom39         0.000000  0.000000e+00
bigcom40         0.000000 -8.247351e-01
bigcom43         0.000000  0.000000e+00
bigcom44         0.000000  0.000000e+00
bigcom46         0.000000  0.000000e+00
bigcom47         0.000000  0.000000e+00
bigcom49         0.000000  0.000000e+00
bigcom50         0.000000  0.000000e+00
bigcom51         0.000000  0.000000e+00
bigcom52         0.000000  0.000000e+00
bigcom54         0.000000  0.000000e+00
bigcom56         0.000000  0.000000e+00
bigcom62         0.000000  0.000000e+00
bigcom66         0.000000  0.000000e+00
bigcom68         0.000000  0.000000e+00
bigcom69         0.000000  0.000000e+00
bigcom71         0.000000  0.000000e+00
bigcom72         0.000000  0.000000e+00
bigcom73         0.000000  0.000000e+00
bigcom74         0.000000  0.000000e+00
bigcom75         0.000000  0.000000e+00
bigcom76         0.000000  0.000000e+00
bigcom77         0.000000  0.000000e+00
bigcom79         0.000000  0.000000e+00
bigcom80         0.000000  0.000000e+00
bigcom82         0.000000  0.000000e+00
bigcom83         0.000000  0.000000e+00
bigcom84         0.000000  0.000000e+00
bigcom85         0.000000  0.000000e+00
bigcom87         0.000000  0.000000e+00
bigcom89         0.000000  0.000000e+00
bigcom91         0.000000  0.000000e+00
bigcom92         0.000000  0.000000e+00
bigcom93         0.000000  0.000000e+00
bigcom96         0.000000  0.000000e+00
bigcom97         0.000000  0.000000e+00
bigcom98         0.000000  0.000000e+00
bigcom99         0.000000  0.000000e+00
bigcom101        0.000000  0.000000e+00
bigcom104        0.000000  0.000000e+00
bigcom106        0.000000  0.000000e+00
bigcom109        0.000000  0.000000e+00
bigcom113        0.000000  0.000000e+00
bigcom116        0.000000  0.000000e+00
bigcom120        0.000000  0.000000e+00
bigcom123        0.000000  0.000000e+00
bigcom126        0.000000  0.000000e+00
bigcom127        0.000000  0.000000e+00
bigcom137        0.000000  0.000000e+00
bigcom139        0.000000  0.000000e+00
bigcom140        0.000000  0.000000e+00
bigcom143        0.000000  0.000000e+00
bigcom145        0.000000  0.000000e+00
bigcom146        0.000000  0.000000e+00
bigcom147        0.000000  0.000000e+00
bigcom149        0.000000  0.000000e+00
bigcom153        0.000000  0.000000e+00
bigcom154        0.000000  0.000000e+00
bigcom156        0.000000  0.000000e+00
bigcom157        0.000000  0.000000e+00
bigcom158        0.000000  0.000000e+00
bigcom160        0.000000  0.000000e+00
bigcom161        0.000000  0.000000e+00
bigcom162        0.000000  0.000000e+00
bigcom164        0.000000  0.000000e+00
bigcom166        0.000000  0.000000e+00
bigcom167        0.000000 -6.103953e-07
bigcom171        0.000000  0.000000e+00
bigcom173        0.000000  0.000000e+00
bigcom175        0.000000  0.000000e+00
bigcom176        0.000000  0.000000e+00
bigcom177        0.000000  0.000000e+00
bigcom178        0.000000  0.000000e+00
bigcom180        0.000000  0.000000e+00
bigcom181        0.000000  0.000000e+00
bigcom184        0.000000  0.000000e+00
bigcom186        0.000000  0.000000e+00
bigcom187        0.000000  0.000000e+00
bigcom189        0.000000  0.000000e+00
bigcom194        0.000000  0.000000e+00
bigcom195        0.000000  0.000000e+00
bigcom196        0.000000  0.000000e+00
bigcom204        0.000000  0.000000e+00
bigcom205        0.000000  0.000000e+00
bigcom212        0.000000  0.000000e+00
bigcom214        0.000000  0.000000e+00
bigcom222        0.000000  0.000000e+00
bigcom223        0.000000  0.000000e+00
bigcom226        0.000000  0.000000e+00
bigcom227        0.000000  0.000000e+00
bigcom229        0.000000  0.000000e+00
bigcom233        0.000000  0.000000e+00
bigcom236        0.000000  0.000000e+00
bigcom237        0.000000  0.000000e+00
bigcom246        0.000000  0.000000e+00
bigcom248        0.000000  0.000000e+00
bigcom249        0.000000  0.000000e+00
bigcom250        0.000000  0.000000e+00
bigcom254        0.000000  0.000000e+00
bigcom266        0.000000  0.000000e+00
bigcom269        0.000000  0.000000e+00
bigcom272        0.000000  0.000000e+00
bigcom274        0.000000  0.000000e+00
bigcom281        0.000000  0.000000e+00
bigcom291        0.000000  0.000000e+00
bigcom292        0.000000  0.000000e+00
bigcom295        0.000000  0.000000e+00
bigcom299        0.000000  0.000000e+00
bigcom301        0.000000  0.000000e+00
bigcom306        0.000000  0.000000e+00
bigcom309        0.000000  0.000000e+00
bigcom314        0.000000  0.000000e+00
bigcom321        0.000000  0.000000e+00
bigcom341        0.000000  0.000000e+00
bigcom350        0.000000  0.000000e+00
bigcom353        0.000000  0.000000e+00
bigcom359        0.000000  0.000000e+00
bigcom363        0.000000  0.000000e+00
bigcom365        0.000000  0.000000e+00
bigcom385        0.000000  0.000000e+00
bigcom386        0.000000  0.000000e+00
bigcom408        0.000000  0.000000e+00
bigcom412        0.000000  0.000000e+00
bigcom480        0.000000  0.000000e+00
spin_vertex      0.000000  1.935974e+00
membership_s1    0.000000  4.158967e+00
membership_s3    0.000000  0.000000e+00
membership_s4    0.000000 -1.850681e+00
membership_s5    0.000000  4.112697e+00
membership_s6    0.000000  0.000000e+00
membership_s7    0.000000  0.000000e+00
membership_s8    0.000000  0.000000e+00
membership_s9    0.000000  0.000000e+00
membership_s11   0.000000  0.000000e+00
membership_s12   0.000000  0.000000e+00
membership_s14   0.000000  0.000000e+00
membership_s15   0.000000  0.000000e+00
membership_s16   0.000000  0.000000e+00
membership_s17   0.000000  0.000000e+00
membership_s18   0.000000  0.000000e+00
membership_s20   0.000000  0.000000e+00
membership_s21   0.000000  0.000000e+00
membership_s22   0.000000  0.000000e+00
membership_s24   0.000000  0.000000e+00
membership_s25   0.000000  0.000000e+00
membership_s26   0.000000  0.000000e+00
membership_s27   0.000000 -1.272000e+00
membership_s28   0.000000  0.000000e+00
membership_s30   0.000000 -3.022057e+00
membership_s31   0.000000  0.000000e+00
membership_s32   0.000000  3.148806e+00
membership_s33   0.000000  0.000000e+00
membership_s36   0.000000  3.615944e+00
membership_s37   0.000000  0.000000e+00
V1               0.000000  0.000000e+00
V2               0.000000  2.020460e+01
pdi              0.000000 -5.746144e+02
adhesion         0.000000 -3.066287e-04
cohesion         0.000000  6.485782e-04
inner            0.000000  2.750284e-04
outer            0.000000 -1.802062e-04
ioratio          0.000000 -4.559861e+00
comsize          0.000000 -1.282429e-03
[1] "Dataset: high_targets Model GBM, refit model on training data 2015-06-18 11:58:02"
Iter   TrainDeviance   ValidDeviance   StepSize   Improve
     1        0.0965            -nan     0.0100   -0.0002
     2        0.0907            -nan     0.0100    0.0006
     3        0.0891            -nan     0.0100   -0.0001
     4        0.0866            -nan     0.0100   -0.0001
     5        0.0863            -nan     0.0100   -0.0001
     6        0.0835            -nan     0.0100    0.0004
     7        0.0825            -nan     0.0100   -0.0000
     8        0.0804            -nan     0.0100   -0.0001
     9        0.0789            -nan     0.0100    0.0001
    10        0.0776            -nan     0.0100   -0.0001
    20        0.0647            -nan     0.0100   -0.0001
    40        0.0515            -nan     0.0100   -0.0000
    60        0.0438            -nan     0.0100   -0.0000
    80        0.0392            -nan     0.0100   -0.0001
   100        0.0348            -nan     0.0100    0.0000
   120        0.0313            -nan     0.0100   -0.0000
   128        0.0299            -nan     0.0100   -0.0000

[1] "GBM variable coefficients"
                            var      rel.inf
spin_vertex         spin_vertex 1.330097e+01
orbit49                 orbit49 7.923855e+00
inner                     inner 4.991169e+00
orbit24                 orbit24 4.811123e+00
V2                           V2 4.792258e+00
orbit18                 orbit18 4.604772e+00
ratio4                   ratio4 4.119405e+00
ioratio                 ioratio 3.775902e+00
membership_s31   membership_s31 3.639081e+00
outer                     outer 3.003511e+00
knn                         knn 2.246423e+00
third                     third 2.179410e+00
walktrap_vertex walktrap_vertex 1.993826e+00
ratio5                   ratio5 1.843901e+00
graph22                 graph22 1.733074e+00
comsize                 comsize 1.692134e+00
fourth                   fourth 1.652564e+00
pagerank               pagerank 1.540564e+00
orbit56                 orbit56 1.485905e+00
orbit13                 orbit13 1.177841e+00
ratio6                   ratio6 1.176589e+00
graph20                 graph20 1.121578e+00
ratio1                   ratio1 1.029043e+00
adhesion               adhesion 9.057694e-01
upto_fourth         upto_fourth 8.924471e-01
orbit64                 orbit64 8.766514e-01
graph27                 graph27 8.687467e-01
graph29                 graph29 8.233033e-01
trans                     trans 7.755973e-01
orbit50                 orbit50 7.498330e-01
constraint           constraint 7.215140e-01
graph3                   graph3 7.201587e-01
orbit61                 orbit61 7.082962e-01
pdi                         pdi 7.062716e-01
graph25                 graph25 6.021760e-01
graph0                   graph0 5.887726e-01
graph14                 graph14 5.883533e-01
orbit63                 orbit63 5.731420e-01
membership_s36   membership_s36 5.664236e-01
orbit58                 orbit58 5.321674e-01
orbit33                 orbit33 5.267000e-01
upto_fifth           upto_fifth 5.073232e-01
sixth                     sixth 4.818199e-01
orbit4                   orbit4 4.573805e-01
orbit16                 orbit16 4.537758e-01
orbit52                 orbit52 4.265793e-01
orbit27                 orbit27 3.957266e-01
graph11                 graph11 3.858987e-01
orbit38                 orbit38 3.818833e-01
orbit55                 orbit55 3.781454e-01
orbit67                 orbit67 3.732325e-01
bigcom4                 bigcom4 3.712378e-01
graph15                 graph15 3.465566e-01
V1                           V1 3.385529e-01
orbit71                 orbit71 3.373200e-01
orbit60                 orbit60 3.131599e-01
graph2                   graph2 3.124020e-01
bet                         bet 3.110109e-01
cohesion               cohesion 3.050646e-01
orbit70                 orbit70 2.938230e-01
membership_s1     membership_s1 2.744710e-01
orbit48                 orbit48 2.593852e-01
orbit21                 orbit21 2.584069e-01
orbit10                 orbit10 2.572517e-01
orbit30                 orbit30 2.320240e-01
orbit25                 orbit25 2.168385e-01
graph9                   graph9 2.160478e-01
ratio2                   ratio2 2.143150e-01
orbit51                 orbit51 2.116580e-01
graph18                 graph18 2.058029e-01
orbit65                 orbit65 1.674383e-01
selfinter             selfinter 1.591713e-01
graph28                 graph28 1.404071e-01
orbit47                 orbit47 1.396235e-01
bigcom1                 bigcom1 1.245065e-01
orbit42                 orbit42 9.274411e-02
graph24                 graph24 7.887939e-02
orbit20                 orbit20 7.739051e-02
upto_sixth           upto_sixth 7.727532e-02
graph1                   graph1 7.719669e-02
orbit32                 orbit32 7.447875e-02
graph5                   graph5 7.125533e-02
orbit36                 orbit36 6.901088e-02
upto_third           upto_third 6.760197e-02
orbit23                 orbit23 6.684086e-02
orbit46                 orbit46 6.207554e-02
graph17                 graph17 6.077884e-02
graph7                   graph7 5.720244e-02
orbit39                 orbit39 4.679234e-02
orbit69                 orbit69 4.448437e-02
orbit9                   orbit9 4.159442e-02
orbit43                 orbit43 1.805126e-02
orbit12                 orbit12 1.582810e-02
graph16                 graph16 1.453497e-02
orbit15                 orbit15 1.381647e-02
orbit62                 orbit62 1.160204e-02
ratio3                   ratio3 7.616991e-03
graph12                 graph12 6.149897e-03
orbit17                 orbit17 6.129556e-03
graph10                 graph10 6.027550e-03
orbit28                 orbit28 5.498454e-03
second                   second 4.966017e-03
fifth                     fifth 2.998543e-03
orbit35                 orbit35 2.812906e-03
hubscore               hubscore 2.252842e-03
orbit40                 orbit40 1.405307e-03
orbit45                 orbit45 7.551394e-04
orbit44                 orbit44 6.315767e-04
graph8                   graph8 6.218769e-04
coreness               coreness 5.711236e-04
graph23                 graph23 4.946368e-04
orbit53                 orbit53 4.760164e-04
orbit59                 orbit59 3.442074e-04
orbit19                 orbit19 2.587897e-04
close                     close 1.753249e-04
orbit68                 orbit68 1.644432e-04
orbit22                 orbit22 1.598799e-04
orbit6                   orbit6 1.321926e-04
orbit2                   orbit2 9.483392e-05
orbit5                   orbit5 9.439415e-05
orbit66                 orbit66 6.215863e-05
graph19                 graph19 5.204117e-05
graph26                 graph26 5.011797e-05
orbit37                 orbit37 4.404080e-05
graph4                   graph4 3.915081e-05
graph6                   graph6 2.897501e-05
graph13                 graph13 0.000000e+00
graph21                 graph21 0.000000e+00
orbit0                   orbit0 0.000000e+00
orbit1                   orbit1 0.000000e+00
orbit3                   orbit3 0.000000e+00
orbit7                   orbit7 0.000000e+00
orbit8                   orbit8 0.000000e+00
orbit11                 orbit11 0.000000e+00
orbit14                 orbit14 0.000000e+00
orbit26                 orbit26 0.000000e+00
orbit29                 orbit29 0.000000e+00
orbit31                 orbit31 0.000000e+00
orbit34                 orbit34 0.000000e+00
orbit41                 orbit41 0.000000e+00
orbit54                 orbit54 0.000000e+00
orbit57                 orbit57 0.000000e+00
orbit72                 orbit72 0.000000e+00
AP                           AP 0.000000e+00
ecc                         ecc 0.000000e+00
eccrad                   eccrad 0.000000e+00
evcent                   evcent 0.000000e+00
first                     first 0.000000e+00
upto_second         upto_second 0.000000e+00
bigcom2                 bigcom2 0.000000e+00
bigcom3                 bigcom3 0.000000e+00
bigcom6                 bigcom6 0.000000e+00
bigcom8                 bigcom8 0.000000e+00
bigcom9                 bigcom9 0.000000e+00
bigcom11               bigcom11 0.000000e+00
bigcom13               bigcom13 0.000000e+00
bigcom15               bigcom15 0.000000e+00
bigcom16               bigcom16 0.000000e+00
bigcom21               bigcom21 0.000000e+00
bigcom22               bigcom22 0.000000e+00
bigcom24               bigcom24 0.000000e+00
bigcom26               bigcom26 0.000000e+00
bigcom28               bigcom28 0.000000e+00
bigcom30               bigcom30 0.000000e+00
bigcom31               bigcom31 0.000000e+00
bigcom32               bigcom32 0.000000e+00
bigcom33               bigcom33 0.000000e+00
bigcom34               bigcom34 0.000000e+00
bigcom36               bigcom36 0.000000e+00
bigcom37               bigcom37 0.000000e+00
bigcom38               bigcom38 0.000000e+00
bigcom39               bigcom39 0.000000e+00
bigcom40               bigcom40 0.000000e+00
bigcom43               bigcom43 0.000000e+00
bigcom44               bigcom44 0.000000e+00
bigcom46               bigcom46 0.000000e+00
bigcom47               bigcom47 0.000000e+00
bigcom49               bigcom49 0.000000e+00
bigcom50               bigcom50 0.000000e+00
bigcom51               bigcom51 0.000000e+00
bigcom52               bigcom52 0.000000e+00
bigcom54               bigcom54 0.000000e+00
bigcom56               bigcom56 0.000000e+00
bigcom62               bigcom62 0.000000e+00
bigcom66               bigcom66 0.000000e+00
bigcom68               bigcom68 0.000000e+00
bigcom69               bigcom69 0.000000e+00
bigcom71               bigcom71 0.000000e+00
bigcom72               bigcom72 0.000000e+00
bigcom73               bigcom73 0.000000e+00
bigcom74               bigcom74 0.000000e+00
bigcom75               bigcom75 0.000000e+00
bigcom76               bigcom76 0.000000e+00
bigcom77               bigcom77 0.000000e+00
bigcom79               bigcom79 0.000000e+00
bigcom80               bigcom80 0.000000e+00
bigcom82               bigcom82 0.000000e+00
bigcom83               bigcom83 0.000000e+00
bigcom84               bigcom84 0.000000e+00
bigcom85               bigcom85 0.000000e+00
bigcom87               bigcom87 0.000000e+00
bigcom89               bigcom89 0.000000e+00
bigcom91               bigcom91 0.000000e+00
bigcom92               bigcom92 0.000000e+00
bigcom93               bigcom93 0.000000e+00
bigcom96               bigcom96 0.000000e+00
bigcom97               bigcom97 0.000000e+00
bigcom98               bigcom98 0.000000e+00
bigcom99               bigcom99 0.000000e+00
bigcom101             bigcom101 0.000000e+00
bigcom104             bigcom104 0.000000e+00
bigcom106             bigcom106 0.000000e+00
bigcom109             bigcom109 0.000000e+00
bigcom113             bigcom113 0.000000e+00
bigcom116             bigcom116 0.000000e+00
bigcom120             bigcom120 0.000000e+00
bigcom123             bigcom123 0.000000e+00
bigcom126             bigcom126 0.000000e+00
bigcom127             bigcom127 0.000000e+00
bigcom137             bigcom137 0.000000e+00
bigcom139             bigcom139 0.000000e+00
bigcom140             bigcom140 0.000000e+00
bigcom143             bigcom143 0.000000e+00
bigcom145             bigcom145 0.000000e+00
bigcom146             bigcom146 0.000000e+00
bigcom147             bigcom147 0.000000e+00
bigcom149             bigcom149 0.000000e+00
bigcom153             bigcom153 0.000000e+00
bigcom154             bigcom154 0.000000e+00
bigcom156             bigcom156 0.000000e+00
bigcom157             bigcom157 0.000000e+00
bigcom158             bigcom158 0.000000e+00
bigcom160             bigcom160 0.000000e+00
bigcom161             bigcom161 0.000000e+00
bigcom162             bigcom162 0.000000e+00
bigcom164             bigcom164 0.000000e+00
bigcom166             bigcom166 0.000000e+00
bigcom167             bigcom167 0.000000e+00
bigcom171             bigcom171 0.000000e+00
bigcom173             bigcom173 0.000000e+00
bigcom175             bigcom175 0.000000e+00
bigcom176             bigcom176 0.000000e+00
bigcom177             bigcom177 0.000000e+00
bigcom178             bigcom178 0.000000e+00
bigcom180             bigcom180 0.000000e+00
bigcom181             bigcom181 0.000000e+00
bigcom184             bigcom184 0.000000e+00
bigcom186             bigcom186 0.000000e+00
bigcom187             bigcom187 0.000000e+00
bigcom189             bigcom189 0.000000e+00
bigcom194             bigcom194 0.000000e+00
bigcom195             bigcom195 0.000000e+00
bigcom196             bigcom196 0.000000e+00
bigcom204             bigcom204 0.000000e+00
bigcom205             bigcom205 0.000000e+00
bigcom212             bigcom212 0.000000e+00
bigcom214             bigcom214 0.000000e+00
bigcom222             bigcom222 0.000000e+00
bigcom223             bigcom223 0.000000e+00
bigcom226             bigcom226 0.000000e+00
bigcom227             bigcom227 0.000000e+00
bigcom229             bigcom229 0.000000e+00
bigcom233             bigcom233 0.000000e+00
bigcom236             bigcom236 0.000000e+00
bigcom237             bigcom237 0.000000e+00
bigcom246             bigcom246 0.000000e+00
bigcom248             bigcom248 0.000000e+00
bigcom249             bigcom249 0.000000e+00
bigcom250             bigcom250 0.000000e+00
bigcom254             bigcom254 0.000000e+00
bigcom266             bigcom266 0.000000e+00
bigcom269             bigcom269 0.000000e+00
bigcom272             bigcom272 0.000000e+00
bigcom274             bigcom274 0.000000e+00
bigcom281             bigcom281 0.000000e+00
bigcom291             bigcom291 0.000000e+00
bigcom292             bigcom292 0.000000e+00
bigcom295             bigcom295 0.000000e+00
bigcom299             bigcom299 0.000000e+00
bigcom301             bigcom301 0.000000e+00
bigcom306             bigcom306 0.000000e+00
bigcom309             bigcom309 0.000000e+00
bigcom314             bigcom314 0.000000e+00
bigcom321             bigcom321 0.000000e+00
bigcom341             bigcom341 0.000000e+00
bigcom350             bigcom350 0.000000e+00
bigcom353             bigcom353 0.000000e+00
bigcom359             bigcom359 0.000000e+00
bigcom363             bigcom363 0.000000e+00
bigcom365             bigcom365 0.000000e+00
bigcom385             bigcom385 0.000000e+00
bigcom386             bigcom386 0.000000e+00
bigcom408             bigcom408 0.000000e+00
bigcom412             bigcom412 0.000000e+00
bigcom480             bigcom480 0.000000e+00
membership_s3     membership_s3 0.000000e+00
membership_s4     membership_s4 0.000000e+00
membership_s5     membership_s5 0.000000e+00
membership_s6     membership_s6 0.000000e+00
membership_s7     membership_s7 0.000000e+00
membership_s8     membership_s8 0.000000e+00
membership_s9     membership_s9 0.000000e+00
membership_s11   membership_s11 0.000000e+00
membership_s12   membership_s12 0.000000e+00
membership_s14   membership_s14 0.000000e+00
membership_s15   membership_s15 0.000000e+00
membership_s16   membership_s16 0.000000e+00
membership_s17   membership_s17 0.000000e+00
membership_s18   membership_s18 0.000000e+00
membership_s20   membership_s20 0.000000e+00
membership_s21   membership_s21 0.000000e+00
membership_s22   membership_s22 0.000000e+00
membership_s24   membership_s24 0.000000e+00
membership_s25   membership_s25 0.000000e+00
membership_s26   membership_s26 0.000000e+00
membership_s27   membership_s27 0.000000e+00
membership_s28   membership_s28 0.000000e+00
membership_s30   membership_s30 0.000000e+00
membership_s32   membership_s32 0.000000e+00
membership_s33   membership_s33 0.000000e+00
membership_s37   membership_s37 0.000000e+00
[1] "All"
[1] 0.9998531
[1] 5.746478
[1] "Dataset: high_targets Model RF, refit model on training data 2015-06-18 11:58:17"
     |      Out-of-bag   |
Tree |      MSE  %Var(y) |
   1 |  0.01935   221.72 |
   2 |  0.02373   271.85 |
   3 |  0.01876   214.87 |
   4 |  0.01769   202.69 |
   5 |  0.01602   183.50 |
   6 |  0.01461   167.34 |
   7 |  0.01349   154.48 |
   8 |  0.01276   146.14 |
   9 |  0.01254   143.64 |
  10 |  0.01213   138.98 |
  11 |   0.0123   140.90 |
  12 |  0.01222   139.99 |
  13 |  0.01181   135.33 |
  14 |  0.01181   135.28 |
  15 |  0.01181   135.31 |
  16 |   0.0116   132.90 |
  17 |   0.0113   129.43 |
  18 |  0.01135   130.06 |
  19 |  0.01093   125.17 |
  20 |  0.01069   122.40 |
  21 |  0.01061   121.53 |
  22 |  0.01049   120.20 |
  23 |  0.01043   119.45 |
  24 |  0.01048   120.08 |
  25 |  0.01047   119.98 |
  26 |  0.01044   119.62 |
  27 |  0.01037   118.80 |
  28 |  0.01029   117.85 |
  29 |  0.01026   117.50 |
  30 |  0.01022   117.05 |
  31 |  0.01025   117.41 |
  32 |  0.01025   117.37 |
  33 |  0.01025   117.39 |
  34 |  0.01024   117.35 |
  35 |  0.01022   117.02 |
  36 |   0.0102   116.86 |
  37 |  0.01016   116.34 |
  38 |  0.01012   115.94 |
  39 |  0.01011   115.78 |
  40 |  0.01007   115.36 |
  41 |  0.01006   115.29 |
  42 |     0.01   114.55 |
  43 |  0.01001   114.64 |
  44 |  0.01001   114.69 |
  45 |  0.01008   115.46 |
  46 |   0.0101   115.74 |
  47 |  0.01011   115.78 |
  48 |  0.01009   115.58 |
  49 |  0.01008   115.52 |
  50 |  0.01008   115.44 |
  51 |  0.01008   115.47 |
  52 |  0.01007   115.32 |
  53 | 0.009963   114.13 |
  54 | 0.009965   114.16 |
  55 | 0.009977   114.29 |
  56 | 0.009958   114.07 |
  57 | 0.009931   113.77 |
  58 | 0.009916   113.59 |
  59 | 0.009933   113.79 |
  60 | 0.009923   113.67 |
  61 | 0.009908   113.50 |
  62 | 0.009921   113.65 |
  63 | 0.009931   113.77 |
  64 |   0.0099   113.41 |
  65 | 0.009896   113.36 |
  66 | 0.009907   113.49 |
  67 | 0.009889   113.28 |
  68 | 0.009892   113.31 |
  69 | 0.009889   113.28 |
  70 |  0.00987   113.07 |
  71 | 0.009852   112.86 |
  72 |  0.00987   113.06 |
  73 | 0.009865   113.01 |
  74 | 0.009839   112.71 |
  75 | 0.009852   112.86 |
  76 | 0.009849   112.82 |
  77 | 0.009824   112.54 |
  78 | 0.009814   112.43 |
  79 | 0.009819   112.49 |
  80 | 0.009853   112.87 |
  81 | 0.009876   113.14 |
  82 | 0.009892   113.32 |
  83 | 0.009893   113.32 |
  84 | 0.009831   112.62 |
  85 | 0.009822   112.52 |
  86 | 0.009826   112.56 |
  87 | 0.009825   112.54 |
  88 | 0.009808   112.35 |
  89 |  0.00984   112.72 |
  90 | 0.009848   112.81 |
  91 | 0.009827   112.58 |
  92 | 0.009832   112.63 |
  93 | 0.009832   112.63 |
  94 | 0.009799   112.25 |
  95 | 0.009757   111.77 |
  96 | 0.009758   111.79 |
  97 | 0.009753   111.73 |
  98 | 0.009732   111.48 |
  99 | 0.009741   111.59 |
 100 | 0.009737   111.54 |
[1] "Random Forest variable coefficients"
                      %IncMSE IncNodePurity
graph0           4.669675e-05  3.096325e-02
graph1           3.114785e-04  3.391109e-02
graph2           7.866273e-05  1.200000e-02
graph3           0.000000e+00  2.807018e-03
graph4           1.842955e-06  8.206638e-02
graph5           3.915951e-04  3.695952e-02
graph6           1.983409e-04  2.317460e-02
graph7           2.779677e-04  3.334088e-02
graph8           1.601750e-05  3.742278e-03
graph9           1.476887e-04  2.317582e-02
graph10          1.532709e-04  1.753028e-02
graph11          1.339593e-04  3.709557e-02
graph12          1.321324e-03  1.230015e-01
graph13          0.000000e+00  4.948299e-18
graph14          2.087683e-05  1.773810e-02
graph15          1.834970e-03  7.764358e-02
graph16          0.000000e+00  3.858676e-17
graph17          1.406208e-03  1.708561e-02
graph18          0.000000e+00  2.310218e-17
graph19          1.049965e-03  9.870619e-02
graph20          1.037402e-03  9.964566e-02
graph21          6.493383e-05  2.623974e-02
graph22          2.461701e-03  7.264690e-02
graph23          0.000000e+00  4.111186e-17
graph24          0.000000e+00  3.568543e-17
graph25          1.177559e-03  5.734573e-02
graph26          1.079914e-04  9.800000e-03
graph27          1.070664e-05  2.235663e-02
graph28          8.347982e-04  3.288863e-02
graph29         -2.178649e-05  3.363636e-02
orbit0           4.196907e-04  6.014610e-02
orbit1           4.454343e-05  2.307692e-02
orbit2          -1.003261e-05  2.580087e-02
orbit3           4.504505e-04  1.224641e-03
orbit4           8.430440e-04  8.460571e-02
orbit5           2.832244e-04  9.803922e-03
orbit6           1.673110e-05  1.904762e-02
orbit7           0.000000e+00  1.886512e-19
orbit8           8.174271e-04  1.035782e-01
orbit9           0.000000e+00  2.400000e-02
orbit10          0.000000e+00  1.333569e-19
orbit11          0.000000e+00  7.222846e-17
orbit12          4.395604e-05  1.468449e-01
orbit13          1.595319e-03  7.471606e-02
orbit14          2.336991e-03  2.560995e-02
orbit15          1.299950e-03  8.136358e-02
orbit16          8.564292e-05  2.459091e-02
orbit17          0.000000e+00  8.333333e-03
orbit18          6.418505e-04  2.043134e-01
orbit19          4.701312e-04  3.425926e-02
orbit20          4.571429e-05  1.900214e-03
orbit21          4.945055e-05  1.687500e-02
orbit22          2.628598e-04  5.016667e-02
orbit23          9.446967e-05  2.843791e-02
orbit24          1.291329e-03  3.707863e-01
orbit25          1.855164e-03  1.876861e-01
orbit26          0.000000e+00  8.673617e-21
orbit27          7.967563e-04  6.286448e-02
orbit28          2.625883e-04  2.615385e-02
orbit29          1.691022e-03  1.429026e-01
orbit30          6.550218e-05  2.525253e-02
orbit31          7.624645e-05  5.871802e-02
orbit32         -6.414955e-05  2.101154e-02
orbit33          1.677222e-04  7.748494e-02
orbit34          1.794559e-03  3.052153e-02
orbit35          0.000000e+00  7.152590e-17
orbit36          3.496794e-04  1.337545e-03
orbit37          1.952054e-04  1.082929e-01
orbit38          1.979301e-04  6.926558e-02
orbit39          1.192170e-04  5.759181e-02
orbit40          4.048409e-04  3.854489e-02
orbit41          5.284694e-04  3.844769e-02
orbit42          2.237796e-03  3.941630e-02
orbit43          0.000000e+00  2.430781e-18
orbit44          3.498408e-04  4.659158e-02
orbit45          2.644451e-04  7.992326e-02
orbit46          1.753105e-03  1.138980e-01
orbit47          4.157991e-04  2.314448e-02
orbit48          1.667969e-03  3.417880e-02
orbit49          8.973200e-04  1.933691e-01
orbit50          4.657740e-04  9.712210e-02
orbit51          2.674249e-04  5.490439e-02
orbit52          3.435310e-04  5.501519e-02
orbit53          2.397806e-04  3.588235e-02
orbit54          3.048364e-03  1.514459e-01
orbit55          5.340089e-04  1.617459e-02
orbit56          2.314478e-04  5.911914e-02
orbit57          3.811045e-04  5.450683e-02
orbit58          1.113714e-03  9.493099e-02
orbit59          4.034039e-04  2.040367e-01
orbit60          1.507726e-03  5.314591e-02
orbit61          1.192966e-03  3.361733e-02
orbit62          6.925933e-05  4.628532e-02
orbit63         -2.132196e-05  4.437500e-02
orbit64          5.852281e-04  8.919267e-02
orbit65          3.831767e-04  1.323526e-01
orbit66          0.000000e+00  3.905246e-02
orbit67          1.195175e-03  9.850995e-03
orbit68         -1.092860e-04  1.763530e-01
orbit69          0.000000e+00  7.888655e-17
orbit70          1.918628e-04  2.689511e-01
orbit71          5.260465e-04  1.328386e-02
orbit72          0.000000e+00  1.090057e-17
AP               0.000000e+00  2.168404e-21
bet              2.403714e-04  8.819789e-02
ecc              0.000000e+00  0.000000e+00
eccrad           0.000000e+00  1.301043e-20
close            8.830022e-05  1.600000e-02
constraint       1.558543e-03  6.916645e-02
coreness         4.058453e-04  3.136251e-02
knn              7.208414e-04  9.491750e-02
hubscore         2.685289e-04  4.828571e-02
pagerank         5.349490e-04  1.659854e-01
trans            1.336094e-04  8.507597e-02
evcent           2.231121e-05  1.822368e-02
first            5.383296e-05  1.325758e-02
upto_second      4.434590e-06  1.642857e-03
upto_third      -2.136752e-05  8.888889e-03
upto_fourth      0.000000e+00  3.086507e-17
upto_fifth       6.115521e-05  5.910594e-02
upto_sixth       2.366929e-03  6.967614e-02
second           1.502146e-04  2.401544e-02
third            5.014500e-04  4.902153e-02
fourth           5.512124e-04  5.157696e-02
fifth            1.084460e-04  3.038321e-02
sixth            4.354738e-05  3.924389e-02
ratio1           1.232881e-04  8.812031e-02
ratio2           1.861803e-04  7.483062e-02
ratio3           1.083003e-03  9.821508e-02
ratio4           2.887934e-04  1.366579e-01
ratio5          -1.815607e-04  1.544377e-01
ratio6           2.999080e-04  5.326651e-02
selfinter       -4.376368e-05  1.714286e-02
walktrap_vertex  1.917205e-04  2.468470e-01
bigcom1          4.808082e-05  4.717297e-02
bigcom2          0.000000e+00  0.000000e+00
bigcom3          0.000000e+00  2.168404e-21
bigcom4          8.602151e-05  2.310924e-02
bigcom6          0.000000e+00  0.000000e+00
bigcom8          0.000000e+00  0.000000e+00
bigcom9          0.000000e+00  2.168404e-21
bigcom11         0.000000e+00  0.000000e+00
bigcom13         0.000000e+00  0.000000e+00
bigcom15         0.000000e+00  0.000000e+00
bigcom16         0.000000e+00  0.000000e+00
bigcom21         0.000000e+00  4.336809e-21
bigcom22         0.000000e+00  3.294186e-02
bigcom24         0.000000e+00  0.000000e+00
bigcom26         0.000000e+00  0.000000e+00
bigcom28         0.000000e+00  0.000000e+00
bigcom30         0.000000e+00  0.000000e+00
bigcom31         0.000000e+00  0.000000e+00
bigcom32         0.000000e+00  0.000000e+00
bigcom33         0.000000e+00  0.000000e+00
bigcom34         0.000000e+00  0.000000e+00
bigcom36         0.000000e+00  0.000000e+00
bigcom37         0.000000e+00  0.000000e+00
bigcom38         0.000000e+00  0.000000e+00
bigcom39         0.000000e+00  0.000000e+00
bigcom40         0.000000e+00  4.336809e-21
bigcom43         0.000000e+00  0.000000e+00
bigcom44         0.000000e+00  2.168404e-21
bigcom46         0.000000e+00  0.000000e+00
bigcom47         0.000000e+00  0.000000e+00
bigcom49         0.000000e+00  0.000000e+00
bigcom50         0.000000e+00  0.000000e+00
bigcom51         0.000000e+00  0.000000e+00
bigcom52         0.000000e+00  0.000000e+00
bigcom54         0.000000e+00  0.000000e+00
bigcom56         0.000000e+00  0.000000e+00
bigcom62         0.000000e+00  0.000000e+00
bigcom66         0.000000e+00  0.000000e+00
bigcom68         0.000000e+00  0.000000e+00
bigcom69         0.000000e+00  0.000000e+00
bigcom71         0.000000e+00  0.000000e+00
bigcom72         0.000000e+00  0.000000e+00
bigcom73         0.000000e+00  0.000000e+00
bigcom74         0.000000e+00  0.000000e+00
bigcom75         0.000000e+00  0.000000e+00
bigcom76         0.000000e+00  0.000000e+00
bigcom77         0.000000e+00  0.000000e+00
bigcom79         0.000000e+00  0.000000e+00
bigcom80         0.000000e+00  0.000000e+00
bigcom82         0.000000e+00  0.000000e+00
bigcom83         0.000000e+00  0.000000e+00
bigcom84         0.000000e+00  0.000000e+00
bigcom85         0.000000e+00  0.000000e+00
bigcom87         0.000000e+00  0.000000e+00
bigcom89         0.000000e+00  0.000000e+00
bigcom91         0.000000e+00  0.000000e+00
bigcom92         0.000000e+00  0.000000e+00
bigcom93         0.000000e+00  0.000000e+00
bigcom96         0.000000e+00  0.000000e+00
bigcom97         0.000000e+00  0.000000e+00
bigcom98         0.000000e+00  0.000000e+00
bigcom99         0.000000e+00  0.000000e+00
bigcom101        0.000000e+00  0.000000e+00
bigcom104        0.000000e+00  0.000000e+00
bigcom106        0.000000e+00  0.000000e+00
bigcom109        0.000000e+00  0.000000e+00
bigcom113        0.000000e+00  0.000000e+00
bigcom116        0.000000e+00  0.000000e+00
bigcom120        0.000000e+00  0.000000e+00
bigcom123        0.000000e+00  0.000000e+00
bigcom126        0.000000e+00  0.000000e+00
bigcom127        0.000000e+00  0.000000e+00
bigcom137        0.000000e+00  0.000000e+00
bigcom139        0.000000e+00  0.000000e+00
bigcom140        0.000000e+00  0.000000e+00
bigcom143        0.000000e+00  0.000000e+00
bigcom145        0.000000e+00  0.000000e+00
bigcom146        0.000000e+00  0.000000e+00
bigcom147        0.000000e+00  0.000000e+00
bigcom149        0.000000e+00  0.000000e+00
bigcom153        0.000000e+00  0.000000e+00
bigcom154        0.000000e+00  0.000000e+00
bigcom156        0.000000e+00  0.000000e+00
bigcom157        0.000000e+00  0.000000e+00
bigcom158        0.000000e+00  0.000000e+00
bigcom160        0.000000e+00  0.000000e+00
bigcom161        0.000000e+00  0.000000e+00
bigcom162        0.000000e+00  0.000000e+00
bigcom164        0.000000e+00  0.000000e+00
bigcom166        0.000000e+00  0.000000e+00
bigcom167        0.000000e+00  0.000000e+00
bigcom171        0.000000e+00  0.000000e+00
bigcom173        0.000000e+00  0.000000e+00
bigcom175        0.000000e+00  0.000000e+00
bigcom176        0.000000e+00  0.000000e+00
bigcom177        0.000000e+00  0.000000e+00
bigcom178        0.000000e+00  0.000000e+00
bigcom180        0.000000e+00  0.000000e+00
bigcom181        0.000000e+00  0.000000e+00
bigcom184        0.000000e+00  0.000000e+00
bigcom186        0.000000e+00  0.000000e+00
bigcom187        0.000000e+00  0.000000e+00
bigcom189        0.000000e+00  0.000000e+00
bigcom194        0.000000e+00  0.000000e+00
bigcom195        0.000000e+00  0.000000e+00
bigcom196        0.000000e+00  0.000000e+00
bigcom204        0.000000e+00  0.000000e+00
bigcom205        0.000000e+00  0.000000e+00
bigcom212        0.000000e+00  0.000000e+00
bigcom214        0.000000e+00  0.000000e+00
bigcom222        0.000000e+00  0.000000e+00
bigcom223        0.000000e+00  0.000000e+00
bigcom226        0.000000e+00  0.000000e+00
bigcom227        0.000000e+00  0.000000e+00
bigcom229        0.000000e+00  0.000000e+00
bigcom233        0.000000e+00  0.000000e+00
bigcom236        0.000000e+00  0.000000e+00
bigcom237        0.000000e+00  0.000000e+00
bigcom246        0.000000e+00  0.000000e+00
bigcom248        0.000000e+00  0.000000e+00
bigcom249        0.000000e+00  0.000000e+00
bigcom250        0.000000e+00  0.000000e+00
bigcom254        0.000000e+00  0.000000e+00
bigcom266        0.000000e+00  0.000000e+00
bigcom269        0.000000e+00  0.000000e+00
bigcom272        0.000000e+00  0.000000e+00
bigcom274        0.000000e+00  0.000000e+00
bigcom281        0.000000e+00  0.000000e+00
bigcom291        0.000000e+00  0.000000e+00
bigcom292        0.000000e+00  0.000000e+00
bigcom295        0.000000e+00  0.000000e+00
bigcom299        0.000000e+00  0.000000e+00
bigcom301        0.000000e+00  0.000000e+00
bigcom306        0.000000e+00  0.000000e+00
bigcom309        0.000000e+00  0.000000e+00
bigcom314        0.000000e+00  0.000000e+00
bigcom321        0.000000e+00  0.000000e+00
bigcom341        0.000000e+00  0.000000e+00
bigcom350        0.000000e+00  0.000000e+00
bigcom353        0.000000e+00  0.000000e+00
bigcom359        0.000000e+00  0.000000e+00
bigcom363        0.000000e+00  0.000000e+00
bigcom365        0.000000e+00  0.000000e+00
bigcom385        0.000000e+00  0.000000e+00
bigcom386        0.000000e+00  0.000000e+00
bigcom408        0.000000e+00  0.000000e+00
bigcom412        0.000000e+00  0.000000e+00
bigcom480        0.000000e+00  0.000000e+00
spin_vertex      3.099113e-04  5.186387e-01
membership_s1   -6.677347e-05  1.466810e-02
membership_s3    0.000000e+00  0.000000e+00
membership_s4    0.000000e+00  0.000000e+00
membership_s5    9.744112e-05  2.095142e-02
membership_s6    0.000000e+00  0.000000e+00
membership_s7    0.000000e+00  0.000000e+00
membership_s8    0.000000e+00  0.000000e+00
membership_s9    0.000000e+00  0.000000e+00
membership_s11   0.000000e+00  0.000000e+00
membership_s12   0.000000e+00  0.000000e+00
membership_s14   0.000000e+00  0.000000e+00
membership_s15   0.000000e+00  0.000000e+00
membership_s16   0.000000e+00  0.000000e+00
membership_s17   0.000000e+00  0.000000e+00
membership_s18   0.000000e+00  2.168404e-21
membership_s20   0.000000e+00  0.000000e+00
membership_s21   0.000000e+00  0.000000e+00
membership_s22   0.000000e+00  0.000000e+00
membership_s24   0.000000e+00  0.000000e+00
membership_s25   0.000000e+00  0.000000e+00
membership_s26   0.000000e+00  0.000000e+00
membership_s27   0.000000e+00  0.000000e+00
membership_s28   0.000000e+00  0.000000e+00
membership_s30   2.983686e-04  5.078752e-02
membership_s31   1.013188e-04  4.667918e-02
membership_s32   0.000000e+00  3.490476e-02
membership_s33   0.000000e+00  0.000000e+00
membership_s36   4.826312e-04  5.782164e-02
membership_s37   0.000000e+00  0.000000e+00
V1               1.133669e-03  1.594158e-01
V2               6.945547e-04  2.873885e-01
pdi              1.306645e-04  1.714286e-02
adhesion         4.152741e-03  1.068759e-01
cohesion         4.490530e-03  1.436758e-01
inner            2.342221e-03  3.362774e-01
outer            2.557863e-04  2.154999e-01
ioratio          1.997762e-03  5.057952e-01
comsize          7.283333e-04  9.340295e-02
                            var      rel.inf
spin_vertex         spin_vertex 1.330097e+01
orbit49                 orbit49 7.923855e+00
inner                     inner 4.991169e+00
orbit24                 orbit24 4.811123e+00
V2                           V2 4.792258e+00
orbit18                 orbit18 4.604772e+00
ratio4                   ratio4 4.119405e+00
ioratio                 ioratio 3.775902e+00
membership_s31   membership_s31 3.639081e+00
outer                     outer 3.003511e+00
knn                         knn 2.246423e+00
third                     third 2.179410e+00
walktrap_vertex walktrap_vertex 1.993826e+00
ratio5                   ratio5 1.843901e+00
graph22                 graph22 1.733074e+00
comsize                 comsize 1.692134e+00
fourth                   fourth 1.652564e+00
pagerank               pagerank 1.540564e+00
orbit56                 orbit56 1.485905e+00
orbit13                 orbit13 1.177841e+00
ratio6                   ratio6 1.176589e+00
graph20                 graph20 1.121578e+00
ratio1                   ratio1 1.029043e+00
adhesion               adhesion 9.057694e-01
upto_fourth         upto_fourth 8.924471e-01
orbit64                 orbit64 8.766514e-01
graph27                 graph27 8.687467e-01
graph29                 graph29 8.233033e-01
trans                     trans 7.755973e-01
orbit50                 orbit50 7.498330e-01
constraint           constraint 7.215140e-01
graph3                   graph3 7.201587e-01
orbit61                 orbit61 7.082962e-01
pdi                         pdi 7.062716e-01
graph25                 graph25 6.021760e-01
graph0                   graph0 5.887726e-01
graph14                 graph14 5.883533e-01
orbit63                 orbit63 5.731420e-01
membership_s36   membership_s36 5.664236e-01
orbit58                 orbit58 5.321674e-01
orbit33                 orbit33 5.267000e-01
upto_fifth           upto_fifth 5.073232e-01
sixth                     sixth 4.818199e-01
orbit4                   orbit4 4.573805e-01
orbit16                 orbit16 4.537758e-01
orbit52                 orbit52 4.265793e-01
orbit27                 orbit27 3.957266e-01
graph11                 graph11 3.858987e-01
orbit38                 orbit38 3.818833e-01
orbit55                 orbit55 3.781454e-01
orbit67                 orbit67 3.732325e-01
bigcom4                 bigcom4 3.712378e-01
graph15                 graph15 3.465566e-01
V1                           V1 3.385529e-01
orbit71                 orbit71 3.373200e-01
orbit60                 orbit60 3.131599e-01
graph2                   graph2 3.124020e-01
bet                         bet 3.110109e-01
cohesion               cohesion 3.050646e-01
orbit70                 orbit70 2.938230e-01
membership_s1     membership_s1 2.744710e-01
orbit48                 orbit48 2.593852e-01
orbit21                 orbit21 2.584069e-01
orbit10                 orbit10 2.572517e-01
orbit30                 orbit30 2.320240e-01
orbit25                 orbit25 2.168385e-01
graph9                   graph9 2.160478e-01
ratio2                   ratio2 2.143150e-01
orbit51                 orbit51 2.116580e-01
graph18                 graph18 2.058029e-01
orbit65                 orbit65 1.674383e-01
selfinter             selfinter 1.591713e-01
graph28                 graph28 1.404071e-01
orbit47                 orbit47 1.396235e-01
bigcom1                 bigcom1 1.245065e-01
orbit42                 orbit42 9.274411e-02
graph24                 graph24 7.887939e-02
orbit20                 orbit20 7.739051e-02
upto_sixth           upto_sixth 7.727532e-02
graph1                   graph1 7.719669e-02
orbit32                 orbit32 7.447875e-02
graph5                   graph5 7.125533e-02
orbit36                 orbit36 6.901088e-02
upto_third           upto_third 6.760197e-02
orbit23                 orbit23 6.684086e-02
orbit46                 orbit46 6.207554e-02
graph17                 graph17 6.077884e-02
graph7                   graph7 5.720244e-02
orbit39                 orbit39 4.679234e-02
orbit69                 orbit69 4.448437e-02
orbit9                   orbit9 4.159442e-02
orbit43                 orbit43 1.805126e-02
orbit12                 orbit12 1.582810e-02
graph16                 graph16 1.453497e-02
orbit15                 orbit15 1.381647e-02
orbit62                 orbit62 1.160204e-02
ratio3                   ratio3 7.616991e-03
graph12                 graph12 6.149897e-03
orbit17                 orbit17 6.129556e-03
graph10                 graph10 6.027550e-03
orbit28                 orbit28 5.498454e-03
second                   second 4.966017e-03
fifth                     fifth 2.998543e-03
orbit35                 orbit35 2.812906e-03
hubscore               hubscore 2.252842e-03
orbit40                 orbit40 1.405307e-03
orbit45                 orbit45 7.551394e-04
orbit44                 orbit44 6.315767e-04
graph8                   graph8 6.218769e-04
coreness               coreness 5.711236e-04
graph23                 graph23 4.946368e-04
orbit53                 orbit53 4.760164e-04
orbit59                 orbit59 3.442074e-04
orbit19                 orbit19 2.587897e-04
close                     close 1.753249e-04
orbit68                 orbit68 1.644432e-04
orbit22                 orbit22 1.598799e-04
orbit6                   orbit6 1.321926e-04
orbit2                   orbit2 9.483392e-05
orbit5                   orbit5 9.439415e-05
orbit66                 orbit66 6.215863e-05
graph19                 graph19 5.204117e-05
graph26                 graph26 5.011797e-05
orbit37                 orbit37 4.404080e-05
graph4                   graph4 3.915081e-05
graph6                   graph6 2.897501e-05
graph13                 graph13 0.000000e+00
graph21                 graph21 0.000000e+00
orbit0                   orbit0 0.000000e+00
orbit1                   orbit1 0.000000e+00
orbit3                   orbit3 0.000000e+00
orbit7                   orbit7 0.000000e+00
orbit8                   orbit8 0.000000e+00
orbit11                 orbit11 0.000000e+00
orbit14                 orbit14 0.000000e+00
orbit26                 orbit26 0.000000e+00
orbit29                 orbit29 0.000000e+00
orbit31                 orbit31 0.000000e+00
orbit34                 orbit34 0.000000e+00
orbit41                 orbit41 0.000000e+00
orbit54                 orbit54 0.000000e+00
orbit57                 orbit57 0.000000e+00
orbit72                 orbit72 0.000000e+00
AP                           AP 0.000000e+00
ecc                         ecc 0.000000e+00
eccrad                   eccrad 0.000000e+00
evcent                   evcent 0.000000e+00
first                     first 0.000000e+00
upto_second         upto_second 0.000000e+00
bigcom2                 bigcom2 0.000000e+00
bigcom3                 bigcom3 0.000000e+00
bigcom6                 bigcom6 0.000000e+00
bigcom8                 bigcom8 0.000000e+00
bigcom9                 bigcom9 0.000000e+00
bigcom11               bigcom11 0.000000e+00
bigcom13               bigcom13 0.000000e+00
bigcom15               bigcom15 0.000000e+00
bigcom16               bigcom16 0.000000e+00
bigcom21               bigcom21 0.000000e+00
bigcom22               bigcom22 0.000000e+00
bigcom24               bigcom24 0.000000e+00
bigcom26               bigcom26 0.000000e+00
bigcom28               bigcom28 0.000000e+00
bigcom30               bigcom30 0.000000e+00
bigcom31               bigcom31 0.000000e+00
bigcom32               bigcom32 0.000000e+00
bigcom33               bigcom33 0.000000e+00
bigcom34               bigcom34 0.000000e+00
bigcom36               bigcom36 0.000000e+00
bigcom37               bigcom37 0.000000e+00
bigcom38               bigcom38 0.000000e+00
bigcom39               bigcom39 0.000000e+00
bigcom40               bigcom40 0.000000e+00
bigcom43               bigcom43 0.000000e+00
bigcom44               bigcom44 0.000000e+00
bigcom46               bigcom46 0.000000e+00
bigcom47               bigcom47 0.000000e+00
bigcom49               bigcom49 0.000000e+00
bigcom50               bigcom50 0.000000e+00
bigcom51               bigcom51 0.000000e+00
bigcom52               bigcom52 0.000000e+00
bigcom54               bigcom54 0.000000e+00
bigcom56               bigcom56 0.000000e+00
bigcom62               bigcom62 0.000000e+00
bigcom66               bigcom66 0.000000e+00
bigcom68               bigcom68 0.000000e+00
bigcom69               bigcom69 0.000000e+00
bigcom71               bigcom71 0.000000e+00
bigcom72               bigcom72 0.000000e+00
bigcom73               bigcom73 0.000000e+00
bigcom74               bigcom74 0.000000e+00
bigcom75               bigcom75 0.000000e+00
bigcom76               bigcom76 0.000000e+00
bigcom77               bigcom77 0.000000e+00
bigcom79               bigcom79 0.000000e+00
bigcom80               bigcom80 0.000000e+00
bigcom82               bigcom82 0.000000e+00
bigcom83               bigcom83 0.000000e+00
bigcom84               bigcom84 0.000000e+00
bigcom85               bigcom85 0.000000e+00
bigcom87               bigcom87 0.000000e+00
bigcom89               bigcom89 0.000000e+00
bigcom91               bigcom91 0.000000e+00
bigcom92               bigcom92 0.000000e+00
bigcom93               bigcom93 0.000000e+00
bigcom96               bigcom96 0.000000e+00
bigcom97               bigcom97 0.000000e+00
bigcom98               bigcom98 0.000000e+00
bigcom99               bigcom99 0.000000e+00
bigcom101             bigcom101 0.000000e+00
bigcom104             bigcom104 0.000000e+00
bigcom106             bigcom106 0.000000e+00
bigcom109             bigcom109 0.000000e+00
bigcom113             bigcom113 0.000000e+00
bigcom116             bigcom116 0.000000e+00
bigcom120             bigcom120 0.000000e+00
bigcom123             bigcom123 0.000000e+00
bigcom126             bigcom126 0.000000e+00
bigcom127             bigcom127 0.000000e+00
bigcom137             bigcom137 0.000000e+00
bigcom139             bigcom139 0.000000e+00
bigcom140             bigcom140 0.000000e+00
bigcom143             bigcom143 0.000000e+00
bigcom145             bigcom145 0.000000e+00
bigcom146             bigcom146 0.000000e+00
bigcom147             bigcom147 0.000000e+00
bigcom149             bigcom149 0.000000e+00
bigcom153             bigcom153 0.000000e+00
bigcom154             bigcom154 0.000000e+00
bigcom156             bigcom156 0.000000e+00
bigcom157             bigcom157 0.000000e+00
bigcom158             bigcom158 0.000000e+00
bigcom160             bigcom160 0.000000e+00
bigcom161             bigcom161 0.000000e+00
bigcom162             bigcom162 0.000000e+00
bigcom164             bigcom164 0.000000e+00
bigcom166             bigcom166 0.000000e+00
bigcom167             bigcom167 0.000000e+00
bigcom171             bigcom171 0.000000e+00
bigcom173             bigcom173 0.000000e+00
bigcom175             bigcom175 0.000000e+00
bigcom176             bigcom176 0.000000e+00
bigcom177             bigcom177 0.000000e+00
bigcom178             bigcom178 0.000000e+00
bigcom180             bigcom180 0.000000e+00
bigcom181             bigcom181 0.000000e+00
bigcom184             bigcom184 0.000000e+00
bigcom186             bigcom186 0.000000e+00
bigcom187             bigcom187 0.000000e+00
bigcom189             bigcom189 0.000000e+00
bigcom194             bigcom194 0.000000e+00
bigcom195             bigcom195 0.000000e+00
bigcom196             bigcom196 0.000000e+00
bigcom204             bigcom204 0.000000e+00
bigcom205             bigcom205 0.000000e+00
bigcom212             bigcom212 0.000000e+00
bigcom214             bigcom214 0.000000e+00
bigcom222             bigcom222 0.000000e+00
bigcom223             bigcom223 0.000000e+00
bigcom226             bigcom226 0.000000e+00
bigcom227             bigcom227 0.000000e+00
bigcom229             bigcom229 0.000000e+00
bigcom233             bigcom233 0.000000e+00
bigcom236             bigcom236 0.000000e+00
bigcom237             bigcom237 0.000000e+00
bigcom246             bigcom246 0.000000e+00
bigcom248             bigcom248 0.000000e+00
bigcom249             bigcom249 0.000000e+00
bigcom250             bigcom250 0.000000e+00
bigcom254             bigcom254 0.000000e+00
bigcom266             bigcom266 0.000000e+00
bigcom269             bigcom269 0.000000e+00
bigcom272             bigcom272 0.000000e+00
bigcom274             bigcom274 0.000000e+00
bigcom281             bigcom281 0.000000e+00
bigcom291             bigcom291 0.000000e+00
bigcom292             bigcom292 0.000000e+00
bigcom295             bigcom295 0.000000e+00
bigcom299             bigcom299 0.000000e+00
bigcom301             bigcom301 0.000000e+00
bigcom306             bigcom306 0.000000e+00
bigcom309             bigcom309 0.000000e+00
bigcom314             bigcom314 0.000000e+00
bigcom321             bigcom321 0.000000e+00
bigcom341             bigcom341 0.000000e+00
bigcom350             bigcom350 0.000000e+00
bigcom353             bigcom353 0.000000e+00
bigcom359             bigcom359 0.000000e+00
bigcom363             bigcom363 0.000000e+00
bigcom365             bigcom365 0.000000e+00
bigcom385             bigcom385 0.000000e+00
bigcom386             bigcom386 0.000000e+00
bigcom408             bigcom408 0.000000e+00
bigcom412             bigcom412 0.000000e+00
bigcom480             bigcom480 0.000000e+00
membership_s3     membership_s3 0.000000e+00
membership_s4     membership_s4 0.000000e+00
membership_s5     membership_s5 0.000000e+00
membership_s6     membership_s6 0.000000e+00
membership_s7     membership_s7 0.000000e+00
membership_s8     membership_s8 0.000000e+00
membership_s9     membership_s9 0.000000e+00
membership_s11   membership_s11 0.000000e+00
membership_s12   membership_s12 0.000000e+00
membership_s14   membership_s14 0.000000e+00
membership_s15   membership_s15 0.000000e+00
membership_s16   membership_s16 0.000000e+00
membership_s17   membership_s17 0.000000e+00
membership_s18   membership_s18 0.000000e+00
membership_s20   membership_s20 0.000000e+00
membership_s21   membership_s21 0.000000e+00
membership_s22   membership_s22 0.000000e+00
membership_s24   membership_s24 0.000000e+00
membership_s25   membership_s25 0.000000e+00
membership_s26   membership_s26 0.000000e+00
membership_s27   membership_s27 0.000000e+00
membership_s28   membership_s28 0.000000e+00
membership_s30   membership_s30 0.000000e+00
membership_s32   membership_s32 0.000000e+00
membership_s33   membership_s33 0.000000e+00
membership_s37   membership_s37 0.000000e+00
[1] "Dataset: high_targets Model GLM, refit model on training data 2015-06-18 11:58:24"
[1] "glmnet variable coefficients"
                [,1]              [,2]                   
(Intercept)     "(Intercept)"     "6248.79548975947"     
graph0          "graph0"          "-0.0110858611033435"  
graph1          "graph1"          "0"                    
graph2          "graph2"          "0"                    
graph3          "graph3"          "0"                    
graph4          "graph4"          "0"                    
graph5          "graph5"          "7.21252607751412e-05" 
graph6          "graph6"          "0"                    
graph7          "graph7"          "0"                    
graph8          "graph8"          "0"                    
graph9          "graph9"          "1.65724635249026e-09" 
graph10         "graph10"         "0"                    
graph11         "graph11"         "0"                    
graph12         "graph12"         "0"                    
graph13         "graph13"         "0"                    
graph14         "graph14"         "0"                    
graph15         "graph15"         "3.42187936903146e-06" 
graph16         "graph16"         "0"                    
graph17         "graph17"         "-4.52218948199152e-08"
graph18         "graph18"         "-2.31792413358609e-07"
graph19         "graph19"         "0"                    
graph20         "graph20"         "-3.56389868912128e-06"
graph21         "graph21"         "0"                    
graph22         "graph22"         "-7.67312502566302e-07"
graph23         "graph23"         "-5.96252958187474e-07"
graph24         "graph24"         "0"                    
graph25         "graph25"         "4.21212166632707e-07" 
graph26         "graph26"         "7.02703995912694e-08" 
graph27         "graph27"         "0"                    
graph28         "graph28"         "0"                    
graph29         "graph29"         "-0.00107826509805188" 
orbit0          "orbit0"          "-0.010504353900788"   
orbit1          "orbit1"          "0.000118936754238328" 
orbit2          "orbit2"          "0"                    
orbit3          "orbit3"          "0"                    
orbit4          "orbit4"          "-8.56524870227647e-07"
orbit5          "orbit5"          "0"                    
orbit6          "orbit6"          "0"                    
orbit7          "orbit7"          "0"                    
orbit8          "orbit8"          "7.22765111083568e-05" 
orbit9          "orbit9"          "1.89678059231741e-05" 
orbit10         "orbit10"         "0"                    
orbit11         "orbit11"         "0"                    
orbit12         "orbit12"         "0.000188371641674436" 
orbit13         "orbit13"         "0"                    
orbit14         "orbit14"         "0"                    
orbit15         "orbit15"         "1.71851661577076e-07" 
orbit16         "orbit16"         "3.30480289157951e-09" 
orbit17         "orbit17"         "0"                    
orbit18         "orbit18"         "-5.80467973689388e-08"
orbit19         "orbit19"         "2.60174142542383e-08" 
orbit20         "orbit20"         "-6.55338335944456e-09"
orbit21         "orbit21"         "0"                    
orbit22         "orbit22"         "-5.13064686079866e-10"
orbit23         "orbit23"         "0"                    
orbit24         "orbit24"         "1.28497996773878e-06" 
orbit25         "orbit25"         "1.00210184328906e-07" 
orbit26         "orbit26"         "0"                    
orbit27         "orbit27"         "7.25884395812764e-06" 
orbit28         "orbit28"         "8.63241088070844e-08" 
orbit29         "orbit29"         "0"                    
orbit30         "orbit30"         "0"                    
orbit31         "orbit31"         "1.35173450489151e-07" 
orbit32         "orbit32"         "-2.23865472633834e-11"
orbit33         "orbit33"         "0"                    
orbit34         "orbit34"         "3.20554524568655e-06" 
orbit35         "orbit35"         "-1.18835434893055e-05"
orbit36         "orbit36"         "1.03802226168763e-06" 
orbit37         "orbit37"         "-5.04837729242404e-07"
orbit38         "orbit38"         "2.81809738982461e-09" 
orbit39         "orbit39"         "-3.22685737342493e-07"
orbit40         "orbit40"         "-1.00293345978896e-07"
orbit41         "orbit41"         "-2.99693220753197e-06"
orbit42         "orbit42"         "0"                    
orbit43         "orbit43"         "0"                    
orbit44         "orbit44"         "-3.31664729959237e-07"
orbit45         "orbit45"         "2.03960118030718e-05" 
orbit46         "orbit46"         "-3.20237811335143e-06"
orbit47         "orbit47"         "0"                    
orbit48         "orbit48"         "3.5642666933363e-08"  
orbit49         "orbit49"         "3.49011354642807e-06" 
orbit50         "orbit50"         "-4.60111897420304e-06"
orbit51         "orbit51"         "0"                    
orbit52         "orbit52"         "5.25417253358257e-06" 
orbit53         "orbit53"         "0"                    
orbit54         "orbit54"         "3.12397687747107e-05" 
orbit55         "orbit55"         "-7.67172098052675e-06"
orbit56         "orbit56"         "-0.000619406726074764"
orbit57         "orbit57"         "-3.55794342352618e-06"
orbit58         "orbit58"         "-3.23309337608438e-07"
orbit59         "orbit59"         "0"                    
orbit60         "orbit60"         "-4.23262574930017e-06"
orbit61         "orbit61"         "5.709619045413e-06"   
orbit62         "orbit62"         "-0.000111438368244446"
orbit63         "orbit63"         "-5.00503886082033e-05"
orbit64         "orbit64"         "0.000253189509249774" 
orbit65         "orbit65"         "2.38773492232369e-05" 
orbit66         "orbit66"         "0"                    
orbit67         "orbit67"         "3.21849771907251e-08" 
orbit68         "orbit68"         "-4.91583247092779e-05"
orbit69         "orbit69"         "0.00051973274465194"  
orbit70         "orbit70"         "0"                    
orbit71         "orbit71"         "0"                    
orbit72         "orbit72"         "-0.00110898082234561" 
AP              "AP"              "-0.583889383515513"   
bet             "bet"             "-4.59367119460848e-09"
ecc             "ecc"             "0"                    
eccrad          "eccrad"          "0"                    
close           "close"           "0"                    
constraint      "constraint"      "23.7502852596862"     
coreness        "coreness"        "0.978879508937363"    
knn             "knn"             "-0.0179112809421236"  
hubscore        "hubscore"        "0"                    
pagerank        "pagerank"        "-604.962944025698"    
trans           "trans"           "-49.8724262400021"    
evcent          "evcent"          "0"                    
first           "first"           "-0.0107366956763914"  
upto_second     "upto_second"     "0"                    
upto_third      "upto_third"      "2.48335206054532e-05" 
upto_fourth     "upto_fourth"     "0.00477183235261906"  
upto_fifth      "upto_fifth"      "-0.0157765554913973"  
upto_sixth      "upto_sixth"      "-0.458570843136032"   
second          "second"          "0"                    
third           "third"           "0.000248565572595057" 
fourth          "fourth"          "-8.48695244953583e-06"
fifth           "fifth"           "-0.011285670771514"   
sixth           "sixth"           "0.00451904092477855"  
ratio1          "ratio1"          "0.0452160658371037"   
ratio2          "ratio2"          "0.0189699639587129"   
ratio3          "ratio3"          "-9.10197938165653"    
ratio4          "ratio4"          "-8.41475179881891"    
ratio5          "ratio5"          "-7.19663424846722"    
ratio6          "ratio6"          "6.77864488496972"     
selfinter       "selfinter"       "-0.70529513195546"    
walktrap_vertex "walktrap_vertex" "0.0199775082733216"   
bigcom1         "bigcom1"         "1.93940327517146"     
bigcom2         "bigcom2"         "0"                    
bigcom3         "bigcom3"         "-1.3230785500622"     
bigcom4         "bigcom4"         "1.7509496124388"      
bigcom6         "bigcom6"         "0"                    
bigcom8         "bigcom8"         "-2.17852523775791"    
bigcom9         "bigcom9"         "-1.12520733735356"    
bigcom11        "bigcom11"        "0"                    
bigcom13        "bigcom13"        "-0.0804627026762171"  
bigcom15        "bigcom15"        "0"                    
bigcom16        "bigcom16"        "0"                    
bigcom21        "bigcom21"        "0"                    
bigcom22        "bigcom22"        "1.56240470905275"     
bigcom24        "bigcom24"        "0"                    
bigcom26        "bigcom26"        "0"                    
bigcom28        "bigcom28"        "-2.16362223802288"    
bigcom30        "bigcom30"        "-1.12722941154859"    
bigcom31        "bigcom31"        "0"                    
bigcom32        "bigcom32"        "0"                    
bigcom33        "bigcom33"        "0"                    
bigcom34        "bigcom34"        "0"                    
bigcom36        "bigcom36"        "0"                    
bigcom37        "bigcom37"        "0"                    
bigcom38        "bigcom38"        "0"                    
bigcom39        "bigcom39"        "0"                    
bigcom40        "bigcom40"        "-0.168334219200601"   
bigcom43        "bigcom43"        "0"                    
bigcom44        "bigcom44"        "0"                    
bigcom46        "bigcom46"        "0"                    
bigcom47        "bigcom47"        "0"                    
bigcom49        "bigcom49"        "0"                    
bigcom50        "bigcom50"        "0"                    
bigcom51        "bigcom51"        "0"                    
bigcom52        "bigcom52"        "0"                    
bigcom54        "bigcom54"        "0"                    
bigcom56        "bigcom56"        "0"                    
bigcom62        "bigcom62"        "0"                    
bigcom66        "bigcom66"        "0"                    
bigcom68        "bigcom68"        "0"                    
bigcom69        "bigcom69"        "0"                    
bigcom71        "bigcom71"        "0"                    
bigcom72        "bigcom72"        "0"                    
bigcom73        "bigcom73"        "0"                    
bigcom74        "bigcom74"        "0"                    
bigcom75        "bigcom75"        "0"                    
bigcom76        "bigcom76"        "0"                    
bigcom77        "bigcom77"        "0"                    
bigcom79        "bigcom79"        "0"                    
bigcom80        "bigcom80"        "0"                    
bigcom82        "bigcom82"        "0"                    
bigcom83        "bigcom83"        "0"                    
bigcom84        "bigcom84"        "0"                    
bigcom85        "bigcom85"        "0"                    
bigcom87        "bigcom87"        "0"                    
bigcom89        "bigcom89"        "0"                    
bigcom91        "bigcom91"        "0"                    
bigcom92        "bigcom92"        "0"                    
bigcom93        "bigcom93"        "0"                    
bigcom96        "bigcom96"        "0"                    
bigcom97        "bigcom97"        "0"                    
bigcom98        "bigcom98"        "0"                    
bigcom99        "bigcom99"        "0"                    
bigcom101       "bigcom101"       "0"                    
bigcom104       "bigcom104"       "0"                    
bigcom106       "bigcom106"       "0"                    
bigcom109       "bigcom109"       "0"                    
bigcom113       "bigcom113"       "0"                    
bigcom116       "bigcom116"       "0"                    
bigcom120       "bigcom120"       "0"                    
bigcom123       "bigcom123"       "0"                    
bigcom126       "bigcom126"       "0"                    
bigcom127       "bigcom127"       "0"                    
bigcom137       "bigcom137"       "0"                    
bigcom139       "bigcom139"       "0"                    
bigcom140       "bigcom140"       "0"                    
bigcom143       "bigcom143"       "0"                    
bigcom145       "bigcom145"       "0"                    
bigcom146       "bigcom146"       "0"                    
bigcom147       "bigcom147"       "0"                    
bigcom149       "bigcom149"       "0"                    
bigcom153       "bigcom153"       "0"                    
bigcom154       "bigcom154"       "0"                    
bigcom156       "bigcom156"       "0"                    
bigcom157       "bigcom157"       "0"                    
bigcom158       "bigcom158"       "0"                    
bigcom160       "bigcom160"       "0"                    
bigcom161       "bigcom161"       "0"                    
bigcom162       "bigcom162"       "0"                    
bigcom164       "bigcom164"       "0"                    
bigcom166       "bigcom166"       "0"                    
bigcom167       "bigcom167"       "0"                    
bigcom171       "bigcom171"       "0"                    
bigcom173       "bigcom173"       "0"                    
bigcom175       "bigcom175"       "0"                    
bigcom176       "bigcom176"       "0"                    
bigcom177       "bigcom177"       "0"                    
bigcom178       "bigcom178"       "0"                    
bigcom180       "bigcom180"       "0"                    
bigcom181       "bigcom181"       "-1.86926375428665"    
bigcom184       "bigcom184"       "0"                    
bigcom186       "bigcom186"       "0"                    
bigcom187       "bigcom187"       "0"                    
bigcom189       "bigcom189"       "0"                    
bigcom194       "bigcom194"       "0"                    
bigcom195       "bigcom195"       "0"                    
bigcom196       "bigcom196"       "0"                    
bigcom204       "bigcom204"       "0"                    
bigcom205       "bigcom205"       "0"                    
bigcom212       "bigcom212"       "0"                    
bigcom214       "bigcom214"       "0"                    
bigcom222       "bigcom222"       "0"                    
bigcom223       "bigcom223"       "0"                    
bigcom226       "bigcom226"       "0"                    
bigcom227       "bigcom227"       "0"                    
bigcom229       "bigcom229"       "0"                    
bigcom233       "bigcom233"       "0"                    
bigcom236       "bigcom236"       "0"                    
bigcom237       "bigcom237"       "0"                    
bigcom246       "bigcom246"       "0"                    
bigcom248       "bigcom248"       "0"                    
bigcom249       "bigcom249"       "0"                    
bigcom250       "bigcom250"       "0"                    
bigcom254       "bigcom254"       "0"                    
bigcom266       "bigcom266"       "0"                    
bigcom269       "bigcom269"       "0"                    
bigcom272       "bigcom272"       "0"                    
bigcom274       "bigcom274"       "0"                    
bigcom281       "bigcom281"       "0"                    
bigcom291       "bigcom291"       "0"                    
bigcom292       "bigcom292"       "0"                    
bigcom295       "bigcom295"       "0"                    
bigcom299       "bigcom299"       "0"                    
bigcom301       "bigcom301"       "0"                    
bigcom306       "bigcom306"       "0"                    
bigcom309       "bigcom309"       "0"                    
bigcom314       "bigcom314"       "0"                    
bigcom321       "bigcom321"       "-0.117478809468119"   
bigcom341       "bigcom341"       "0"                    
bigcom350       "bigcom350"       "0"                    
bigcom353       "bigcom353"       "0"                    
bigcom359       "bigcom359"       "0"                    
bigcom363       "bigcom363"       "0"                    
bigcom365       "bigcom365"       "0"                    
bigcom385       "bigcom385"       "0"                    
bigcom386       "bigcom386"       "0"                    
bigcom408       "bigcom408"       "0"                    
bigcom412       "bigcom412"       "0"                    
bigcom480       "bigcom480"       "0"                    
spin_vertex     "spin_vertex"     "0.786989177231172"    
membership_s1   "membership_s1"   "3.66436831098674"     
membership_s3   "membership_s3"   "0"                    
membership_s4   "membership_s4"   "-3.28995304607292"    
membership_s5   "membership_s5"   "2.47526691854461"     
membership_s6   "membership_s6"   "0"                    
membership_s7   "membership_s7"   "-1.48724908131957"    
membership_s8   "membership_s8"   "0"                    
membership_s9   "membership_s9"   "0"                    
membership_s11  "membership_s11"  "0"                    
membership_s12  "membership_s12"  "0"                    
membership_s14  "membership_s14"  "0"                    
membership_s15  "membership_s15"  "0"                    
membership_s16  "membership_s16"  "0"                    
membership_s17  "membership_s17"  "0"                    
membership_s18  "membership_s18"  "-0.439159417959894"   
membership_s20  "membership_s20"  "0"                    
membership_s21  "membership_s21"  "-0.00551554922470056" 
membership_s22  "membership_s22"  "0"                    
membership_s24  "membership_s24"  "0"                    
membership_s25  "membership_s25"  "0"                    
membership_s26  "membership_s26"  "0"                    
membership_s27  "membership_s27"  "-2.8352502520255"     
membership_s28  "membership_s28"  "0"                    
membership_s30  "membership_s30"  "-0.0433458218348493"  
membership_s31  "membership_s31"  "8.19087435295034"     
membership_s32  "membership_s32"  "0.650506073763686"    
membership_s33  "membership_s33"  "0"                    
membership_s36  "membership_s36"  "2.83208658212014"     
membership_s37  "membership_s37"  "0"                    
V1              "V1"              "0"                    
V2              "V2"              "23.0655203254078"     
pdi             "pdi"             "-1475.81885454519"    
adhesion        "adhesion"        "0.000165199102321342" 
cohesion        "cohesion"        "-0.00028428504267272" 
inner           "inner"           "0.000622228855299859" 
outer           "outer"           "-0.00025910406479557" 
ioratio         "ioratio"         "-2.22004558336575"    
comsize         "comsize"         "-0.00245398465671175" 
[1] "Average GBM 10 CV AUC"
[1] NaN
[[1]]
[1] 0.3271605

[[2]]
[1] 0.04230769

[[3]]
[1] NaN

[[4]]
[1] 0.8728

[[5]]
[1] 0.7361111

[1] "Average GBM 10 CV RMSE"
[1] 5.731283
[[1]]
[1] 5.667403

[[2]]
[1] 5.579953

[[3]]
[1] 5.480596

[[4]]
[1] 6.080466

[[5]]
[1] 5.847997

[1] "Average RF 10 CV AUC"
[1] NaN
[[1]]
[1] 0.436214

[[2]]
[1] 0.5653846

[[3]]
[1] NaN

[[4]]
[1] 0.7072

[[5]]
[1] 0.8410494

[1] "Average RF 10 CV RMSE"
[1] 0.09121263
[[1]]
[1] 0.09465069

[[2]]
[1] 0.06800052

[[3]]
[1] 0.0416918

[[4]]
[1] 0.1352701

[[5]]
[1] 0.11645

[1] "Average GLM 10 CV AUC"
[1] NaN
[[1]]
[1] 0.2839506

[[2]]
[1] 0.3807692

[[3]]
[1] NaN

[[4]]
[1] 0.5176

[[5]]
[1] 0.3055556

[1] "Average GLM 10 CV RMSE"
[1] 13.98941
[[1]]
[1] 13.10817

[[2]]
[1] 12.08689

[[3]]
[1] 15.70471

[[4]]
[1] 17.32386

[[5]]
[1] 11.72341

[1] "Average 10 CV AUC"
[1] NaN
[[1]]
[1] 0.2674897

[[2]]
[1] 0.3538462

[[3]]
[1] NaN

[[4]]
[1] 0.5616

[[5]]
[1] 0.3148148

[1] "Average 10 CV RMSE"
[1] 6.446075
[[1]]
[1] 6.153565

[[2]]
[1] 5.781226

[[3]]
[1] 6.909946

[[4]]
[1] 7.621676

[[5]]
[1] 5.763962

[1] "average all"
[1] 5.618339
[1] 0.9998531
