# Supplementary material for: Distinctive Behaviors of Druggable Proteins in Cellular Networks
Source: PLoS Comput Biol. 2015 Dec 23;11(12):e1004597. doi: 10.1371/journal.pcbi.1004597 (PMC4689399; doi:10.1371/journal.pcbi.1004597)
Supplement: S1 File — (ZIP) [file pcbi.1004597.s004.zip › S1_File/direct.blast.20150613.random.ppi.optimised_Target_results_low_C.txt]

[[1]]
[1] "low_C"

[1] "Dataset: low_C Model GBM, run: 1 of 10 2015-06-18 11:55:53"
Iter   TrainDeviance   ValidDeviance   StepSize   Improve
     1        0.3546            -nan     0.0100    0.0000
     2        0.3538            -nan     0.0100   -0.0000
     3        0.3532            -nan     0.0100   -0.0000
     4        0.3526            -nan     0.0100    0.0000
     5        0.3516            -nan     0.0100   -0.0000
     6        0.3508            -nan     0.0100   -0.0000
     7        0.3500            -nan     0.0100    0.0000
     8        0.3493            -nan     0.0100    0.0000
     9        0.3485            -nan     0.0100    0.0000
    10        0.3478            -nan     0.0100   -0.0001
    20        0.3409            -nan     0.0100   -0.0001
    25        0.3376            -nan     0.0100   -0.0001

[1] "GBM variable coefficients"
                            var   rel.inf
pagerank               pagerank 4.7433224
ratio5                   ratio5 4.3303338
ratio2                   ratio2 3.4002732
V1                           V1 3.2441811
orbit16                 orbit16 3.2066110
V2                           V2 2.9643493
adhesion               adhesion 2.8819516
orbit18                 orbit18 2.8583196
ioratio                 ioratio 2.4190457
fourth                   fourth 2.4091171
outer                     outer 2.3959971
graph13                 graph13 2.1449135
bet                         bet 2.0610552
graph16                 graph16 2.0275267
orbit36                 orbit36 1.9465348
orbit57                 orbit57 1.8597094
orbit19                 orbit19 1.8279481
fifth                     fifth 1.6558694
comsize                 comsize 1.6320738
cohesion               cohesion 1.5562544
orbit20                 orbit20 1.4318203
orbit37                 orbit37 1.4177590
knn                         knn 1.4162077
membership_s31   membership_s31 1.3391925
orbit27                 orbit27 1.3253539
inner                     inner 1.3112156
graph10                 graph10 1.3014516
orbit46                 orbit46 1.2945721
graph15                 graph15 1.2089412
orbit66                 orbit66 1.2023866
ratio1                   ratio1 1.1604268
orbit30                 orbit30 1.1443228
orbit28                 orbit28 1.0940818
graph14                 graph14 1.0566616
orbit40                 orbit40 1.0507471
third                     third 1.0197529
orbit21                 orbit21 0.9820478
graph12                 graph12 0.9578182
upto_sixth           upto_sixth 0.9561799
constraint           constraint 0.9502529
spin_vertex         spin_vertex 0.9006354
graph18                 graph18 0.8790319
graph19                 graph19 0.8642748
bigcom21               bigcom21 0.8633581
bigcom9                 bigcom9 0.8508897
ratio3                   ratio3 0.8423554
orbit56                 orbit56 0.8209050
orbit31                 orbit31 0.7884830
orbit17                 orbit17 0.7535397
orbit45                 orbit45 0.7418909
orbit53                 orbit53 0.7124440
graph17                 graph17 0.6796553
graph26                 graph26 0.6740707
graph11                 graph11 0.6720640
orbit48                 orbit48 0.6499182
ratio4                   ratio4 0.6225171
upto_third           upto_third 0.5745503
graph22                 graph22 0.5614622
coreness               coreness 0.5604728
orbit60                 orbit60 0.5540590
orbit1                   orbit1 0.5504145
orbit13                 orbit13 0.4900422
graph20                 graph20 0.4527140
ratio6                   ratio6 0.4427756
graph5                   graph5 0.4255624
orbit51                 orbit51 0.4244194
orbit62                 orbit62 0.4201673
graph6                   graph6 0.4101269
upto_fifth           upto_fifth 0.4070849
orbit38                 orbit38 0.4045205
orbit49                 orbit49 0.4009953
sixth                     sixth 0.3993306
graph9                   graph9 0.3930066
graph23                 graph23 0.3879193
orbit64                 orbit64 0.3832772
orbit26                 orbit26 0.3748350
graph4                   graph4 0.3664574
orbit52                 orbit52 0.3171304
orbit65                 orbit65 0.3148232
orbit24                 orbit24 0.2983986
graph2                   graph2 0.2883452
orbit61                 orbit61 0.2538707
orbit4                   orbit4 0.2328176
orbit35                 orbit35 0.2176718
orbit9                   orbit9 0.2024141
close                     close 0.1870457
membership_s7     membership_s7 0.1853349
bigcom4                 bigcom4 0.1724403
walktrap_vertex walktrap_vertex 0.1713609
AP                           AP 0.1558314
bigcom28               bigcom28 0.1157092
graph0                   graph0 0.0000000
graph1                   graph1 0.0000000
graph3                   graph3 0.0000000
graph7                   graph7 0.0000000
graph8                   graph8 0.0000000
graph21                 graph21 0.0000000
graph24                 graph24 0.0000000
graph25                 graph25 0.0000000
graph27                 graph27 0.0000000
graph28                 graph28 0.0000000
graph29                 graph29 0.0000000
orbit0                   orbit0 0.0000000
orbit2                   orbit2 0.0000000
orbit3                   orbit3 0.0000000
orbit5                   orbit5 0.0000000
orbit6                   orbit6 0.0000000
orbit7                   orbit7 0.0000000
orbit8                   orbit8 0.0000000
orbit10                 orbit10 0.0000000
orbit11                 orbit11 0.0000000
orbit12                 orbit12 0.0000000
orbit14                 orbit14 0.0000000
orbit15                 orbit15 0.0000000
orbit22                 orbit22 0.0000000
orbit23                 orbit23 0.0000000
orbit25                 orbit25 0.0000000
orbit29                 orbit29 0.0000000
orbit32                 orbit32 0.0000000
orbit33                 orbit33 0.0000000
orbit34                 orbit34 0.0000000
orbit39                 orbit39 0.0000000
orbit41                 orbit41 0.0000000
orbit42                 orbit42 0.0000000
orbit43                 orbit43 0.0000000
orbit44                 orbit44 0.0000000
orbit47                 orbit47 0.0000000
orbit50                 orbit50 0.0000000
orbit54                 orbit54 0.0000000
orbit55                 orbit55 0.0000000
orbit58                 orbit58 0.0000000
orbit59                 orbit59 0.0000000
orbit63                 orbit63 0.0000000
orbit67                 orbit67 0.0000000
orbit68                 orbit68 0.0000000
orbit69                 orbit69 0.0000000
orbit70                 orbit70 0.0000000
orbit71                 orbit71 0.0000000
orbit72                 orbit72 0.0000000
ecc                         ecc 0.0000000
eccrad                   eccrad 0.0000000
hubscore               hubscore 0.0000000
trans                     trans 0.0000000
evcent                   evcent 0.0000000
first                     first 0.0000000
upto_second         upto_second 0.0000000
upto_fourth         upto_fourth 0.0000000
second                   second 0.0000000
selfinter             selfinter 0.0000000
bigcom1                 bigcom1 0.0000000
bigcom2                 bigcom2 0.0000000
bigcom3                 bigcom3 0.0000000
bigcom6                 bigcom6 0.0000000
bigcom8                 bigcom8 0.0000000
bigcom11               bigcom11 0.0000000
bigcom13               bigcom13 0.0000000
bigcom15               bigcom15 0.0000000
bigcom16               bigcom16 0.0000000
bigcom22               bigcom22 0.0000000
bigcom24               bigcom24 0.0000000
bigcom26               bigcom26 0.0000000
bigcom30               bigcom30 0.0000000
bigcom31               bigcom31 0.0000000
bigcom32               bigcom32 0.0000000
bigcom33               bigcom33 0.0000000
bigcom34               bigcom34 0.0000000
bigcom36               bigcom36 0.0000000
bigcom37               bigcom37 0.0000000
bigcom38               bigcom38 0.0000000
bigcom39               bigcom39 0.0000000
bigcom40               bigcom40 0.0000000
bigcom43               bigcom43 0.0000000
bigcom44               bigcom44 0.0000000
bigcom46               bigcom46 0.0000000
bigcom47               bigcom47 0.0000000
bigcom49               bigcom49 0.0000000
bigcom50               bigcom50 0.0000000
bigcom51               bigcom51 0.0000000
bigcom52               bigcom52 0.0000000
bigcom54               bigcom54 0.0000000
bigcom56               bigcom56 0.0000000
bigcom62               bigcom62 0.0000000
bigcom66               bigcom66 0.0000000
bigcom68               bigcom68 0.0000000
bigcom69               bigcom69 0.0000000
bigcom71               bigcom71 0.0000000
bigcom72               bigcom72 0.0000000
bigcom73               bigcom73 0.0000000
bigcom74               bigcom74 0.0000000
bigcom75               bigcom75 0.0000000
bigcom76               bigcom76 0.0000000
bigcom77               bigcom77 0.0000000
bigcom79               bigcom79 0.0000000
bigcom80               bigcom80 0.0000000
bigcom82               bigcom82 0.0000000
bigcom83               bigcom83 0.0000000
bigcom84               bigcom84 0.0000000
bigcom85               bigcom85 0.0000000
bigcom87               bigcom87 0.0000000
bigcom89               bigcom89 0.0000000
bigcom91               bigcom91 0.0000000
bigcom92               bigcom92 0.0000000
bigcom93               bigcom93 0.0000000
bigcom96               bigcom96 0.0000000
bigcom97               bigcom97 0.0000000
bigcom98               bigcom98 0.0000000
bigcom99               bigcom99 0.0000000
bigcom101             bigcom101 0.0000000
bigcom104             bigcom104 0.0000000
bigcom106             bigcom106 0.0000000
bigcom109             bigcom109 0.0000000
bigcom113             bigcom113 0.0000000
bigcom116             bigcom116 0.0000000
bigcom120             bigcom120 0.0000000
bigcom123             bigcom123 0.0000000
bigcom126             bigcom126 0.0000000
bigcom127             bigcom127 0.0000000
bigcom137             bigcom137 0.0000000
bigcom139             bigcom139 0.0000000
bigcom140             bigcom140 0.0000000
bigcom143             bigcom143 0.0000000
bigcom145             bigcom145 0.0000000
bigcom146             bigcom146 0.0000000
bigcom147             bigcom147 0.0000000
bigcom149             bigcom149 0.0000000
bigcom153             bigcom153 0.0000000
bigcom154             bigcom154 0.0000000
bigcom156             bigcom156 0.0000000
bigcom157             bigcom157 0.0000000
bigcom158             bigcom158 0.0000000
bigcom160             bigcom160 0.0000000
bigcom161             bigcom161 0.0000000
bigcom162             bigcom162 0.0000000
bigcom164             bigcom164 0.0000000
bigcom166             bigcom166 0.0000000
bigcom167             bigcom167 0.0000000
bigcom171             bigcom171 0.0000000
bigcom173             bigcom173 0.0000000
bigcom175             bigcom175 0.0000000
bigcom176             bigcom176 0.0000000
bigcom177             bigcom177 0.0000000
bigcom178             bigcom178 0.0000000
bigcom180             bigcom180 0.0000000
bigcom181             bigcom181 0.0000000
bigcom184             bigcom184 0.0000000
bigcom186             bigcom186 0.0000000
bigcom187             bigcom187 0.0000000
bigcom189             bigcom189 0.0000000
bigcom194             bigcom194 0.0000000
bigcom195             bigcom195 0.0000000
bigcom196             bigcom196 0.0000000
bigcom204             bigcom204 0.0000000
bigcom205             bigcom205 0.0000000
bigcom212             bigcom212 0.0000000
bigcom214             bigcom214 0.0000000
bigcom222             bigcom222 0.0000000
bigcom223             bigcom223 0.0000000
bigcom226             bigcom226 0.0000000
bigcom227             bigcom227 0.0000000
bigcom229             bigcom229 0.0000000
bigcom233             bigcom233 0.0000000
bigcom236             bigcom236 0.0000000
bigcom237             bigcom237 0.0000000
bigcom246             bigcom246 0.0000000
bigcom248             bigcom248 0.0000000
bigcom249             bigcom249 0.0000000
bigcom250             bigcom250 0.0000000
bigcom254             bigcom254 0.0000000
bigcom266             bigcom266 0.0000000
bigcom269             bigcom269 0.0000000
bigcom272             bigcom272 0.0000000
bigcom274             bigcom274 0.0000000
bigcom281             bigcom281 0.0000000
bigcom291             bigcom291 0.0000000
bigcom292             bigcom292 0.0000000
bigcom295             bigcom295 0.0000000
bigcom299             bigcom299 0.0000000
bigcom301             bigcom301 0.0000000
bigcom306             bigcom306 0.0000000
bigcom309             bigcom309 0.0000000
bigcom314             bigcom314 0.0000000
bigcom321             bigcom321 0.0000000
bigcom341             bigcom341 0.0000000
bigcom350             bigcom350 0.0000000
bigcom353             bigcom353 0.0000000
bigcom359             bigcom359 0.0000000
bigcom363             bigcom363 0.0000000
bigcom365             bigcom365 0.0000000
bigcom385             bigcom385 0.0000000
bigcom386             bigcom386 0.0000000
bigcom408             bigcom408 0.0000000
bigcom412             bigcom412 0.0000000
bigcom480             bigcom480 0.0000000
membership_s1     membership_s1 0.0000000
membership_s3     membership_s3 0.0000000
membership_s4     membership_s4 0.0000000
membership_s5     membership_s5 0.0000000
membership_s6     membership_s6 0.0000000
membership_s8     membership_s8 0.0000000
membership_s9     membership_s9 0.0000000
membership_s11   membership_s11 0.0000000
membership_s12   membership_s12 0.0000000
membership_s14   membership_s14 0.0000000
membership_s15   membership_s15 0.0000000
membership_s16   membership_s16 0.0000000
membership_s17   membership_s17 0.0000000
membership_s18   membership_s18 0.0000000
membership_s20   membership_s20 0.0000000
membership_s21   membership_s21 0.0000000
membership_s22   membership_s22 0.0000000
membership_s24   membership_s24 0.0000000
membership_s25   membership_s25 0.0000000
membership_s26   membership_s26 0.0000000
membership_s27   membership_s27 0.0000000
membership_s28   membership_s28 0.0000000
membership_s30   membership_s30 0.0000000
membership_s32   membership_s32 0.0000000
membership_s33   membership_s33 0.0000000
membership_s36   membership_s36 0.0000000
membership_s37   membership_s37 0.0000000
pdi                         pdi 0.0000000
[1] "Dataset: low_C Model RF, run: 1 of 10 2015-06-18 11:56:11"
     |      Out-of-bag   |
Tree |      MSE  %Var(y) |
   1 |  0.08896   215.65 |
   2 |  0.07508   182.00 |
   3 |  0.06885   166.89 |
   4 |  0.06756   163.76 |
   5 |  0.06638   160.91 |
   6 |  0.06286   152.38 |
   7 |  0.06089   147.59 |
   8 |  0.05901   143.04 |
   9 |  0.05773   139.95 |
  10 |  0.05723   138.72 |
  11 |  0.05541   134.31 |
  12 |  0.05439   131.84 |
  13 |  0.05381   130.43 |
  14 |  0.05304   128.56 |
  15 |  0.05233   126.85 |
  16 |  0.05194   125.90 |
  17 |  0.05154   124.95 |
  18 |  0.05129   124.33 |
  19 |  0.05115   123.98 |
  20 |   0.0507   122.89 |
  21 |  0.05059   122.62 |
  22 |  0.05063   122.72 |
  23 |  0.05023   121.76 |
  24 |  0.05007   121.38 |
  25 |  0.04993   121.03 |
  26 |  0.04968   120.42 |
  27 |   0.0496   120.24 |
  28 |  0.04954   120.10 |
  29 |  0.04944   119.85 |
  30 |  0.04932   119.57 |
  31 |  0.04919   119.25 |
  32 |  0.04908   118.97 |
  33 |  0.04906   118.93 |
  34 |  0.04893   118.61 |
  35 |  0.04878   118.24 |
  36 |  0.04882   118.35 |
  37 |   0.0488   118.30 |
  38 |  0.04874   118.15 |
  39 |  0.04865   117.94 |
  40 |   0.0487   118.04 |
  41 |  0.04859   117.79 |
  42 |  0.04852   117.61 |
  43 |  0.04851   117.59 |
  44 |  0.04835   117.19 |
  45 |  0.04832   117.14 |
  46 |  0.04817   116.76 |
  47 |  0.04813   116.66 |
  48 |  0.04812   116.65 |
  49 |  0.04805   116.47 |
  50 |    0.048   116.36 |
  51 |  0.04797   116.27 |
  52 |  0.04792   116.15 |
  53 |  0.04787   116.05 |
  54 |  0.04787   116.04 |
  55 |  0.04785   115.99 |
  56 |  0.04781   115.90 |
  57 |  0.04776   115.77 |
  58 |  0.04773   115.71 |
  59 |  0.04773   115.69 |
  60 |  0.04767   115.57 |
  61 |  0.04771   115.65 |
  62 |  0.04772   115.68 |
  63 |  0.04767   115.55 |
  64 |  0.04764   115.49 |
  65 |  0.04767   115.54 |
  66 |  0.04761   115.41 |
  67 |  0.04756   115.30 |
  68 |  0.04759   115.37 |
  69 |  0.04754   115.24 |
  70 |  0.04753   115.22 |
  71 |  0.04751   115.16 |
  72 |  0.04747   115.07 |
  73 |  0.04745   115.03 |
  74 |  0.04744   115.01 |
  75 |  0.04744   115.01 |
  76 |  0.04748   115.09 |
  77 |  0.04745   115.01 |
  78 |  0.04746   115.04 |
  79 |  0.04741   114.92 |
  80 |  0.04736   114.79 |
  81 |  0.04733   114.73 |
  82 |  0.04734   114.75 |
  83 |  0.04732   114.71 |
  84 |  0.04734   114.76 |
  85 |  0.04731   114.69 |
  86 |  0.04731   114.67 |
  87 |  0.04729   114.65 |
  88 |  0.04727   114.58 |
  89 |  0.04728   114.62 |
  90 |  0.04725   114.55 |
  91 |  0.04725   114.54 |
  92 |  0.04724   114.51 |
  93 |  0.04721   114.44 |
  94 |   0.0472   114.41 |
  95 |  0.04719   114.38 |
  96 |   0.0472   114.42 |
  97 |  0.04723   114.48 |
  98 |   0.0472   114.43 |
  99 |   0.0472   114.41 |
 100 |  0.04718   114.36 |
[1] "Random Forest variable coefficients"
                      %IncMSE IncNodePurity
graph5           5.867485e-04  5.956378e-01
graph6           5.848750e-03  1.386067e+00
graph7           3.264827e-04  5.041042e-01
graph8           1.706180e-05  1.926485e-01
graph9           4.913880e-03  1.591000e+00
graph10          8.978056e-03  2.148036e+00
graph11          1.011394e-02  1.592094e+00
graph12          7.892425e-03  1.668901e+00
graph13          7.763796e-03  2.010141e+00
graph14          5.875517e-03  1.216679e+00
graph15          6.718549e-03  1.062391e+00
graph16          9.027848e-03  1.738398e+00
graph17          1.108647e-02  1.830331e+00
graph18          7.120326e-04  3.373929e-01
graph19          6.696291e-03  1.361421e+00
graph20          2.053352e-03  7.460494e-01
graph21          4.498447e-03  7.130396e-01
graph22          4.058291e-04  3.108847e-01
graph23          5.481577e-03  1.304999e+00
graph24          9.380885e-04  3.672758e-01
graph25          1.132251e-03  5.219425e-01
graph26          1.139274e-03  2.814892e-01
graph27          1.833313e-04  1.330182e-01
graph28          1.179986e-05  1.669558e-02
graph29          0.000000e+00  0.000000e+00
orbit0           5.477486e-04  2.785497e-01
orbit1           4.669097e-03  1.151197e+00
orbit2           4.077495e-04  3.966199e-01
orbit3           3.499198e-05  1.507503e-01
orbit4           6.080509e-03  1.908190e+00
orbit5           9.985788e-03  1.060622e+00
orbit6           5.304065e-03  1.329566e+00
orbit7           1.362142e-03  1.933441e-01
orbit8           1.511227e-03  6.087286e-01
orbit9           4.950318e-03  1.395770e+00
orbit10          1.062238e-03  4.183591e-01
orbit11          2.828241e-04  6.231755e-02
orbit12          8.098087e-05  1.819162e-01
orbit13         -4.543234e-06  1.252198e-01
orbit14          3.429213e-05  2.389200e-01
orbit15          9.008873e-03  2.043255e+00
orbit16          1.411770e-02  1.506038e+00
orbit17          1.841329e-02  1.467482e+00
orbit18          8.779903e-03  4.920211e+00
orbit19          3.682186e-03  1.458827e+00
orbit20          1.324278e-02  1.517960e+00
orbit21          3.978665e-03  8.739235e-01
orbit22          9.140257e-03  1.624656e+00
orbit23          1.883326e-05  4.050981e-02
orbit24          6.524663e-03  1.268753e+00
orbit25          2.979046e-03  2.639750e-01
orbit26          2.708144e-03  3.271939e-01
orbit27          8.850300e-03  2.266374e+00
orbit28          7.537029e-03  1.026060e+00
orbit29          1.090523e-03  3.143355e-01
orbit30          1.701473e-03  7.938425e-01
orbit31          9.300133e-03  1.201207e+00
orbit32          5.246846e-04  2.483484e-01
orbit33         -2.742074e-06  1.622222e-02
orbit34          1.123664e-02  1.158787e+00
orbit35          7.419410e-03  1.691752e+00
orbit36          4.949981e-03  1.434670e+00
orbit37          3.546823e-03  8.805407e-01
orbit38          1.984740e-03  6.384962e-01
orbit39          8.730943e-03  1.548177e+00
orbit40          1.914249e-03  4.201592e-01
orbit41          2.768082e-04  1.845970e-01
orbit42          3.119679e-05  1.829227e-02
orbit43          1.219451e-03  4.445300e-01
orbit44          4.323390e-06  1.657576e-02
orbit45          1.043700e-02  1.813025e+00
orbit46          1.230613e-03  5.723607e-01
orbit47          1.229693e-04  2.669143e-01
orbit48          1.007278e-03  1.278435e+00
orbit49          2.946579e-03  9.493747e-01
orbit50          2.295415e-04  5.115958e-01
orbit51          2.045640e-03  6.945831e-01
orbit52          1.191835e-03  3.868583e-01
orbit53          1.193109e-03  2.132937e-01
orbit54          8.160190e-04  3.754065e-01
orbit55          8.907159e-05  9.921287e-02
orbit56          6.326968e-03  1.416716e+00
orbit57          5.307061e-04  3.854028e-01
orbit58          2.463715e-05  4.129917e-02
orbit59          3.372436e-03  4.782632e-01
orbit60          6.919355e-05  7.597845e-02
orbit61         -6.446176e-05  2.492841e-01
orbit62          4.828832e-04  4.676573e-01
orbit63          6.677659e-04  6.245415e-01
orbit64          5.793517e-04  2.851714e-01
orbit65          1.152781e-03  4.940733e-01
orbit66          1.992856e-04  2.159069e-01
orbit67          3.073510e-05  9.423920e-02
orbit68          6.006453e-04  2.815081e-01
orbit69          0.000000e+00  1.333333e-02
orbit70          6.447854e-05  1.122210e-01
orbit71          9.628296e-06  2.400501e-02
orbit72          0.000000e+00  0.000000e+00
AP               2.672843e-05  8.201649e-02
bet              7.478511e-03  2.597039e+00
ecc              1.590080e-04  2.465310e-01
eccrad           5.711253e-05  2.133966e-01
close            4.486233e-03  1.164236e+00
constraint       4.030418e-03  1.216106e+00
coreness         2.972311e-03  7.567228e-01
knn              7.098354e-03  1.817586e+00
hubscore         5.707766e-03  1.624020e+00
pagerank         1.136699e-02  5.836688e+00
trans            2.743443e-04  4.500916e-01
evcent           5.161777e-03  1.123048e+00
first            5.754011e-04  1.859682e-01
upto_second      4.003284e-03  1.110984e+00
upto_third       5.197519e-03  1.068013e+00
upto_fourth      4.941899e-03  1.444089e+00
upto_fifth       6.007692e-03  1.163401e+00
upto_sixth       4.036724e-03  1.621921e+00
second           4.016499e-03  1.295769e+00
third            9.240979e-03  1.972527e+00
fourth           5.523124e-03  3.710282e+00
fifth            5.415536e-03  2.556007e+00
sixth            5.274262e-03  1.860716e+00
ratio1           8.302782e-03  1.936504e+00
ratio2           6.895931e-03  4.204101e+00
ratio3           6.009023e-03  2.687495e+00
ratio4           6.279838e-03  2.545531e+00
ratio5           6.472435e-03  4.790511e+00
ratio6           1.058038e-02  2.617428e+00
selfinter        2.576856e-04  4.077582e-01
walktrap_vertex  1.776052e-03  9.064496e-01
bigcom1          8.261357e-05  1.239153e-01
bigcom2          4.629175e-05  3.922138e-01
bigcom3          1.356153e-04  3.338801e-01
bigcom4          3.069485e-04  2.003755e-01
bigcom6         -9.819034e-06  7.675056e-01
bigcom8          2.299467e-05  9.504080e-02
bigcom9         -7.631545e-05  6.594286e-01
bigcom11        -3.696500e-05  5.775451e-01
bigcom13         0.000000e+00  5.603157e-18
bigcom15         0.000000e+00  2.775558e-18
bigcom16        -2.379756e-05  2.571196e-01
bigcom21         4.124472e-04  7.501827e-01
bigcom22        -1.379225e-06  1.234492e-01
bigcom24        -4.817048e-05  5.749656e-01
bigcom26         0.000000e+00  1.387779e-18
bigcom28         2.917205e-04  5.682277e-01
bigcom30        -5.437162e-06  1.943191e-01
bigcom31         0.000000e+00  1.110223e-18
bigcom32         0.000000e+00  2.220446e-18
bigcom33         0.000000e+00  0.000000e+00
bigcom34         0.000000e+00  2.220446e-18
bigcom36         0.000000e+00  1.127570e-18
bigcom37         0.000000e+00  0.000000e+00
bigcom38        -5.880046e-05  5.819715e-01
bigcom39         0.000000e+00  3.330669e-18
bigcom40         5.332916e-04  4.453572e-01
bigcom43         0.000000e+00  1.110223e-18
bigcom44         2.148266e-04  2.998348e-01
bigcom46         0.000000e+00  2.220446e-18
bigcom47         5.410327e-06  2.752884e-01
bigcom49         0.000000e+00  8.326673e-19
bigcom50        -3.028443e-06  2.544585e-01
bigcom51         0.000000e+00  0.000000e+00
bigcom52         0.000000e+00  0.000000e+00
bigcom54        -3.636241e-05  5.878480e-01
bigcom56         0.000000e+00  1.110223e-18
bigcom62         0.000000e+00  0.000000e+00
bigcom66         0.000000e+00  0.000000e+00
bigcom68         0.000000e+00  1.110223e-18
bigcom69         0.000000e+00  2.775558e-19
bigcom71         0.000000e+00  2.220446e-18
bigcom72         0.000000e+00  1.110223e-18
bigcom73         0.000000e+00  2.220446e-18
bigcom74         0.000000e+00  1.110223e-18
bigcom75         0.000000e+00  3.330669e-18
bigcom76         0.000000e+00  2.220446e-18
bigcom77         0.000000e+00  1.734723e-20
bigcom79         0.000000e+00  0.000000e+00
bigcom80         0.000000e+00  0.000000e+00
bigcom82         0.000000e+00  9.166667e-03
bigcom83         0.000000e+00  2.775558e-18
bigcom84        -1.990715e-05  6.072434e-01
bigcom85         0.000000e+00  0.000000e+00
bigcom87         0.000000e+00  1.110223e-18
bigcom89         0.000000e+00  2.498002e-18
bigcom91         0.000000e+00  0.000000e+00
bigcom92         0.000000e+00  4.440892e-18
bigcom93         0.000000e+00  2.220446e-18
bigcom96         0.000000e+00  0.000000e+00
bigcom97         0.000000e+00  3.330669e-18
bigcom98        -1.874112e-05  4.795010e-01
bigcom99         0.000000e+00  1.110223e-18
bigcom101        0.000000e+00  1.110223e-18
bigcom104        0.000000e+00  3.053113e-18
bigcom106        0.000000e+00  2.220446e-18
bigcom109       -2.632639e-06  4.996050e-01
bigcom113        1.617263e-05  3.519613e-01
bigcom116        0.000000e+00  5.551115e-19
bigcom120        0.000000e+00  0.000000e+00
bigcom123       -3.677071e-05  4.046588e-01
bigcom126        0.000000e+00  0.000000e+00
bigcom127        0.000000e+00  0.000000e+00
bigcom137        0.000000e+00  1.110223e-18
bigcom139        0.000000e+00  6.938894e-20
bigcom140        2.536137e-05  4.695019e-01
bigcom143       -5.896651e-05  2.537535e-01
bigcom145        0.000000e+00  0.000000e+00
bigcom146        0.000000e+00  2.775558e-19
bigcom147        0.000000e+00  0.000000e+00
bigcom149        0.000000e+00  0.000000e+00
bigcom153       -3.519442e-05  3.739644e-01
bigcom154        0.000000e+00  3.053113e-18
bigcom156        0.000000e+00  0.000000e+00
bigcom157        0.000000e+00  3.330669e-18
bigcom158        0.000000e+00  0.000000e+00
bigcom160        0.000000e+00  2.775558e-19
bigcom161       -3.272332e-05  6.261883e-01
bigcom162        0.000000e+00  0.000000e+00
bigcom164        0.000000e+00  2.775558e-19
bigcom166        0.000000e+00  5.551115e-19
bigcom167        0.000000e+00  2.498002e-18
bigcom171        0.000000e+00  0.000000e+00
bigcom173        0.000000e+00  4.440892e-18
bigcom175        0.000000e+00  0.000000e+00
bigcom176        6.042135e-06  7.303289e-01
bigcom177       -4.559437e-05  3.582465e-01
bigcom178        0.000000e+00  5.551115e-19
bigcom180        0.000000e+00  0.000000e+00
bigcom181        0.000000e+00  0.000000e+00
bigcom184        0.000000e+00  0.000000e+00
bigcom186        0.000000e+00  1.110223e-18
bigcom187        0.000000e+00  0.000000e+00
bigcom189        0.000000e+00  0.000000e+00
bigcom194        2.935533e-05  7.163240e-01
bigcom195        0.000000e+00  0.000000e+00
bigcom196        0.000000e+00  0.000000e+00
bigcom204        0.000000e+00  4.163336e-19
bigcom205        0.000000e+00  0.000000e+00
bigcom212        0.000000e+00  0.000000e+00
bigcom214        0.000000e+00  1.110223e-18
bigcom222        3.951972e-06  6.690925e-01
bigcom223        0.000000e+00  0.000000e+00
bigcom226        0.000000e+00  0.000000e+00
bigcom227        0.000000e+00  3.330669e-18
bigcom229        0.000000e+00  0.000000e+00
bigcom233        0.000000e+00  5.551115e-19
bigcom236        0.000000e+00  0.000000e+00
bigcom237        0.000000e+00  0.000000e+00
bigcom246        0.000000e+00  2.775558e-19
bigcom248       -4.882253e-06  6.209681e-01
bigcom249        0.000000e+00  0.000000e+00
bigcom250        0.000000e+00  5.551115e-19
bigcom254        0.000000e+00  5.551115e-19
bigcom266       -1.828457e-05  8.501054e-01
bigcom269        0.000000e+00  0.000000e+00
bigcom272        0.000000e+00  2.220446e-18
bigcom274        0.000000e+00  1.249001e-18
bigcom281        0.000000e+00  0.000000e+00
bigcom291        0.000000e+00  0.000000e+00
bigcom292        0.000000e+00  0.000000e+00
bigcom295        0.000000e+00  0.000000e+00
bigcom299        0.000000e+00  0.000000e+00
bigcom301        0.000000e+00  2.636780e-18
bigcom306        0.000000e+00  0.000000e+00
bigcom309        0.000000e+00  1.110223e-18
bigcom314        0.000000e+00  1.110223e-18
bigcom321        0.000000e+00  3.330669e-18
bigcom341        0.000000e+00  0.000000e+00
bigcom350        0.000000e+00  0.000000e+00
bigcom353        0.000000e+00  2.775558e-19
bigcom359        0.000000e+00  1.179612e-18
bigcom363        0.000000e+00  0.000000e+00
bigcom365        0.000000e+00  0.000000e+00
bigcom385       -2.456751e-05  4.396964e-01
bigcom386        0.000000e+00  0.000000e+00
bigcom408        4.386930e-07  2.211305e-01
bigcom412        0.000000e+00  0.000000e+00
bigcom480       -2.737545e-05  5.236843e-01
spin_vertex      5.795651e-04  1.137859e+00
membership_s1    6.721700e-05  2.916911e-01
membership_s3    0.000000e+00  4.163336e-19
membership_s4    2.387172e-04  4.649634e-01
membership_s5    1.344516e-04  4.255948e-01
membership_s6    1.128802e-03  5.559758e-01
membership_s7    8.780066e-05  3.433437e-01
membership_s8    0.000000e+00  1.110223e-18
membership_s9    1.345303e-05  2.852523e-01
membership_s11  -3.014155e-05  2.870443e-01
membership_s12  -2.587050e-05  5.484885e-01
membership_s14   0.000000e+00  0.000000e+00
membership_s15  -4.560298e-07  2.516239e-01
membership_s16   2.225303e-05  3.668340e-01
membership_s17   3.917953e-05  4.245809e-01
membership_s18   4.622214e-06  1.728841e-02
membership_s20  -4.504875e-05  2.945787e-01
membership_s21   6.620064e-05  3.790623e-01
membership_s22   0.000000e+00  5.828671e-18
membership_s24  -3.697710e-05  1.389956e-01
membership_s25   0.000000e+00  1.110223e-18
membership_s26   0.000000e+00  2.775558e-19
membership_s27   9.852063e-05  4.081152e-01
membership_s28   0.000000e+00  1.734723e-20
membership_s30   2.266958e-04  4.629391e-01
membership_s31   2.351693e-04  6.417395e-01
membership_s32   1.205474e-04  6.078915e-01
membership_s33   0.000000e+00  3.816392e-19
membership_s36   3.410670e-04  3.617749e-01
membership_s37   5.882028e-05  2.456617e-01
V1               6.369932e-03  5.025932e+00
V2               7.278228e-03  5.918945e+00
pdi             -4.839859e-05  1.485971e-01
adhesion         1.449179e-02  4.211980e+00
cohesion         1.270304e-02  4.452292e+00
inner            1.390155e-02  3.880134e+00
outer            8.320446e-03  4.265969e+00
ioratio          1.356105e-02  4.576378e+00
comsize          5.667934e-03  4.840258e+00
[1] "Dataset: low_C Model GLM, run: 1 of 10 2015-06-18 11:59:51"
[1] "glmnet variable coefficients"
                     [,1]          [,2]
(Intercept)     -3.099893  3.069433e-01
graph0           0.000000 -3.881388e-02
graph1           0.000000  0.000000e+00
graph2           0.000000 -3.330134e-03
graph3           0.000000  2.696124e-07
graph4           0.000000  0.000000e+00
graph5           0.000000  3.977390e-04
graph6           0.000000 -7.272786e-06
graph7           0.000000  3.210566e-04
graph8           0.000000  1.766041e-01
graph9           0.000000  2.415956e-07
graph10          0.000000  0.000000e+00
graph11          0.000000 -1.766613e-11
graph12          0.000000  0.000000e+00
graph13          0.000000 -7.002790e-06
graph14          0.000000 -1.028588e-08
graph15          0.000000  4.846610e-05
graph16          0.000000 -3.974842e-09
graph17          0.000000 -2.552781e-06
graph18          0.000000  1.219034e-04
graph19          0.000000  6.586853e-06
graph20          0.000000 -1.676110e-05
graph21          0.000000  9.920762e-06
graph22          0.000000  1.681143e-07
graph23          0.000000 -8.446162e-05
graph24          0.000000  5.409105e-05
graph25          0.000000  0.000000e+00
graph26          0.000000  0.000000e+00
graph27          0.000000 -4.159583e-03
graph28          0.000000 -3.269763e-03
graph29          0.000000 -2.936711e-01
orbit0           0.000000 -3.241702e-02
orbit1           0.000000  0.000000e+00
orbit2           0.000000 -5.121432e-02
orbit3           0.000000 -7.836050e-03
orbit4           0.000000  8.509652e-07
orbit5           0.000000  0.000000e+00
orbit6           0.000000  0.000000e+00
orbit7           0.000000 -2.123779e-02
orbit8           0.000000  1.570588e-04
orbit9           0.000000 -2.396074e-06
orbit10          0.000000 -8.483602e-05
orbit11          0.000000 -1.412548e-02
orbit12          0.000000  3.171041e-04
orbit13          0.000000 -3.028380e-03
orbit14          0.000000  1.634730e-01
orbit15          0.000000  3.956601e-07
orbit16          0.000000  0.000000e+00
orbit17          0.000000  3.311395e-08
orbit18          0.000000  1.969748e-08
orbit19          0.000000  0.000000e+00
orbit20          0.000000  1.699958e-11
orbit21          0.000000  1.067298e-04
orbit22          0.000000 -1.186685e-11
orbit23          0.000000 -6.771349e-03
orbit24          0.000000  3.648695e-07
orbit25          0.000000 -2.421869e-07
orbit26          0.000000 -2.638103e-05
orbit27          0.000000 -6.137521e-06
orbit28          0.000000 -5.657912e-05
orbit29          0.000000 -7.804671e-06
orbit30          0.000000 -9.086364e-06
orbit31          0.000000  0.000000e+00
orbit32          0.000000 -3.599875e-07
orbit33          0.000000  1.324257e-03
orbit34          0.000000  6.289792e-05
orbit35          0.000000 -6.718468e-13
orbit36          0.000000  7.557783e-05
orbit37          0.000000 -2.088610e-06
orbit38          0.000000  2.248331e-04
orbit39          0.000000 -2.594779e-06
orbit40          0.000000 -3.053756e-07
orbit41          0.000000  0.000000e+00
orbit42          0.000000  1.441956e-02
orbit43          0.000000  1.196442e-04
orbit44          0.000000 -1.073513e+00
orbit45          0.000000  1.156970e-05
orbit46          0.000000  1.735309e-07
orbit47          0.000000  9.996902e-05
orbit48          0.000000  4.543951e-04
orbit49          0.000000 -7.615275e-06
orbit50          0.000000 -6.475449e-03
orbit51          0.000000  0.000000e+00
orbit52          0.000000  8.908885e-05
orbit53          0.000000  7.470207e-04
orbit54          0.000000  6.166390e-07
orbit55          0.000000  3.092936e-03
orbit56          0.000000 -1.015180e-04
orbit57          0.000000 -1.205868e-05
orbit58          0.000000 -6.569113e-02
orbit59          0.000000  1.693831e-04
orbit60          0.000000 -3.941894e-03
orbit61          0.000000  6.422317e-01
orbit62          0.000000 -2.747841e-03
orbit63          0.000000  9.080977e-03
orbit64          0.000000  2.954312e-03
orbit65          0.000000 -8.047595e-04
orbit66          0.000000  3.967268e-03
orbit67          0.000000 -6.368207e-02
orbit68          0.000000 -5.429063e-03
orbit69          0.000000  4.961312e-01
orbit70          0.000000 -6.298402e-03
orbit71          0.000000  1.471622e-01
orbit72          0.000000 -3.041640e-01
AP               0.000000  4.613584e-01
bet              0.000000 -6.080253e-06
ecc              0.000000  6.305242e-03
eccrad           0.000000  3.907842e-02
close            0.000000  0.000000e+00
constraint       0.000000 -1.572430e-01
coreness         0.000000  1.403560e-02
knn              0.000000  0.000000e+00
hubscore         0.000000  0.000000e+00
pagerank         0.000000 -2.679053e+00
trans            0.000000  1.905264e-01
evcent           0.000000  0.000000e+00
first            0.000000 -4.203216e-02
upto_second      0.000000  0.000000e+00
upto_third       0.000000  0.000000e+00
upto_fourth      0.000000 -1.317332e-07
upto_fifth       0.000000 -9.580412e-05
upto_sixth       0.000000 -1.309885e-04
second           0.000000  0.000000e+00
third            0.000000  0.000000e+00
fourth           0.000000 -1.366230e-05
fifth            0.000000  0.000000e+00
sixth            0.000000  1.709591e-05
ratio1           0.000000  0.000000e+00
ratio2           0.000000 -8.423298e-05
ratio3           0.000000 -2.708063e-04
ratio4           0.000000 -1.555108e-03
ratio5           0.000000 -2.831033e-04
ratio6           0.000000 -1.495959e-04
selfinter        0.000000  1.105921e-01
walktrap_vertex  0.000000 -6.420342e-03
bigcom1          0.000000 -8.884200e-02
bigcom2          0.000000  7.805788e-01
bigcom3          0.000000  3.889566e-02
bigcom4          0.000000 -7.118685e-02
bigcom6          0.000000  2.915638e+00
bigcom8          0.000000 -5.438330e-01
bigcom9          0.000000  1.076909e+00
bigcom11         0.000000  1.800420e+00
bigcom13         0.000000 -1.383938e+00
bigcom15         0.000000 -1.136046e+00
bigcom16         0.000000  9.639013e-01
bigcom21         0.000000  7.692276e-01
bigcom22         0.000000 -3.137402e-01
bigcom24         0.000000  1.656969e+00
bigcom26         0.000000 -1.278226e+00
bigcom28         0.000000  3.658754e-01
bigcom30         0.000000 -1.036155e-01
bigcom31         0.000000 -9.303761e-01
bigcom32         0.000000 -1.289482e+00
bigcom33         0.000000 -6.134220e-01
bigcom34         0.000000 -6.130166e-01
bigcom36         0.000000 -1.024890e+00
bigcom37         0.000000  0.000000e+00
bigcom38         0.000000  1.665160e+00
bigcom39         0.000000 -1.094353e+00
bigcom40         0.000000 -8.458233e-02
bigcom43         0.000000 -7.743085e-01
bigcom44         0.000000 -9.521214e-03
bigcom46         0.000000 -9.002431e-01
bigcom47         0.000000  1.375356e+00
bigcom49         0.000000 -9.328322e-01
bigcom50         0.000000  9.071077e-01
bigcom51         0.000000 -6.356894e-01
bigcom52         0.000000 -4.048575e-01
bigcom54         0.000000  1.858580e+00
bigcom56         0.000000 -5.891997e-01
bigcom62         0.000000 -3.158311e-01
bigcom66         0.000000 -5.916462e-01
bigcom68         0.000000 -7.821130e-01
bigcom69         0.000000 -9.958833e-01
bigcom71         0.000000 -1.113322e+00
bigcom72         0.000000 -7.822342e-01
bigcom73         0.000000 -4.040432e-01
bigcom74         0.000000 -8.554492e-01
bigcom75         0.000000 -3.972963e-01
bigcom76         0.000000 -5.884765e-01
bigcom77         0.000000 -8.628939e-01
bigcom79         0.000000 -5.259309e-01
bigcom80         0.000000 -6.197366e-01
bigcom82         0.000000 -9.428137e-01
bigcom83         0.000000  0.000000e+00
bigcom84         0.000000  2.570582e+00
bigcom85         0.000000 -7.676140e-01
bigcom87         0.000000 -6.833544e-01
bigcom89         0.000000 -6.251704e-01
bigcom91         0.000000 -7.460488e-01
bigcom92         0.000000 -1.328965e+00
bigcom93         0.000000  0.000000e+00
bigcom96         0.000000 -6.878220e-01
bigcom97         0.000000 -8.020041e-01
bigcom98         0.000000  1.369519e+00
bigcom99         0.000000 -5.537674e-01
bigcom101        0.000000 -8.753045e-01
bigcom104        0.000000 -1.089774e+00
bigcom106        0.000000 -6.881540e-01
bigcom109        0.000000  1.551183e+00
bigcom113        0.000000  1.120050e+00
bigcom116        0.000000 -7.526589e-01
bigcom120        0.000000 -2.411429e-01
bigcom123        0.000000  1.704155e+00
bigcom126        0.000000 -7.928640e-01
bigcom127        0.000000 -1.235729e+00
bigcom137        0.000000 -4.286804e-01
bigcom139        0.000000 -4.075043e-01
bigcom140        0.000000  2.003052e+00
bigcom143        0.000000  1.604958e+00
bigcom145        0.000000 -8.638267e-01
bigcom146        0.000000 -6.645550e-01
bigcom147        0.000000 -9.260814e-01
bigcom149        0.000000  0.000000e+00
bigcom153        0.000000  1.311833e+00
bigcom154        0.000000 -1.178261e+00
bigcom156        0.000000 -7.885829e-01
bigcom157        0.000000 -6.991984e-06
bigcom158        0.000000 -6.040796e-01
bigcom160        0.000000 -6.514508e-01
bigcom161        0.000000  2.304049e+00
bigcom162        0.000000 -8.016110e-01
bigcom164        0.000000 -6.507214e-01
bigcom166        0.000000 -9.604077e-01
bigcom167        0.000000 -8.739877e-01
bigcom171        0.000000 -3.983116e-01
bigcom173        0.000000 -7.186837e-01
bigcom175        0.000000 -2.132572e-01
bigcom176        0.000000  2.219584e+00
bigcom177        0.000000  1.471145e+00
bigcom178        0.000000 -6.320088e-01
bigcom180        0.000000 -7.979985e-01
bigcom181        0.000000 -1.158565e+00
bigcom184        0.000000 -5.276529e-01
bigcom186        0.000000 -3.412257e-01
bigcom187        0.000000 -3.089092e-01
bigcom189        0.000000 -6.149991e-01
bigcom194        0.000000  1.632811e+00
bigcom195        0.000000 -1.112291e+00
bigcom196        0.000000 -4.496709e-01
bigcom204        0.000000 -8.383265e-01
bigcom205        0.000000  0.000000e+00
bigcom212        0.000000 -6.839007e-01
bigcom214        0.000000 -9.079102e-01
bigcom222        0.000000  3.851556e+00
bigcom223        0.000000  0.000000e+00
bigcom226        0.000000 -7.063620e-01
bigcom227        0.000000 -5.436216e-01
bigcom229        0.000000 -6.121799e-01
bigcom233        0.000000 -4.438564e-01
bigcom236        0.000000 -6.342918e-01
bigcom237        0.000000  0.000000e+00
bigcom246        0.000000 -1.177388e+00
bigcom248        0.000000  1.768481e+00
bigcom249        0.000000 -4.620362e-01
bigcom250        0.000000 -9.708028e-01
bigcom254        0.000000 -8.621857e-01
bigcom266        0.000000  3.182797e+00
bigcom269        0.000000 -1.052351e+00
bigcom272        0.000000 -8.069999e-01
bigcom274        0.000000 -9.298905e-01
bigcom281        0.000000 -2.286081e-01
bigcom291        0.000000 -7.389398e-01
bigcom292        0.000000 -5.274943e-01
bigcom295        0.000000 -1.603297e-01
bigcom299        0.000000 -4.984358e-01
bigcom301        0.000000 -7.267472e-01
bigcom306        0.000000 -9.642323e-01
bigcom309        0.000000 -7.458557e-01
bigcom314        0.000000 -2.550256e-01
bigcom321        0.000000 -1.272749e+00
bigcom341        0.000000 -4.925079e-02
bigcom350        0.000000 -2.251445e+00
bigcom353        0.000000 -1.250964e+00
bigcom359        0.000000 -9.137687e-01
bigcom363        0.000000 -1.203966e+00
bigcom365        0.000000 -3.658180e-01
bigcom385        0.000000  1.795945e+00
bigcom386        0.000000 -4.853280e-01
bigcom408        0.000000  1.721811e+00
bigcom412        0.000000 -6.629119e-01
bigcom480        0.000000  1.331647e+00
spin_vertex      0.000000 -2.091386e-02
membership_s1    0.000000 -4.147119e-02
membership_s3    0.000000 -1.169124e+00
membership_s4    0.000000  1.478101e-01
membership_s5    0.000000  1.810895e-01
membership_s6    0.000000  1.747368e-01
membership_s7    0.000000  1.769662e-01
membership_s8    0.000000 -9.324028e-01
membership_s9    0.000000  1.171746e+00
membership_s11   0.000000  8.227607e-01
membership_s12   0.000000  1.500289e+00
membership_s14   0.000000 -1.796968e+00
membership_s15   0.000000 -1.083012e-01
membership_s16   0.000000  1.286249e+00
membership_s17   0.000000  9.447068e-01
membership_s18   0.000000 -1.321405e-01
membership_s20   0.000000  1.129759e+00
membership_s21   0.000000 -2.783982e-02
membership_s22   0.000000 -1.125249e+00
membership_s24   0.000000  4.172988e-01
membership_s25   0.000000 -9.572402e-01
membership_s26   0.000000 -2.690408e+00
membership_s27   0.000000 -1.167542e-02
membership_s28   0.000000 -1.055762e+00
membership_s30   0.000000 -1.045853e-01
membership_s31   0.000000  4.063395e-01
membership_s32   0.000000  4.953706e-02
membership_s33   0.000000 -9.601550e-01
membership_s36   0.000000  2.598135e-01
membership_s37   0.000000  3.479554e-02
V1               0.000000  0.000000e+00
V2               0.000000 -4.285768e-01
pdi              0.000000 -1.358396e+03
adhesion         0.000000 -4.261258e-07
cohesion         0.000000  0.000000e+00
inner            0.000000  5.067464e-06
outer            0.000000  0.000000e+00
ioratio          0.000000 -2.186085e-01
comsize          0.000000  2.231288e-07
[1] "Dataset: low_C Model GBM, run: 2 of 10 2015-06-18 12:00:20"
Iter   TrainDeviance   ValidDeviance   StepSize   Improve
     1        0.3564            -nan     0.0100   -0.0000
     2        0.3557            -nan     0.0100   -0.0000
     3        0.3549            -nan     0.0100    0.0000
     4        0.3543            -nan     0.0100   -0.0000
     5        0.3535            -nan     0.0100   -0.0001
     6        0.3528            -nan     0.0100   -0.0000
     7        0.3521            -nan     0.0100    0.0000
     8        0.3516            -nan     0.0100   -0.0000
     9        0.3508            -nan     0.0100    0.0001
    10        0.3500            -nan     0.0100    0.0000
    20        0.3434            -nan     0.0100    0.0000
    25        0.3401            -nan     0.0100   -0.0000

[1] "GBM variable coefficients"
                            var   rel.inf
orbit18                 orbit18 4.9500990
pagerank               pagerank 4.9319775
ratio2                   ratio2 4.8673084
inner                     inner 3.5906313
outer                     outer 3.5884420
graph12                 graph12 3.3973327
ioratio                 ioratio 3.3372042
V2                           V2 2.9838731
graph1                   graph1 2.5392526
graph13                 graph13 2.4619566
V1                           V1 2.4529155
bet                         bet 2.3322904
ratio5                   ratio5 2.2203810
cohesion               cohesion 2.1497817
comsize                 comsize 2.1095688
ratio4                   ratio4 2.0065066
fourth                   fourth 1.7525434
sixth                     sixth 1.7104544
third                     third 1.6805622
adhesion               adhesion 1.4704071
ratio6                   ratio6 1.4380280
orbit19                 orbit19 1.3900719
upto_fifth           upto_fifth 1.3516854
upto_sixth           upto_sixth 1.3481528
orbit40                 orbit40 1.3079009
orbit35                 orbit35 1.2715140
graph4                   graph4 1.2059898
graph23                 graph23 1.1787042
orbit31                 orbit31 1.1676019
graph19                 graph19 1.1399133
graph14                 graph14 1.1250336
graph10                 graph10 1.0761456
orbit6                   orbit6 1.0461412
orbit39                 orbit39 1.0277439
trans                     trans 1.0267930
fifth                     fifth 0.9935614
spin_vertex         spin_vertex 0.9716751
orbit66                 orbit66 0.9093786
ratio3                   ratio3 0.8737153
graph26                 graph26 0.8345604
coreness               coreness 0.8225631
orbit36                 orbit36 0.7134631
orbit9                   orbit9 0.7100500
knn                         knn 0.6728757
bigcom21               bigcom21 0.6628520
orbit46                 orbit46 0.6499135
ratio1                   ratio1 0.6123662
graph17                 graph17 0.6076804
graph15                 graph15 0.5980660
bigcom9                 bigcom9 0.5695710
orbit55                 orbit55 0.5584128
graph9                   graph9 0.5305676
hubscore               hubscore 0.4998450
orbit15                 orbit15 0.4977116
graph7                   graph7 0.4911242
membership_s7     membership_s7 0.4832619
orbit28                 orbit28 0.4696593
orbit51                 orbit51 0.4636141
orbit5                   orbit5 0.4412452
graph5                   graph5 0.4284659
orbit25                 orbit25 0.4250099
orbit47                 orbit47 0.4238018
constraint           constraint 0.3967975
orbit45                 orbit45 0.3964040
orbit21                 orbit21 0.3776997
graph3                   graph3 0.3708453
orbit17                 orbit17 0.3515187
graph16                 graph16 0.3476443
orbit52                 orbit52 0.3213564
ecc                         ecc 0.3209382
graph21                 graph21 0.3187978
orbit29                 orbit29 0.2861684
orbit24                 orbit24 0.2795345
membership_s5     membership_s5 0.2706646
graph6                   graph6 0.2403852
orbit65                 orbit65 0.2326848
membership_s32   membership_s32 0.2042356
graph24                 graph24 0.2035252
orbit27                 orbit27 0.2014355
orbit56                 orbit56 0.1993767
graph20                 graph20 0.1934055
graph27                 graph27 0.1900685
walktrap_vertex walktrap_vertex 0.1865314
orbit30                 orbit30 0.1863515
orbit41                 orbit41 0.1853905
orbit23                 orbit23 0.1806779
orbit53                 orbit53 0.1745209
close                     close 0.1682855
selfinter             selfinter 0.1615556
orbit26                 orbit26 0.1593210
orbit59                 orbit59 0.1569092
membership_s37   membership_s37 0.1554518
membership_s36   membership_s36 0.1534692
orbit61                 orbit61 0.1460939
orbit16                 orbit16 0.1398648
orbit20                 orbit20 0.1287688
orbit38                 orbit38 0.1258433
orbit58                 orbit58 0.1179391
membership_s1     membership_s1 0.1102964
orbit2                   orbit2 0.1093235
graph0                   graph0 0.0000000
graph2                   graph2 0.0000000
graph8                   graph8 0.0000000
graph11                 graph11 0.0000000
graph18                 graph18 0.0000000
graph22                 graph22 0.0000000
graph25                 graph25 0.0000000
graph28                 graph28 0.0000000
graph29                 graph29 0.0000000
orbit0                   orbit0 0.0000000
orbit1                   orbit1 0.0000000
orbit3                   orbit3 0.0000000
orbit4                   orbit4 0.0000000
orbit7                   orbit7 0.0000000
orbit8                   orbit8 0.0000000
orbit10                 orbit10 0.0000000
orbit11                 orbit11 0.0000000
orbit12                 orbit12 0.0000000
orbit13                 orbit13 0.0000000
orbit14                 orbit14 0.0000000
orbit22                 orbit22 0.0000000
orbit32                 orbit32 0.0000000
orbit33                 orbit33 0.0000000
orbit34                 orbit34 0.0000000
orbit37                 orbit37 0.0000000
orbit42                 orbit42 0.0000000
orbit43                 orbit43 0.0000000
orbit44                 orbit44 0.0000000
orbit48                 orbit48 0.0000000
orbit49                 orbit49 0.0000000
orbit50                 orbit50 0.0000000
orbit54                 orbit54 0.0000000
orbit57                 orbit57 0.0000000
orbit60                 orbit60 0.0000000
orbit62                 orbit62 0.0000000
orbit63                 orbit63 0.0000000
orbit64                 orbit64 0.0000000
orbit67                 orbit67 0.0000000
orbit68                 orbit68 0.0000000
orbit69                 orbit69 0.0000000
orbit70                 orbit70 0.0000000
orbit71                 orbit71 0.0000000
orbit72                 orbit72 0.0000000
AP                           AP 0.0000000
eccrad                   eccrad 0.0000000
evcent                   evcent 0.0000000
first                     first 0.0000000
upto_second         upto_second 0.0000000
upto_third           upto_third 0.0000000
upto_fourth         upto_fourth 0.0000000
second                   second 0.0000000
bigcom1                 bigcom1 0.0000000
bigcom2                 bigcom2 0.0000000
bigcom3                 bigcom3 0.0000000
bigcom4                 bigcom4 0.0000000
bigcom6                 bigcom6 0.0000000
bigcom8                 bigcom8 0.0000000
bigcom11               bigcom11 0.0000000
bigcom13               bigcom13 0.0000000
bigcom15               bigcom15 0.0000000
bigcom16               bigcom16 0.0000000
bigcom22               bigcom22 0.0000000
bigcom24               bigcom24 0.0000000
bigcom26               bigcom26 0.0000000
bigcom28               bigcom28 0.0000000
bigcom30               bigcom30 0.0000000
bigcom31               bigcom31 0.0000000
bigcom32               bigcom32 0.0000000
bigcom33               bigcom33 0.0000000
bigcom34               bigcom34 0.0000000
bigcom36               bigcom36 0.0000000
bigcom37               bigcom37 0.0000000
bigcom38               bigcom38 0.0000000
bigcom39               bigcom39 0.0000000
bigcom40               bigcom40 0.0000000
bigcom43               bigcom43 0.0000000
bigcom44               bigcom44 0.0000000
bigcom46               bigcom46 0.0000000
bigcom47               bigcom47 0.0000000
bigcom49               bigcom49 0.0000000
bigcom50               bigcom50 0.0000000
bigcom51               bigcom51 0.0000000
bigcom52               bigcom52 0.0000000
bigcom54               bigcom54 0.0000000
bigcom56               bigcom56 0.0000000
bigcom62               bigcom62 0.0000000
bigcom66               bigcom66 0.0000000
bigcom68               bigcom68 0.0000000
bigcom69               bigcom69 0.0000000
bigcom71               bigcom71 0.0000000
bigcom72               bigcom72 0.0000000
bigcom73               bigcom73 0.0000000
bigcom74               bigcom74 0.0000000
bigcom75               bigcom75 0.0000000
bigcom76               bigcom76 0.0000000
bigcom77               bigcom77 0.0000000
bigcom79               bigcom79 0.0000000
bigcom80               bigcom80 0.0000000
bigcom82               bigcom82 0.0000000
bigcom83               bigcom83 0.0000000
bigcom84               bigcom84 0.0000000
bigcom85               bigcom85 0.0000000
bigcom87               bigcom87 0.0000000
bigcom89               bigcom89 0.0000000
bigcom91               bigcom91 0.0000000
bigcom92               bigcom92 0.0000000
bigcom93               bigcom93 0.0000000
bigcom96               bigcom96 0.0000000
bigcom97               bigcom97 0.0000000
bigcom98               bigcom98 0.0000000
bigcom99               bigcom99 0.0000000
bigcom101             bigcom101 0.0000000
bigcom104             bigcom104 0.0000000
bigcom106             bigcom106 0.0000000
bigcom109             bigcom109 0.0000000
bigcom113             bigcom113 0.0000000
bigcom116             bigcom116 0.0000000
bigcom120             bigcom120 0.0000000
bigcom123             bigcom123 0.0000000
bigcom126             bigcom126 0.0000000
bigcom127             bigcom127 0.0000000
bigcom137             bigcom137 0.0000000
bigcom139             bigcom139 0.0000000
bigcom140             bigcom140 0.0000000
bigcom143             bigcom143 0.0000000
bigcom145             bigcom145 0.0000000
bigcom146             bigcom146 0.0000000
bigcom147             bigcom147 0.0000000
bigcom149             bigcom149 0.0000000
bigcom153             bigcom153 0.0000000
bigcom154             bigcom154 0.0000000
bigcom156             bigcom156 0.0000000
bigcom157             bigcom157 0.0000000
bigcom158             bigcom158 0.0000000
bigcom160             bigcom160 0.0000000
bigcom161             bigcom161 0.0000000
bigcom162             bigcom162 0.0000000
bigcom164             bigcom164 0.0000000
bigcom166             bigcom166 0.0000000
bigcom167             bigcom167 0.0000000
bigcom171             bigcom171 0.0000000
bigcom173             bigcom173 0.0000000
bigcom175             bigcom175 0.0000000
bigcom176             bigcom176 0.0000000
bigcom177             bigcom177 0.0000000
bigcom178             bigcom178 0.0000000
bigcom180             bigcom180 0.0000000
bigcom181             bigcom181 0.0000000
bigcom184             bigcom184 0.0000000
bigcom186             bigcom186 0.0000000
bigcom187             bigcom187 0.0000000
bigcom189             bigcom189 0.0000000
bigcom194             bigcom194 0.0000000
bigcom195             bigcom195 0.0000000
bigcom196             bigcom196 0.0000000
bigcom204             bigcom204 0.0000000
bigcom205             bigcom205 0.0000000
bigcom212             bigcom212 0.0000000
bigcom214             bigcom214 0.0000000
bigcom222             bigcom222 0.0000000
bigcom223             bigcom223 0.0000000
bigcom226             bigcom226 0.0000000
bigcom227             bigcom227 0.0000000
bigcom229             bigcom229 0.0000000
bigcom233             bigcom233 0.0000000
bigcom236             bigcom236 0.0000000
bigcom237             bigcom237 0.0000000
bigcom246             bigcom246 0.0000000
bigcom248             bigcom248 0.0000000
bigcom249             bigcom249 0.0000000
bigcom250             bigcom250 0.0000000
bigcom254             bigcom254 0.0000000
bigcom266             bigcom266 0.0000000
bigcom269             bigcom269 0.0000000
bigcom272             bigcom272 0.0000000
bigcom274             bigcom274 0.0000000
bigcom281             bigcom281 0.0000000
bigcom291             bigcom291 0.0000000
bigcom292             bigcom292 0.0000000
bigcom295             bigcom295 0.0000000
bigcom299             bigcom299 0.0000000
bigcom301             bigcom301 0.0000000
bigcom306             bigcom306 0.0000000
bigcom309             bigcom309 0.0000000
bigcom314             bigcom314 0.0000000
bigcom321             bigcom321 0.0000000
bigcom341             bigcom341 0.0000000
bigcom350             bigcom350 0.0000000
bigcom353             bigcom353 0.0000000
bigcom359             bigcom359 0.0000000
bigcom363             bigcom363 0.0000000
bigcom365             bigcom365 0.0000000
bigcom385             bigcom385 0.0000000
bigcom386             bigcom386 0.0000000
bigcom408             bigcom408 0.0000000
bigcom412             bigcom412 0.0000000
bigcom480             bigcom480 0.0000000
membership_s3     membership_s3 0.0000000
membership_s4     membership_s4 0.0000000
membership_s6     membership_s6 0.0000000
membership_s8     membership_s8 0.0000000
membership_s9     membership_s9 0.0000000
membership_s11   membership_s11 0.0000000
membership_s12   membership_s12 0.0000000
membership_s14   membership_s14 0.0000000
membership_s15   membership_s15 0.0000000
membership_s16   membership_s16 0.0000000
membership_s17   membership_s17 0.0000000
membership_s18   membership_s18 0.0000000
membership_s20   membership_s20 0.0000000
membership_s21   membership_s21 0.0000000
membership_s22   membership_s22 0.0000000
membership_s24   membership_s24 0.0000000
membership_s25   membership_s25 0.0000000
membership_s26   membership_s26 0.0000000
membership_s27   membership_s27 0.0000000
membership_s28   membership_s28 0.0000000
membership_s30   membership_s30 0.0000000
membership_s31   membership_s31 0.0000000
membership_s33   membership_s33 0.0000000
pdi                         pdi 0.0000000
[1] "Dataset: low_C Model RF, run: 2 of 10 2015-06-18 12:00:33"
     |      Out-of-bag   |
Tree |      MSE  %Var(y) |
   1 |  0.07676   184.97 |
   2 |  0.07657   184.50 |
   3 |  0.07457   179.68 |
   4 |  0.07143   172.12 |
   5 |  0.06829   164.57 |
   6 |   0.0653   157.35 |
   7 |  0.06325   152.42 |
   8 |  0.06186   149.06 |
   9 |  0.05962   143.65 |
  10 |  0.05756   138.69 |
  11 |  0.05668   136.58 |
  12 |    0.056   134.95 |
  13 |  0.05528   133.20 |
  14 |  0.05454   131.43 |
  15 |   0.0538   129.64 |
  16 |  0.05314   128.04 |
  17 |  0.05254   126.62 |
  18 |  0.05195   125.18 |
  19 |  0.05159   124.31 |
  20 |  0.05131   123.64 |
  21 |  0.05083   122.48 |
  22 |  0.05065   122.05 |
  23 |  0.05029   121.19 |
  24 |  0.05027   121.14 |
  25 |  0.04997   120.41 |
  26 |   0.0499   120.24 |
  27 |  0.04979   119.99 |
  28 |  0.04979   119.98 |
  29 |  0.04974   119.86 |
  30 |  0.04953   119.36 |
  31 |  0.04946   119.18 |
  32 |  0.04937   118.96 |
  33 |  0.04936   118.94 |
  34 |  0.04932   118.85 |
  35 |  0.04927   118.73 |
  36 |   0.0492   118.56 |
  37 |  0.04908   118.28 |
  38 |  0.04905   118.20 |
  39 |  0.04891   117.87 |
  40 |  0.04886   117.74 |
  41 |  0.04868   117.29 |
  42 |  0.04862   117.17 |
  43 |   0.0486   117.10 |
  44 |  0.04852   116.92 |
  45 |  0.04848   116.82 |
  46 |  0.04844   116.72 |
  47 |  0.04841   116.66 |
  48 |  0.04847   116.81 |
  49 |  0.04842   116.67 |
  50 |  0.04846   116.78 |
  51 |  0.04841   116.65 |
  52 |  0.04832   116.43 |
  53 |  0.04828   116.34 |
  54 |  0.04825   116.26 |
  55 |  0.04827   116.32 |
  56 |  0.04825   116.26 |
  57 |  0.04829   116.35 |
  58 |  0.04829   116.37 |
  59 |  0.04823   116.21 |
  60 |  0.04816   116.05 |
  61 |  0.04815   116.03 |
  62 |  0.04814   116.00 |
  63 |   0.0481   115.90 |
  64 |  0.04813   115.97 |
  65 |  0.04811   115.93 |
  66 |  0.04809   115.87 |
  67 |  0.04806   115.81 |
  68 |  0.04803   115.75 |
  69 |  0.04802   115.70 |
  70 |  0.04799   115.65 |
  71 |  0.04796   115.57 |
  72 |  0.04793   115.50 |
  73 |   0.0479   115.43 |
  74 |  0.04788   115.37 |
  75 |  0.04782   115.24 |
  76 |  0.04784   115.28 |
  77 |   0.0478   115.18 |
  78 |  0.04779   115.15 |
  79 |  0.04778   115.14 |
  80 |  0.04773   115.02 |
  81 |   0.0477   114.94 |
  82 |  0.04767   114.87 |
  83 |  0.04764   114.80 |
  84 |  0.04764   114.80 |
  85 |  0.04764   114.80 |
  86 |  0.04766   114.85 |
  87 |  0.04767   114.87 |
  88 |  0.04764   114.81 |
  89 |  0.04765   114.82 |
  90 |  0.04765   114.81 |
  91 |  0.04766   114.84 |
  92 |  0.04762   114.75 |
  93 |  0.04759   114.68 |
  94 |  0.04755   114.59 |
  95 |  0.04754   114.55 |
  96 |  0.04752   114.51 |
  97 |  0.04755   114.57 |
  98 |  0.04755   114.59 |
  99 |  0.04756   114.61 |
 100 |  0.04755   114.57 |
[1] "Random Forest variable coefficients"
                      %IncMSE IncNodePurity
graph5           9.836589e-04   0.530060601
graph6           5.919692e-03   1.212356895
graph7           3.582479e-04   0.283795296
graph8           1.320500e-05   0.123389339
graph9           5.582456e-03   1.688876224
graph10          1.375614e-02   2.427831829
graph11          6.681422e-03   1.662909669
graph12          5.757067e-03   1.567016103
graph13          6.944830e-03   1.971717918
graph14          4.215905e-03   0.996324457
graph15          6.710041e-03   1.235782001
graph16          1.056714e-02   2.100692824
graph17          1.037388e-02   1.596642772
graph18          1.789440e-03   0.326104334
graph19          1.049016e-02   1.736387244
graph20          1.981544e-03   0.690400207
graph21          5.561351e-03   0.775702392
graph22          1.172011e-03   0.437170888
graph23          6.219710e-03   1.159048379
graph24          1.195075e-03   0.298176342
graph25          9.804008e-04   0.427178171
graph26          4.333330e-04   0.368399889
graph27          2.179552e-05   0.157328998
graph28          7.358445e-06   0.005746691
graph29          0.000000e+00   0.000000000
orbit0           5.574958e-04   0.213807345
orbit1           8.406831e-03   1.532813180
orbit2           1.828688e-03   0.471938068
orbit3           2.841216e-05   0.098747056
orbit4           7.881342e-03   1.682841015
orbit5           6.985842e-03   0.970496989
orbit6           6.854634e-03   1.404865966
orbit7           1.727215e-03   0.274191818
orbit8           9.677984e-04   0.500049510
orbit9           6.633968e-03   1.475765385
orbit10          9.638192e-04   0.353594555
orbit11          2.534267e-04   0.280843960
orbit12          2.969457e-04   0.297227129
orbit13          1.451255e-04   0.165659516
orbit14          1.645032e-06   0.040514385
orbit15          6.510276e-03   1.426684460
orbit16          1.030014e-02   1.607271728
orbit17          1.508240e-02   1.743900769
orbit18          1.312957e-02   4.707774511
orbit19          6.648457e-03   1.319329816
orbit20          7.973397e-03   1.526209369
orbit21          5.886927e-03   1.223118878
orbit22          9.501980e-03   1.488299930
orbit23          5.801052e-05   0.038580455
orbit24          7.347237e-03   1.619484896
orbit25          1.212245e-03   0.372531424
orbit26          2.549172e-03   0.530103840
orbit27          9.032346e-03   2.498656610
orbit28          5.886089e-03   0.940821654
orbit29          9.442963e-04   0.389498982
orbit30          2.029451e-03   0.835533082
orbit31          3.714799e-03   1.573471536
orbit32          7.716407e-04   0.327122066
orbit33          3.340195e-04   0.118994132
orbit34          7.913930e-03   1.041090021
orbit35          1.128215e-02   2.155940517
orbit36          4.729006e-03   1.505440943
orbit37          5.192967e-03   1.061257016
orbit38          1.769450e-03   0.481312299
orbit39          5.862759e-03   1.309549897
orbit40          1.307851e-03   0.365455328
orbit41         -3.497050e-05   0.035572900
orbit42         -1.074436e-05   0.035420635
orbit43          1.985128e-03   0.289507197
orbit44          7.392792e-06   0.127001757
orbit45          1.170559e-02   1.900223741
orbit46          1.082174e-03   0.522663409
orbit47          1.279638e-03   0.465692357
orbit48          4.716239e-04   0.628056477
orbit49          2.076291e-03   0.545474750
orbit50          1.170592e-03   0.534633466
orbit51          2.380696e-03   0.656845877
orbit52          9.613967e-04   0.364145128
orbit53          9.222041e-04   0.288822843
orbit54          8.776443e-04   0.499426544
orbit55          5.100813e-05   0.215406727
orbit56          4.611676e-03   1.517752795
orbit57          3.058432e-04   0.439323837
orbit58          3.530653e-04   0.280473141
orbit59          3.573332e-04   0.397498435
orbit60          5.372350e-06   0.166765287
orbit61         -5.460675e-05   0.268834885
orbit62          9.970215e-04   0.424390194
orbit63          2.816165e-05   0.387311392
orbit64          2.713290e-04   0.463407864
orbit65          2.156548e-03   0.513736896
orbit66          7.068888e-05   0.253304891
orbit67          2.764579e-06   0.012000000
orbit68          9.813121e-05   0.173353039
orbit69         -2.586904e-05   0.037981991
orbit70          2.635962e-06   0.007351350
orbit71          1.737619e-07   0.012168345
orbit72          0.000000e+00   0.000000000
AP              -1.853190e-06   0.180592857
bet              4.967783e-03   2.710613231
ecc              1.532786e-04   0.202885745
eccrad           1.072761e-04   0.268081913
close            3.918121e-03   1.228571905
constraint       7.195131e-03   1.645270601
coreness         2.096318e-03   0.694606747
knn              7.015619e-03   2.713178523
hubscore         6.800187e-03   1.698786350
pagerank         7.443703e-03   5.717582649
trans            5.372567e-04   0.296860904
evcent           3.837100e-03   1.449385384
first            4.643902e-04   0.214841081
upto_second      5.540162e-03   1.482185257
upto_third       5.526945e-03   1.508829094
upto_fourth      5.821566e-03   1.343597078
upto_fifth       4.954887e-03   1.421204268
upto_sixth       4.639931e-03   1.500398432
second           4.409358e-03   1.299508339
third            9.054242e-03   2.307365047
fourth           6.623944e-03   3.826999788
fifth            4.759158e-03   2.286505826
sixth            3.945640e-03   1.650811389
ratio1           1.035208e-02   2.240362150
ratio2           7.973126e-03   4.217609607
ratio3           1.041629e-02   3.214572388
ratio4           1.007823e-02   2.847658937
ratio5           6.193309e-03   4.831027711
ratio6           1.328154e-02   2.695587658
selfinter        4.864520e-05   0.384267497
walktrap_vertex  1.326457e-03   0.773395705
bigcom1          1.323368e-04   0.170808136
bigcom2          5.005225e-06   0.427130430
bigcom3         -5.179208e-05   0.255545472
bigcom4          6.304838e-04   0.327989012
bigcom6          4.330112e-06   0.689356313
bigcom8          9.984806e-06   0.124922714
bigcom9          1.151416e-05   0.399361605
bigcom11        -1.201213e-05   0.152882082
bigcom13         0.000000e+00   0.000000000
bigcom15         0.000000e+00   0.008888889
bigcom16        -2.162226e-05   0.299418746
bigcom21         1.662700e-04   0.409948896
bigcom22        -3.487575e-05   0.194114794
bigcom24        -1.205508e-05   0.441907364
bigcom26         0.000000e+00   0.000000000
bigcom28         1.353053e-05   0.242661169
bigcom30         1.754638e-05   0.234489826
bigcom31         0.000000e+00   0.000000000
bigcom32         1.986554e-05   0.289099728
bigcom33         0.000000e+00   0.000000000
bigcom34         0.000000e+00   0.000000000
bigcom36         0.000000e+00   0.000000000
bigcom37         0.000000e+00   0.000000000
bigcom38        -2.811878e-05   0.515000192
bigcom39         0.000000e+00   0.000000000
bigcom40         4.373478e-04   0.381789323
bigcom43         0.000000e+00   0.000000000
bigcom44         2.605774e-04   0.325219837
bigcom46         0.000000e+00   0.000000000
bigcom47         0.000000e+00   0.000000000
bigcom49        -1.156726e-05   0.109691398
bigcom50        -2.198529e-05   0.304259823
bigcom51         0.000000e+00   0.007756410
bigcom52         0.000000e+00   0.000000000
bigcom54        -1.327341e-05   0.607503423
bigcom56         0.000000e+00   0.000000000
bigcom62         0.000000e+00   0.000000000
bigcom66         0.000000e+00   0.000000000
bigcom68         0.000000e+00   0.000000000
bigcom69         0.000000e+00   0.000000000
bigcom71         0.000000e+00   0.000000000
bigcom72         0.000000e+00   0.000000000
bigcom73         0.000000e+00   0.000000000
bigcom74         0.000000e+00   0.000000000
bigcom75         0.000000e+00   0.000000000
bigcom76         0.000000e+00   0.000000000
bigcom77         0.000000e+00   0.000000000
bigcom79         0.000000e+00   0.000000000
bigcom80         0.000000e+00   0.000000000
bigcom82         0.000000e+00   0.000000000
bigcom83         0.000000e+00   0.000000000
bigcom84         6.363993e-06   0.587195600
bigcom85         0.000000e+00   0.000000000
bigcom87         0.000000e+00   0.000000000
bigcom89         0.000000e+00   0.000000000
bigcom91         0.000000e+00   0.000000000
bigcom92         0.000000e+00   0.000000000
bigcom93         0.000000e+00   0.000000000
bigcom96         0.000000e+00   0.000000000
bigcom97         0.000000e+00   0.000000000
bigcom98         0.000000e+00   0.000000000
bigcom99         0.000000e+00   0.000000000
bigcom101        0.000000e+00   0.000000000
bigcom104        0.000000e+00   0.000000000
bigcom106        0.000000e+00   0.000000000
bigcom109       -4.127444e-05   0.588577930
bigcom113        2.754315e-05   0.390409690
bigcom116        0.000000e+00   0.000000000
bigcom120        0.000000e+00   0.000000000
bigcom123       -2.568195e-05   0.351543888
bigcom126        0.000000e+00   0.000000000
bigcom127        0.000000e+00   0.000000000
bigcom137        0.000000e+00   0.000000000
bigcom139        0.000000e+00   0.000000000
bigcom140        3.558914e-05   0.561007576
bigcom143       -1.848488e-05   0.286602411
bigcom145        0.000000e+00   0.000000000
bigcom146        0.000000e+00   0.000000000
bigcom147        0.000000e+00   0.000000000
bigcom149        0.000000e+00   0.000000000
bigcom153       -7.199529e-06   0.321287608
bigcom154        0.000000e+00   0.000000000
bigcom156        0.000000e+00   0.000000000
bigcom157        0.000000e+00   0.000000000
bigcom158        0.000000e+00   0.000000000
bigcom160        0.000000e+00   0.000000000
bigcom161       -4.309111e-05   0.768484301
bigcom162        0.000000e+00   0.000000000
bigcom164        7.988475e-06   0.591322072
bigcom166        0.000000e+00   0.000000000
bigcom167        0.000000e+00   0.000000000
bigcom171        0.000000e+00   0.000000000
bigcom173        0.000000e+00   0.000000000
bigcom175        0.000000e+00   0.000000000
bigcom176       -3.900703e-07   0.468489759
bigcom177       -3.438779e-05   0.487609066
bigcom178        0.000000e+00   0.000000000
bigcom180        0.000000e+00   0.000000000
bigcom181        0.000000e+00   0.000000000
bigcom184        0.000000e+00   0.000000000
bigcom186        0.000000e+00   0.000000000
bigcom187        0.000000e+00   0.000000000
bigcom189        0.000000e+00   0.000000000
bigcom194        2.040423e-05   0.516985917
bigcom195        0.000000e+00   0.000000000
bigcom196        0.000000e+00   0.000000000
bigcom204        0.000000e+00   0.000000000
bigcom205        2.896404e-05   0.351792158
bigcom212        0.000000e+00   0.000000000
bigcom214        0.000000e+00   0.000000000
bigcom222       -6.211324e-06   0.687289896
bigcom223        0.000000e+00   0.000000000
bigcom226        0.000000e+00   0.000000000
bigcom227        0.000000e+00   0.000000000
bigcom229        0.000000e+00   0.000000000
bigcom233        0.000000e+00   0.000000000
bigcom236        0.000000e+00   0.000000000
bigcom237        0.000000e+00   0.000000000
bigcom246        0.000000e+00   0.000000000
bigcom248        0.000000e+00   0.000000000
bigcom249        0.000000e+00   0.000000000
bigcom250        0.000000e+00   0.000000000
bigcom254        0.000000e+00   0.000000000
bigcom266        1.727352e-07   0.638003850
bigcom269        0.000000e+00   0.000000000
bigcom272        0.000000e+00   0.000000000
bigcom274        0.000000e+00   0.000000000
bigcom281        0.000000e+00   0.000000000
bigcom291        0.000000e+00   0.000000000
bigcom292        0.000000e+00   0.000000000
bigcom295        0.000000e+00   0.000000000
bigcom299        0.000000e+00   0.000000000
bigcom301        0.000000e+00   0.000000000
bigcom306        0.000000e+00   0.000000000
bigcom309        0.000000e+00   0.000000000
bigcom314        0.000000e+00   0.000000000
bigcom321        0.000000e+00   0.000000000
bigcom341        0.000000e+00   0.000000000
bigcom350        0.000000e+00   0.000000000
bigcom353        0.000000e+00   0.000000000
bigcom359        0.000000e+00   0.000000000
bigcom363        0.000000e+00   0.000000000
bigcom365        0.000000e+00   0.000000000
bigcom385       -1.279995e-05   0.575809994
bigcom386        0.000000e+00   0.000000000
bigcom408        8.115832e-07   0.221647208
bigcom412        0.000000e+00   0.000000000
bigcom480       -2.622927e-05   0.537383908
spin_vertex      6.096543e-04   0.848948482
membership_s1    6.368585e-05   0.238553993
membership_s3    0.000000e+00   0.000000000
membership_s4    1.682479e-06   0.256300617
membership_s5    9.314054e-05   0.484553269
membership_s6    8.603103e-04   0.428839976
membership_s7    9.781884e-06   0.534970205
membership_s8    0.000000e+00   0.000000000
membership_s9   -7.637144e-07   0.062164707
membership_s11   3.726991e-05   0.400777123
membership_s12  -1.706510e-05   0.688283089
membership_s14   0.000000e+00   0.000000000
membership_s15   1.215297e-05   0.103780591
membership_s16   2.808919e-05   0.412019479
membership_s17   3.751600e-05   0.420503963
membership_s18  -6.232587e-06   0.023296822
membership_s20  -5.656613e-05   0.365272821
membership_s21   4.621695e-05   0.314209446
membership_s22   0.000000e+00   0.000000000
membership_s24   1.055642e-05   0.119049989
membership_s25   0.000000e+00   0.000000000
membership_s26   0.000000e+00   0.000000000
membership_s27   1.898892e-05   0.513936483
membership_s28   0.000000e+00   0.000000000
membership_s30   1.768239e-04   0.498474775
membership_s31  -4.825948e-05   0.635830363
membership_s32   1.597570e-04   0.643574917
membership_s33   0.000000e+00   0.000000000
membership_s36   2.830386e-04   0.490155220
membership_s37  -3.576148e-05   0.110988487
V1               6.781041e-03   4.799142022
V2               6.554815e-03   5.483187581
pdi             -1.989297e-05   0.088195076
adhesion         1.018867e-02   4.870915805
cohesion         1.004791e-02   4.420242683
inner            1.041147e-02   4.074672271
outer            5.502043e-03   4.025806198
ioratio          8.956627e-03   4.390212754
comsize          6.176351e-03   4.346006204
[1] "Dataset: low_C Model GLM, run: 2 of 10 2015-06-18 12:03:12"
[1] "glmnet variable coefficients"
                     [,1]          [,2]
(Intercept)     -3.093371 -1.755698e+00
graph0           0.000000 -1.949874e-02
graph1           0.000000  0.000000e+00
graph2           0.000000 -1.491498e-02
graph3           0.000000  1.742230e-07
graph4           0.000000  0.000000e+00
graph5           0.000000 -2.187827e-06
graph6           0.000000  0.000000e+00
graph7           0.000000  7.234743e-05
graph8           0.000000  8.065910e-02
graph9           0.000000  1.055712e-07
graph10          0.000000  0.000000e+00
graph11          0.000000 -1.706159e-11
graph12          0.000000  1.012669e-07
graph13          0.000000 -1.654059e-06
graph14          0.000000 -2.740037e-12
graph15          0.000000  7.441179e-05
graph16          0.000000  0.000000e+00
graph17          0.000000 -4.794805e-08
graph18          0.000000  9.927783e-05
graph19          0.000000  1.950964e-09
graph20          0.000000 -1.322994e-05
graph21          0.000000  4.171155e-05
graph22          0.000000  8.888214e-08
graph23          0.000000 -7.414851e-05
graph24          0.000000  2.482204e-05
graph25          0.000000  0.000000e+00
graph26          0.000000  0.000000e+00
graph27          0.000000  9.716306e-05
graph28          0.000000 -4.901115e-03
graph29          0.000000 -1.431800e+00
orbit0           0.000000 -1.367224e-02
orbit1           0.000000  0.000000e+00
orbit2           0.000000 -4.030316e-02
orbit3           0.000000 -1.264595e-02
orbit4           0.000000  1.309722e-08
orbit5           0.000000  6.972547e-06
orbit6           0.000000  0.000000e+00
orbit7           0.000000 -2.115712e-02
orbit8           0.000000 -2.093746e-07
orbit9           0.000000  0.000000e+00
orbit10          0.000000 -1.186279e-04
orbit11          0.000000 -1.754468e-02
orbit12          0.000000  9.646972e-05
orbit13          0.000000  3.620319e-03
orbit14          0.000000  8.601104e-02
orbit15          0.000000  3.058412e-07
orbit16          0.000000 -3.386471e-06
orbit17          0.000000  0.000000e+00
orbit18          0.000000  3.759883e-08
orbit19          0.000000  0.000000e+00
orbit20          0.000000  1.216955e-09
orbit21          0.000000  8.387098e-05
orbit22          0.000000 -2.378054e-11
orbit23          0.000000  0.000000e+00
orbit24          0.000000  2.024640e-07
orbit25          0.000000  1.838853e-09
orbit26          0.000000 -9.702848e-05
orbit27          0.000000 -3.000997e-07
orbit28          0.000000 -2.206927e-05
orbit29          0.000000 -6.301095e-06
orbit30          0.000000 -8.524714e-05
orbit31          0.000000  0.000000e+00
orbit32          0.000000 -2.430441e-07
orbit33          0.000000 -4.451071e-03
orbit34          0.000000  7.452256e-05
orbit35          0.000000  0.000000e+00
orbit36          0.000000  5.203801e-05
orbit37          0.000000 -1.723318e-06
orbit38          0.000000  2.692525e-04
orbit39          0.000000 -4.392295e-06
orbit40          0.000000  0.000000e+00
orbit41          0.000000  9.531822e-07
orbit42          0.000000  3.576004e-02
orbit43          0.000000  9.959423e-05
orbit44          0.000000 -1.638729e-03
orbit45          0.000000  0.000000e+00
orbit46          0.000000  1.079672e-06
orbit47          0.000000 -1.031816e-04
orbit48          0.000000  3.710386e-04
orbit49          0.000000 -9.354776e-06
orbit50          0.000000 -2.080351e-03
orbit51          0.000000  5.976364e-05
orbit52          0.000000  5.896273e-05
orbit53          0.000000  3.793918e-04
orbit54          0.000000  0.000000e+00
orbit55          0.000000  6.479289e-02
orbit56          0.000000 -4.967781e-05
orbit57          0.000000 -9.776295e-05
orbit58          0.000000  3.680759e-01
orbit59          0.000000  7.274396e-05
orbit60          0.000000 -5.214336e-03
orbit61          0.000000  6.633387e-01
orbit62          0.000000 -4.043767e-03
orbit63          0.000000  6.788453e-03
orbit64          0.000000  2.513905e-03
orbit65          0.000000 -4.810770e-04
orbit66          0.000000  5.116817e-03
orbit67          0.000000 -3.933589e-01
orbit68          0.000000 -6.753594e-04
orbit69          0.000000  4.006978e-01
orbit70          0.000000 -4.289818e-03
orbit71          0.000000 -6.838534e-02
orbit72          0.000000 -1.421187e+00
AP               0.000000  4.589063e-01
bet              0.000000 -5.578395e-06
ecc              0.000000  1.134642e-02
eccrad           0.000000  7.268190e-02
close            0.000000  0.000000e+00
constraint       0.000000 -5.806987e-02
coreness         0.000000  1.256842e-02
knn              0.000000  0.000000e+00
hubscore         0.000000  0.000000e+00
pagerank         0.000000 -2.583260e+00
trans            0.000000  1.214287e-02
evcent           0.000000  0.000000e+00
first            0.000000 -1.676771e-02
upto_second      0.000000  0.000000e+00
upto_third       0.000000  0.000000e+00
upto_fourth      0.000000 -3.741085e-05
upto_fifth       0.000000 -3.183976e-05
upto_sixth       0.000000 -2.659287e-05
second           0.000000  0.000000e+00
third            0.000000 -3.730289e-07
fourth           0.000000 -7.782417e-06
fifth            0.000000  4.962776e-06
sixth            0.000000  1.222642e-05
ratio1           0.000000  0.000000e+00
ratio2           0.000000 -3.234209e-04
ratio3           0.000000 -6.832989e-04
ratio4           0.000000  2.224588e-03
ratio5           0.000000 -1.104620e-03
ratio6           0.000000 -8.489839e-05
selfinter        0.000000  1.261741e-01
walktrap_vertex  0.000000  1.067285e-02
bigcom1          0.000000 -9.273168e-02
bigcom2          0.000000  8.821854e-01
bigcom3          0.000000 -6.136258e-02
bigcom4          0.000000 -9.596342e-02
bigcom6          0.000000  2.843086e+00
bigcom8          0.000000 -2.178781e-01
bigcom9          0.000000  9.830320e-01
bigcom11         0.000000  1.025314e+00
bigcom13         0.000000 -1.176323e+00
bigcom15         0.000000 -1.211376e+00
bigcom16         0.000000  9.300718e-01
bigcom21         0.000000  8.141123e-01
bigcom22         0.000000  1.559831e-02
bigcom24         0.000000  1.500347e+00
bigcom26         0.000000 -1.244927e+00
bigcom28         0.000000  1.181414e-01
bigcom30         0.000000 -9.749544e-02
bigcom31         0.000000 -7.372520e-01
bigcom32         0.000000  5.756908e-01
bigcom33         0.000000 -6.318098e-01
bigcom34         0.000000 -6.608896e-01
bigcom36         0.000000 -9.001913e-01
bigcom37         0.000000  0.000000e+00
bigcom38         0.000000  1.436378e+00
bigcom39         0.000000 -9.361591e-01
bigcom40         0.000000 -7.601691e-02
bigcom43         0.000000 -7.400224e-01
bigcom44         0.000000  7.208889e-02
bigcom46         0.000000 -7.909528e-01
bigcom47         0.000000 -5.499338e-01
bigcom49         0.000000  7.289105e-01
bigcom50         0.000000  7.982769e-01
bigcom51         0.000000 -6.308542e-01
bigcom52         0.000000 -5.572588e-01
bigcom54         0.000000  1.807016e+00
bigcom56         0.000000 -6.560770e-01
bigcom62         0.000000 -4.327919e-01
bigcom66         0.000000 -6.045756e-01
bigcom68         0.000000 -6.851787e-01
bigcom69         0.000000 -8.978838e-01
bigcom71         0.000000 -1.047344e+00
bigcom72         0.000000 -9.279250e-01
bigcom73         0.000000 -3.677214e-01
bigcom74         0.000000 -8.362572e-01
bigcom75         0.000000 -3.858730e-01
bigcom76         0.000000 -4.867493e-01
bigcom77         0.000000 -6.724801e-01
bigcom79         0.000000 -6.073014e-01
bigcom80         0.000000 -5.921035e-01
bigcom82         0.000000 -8.788209e-01
bigcom83         0.000000  0.000000e+00
bigcom84         0.000000  2.375061e+00
bigcom85         0.000000 -7.982954e-01
bigcom87         0.000000 -5.536360e-01
bigcom89         0.000000 -5.679193e-01
bigcom91         0.000000 -2.208701e-01
bigcom92         0.000000 -1.119339e+00
bigcom93         0.000000  0.000000e+00
bigcom96         0.000000 -6.172482e-01
bigcom97         0.000000 -8.026321e-01
bigcom98         0.000000 -5.469553e-01
bigcom99         0.000000 -1.430544e-01
bigcom101        0.000000 -8.166149e-01
bigcom104        0.000000 -1.011134e+00
bigcom106        0.000000 -6.721503e-01
bigcom109        0.000000  1.679846e+00
bigcom113        0.000000  9.926033e-01
bigcom116        0.000000 -7.323007e-01
bigcom120        0.000000 -2.239675e-01
bigcom123        0.000000  1.647552e+00
bigcom126        0.000000 -7.757665e-01
bigcom127        0.000000 -4.836379e-01
bigcom137        0.000000 -6.125539e-01
bigcom139        0.000000 -5.235710e-01
bigcom140        0.000000  1.883765e+00
bigcom143        0.000000  1.851217e+00
bigcom145        0.000000 -7.620438e-01
bigcom146        0.000000 -5.828491e-01
bigcom147        0.000000 -8.232210e-01
bigcom149        0.000000 -1.656776e-01
bigcom153        0.000000  1.197542e+00
bigcom154        0.000000 -1.027012e+00
bigcom156        0.000000 -7.201788e-01
bigcom157        0.000000 -7.208063e-03
bigcom158        0.000000 -5.067886e-01
bigcom160        0.000000 -6.315612e-01
bigcom161        0.000000  2.201274e+00
bigcom162        0.000000 -8.911141e-01
bigcom164        0.000000  2.269166e+00
bigcom166        0.000000 -1.053439e+00
bigcom167        0.000000 -8.743007e-01
bigcom171        0.000000 -4.495025e-01
bigcom173        0.000000 -6.427506e-01
bigcom175        0.000000 -1.340976e-01
bigcom176        0.000000  1.564742e+00
bigcom177        0.000000  1.527405e+00
bigcom178        0.000000 -7.157016e-01
bigcom180        0.000000 -8.380856e-01
bigcom181        0.000000 -7.863187e-01
bigcom184        0.000000 -6.256092e-01
bigcom186        0.000000 -4.894826e-01
bigcom187        0.000000 -4.705339e-01
bigcom189        0.000000 -4.978494e-01
bigcom194        0.000000  1.331806e+00
bigcom195        0.000000 -9.097207e-01
bigcom196        0.000000 -4.404377e-01
bigcom204        0.000000 -7.536618e-01
bigcom205        0.000000  1.955156e+00
bigcom212        0.000000 -5.633606e-01
bigcom214        0.000000 -8.848245e-01
bigcom222        0.000000  2.370562e+00
bigcom223        0.000000  0.000000e+00
bigcom226        0.000000 -6.977165e-01
bigcom227        0.000000 -5.337103e-01
bigcom229        0.000000 -5.999918e-01
bigcom233        0.000000 -4.495060e-01
bigcom236        0.000000 -5.964169e-01
bigcom237        0.000000 -9.040708e-01
bigcom246        0.000000 -1.003369e+00
bigcom248        0.000000 -8.448422e-01
bigcom249        0.000000 -3.738188e-01
bigcom250        0.000000 -1.045212e+00
bigcom254        0.000000 -7.383610e-01
bigcom266        0.000000  3.046609e+00
bigcom269        0.000000 -1.075548e+00
bigcom272        0.000000 -7.608496e-01
bigcom274        0.000000 -7.655212e-01
bigcom281        0.000000 -2.375856e-01
bigcom291        0.000000 -5.437968e-01
bigcom292        0.000000 -5.607417e-01
bigcom295        0.000000 -1.757138e-01
bigcom299        0.000000 -5.142130e-01
bigcom301        0.000000 -7.964980e-01
bigcom306        0.000000 -7.803236e-01
bigcom309        0.000000 -7.836760e-01
bigcom314        0.000000 -4.176035e-01
bigcom321        0.000000 -1.036972e+00
bigcom341        0.000000 -3.052359e-01
bigcom350        0.000000 -9.992399e-01
bigcom353        0.000000 -4.492858e-01
bigcom359        0.000000 -8.823395e-01
bigcom363        0.000000 -8.705524e-01
bigcom365        0.000000 -3.151694e-01
bigcom385        0.000000  1.592824e+00
bigcom386        0.000000 -1.442863e+00
bigcom408        0.000000  1.199306e+00
bigcom412        0.000000 -6.347540e-01
bigcom480        0.000000  1.273728e+00
spin_vertex      0.000000  1.270746e-02
membership_s1    0.000000 -1.236351e-01
membership_s3    0.000000 -1.203986e+00
membership_s4    0.000000  4.546531e-02
membership_s5    0.000000  1.566650e-01
membership_s6    0.000000  3.769074e-02
membership_s7    0.000000  2.801923e-01
membership_s8    0.000000 -8.953530e-01
membership_s9    0.000000  2.516212e-01
membership_s11   0.000000  8.249941e-01
membership_s12   0.000000  1.531469e+00
membership_s14   0.000000 -1.056901e+00
membership_s15   0.000000 -2.175200e-02
membership_s16   0.000000  7.389613e-01
membership_s17   0.000000  7.482080e-01
membership_s18   0.000000 -1.886547e-01
membership_s20   0.000000  1.033559e+00
membership_s21   0.000000 -7.583509e-02
membership_s22   0.000000 -1.146017e+00
membership_s24   0.000000  1.347040e-01
membership_s25   0.000000 -1.000328e+00
membership_s26   0.000000  3.086670e-02
membership_s27   0.000000  9.666012e-03
membership_s28   0.000000 -1.099093e+00
membership_s30   0.000000 -1.136356e-02
membership_s31   0.000000  1.903598e-01
membership_s32   0.000000  2.401420e-02
membership_s33   0.000000 -1.107563e+00
membership_s36   0.000000  2.165919e-01
membership_s37   0.000000  1.111503e-01
V1               0.000000  7.267420e-03
V2               0.000000 -3.145628e-01
pdi              0.000000 -1.632208e+03
adhesion         0.000000  0.000000e+00
cohesion         0.000000  0.000000e+00
inner            0.000000  8.283574e-06
outer            0.000000  0.000000e+00
ioratio          0.000000 -1.472041e-01
comsize          0.000000 -4.095166e-05
[1] "Dataset: low_C Model GBM, run: 3 of 10 2015-06-18 12:03:39"
Iter   TrainDeviance   ValidDeviance   StepSize   Improve
     1        0.3630            -nan     0.0100   -0.0000
     2        0.3623            -nan     0.0100    0.0001
     3        0.3616            -nan     0.0100   -0.0000
     4        0.3609            -nan     0.0100    0.0000
     5        0.3601            -nan     0.0100    0.0000
     6        0.3594            -nan     0.0100    0.0000
     7        0.3586            -nan     0.0100   -0.0000
     8        0.3578            -nan     0.0100   -0.0000
     9        0.3573            -nan     0.0100   -0.0000
    10        0.3565            -nan     0.0100    0.0000
    20        0.3498            -nan     0.0100   -0.0000
    25        0.3465            -nan     0.0100   -0.0000

[1] "GBM variable coefficients"
                            var   rel.inf
orbit18                 orbit18 5.3655090
ratio5                   ratio5 5.2858969
pagerank               pagerank 4.5382551
ratio2                   ratio2 4.0782592
outer                     outer 3.8814873
V2                           V2 3.5931768
ioratio                 ioratio 3.4593160
inner                     inner 3.3429449
comsize                 comsize 3.2889423
V1                           V1 2.7993439
cohesion               cohesion 2.6882199
ratio3                   ratio3 2.0989738
ratio6                   ratio6 2.0606202
graph15                 graph15 2.0352920
orbit17                 orbit17 2.0032495
graph12                 graph12 1.9478952
graph14                 graph14 1.7516968
adhesion               adhesion 1.7267952
upto_sixth           upto_sixth 1.4719454
orbit57                 orbit57 1.4358026
third                     third 1.3375881
graph19                 graph19 1.3036778
graph13                 graph13 1.2170915
orbit64                 orbit64 1.1881524
orbit28                 orbit28 1.1661678
graph25                 graph25 1.1637029
graph10                 graph10 1.1397715
fourth                   fourth 1.1350640
orbit27                 orbit27 1.0285253
coreness               coreness 1.0229007
orbit16                 orbit16 1.0113592
graph3                   graph3 0.9176355
orbit40                 orbit40 0.8943219
orbit5                   orbit5 0.8615540
knn                         knn 0.8331699
close                     close 0.7851785
bigcom9                 bigcom9 0.7805396
orbit2                   orbit2 0.7654913
graph17                 graph17 0.7507708
orbit53                 orbit53 0.7469213
upto_fifth           upto_fifth 0.7440005
orbit36                 orbit36 0.7322051
graph20                 graph20 0.7281748
orbit25                 orbit25 0.7224819
spin_vertex         spin_vertex 0.7156910
ratio4                   ratio4 0.6808669
orbit26                 orbit26 0.6079705
graph23                 graph23 0.6001660
orbit20                 orbit20 0.5977897
orbit29                 orbit29 0.5958150
orbit35                 orbit35 0.5727028
graph1                   graph1 0.5654725
orbit13                 orbit13 0.5348279
graph2                   graph2 0.5347213
graph11                 graph11 0.5313071
orbit46                 orbit46 0.5134900
graph6                   graph6 0.5066669
orbit38                 orbit38 0.4954726
sixth                     sixth 0.4886513
orbit11                 orbit11 0.4655044
orbit19                 orbit19 0.4544940
orbit30                 orbit30 0.4168451
orbit48                 orbit48 0.4055194
orbit66                 orbit66 0.3879957
orbit7                   orbit7 0.3669997
orbit21                 orbit21 0.3540022
graph21                 graph21 0.3442828
orbit70                 orbit70 0.3338657
orbit15                 orbit15 0.3316385
orbit49                 orbit49 0.3226139
ratio1                   ratio1 0.3132669
membership_s36   membership_s36 0.2773354
orbit45                 orbit45 0.2657650
orbit31                 orbit31 0.2616078
walktrap_vertex walktrap_vertex 0.2532820
graph16                 graph16 0.2512669
constraint           constraint 0.2486171
orbit32                 orbit32 0.2481942
graph7                   graph7 0.2374084
orbit41                 orbit41 0.2304240
graph9                   graph9 0.2185227
orbit50                 orbit50 0.2128737
membership_s27   membership_s27 0.2051330
hubscore               hubscore 0.2021259
orbit37                 orbit37 0.1973522
graph0                   graph0 0.1854318
upto_third           upto_third 0.1832554
membership_s4     membership_s4 0.1824784
graph5                   graph5 0.1752005
bet                         bet 0.1534310
bigcom22               bigcom22 0.1484070
graph22                 graph22 0.1413796
membership_s31   membership_s31 0.1409774
bigcom21               bigcom21 0.1405113
orbit4                   orbit4 0.1367255
orbit65                 orbit65 0.1283676
orbit33                 orbit33 0.1052186
graph4                   graph4 0.0000000
graph8                   graph8 0.0000000
graph18                 graph18 0.0000000
graph24                 graph24 0.0000000
graph26                 graph26 0.0000000
graph27                 graph27 0.0000000
graph28                 graph28 0.0000000
graph29                 graph29 0.0000000
orbit0                   orbit0 0.0000000
orbit1                   orbit1 0.0000000
orbit3                   orbit3 0.0000000
orbit6                   orbit6 0.0000000
orbit8                   orbit8 0.0000000
orbit9                   orbit9 0.0000000
orbit10                 orbit10 0.0000000
orbit12                 orbit12 0.0000000
orbit14                 orbit14 0.0000000
orbit22                 orbit22 0.0000000
orbit23                 orbit23 0.0000000
orbit24                 orbit24 0.0000000
orbit34                 orbit34 0.0000000
orbit39                 orbit39 0.0000000
orbit42                 orbit42 0.0000000
orbit43                 orbit43 0.0000000
orbit44                 orbit44 0.0000000
orbit47                 orbit47 0.0000000
orbit51                 orbit51 0.0000000
orbit52                 orbit52 0.0000000
orbit54                 orbit54 0.0000000
orbit55                 orbit55 0.0000000
orbit56                 orbit56 0.0000000
orbit58                 orbit58 0.0000000
orbit59                 orbit59 0.0000000
orbit60                 orbit60 0.0000000
orbit61                 orbit61 0.0000000
orbit62                 orbit62 0.0000000
orbit63                 orbit63 0.0000000
orbit67                 orbit67 0.0000000
orbit68                 orbit68 0.0000000
orbit69                 orbit69 0.0000000
orbit71                 orbit71 0.0000000
orbit72                 orbit72 0.0000000
AP                           AP 0.0000000
ecc                         ecc 0.0000000
eccrad                   eccrad 0.0000000
trans                     trans 0.0000000
evcent                   evcent 0.0000000
first                     first 0.0000000
upto_second         upto_second 0.0000000
upto_fourth         upto_fourth 0.0000000
second                   second 0.0000000
fifth                     fifth 0.0000000
selfinter             selfinter 0.0000000
bigcom1                 bigcom1 0.0000000
bigcom2                 bigcom2 0.0000000
bigcom3                 bigcom3 0.0000000
bigcom4                 bigcom4 0.0000000
bigcom6                 bigcom6 0.0000000
bigcom8                 bigcom8 0.0000000
bigcom11               bigcom11 0.0000000
bigcom13               bigcom13 0.0000000
bigcom15               bigcom15 0.0000000
bigcom16               bigcom16 0.0000000
bigcom24               bigcom24 0.0000000
bigcom26               bigcom26 0.0000000
bigcom28               bigcom28 0.0000000
bigcom30               bigcom30 0.0000000
bigcom31               bigcom31 0.0000000
bigcom32               bigcom32 0.0000000
bigcom33               bigcom33 0.0000000
bigcom34               bigcom34 0.0000000
bigcom36               bigcom36 0.0000000
bigcom37               bigcom37 0.0000000
bigcom38               bigcom38 0.0000000
bigcom39               bigcom39 0.0000000
bigcom40               bigcom40 0.0000000
bigcom43               bigcom43 0.0000000
bigcom44               bigcom44 0.0000000
bigcom46               bigcom46 0.0000000
bigcom47               bigcom47 0.0000000
bigcom49               bigcom49 0.0000000
bigcom50               bigcom50 0.0000000
bigcom51               bigcom51 0.0000000
bigcom52               bigcom52 0.0000000
bigcom54               bigcom54 0.0000000
bigcom56               bigcom56 0.0000000
bigcom62               bigcom62 0.0000000
bigcom66               bigcom66 0.0000000
bigcom68               bigcom68 0.0000000
bigcom69               bigcom69 0.0000000
bigcom71               bigcom71 0.0000000
bigcom72               bigcom72 0.0000000
bigcom73               bigcom73 0.0000000
bigcom74               bigcom74 0.0000000
bigcom75               bigcom75 0.0000000
bigcom76               bigcom76 0.0000000
bigcom77               bigcom77 0.0000000
bigcom79               bigcom79 0.0000000
bigcom80               bigcom80 0.0000000
bigcom82               bigcom82 0.0000000
bigcom83               bigcom83 0.0000000
bigcom84               bigcom84 0.0000000
bigcom85               bigcom85 0.0000000
bigcom87               bigcom87 0.0000000
bigcom89               bigcom89 0.0000000
bigcom91               bigcom91 0.0000000
bigcom92               bigcom92 0.0000000
bigcom93               bigcom93 0.0000000
bigcom96               bigcom96 0.0000000
bigcom97               bigcom97 0.0000000
bigcom98               bigcom98 0.0000000
bigcom99               bigcom99 0.0000000
bigcom101             bigcom101 0.0000000
bigcom104             bigcom104 0.0000000
bigcom106             bigcom106 0.0000000
bigcom109             bigcom109 0.0000000
bigcom113             bigcom113 0.0000000
bigcom116             bigcom116 0.0000000
bigcom120             bigcom120 0.0000000
bigcom123             bigcom123 0.0000000
bigcom126             bigcom126 0.0000000
bigcom127             bigcom127 0.0000000
bigcom137             bigcom137 0.0000000
bigcom139             bigcom139 0.0000000
bigcom140             bigcom140 0.0000000
bigcom143             bigcom143 0.0000000
bigcom145             bigcom145 0.0000000
bigcom146             bigcom146 0.0000000
bigcom147             bigcom147 0.0000000
bigcom149             bigcom149 0.0000000
bigcom153             bigcom153 0.0000000
bigcom154             bigcom154 0.0000000
bigcom156             bigcom156 0.0000000
bigcom157             bigcom157 0.0000000
bigcom158             bigcom158 0.0000000
bigcom160             bigcom160 0.0000000
bigcom161             bigcom161 0.0000000
bigcom162             bigcom162 0.0000000
bigcom164             bigcom164 0.0000000
bigcom166             bigcom166 0.0000000
bigcom167             bigcom167 0.0000000
bigcom171             bigcom171 0.0000000
bigcom173             bigcom173 0.0000000
bigcom175             bigcom175 0.0000000
bigcom176             bigcom176 0.0000000
bigcom177             bigcom177 0.0000000
bigcom178             bigcom178 0.0000000
bigcom180             bigcom180 0.0000000
bigcom181             bigcom181 0.0000000
bigcom184             bigcom184 0.0000000
bigcom186             bigcom186 0.0000000
bigcom187             bigcom187 0.0000000
bigcom189             bigcom189 0.0000000
bigcom194             bigcom194 0.0000000
bigcom195             bigcom195 0.0000000
bigcom196             bigcom196 0.0000000
bigcom204             bigcom204 0.0000000
bigcom205             bigcom205 0.0000000
bigcom212             bigcom212 0.0000000
bigcom214             bigcom214 0.0000000
bigcom222             bigcom222 0.0000000
bigcom223             bigcom223 0.0000000
bigcom226             bigcom226 0.0000000
bigcom227             bigcom227 0.0000000
bigcom229             bigcom229 0.0000000
bigcom233             bigcom233 0.0000000
bigcom236             bigcom236 0.0000000
bigcom237             bigcom237 0.0000000
bigcom246             bigcom246 0.0000000
bigcom248             bigcom248 0.0000000
bigcom249             bigcom249 0.0000000
bigcom250             bigcom250 0.0000000
bigcom254             bigcom254 0.0000000
bigcom266             bigcom266 0.0000000
bigcom269             bigcom269 0.0000000
bigcom272             bigcom272 0.0000000
bigcom274             bigcom274 0.0000000
bigcom281             bigcom281 0.0000000
bigcom291             bigcom291 0.0000000
bigcom292             bigcom292 0.0000000
bigcom295             bigcom295 0.0000000
bigcom299             bigcom299 0.0000000
bigcom301             bigcom301 0.0000000
bigcom306             bigcom306 0.0000000
bigcom309             bigcom309 0.0000000
bigcom314             bigcom314 0.0000000
bigcom321             bigcom321 0.0000000
bigcom341             bigcom341 0.0000000
bigcom350             bigcom350 0.0000000
bigcom353             bigcom353 0.0000000
bigcom359             bigcom359 0.0000000
bigcom363             bigcom363 0.0000000
bigcom365             bigcom365 0.0000000
bigcom385             bigcom385 0.0000000
bigcom386             bigcom386 0.0000000
bigcom408             bigcom408 0.0000000
bigcom412             bigcom412 0.0000000
bigcom480             bigcom480 0.0000000
membership_s1     membership_s1 0.0000000
membership_s3     membership_s3 0.0000000
membership_s5     membership_s5 0.0000000
membership_s6     membership_s6 0.0000000
membership_s7     membership_s7 0.0000000
membership_s8     membership_s8 0.0000000
membership_s9     membership_s9 0.0000000
membership_s11   membership_s11 0.0000000
membership_s12   membership_s12 0.0000000
membership_s14   membership_s14 0.0000000
membership_s15   membership_s15 0.0000000
membership_s16   membership_s16 0.0000000
membership_s17   membership_s17 0.0000000
membership_s18   membership_s18 0.0000000
membership_s20   membership_s20 0.0000000
membership_s21   membership_s21 0.0000000
membership_s22   membership_s22 0.0000000
membership_s24   membership_s24 0.0000000
membership_s25   membership_s25 0.0000000
membership_s26   membership_s26 0.0000000
membership_s28   membership_s28 0.0000000
membership_s30   membership_s30 0.0000000
membership_s32   membership_s32 0.0000000
membership_s33   membership_s33 0.0000000
membership_s37   membership_s37 0.0000000
pdi                         pdi 0.0000000
[1] "Dataset: low_C Model RF, run: 3 of 10 2015-06-18 12:03:52"
     |      Out-of-bag   |
Tree |      MSE  %Var(y) |
   1 |  0.08974   211.20 |
   2 |  0.08242   193.96 |
   3 |  0.07413   174.46 |
   4 |  0.07144   168.14 |
   5 |   0.0674   158.62 |
   6 |  0.06333   149.04 |
   7 |  0.06126   144.16 |
   8 |  0.05911   139.10 |
   9 |  0.05763   135.62 |
  10 |  0.05657   133.14 |
  11 |  0.05599   131.76 |
  12 |  0.05539   130.35 |
  13 |  0.05455   128.37 |
  14 |  0.05405   127.19 |
  15 |  0.05383   126.69 |
  16 |  0.05352   125.95 |
  17 |   0.0531   124.98 |
  18 |   0.0527   124.02 |
  19 |  0.05227   123.02 |
  20 |  0.05165   121.56 |
  21 |  0.05156   121.34 |
  22 |  0.05143   121.03 |
  23 |  0.05134   120.82 |
  24 |  0.05134   120.81 |
  25 |  0.05133   120.80 |
  26 |  0.05126   120.64 |
  27 |  0.05104   120.11 |
  28 |  0.05096   119.93 |
  29 |    0.051   120.01 |
  30 |  0.05093   119.85 |
  31 |  0.05081   119.58 |
  32 |  0.05077   119.48 |
  33 |  0.05067   119.24 |
  34 |  0.05046   118.75 |
  35 |  0.05029   118.36 |
  36 |  0.05023   118.20 |
  37 |  0.05024   118.23 |
  38 |   0.0502   118.13 |
  39 |  0.05011   117.94 |
  40 |  0.05001   117.71 |
  41 |  0.05007   117.83 |
  42 |  0.04998   117.62 |
  43 |  0.04995   117.56 |
  44 |  0.04998   117.63 |
  45 |  0.04986   117.35 |
  46 |   0.0498   117.20 |
  47 |  0.04976   117.11 |
  48 |   0.0497   116.95 |
  49 |  0.04973   117.04 |
  50 |  0.04972   117.01 |
  51 |  0.04969   116.94 |
  52 |  0.04966   116.88 |
  53 |  0.04961   116.76 |
  54 |  0.04954   116.58 |
  55 |  0.04953   116.56 |
  56 |  0.04952   116.54 |
  57 |   0.0495   116.49 |
  58 |  0.04946   116.39 |
  59 |  0.04948   116.45 |
  60 |   0.0495   116.49 |
  61 |  0.04952   116.53 |
  62 |  0.04945   116.38 |
  63 |  0.04943   116.33 |
  64 |  0.04942   116.32 |
  65 |  0.04936   116.17 |
  66 |  0.04937   116.19 |
  67 |  0.04941   116.28 |
  68 |  0.04937   116.18 |
  69 |  0.04937   116.19 |
  70 |  0.04938   116.20 |
  71 |  0.04942   116.30 |
  72 |  0.04935   116.13 |
  73 |  0.04929   115.99 |
  74 |  0.04926   115.94 |
  75 |  0.04926   115.93 |
  76 |  0.04924   115.87 |
  77 |  0.04923   115.85 |
  78 |  0.04925   115.91 |
  79 |  0.04926   115.93 |
  80 |  0.04927   115.95 |
  81 |  0.04924   115.89 |
  82 |  0.04922   115.84 |
  83 |  0.04922   115.85 |
  84 |  0.04922   115.84 |
  85 |  0.04922   115.83 |
  86 |  0.04916   115.69 |
  87 |   0.0491   115.56 |
  88 |  0.04906   115.47 |
  89 |    0.049   115.32 |
  90 |  0.04898   115.26 |
  91 |  0.04895   115.20 |
  92 |  0.04897   115.24 |
  93 |  0.04895   115.20 |
  94 |  0.04898   115.26 |
  95 |    0.049   115.33 |
  96 |  0.04901   115.33 |
  97 |  0.04898   115.28 |
  98 |  0.04896   115.23 |
  99 |  0.04895   115.21 |
 100 |  0.04892   115.13 |
[1] "Random Forest variable coefficients"
                      %IncMSE IncNodePurity
graph5           5.324317e-04  5.835627e-01
graph6           5.926661e-03  1.180381e+00
graph7           5.219707e-04  3.018449e-01
graph8           1.339719e-05  1.133055e-01
graph9           6.937784e-03  2.015511e+00
graph10          8.999692e-03  2.068638e+00
graph11          8.844397e-03  1.532979e+00
graph12          1.058634e-02  1.561415e+00
graph13          1.171653e-02  2.613223e+00
graph14          8.817463e-03  1.448071e+00
graph15          8.749452e-03  1.178235e+00
graph16          9.759873e-03  2.397676e+00
graph17          7.350797e-03  1.395944e+00
graph18          5.507190e-04  3.009787e-01
graph19          7.476912e-03  1.832869e+00
graph20          2.094367e-03  6.585103e-01
graph21          7.264847e-03  1.046782e+00
graph22          7.474641e-04  4.998939e-01
graph23          3.299788e-03  1.240725e+00
graph24          1.344989e-03  2.818525e-01
graph25          2.025307e-03  6.805827e-01
graph26          3.083888e-04  3.007307e-01
graph27          7.329772e-04  3.194804e-01
graph28          1.428527e-05  6.212121e-02
graph29          0.000000e+00  2.775558e-19
orbit0           5.539559e-04  1.775434e-01
orbit1           7.728026e-03  1.645548e+00
orbit2           3.817313e-04  3.416375e-01
orbit3           7.695893e-05  1.903004e-01
orbit4           6.408886e-03  1.735176e+00
orbit5           7.192790e-03  1.041408e+00
orbit6           1.198346e-02  1.540479e+00
orbit7           1.077420e-03  2.086615e-01
orbit8           1.873368e-03  5.518375e-01
orbit9           4.995320e-03  1.516898e+00
orbit10          2.073285e-03  3.567247e-01
orbit11          1.758685e-04  3.789012e-01
orbit12          3.963280e-04  3.313463e-01
orbit13          4.189697e-05  2.163800e-01
orbit14         -3.487538e-06  1.881860e-01
orbit15          1.064339e-02  1.751429e+00
orbit16          1.382550e-02  1.523432e+00
orbit17          2.369562e-02  1.907895e+00
orbit18          1.620024e-02  4.750461e+00
orbit19          8.655773e-03  1.873255e+00
orbit20          1.057086e-02  1.539419e+00
orbit21          3.820065e-03  9.978284e-01
orbit22          1.658287e-02  1.758543e+00
orbit23          7.691525e-05  8.611191e-02
orbit24          1.072349e-02  1.581335e+00
orbit25          9.137478e-04  4.699608e-01
orbit26          2.419226e-03  4.179565e-01
orbit27          1.108554e-02  2.113891e+00
orbit28          9.655021e-03  1.108935e+00
orbit29          1.219634e-03  5.507130e-01
orbit30          1.321747e-03  6.159346e-01
orbit31          1.010785e-02  1.427372e+00
orbit32          1.447132e-03  3.986335e-01
orbit33          4.183742e-04  1.742637e-01
orbit34          3.631639e-03  9.665350e-01
orbit35          1.356487e-02  2.166073e+00
orbit36          5.028336e-03  1.276424e+00
orbit37          9.091598e-03  1.006316e+00
orbit38          1.759186e-03  5.237294e-01
orbit39          9.785897e-03  1.685395e+00
orbit40          1.491278e-03  2.950704e-01
orbit41          1.443339e-04  2.053812e-01
orbit42         -1.087125e-05  2.285185e-02
orbit43          4.675707e-04  3.616918e-01
orbit44          4.422699e-05  2.152925e-01
orbit45          1.122312e-02  1.670351e+00
orbit46          9.208644e-04  5.155701e-01
orbit47          7.072647e-04  5.137676e-01
orbit48          8.692161e-04  6.535793e-01
orbit49          2.993916e-03  6.993100e-01
orbit50          3.964380e-04  3.792860e-01
orbit51          4.994651e-03  7.539490e-01
orbit52          2.057089e-03  3.586135e-01
orbit53          1.994262e-03  4.049026e-01
orbit54          4.186043e-04  3.194864e-01
orbit55          7.381576e-05  1.293892e-01
orbit56          6.648318e-03  1.212384e+00
orbit57          4.710483e-04  4.477491e-01
orbit58          1.925796e-04  2.629640e-01
orbit59          1.071709e-03  6.471026e-01
orbit60          1.448428e-04  1.455002e-01
orbit61          2.139371e-05  2.973875e-01
orbit62          1.700978e-03  5.681852e-01
orbit63          1.548370e-04  4.931931e-01
orbit64          6.627376e-04  5.064347e-01
orbit65          1.066648e-03  4.273782e-01
orbit66          1.192428e-04  2.450070e-01
orbit67          4.421025e-05  7.101320e-02
orbit68          4.496725e-04  1.740753e-01
orbit69         -4.290004e-06  1.868212e-02
orbit70          1.243549e-04  1.199064e-01
orbit71          3.463205e-05  5.082353e-02
orbit72          1.696353e-07  2.883983e-02
AP              -6.478998e-09  7.125249e-02
bet              5.144976e-03  2.523281e+00
ecc              4.854335e-04  2.643866e-01
eccrad           1.258398e-04  1.956704e-01
close            1.741735e-03  1.453944e+00
constraint       4.975710e-03  1.311140e+00
coreness         1.487179e-03  8.426545e-01
knn              1.031296e-02  2.395010e+00
hubscore         5.343328e-03  1.890661e+00
pagerank         8.575559e-03  5.731773e+00
trans            1.017408e-04  2.373802e-01
evcent           5.870248e-03  1.039586e+00
first            6.856108e-04  2.843032e-01
upto_second      5.979709e-03  1.179763e+00
upto_third       7.630207e-03  1.244655e+00
upto_fourth      4.793948e-03  1.215187e+00
upto_fifth       1.060243e-02  1.402602e+00
upto_sixth       5.805479e-03  1.750538e+00
second           6.930642e-03  1.516449e+00
third            6.674967e-03  2.098350e+00
fourth           6.794145e-03  3.473736e+00
fifth            5.977829e-03  2.828717e+00
sixth            9.384279e-03  2.185760e+00
ratio1           7.325630e-03  1.928986e+00
ratio2           6.463009e-03  4.398388e+00
ratio3           1.115579e-02  3.204035e+00
ratio4           1.229166e-02  2.654781e+00
ratio5           6.883369e-03  5.176126e+00
ratio6           1.510290e-02  3.002359e+00
selfinter        7.601006e-05  5.702526e-01
walktrap_vertex  5.330570e-04  5.164669e-01
bigcom1          1.762933e-04  2.741076e-01
bigcom2          4.486961e-05  5.795863e-01
bigcom3          1.049872e-04  2.944382e-01
bigcom4          4.894760e-04  3.733704e-01
bigcom6         -1.842667e-05  7.910808e-01
bigcom8         -4.709626e-06  1.860638e-01
bigcom9         -6.209591e-05  7.218171e-01
bigcom11        -1.581627e-05  5.897605e-01
bigcom13         0.000000e+00  6.938894e-19
bigcom15         0.000000e+00  2.081668e-19
bigcom16        -5.439339e-06  2.352734e-01
bigcom21         6.828759e-05  2.452147e-01
bigcom22         2.992155e-05  2.258745e-01
bigcom24         1.288197e-05  6.097478e-01
bigcom26         0.000000e+00  1.401587e-02
bigcom28         1.975740e-04  5.781783e-01
bigcom30         2.520831e-05  2.395970e-01
bigcom31         0.000000e+00  1.387779e-19
bigcom32         2.154137e-05  2.951423e-01
bigcom33         0.000000e+00  2.081668e-19
bigcom34         0.000000e+00  1.387779e-19
bigcom36         0.000000e+00  1.734723e-20
bigcom37         0.000000e+00  0.000000e+00
bigcom38        -3.379918e-05  6.515653e-01
bigcom39         0.000000e+00  2.775558e-19
bigcom40         4.623880e-04  4.048559e-01
bigcom43         0.000000e+00  0.000000e+00
bigcom44         2.200983e-04  3.046722e-01
bigcom46         0.000000e+00  0.000000e+00
bigcom47         5.722844e-05  3.908548e-01
bigcom49        -1.926260e-05  4.384856e-02
bigcom50        -2.604059e-05  3.479717e-01
bigcom51         0.000000e+00  6.938894e-20
bigcom52         0.000000e+00  0.000000e+00
bigcom54        -9.443575e-08  4.783647e-01
bigcom56         0.000000e+00  6.938894e-20
bigcom62         0.000000e+00  0.000000e+00
bigcom66         0.000000e+00  0.000000e+00
bigcom68         0.000000e+00  1.387779e-19
bigcom69         0.000000e+00  6.245005e-19
bigcom71         0.000000e+00  1.734723e-20
bigcom72         0.000000e+00  2.081668e-19
bigcom73         0.000000e+00  0.000000e+00
bigcom74         0.000000e+00  0.000000e+00
bigcom75         0.000000e+00  0.000000e+00
bigcom76         0.000000e+00  6.938894e-20
bigcom77         0.000000e+00  1.387779e-19
bigcom79         0.000000e+00  1.908196e-19
bigcom80         0.000000e+00  6.938894e-20
bigcom82         0.000000e+00  6.938894e-20
bigcom83         0.000000e+00  0.000000e+00
bigcom84         0.000000e+00  0.000000e+00
bigcom85         0.000000e+00  2.775558e-19
bigcom87         0.000000e+00  1.387779e-19
bigcom89         0.000000e+00  0.000000e+00
bigcom91         0.000000e+00  0.000000e+00
bigcom92         0.000000e+00  5.551115e-19
bigcom93         0.000000e+00  6.938894e-20
bigcom96         0.000000e+00  0.000000e+00
bigcom97         0.000000e+00  0.000000e+00
bigcom98        -3.210979e-05  5.818136e-01
bigcom99         0.000000e+00  0.000000e+00
bigcom101        0.000000e+00  6.938894e-20
bigcom104        0.000000e+00  9.868421e-05
bigcom106        0.000000e+00  0.000000e+00
bigcom109       -3.911590e-05  6.524979e-01
bigcom113        2.238113e-05  3.235512e-01
bigcom116        0.000000e+00  2.775558e-19
bigcom120        0.000000e+00  0.000000e+00
bigcom123       -3.558132e-05  5.401878e-01
bigcom126        0.000000e+00  6.938894e-20
bigcom127        0.000000e+00  0.000000e+00
bigcom137        0.000000e+00  0.000000e+00
bigcom139        0.000000e+00  0.000000e+00
bigcom140        3.471709e-05  5.799025e-01
bigcom143       -3.592348e-05  1.944604e-01
bigcom145        0.000000e+00  0.000000e+00
bigcom146        0.000000e+00  1.387779e-19
bigcom147        0.000000e+00  1.387779e-19
bigcom149        0.000000e+00  0.000000e+00
bigcom153        5.242273e-06  2.265620e-01
bigcom154        0.000000e+00  4.163336e-19
bigcom156        0.000000e+00  1.387779e-19
bigcom157        0.000000e+00  1.387779e-19
bigcom158        0.000000e+00  0.000000e+00
bigcom160        0.000000e+00  0.000000e+00
bigcom161       -1.843261e-05  6.375346e-01
bigcom162        0.000000e+00  0.000000e+00
bigcom164       -2.778817e-05  4.754907e-01
bigcom166        0.000000e+00  6.938894e-20
bigcom167        0.000000e+00  0.000000e+00
bigcom171        0.000000e+00  0.000000e+00
bigcom173        0.000000e+00  0.000000e+00
bigcom175        0.000000e+00  0.000000e+00
bigcom176       -6.841905e-06  5.605666e-01
bigcom177        0.000000e+00  1.387779e-19
bigcom178        0.000000e+00  3.469447e-19
bigcom180        0.000000e+00  0.000000e+00
bigcom181        0.000000e+00  7.632783e-19
bigcom184        0.000000e+00  0.000000e+00
bigcom186        0.000000e+00  0.000000e+00
bigcom187        0.000000e+00  0.000000e+00
bigcom189        0.000000e+00  0.000000e+00
bigcom194       -1.803026e-05  6.343747e-01
bigcom195        0.000000e+00  0.000000e+00
bigcom196        0.000000e+00  0.000000e+00
bigcom204        0.000000e+00  1.387779e-19
bigcom205        2.532065e-05  3.255811e-01
bigcom212        0.000000e+00  1.387779e-19
bigcom214        0.000000e+00  1.387779e-19
bigcom222       -1.534680e-05  8.002952e-01
bigcom223        0.000000e+00  0.000000e+00
bigcom226        0.000000e+00  0.000000e+00
bigcom227        0.000000e+00  0.000000e+00
bigcom229        0.000000e+00  0.000000e+00
bigcom233        0.000000e+00  0.000000e+00
bigcom236        0.000000e+00  6.938894e-20
bigcom237        0.000000e+00  0.000000e+00
bigcom246        0.000000e+00  0.000000e+00
bigcom248        1.163154e-07  4.520601e-01
bigcom249        0.000000e+00  0.000000e+00
bigcom250        0.000000e+00  1.387779e-19
bigcom254        0.000000e+00  2.775558e-19
bigcom266        0.000000e+00  0.000000e+00
bigcom269        0.000000e+00  1.387779e-19
bigcom272        0.000000e+00  0.000000e+00
bigcom274        0.000000e+00  1.387779e-19
bigcom281        0.000000e+00  0.000000e+00
bigcom291        0.000000e+00  0.000000e+00
bigcom292        0.000000e+00  0.000000e+00
bigcom295        0.000000e+00  0.000000e+00
bigcom299        0.000000e+00  1.387779e-19
bigcom301        0.000000e+00  0.000000e+00
bigcom306        0.000000e+00  0.000000e+00
bigcom309        0.000000e+00  0.000000e+00
bigcom314        0.000000e+00  8.333333e-03
bigcom321        0.000000e+00  1.387779e-19
bigcom341        0.000000e+00  1.387779e-19
bigcom350        0.000000e+00  0.000000e+00
bigcom353        0.000000e+00  0.000000e+00
bigcom359        0.000000e+00  0.000000e+00
bigcom363        0.000000e+00  2.081668e-19
bigcom365        0.000000e+00  6.938894e-20
bigcom385       -1.672989e-06  4.553679e-01
bigcom386        0.000000e+00  0.000000e+00
bigcom408       -5.296954e-06  2.234046e-01
bigcom412        0.000000e+00  1.387779e-19
bigcom480       -8.342199e-06  5.447019e-01
spin_vertex      5.746722e-04  1.038088e+00
membership_s1    7.084333e-05  2.805986e-01
membership_s3    0.000000e+00  1.387779e-19
membership_s4    2.331926e-04  3.350677e-01
membership_s5    4.812268e-05  4.953357e-01
membership_s6    1.216770e-03  5.832882e-01
membership_s7    1.688957e-04  6.204864e-01
membership_s8    0.000000e+00  0.000000e+00
membership_s9   -1.543048e-05  1.262765e-01
membership_s11   4.749856e-05  3.790420e-01
membership_s12   4.713416e-05  6.999193e-01
membership_s14   0.000000e+00  5.551115e-19
membership_s15  -5.550609e-05  2.836535e-01
membership_s16   3.966599e-05  2.915465e-01
membership_s17   1.807430e-05  5.325159e-01
membership_s18  -1.175096e-05  1.838712e-02
membership_s20  -8.597734e-05  3.247496e-01
membership_s21  -1.875951e-06  5.567090e-01
membership_s22   0.000000e+00  1.908196e-19
membership_s24  -4.521690e-06  1.638170e-01
membership_s25   0.000000e+00  2.081668e-19
membership_s26  -9.674455e-07  6.390497e-03
membership_s27   4.910254e-05  5.883745e-01
membership_s28   0.000000e+00  1.249001e-18
membership_s30   3.275551e-04  4.309167e-01
membership_s31   1.121830e-04  5.530186e-01
membership_s32  -2.877992e-06  3.265081e-01
membership_s33   0.000000e+00  1.040834e-18
membership_s36   4.222661e-04  6.250747e-01
membership_s37  -1.042033e-05  1.629717e-01
V1               7.757122e-03  5.165276e+00
V2               7.082292e-03  6.126278e+00
pdi              1.336521e-05  8.245532e-02
adhesion         1.082963e-02  4.551108e+00
cohesion         9.653599e-03  4.182486e+00
inner            1.014371e-02  4.605220e+00
outer            5.419001e-03  4.729744e+00
ioratio          8.968515e-03  4.553660e+00
comsize          4.833036e-03  4.840588e+00
[1] "Dataset: low_C Model GLM, run: 3 of 10 2015-06-18 12:06:57"
[1] "glmnet variable coefficients"
                     [,1]          [,2]
(Intercept)     -3.067473 -1.101185e+00
graph0           0.000000 -1.080375e-02
graph1           0.000000  0.000000e+00
graph2           0.000000 -8.606401e-04
graph3           0.000000  1.577701e-07
graph4           0.000000  0.000000e+00
graph5           0.000000  6.447755e-04
graph6           0.000000 -1.223084e-05
graph7           0.000000  4.716166e-05
graph8           0.000000  1.711144e-01
graph9           0.000000  9.296281e-08
graph10          0.000000  0.000000e+00
graph11          0.000000 -2.321890e-11
graph12          0.000000  1.184727e-07
graph13          0.000000 -3.650628e-06
graph14          0.000000 -1.992895e-08
graph15          0.000000  6.650468e-05
graph16          0.000000  0.000000e+00
graph17          0.000000 -9.261141e-08
graph18          0.000000  1.119787e-04
graph19          0.000000  1.794768e-06
graph20          0.000000 -7.093598e-06
graph21          0.000000  0.000000e+00
graph22          0.000000  1.257467e-05
graph23          0.000000 -8.620176e-05
graph24          0.000000  3.089176e-05
graph25          0.000000  0.000000e+00
graph26          0.000000  0.000000e+00
graph27          0.000000 -3.823592e-04
graph28          0.000000 -5.767133e-03
graph29          0.000000 -1.846113e-01
orbit0           0.000000 -1.167295e-02
orbit1           0.000000  0.000000e+00
orbit2           0.000000 -7.530194e-02
orbit3           0.000000 -4.145144e-03
orbit4           0.000000  5.574572e-08
orbit5           0.000000  0.000000e+00
orbit6           0.000000  0.000000e+00
orbit7           0.000000 -1.740369e-02
orbit8           0.000000  8.914363e-04
orbit9           0.000000 -1.444906e-06
orbit10          0.000000 -7.415312e-05
orbit11          0.000000 -1.513369e-02
orbit12          0.000000  1.841019e-05
orbit13          0.000000  7.604791e-04
orbit14          0.000000  1.538545e-01
orbit15          0.000000  2.227498e-07
orbit16          0.000000 -5.253454e-07
orbit17          0.000000  2.216834e-09
orbit18          0.000000  4.043755e-09
orbit19          0.000000  0.000000e+00
orbit20          0.000000  8.904753e-10
orbit21          0.000000  9.674598e-05
orbit22          0.000000 -2.382813e-11
orbit23          0.000000  2.285058e-02
orbit24          0.000000  9.217635e-08
orbit25          0.000000  3.347049e-08
orbit26          0.000000 -1.983839e-05
orbit27          0.000000 -1.241401e-06
orbit28          0.000000 -1.280190e-05
orbit29          0.000000 -8.563130e-06
orbit30          0.000000 -9.991932e-05
orbit31          0.000000 -1.811783e-12
orbit32          0.000000 -4.165007e-07
orbit33          0.000000 -2.124902e-02
orbit34          0.000000  4.956075e-05
orbit35          0.000000  9.392312e-07
orbit36          0.000000  8.383037e-05
orbit37          0.000000 -2.761959e-06
orbit38          0.000000 -1.094470e-06
orbit39          0.000000 -3.289641e-06
orbit40          0.000000  0.000000e+00
orbit41          0.000000  9.032867e-05
orbit42          0.000000 -6.576328e-03
orbit43          0.000000  1.136585e-04
orbit44          0.000000 -1.510497e-04
orbit45          0.000000  2.641510e-07
orbit46          0.000000  8.814336e-06
orbit47          0.000000  0.000000e+00
orbit48          0.000000  4.609344e-04
orbit49          0.000000 -1.369410e-06
orbit50          0.000000 -1.222477e-02
orbit51          0.000000  1.235532e-06
orbit52          0.000000 -1.035252e-05
orbit53          0.000000  2.404145e-03
orbit54          0.000000  1.111604e-05
orbit55          0.000000  4.119144e-02
orbit56          0.000000 -4.569602e-05
orbit57          0.000000 -1.998566e-04
orbit58          0.000000  2.215381e-01
orbit59          0.000000  2.229658e-04
orbit60          0.000000 -6.961066e-03
orbit61          0.000000  6.326069e-01
orbit62          0.000000 -3.245985e-03
orbit63          0.000000  3.703458e-03
orbit64          0.000000  2.639879e-03
orbit65          0.000000 -7.382606e-04
orbit66          0.000000  4.571374e-03
orbit67          0.000000 -1.280604e-01
orbit68          0.000000 -9.723131e-04
orbit69          0.000000  2.950230e-01
orbit70          0.000000 -8.646022e-03
orbit71          0.000000  1.819299e-02
orbit72          0.000000 -2.476124e-01
AP               0.000000  6.287035e-01
bet              0.000000 -4.870953e-06
ecc              0.000000 -7.835279e-03
eccrad           0.000000 -1.650151e-02
close            0.000000  0.000000e+00
constraint       0.000000 -4.407360e-02
coreness         0.000000  1.342455e-02
knn              0.000000  0.000000e+00
hubscore         0.000000  0.000000e+00
pagerank         0.000000 -3.524895e+00
trans            0.000000  1.779640e-02
evcent           0.000000  0.000000e+00
first            0.000000 -1.184726e-02
upto_second      0.000000  0.000000e+00
upto_third       0.000000  0.000000e+00
upto_fourth      0.000000 -1.197319e-05
upto_fifth       0.000000 -8.158467e-05
upto_sixth       0.000000 -1.067594e-05
second           0.000000  0.000000e+00
third            0.000000  0.000000e+00
fourth           0.000000  0.000000e+00
fifth            0.000000  0.000000e+00
sixth            0.000000  6.318580e-06
ratio1           0.000000 -4.304212e-06
ratio2           0.000000 -1.561995e-04
ratio3           0.000000 -3.842571e-04
ratio4           0.000000  8.139402e-04
ratio5           0.000000 -1.276654e-03
ratio6           0.000000 -3.198729e-05
selfinter        0.000000  2.189676e-01
walktrap_vertex  0.000000  3.735324e-02
bigcom1          0.000000 -1.984990e-01
bigcom2          0.000000  1.253244e+00
bigcom3          0.000000 -7.958300e-02
bigcom4          0.000000 -1.060040e-01
bigcom6          0.000000  2.810609e+00
bigcom8          0.000000 -2.698100e-01
bigcom9          0.000000  1.260644e+00
bigcom11         0.000000  1.667769e+00
bigcom13         0.000000 -1.439337e+00
bigcom15         0.000000 -1.388385e+00
bigcom16         0.000000  8.562012e-01
bigcom21         0.000000  7.380493e-01
bigcom22         0.000000  1.489019e-01
bigcom24         0.000000  1.822661e+00
bigcom26         0.000000 -1.381116e+00
bigcom28         0.000000  3.750494e-01
bigcom30         0.000000 -5.644462e-02
bigcom31         0.000000 -6.898110e-01
bigcom32         0.000000  3.733829e-01
bigcom33         0.000000 -8.731834e-01
bigcom34         0.000000 -7.819620e-01
bigcom36         0.000000 -1.047733e+00
bigcom37         0.000000  0.000000e+00
bigcom38         0.000000  1.457702e+00
bigcom39         0.000000 -1.104611e+00
bigcom40         0.000000 -7.223367e-02
bigcom43         0.000000 -7.525193e-01
bigcom44         0.000000 -1.397243e-01
bigcom46         0.000000 -1.047485e+00
bigcom47         0.000000  1.744165e+00
bigcom49         0.000000  8.247997e-01
bigcom50         0.000000  7.406059e-01
bigcom51         0.000000 -7.791928e-01
bigcom52         0.000000 -6.813206e-01
bigcom54         0.000000  1.837842e+00
bigcom56         0.000000 -7.090530e-01
bigcom62         0.000000 -5.019711e-01
bigcom66         0.000000 -7.321555e-01
bigcom68         0.000000 -8.490570e-01
bigcom69         0.000000 -1.076589e+00
bigcom71         0.000000 -1.120083e+00
bigcom72         0.000000 -1.070121e+00
bigcom73         0.000000 -5.348978e-01
bigcom74         0.000000 -1.056778e+00
bigcom75         0.000000 -4.868376e-01
bigcom76         0.000000 -7.481557e-01
bigcom77         0.000000 -1.019030e+00
bigcom79         0.000000 -5.680764e-01
bigcom80         0.000000 -7.287574e-01
bigcom82         0.000000 -8.851016e-01
bigcom83         0.000000  0.000000e+00
bigcom84         0.000000 -4.669445e-01
bigcom85         0.000000 -8.899549e-01
bigcom87         0.000000 -8.095333e-01
bigcom89         0.000000 -6.471862e-01
bigcom91         0.000000 -9.894589e-01
bigcom92         0.000000 -1.295040e+00
bigcom93         0.000000  0.000000e+00
bigcom96         0.000000 -8.978840e-01
bigcom97         0.000000 -1.078326e+00
bigcom98         0.000000  1.467932e+00
bigcom99         0.000000 -5.655747e-01
bigcom101        0.000000 -8.744642e-01
bigcom104        0.000000 -1.141431e+00
bigcom106        0.000000 -8.273200e-01
bigcom109        0.000000  1.752744e+00
bigcom113        0.000000  1.250094e+00
bigcom116        0.000000 -9.373159e-01
bigcom120        0.000000 -3.781159e-01
bigcom123        0.000000  1.702470e+00
bigcom126        0.000000 -1.054879e+00
bigcom127        0.000000 -1.026305e+00
bigcom137        0.000000 -7.639822e-01
bigcom139        0.000000 -6.892104e-01
bigcom140        0.000000  1.808771e+00
bigcom143        0.000000  1.526401e+00
bigcom145        0.000000 -9.939465e-01
bigcom146        0.000000 -8.349597e-01
bigcom147        0.000000 -8.835588e-01
bigcom149        0.000000 -1.985440e-01
bigcom153        0.000000  1.420976e+00
bigcom154        0.000000 -1.231571e+00
bigcom156        0.000000 -8.668516e-01
bigcom157        0.000000 -4.064801e-03
bigcom158        0.000000 -6.502305e-01
bigcom160        0.000000 -6.325014e-01
bigcom161        0.000000  3.264084e+00
bigcom162        0.000000 -1.040106e+00
bigcom164        0.000000  1.742280e+00
bigcom166        0.000000 -1.340011e+00
bigcom167        0.000000 -9.793667e-01
bigcom171        0.000000  0.000000e+00
bigcom173        0.000000 -7.309204e-01
bigcom175        0.000000 -2.357931e-01
bigcom176        0.000000  1.551524e+00
bigcom177        0.000000 -7.943447e-01
bigcom178        0.000000 -8.859862e-01
bigcom180        0.000000 -1.023483e+00
bigcom181        0.000000 -1.099296e+00
bigcom184        0.000000 -7.429031e-01
bigcom186        0.000000 -5.170309e-01
bigcom187        0.000000 -4.977259e-01
bigcom189        0.000000 -5.268519e-01
bigcom194        0.000000  1.646898e+00
bigcom195        0.000000 -9.191221e-01
bigcom196        0.000000 -3.816022e-01
bigcom204        0.000000 -9.422382e-01
bigcom205        0.000000  1.923520e+00
bigcom212        0.000000 -9.436540e-01
bigcom214        0.000000 -1.059890e+00
bigcom222        0.000000  2.318905e+00
bigcom223        0.000000  0.000000e+00
bigcom226        0.000000 -7.935450e-01
bigcom227        0.000000 -5.702169e-01
bigcom229        0.000000 -8.302334e-01
bigcom233        0.000000 -2.194189e-01
bigcom236        0.000000 -8.584019e-01
bigcom237        0.000000 -1.152430e+00
bigcom246        0.000000 -1.098548e+00
bigcom248        0.000000  1.113041e+00
bigcom249        0.000000 -4.370074e-01
bigcom250        0.000000 -1.179767e+00
bigcom254        0.000000 -9.375169e-01
bigcom266        0.000000 -2.677908e-01
bigcom269        0.000000 -1.134032e+00
bigcom272        0.000000 -9.540591e-01
bigcom274        0.000000 -9.524211e-01
bigcom281        0.000000 -2.641708e-01
bigcom291        0.000000 -7.567227e-01
bigcom292        0.000000 -6.453785e-01
bigcom295        0.000000 -2.204859e-01
bigcom299        0.000000 -6.114399e-01
bigcom301        0.000000 -8.540621e-01
bigcom306        0.000000 -9.156157e-01
bigcom309        0.000000 -9.109837e-01
bigcom314        0.000000 -1.403402e+00
bigcom321        0.000000 -1.247903e+00
bigcom341        0.000000 -4.256724e-01
bigcom350        0.000000 -1.887045e+00
bigcom353        0.000000 -1.303969e+00
bigcom359        0.000000 -1.099535e+00
bigcom363        0.000000 -1.026987e+00
bigcom365        0.000000 -4.164793e-01
bigcom385        0.000000  1.698401e+00
bigcom386        0.000000 -2.340239e+00
bigcom408        0.000000  1.975319e+00
bigcom412        0.000000 -6.795534e-01
bigcom480        0.000000  1.256888e+00
spin_vertex      0.000000  1.134413e-01
membership_s1    0.000000 -8.017459e-02
membership_s3    0.000000 -1.426470e+00
membership_s4    0.000000  1.099494e-01
membership_s5    0.000000  1.471418e-01
membership_s6    0.000000  1.620931e-01
membership_s7    0.000000  3.876025e-01
membership_s8    0.000000 -1.170125e+00
membership_s9    0.000000  9.532400e-01
membership_s11   0.000000  5.918028e-01
membership_s12   0.000000  1.399165e+00
membership_s14   0.000000 -1.380561e+00
membership_s15   0.000000 -1.430020e-01
membership_s16   0.000000  8.699324e-01
membership_s17   0.000000  6.644523e-01
membership_s18   0.000000 -2.071958e-01
membership_s20   0.000000  1.031265e+00
membership_s21   0.000000 -1.368329e-01
membership_s22   0.000000 -1.244835e+00
membership_s24   0.000000  1.489949e-01
membership_s25   0.000000 -1.177776e+00
membership_s26   0.000000 -2.536375e-02
membership_s27   0.000000  7.425665e-02
membership_s28   0.000000 -1.160413e+00
membership_s30   0.000000 -3.827779e-02
membership_s31   0.000000  2.801285e-01
membership_s32   0.000000 -2.213173e-01
membership_s33   0.000000 -1.245883e+00
membership_s36   0.000000  2.916204e-01
membership_s37   0.000000  2.007953e-01
V1               0.000000  0.000000e+00
V2               0.000000 -3.417454e-01
pdi              0.000000 -2.949111e+03
adhesion         0.000000  0.000000e+00
cohesion         0.000000  0.000000e+00
inner            0.000000  6.554654e-06
outer            0.000000  0.000000e+00
ioratio          0.000000 -6.288476e-01
comsize          0.000000  1.476185e-05
[1] "Dataset: low_C Model GBM, run: 4 of 10 2015-06-18 12:07:26"
Iter   TrainDeviance   ValidDeviance   StepSize   Improve
     1        0.3498            -nan     0.0100    0.0000
     2        0.3489            -nan     0.0100   -0.0000
     3        0.3479            -nan     0.0100    0.0000
     4        0.3472            -nan     0.0100   -0.0000
     5        0.3466            -nan     0.0100   -0.0000
     6        0.3459            -nan     0.0100   -0.0000
     7        0.3450            -nan     0.0100    0.0000
     8        0.3441            -nan     0.0100    0.0001
     9        0.3432            -nan     0.0100    0.0000
    10        0.3424            -nan     0.0100   -0.0001
    20        0.3351            -nan     0.0100    0.0000
    25        0.3319            -nan     0.0100    0.0000

[1] "GBM variable coefficients"
                            var   rel.inf
V2                           V2 4.8822543
ratio2                   ratio2 4.7150725
pagerank               pagerank 4.5293061
ratio5                   ratio5 4.1691070
orbit18                 orbit18 4.0798184
fourth                   fourth 3.6224388
inner                     inner 3.1645419
outer                     outer 3.1497080
bet                         bet 2.8605197
adhesion               adhesion 2.3209715
graph13                 graph13 2.1760299
orbit17                 orbit17 2.1056290
graph26                 graph26 1.8625087
orbit15                 orbit15 1.8012121
graph15                 graph15 1.7630342
graph10                 graph10 1.7555792
comsize                 comsize 1.7193104
V1                           V1 1.6578900
orbit37                 orbit37 1.5860497
orbit19                 orbit19 1.5846606
cohesion               cohesion 1.4955485
orbit27                 orbit27 1.4922485
orbit21                 orbit21 1.4783393
orbit52                 orbit52 1.4007628
orbit25                 orbit25 1.3665509
graph3                   graph3 1.2450487
orbit36                 orbit36 1.2127311
ratio6                   ratio6 1.1999873
ratio3                   ratio3 1.1687147
third                     third 1.1642470
spin_vertex         spin_vertex 1.0927817
membership_s27   membership_s27 0.9876911
bigcom9                 bigcom9 0.9796971
upto_second         upto_second 0.9444966
orbit38                 orbit38 0.9056827
fifth                     fifth 0.8734060
knn                         knn 0.8660978
upto_sixth           upto_sixth 0.8256419
graph19                 graph19 0.7946514
orbit48                 orbit48 0.7659639
orbit65                 orbit65 0.7606891
ratio4                   ratio4 0.7087284
constraint           constraint 0.7002686
orbit46                 orbit46 0.6865055
orbit30                 orbit30 0.6638844
orbit45                 orbit45 0.6463610
graph17                 graph17 0.6440970
orbit24                 orbit24 0.6075087
ioratio                 ioratio 0.5940620
orbit53                 orbit53 0.5700614
graph20                 graph20 0.5625857
orbit57                 orbit57 0.5561888
orbit66                 orbit66 0.5552975
orbit64                 orbit64 0.5466134
graph11                 graph11 0.5357150
orbit42                 orbit42 0.5307842
membership_s1     membership_s1 0.5195512
orbit20                 orbit20 0.5141756
orbit51                 orbit51 0.4868641
graph21                 graph21 0.4834882
orbit16                 orbit16 0.4749272
orbit10                 orbit10 0.4718557
orbit39                 orbit39 0.4365176
graph5                   graph5 0.4282135
membership_s4     membership_s4 0.4268862
orbit35                 orbit35 0.4209776
orbit50                 orbit50 0.4161749
graph16                 graph16 0.4047998
graph2                   graph2 0.4035482
graph1                   graph1 0.3914511
evcent                   evcent 0.3853600
hubscore               hubscore 0.3835291
upto_fifth           upto_fifth 0.3673525
graph14                 graph14 0.3203206
orbit26                 orbit26 0.3155841
upto_third           upto_third 0.3123468
orbit29                 orbit29 0.2901372
graph18                 graph18 0.2883917
walktrap_vertex walktrap_vertex 0.2797732
selfinter             selfinter 0.2721646
graph6                   graph6 0.2600191
orbit71                 orbit71 0.2534369
orbit58                 orbit58 0.2455484
graph4                   graph4 0.2164992
orbit62                 orbit62 0.1929827
orbit47                 orbit47 0.1880975
graph22                 graph22 0.1814289
graph28                 graph28 0.1763844
orbit28                 orbit28 0.1730918
coreness               coreness 0.1606030
orbit40                 orbit40 0.1392944
bigcom21               bigcom21 0.1267821
membership_s7     membership_s7 0.1218840
membership_s31   membership_s31 0.1135041
membership_s37   membership_s37 0.1125796
orbit49                 orbit49 0.1067831
graph9                   graph9 0.1014083
graph0                   graph0 0.0000000
graph7                   graph7 0.0000000
graph8                   graph8 0.0000000
graph12                 graph12 0.0000000
graph23                 graph23 0.0000000
graph24                 graph24 0.0000000
graph25                 graph25 0.0000000
graph27                 graph27 0.0000000
graph29                 graph29 0.0000000
orbit0                   orbit0 0.0000000
orbit1                   orbit1 0.0000000
orbit2                   orbit2 0.0000000
orbit3                   orbit3 0.0000000
orbit4                   orbit4 0.0000000
orbit5                   orbit5 0.0000000
orbit6                   orbit6 0.0000000
orbit7                   orbit7 0.0000000
orbit8                   orbit8 0.0000000
orbit9                   orbit9 0.0000000
orbit11                 orbit11 0.0000000
orbit12                 orbit12 0.0000000
orbit13                 orbit13 0.0000000
orbit14                 orbit14 0.0000000
orbit22                 orbit22 0.0000000
orbit23                 orbit23 0.0000000
orbit31                 orbit31 0.0000000
orbit32                 orbit32 0.0000000
orbit33                 orbit33 0.0000000
orbit34                 orbit34 0.0000000
orbit41                 orbit41 0.0000000
orbit43                 orbit43 0.0000000
orbit44                 orbit44 0.0000000
orbit54                 orbit54 0.0000000
orbit55                 orbit55 0.0000000
orbit56                 orbit56 0.0000000
orbit59                 orbit59 0.0000000
orbit60                 orbit60 0.0000000
orbit61                 orbit61 0.0000000
orbit63                 orbit63 0.0000000
orbit67                 orbit67 0.0000000
orbit68                 orbit68 0.0000000
orbit69                 orbit69 0.0000000
orbit70                 orbit70 0.0000000
orbit72                 orbit72 0.0000000
AP                           AP 0.0000000
ecc                         ecc 0.0000000
eccrad                   eccrad 0.0000000
close                     close 0.0000000
trans                     trans 0.0000000
first                     first 0.0000000
upto_fourth         upto_fourth 0.0000000
second                   second 0.0000000
sixth                     sixth 0.0000000
ratio1                   ratio1 0.0000000
bigcom1                 bigcom1 0.0000000
bigcom2                 bigcom2 0.0000000
bigcom3                 bigcom3 0.0000000
bigcom4                 bigcom4 0.0000000
bigcom6                 bigcom6 0.0000000
bigcom8                 bigcom8 0.0000000
bigcom11               bigcom11 0.0000000
bigcom13               bigcom13 0.0000000
bigcom15               bigcom15 0.0000000
bigcom16               bigcom16 0.0000000
bigcom22               bigcom22 0.0000000
bigcom24               bigcom24 0.0000000
bigcom26               bigcom26 0.0000000
bigcom28               bigcom28 0.0000000
bigcom30               bigcom30 0.0000000
bigcom31               bigcom31 0.0000000
bigcom32               bigcom32 0.0000000
bigcom33               bigcom33 0.0000000
bigcom34               bigcom34 0.0000000
bigcom36               bigcom36 0.0000000
bigcom37               bigcom37 0.0000000
bigcom38               bigcom38 0.0000000
bigcom39               bigcom39 0.0000000
bigcom40               bigcom40 0.0000000
bigcom43               bigcom43 0.0000000
bigcom44               bigcom44 0.0000000
bigcom46               bigcom46 0.0000000
bigcom47               bigcom47 0.0000000
bigcom49               bigcom49 0.0000000
bigcom50               bigcom50 0.0000000
bigcom51               bigcom51 0.0000000
bigcom52               bigcom52 0.0000000
bigcom54               bigcom54 0.0000000
bigcom56               bigcom56 0.0000000
bigcom62               bigcom62 0.0000000
bigcom66               bigcom66 0.0000000
bigcom68               bigcom68 0.0000000
bigcom69               bigcom69 0.0000000
bigcom71               bigcom71 0.0000000
bigcom72               bigcom72 0.0000000
bigcom73               bigcom73 0.0000000
bigcom74               bigcom74 0.0000000
bigcom75               bigcom75 0.0000000
bigcom76               bigcom76 0.0000000
bigcom77               bigcom77 0.0000000
bigcom79               bigcom79 0.0000000
bigcom80               bigcom80 0.0000000
bigcom82               bigcom82 0.0000000
bigcom83               bigcom83 0.0000000
bigcom84               bigcom84 0.0000000
bigcom85               bigcom85 0.0000000
bigcom87               bigcom87 0.0000000
bigcom89               bigcom89 0.0000000
bigcom91               bigcom91 0.0000000
bigcom92               bigcom92 0.0000000
bigcom93               bigcom93 0.0000000
bigcom96               bigcom96 0.0000000
bigcom97               bigcom97 0.0000000
bigcom98               bigcom98 0.0000000
bigcom99               bigcom99 0.0000000
bigcom101             bigcom101 0.0000000
bigcom104             bigcom104 0.0000000
bigcom106             bigcom106 0.0000000
bigcom109             bigcom109 0.0000000
bigcom113             bigcom113 0.0000000
bigcom116             bigcom116 0.0000000
bigcom120             bigcom120 0.0000000
bigcom123             bigcom123 0.0000000
bigcom126             bigcom126 0.0000000
bigcom127             bigcom127 0.0000000
bigcom137             bigcom137 0.0000000
bigcom139             bigcom139 0.0000000
bigcom140             bigcom140 0.0000000
bigcom143             bigcom143 0.0000000
bigcom145             bigcom145 0.0000000
bigcom146             bigcom146 0.0000000
bigcom147             bigcom147 0.0000000
bigcom149             bigcom149 0.0000000
bigcom153             bigcom153 0.0000000
bigcom154             bigcom154 0.0000000
bigcom156             bigcom156 0.0000000
bigcom157             bigcom157 0.0000000
bigcom158             bigcom158 0.0000000
bigcom160             bigcom160 0.0000000
bigcom161             bigcom161 0.0000000
bigcom162             bigcom162 0.0000000
bigcom164             bigcom164 0.0000000
bigcom166             bigcom166 0.0000000
bigcom167             bigcom167 0.0000000
bigcom171             bigcom171 0.0000000
bigcom173             bigcom173 0.0000000
bigcom175             bigcom175 0.0000000
bigcom176             bigcom176 0.0000000
bigcom177             bigcom177 0.0000000
bigcom178             bigcom178 0.0000000
bigcom180             bigcom180 0.0000000
bigcom181             bigcom181 0.0000000
bigcom184             bigcom184 0.0000000
bigcom186             bigcom186 0.0000000
bigcom187             bigcom187 0.0000000
bigcom189             bigcom189 0.0000000
bigcom194             bigcom194 0.0000000
bigcom195             bigcom195 0.0000000
bigcom196             bigcom196 0.0000000
bigcom204             bigcom204 0.0000000
bigcom205             bigcom205 0.0000000
bigcom212             bigcom212 0.0000000
bigcom214             bigcom214 0.0000000
bigcom222             bigcom222 0.0000000
bigcom223             bigcom223 0.0000000
bigcom226             bigcom226 0.0000000
bigcom227             bigcom227 0.0000000
bigcom229             bigcom229 0.0000000
bigcom233             bigcom233 0.0000000
bigcom236             bigcom236 0.0000000
bigcom237             bigcom237 0.0000000
bigcom246             bigcom246 0.0000000
bigcom248             bigcom248 0.0000000
bigcom249             bigcom249 0.0000000
bigcom250             bigcom250 0.0000000
bigcom254             bigcom254 0.0000000
bigcom266             bigcom266 0.0000000
bigcom269             bigcom269 0.0000000
bigcom272             bigcom272 0.0000000
bigcom274             bigcom274 0.0000000
bigcom281             bigcom281 0.0000000
bigcom291             bigcom291 0.0000000
bigcom292             bigcom292 0.0000000
bigcom295             bigcom295 0.0000000
bigcom299             bigcom299 0.0000000
bigcom301             bigcom301 0.0000000
bigcom306             bigcom306 0.0000000
bigcom309             bigcom309 0.0000000
bigcom314             bigcom314 0.0000000
bigcom321             bigcom321 0.0000000
bigcom341             bigcom341 0.0000000
bigcom350             bigcom350 0.0000000
bigcom353             bigcom353 0.0000000
bigcom359             bigcom359 0.0000000
bigcom363             bigcom363 0.0000000
bigcom365             bigcom365 0.0000000
bigcom385             bigcom385 0.0000000
bigcom386             bigcom386 0.0000000
bigcom408             bigcom408 0.0000000
bigcom412             bigcom412 0.0000000
bigcom480             bigcom480 0.0000000
membership_s3     membership_s3 0.0000000
membership_s5     membership_s5 0.0000000
membership_s6     membership_s6 0.0000000
membership_s8     membership_s8 0.0000000
membership_s9     membership_s9 0.0000000
membership_s11   membership_s11 0.0000000
membership_s12   membership_s12 0.0000000
membership_s14   membership_s14 0.0000000
membership_s15   membership_s15 0.0000000
membership_s16   membership_s16 0.0000000
membership_s17   membership_s17 0.0000000
membership_s18   membership_s18 0.0000000
membership_s20   membership_s20 0.0000000
membership_s21   membership_s21 0.0000000
membership_s22   membership_s22 0.0000000
membership_s24   membership_s24 0.0000000
membership_s25   membership_s25 0.0000000
membership_s26   membership_s26 0.0000000
membership_s28   membership_s28 0.0000000
membership_s30   membership_s30 0.0000000
membership_s32   membership_s32 0.0000000
membership_s33   membership_s33 0.0000000
membership_s36   membership_s36 0.0000000
pdi                         pdi 0.0000000
[1] "Dataset: low_C Model RF, run: 4 of 10 2015-06-18 12:07:39"
     |      Out-of-bag   |
Tree |      MSE  %Var(y) |
   1 |  0.07631   188.27 |
   2 |   0.0708   174.66 |
   3 |  0.06831   168.52 |
   4 |  0.06704   165.39 |
   5 |  0.06476   159.78 |
   6 |   0.0623   153.71 |
   7 |  0.06063   149.57 |
   8 |  0.05881   145.09 |
   9 |  0.05791   142.86 |
  10 |  0.05627   138.82 |
  11 |  0.05514   136.04 |
  12 |  0.05417   133.63 |
  13 |  0.05294   130.61 |
  14 |  0.05236   129.18 |
  15 |  0.05188   127.99 |
  16 |  0.05168   127.50 |
  17 |  0.05124   126.41 |
  18 |  0.05102   125.86 |
  19 |  0.05056   124.74 |
  20 |  0.05026   123.99 |
  21 |   0.0501   123.60 |
  22 |  0.04996   123.25 |
  23 |  0.04976   122.76 |
  24 |  0.04965   122.49 |
  25 |  0.04968   122.55 |
  26 |  0.04951   122.14 |
  27 |   0.0494   121.88 |
  28 |  0.04933   121.69 |
  29 |  0.04915   121.26 |
  30 |  0.04896   120.80 |
  31 |  0.04883   120.47 |
  32 |  0.04873   120.23 |
  33 |  0.04859   119.88 |
  34 |  0.04854   119.74 |
  35 |  0.04842   119.46 |
  36 |  0.04832   119.21 |
  37 |  0.04817   118.84 |
  38 |  0.04808   118.61 |
  39 |  0.04798   118.38 |
  40 |   0.0479   118.17 |
  41 |  0.04787   118.10 |
  42 |  0.04782   117.99 |
  43 |  0.04775   117.80 |
  44 |  0.04765   117.55 |
  45 |  0.04763   117.50 |
  46 |  0.04764   117.52 |
  47 |  0.04765   117.55 |
  48 |  0.04761   117.45 |
  49 |  0.04754   117.28 |
  50 |  0.04752   117.23 |
  51 |  0.04749   117.15 |
  52 |  0.04746   117.08 |
  53 |  0.04742   117.00 |
  54 |  0.04743   117.00 |
  55 |  0.04738   116.88 |
  56 |  0.04733   116.77 |
  57 |  0.04731   116.72 |
  58 |  0.04727   116.63 |
  59 |  0.04734   116.80 |
  60 |   0.0473   116.68 |
  61 |  0.04729   116.66 |
  62 |  0.04726   116.59 |
  63 |  0.04724   116.54 |
  64 |  0.04723   116.52 |
  65 |  0.04725   116.58 |
  66 |  0.04726   116.59 |
  67 |  0.04723   116.52 |
  68 |  0.04725   116.58 |
  69 |  0.04719   116.43 |
  70 |   0.0472   116.46 |
  71 |  0.04717   116.38 |
  72 |  0.04711   116.23 |
  73 |   0.0471   116.20 |
  74 |  0.04714   116.30 |
  75 |  0.04708   116.15 |
  76 |  0.04708   116.16 |
  77 |  0.04705   116.09 |
  78 |  0.04703   116.03 |
  79 |  0.04698   115.89 |
  80 |  0.04692   115.76 |
  81 |  0.04694   115.80 |
  82 |  0.04691   115.72 |
  83 |  0.04691   115.73 |
  84 |  0.04693   115.78 |
  85 |  0.04691   115.73 |
  86 |   0.0469   115.70 |
  87 |   0.0469   115.70 |
  88 |  0.04689   115.68 |
  89 |   0.0469   115.70 |
  90 |   0.0469   115.71 |
  91 |  0.04687   115.63 |
  92 |  0.04687   115.63 |
  93 |  0.04682   115.52 |
  94 |  0.04678   115.41 |
  95 |  0.04675   115.33 |
  96 |  0.04671   115.23 |
  97 |   0.0467   115.21 |
  98 |  0.04669   115.18 |
  99 |  0.04663   115.05 |
 100 |  0.04665   115.08 |
[1] "Random Forest variable coefficients"
                      %IncMSE IncNodePurity
graph5           6.374243e-04  4.942063e-01
graph6           4.586819e-03  1.182274e+00
graph7           3.824473e-04  3.100069e-01
graph8           9.050587e-06  1.957066e-01
graph9           9.189798e-03  1.708465e+00
graph10          1.222237e-02  2.111692e+00
graph11          7.431099e-03  1.544340e+00
graph12          5.636195e-03  1.350024e+00
graph13          1.190801e-02  2.390653e+00
graph14          6.654744e-03  1.236386e+00
graph15          7.007442e-03  1.311689e+00
graph16          7.508186e-03  1.898711e+00
graph17          7.654830e-03  1.513696e+00
graph18          9.277683e-04  3.209690e-01
graph19          6.934464e-03  1.701258e+00
graph20          2.186968e-03  7.967308e-01
graph21          4.463416e-03  6.789351e-01
graph22          1.184987e-03  4.024131e-01
graph23          4.728845e-03  1.302190e+00
graph24          2.168785e-03  2.893890e-01
graph25          1.169833e-03  5.895590e-01
graph26          8.875189e-04  3.238109e-01
graph27          7.524921e-05  1.380441e-01
graph28          8.503401e-05  4.652965e-02
graph29         -9.894133e-07  3.056510e-02
orbit0           1.723840e-03  1.961337e-01
orbit1           8.203088e-03  1.471671e+00
orbit2           1.316862e-03  2.637784e-01
orbit3           6.246972e-05  1.925749e-01
orbit4           5.859714e-03  1.672652e+00
orbit5           1.467503e-02  1.551916e+00
orbit6           5.057573e-03  1.480060e+00
orbit7           3.855638e-04  2.784728e-01
orbit8           1.737278e-03  6.622923e-01
orbit9           5.979156e-03  1.245016e+00
orbit10          1.013610e-03  2.924772e-01
orbit11          1.074362e-04  2.962897e-01
orbit12          4.639977e-04  2.581105e-01
orbit13          7.645258e-05  3.290487e-01
orbit14         -1.268570e-05  1.840846e-01
orbit15          6.978066e-03  1.557437e+00
orbit16          1.354348e-02  1.408852e+00
orbit17          1.974746e-02  1.968931e+00
orbit18          1.088616e-02  4.505767e+00
orbit19          7.252138e-03  1.560517e+00
orbit20          1.123606e-02  1.700256e+00
orbit21          8.872032e-03  1.255237e+00
orbit22          8.086628e-03  1.418470e+00
orbit23          1.923345e-04  3.220967e-02
orbit24          6.955181e-03  1.705079e+00
orbit25          1.011466e-03  4.784618e-01
orbit26          4.139576e-03  4.458481e-01
orbit27          1.055964e-02  2.791052e+00
orbit28          8.252273e-03  1.110506e+00
orbit29          1.580984e-03  5.998770e-01
orbit30          2.238955e-03  7.321304e-01
orbit31          1.116458e-02  1.505549e+00
orbit32          3.433667e-04  3.063689e-01
orbit33          5.672097e-04  1.973673e-01
orbit34          1.327692e-02  1.111005e+00
orbit35          8.226142e-03  2.094501e+00
orbit36          7.467367e-03  1.278774e+00
orbit37          6.291540e-03  9.153342e-01
orbit38          5.670895e-03  5.115232e-01
orbit39          7.345732e-03  1.206492e+00
orbit40          1.015553e-03  4.815793e-01
orbit41          2.712307e-04  1.394243e-01
orbit42         -1.866827e-05  2.664530e-02
orbit43          3.436617e-04  2.612883e-01
orbit44          1.635019e-07  1.528449e-01
orbit45          9.377018e-03  1.519587e+00
orbit46          1.782601e-03  8.195803e-01
orbit47          1.322082e-03  4.761184e-01
orbit48          4.308753e-04  4.313322e-01
orbit49          2.239673e-03  6.229279e-01
orbit50          2.033902e-04  4.533601e-01
orbit51          6.334412e-03  8.229462e-01
orbit52          2.409705e-03  3.069366e-01
orbit53          4.068264e-04  2.276881e-01
orbit54          1.066736e-03  2.692559e-01
orbit55          2.815332e-05  1.653237e-01
orbit56          4.332017e-03  1.249518e+00
orbit57          3.468626e-04  3.114339e-01
orbit58          2.772155e-04  2.987405e-01
orbit59          1.153301e-03  3.512597e-01
orbit60         -3.441658e-05  9.596941e-02
orbit61          6.072337e-05  2.118669e-01
orbit62          1.149671e-03  3.749798e-01
orbit63          3.672052e-04  4.687906e-01
orbit64          5.509305e-04  5.015583e-01
orbit65          6.562325e-04  4.047151e-01
orbit66          1.615344e-05  1.386992e-01
orbit67          2.730725e-05  4.863285e-02
orbit68          3.063078e-04  2.960145e-01
orbit69         -4.852014e-07  3.413822e-02
orbit70          1.981566e-06  4.056727e-02
orbit71          4.737272e-05  1.093044e-01
orbit72          0.000000e+00  1.734723e-20
AP               2.240689e-05  7.070812e-02
bet              5.248559e-03  2.571694e+00
ecc              3.715644e-04  1.993043e-01
eccrad           7.763956e-04  3.342732e-01
close            5.089685e-03  1.355283e+00
constraint       4.110892e-03  1.412617e+00
coreness         1.038491e-03  6.533180e-01
knn              8.442356e-03  2.157348e+00
hubscore         7.233910e-03  1.625523e+00
pagerank         7.993729e-03  5.552790e+00
trans            3.555315e-04  2.450898e-01
evcent           6.953157e-03  1.467874e+00
first            3.816524e-04  2.598736e-01
upto_second      2.913700e-03  1.088137e+00
upto_third       6.058988e-03  1.504534e+00
upto_fourth      5.359360e-03  1.440564e+00
upto_fifth       4.672867e-03  1.343952e+00
upto_sixth       6.943327e-03  1.519772e+00
second           3.419956e-03  9.883424e-01
third            1.023477e-02  2.554624e+00
fourth           6.965782e-03  3.310473e+00
fifth            3.713620e-03  2.116689e+00
sixth            6.173934e-03  2.070142e+00
ratio1           7.993591e-03  1.682661e+00
ratio2           7.121030e-03  4.638609e+00
ratio3           1.073138e-02  2.792038e+00
ratio4           6.320518e-03  2.440190e+00
ratio5           6.468368e-03  4.706406e+00
ratio6           9.129819e-03  2.433156e+00
selfinter        2.344024e-04  3.443284e-01
walktrap_vertex  8.866305e-04  6.328793e-01
bigcom1          6.152168e-05  2.393980e-01
bigcom2         -3.939802e-06  4.189481e-01
bigcom3          1.330130e-04  4.216963e-01
bigcom4          2.397986e-04  2.139522e-01
bigcom6         -1.299858e-05  6.540262e-01
bigcom8         -2.125850e-06  1.029643e-02
bigcom9         -2.476225e-05  6.157650e-01
bigcom11        -2.078888e-06  6.378074e-01
bigcom13         0.000000e+00  5.551115e-19
bigcom15         0.000000e+00  0.000000e+00
bigcom16         0.000000e+00  0.000000e+00
bigcom21         3.517494e-04  5.010050e-01
bigcom22         3.797797e-05  3.517066e-01
bigcom24         3.171209e-06  4.747661e-01
bigcom26         0.000000e+00  6.938894e-20
bigcom28         2.297663e-04  4.898017e-01
bigcom30        -7.959959e-06  1.648417e-01
bigcom31         0.000000e+00  0.000000e+00
bigcom32         5.126204e-06  2.668906e-01
bigcom33         0.000000e+00  0.000000e+00
bigcom34         0.000000e+00  0.000000e+00
bigcom36         0.000000e+00  5.551115e-19
bigcom37         0.000000e+00  0.000000e+00
bigcom38        -5.970911e-05  4.782277e-01
bigcom39         0.000000e+00  5.551115e-19
bigcom40         3.712986e-04  4.917657e-01
bigcom43         0.000000e+00  0.000000e+00
bigcom44         3.210758e-04  4.923486e-01
bigcom46         0.000000e+00  5.898060e-19
bigcom47         3.196605e-05  3.776912e-01
bigcom49        -1.737546e-05  6.443586e-02
bigcom50         1.381965e-05  3.232829e-01
bigcom51         0.000000e+00  0.000000e+00
bigcom52         0.000000e+00  3.469447e-20
bigcom54        -3.804863e-05  5.268372e-01
bigcom56         0.000000e+00  0.000000e+00
bigcom62         0.000000e+00  0.000000e+00
bigcom66         0.000000e+00  0.000000e+00
bigcom68         0.000000e+00  0.000000e+00
bigcom69         0.000000e+00  3.469447e-20
bigcom71         0.000000e+00  0.000000e+00
bigcom72         0.000000e+00  3.469447e-20
bigcom73         0.000000e+00  0.000000e+00
bigcom74         0.000000e+00  0.000000e+00
bigcom75         0.000000e+00  0.000000e+00
bigcom76         0.000000e+00  0.000000e+00
bigcom77         0.000000e+00  0.000000e+00
bigcom79         0.000000e+00  1.387779e-19
bigcom80         0.000000e+00  0.000000e+00
bigcom82         0.000000e+00  0.000000e+00
bigcom83         0.000000e+00  0.000000e+00
bigcom84         2.205237e-06  7.159090e-01
bigcom85         0.000000e+00  1.734723e-20
bigcom87         0.000000e+00  0.000000e+00
bigcom89         0.000000e+00  1.734723e-20
bigcom91         0.000000e+00  3.469447e-20
bigcom92         0.000000e+00  0.000000e+00
bigcom93         0.000000e+00  0.000000e+00
bigcom96         0.000000e+00  0.000000e+00
bigcom97         0.000000e+00  0.000000e+00
bigcom98         4.226028e-05  3.868672e-01
bigcom99         0.000000e+00  0.000000e+00
bigcom101        0.000000e+00  0.000000e+00
bigcom104        0.000000e+00  0.000000e+00
bigcom106        0.000000e+00  1.734723e-20
bigcom109       -5.086184e-06  4.681965e-01
bigcom113       -2.894665e-05  3.555482e-01
bigcom116        0.000000e+00  0.000000e+00
bigcom120        0.000000e+00  0.000000e+00
bigcom123        0.000000e+00  0.000000e+00
bigcom126        0.000000e+00  0.000000e+00
bigcom127        0.000000e+00  0.000000e+00
bigcom137        0.000000e+00  5.898060e-19
bigcom139        0.000000e+00  2.220446e-18
bigcom140        2.147748e-05  6.953217e-01
bigcom143        0.000000e+00  0.000000e+00
bigcom145        0.000000e+00  3.469447e-20
bigcom146        0.000000e+00  0.000000e+00
bigcom147        0.000000e+00  0.000000e+00
bigcom149        0.000000e+00  0.000000e+00
bigcom153       -4.030552e-06  2.499118e-01
bigcom154        0.000000e+00  0.000000e+00
bigcom156        0.000000e+00  0.000000e+00
bigcom157        0.000000e+00  0.000000e+00
bigcom158        0.000000e+00  0.000000e+00
bigcom160        0.000000e+00  0.000000e+00
bigcom161       -1.998577e-05  9.837733e-01
bigcom162        0.000000e+00  0.000000e+00
bigcom164       -2.589036e-05  5.032379e-01
bigcom166        0.000000e+00  0.000000e+00
bigcom167        0.000000e+00  0.000000e+00
bigcom171        0.000000e+00  0.000000e+00
bigcom173        0.000000e+00  0.000000e+00
bigcom175        0.000000e+00  0.000000e+00
bigcom176       -4.620917e-05  6.603617e-01
bigcom177       -8.577470e-06  7.585336e-01
bigcom178        0.000000e+00  0.000000e+00
bigcom180        0.000000e+00  0.000000e+00
bigcom181        0.000000e+00  0.000000e+00
bigcom184        0.000000e+00  0.000000e+00
bigcom186        0.000000e+00  0.000000e+00
bigcom187        0.000000e+00  0.000000e+00
bigcom189        0.000000e+00  2.220446e-18
bigcom194        1.015675e-05  6.208567e-01
bigcom195        0.000000e+00  0.000000e+00
bigcom196        0.000000e+00  0.000000e+00
bigcom204        0.000000e+00  0.000000e+00
bigcom205       -1.119808e-05  3.404234e-01
bigcom212        0.000000e+00  0.000000e+00
bigcom214        0.000000e+00  0.000000e+00
bigcom222        0.000000e+00  3.469447e-20
bigcom223        0.000000e+00  0.000000e+00
bigcom226        0.000000e+00  0.000000e+00
bigcom227        0.000000e+00  0.000000e+00
bigcom229        0.000000e+00  0.000000e+00
bigcom233        0.000000e+00  0.000000e+00
bigcom236        0.000000e+00  0.000000e+00
bigcom237        0.000000e+00  3.469447e-20
bigcom246        0.000000e+00  6.938894e-20
bigcom248        1.832480e-05  3.906196e-01
bigcom249        0.000000e+00  0.000000e+00
bigcom250        0.000000e+00  0.000000e+00
bigcom254        0.000000e+00  5.551115e-19
bigcom266       -4.622366e-06  8.213785e-01
bigcom269        0.000000e+00  0.000000e+00
bigcom272        0.000000e+00  0.000000e+00
bigcom274        0.000000e+00  3.469447e-20
bigcom281        0.000000e+00  0.000000e+00
bigcom291        0.000000e+00  0.000000e+00
bigcom292        0.000000e+00  5.551115e-19
bigcom295        0.000000e+00  0.000000e+00
bigcom299        0.000000e+00  0.000000e+00
bigcom301        0.000000e+00  5.898060e-19
bigcom306        0.000000e+00  0.000000e+00
bigcom309        0.000000e+00  0.000000e+00
bigcom314        0.000000e+00  0.000000e+00
bigcom321        0.000000e+00  0.000000e+00
bigcom341        0.000000e+00  0.000000e+00
bigcom350        0.000000e+00  0.000000e+00
bigcom353        0.000000e+00  0.000000e+00
bigcom359        0.000000e+00  0.000000e+00
bigcom363        0.000000e+00  0.000000e+00
bigcom365        0.000000e+00  0.000000e+00
bigcom385       -5.636665e-05  6.444929e-01
bigcom386        0.000000e+00  0.000000e+00
bigcom408        6.033012e-05  1.540202e-01
bigcom412        0.000000e+00  0.000000e+00
bigcom480       -3.775270e-05  6.235086e-01
spin_vertex      5.212634e-04  9.445144e-01
membership_s1    1.058474e-04  3.048612e-01
membership_s3    0.000000e+00  3.469447e-20
membership_s4    1.969027e-04  3.918786e-01
membership_s5   -2.182702e-05  4.074566e-01
membership_s6    1.178773e-03  4.991306e-01
membership_s7    3.269993e-05  5.067804e-01
membership_s8    0.000000e+00  0.000000e+00
membership_s9   -1.863574e-05  1.281433e-01
membership_s11  -4.863065e-05  4.963520e-01
membership_s12  -1.035945e-05  2.922313e-01
membership_s14   0.000000e+00  0.000000e+00
membership_s15   9.092858e-06  1.694186e-01
membership_s16   0.000000e+00  4.440892e-18
membership_s17  -6.438128e-05  4.587596e-01
membership_s18   2.412156e-06  1.813994e-02
membership_s20   0.000000e+00  3.469447e-20
membership_s21   5.325104e-05  4.162627e-01
membership_s22   0.000000e+00  0.000000e+00
membership_s24   4.108293e-06  8.281580e-02
membership_s25   0.000000e+00  8.673617e-20
membership_s26  -7.800830e-06  2.326619e-02
membership_s27   1.591095e-05  6.158770e-01
membership_s28   0.000000e+00  0.000000e+00
membership_s30   9.291494e-05  3.098166e-01
membership_s31   1.582203e-04  5.504199e-01
membership_s32   1.000335e-04  4.138438e-01
membership_s33   0.000000e+00  3.469447e-20
membership_s36   5.270423e-04  6.860443e-01
membership_s37   4.691697e-06  2.040886e-01
V1               6.081940e-03  4.081015e+00
V2               7.828786e-03  5.254513e+00
pdi             -1.370640e-05  6.781067e-02
adhesion         1.367546e-02  4.439487e+00
cohesion         1.339329e-02  4.782276e+00
inner            9.078881e-03  3.634524e+00
outer            5.978852e-03  4.237463e+00
ioratio          6.510003e-03  4.001307e+00
comsize          4.391432e-03  4.485068e+00
[1] "Dataset: low_C Model GLM, run: 4 of 10 2015-06-18 12:10:21"
[1] "glmnet variable coefficients"
                     [,1]          [,2]
(Intercept)     -3.119118 -9.634284e-01
graph0           0.000000 -1.904974e-02
graph1           0.000000  0.000000e+00
graph2           0.000000  0.000000e+00
graph3           0.000000  6.602193e-08
graph4           0.000000  0.000000e+00
graph5           0.000000  0.000000e+00
graph6           0.000000  0.000000e+00
graph7           0.000000  7.388429e-06
graph8           0.000000  9.054679e-02
graph9           0.000000  1.951493e-07
graph10          0.000000  0.000000e+00
graph11          0.000000 -1.424268e-11
graph12          0.000000  3.234994e-08
graph13          0.000000 -4.549836e-06
graph14          0.000000 -5.092733e-11
graph15          0.000000  1.082425e-04
graph16          0.000000  0.000000e+00
graph17          0.000000 -2.770505e-07
graph18          0.000000  8.604844e-05
graph19          0.000000  3.432204e-06
graph20          0.000000 -3.300147e-05
graph21          0.000000  4.612150e-05
graph22          0.000000  4.043713e-06
graph23          0.000000 -7.248178e-05
graph24          0.000000  2.112956e-05
graph25          0.000000  0.000000e+00
graph26          0.000000  0.000000e+00
graph27          0.000000 -5.339926e-04
graph28          0.000000 -3.156528e-03
graph29          0.000000 -9.383882e-02
orbit0           0.000000 -1.978011e-02
orbit1           0.000000  0.000000e+00
orbit2           0.000000 -7.559735e-02
orbit3           0.000000  0.000000e+00
orbit4           0.000000  8.794497e-08
orbit5           0.000000  0.000000e+00
orbit6           0.000000  0.000000e+00
orbit7           0.000000 -4.469907e-03
orbit8           0.000000  0.000000e+00
orbit9           0.000000  0.000000e+00
orbit10          0.000000 -9.186379e-05
orbit11          0.000000  2.546490e-03
orbit12          0.000000  2.696765e-05
orbit13          0.000000 -7.253489e-02
orbit14          0.000000  8.873874e-02
orbit15          0.000000  3.129397e-07
orbit16          0.000000 -3.618013e-06
orbit17          0.000000  3.057118e-07
orbit18          0.000000  1.976570e-08
orbit19          0.000000  0.000000e+00
orbit20          0.000000  1.735840e-08
orbit21          0.000000  6.419819e-05
orbit22          0.000000 -1.711207e-11
orbit23          0.000000  1.090059e-02
orbit24          0.000000  3.130436e-07
orbit25          0.000000  0.000000e+00
orbit26          0.000000 -5.622709e-05
orbit27          0.000000 -5.064033e-06
orbit28          0.000000  7.475317e-07
orbit29          0.000000 -5.396119e-06
orbit30          0.000000 -1.938970e-04
orbit31          0.000000  0.000000e+00
orbit32          0.000000 -2.345822e-07
orbit33          0.000000  1.663244e-02
orbit34          0.000000  1.159181e-04
orbit35          0.000000  0.000000e+00
orbit36          0.000000  4.812397e-05
orbit37          0.000000 -4.950337e-06
orbit38          0.000000  1.612558e-03
orbit39          0.000000 -2.226411e-06
orbit40          0.000000  0.000000e+00
orbit41          0.000000  4.606985e-05
orbit42          0.000000  2.916492e-02
orbit43          0.000000  9.345094e-05
orbit44          0.000000  9.459086e-03
orbit45          0.000000  6.529835e-07
orbit46          0.000000  4.045756e-08
orbit47          0.000000 -5.653601e-04
orbit48          0.000000  7.310151e-05
orbit49          0.000000 -2.925152e-05
orbit50          0.000000 -4.696951e-03
orbit51          0.000000  9.263023e-06
orbit52          0.000000  1.040606e-04
orbit53          0.000000  4.308791e-04
orbit54          0.000000  8.301987e-06
orbit55          0.000000  2.542238e-01
orbit56          0.000000 -3.924815e-05
orbit57          0.000000 -4.604608e-05
orbit58          0.000000  3.675561e-01
orbit59          0.000000  9.228750e-05
orbit60          0.000000 -2.529733e-03
orbit61          0.000000  6.113125e-01
orbit62          0.000000 -3.193510e-03
orbit63          0.000000  1.038889e-02
orbit64          0.000000  9.065648e-03
orbit65          0.000000 -5.082348e-04
orbit66          0.000000  7.832081e-04
orbit67          0.000000 -5.613964e-02
orbit68          0.000000 -1.658170e-03
orbit69          0.000000  9.776751e-01
orbit70          0.000000 -7.654104e-03
orbit71          0.000000  2.398068e-01
orbit72          0.000000 -1.578739e-01
AP               0.000000  4.738043e-01
bet              0.000000 -2.686611e-05
ecc              0.000000  2.022220e-02
eccrad           0.000000  1.170231e-01
close            0.000000  0.000000e+00
constraint       0.000000 -1.672088e-01
coreness         0.000000  1.582598e-02
knn              0.000000  0.000000e+00
hubscore         0.000000  0.000000e+00
pagerank         0.000000 -2.389699e+00
trans            0.000000  1.536471e-01
evcent           0.000000  0.000000e+00
first            0.000000 -2.522035e-02
upto_second      0.000000  0.000000e+00
upto_third       0.000000 -2.309792e-09
upto_fourth      0.000000 -3.098526e-05
upto_fifth       0.000000 -3.329734e-05
upto_sixth       0.000000 -9.468978e-05
second           0.000000  0.000000e+00
third            0.000000 -3.237497e-06
fourth           0.000000  0.000000e+00
fifth            0.000000  6.121729e-09
sixth            0.000000  4.129478e-08
ratio1           0.000000  0.000000e+00
ratio2           0.000000 -9.274358e-05
ratio3           0.000000 -4.021062e-04
ratio4           0.000000  6.486675e-04
ratio5           0.000000 -1.950135e-03
ratio6           0.000000 -2.814526e-05
selfinter        0.000000  2.258467e-01
walktrap_vertex  0.000000  4.072224e-02
bigcom1          0.000000 -2.068066e-01
bigcom2          0.000000  8.309795e-01
bigcom3          0.000000  7.655661e-02
bigcom4          0.000000 -7.054629e-02
bigcom6          0.000000  2.764298e+00
bigcom8          0.000000 -4.058464e-01
bigcom9          0.000000  1.138828e+00
bigcom11         0.000000  1.717267e+00
bigcom13         0.000000 -1.197301e+00
bigcom15         0.000000 -1.193446e+00
bigcom16         0.000000 -8.879342e-01
bigcom21         0.000000  9.079962e-01
bigcom22         0.000000  1.026009e-01
bigcom24         0.000000  1.502894e+00
bigcom26         0.000000 -1.287240e+00
bigcom28         0.000000  1.653809e-01
bigcom30         0.000000 -4.946626e-02
bigcom31         0.000000 -9.222581e-01
bigcom32         0.000000  4.017860e-01
bigcom33         0.000000 -6.977915e-01
bigcom34         0.000000 -5.697254e-01
bigcom36         0.000000 -8.548656e-01
bigcom37         0.000000  0.000000e+00
bigcom38         0.000000  1.232853e+00
bigcom39         0.000000 -1.044203e+00
bigcom40         0.000000 -9.819708e-03
bigcom43         0.000000 -8.381218e-01
bigcom44         0.000000  6.729287e-02
bigcom46         0.000000 -9.060102e-01
bigcom47         0.000000  1.190717e+00
bigcom49         0.000000  7.952519e-01
bigcom50         0.000000  8.681909e-01
bigcom51         0.000000 -6.326569e-01
bigcom52         0.000000 -5.955407e-01
bigcom54         0.000000  1.900179e+00
bigcom56         0.000000 -7.670916e-01
bigcom62         0.000000 -4.215930e-01
bigcom66         0.000000 -6.375794e-01
bigcom68         0.000000 -7.461931e-01
bigcom69         0.000000 -8.714684e-01
bigcom71         0.000000 -1.060086e+00
bigcom72         0.000000 -9.657861e-01
bigcom73         0.000000 -4.834211e-01
bigcom74         0.000000 -8.794812e-01
bigcom75         0.000000 -3.568170e-01
bigcom76         0.000000 -7.024528e-01
bigcom77         0.000000 -8.154090e-01
bigcom79         0.000000 -5.231495e-01
bigcom80         0.000000 -5.978033e-01
bigcom82         0.000000 -7.109295e-01
bigcom83         0.000000  0.000000e+00
bigcom84         0.000000  2.715548e+00
bigcom85         0.000000 -7.612246e-01
bigcom87         0.000000 -6.728142e-01
bigcom89         0.000000 -5.833621e-01
bigcom91         0.000000 -9.336082e-01
bigcom92         0.000000 -1.283144e+00
bigcom93         0.000000  0.000000e+00
bigcom96         0.000000 -7.445669e-01
bigcom97         0.000000 -8.975773e-01
bigcom98         0.000000  1.410199e+00
bigcom99         0.000000 -5.726825e-01
bigcom101        0.000000 -7.815610e-01
bigcom104        0.000000 -1.101230e+00
bigcom106        0.000000 -7.220134e-01
bigcom109        0.000000  1.461884e+00
bigcom113        0.000000  1.411513e+00
bigcom116        0.000000 -8.523817e-01
bigcom120        0.000000 -3.665146e-01
bigcom123        0.000000 -4.230847e-01
bigcom126        0.000000 -9.742996e-01
bigcom127        0.000000  0.000000e+00
bigcom137        0.000000 -6.613492e-01
bigcom139        0.000000 -6.055123e-01
bigcom140        0.000000  2.712998e+00
bigcom143        0.000000 -6.608253e-01
bigcom145        0.000000 -7.099451e-01
bigcom146        0.000000 -5.330153e-01
bigcom147        0.000000 -9.139422e-01
bigcom149        0.000000 -1.248574e-01
bigcom153        0.000000  1.634380e+00
bigcom154        0.000000 -1.128495e+00
bigcom156        0.000000 -5.520177e-01
bigcom157        0.000000 -8.869566e-02
bigcom158        0.000000 -6.872919e-01
bigcom160        0.000000 -5.270958e-01
bigcom161        0.000000  3.123848e+00
bigcom162        0.000000 -6.923822e-01
bigcom164        0.000000  1.826746e+00
bigcom166        0.000000 -9.732178e-01
bigcom167        0.000000 -9.314561e-01
bigcom171        0.000000 -4.872667e-01
bigcom173        0.000000 -5.830898e-01
bigcom175        0.000000 -1.046000e-01
bigcom176        0.000000  2.085174e+00
bigcom177        0.000000  2.097722e+00
bigcom178        0.000000 -6.206931e-01
bigcom180        0.000000 -5.694406e-01
bigcom181        0.000000 -9.308074e-01
bigcom184        0.000000 -6.988750e-01
bigcom186        0.000000 -3.589187e-01
bigcom187        0.000000 -3.904561e-01
bigcom189        0.000000 -6.893326e-01
bigcom194        0.000000  1.441653e+00
bigcom195        0.000000 -9.497957e-01
bigcom196        0.000000 -3.635237e-01
bigcom204        0.000000 -7.738189e-01
bigcom205        0.000000  1.713827e+00
bigcom212        0.000000 -6.927895e-01
bigcom214        0.000000 -8.995708e-01
bigcom222        0.000000 -4.807567e-01
bigcom223        0.000000  0.000000e+00
bigcom226        0.000000 -6.107748e-01
bigcom227        0.000000 -5.876013e-01
bigcom229        0.000000 -7.172023e-01
bigcom233        0.000000 -4.749907e-01
bigcom236        0.000000 -7.325323e-01
bigcom237        0.000000 -1.054338e+00
bigcom246        0.000000 -8.910258e-01
bigcom248        0.000000  1.319341e+00
bigcom249        0.000000 -4.369068e-01
bigcom250        0.000000 -1.228973e+00
bigcom254        0.000000 -7.919258e-01
bigcom266        0.000000  3.237179e+00
bigcom269        0.000000 -1.131725e+00
bigcom272        0.000000 -8.589545e-01
bigcom274        0.000000 -7.284059e-01
bigcom281        0.000000 -2.642103e-01
bigcom291        0.000000  0.000000e+00
bigcom292        0.000000 -5.293177e-01
bigcom295        0.000000 -1.799270e-01
bigcom299        0.000000 -5.061350e-01
bigcom301        0.000000 -6.626446e-01
bigcom306        0.000000 -7.503716e-01
bigcom309        0.000000 -7.563743e-01
bigcom314        0.000000 -1.554255e+00
bigcom321        0.000000 -1.172557e+00
bigcom341        0.000000 -4.617182e-01
bigcom350        0.000000 -2.436560e+00
bigcom353        0.000000 -1.133812e+00
bigcom359        0.000000 -7.752805e-01
bigcom363        0.000000 -9.136519e-01
bigcom365        0.000000 -5.006549e-01
bigcom385        0.000000  2.011942e+00
bigcom386        0.000000 -9.348000e-01
bigcom408        0.000000  1.421026e+00
bigcom412        0.000000 -7.030447e-01
bigcom480        0.000000  1.716074e+00
spin_vertex      0.000000 -3.717647e-04
membership_s1    0.000000 -3.674163e-02
membership_s3    0.000000 -1.162458e+00
membership_s4    0.000000  6.828760e-02
membership_s5    0.000000  8.829009e-02
membership_s6    0.000000  1.895561e-01
membership_s7    0.000000  1.638195e-01
membership_s8    0.000000 -1.033438e+00
membership_s9    0.000000  7.568081e-01
membership_s11   0.000000  6.618572e-01
membership_s12   0.000000  6.453366e-01
membership_s14   0.000000 -1.298761e+00
membership_s15   0.000000 -4.632497e-01
membership_s16   0.000000 -7.965200e-01
membership_s17   0.000000  1.081092e+00
membership_s18   0.000000 -2.524077e-01
membership_s20   0.000000 -8.782975e-01
membership_s21   0.000000  1.567145e-03
membership_s22   0.000000 -1.107854e+00
membership_s24   0.000000  1.049876e-01
membership_s25   0.000000 -1.069560e+00
membership_s26   0.000000  2.594738e-01
membership_s27   0.000000  1.438036e-01
membership_s28   0.000000 -1.116271e+00
membership_s30   0.000000 -5.278004e-02
membership_s31   0.000000  2.932098e-01
membership_s32   0.000000 -1.318831e-01
membership_s33   0.000000 -1.092767e+00
membership_s36   0.000000  2.985208e-01
membership_s37   0.000000  2.404266e-01
V1               0.000000  2.301933e-01
V2               0.000000 -1.600763e-01
pdi              0.000000 -1.145332e+03
adhesion         0.000000  0.000000e+00
cohesion         0.000000  0.000000e+00
inner            0.000000  1.416670e-07
outer            0.000000  0.000000e+00
ioratio          0.000000 -3.264332e-01
comsize          0.000000  6.056023e-06
[1] "Dataset: low_C Model GBM, run: 5 of 10 2015-06-18 12:10:49"
Iter   TrainDeviance   ValidDeviance   StepSize   Improve
     1        0.3602            -nan     0.0100    0.0000
     2        0.3593            -nan     0.0100   -0.0001
     3        0.3586            -nan     0.0100    0.0000
     4        0.3578            -nan     0.0100    0.0000
     5        0.3570            -nan     0.0100   -0.0000
     6        0.3562            -nan     0.0100    0.0001
     7        0.3554            -nan     0.0100   -0.0000
     8        0.3548            -nan     0.0100   -0.0001
     9        0.3542            -nan     0.0100    0.0000
    10        0.3535            -nan     0.0100   -0.0000
    20        0.3468            -nan     0.0100   -0.0000
    25        0.3438            -nan     0.0100    0.0001

[1] "GBM variable coefficients"
                            var    rel.inf
inner                     inner 6.39012907
ratio5                   ratio5 5.87420425
orbit17                 orbit17 4.06220776
pagerank               pagerank 3.92473402
V2                           V2 3.76372530
comsize                 comsize 3.71975220
outer                     outer 3.41846371
V1                           V1 3.37606861
ioratio                 ioratio 3.35990227
orbit18                 orbit18 3.33594477
bet                         bet 2.76015093
graph13                 graph13 2.25714257
graph12                 graph12 2.25376242
orbit16                 orbit16 1.90272154
ratio2                   ratio2 1.89136957
orbit21                 orbit21 1.85704406
orbit36                 orbit36 1.81221192
cohesion               cohesion 1.78427026
constraint           constraint 1.67842778
third                     third 1.42333556
orbit57                 orbit57 1.34807355
fourth                   fourth 1.33055370
graph15                 graph15 1.26053074
graph20                 graph20 1.25300393
orbit28                 orbit28 1.23536674
coreness               coreness 1.16488169
graph10                 graph10 1.09666466
ratio3                   ratio3 1.08666467
adhesion               adhesion 1.07743824
graph17                 graph17 1.01898228
graph16                 graph16 1.00204525
graph23                 graph23 0.99840191
graph1                   graph1 0.97266487
graph19                 graph19 0.96426792
graph6                   graph6 0.94383114
orbit19                 orbit19 0.79708362
walktrap_vertex walktrap_vertex 0.77390056
graph4                   graph4 0.73923394
membership_s31   membership_s31 0.69075706
orbit25                 orbit25 0.67739438
membership_s4     membership_s4 0.67465530
ratio6                   ratio6 0.66479712
bigcom9                 bigcom9 0.66324885
orbit24                 orbit24 0.65551602
evcent                   evcent 0.63582659
ratio1                   ratio1 0.61411813
membership_s7     membership_s7 0.60514140
graph7                   graph7 0.60284193
orbit29                 orbit29 0.59642859
orbit31                 orbit31 0.59306385
orbit64                 orbit64 0.57251483
graph9                   graph9 0.55724404
orbit51                 orbit51 0.53519583
orbit63                 orbit63 0.51124164
close                     close 0.49955531
membership_s27   membership_s27 0.49323468
graph5                   graph5 0.48334711
orbit45                 orbit45 0.47240232
graph2                   graph2 0.44377353
upto_fifth           upto_fifth 0.43488891
upto_fourth         upto_fourth 0.43295285
orbit9                   orbit9 0.41664472
orbit40                 orbit40 0.41309813
orbit46                 orbit46 0.38964949
orbit52                 orbit52 0.34751564
orbit27                 orbit27 0.33078144
graph3                   graph3 0.32507540
spin_vertex         spin_vertex 0.30679358
orbit53                 orbit53 0.30656475
graph0                   graph0 0.27722143
orbit65                 orbit65 0.27428350
orbit39                 orbit39 0.27296502
sixth                     sixth 0.24807236
orbit71                 orbit71 0.24355526
orbit30                 orbit30 0.23179031
second                   second 0.20975536
orbit59                 orbit59 0.20971378
orbit41                 orbit41 0.20524096
membership_s36   membership_s36 0.20343274
ratio4                   ratio4 0.18553671
bigcom28               bigcom28 0.18373592
orbit48                 orbit48 0.17572256
knn                         knn 0.16933640
orbit35                 orbit35 0.16906608
orbit20                 orbit20 0.12571973
bigcom21               bigcom21 0.11961259
graph11                 graph11 0.11275406
orbit13                 orbit13 0.11133093
upto_sixth           upto_sixth 0.10891141
orbit26                 orbit26 0.10636742
orbit49                 orbit49 0.10179505
orbit62                 orbit62 0.09865906
graph8                   graph8 0.00000000
graph14                 graph14 0.00000000
graph18                 graph18 0.00000000
graph21                 graph21 0.00000000
graph22                 graph22 0.00000000
graph24                 graph24 0.00000000
graph25                 graph25 0.00000000
graph26                 graph26 0.00000000
graph27                 graph27 0.00000000
graph28                 graph28 0.00000000
graph29                 graph29 0.00000000
orbit0                   orbit0 0.00000000
orbit1                   orbit1 0.00000000
orbit2                   orbit2 0.00000000
orbit3                   orbit3 0.00000000
orbit4                   orbit4 0.00000000
orbit5                   orbit5 0.00000000
orbit6                   orbit6 0.00000000
orbit7                   orbit7 0.00000000
orbit8                   orbit8 0.00000000
orbit10                 orbit10 0.00000000
orbit11                 orbit11 0.00000000
orbit12                 orbit12 0.00000000
orbit14                 orbit14 0.00000000
orbit15                 orbit15 0.00000000
orbit22                 orbit22 0.00000000
orbit23                 orbit23 0.00000000
orbit32                 orbit32 0.00000000
orbit33                 orbit33 0.00000000
orbit34                 orbit34 0.00000000
orbit37                 orbit37 0.00000000
orbit38                 orbit38 0.00000000
orbit42                 orbit42 0.00000000
orbit43                 orbit43 0.00000000
orbit44                 orbit44 0.00000000
orbit47                 orbit47 0.00000000
orbit50                 orbit50 0.00000000
orbit54                 orbit54 0.00000000
orbit55                 orbit55 0.00000000
orbit56                 orbit56 0.00000000
orbit58                 orbit58 0.00000000
orbit60                 orbit60 0.00000000
orbit61                 orbit61 0.00000000
orbit66                 orbit66 0.00000000
orbit67                 orbit67 0.00000000
orbit68                 orbit68 0.00000000
orbit69                 orbit69 0.00000000
orbit70                 orbit70 0.00000000
orbit72                 orbit72 0.00000000
AP                           AP 0.00000000
ecc                         ecc 0.00000000
eccrad                   eccrad 0.00000000
hubscore               hubscore 0.00000000
trans                     trans 0.00000000
first                     first 0.00000000
upto_second         upto_second 0.00000000
upto_third           upto_third 0.00000000
fifth                     fifth 0.00000000
selfinter             selfinter 0.00000000
bigcom1                 bigcom1 0.00000000
bigcom2                 bigcom2 0.00000000
bigcom3                 bigcom3 0.00000000
bigcom4                 bigcom4 0.00000000
bigcom6                 bigcom6 0.00000000
bigcom8                 bigcom8 0.00000000
bigcom11               bigcom11 0.00000000
bigcom13               bigcom13 0.00000000
bigcom15               bigcom15 0.00000000
bigcom16               bigcom16 0.00000000
bigcom22               bigcom22 0.00000000
bigcom24               bigcom24 0.00000000
bigcom26               bigcom26 0.00000000
bigcom30               bigcom30 0.00000000
bigcom31               bigcom31 0.00000000
bigcom32               bigcom32 0.00000000
bigcom33               bigcom33 0.00000000
bigcom34               bigcom34 0.00000000
bigcom36               bigcom36 0.00000000
bigcom37               bigcom37 0.00000000
bigcom38               bigcom38 0.00000000
bigcom39               bigcom39 0.00000000
bigcom40               bigcom40 0.00000000
bigcom43               bigcom43 0.00000000
bigcom44               bigcom44 0.00000000
bigcom46               bigcom46 0.00000000
bigcom47               bigcom47 0.00000000
bigcom49               bigcom49 0.00000000
bigcom50               bigcom50 0.00000000
bigcom51               bigcom51 0.00000000
bigcom52               bigcom52 0.00000000
bigcom54               bigcom54 0.00000000
bigcom56               bigcom56 0.00000000
bigcom62               bigcom62 0.00000000
bigcom66               bigcom66 0.00000000
bigcom68               bigcom68 0.00000000
bigcom69               bigcom69 0.00000000
bigcom71               bigcom71 0.00000000
bigcom72               bigcom72 0.00000000
bigcom73               bigcom73 0.00000000
bigcom74               bigcom74 0.00000000
bigcom75               bigcom75 0.00000000
bigcom76               bigcom76 0.00000000
bigcom77               bigcom77 0.00000000
bigcom79               bigcom79 0.00000000
bigcom80               bigcom80 0.00000000
bigcom82               bigcom82 0.00000000
bigcom83               bigcom83 0.00000000
bigcom84               bigcom84 0.00000000
bigcom85               bigcom85 0.00000000
bigcom87               bigcom87 0.00000000
bigcom89               bigcom89 0.00000000
bigcom91               bigcom91 0.00000000
bigcom92               bigcom92 0.00000000
bigcom93               bigcom93 0.00000000
bigcom96               bigcom96 0.00000000
bigcom97               bigcom97 0.00000000
bigcom98               bigcom98 0.00000000
bigcom99               bigcom99 0.00000000
bigcom101             bigcom101 0.00000000
bigcom104             bigcom104 0.00000000
bigcom106             bigcom106 0.00000000
bigcom109             bigcom109 0.00000000
bigcom113             bigcom113 0.00000000
bigcom116             bigcom116 0.00000000
bigcom120             bigcom120 0.00000000
bigcom123             bigcom123 0.00000000
bigcom126             bigcom126 0.00000000
bigcom127             bigcom127 0.00000000
bigcom137             bigcom137 0.00000000
bigcom139             bigcom139 0.00000000
bigcom140             bigcom140 0.00000000
bigcom143             bigcom143 0.00000000
bigcom145             bigcom145 0.00000000
bigcom146             bigcom146 0.00000000
bigcom147             bigcom147 0.00000000
bigcom149             bigcom149 0.00000000
bigcom153             bigcom153 0.00000000
bigcom154             bigcom154 0.00000000
bigcom156             bigcom156 0.00000000
bigcom157             bigcom157 0.00000000
bigcom158             bigcom158 0.00000000
bigcom160             bigcom160 0.00000000
bigcom161             bigcom161 0.00000000
bigcom162             bigcom162 0.00000000
bigcom164             bigcom164 0.00000000
bigcom166             bigcom166 0.00000000
bigcom167             bigcom167 0.00000000
bigcom171             bigcom171 0.00000000
bigcom173             bigcom173 0.00000000
bigcom175             bigcom175 0.00000000
bigcom176             bigcom176 0.00000000
bigcom177             bigcom177 0.00000000
bigcom178             bigcom178 0.00000000
bigcom180             bigcom180 0.00000000
bigcom181             bigcom181 0.00000000
bigcom184             bigcom184 0.00000000
bigcom186             bigcom186 0.00000000
bigcom187             bigcom187 0.00000000
bigcom189             bigcom189 0.00000000
bigcom194             bigcom194 0.00000000
bigcom195             bigcom195 0.00000000
bigcom196             bigcom196 0.00000000
bigcom204             bigcom204 0.00000000
bigcom205             bigcom205 0.00000000
bigcom212             bigcom212 0.00000000
bigcom214             bigcom214 0.00000000
bigcom222             bigcom222 0.00000000
bigcom223             bigcom223 0.00000000
bigcom226             bigcom226 0.00000000
bigcom227             bigcom227 0.00000000
bigcom229             bigcom229 0.00000000
bigcom233             bigcom233 0.00000000
bigcom236             bigcom236 0.00000000
bigcom237             bigcom237 0.00000000
bigcom246             bigcom246 0.00000000
bigcom248             bigcom248 0.00000000
bigcom249             bigcom249 0.00000000
bigcom250             bigcom250 0.00000000
bigcom254             bigcom254 0.00000000
bigcom266             bigcom266 0.00000000
bigcom269             bigcom269 0.00000000
bigcom272             bigcom272 0.00000000
bigcom274             bigcom274 0.00000000
bigcom281             bigcom281 0.00000000
bigcom291             bigcom291 0.00000000
bigcom292             bigcom292 0.00000000
bigcom295             bigcom295 0.00000000
bigcom299             bigcom299 0.00000000
bigcom301             bigcom301 0.00000000
bigcom306             bigcom306 0.00000000
bigcom309             bigcom309 0.00000000
bigcom314             bigcom314 0.00000000
bigcom321             bigcom321 0.00000000
bigcom341             bigcom341 0.00000000
bigcom350             bigcom350 0.00000000
bigcom353             bigcom353 0.00000000
bigcom359             bigcom359 0.00000000
bigcom363             bigcom363 0.00000000
bigcom365             bigcom365 0.00000000
bigcom385             bigcom385 0.00000000
bigcom386             bigcom386 0.00000000
bigcom408             bigcom408 0.00000000
bigcom412             bigcom412 0.00000000
bigcom480             bigcom480 0.00000000
membership_s1     membership_s1 0.00000000
membership_s3     membership_s3 0.00000000
membership_s5     membership_s5 0.00000000
membership_s6     membership_s6 0.00000000
membership_s8     membership_s8 0.00000000
membership_s9     membership_s9 0.00000000
membership_s11   membership_s11 0.00000000
membership_s12   membership_s12 0.00000000
membership_s14   membership_s14 0.00000000
membership_s15   membership_s15 0.00000000
membership_s16   membership_s16 0.00000000
membership_s17   membership_s17 0.00000000
membership_s18   membership_s18 0.00000000
membership_s20   membership_s20 0.00000000
membership_s21   membership_s21 0.00000000
membership_s22   membership_s22 0.00000000
membership_s24   membership_s24 0.00000000
membership_s25   membership_s25 0.00000000
membership_s26   membership_s26 0.00000000
membership_s28   membership_s28 0.00000000
membership_s30   membership_s30 0.00000000
membership_s32   membership_s32 0.00000000
membership_s33   membership_s33 0.00000000
membership_s37   membership_s37 0.00000000
pdi                         pdi 0.00000000
[1] "Dataset: low_C Model RF, run: 5 of 10 2015-06-18 12:11:01"
     |      Out-of-bag   |
Tree |      MSE  %Var(y) |
   1 |  0.08586   204.19 |
   2 |  0.07897   187.79 |
   3 |  0.07242   172.21 |
   4 |  0.07168   170.46 |
   5 |  0.06706   159.48 |
   6 |  0.06589   156.69 |
   7 |  0.06358   151.20 |
   8 |  0.06055   143.99 |
   9 |  0.05901   140.34 |
  10 |  0.05805   138.04 |
  11 |  0.05653   134.43 |
  12 |  0.05613   133.47 |
  13 |  0.05471   130.11 |
  14 |  0.05383   128.02 |
  15 |  0.05317   126.44 |
  16 |  0.05295   125.93 |
  17 |  0.05242   124.65 |
  18 |  0.05227   124.30 |
  19 |  0.05203   123.72 |
  20 |   0.0519   123.41 |
  21 |  0.05154   122.58 |
  22 |  0.05136   122.13 |
  23 |  0.05108   121.48 |
  24 |  0.05092   121.09 |
  25 |  0.05075   120.69 |
  26 |  0.05044   119.94 |
  27 |  0.05053   120.16 |
  28 |  0.05045   119.98 |
  29 |  0.05028   119.57 |
  30 |  0.05018   119.33 |
  31 |  0.05001   118.92 |
  32 |  0.04981   118.46 |
  33 |  0.04978   118.39 |
  34 |  0.04963   118.03 |
  35 |  0.04946   117.61 |
  36 |  0.04941   117.51 |
  37 |  0.04931   117.27 |
  38 |  0.04931   117.26 |
  39 |  0.04916   116.90 |
  40 |  0.04914   116.85 |
  41 |  0.04905   116.64 |
  42 |  0.04906   116.66 |
  43 |  0.04892   116.33 |
  44 |  0.04879   116.04 |
  45 |  0.04871   115.83 |
  46 |  0.04864   115.68 |
  47 |   0.0486   115.56 |
  48 |  0.04859   115.56 |
  49 |  0.04858   115.53 |
  50 |  0.04858   115.53 |
  51 |  0.04849   115.32 |
  52 |  0.04843   115.17 |
  53 |  0.04842   115.15 |
  54 |  0.04841   115.12 |
  55 |  0.04842   115.15 |
  56 |  0.04843   115.17 |
  57 |   0.0484   115.09 |
  58 |  0.04839   115.08 |
  59 |  0.04837   115.03 |
  60 |  0.04833   114.92 |
  61 |  0.04832   114.90 |
  62 |   0.0483   114.86 |
  63 |  0.04826   114.75 |
  64 |  0.04823   114.68 |
  65 |  0.04828   114.81 |
  66 |  0.04828   114.81 |
  67 |  0.04829   114.84 |
  68 |  0.04828   114.81 |
  69 |  0.04823   114.68 |
  70 |  0.04823   114.70 |
  71 |  0.04827   114.79 |
  72 |  0.04824   114.71 |
  73 |  0.04825   114.73 |
  74 |  0.04826   114.76 |
  75 |  0.04826   114.77 |
  76 |  0.04822   114.67 |
  77 |  0.04823   114.70 |
  78 |  0.04823   114.68 |
  79 |  0.04822   114.66 |
  80 |  0.04821   114.65 |
  81 |  0.04813   114.45 |
  82 |  0.04812   114.43 |
  83 |  0.04812   114.43 |
  84 |  0.04815   114.50 |
  85 |  0.04815   114.51 |
  86 |  0.04817   114.54 |
  87 |  0.04814   114.47 |
  88 |  0.04811   114.40 |
  89 |  0.04807   114.31 |
  90 |  0.04811   114.40 |
  91 |  0.04808   114.34 |
  92 |  0.04807   114.31 |
  93 |  0.04807   114.31 |
  94 |  0.04805   114.27 |
  95 |  0.04803   114.23 |
  96 |  0.04803   114.22 |
  97 |  0.04806   114.30 |
  98 |   0.0481   114.38 |
  99 |  0.04808   114.33 |
 100 |  0.04806   114.29 |
[1] "Random Forest variable coefficients"
                      %IncMSE IncNodePurity
graph5           7.359511e-04  6.195523e-01
graph6           6.495015e-03  1.562233e+00
graph7           1.891833e-03  2.879655e-01
graph8           1.472170e-05  1.769009e-01
graph9           8.937462e-03  2.355361e+00
graph10          1.088232e-02  2.220189e+00
graph11          1.029564e-02  1.331350e+00
graph12          1.162914e-02  1.848999e+00
graph13          1.044020e-02  2.056588e+00
graph14          5.819980e-03  1.114195e+00
graph15          5.913544e-03  1.059412e+00
graph16          9.748790e-03  2.089622e+00
graph17          8.145923e-03  1.364308e+00
graph18          1.153826e-03  3.394565e-01
graph19          8.761628e-03  1.704550e+00
graph20          1.014845e-03  7.516780e-01
graph21          5.096050e-03  8.813707e-01
graph22          7.409248e-04  2.620628e-01
graph23          4.892930e-03  1.415745e+00
graph24          1.879632e-03  3.480912e-01
graph25          1.095267e-03  4.964117e-01
graph26          9.254455e-04  4.160387e-01
graph27          3.426695e-04  1.706382e-01
graph28         -4.083966e-08  4.777381e-02
graph29          0.000000e+00  0.000000e+00
orbit0           8.190351e-04  2.083929e-01
orbit1           5.307589e-03  1.366745e+00
orbit2           5.452383e-04  3.424629e-01
orbit3          -1.593076e-05  1.605209e-01
orbit4           6.615321e-03  1.657952e+00
orbit5           1.215497e-02  1.224101e+00
orbit6           6.405321e-03  1.876290e+00
orbit7           4.130060e-04  1.899568e-01
orbit8           1.834083e-03  5.034862e-01
orbit9           4.147251e-03  1.240082e+00
orbit10          2.729754e-03  3.475683e-01
orbit11          8.548807e-05  3.793877e-01
orbit12          3.361914e-04  4.064542e-01
orbit13          2.218492e-04  1.337446e-01
orbit14          4.144753e-05  1.711126e-01
orbit15          9.920498e-03  1.730146e+00
orbit16          9.820747e-03  1.478291e+00
orbit17          2.130860e-02  1.786904e+00
orbit18          1.397435e-02  4.648214e+00
orbit19          7.150212e-03  1.696108e+00
orbit20          7.779387e-03  1.207263e+00
orbit21          5.079977e-03  1.005737e+00
orbit22          7.068005e-03  1.470074e+00
orbit23          4.906636e-05  6.671260e-02
orbit24          9.012145e-03  1.560798e+00
orbit25          1.616862e-03  3.579831e-01
orbit26          2.847591e-03  3.280550e-01
orbit27          1.359026e-02  2.682533e+00
orbit28          9.513352e-03  1.227658e+00
orbit29          1.142270e-03  4.716673e-01
orbit30          1.858553e-03  7.541808e-01
orbit31          6.306567e-03  1.690660e+00
orbit32          8.820526e-04  3.071227e-01
orbit33          4.420812e-04  2.164066e-01
orbit34          6.051627e-03  1.294189e+00
orbit35          1.309395e-02  2.228041e+00
orbit36          4.131661e-03  1.778719e+00
orbit37          6.474332e-03  1.033673e+00
orbit38          1.563258e-03  5.149457e-01
orbit39          9.028962e-03  1.581829e+00
orbit40          5.713104e-04  4.681751e-01
orbit41          2.100689e-04  1.527453e-01
orbit42          0.000000e+00  5.898060e-19
orbit43          1.519207e-03  3.756001e-01
orbit44          1.481230e-05  2.138876e-01
orbit45          1.388608e-02  1.967512e+00
orbit46          1.535032e-03  6.940076e-01
orbit47          9.921713e-04  2.797346e-01
orbit48          1.163978e-03  3.469865e-01
orbit49          1.236168e-03  7.340404e-01
orbit50          3.956859e-04  4.827973e-01
orbit51          1.191520e-03  5.050827e-01
orbit52          2.180164e-03  3.967657e-01
orbit53          1.376003e-03  3.344575e-01
orbit54          1.629450e-03  2.517556e-01
orbit55          4.044728e-05  1.266234e-01
orbit56          4.617504e-03  1.601489e+00
orbit57          6.988428e-04  3.352659e-01
orbit58          3.559098e-04  3.430340e-01
orbit59          1.670566e-03  4.382551e-01
orbit60          4.670216e-05  9.119015e-02
orbit61          3.214578e-05  3.305263e-01
orbit62          1.888021e-03  5.515958e-01
orbit63          6.939350e-04  3.056620e-01
orbit64          4.087494e-04  3.992145e-01
orbit65          5.553941e-04  4.273872e-01
orbit66          2.622743e-04  2.554446e-01
orbit67          9.449633e-05  8.986619e-02
orbit68          3.057833e-04  2.046901e-01
orbit69          0.000000e+00  0.000000e+00
orbit70          5.665287e-05  1.062504e-01
orbit71         -8.962824e-06  5.776390e-02
orbit72          0.000000e+00  0.000000e+00
AP               1.088577e-06  7.535315e-02
bet              6.524585e-03  2.910953e+00
ecc              4.683588e-05  1.511555e-01
eccrad           1.716859e-04  1.721474e-01
close            5.808521e-03  1.442440e+00
constraint       4.547418e-03  1.004858e+00
coreness         7.890528e-04  8.311012e-01
knn              1.163831e-02  2.103292e+00
hubscore         1.191256e-02  1.662979e+00
pagerank         1.048204e-02  5.345852e+00
trans            2.725109e-04  2.493198e-01
evcent           8.943235e-03  1.414907e+00
first            2.308213e-04  1.910173e-01
upto_second      6.034358e-03  1.278753e+00
upto_third       1.014904e-02  1.397460e+00
upto_fourth      8.782647e-03  1.424773e+00
upto_fifth       5.152988e-03  1.348939e+00
upto_sixth       5.851528e-03  1.868413e+00
second           5.086292e-03  1.215063e+00
third            9.867017e-03  2.031534e+00
fourth           5.295531e-03  2.842824e+00
fifth            4.533020e-03  2.001590e+00
sixth            6.491778e-03  2.243818e+00
ratio1           8.889696e-03  2.186366e+00
ratio2           7.951249e-03  4.129150e+00
ratio3           8.341609e-03  3.121821e+00
ratio4           1.005778e-02  2.445572e+00
ratio5           7.593459e-03  4.782101e+00
ratio6           1.199331e-02  2.777487e+00
selfinter        1.245437e-04  4.829256e-01
walktrap_vertex  2.745361e-04  6.353940e-01
bigcom1          1.820248e-04  2.313353e-01
bigcom2         -9.968738e-06  4.919608e-01
bigcom3          2.379086e-04  4.491346e-01
bigcom4          2.954937e-04  2.287123e-01
bigcom6         -2.596965e-05  6.752011e-01
bigcom8         -4.260690e-05  1.174438e-01
bigcom9         -2.366913e-05  5.425642e-01
bigcom11        -1.501346e-05  6.176661e-01
bigcom13         0.000000e+00  0.000000e+00
bigcom15         0.000000e+00  0.000000e+00
bigcom16        -1.872841e-05  2.785895e-01
bigcom21         1.120120e-04  3.610409e-01
bigcom22        -3.824506e-05  3.147804e-01
bigcom24        -1.170093e-05  6.288273e-01
bigcom26         0.000000e+00  0.000000e+00
bigcom28         1.889857e-04  5.323805e-01
bigcom30         1.890540e-05  1.960608e-01
bigcom31         0.000000e+00  0.000000e+00
bigcom32         3.332281e-05  2.864457e-01
bigcom33         0.000000e+00  0.000000e+00
bigcom34         0.000000e+00  0.000000e+00
bigcom36         0.000000e+00  0.000000e+00
bigcom37         0.000000e+00  0.000000e+00
bigcom38        -2.149159e-05  2.175895e-01
bigcom39         0.000000e+00  0.000000e+00
bigcom40         7.341589e-04  5.067964e-01
bigcom43         0.000000e+00  0.000000e+00
bigcom44         8.808685e-05  1.765728e-01
bigcom46         0.000000e+00  0.000000e+00
bigcom47        -5.380339e-06  3.126667e-01
bigcom49        -1.202412e-05  6.579067e-02
bigcom50        -4.433026e-05  3.083745e-01
bigcom51         0.000000e+00  0.000000e+00
bigcom52         0.000000e+00  0.000000e+00
bigcom54        -1.390343e-05  5.357834e-01
bigcom56         0.000000e+00  0.000000e+00
bigcom62         0.000000e+00  0.000000e+00
bigcom66         0.000000e+00  0.000000e+00
bigcom68         0.000000e+00  0.000000e+00
bigcom69         0.000000e+00  0.000000e+00
bigcom71         0.000000e+00  0.000000e+00
bigcom72         0.000000e+00  5.551115e-19
bigcom73         0.000000e+00  0.000000e+00
bigcom74         0.000000e+00  0.000000e+00
bigcom75         0.000000e+00  0.000000e+00
bigcom76         0.000000e+00  0.000000e+00
bigcom77         0.000000e+00  0.000000e+00
bigcom79         0.000000e+00  0.000000e+00
bigcom80         0.000000e+00  0.000000e+00
bigcom82         0.000000e+00  0.000000e+00
bigcom83         0.000000e+00  0.000000e+00
bigcom84         4.578970e-06  6.172289e-01
bigcom85         0.000000e+00  0.000000e+00
bigcom87         0.000000e+00  0.000000e+00
bigcom89         0.000000e+00  0.000000e+00
bigcom91         0.000000e+00  5.551115e-19
bigcom92         0.000000e+00  0.000000e+00
bigcom93         0.000000e+00  0.000000e+00
bigcom96         0.000000e+00  0.000000e+00
bigcom97         0.000000e+00  0.000000e+00
bigcom98        -7.604721e-06  5.311357e-01
bigcom99         0.000000e+00  0.000000e+00
bigcom101        0.000000e+00  0.000000e+00
bigcom104        0.000000e+00  0.000000e+00
bigcom106        0.000000e+00  0.000000e+00
bigcom109       -7.477670e-06  5.502300e-01
bigcom113        2.217380e-05  3.239140e-01
bigcom116        0.000000e+00  0.000000e+00
bigcom120        0.000000e+00  0.000000e+00
bigcom123       -3.638040e-05  5.193983e-01
bigcom126        0.000000e+00  0.000000e+00
bigcom127        0.000000e+00  0.000000e+00
bigcom137        0.000000e+00  0.000000e+00
bigcom139        0.000000e+00  0.000000e+00
bigcom140        5.014926e-05  6.638544e-01
bigcom143       -3.684304e-05  2.462176e-01
bigcom145        0.000000e+00  0.000000e+00
bigcom146        0.000000e+00  0.000000e+00
bigcom147        0.000000e+00  0.000000e+00
bigcom149        0.000000e+00  0.000000e+00
bigcom153       -5.275796e-05  3.236154e-01
bigcom154        0.000000e+00  0.000000e+00
bigcom156        0.000000e+00  0.000000e+00
bigcom157        0.000000e+00  5.551115e-19
bigcom158        0.000000e+00  0.000000e+00
bigcom160        0.000000e+00  0.000000e+00
bigcom161       -2.225756e-05  6.443819e-01
bigcom162        0.000000e+00  0.000000e+00
bigcom164       -6.015577e-05  5.567093e-01
bigcom166        0.000000e+00  0.000000e+00
bigcom167        0.000000e+00  0.000000e+00
bigcom171        0.000000e+00  0.000000e+00
bigcom173        0.000000e+00  0.000000e+00
bigcom175        0.000000e+00  0.000000e+00
bigcom176       -8.816254e-06  7.353530e-01
bigcom177       -1.776934e-05  4.396681e-01
bigcom178        0.000000e+00  0.000000e+00
bigcom180        0.000000e+00  0.000000e+00
bigcom181        0.000000e+00  0.000000e+00
bigcom184        0.000000e+00  0.000000e+00
bigcom186        0.000000e+00  0.000000e+00
bigcom187        0.000000e+00  0.000000e+00
bigcom189        0.000000e+00  0.000000e+00
bigcom194        2.860685e-05  5.069686e-01
bigcom195        0.000000e+00  0.000000e+00
bigcom196        0.000000e+00  0.000000e+00
bigcom204        0.000000e+00  0.000000e+00
bigcom205        5.068809e-06  4.525274e-01
bigcom212        0.000000e+00  0.000000e+00
bigcom214        0.000000e+00  0.000000e+00
bigcom222        5.646974e-06  7.328675e-01
bigcom223        0.000000e+00  0.000000e+00
bigcom226        0.000000e+00  0.000000e+00
bigcom227        0.000000e+00  0.000000e+00
bigcom229        0.000000e+00  0.000000e+00
bigcom233        0.000000e+00  0.000000e+00
bigcom236        0.000000e+00  0.000000e+00
bigcom237        0.000000e+00  0.000000e+00
bigcom246        0.000000e+00  0.000000e+00
bigcom248        4.433419e-05  3.847648e-01
bigcom249        0.000000e+00  0.000000e+00
bigcom250        0.000000e+00  0.000000e+00
bigcom254        0.000000e+00  0.000000e+00
bigcom266        0.000000e+00  1.045272e+00
bigcom269        0.000000e+00  1.666667e-03
bigcom272        0.000000e+00  0.000000e+00
bigcom274        0.000000e+00  0.000000e+00
bigcom281        0.000000e+00  0.000000e+00
bigcom291        0.000000e+00  0.000000e+00
bigcom292        0.000000e+00  0.000000e+00
bigcom295        0.000000e+00  0.000000e+00
bigcom299        0.000000e+00  0.000000e+00
bigcom301        0.000000e+00  0.000000e+00
bigcom306        0.000000e+00  0.000000e+00
bigcom309        0.000000e+00  0.000000e+00
bigcom314        0.000000e+00  0.000000e+00
bigcom321        0.000000e+00  0.000000e+00
bigcom341        0.000000e+00  0.000000e+00
bigcom350        0.000000e+00  0.000000e+00
bigcom353        0.000000e+00  0.000000e+00
bigcom359        0.000000e+00  0.000000e+00
bigcom363        0.000000e+00  0.000000e+00
bigcom365        0.000000e+00  0.000000e+00
bigcom385       -2.590629e-05  4.476335e-01
bigcom386        0.000000e+00  0.000000e+00
bigcom408        1.013146e-05  1.645617e-01
bigcom412        0.000000e+00  3.469447e-20
bigcom480       -3.649818e-05  4.613584e-01
spin_vertex      6.123054e-04  8.520414e-01
membership_s1    5.665397e-05  2.729702e-01
membership_s3    0.000000e+00  0.000000e+00
membership_s4    2.576875e-04  3.972711e-01
membership_s5    9.475386e-05  3.114161e-01
membership_s6    1.765869e-03  5.071518e-01
membership_s7    1.315161e-04  5.833406e-01
membership_s8    0.000000e+00  0.000000e+00
membership_s9   -2.941844e-05  1.959820e-01
membership_s11   3.579227e-06  2.847816e-01
membership_s12   7.093379e-05  9.078661e-01
membership_s14   0.000000e+00  0.000000e+00
membership_s15  -6.535739e-07  2.896251e-01
membership_s16   7.238032e-05  4.423387e-01
membership_s17   4.224019e-05  4.232088e-01
membership_s18  -1.757484e-05  1.308873e-02
membership_s20  -4.476283e-05  3.296568e-01
membership_s21   3.200914e-05  3.723149e-01
membership_s22   0.000000e+00  5.551115e-19
membership_s24  -1.047031e-05  1.386198e-01
membership_s25   0.000000e+00  0.000000e+00
membership_s26   0.000000e+00  0.000000e+00
membership_s27   8.879261e-05  6.159188e-01
membership_s28   0.000000e+00  0.000000e+00
membership_s30   1.638707e-04  2.866093e-01
membership_s31  -6.570605e-05  6.610724e-01
membership_s32  -2.134591e-05  5.700357e-01
membership_s33   0.000000e+00  0.000000e+00
membership_s36   2.996761e-04  6.921827e-01
membership_s37  -2.324420e-05  4.650319e-02
V1               7.735072e-03  4.790792e+00
V2               7.601185e-03  5.485724e+00
pdi             -1.693044e-05  1.433749e-01
adhesion         1.181513e-02  3.743878e+00
cohesion         1.163804e-02  4.456926e+00
inner            7.986863e-03  3.720613e+00
outer            5.211358e-03  4.830122e+00
ioratio          6.222228e-03  4.052856e+00
comsize          5.362792e-03  4.833186e+00
[1] "Dataset: low_C Model GLM, run: 5 of 10 2015-06-18 12:13:43"
[1] "glmnet variable coefficients"
                     [,1]          [,2]
(Intercept)     -3.078903 -1.110675e+00
graph0           0.000000 -3.312803e-02
graph1           0.000000  0.000000e+00
graph2           0.000000 -1.746711e-02
graph3           0.000000  7.823626e-07
graph4           0.000000  0.000000e+00
graph5           0.000000  8.394949e-04
graph6           0.000000 -5.484226e-06
graph7           0.000000 -3.329887e-04
graph8           0.000000  3.499935e-01
graph9           0.000000  1.286887e-07
graph10          0.000000  0.000000e+00
graph11          0.000000 -3.137823e-11
graph12          0.000000  2.565053e-07
graph13          0.000000 -3.946663e-06
graph14          0.000000 -2.494307e-08
graph15          0.000000  9.056169e-05
graph16          0.000000 -3.421974e-11
graph17          0.000000 -3.618370e-09
graph18          0.000000  1.510706e-04
graph19          0.000000  3.878110e-06
graph20          0.000000 -2.952146e-05
graph21          0.000000  2.030625e-05
graph22          0.000000  0.000000e+00
graph23          0.000000 -1.458466e-04
graph24          0.000000  0.000000e+00
graph25          0.000000 -1.182447e-03
graph26          0.000000  0.000000e+00
graph27          0.000000  1.943594e-03
graph28          0.000000 -4.521540e-02
graph29          0.000000 -5.768153e-01
orbit0           0.000000 -2.797304e-02
orbit1           0.000000  0.000000e+00
orbit2           0.000000 -5.347425e-02
orbit3           0.000000 -1.046644e-02
orbit4           0.000000  1.494374e-06
orbit5           0.000000 -4.380370e-08
orbit6           0.000000  0.000000e+00
orbit7           0.000000 -1.105598e-02
orbit8           0.000000  1.302883e-03
orbit9           0.000000 -1.560208e-09
orbit10          0.000000 -2.776112e-04
orbit11          0.000000  1.920553e-03
orbit12          0.000000 -7.243849e-04
orbit13          0.000000  1.291277e-01
orbit14          0.000000  2.752075e-01
orbit15          0.000000  1.964993e-07
orbit16          0.000000 -1.676831e-08
orbit17          0.000000  1.568590e-07
orbit18          0.000000 -4.143056e-09
orbit19          0.000000  0.000000e+00
orbit20          0.000000 -6.529224e-09
orbit21          0.000000  2.706669e-05
orbit22          0.000000 -3.082086e-11
orbit23          0.000000  1.436908e-02
orbit24          0.000000  2.671436e-07
orbit25          0.000000  2.648325e-09
orbit26          0.000000 -1.143284e-04
orbit27          0.000000 -3.316665e-06
orbit28          0.000000  6.379296e-06
orbit29          0.000000 -1.078021e-05
orbit30          0.000000 -1.859460e-04
orbit31          0.000000 -9.081151e-09
orbit32          0.000000 -1.524905e-07
orbit33          0.000000  3.538972e-02
orbit34          0.000000  9.961282e-05
orbit35          0.000000  0.000000e+00
orbit36          0.000000  1.060949e-04
orbit37          0.000000 -2.271852e-06
orbit38          0.000000 -4.485711e-04
orbit39          0.000000 -3.578398e-06
orbit40          0.000000  0.000000e+00
orbit41          0.000000 -6.453438e-04
orbit42          0.000000  2.363415e-02
orbit43          0.000000  1.736165e-04
orbit44          0.000000  5.859724e-02
orbit45          0.000000  0.000000e+00
orbit46          0.000000  6.507346e-05
orbit47          0.000000  1.136003e-04
orbit48          0.000000  1.699628e-04
orbit49          0.000000 -1.955456e-05
orbit50          0.000000 -5.068080e-03
orbit51          0.000000  0.000000e+00
orbit52          0.000000  2.137907e-04
orbit53          0.000000  2.084730e-04
orbit54          0.000000  0.000000e+00
orbit55          0.000000 -4.383099e-02
orbit56          0.000000 -9.271351e-05
orbit57          0.000000 -3.764950e-04
orbit58          0.000000  1.045386e-01
orbit59          0.000000  2.212063e-05
orbit60          0.000000 -2.615404e-03
orbit61          0.000000  4.816494e-01
orbit62          0.000000 -2.746535e-03
orbit63          0.000000 -6.668401e-03
orbit64          0.000000  0.000000e+00
orbit65          0.000000  0.000000e+00
orbit66          0.000000  8.187334e-03
orbit67          0.000000 -1.771637e-01
orbit68          0.000000  3.216235e-03
orbit69          0.000000 -1.689460e+00
orbit70          0.000000 -4.720061e-02
orbit71          0.000000 -3.231823e-02
orbit72          0.000000 -4.342395e-01
AP               0.000000  5.171671e-01
bet              0.000000 -1.080400e-06
ecc              0.000000  2.348833e-02
eccrad           0.000000  1.576937e-01
close            0.000000  1.959713e-02
constraint       0.000000 -1.038500e-01
coreness         0.000000 -5.972692e-03
knn              0.000000  0.000000e+00
hubscore         0.000000  0.000000e+00
pagerank         0.000000 -3.421530e+00
trans            0.000000  6.725100e-02
evcent           0.000000  0.000000e+00
first            0.000000 -2.989797e-02
upto_second      0.000000  0.000000e+00
upto_third       0.000000  0.000000e+00
upto_fourth      0.000000 -7.769960e-06
upto_fifth       0.000000 -5.364342e-05
upto_sixth       0.000000 -2.920938e-05
second           0.000000  0.000000e+00
third            0.000000  3.230888e-09
fourth           0.000000 -1.731990e-05
fifth            0.000000  0.000000e+00
sixth            0.000000  2.565192e-05
ratio1           0.000000  0.000000e+00
ratio2           0.000000 -2.722996e-04
ratio3           0.000000 -3.410577e-04
ratio4           0.000000  1.049564e-03
ratio5           0.000000 -1.153488e-03
ratio6           0.000000 -8.875090e-05
selfinter        0.000000  1.477494e-01
walktrap_vertex  0.000000  1.255798e-01
bigcom1          0.000000 -2.146250e-01
bigcom2          0.000000  8.253965e-01
bigcom3          0.000000 -3.044323e-02
bigcom4          0.000000 -1.700045e-01
bigcom6          0.000000  2.580359e+00
bigcom8          0.000000 -2.815933e-01
bigcom9          0.000000  1.026266e+00
bigcom11         0.000000  1.645144e+00
bigcom13         0.000000 -1.534829e+00
bigcom15         0.000000 -1.388004e+00
bigcom16         0.000000  9.843168e-01
bigcom21         0.000000  4.757728e-01
bigcom22         0.000000  3.493876e-02
bigcom24         0.000000  1.710205e+00
bigcom26         0.000000 -1.480576e+00
bigcom28         0.000000  3.516453e-01
bigcom30         0.000000 -1.412297e-01
bigcom31         0.000000 -1.205027e+00
bigcom32         0.000000  1.733462e-01
bigcom33         0.000000 -7.536301e-01
bigcom34         0.000000 -8.960354e-01
bigcom36         0.000000 -1.267648e+00
bigcom37         0.000000  0.000000e+00
bigcom38         0.000000  5.509530e-01
bigcom39         0.000000 -1.421655e+00
bigcom40         0.000000 -1.327108e-01
bigcom43         0.000000 -1.034543e+00
bigcom44         0.000000 -1.277340e-01
bigcom46         0.000000 -1.209418e+00
bigcom47         0.000000  1.149050e+00
bigcom49         0.000000  8.815263e-01
bigcom50         0.000000  7.895711e-01
bigcom51         0.000000 -9.791139e-01
bigcom52         0.000000 -8.526908e-01
bigcom54         0.000000  1.732427e+00
bigcom56         0.000000 -1.010800e+00
bigcom62         0.000000 -6.387760e-01
bigcom66         0.000000 -8.944622e-01
bigcom68         0.000000 -1.098016e+00
bigcom69         0.000000 -1.176117e+00
bigcom71         0.000000 -1.387021e+00
bigcom72         0.000000 -1.216762e+00
bigcom73         0.000000 -4.968042e-01
bigcom74         0.000000 -1.187151e+00
bigcom75         0.000000 -6.181298e-01
bigcom76         0.000000 -9.644413e-01
bigcom77         0.000000 -7.422709e-01
bigcom79         0.000000 -8.145610e-01
bigcom80         0.000000 -8.941531e-01
bigcom82         0.000000 -1.019149e+00
bigcom83         0.000000  0.000000e+00
bigcom84         0.000000  2.614032e+00
bigcom85         0.000000 -1.055718e+00
bigcom87         0.000000 -9.432295e-01
bigcom89         0.000000 -7.819188e-01
bigcom91         0.000000 -9.589920e-01
bigcom92         0.000000 -1.472267e+00
bigcom93         0.000000  0.000000e+00
bigcom96         0.000000  0.000000e+00
bigcom97         0.000000 -1.295252e+00
bigcom98         0.000000  1.525427e+00
bigcom99         0.000000 -9.079456e-01
bigcom101        0.000000 -1.151773e+00
bigcom104        0.000000 -1.091620e+00
bigcom106        0.000000 -1.036742e+00
bigcom109        0.000000  1.777236e+00
bigcom113        0.000000  1.051919e+00
bigcom116        0.000000 -1.148129e+00
bigcom120        0.000000 -5.731677e-01
bigcom123        0.000000  1.512494e+00
bigcom126        0.000000 -1.166009e+00
bigcom127        0.000000 -1.526546e+00
bigcom137        0.000000 -8.665852e-01
bigcom139        0.000000 -8.669047e-01
bigcom140        0.000000  1.848191e+00
bigcom143        0.000000  1.439355e+00
bigcom145        0.000000 -1.015538e+00
bigcom146        0.000000 -7.126074e-01
bigcom147        0.000000 -1.207166e+00
bigcom149        0.000000  0.000000e+00
bigcom153        0.000000  1.094438e+00
bigcom154        0.000000 -1.246771e+00
bigcom156        0.000000 -1.016399e+00
bigcom157        0.000000  0.000000e+00
bigcom158        0.000000 -8.998084e-01
bigcom160        0.000000 -9.376109e-01
bigcom161        0.000000  2.078202e+00
bigcom162        0.000000 -9.239800e-01
bigcom164        0.000000  1.620068e+00
bigcom166        0.000000 -1.331119e+00
bigcom167        0.000000 -1.183106e+00
bigcom171        0.000000 -7.402960e-01
bigcom173        0.000000 -9.249379e-01
bigcom175        0.000000  0.000000e+00
bigcom176        0.000000  1.559623e+00
bigcom177        0.000000  1.517077e+00
bigcom178        0.000000 -9.509276e-01
bigcom180        0.000000 -1.262953e+00
bigcom181        0.000000 -1.289403e+00
bigcom184        0.000000 -8.124441e-01
bigcom186        0.000000 -6.756490e-01
bigcom187        0.000000 -5.203235e-01
bigcom189        0.000000 -8.011049e-01
bigcom194        0.000000  1.279220e+00
bigcom195        0.000000 -1.315845e+00
bigcom196        0.000000 -4.232792e-01
bigcom204        0.000000 -8.945537e-01
bigcom205        0.000000  2.081702e+00
bigcom212        0.000000 -1.040608e+00
bigcom214        0.000000 -1.212357e+00
bigcom222        0.000000  2.196766e+00
bigcom223        0.000000  0.000000e+00
bigcom226        0.000000 -1.093866e+00
bigcom227        0.000000 -7.243898e-01
bigcom229        0.000000 -8.095678e-01
bigcom233        0.000000 -8.189562e-01
bigcom236        0.000000 -1.004091e+00
bigcom237        0.000000 -1.406240e+00
bigcom246        0.000000 -1.274652e+00
bigcom248        0.000000  1.317359e+00
bigcom249        0.000000 -7.066769e-01
bigcom250        0.000000 -1.435759e+00
bigcom254        0.000000 -1.064275e+00
bigcom266        0.000000  6.085324e+00
bigcom269        0.000000 -1.379732e+00
bigcom272        0.000000 -1.124103e+00
bigcom274        0.000000 -1.153372e+00
bigcom281        0.000000 -3.054435e-01
bigcom291        0.000000 -9.526120e-01
bigcom292        0.000000 -7.927039e-01
bigcom295        0.000000 -4.335993e-01
bigcom299        0.000000 -7.361616e-01
bigcom301        0.000000 -1.176750e+00
bigcom306        0.000000 -9.064243e-01
bigcom309        0.000000 -9.636414e-01
bigcom314        0.000000 -1.391625e+00
bigcom321        0.000000 -1.407360e+00
bigcom341        0.000000 -4.995013e-01
bigcom350        0.000000  0.000000e+00
bigcom353        0.000000 -1.509405e+00
bigcom359        0.000000 -1.236672e+00
bigcom363        0.000000 -9.836644e-01
bigcom365        0.000000 -5.688878e-01
bigcom385        0.000000  1.670152e+00
bigcom386        0.000000 -5.399250e-01
bigcom408        0.000000  1.347618e+00
bigcom412        0.000000 -9.611776e-01
bigcom480        0.000000  1.447932e+00
spin_vertex      0.000000 -1.206864e-02
membership_s1    0.000000  2.311927e-02
membership_s3    0.000000 -1.395738e+00
membership_s4    0.000000  2.001872e-01
membership_s5    0.000000  2.424561e-01
membership_s6    0.000000  2.060542e-01
membership_s7    0.000000  3.186872e-01
membership_s8    0.000000 -1.243868e+00
membership_s9    0.000000  8.334722e-01
membership_s11   0.000000  5.251834e-01
membership_s12   0.000000  1.686311e+00
membership_s14   0.000000 -1.212664e+00
membership_s15   0.000000 -1.083358e-01
membership_s16   0.000000  1.179447e+00
membership_s17   0.000000  8.635585e-01
membership_s18   0.000000 -1.768271e-01
membership_s20   0.000000  1.269400e+00
membership_s21   0.000000  6.983056e-02
membership_s22   0.000000 -1.379105e+00
membership_s24   0.000000  1.699818e-01
membership_s25   0.000000 -1.145355e+00
membership_s26   0.000000  2.884767e-02
membership_s27   0.000000  1.484710e-01
membership_s28   0.000000 -1.226236e+00
membership_s30   0.000000 -5.981231e-02
membership_s31   0.000000  3.115398e-01
membership_s32   0.000000 -6.460620e-02
membership_s33   0.000000 -1.258552e+00
membership_s36   0.000000  2.473852e-01
membership_s37   0.000000  8.305602e-02
V1               0.000000  3.450594e-05
V2               0.000000 -5.078577e-01
pdi              0.000000 -3.584192e+03
adhesion         0.000000 -3.153005e-09
cohesion         0.000000  0.000000e+00
inner            0.000000  3.347185e-07
outer            0.000000 -6.562650e-11
ioratio          0.000000 -6.040382e-01
comsize          0.000000  2.097791e-06
[1] "Dataset: low_C Model GBM, run: 6 of 10 2015-06-18 12:14:13"
Iter   TrainDeviance   ValidDeviance   StepSize   Improve
     1        0.3571            -nan     0.0100   -0.0000
     2        0.3563            -nan     0.0100   -0.0000
     3        0.3552            -nan     0.0100   -0.0000
     4        0.3547            -nan     0.0100    0.0000
     5        0.3538            -nan     0.0100    0.0001
     6        0.3528            -nan     0.0100   -0.0001
     7        0.3521            -nan     0.0100    0.0000
     8        0.3514            -nan     0.0100   -0.0000
     9        0.3509            -nan     0.0100   -0.0001
    10        0.3503            -nan     0.0100   -0.0000
    20        0.3432            -nan     0.0100   -0.0000
    25        0.3399            -nan     0.0100   -0.0000

[1] "GBM variable coefficients"
                            var    rel.inf
pagerank               pagerank 9.75276059
ratio2                   ratio2 6.75325375
orbit18                 orbit18 4.56362859
V2                           V2 4.53018395
inner                     inner 3.75810954
ratio5                   ratio5 2.69642873
graph13                 graph13 2.23981710
comsize                 comsize 2.23243881
third                     third 2.18388022
adhesion               adhesion 2.12612570
V1                           V1 2.12393142
graph15                 graph15 2.10120986
graph16                 graph16 1.92207526
ratio3                   ratio3 1.82253161
graph12                 graph12 1.77202764
ratio6                   ratio6 1.71033082
fourth                   fourth 1.67024765
ioratio                 ioratio 1.64463633
orbit46                 orbit46 1.54840844
bigcom9                 bigcom9 1.42358445
outer                     outer 1.40450432
orbit19                 orbit19 1.37191520
graph19                 graph19 1.34001597
fifth                     fifth 1.31702480
bigcom21               bigcom21 1.29270176
cohesion               cohesion 1.28382007
bet                         bet 1.18517060
orbit36                 orbit36 1.16356952
graph25                 graph25 1.15254740
constraint           constraint 1.13435948
orbit40                 orbit40 1.06791097
orbit53                 orbit53 1.04700233
orbit35                 orbit35 0.99998863
membership_s27   membership_s27 0.98649404
graph9                   graph9 0.93396161
orbit45                 orbit45 0.89150448
orbit31                 orbit31 0.88538985
orbit39                 orbit39 0.81023696
orbit21                 orbit21 0.74251800
graph5                   graph5 0.72390579
graph10                 graph10 0.70586966
graph4                   graph4 0.70490902
orbit64                 orbit64 0.67768437
graph11                 graph11 0.66138077
graph17                 graph17 0.63495384
ratio4                   ratio4 0.61356041
orbit48                 orbit48 0.60509601
orbit15                 orbit15 0.59594381
graph21                 graph21 0.56827345
orbit63                 orbit63 0.55294977
sixth                     sixth 0.54412184
hubscore               hubscore 0.51254412
walktrap_vertex walktrap_vertex 0.48926139
orbit30                 orbit30 0.47720898
upto_fifth           upto_fifth 0.47462364
graph6                   graph6 0.43556184
orbit13                 orbit13 0.43413507
graph14                 graph14 0.43156502
orbit29                 orbit29 0.40489433
upto_sixth           upto_sixth 0.39290574
membership_s1     membership_s1 0.35944194
membership_s36   membership_s36 0.35719830
orbit66                 orbit66 0.35463935
ratio1                   ratio1 0.35179900
selfinter             selfinter 0.34654358
trans                     trans 0.34626805
orbit6                   orbit6 0.32479811
graph8                   graph8 0.32043436
graph20                 graph20 0.31845175
orbit50                 orbit50 0.30879895
orbit16                 orbit16 0.30826298
graph1                   graph1 0.30372392
orbit51                 orbit51 0.30230442
orbit20                 orbit20 0.30006843
graph27                 graph27 0.29995181
orbit17                 orbit17 0.29692938
graph18                 graph18 0.28755966
orbit38                 orbit38 0.28456491
graph23                 graph23 0.27417919
orbit47                 orbit47 0.25879140
orbit33                 orbit33 0.24260887
orbit37                 orbit37 0.21585460
upto_fourth         upto_fourth 0.20572059
membership_s31   membership_s31 0.20473257
orbit9                   orbit9 0.19498712
orbit61                 orbit61 0.18885177
orbit5                   orbit5 0.16874248
orbit57                 orbit57 0.16255044
orbit65                 orbit65 0.15487057
graph7                   graph7 0.14878808
spin_vertex         spin_vertex 0.14007076
knn                         knn 0.12584309
orbit27                 orbit27 0.12419537
graph22                 graph22 0.09631288
orbit25                 orbit25 0.09356598
graph0                   graph0 0.00000000
graph2                   graph2 0.00000000
graph3                   graph3 0.00000000
graph24                 graph24 0.00000000
graph26                 graph26 0.00000000
graph28                 graph28 0.00000000
graph29                 graph29 0.00000000
orbit0                   orbit0 0.00000000
orbit1                   orbit1 0.00000000
orbit2                   orbit2 0.00000000
orbit3                   orbit3 0.00000000
orbit4                   orbit4 0.00000000
orbit7                   orbit7 0.00000000
orbit8                   orbit8 0.00000000
orbit10                 orbit10 0.00000000
orbit11                 orbit11 0.00000000
orbit12                 orbit12 0.00000000
orbit14                 orbit14 0.00000000
orbit22                 orbit22 0.00000000
orbit23                 orbit23 0.00000000
orbit24                 orbit24 0.00000000
orbit26                 orbit26 0.00000000
orbit28                 orbit28 0.00000000
orbit32                 orbit32 0.00000000
orbit34                 orbit34 0.00000000
orbit41                 orbit41 0.00000000
orbit42                 orbit42 0.00000000
orbit43                 orbit43 0.00000000
orbit44                 orbit44 0.00000000
orbit49                 orbit49 0.00000000
orbit52                 orbit52 0.00000000
orbit54                 orbit54 0.00000000
orbit55                 orbit55 0.00000000
orbit56                 orbit56 0.00000000
orbit58                 orbit58 0.00000000
orbit59                 orbit59 0.00000000
orbit60                 orbit60 0.00000000
orbit62                 orbit62 0.00000000
orbit67                 orbit67 0.00000000
orbit68                 orbit68 0.00000000
orbit69                 orbit69 0.00000000
orbit70                 orbit70 0.00000000
orbit71                 orbit71 0.00000000
orbit72                 orbit72 0.00000000
AP                           AP 0.00000000
ecc                         ecc 0.00000000
eccrad                   eccrad 0.00000000
close                     close 0.00000000
coreness               coreness 0.00000000
evcent                   evcent 0.00000000
first                     first 0.00000000
upto_second         upto_second 0.00000000
upto_third           upto_third 0.00000000
second                   second 0.00000000
bigcom1                 bigcom1 0.00000000
bigcom2                 bigcom2 0.00000000
bigcom3                 bigcom3 0.00000000
bigcom4                 bigcom4 0.00000000
bigcom6                 bigcom6 0.00000000
bigcom8                 bigcom8 0.00000000
bigcom11               bigcom11 0.00000000
bigcom13               bigcom13 0.00000000
bigcom15               bigcom15 0.00000000
bigcom16               bigcom16 0.00000000
bigcom22               bigcom22 0.00000000
bigcom24               bigcom24 0.00000000
bigcom26               bigcom26 0.00000000
bigcom28               bigcom28 0.00000000
bigcom30               bigcom30 0.00000000
bigcom31               bigcom31 0.00000000
bigcom32               bigcom32 0.00000000
bigcom33               bigcom33 0.00000000
bigcom34               bigcom34 0.00000000
bigcom36               bigcom36 0.00000000
bigcom37               bigcom37 0.00000000
bigcom38               bigcom38 0.00000000
bigcom39               bigcom39 0.00000000
bigcom40               bigcom40 0.00000000
bigcom43               bigcom43 0.00000000
bigcom44               bigcom44 0.00000000
bigcom46               bigcom46 0.00000000
bigcom47               bigcom47 0.00000000
bigcom49               bigcom49 0.00000000
bigcom50               bigcom50 0.00000000
bigcom51               bigcom51 0.00000000
bigcom52               bigcom52 0.00000000
bigcom54               bigcom54 0.00000000
bigcom56               bigcom56 0.00000000
bigcom62               bigcom62 0.00000000
bigcom66               bigcom66 0.00000000
bigcom68               bigcom68 0.00000000
bigcom69               bigcom69 0.00000000
bigcom71               bigcom71 0.00000000
bigcom72               bigcom72 0.00000000
bigcom73               bigcom73 0.00000000
bigcom74               bigcom74 0.00000000
bigcom75               bigcom75 0.00000000
bigcom76               bigcom76 0.00000000
bigcom77               bigcom77 0.00000000
bigcom79               bigcom79 0.00000000
bigcom80               bigcom80 0.00000000
bigcom82               bigcom82 0.00000000
bigcom83               bigcom83 0.00000000
bigcom84               bigcom84 0.00000000
bigcom85               bigcom85 0.00000000
bigcom87               bigcom87 0.00000000
bigcom89               bigcom89 0.00000000
bigcom91               bigcom91 0.00000000
bigcom92               bigcom92 0.00000000
bigcom93               bigcom93 0.00000000
bigcom96               bigcom96 0.00000000
bigcom97               bigcom97 0.00000000
bigcom98               bigcom98 0.00000000
bigcom99               bigcom99 0.00000000
bigcom101             bigcom101 0.00000000
bigcom104             bigcom104 0.00000000
bigcom106             bigcom106 0.00000000
bigcom109             bigcom109 0.00000000
bigcom113             bigcom113 0.00000000
bigcom116             bigcom116 0.00000000
bigcom120             bigcom120 0.00000000
bigcom123             bigcom123 0.00000000
bigcom126             bigcom126 0.00000000
bigcom127             bigcom127 0.00000000
bigcom137             bigcom137 0.00000000
bigcom139             bigcom139 0.00000000
bigcom140             bigcom140 0.00000000
bigcom143             bigcom143 0.00000000
bigcom145             bigcom145 0.00000000
bigcom146             bigcom146 0.00000000
bigcom147             bigcom147 0.00000000
bigcom149             bigcom149 0.00000000
bigcom153             bigcom153 0.00000000
bigcom154             bigcom154 0.00000000
bigcom156             bigcom156 0.00000000
bigcom157             bigcom157 0.00000000
bigcom158             bigcom158 0.00000000
bigcom160             bigcom160 0.00000000
bigcom161             bigcom161 0.00000000
bigcom162             bigcom162 0.00000000
bigcom164             bigcom164 0.00000000
bigcom166             bigcom166 0.00000000
bigcom167             bigcom167 0.00000000
bigcom171             bigcom171 0.00000000
bigcom173             bigcom173 0.00000000
bigcom175             bigcom175 0.00000000
bigcom176             bigcom176 0.00000000
bigcom177             bigcom177 0.00000000
bigcom178             bigcom178 0.00000000
bigcom180             bigcom180 0.00000000
bigcom181             bigcom181 0.00000000
bigcom184             bigcom184 0.00000000
bigcom186             bigcom186 0.00000000
bigcom187             bigcom187 0.00000000
bigcom189             bigcom189 0.00000000
bigcom194             bigcom194 0.00000000
bigcom195             bigcom195 0.00000000
bigcom196             bigcom196 0.00000000
bigcom204             bigcom204 0.00000000
bigcom205             bigcom205 0.00000000
bigcom212             bigcom212 0.00000000
bigcom214             bigcom214 0.00000000
bigcom222             bigcom222 0.00000000
bigcom223             bigcom223 0.00000000
bigcom226             bigcom226 0.00000000
bigcom227             bigcom227 0.00000000
bigcom229             bigcom229 0.00000000
bigcom233             bigcom233 0.00000000
bigcom236             bigcom236 0.00000000
bigcom237             bigcom237 0.00000000
bigcom246             bigcom246 0.00000000
bigcom248             bigcom248 0.00000000
bigcom249             bigcom249 0.00000000
bigcom250             bigcom250 0.00000000
bigcom254             bigcom254 0.00000000
bigcom266             bigcom266 0.00000000
bigcom269             bigcom269 0.00000000
bigcom272             bigcom272 0.00000000
bigcom274             bigcom274 0.00000000
bigcom281             bigcom281 0.00000000
bigcom291             bigcom291 0.00000000
bigcom292             bigcom292 0.00000000
bigcom295             bigcom295 0.00000000
bigcom299             bigcom299 0.00000000
bigcom301             bigcom301 0.00000000
bigcom306             bigcom306 0.00000000
bigcom309             bigcom309 0.00000000
bigcom314             bigcom314 0.00000000
bigcom321             bigcom321 0.00000000
bigcom341             bigcom341 0.00000000
bigcom350             bigcom350 0.00000000
bigcom353             bigcom353 0.00000000
bigcom359             bigcom359 0.00000000
bigcom363             bigcom363 0.00000000
bigcom365             bigcom365 0.00000000
bigcom385             bigcom385 0.00000000
bigcom386             bigcom386 0.00000000
bigcom408             bigcom408 0.00000000
bigcom412             bigcom412 0.00000000
bigcom480             bigcom480 0.00000000
membership_s3     membership_s3 0.00000000
membership_s4     membership_s4 0.00000000
membership_s5     membership_s5 0.00000000
membership_s6     membership_s6 0.00000000
membership_s7     membership_s7 0.00000000
membership_s8     membership_s8 0.00000000
membership_s9     membership_s9 0.00000000
membership_s11   membership_s11 0.00000000
membership_s12   membership_s12 0.00000000
membership_s14   membership_s14 0.00000000
membership_s15   membership_s15 0.00000000
membership_s16   membership_s16 0.00000000
membership_s17   membership_s17 0.00000000
membership_s18   membership_s18 0.00000000
membership_s20   membership_s20 0.00000000
membership_s21   membership_s21 0.00000000
membership_s22   membership_s22 0.00000000
membership_s24   membership_s24 0.00000000
membership_s25   membership_s25 0.00000000
membership_s26   membership_s26 0.00000000
membership_s28   membership_s28 0.00000000
membership_s30   membership_s30 0.00000000
membership_s32   membership_s32 0.00000000
membership_s33   membership_s33 0.00000000
membership_s37   membership_s37 0.00000000
pdi                         pdi 0.00000000
[1] "Dataset: low_C Model RF, run: 6 of 10 2015-06-18 12:14:26"
     |      Out-of-bag   |
Tree |      MSE  %Var(y) |
   1 |  0.07405   177.99 |
   2 |  0.07008   168.43 |
   3 |  0.06997   168.16 |
   4 |  0.06765   162.59 |
   5 |  0.06609   158.85 |
   6 |  0.06245   150.09 |
   7 |  0.05968   143.43 |
   8 |  0.05923   142.37 |
   9 |   0.0578   138.91 |
  10 |  0.05717   137.41 |
  11 |  0.05606   134.73 |
  12 |  0.05585   134.22 |
  13 |  0.05525   132.80 |
  14 |   0.0546   131.24 |
  15 |  0.05428   130.47 |
  16 |  0.05391   129.58 |
  17 |  0.05347   128.52 |
  18 |  0.05274   126.77 |
  19 |  0.05219   125.44 |
  20 |   0.0519   124.74 |
  21 |  0.05163   124.09 |
  22 |  0.05154   123.87 |
  23 |  0.05133   123.38 |
  24 |  0.05099   122.55 |
  25 |  0.05084   122.19 |
  26 |  0.05079   122.07 |
  27 |   0.0506   121.62 |
  28 |  0.05052   121.42 |
  29 |  0.05054   121.46 |
  30 |  0.05046   121.27 |
  31 |  0.05036   121.04 |
  32 |  0.05042   121.18 |
  33 |   0.0503   120.91 |
  34 |   0.0501   120.42 |
  35 |     0.05   120.17 |
  36 |  0.04997   120.11 |
  37 |  0.04986   119.84 |
  38 |  0.04981   119.72 |
  39 |   0.0498   119.68 |
  40 |  0.04974   119.55 |
  41 |  0.04966   119.34 |
  42 |  0.04959   119.18 |
  43 |  0.04959   119.18 |
  44 |  0.04959   119.19 |
  45 |  0.04951   118.99 |
  46 |  0.04951   119.00 |
  47 |  0.04944   118.82 |
  48 |  0.04939   118.70 |
  49 |  0.04938   118.68 |
  50 |  0.04941   118.75 |
  51 |  0.04933   118.57 |
  52 |  0.04932   118.54 |
  53 |  0.04923   118.33 |
  54 |  0.04918   118.19 |
  55 |  0.04917   118.18 |
  56 |  0.04912   118.05 |
  57 |  0.04908   117.96 |
  58 |  0.04905   117.88 |
  59 |  0.04901   117.79 |
  60 |  0.04892   117.59 |
  61 |   0.0489   117.53 |
  62 |  0.04882   117.34 |
  63 |   0.0488   117.28 |
  64 |  0.04873   117.12 |
  65 |  0.04875   117.16 |
  66 |   0.0487   117.04 |
  67 |  0.04868   116.99 |
  68 |  0.04861   116.84 |
  69 |  0.04861   116.83 |
  70 |  0.04858   116.76 |
  71 |  0.04855   116.70 |
  72 |  0.04856   116.71 |
  73 |  0.04854   116.66 |
  74 |  0.04851   116.58 |
  75 |  0.04852   116.61 |
  76 |  0.04851   116.60 |
  77 |  0.04848   116.53 |
  78 |  0.04845   116.45 |
  79 |  0.04844   116.41 |
  80 |  0.04841   116.34 |
  81 |  0.04836   116.22 |
  82 |  0.04832   116.12 |
  83 |   0.0483   116.09 |
  84 |   0.0483   116.10 |
  85 |  0.04828   116.04 |
  86 |  0.04826   115.98 |
  87 |  0.04823   115.92 |
  88 |  0.04819   115.83 |
  89 |   0.0482   115.85 |
  90 |  0.04817   115.77 |
  91 |  0.04815   115.72 |
  92 |  0.04812   115.66 |
  93 |  0.04812   115.65 |
  94 |  0.04815   115.72 |
  95 |  0.04816   115.74 |
  96 |  0.04815   115.74 |
  97 |  0.04811   115.63 |
  98 |   0.0481   115.61 |
  99 |  0.04809   115.57 |
 100 |  0.04807   115.54 |
[1] "Random Forest variable coefficients"
                      %IncMSE IncNodePurity
graph5           1.278359e-03  6.524660e-01
graph6           3.497257e-03  1.396029e+00
graph7           6.479387e-04  2.496995e-01
graph8           5.880380e-05  1.633391e-01
graph9           7.601917e-03  1.798560e+00
graph10          1.232317e-02  2.321333e+00
graph11          8.568027e-03  1.492999e+00
graph12          1.002373e-02  1.509659e+00
graph13          9.443938e-03  2.196735e+00
graph14          4.753028e-03  1.185437e+00
graph15          6.534662e-03  1.288229e+00
graph16          1.243770e-02  2.513393e+00
graph17          6.036966e-03  1.201705e+00
graph18          9.964810e-04  2.163114e-01
graph19          1.021806e-02  1.894163e+00
graph20          9.482123e-04  6.423919e-01
graph21          3.111064e-03  1.073098e+00
graph22          2.028963e-03  3.076963e-01
graph23          4.673683e-03  1.330306e+00
graph24          7.478570e-04  2.191798e-01
graph25          2.135347e-03  4.491716e-01
graph26          1.351772e-03  4.366626e-01
graph27          3.434400e-04  2.614523e-01
graph28         -5.888200e-06  2.143988e-02
graph29          0.000000e+00  9.087266e-03
orbit0           8.927929e-04  2.835719e-01
orbit1           5.327149e-03  1.272929e+00
orbit2           1.250846e-03  2.726046e-01
orbit3           6.746425e-05  1.340415e-01
orbit4           5.501189e-03  1.876369e+00
orbit5           1.070937e-02  1.224771e+00
orbit6           8.832044e-03  1.556560e+00
orbit7           5.467367e-05  1.542094e-01
orbit8           7.637783e-04  4.783357e-01
orbit9           4.249427e-03  1.287697e+00
orbit10          2.305089e-03  3.843070e-01
orbit11          3.016545e-04  3.870347e-01
orbit12          2.447073e-04  2.316056e-01
orbit13          8.536931e-05  2.371490e-01
orbit14          1.181650e-04  1.117125e-01
orbit15          1.043772e-02  1.738354e+00
orbit16          7.290029e-03  1.387896e+00
orbit17          1.525113e-02  1.707315e+00
orbit18          1.260966e-02  4.754734e+00
orbit19          7.584104e-03  1.866757e+00
orbit20          1.356753e-02  1.308504e+00
orbit21          4.585892e-03  9.004724e-01
orbit22          6.858104e-03  1.572496e+00
orbit23          3.766814e-06  1.716102e-02
orbit24          8.757837e-03  1.875827e+00
orbit25          1.451335e-03  3.952284e-01
orbit26          2.771681e-03  4.163091e-01
orbit27          1.021493e-02  2.642684e+00
orbit28          9.896445e-03  1.099561e+00
orbit29          2.337025e-03  4.337193e-01
orbit30          2.357427e-03  6.018937e-01
orbit31          1.114536e-02  2.129500e+00
orbit32          5.003642e-04  2.539136e-01
orbit33          4.567020e-04  1.341728e-01
orbit34          7.477487e-03  1.310705e+00
orbit35          1.284377e-02  1.810417e+00
orbit36          3.448394e-03  1.489100e+00
orbit37          2.634115e-03  9.710084e-01
orbit38          1.038622e-03  4.948905e-01
orbit39          9.550627e-03  1.302125e+00
orbit40          3.566552e-03  3.359818e-01
orbit41          2.009253e-04  2.015086e-01
orbit42         -1.972593e-05  4.853489e-02
orbit43          1.318422e-03  3.240700e-01
orbit44          3.087237e-06  9.162410e-02
orbit45          1.154804e-02  1.948144e+00
orbit46          3.592913e-03  7.597226e-01
orbit47          7.157340e-04  3.188317e-01
orbit48          1.026113e-03  5.768635e-01
orbit49          1.087940e-03  7.216980e-01
orbit50          3.882216e-04  5.277510e-01
orbit51          6.369781e-04  4.219292e-01
orbit52          1.071299e-03  4.972804e-01
orbit53          2.063745e-03  4.373342e-01
orbit54          1.187446e-03  4.459273e-01
orbit55          1.194436e-04  1.120533e-01
orbit56          3.594058e-03  1.253396e+00
orbit57          3.597740e-04  2.488920e-01
orbit58          1.974548e-04  1.533237e-01
orbit59          2.426306e-03  3.060448e-01
orbit60          2.841394e-04  1.309829e-01
orbit61         -1.113571e-05  2.274229e-01
orbit62          1.000161e-03  5.146957e-01
orbit63          2.237878e-04  5.331700e-01
orbit64          2.609021e-04  3.021087e-01
orbit65          1.150995e-03  3.792406e-01
orbit66          1.249117e-05  7.056299e-02
orbit67          1.291327e-04  9.243437e-02
orbit68          2.660701e-04  2.413797e-01
orbit69          2.547268e-06  4.265779e-02
orbit70          3.231366e-06  3.333333e-03
orbit71          1.603800e-05  3.210783e-02
orbit72          1.313292e-05  9.285142e-03
AP              -1.146310e-05  8.640424e-02
bet              6.494409e-03  2.545648e+00
ecc              1.644728e-04  2.621582e-01
eccrad           3.101645e-04  2.913989e-01
close            5.478976e-03  1.204938e+00
constraint       4.265446e-03  1.335487e+00
coreness         1.497276e-03  8.118821e-01
knn              1.138257e-02  2.314917e+00
hubscore         5.016256e-03  1.694562e+00
pagerank         9.344917e-03  5.739522e+00
trans            9.660270e-06  2.730271e-01
evcent           5.815536e-03  1.543511e+00
first            2.861453e-04  2.215475e-01
upto_second      5.407958e-03  1.474305e+00
upto_third       6.138541e-03  1.552078e+00
upto_fourth      5.924119e-03  1.415239e+00
upto_fifth       9.026096e-03  1.532930e+00
upto_sixth       8.124075e-03  1.751492e+00
second           2.407603e-03  1.055292e+00
third            1.261740e-02  2.315636e+00
fourth           7.314333e-03  3.125895e+00
fifth            4.277770e-03  2.428682e+00
sixth            8.639643e-03  2.438412e+00
ratio1           1.102772e-02  1.613879e+00
ratio2           6.451918e-03  4.287528e+00
ratio3           9.705822e-03  3.222523e+00
ratio4           1.188324e-02  2.495463e+00
ratio5           7.694947e-03  4.639479e+00
ratio6           9.746417e-03  2.854366e+00
selfinter        1.516650e-04  4.598138e-01
walktrap_vertex  8.459725e-04  6.471417e-01
bigcom1          2.194041e-05  1.101126e-01
bigcom2         -2.286911e-05  4.385090e-01
bigcom3          1.153772e-04  3.856830e-01
bigcom4          6.467603e-04  2.587959e-01
bigcom6          0.000000e+00  0.000000e+00
bigcom8          1.703593e-05  7.271984e-02
bigcom9         -8.249384e-05  4.752860e-01
bigcom11        -1.555374e-05  6.526204e-01
bigcom13         0.000000e+00  6.938894e-20
bigcom15         0.000000e+00  4.458239e-18
bigcom16        -8.745921e-06  2.396254e-01
bigcom21         2.080830e-04  6.525396e-01
bigcom22         2.677888e-05  2.486206e-01
bigcom24         2.559111e-06  6.331888e-01
bigcom26         0.000000e+00  2.775558e-19
bigcom28         2.535309e-04  2.756887e-01
bigcom30         0.000000e+00  4.683753e-19
bigcom31         0.000000e+00  0.000000e+00
bigcom32         5.038417e-05  2.663424e-01
bigcom33         0.000000e+00  0.000000e+00
bigcom34         0.000000e+00  0.000000e+00
bigcom36         0.000000e+00  0.000000e+00
bigcom37         0.000000e+00  0.000000e+00
bigcom38        -4.012660e-05  6.430103e-01
bigcom39         0.000000e+00  0.000000e+00
bigcom40         5.991968e-04  5.103091e-01
bigcom43         0.000000e+00  2.081668e-19
bigcom44         2.038351e-04  3.101341e-01
bigcom46         0.000000e+00  0.000000e+00
bigcom47         1.491103e-05  3.374462e-01
bigcom49        -9.524456e-06  7.696851e-02
bigcom50        -3.357259e-05  2.946598e-01
bigcom51         0.000000e+00  0.000000e+00
bigcom52         0.000000e+00  0.000000e+00
bigcom54         0.000000e+00  0.000000e+00
bigcom56         0.000000e+00  0.000000e+00
bigcom62         0.000000e+00  0.000000e+00
bigcom66         0.000000e+00  1.387779e-19
bigcom68         0.000000e+00  3.469447e-20
bigcom69         0.000000e+00  1.387779e-19
bigcom71         0.000000e+00  1.561251e-19
bigcom72         0.000000e+00  1.040834e-19
bigcom73         0.000000e+00  0.000000e+00
bigcom74         0.000000e+00  0.000000e+00
bigcom75         0.000000e+00  0.000000e+00
bigcom76         0.000000e+00  0.000000e+00
bigcom77         0.000000e+00  2.428613e-19
bigcom79         0.000000e+00  1.734723e-20
bigcom80         0.000000e+00  1.734723e-20
bigcom82         0.000000e+00  1.734723e-20
bigcom83         0.000000e+00  2.220446e-18
bigcom84        -7.988217e-06  7.115654e-01
bigcom85         0.000000e+00  0.000000e+00
bigcom87         0.000000e+00  0.000000e+00
bigcom89         0.000000e+00  0.000000e+00
bigcom91         0.000000e+00  0.000000e+00
bigcom92         0.000000e+00  2.428613e-19
bigcom93         0.000000e+00  0.000000e+00
bigcom96         0.000000e+00  0.000000e+00
bigcom97         0.000000e+00  2.775558e-19
bigcom98        -9.066416e-06  6.160254e-01
bigcom99         0.000000e+00  0.000000e+00
bigcom101        0.000000e+00  2.775558e-19
bigcom104        0.000000e+00  4.163336e-19
bigcom106        0.000000e+00  0.000000e+00
bigcom109        4.462578e-06  5.990923e-01
bigcom113        0.000000e+00  1.734723e-19
bigcom116        0.000000e+00  1.734723e-20
bigcom120        0.000000e+00  0.000000e+00
bigcom123       -3.522743e-05  4.576177e-01
bigcom126        0.000000e+00  0.000000e+00
bigcom127        0.000000e+00  0.000000e+00
bigcom137        0.000000e+00  3.469447e-20
bigcom139        0.000000e+00  6.938894e-20
bigcom140       -6.144889e-07  6.525344e-01
bigcom143       -5.794730e-05  4.399871e-01
bigcom145        0.000000e+00  0.000000e+00
bigcom146        0.000000e+00  1.040834e-19
bigcom147        0.000000e+00  0.000000e+00
bigcom149        0.000000e+00  1.387779e-19
bigcom153       -2.666082e-05  3.242751e-01
bigcom154        0.000000e+00  0.000000e+00
bigcom156        0.000000e+00  0.000000e+00
bigcom157        0.000000e+00  0.000000e+00
bigcom158        0.000000e+00  0.000000e+00
bigcom160        0.000000e+00  0.000000e+00
bigcom161       -3.466133e-05  5.160704e-01
bigcom162        0.000000e+00  3.469447e-20
bigcom164       -2.734178e-05  5.893653e-01
bigcom166        0.000000e+00  0.000000e+00
bigcom167        0.000000e+00  1.734723e-20
bigcom171        0.000000e+00  0.000000e+00
bigcom173        0.000000e+00  0.000000e+00
bigcom175        0.000000e+00  0.000000e+00
bigcom176       -1.074941e-05  5.873096e-01
bigcom177       -4.899055e-05  3.983964e-01
bigcom178        0.000000e+00  0.000000e+00
bigcom180        0.000000e+00  0.000000e+00
bigcom181        0.000000e+00  1.734723e-20
bigcom184        0.000000e+00  0.000000e+00
bigcom186        0.000000e+00  2.220446e-18
bigcom187        0.000000e+00  0.000000e+00
bigcom189        0.000000e+00  1.734723e-20
bigcom194        0.000000e+00  0.000000e+00
bigcom195        0.000000e+00  1.734723e-20
bigcom196        0.000000e+00  0.000000e+00
bigcom204        0.000000e+00  0.000000e+00
bigcom205       -1.284828e-05  4.258517e-01
bigcom212        0.000000e+00  3.469447e-20
bigcom214        0.000000e+00  5.204170e-20
bigcom222       -1.874598e-05  6.422117e-01
bigcom223        0.000000e+00  0.000000e+00
bigcom226        0.000000e+00  0.000000e+00
bigcom227        0.000000e+00  1.040834e-19
bigcom229        0.000000e+00  0.000000e+00
bigcom233        0.000000e+00  0.000000e+00
bigcom236        0.000000e+00  3.469447e-20
bigcom237        0.000000e+00  0.000000e+00
bigcom246        0.000000e+00  2.775558e-19
bigcom248        1.139870e-05  4.249180e-01
bigcom249        0.000000e+00  0.000000e+00
bigcom250        0.000000e+00  0.000000e+00
bigcom254        0.000000e+00  0.000000e+00
bigcom266       -4.466997e-06  6.922693e-01
bigcom269        0.000000e+00  0.000000e+00
bigcom272        0.000000e+00  2.220446e-18
bigcom274        0.000000e+00  2.289835e-18
bigcom281        0.000000e+00  0.000000e+00
bigcom291        0.000000e+00  1.734723e-20
bigcom292        0.000000e+00  0.000000e+00
bigcom295        0.000000e+00  0.000000e+00
bigcom299        0.000000e+00  0.000000e+00
bigcom301        0.000000e+00  3.469447e-20
bigcom306        0.000000e+00  6.938894e-20
bigcom309        0.000000e+00  2.220446e-18
bigcom314        0.000000e+00  0.000000e+00
bigcom321        0.000000e+00  6.938894e-20
bigcom341        0.000000e+00  0.000000e+00
bigcom350        0.000000e+00  0.000000e+00
bigcom353        0.000000e+00  0.000000e+00
bigcom359        0.000000e+00  0.000000e+00
bigcom363        0.000000e+00  4.440892e-18
bigcom365        0.000000e+00  1.387779e-19
bigcom385       -2.792610e-05  3.962349e-01
bigcom386        0.000000e+00  0.000000e+00
bigcom408        3.116043e-05  1.473513e-01
bigcom412        0.000000e+00  0.000000e+00
bigcom480       -1.835160e-05  4.550827e-01
spin_vertex      5.886021e-04  9.882530e-01
membership_s1    8.192184e-05  3.009267e-01
membership_s3    0.000000e+00  4.163336e-19
membership_s4    3.119597e-04  3.453470e-01
membership_s5    1.290597e-04  3.683558e-01
membership_s6    1.184706e-03  5.813050e-01
membership_s7    5.431374e-05  5.404965e-01
membership_s8    0.000000e+00  0.000000e+00
membership_s9   -1.485099e-05  6.165934e-02
membership_s11   2.614404e-05  3.571942e-01
membership_s12   4.380432e-05  5.385352e-01
membership_s14   0.000000e+00  3.469447e-20
membership_s15  -9.884505e-08  1.814190e-01
membership_s16   1.355851e-05  3.591276e-01
membership_s17   0.000000e+00  3.469447e-19
membership_s18   0.000000e+00  8.571429e-03
membership_s20  -7.105166e-05  2.938241e-01
membership_s21  -7.543569e-06  3.567620e-01
membership_s22   0.000000e+00  5.204170e-20
membership_s24  -1.189033e-05  6.635622e-02
membership_s25   0.000000e+00  0.000000e+00
membership_s26   0.000000e+00  1.633333e-02
membership_s27   4.811087e-05  6.723430e-01
membership_s28   0.000000e+00  2.307182e-18
membership_s30   5.291558e-05  3.367140e-01
membership_s31  -1.351979e-05  3.852295e-01
membership_s32   7.331484e-05  5.714222e-01
membership_s33   0.000000e+00  0.000000e+00
membership_s36   4.459462e-04  7.014017e-01
membership_s37  -2.802993e-05  1.214802e-01
V1               7.926419e-03  4.485161e+00
V2               7.362525e-03  5.116776e+00
pdi              2.310741e-06  5.969502e-02
adhesion         1.039559e-02  4.493589e+00
cohesion         1.277141e-02  4.483772e+00
inner            1.197219e-02  4.231902e+00
outer            5.082324e-03  4.736744e+00
ioratio          1.064678e-02  4.049088e+00
comsize          5.622268e-03  4.539485e+00
[1] "Dataset: low_C Model GLM, run: 6 of 10 2015-06-18 12:17:47"
[1] "glmnet variable coefficients"
                     [,1]          [,2]
(Intercept)     -3.090545 -1.915228e+00
graph0           0.000000 -6.883318e-03
graph1           0.000000  0.000000e+00
graph2           0.000000  0.000000e+00
graph3           0.000000  2.102964e-07
graph4           0.000000  0.000000e+00
graph5           0.000000  0.000000e+00
graph6           0.000000  0.000000e+00
graph7           0.000000  1.153011e-05
graph8           0.000000  4.954730e-02
graph9           0.000000  1.553818e-07
graph10          0.000000  0.000000e+00
graph11          0.000000  4.434341e-12
graph12          0.000000  9.106366e-08
graph13          0.000000 -3.938394e-06
graph14          0.000000  0.000000e+00
graph15          0.000000  5.096752e-05
graph16          0.000000 -1.285776e-07
graph17          0.000000 -1.230540e-06
graph18          0.000000  9.558324e-05
graph19          0.000000  3.034383e-07
graph20          0.000000 -6.918803e-06
graph21          0.000000  2.801175e-05
graph22          0.000000  0.000000e+00
graph23          0.000000 -2.646317e-05
graph24          0.000000  0.000000e+00
graph25          0.000000  0.000000e+00
graph26          0.000000  0.000000e+00
graph27          0.000000 -4.703335e-03
graph28          0.000000 -1.300380e-03
graph29          0.000000 -1.279629e-02
orbit0           0.000000 -6.841714e-03
orbit1           0.000000  0.000000e+00
orbit2           0.000000 -5.276014e-02
orbit3           0.000000  0.000000e+00
orbit4           0.000000  5.937462e-07
orbit5           0.000000  0.000000e+00
orbit6           0.000000  3.631987e-10
orbit7           0.000000 -1.184777e-02
orbit8           0.000000  0.000000e+00
orbit9           0.000000  0.000000e+00
orbit10          0.000000 -1.555772e-04
orbit11          0.000000 -3.258971e-03
orbit12          0.000000  1.343488e-04
orbit13          0.000000 -2.873383e-03
orbit14          0.000000  6.385913e-02
orbit15          0.000000  2.241890e-07
orbit16          0.000000 -8.192520e-07
orbit17          0.000000  1.190792e-07
orbit18          0.000000  6.399829e-09
orbit19          0.000000  0.000000e+00
orbit20          0.000000  3.747167e-10
orbit21          0.000000  4.354635e-05
orbit22          0.000000 -1.502140e-12
orbit23          0.000000  0.000000e+00
orbit24          0.000000  2.660508e-07
orbit25          0.000000  0.000000e+00
orbit26          0.000000 -8.665701e-05
orbit27          0.000000 -1.591241e-06
orbit28          0.000000 -2.428991e-05
orbit29          0.000000 -1.519899e-05
orbit30          0.000000 -8.768177e-05
orbit31          0.000000  0.000000e+00
orbit32          0.000000 -1.678347e-07
orbit33          0.000000 -1.902404e-02
orbit34          0.000000  3.667375e-05
orbit35          0.000000 -1.189883e-07
orbit36          0.000000  9.174816e-05
orbit37          0.000000 -8.328643e-07
orbit38          0.000000  3.643427e-04
orbit39          0.000000 -4.900444e-06
orbit40          0.000000  0.000000e+00
orbit41          0.000000  6.237242e-08
orbit42          0.000000  2.217653e-04
orbit43          0.000000  1.018465e-04
orbit44          0.000000  3.730962e-03
orbit45          0.000000  6.797855e-08
orbit46          0.000000  2.845837e-06
orbit47          0.000000  0.000000e+00
orbit48          0.000000  3.927622e-04
orbit49          0.000000 -8.332200e-06
orbit50          0.000000 -8.150263e-03
orbit51          0.000000  0.000000e+00
orbit52          0.000000  3.549838e-04
orbit53          0.000000  1.319472e-03
orbit54          0.000000  0.000000e+00
orbit55          0.000000  3.127392e-02
orbit56          0.000000 -5.719270e-07
orbit57          0.000000 -1.361982e-04
orbit58          0.000000  3.377386e-01
orbit59          0.000000  0.000000e+00
orbit60          0.000000 -4.528065e-03
orbit61          0.000000  7.119134e-01
orbit62          0.000000 -3.653235e-03
orbit63          0.000000  7.934230e-03
orbit64          0.000000  1.639971e-03
orbit65          0.000000 -7.680255e-04
orbit66          0.000000  1.310475e-03
orbit67          0.000000  9.102161e-02
orbit68          0.000000 -6.911705e-03
orbit69          0.000000  4.976245e-01
orbit70          0.000000 -4.865016e-03
orbit71          0.000000  9.573593e-02
orbit72          0.000000  2.805620e-03
AP               0.000000  5.984380e-01
bet              0.000000 -3.690369e-05
ecc              0.000000  3.529589e-03
eccrad           0.000000  2.418316e-02
close            0.000000  0.000000e+00
constraint       0.000000 -4.710542e-02
coreness         0.000000  6.809707e-03
knn              0.000000  0.000000e+00
hubscore         0.000000  0.000000e+00
pagerank         0.000000 -2.773504e+00
trans            0.000000  1.315051e-01
evcent           0.000000  0.000000e+00
first            0.000000 -6.974041e-03
upto_second      0.000000  0.000000e+00
upto_third       0.000000  0.000000e+00
upto_fourth      0.000000 -2.789813e-05
upto_fifth       0.000000 -4.406987e-05
upto_sixth       0.000000 -2.489603e-05
second           0.000000  0.000000e+00
third            0.000000  0.000000e+00
fourth           0.000000 -4.318737e-06
fifth            0.000000  0.000000e+00
sixth            0.000000  0.000000e+00
ratio1           0.000000  0.000000e+00
ratio2           0.000000  3.655938e-06
ratio3           0.000000 -3.140971e-04
ratio4           0.000000  8.632918e-04
ratio5           0.000000 -1.048771e-03
ratio6           0.000000 -1.001151e-05
selfinter        0.000000  1.136304e-01
walktrap_vertex  0.000000  6.135451e-02
bigcom1          0.000000 -2.280026e-01
bigcom2          0.000000  8.194077e-01
bigcom3          0.000000 -2.564003e-02
bigcom4          0.000000 -1.092459e-01
bigcom6          0.000000  0.000000e+00
bigcom8          0.000000 -1.851021e-01
bigcom9          0.000000  1.132702e+00
bigcom11         0.000000  1.629925e+00
bigcom13         0.000000 -1.048703e+00
bigcom15         0.000000 -1.134093e+00
bigcom16         0.000000  5.928158e-01
bigcom21         0.000000  9.350352e-01
bigcom22         0.000000 -1.614671e-02
bigcom24         0.000000  1.401804e+00
bigcom26         0.000000 -1.178404e+00
bigcom28         0.000000 -2.824098e-02
bigcom30         0.000000 -1.358948e+00
bigcom31         0.000000 -7.986363e-01
bigcom32         0.000000  3.456490e-01
bigcom33         0.000000 -6.510154e-01
bigcom34         0.000000 -5.962657e-01
bigcom36         0.000000 -9.406538e-01
bigcom37         0.000000  0.000000e+00
bigcom38         0.000000  1.140904e+00
bigcom39         0.000000 -1.015437e+00
bigcom40         0.000000 -1.200402e-01
bigcom43         0.000000 -8.193546e-01
bigcom44         0.000000 -6.849161e-02
bigcom46         0.000000 -9.758586e-01
bigcom47         0.000000  1.230953e+00
bigcom49         0.000000  8.039953e-01
bigcom50         0.000000  8.661446e-01
bigcom51         0.000000 -6.393687e-01
bigcom52         0.000000 -5.178602e-01
bigcom54         0.000000 -6.256537e-01
bigcom56         0.000000 -7.396650e-01
bigcom62         0.000000 -2.798062e-01
bigcom66         0.000000 -6.525924e-01
bigcom68         0.000000 -7.073308e-01
bigcom69         0.000000 -8.056380e-01
bigcom71         0.000000 -1.012416e+00
bigcom72         0.000000 -9.335752e-01
bigcom73         0.000000 -4.361454e-01
bigcom74         0.000000 -8.703036e-01
bigcom75         0.000000 -3.905069e-01
bigcom76         0.000000 -6.975850e-01
bigcom77         0.000000 -6.658588e-01
bigcom79         0.000000 -6.044192e-01
bigcom80         0.000000 -6.932491e-01
bigcom82         0.000000 -8.013818e-01
bigcom83         0.000000  0.000000e+00
bigcom84         0.000000  3.494231e+00
bigcom85         0.000000 -7.023236e-01
bigcom87         0.000000 -6.962355e-01
bigcom89         0.000000 -5.717367e-01
bigcom91         0.000000 -1.175290e+00
bigcom92         0.000000 -1.141623e+00
bigcom93         0.000000  0.000000e+00
bigcom96         0.000000 -5.488848e-01
bigcom97         0.000000 -8.387557e-01
bigcom98         0.000000  1.628067e+00
bigcom99         0.000000 -5.790302e-01
bigcom101        0.000000 -8.045670e-01
bigcom104        0.000000 -1.045571e+00
bigcom106        0.000000 -6.417158e-01
bigcom109        0.000000  1.722194e+00
bigcom113        0.000000 -4.790357e-01
bigcom116        0.000000 -7.033129e-01
bigcom120        0.000000 -3.192775e-01
bigcom123        0.000000  1.584496e+00
bigcom126        0.000000 -8.699571e-01
bigcom127        0.000000 -8.578374e-01
bigcom137        0.000000 -6.162734e-01
bigcom139        0.000000 -4.500517e-01
bigcom140        0.000000  1.889698e+00
bigcom143        0.000000  1.698069e+00
bigcom145        0.000000 -7.975771e-01
bigcom146        0.000000 -5.296797e-01
bigcom147        0.000000 -8.282721e-01
bigcom149        0.000000 -3.579919e-02
bigcom153        0.000000  1.142039e+00
bigcom154        0.000000 -1.098441e+00
bigcom156        0.000000 -5.671897e-01
bigcom157        0.000000 -1.202579e-01
bigcom158        0.000000 -6.487433e-01
bigcom160        0.000000 -6.826561e-01
bigcom161        0.000000  2.247582e+00
bigcom162        0.000000 -6.796401e-01
bigcom164        0.000000  1.650116e+00
bigcom166        0.000000 -7.895035e-01
bigcom167        0.000000 -8.973363e-01
bigcom171        0.000000 -4.034112e-01
bigcom173        0.000000 -6.262240e-01
bigcom175        0.000000 -1.818332e-01
bigcom176        0.000000  1.628569e+00
bigcom177        0.000000  1.642384e+00
bigcom178        0.000000 -6.366656e-01
bigcom180        0.000000 -8.409005e-01
bigcom181        0.000000 -8.745652e-01
bigcom184        0.000000 -5.396625e-01
bigcom186        0.000000 -4.850548e-01
bigcom187        0.000000 -5.445248e-01
bigcom189        0.000000 -5.951115e-01
bigcom194        0.000000 -6.362588e-01
bigcom195        0.000000 -8.035940e-01
bigcom196        0.000000 -4.698670e-01
bigcom204        0.000000 -6.959536e-01
bigcom205        0.000000  2.649344e+00
bigcom212        0.000000 -6.441677e-01
bigcom214        0.000000 -9.374274e-01
bigcom222        0.000000  2.285557e+00
bigcom223        0.000000  0.000000e+00
bigcom226        0.000000 -7.378225e-01
bigcom227        0.000000 -5.952326e-01
bigcom229        0.000000 -6.735585e-01
bigcom233        0.000000 -4.537672e-01
bigcom236        0.000000 -6.891237e-01
bigcom237        0.000000 -9.514060e-01
bigcom246        0.000000 -9.771028e-01
bigcom248        0.000000  1.359385e+00
bigcom249        0.000000 -4.713510e-01
bigcom250        0.000000 -1.387801e+00
bigcom254        0.000000 -8.588187e-01
bigcom266        0.000000  2.994900e+00
bigcom269        0.000000 -1.046729e+00
bigcom272        0.000000 -7.867334e-01
bigcom274        0.000000 -2.903882e-01
bigcom281        0.000000 -1.941417e-01
bigcom291        0.000000 -5.577586e-01
bigcom292        0.000000 -4.225101e-01
bigcom295        0.000000 -2.143373e-01
bigcom299        0.000000 -4.686075e-01
bigcom301        0.000000 -7.344327e-01
bigcom306        0.000000 -7.878796e-01
bigcom309        0.000000 -5.594681e-01
bigcom314        0.000000 -1.579808e+00
bigcom321        0.000000 -1.035597e+00
bigcom341        0.000000 -3.909073e-01
bigcom350        0.000000 -1.404238e+00
bigcom353        0.000000 -9.800154e-01
bigcom359        0.000000 -7.774043e-01
bigcom363        0.000000 -7.578962e-01
bigcom365        0.000000 -3.709212e-01
bigcom385        0.000000  1.703923e+00
bigcom386        0.000000 -2.435983e+00
bigcom408        0.000000  1.235703e+00
bigcom412        0.000000 -7.001958e-01
bigcom480        0.000000  1.395697e+00
spin_vertex      0.000000  1.205617e-01
membership_s1    0.000000 -5.875223e-02
membership_s3    0.000000 -1.227375e+00
membership_s4    0.000000  1.069797e-01
membership_s5    0.000000  9.709126e-02
membership_s6    0.000000  7.975669e-02
membership_s7    0.000000  1.065468e-01
membership_s8    0.000000 -9.158678e-01
membership_s9    0.000000  1.868804e-01
membership_s11   0.000000  4.495433e-01
membership_s12   0.000000  1.491995e+00
membership_s14   0.000000 -1.199029e+00
membership_s15   0.000000 -5.511619e-01
membership_s16   0.000000  8.598901e-01
membership_s17   0.000000 -9.897872e-01
membership_s18   0.000000 -1.504464e+00
membership_s20   0.000000  1.252684e+00
membership_s21   0.000000 -3.529118e-02
membership_s22   0.000000 -1.167277e+00
membership_s24   0.000000  1.188861e-01
membership_s25   0.000000 -1.036875e+00
membership_s26   0.000000  2.603503e-03
membership_s27   0.000000  1.075321e-01
membership_s28   0.000000 -1.108300e+00
membership_s30   0.000000 -1.986795e-01
membership_s31   0.000000  1.561919e-01
membership_s32   0.000000  2.151387e-02
membership_s33   0.000000 -1.071671e+00
membership_s36   0.000000  3.276735e-01
membership_s37   0.000000 -9.590370e-03
V1               0.000000 -1.978904e-02
V2               0.000000 -3.069824e-01
pdi              0.000000 -2.831800e+02
adhesion         0.000000 -5.257374e-07
cohesion         0.000000  0.000000e+00
inner            0.000000  7.293067e-07
outer            0.000000  0.000000e+00
ioratio          0.000000 -3.505443e-01
comsize          0.000000  2.873356e-05
[1] "Dataset: low_C Model GBM, run: 7 of 10 2015-06-18 12:18:17"
Iter   TrainDeviance   ValidDeviance   StepSize   Improve
     1        0.3615            -nan     0.0100    0.0001
     2        0.3609            -nan     0.0100    0.0000
     3        0.3601            -nan     0.0100   -0.0000
     4        0.3593            -nan     0.0100    0.0001
     5        0.3585            -nan     0.0100   -0.0000
     6        0.3579            -nan     0.0100   -0.0000
     7        0.3571            -nan     0.0100   -0.0000
     8        0.3563            -nan     0.0100   -0.0000
     9        0.3555            -nan     0.0100   -0.0000
    10        0.3549            -nan     0.0100   -0.0000
    20        0.3479            -nan     0.0100   -0.0000
    25        0.3443            -nan     0.0100    0.0000

[1] "GBM variable coefficients"
                            var   rel.inf
ratio2                   ratio2 7.0800639
pagerank               pagerank 5.2545185
ratio5                   ratio5 4.4297706
comsize                 comsize 3.7425027
V1                           V1 3.4325077
graph13                 graph13 3.1594111
ratio3                   ratio3 2.7578104
orbit36                 orbit36 2.6439357
outer                     outer 2.6384322
ioratio                 ioratio 2.5609686
bet                         bet 2.5157732
adhesion               adhesion 2.4858453
inner                     inner 2.2721777
orbit18                 orbit18 2.2188343
third                     third 2.0637246
orbit17                 orbit17 1.9668982
orbit19                 orbit19 1.8412250
graph15                 graph15 1.7569989
ratio4                   ratio4 1.7176430
fourth                   fourth 1.6234912
constraint           constraint 1.5600175
graph9                   graph9 1.3636902
graph19                 graph19 1.3569244
hubscore               hubscore 1.3274365
orbit16                 orbit16 1.2361422
V2                           V2 1.2195271
walktrap_vertex walktrap_vertex 1.2070869
graph20                 graph20 1.1995979
graph10                 graph10 0.9964856
orbit37                 orbit37 0.9857235
graph14                 graph14 0.9855005
sixth                     sixth 0.9790105
orbit21                 orbit21 0.9687842
orbit2                   orbit2 0.8821903
orbit9                   orbit9 0.8705486
knn                         knn 0.8704859
ratio6                   ratio6 0.8445764
orbit27                 orbit27 0.8315971
graph5                   graph5 0.8269921
graph16                 graph16 0.8181206
orbit39                 orbit39 0.7807492
orbit5                   orbit5 0.7732621
membership_s4     membership_s4 0.7692255
orbit30                 orbit30 0.7674005
cohesion               cohesion 0.7459513
orbit64                 orbit64 0.7286245
orbit35                 orbit35 0.6980732
orbit7                   orbit7 0.6895844
upto_third           upto_third 0.6884604
ecc                         ecc 0.6795454
upto_sixth           upto_sixth 0.6517912
graph12                 graph12 0.6349114
orbit52                 orbit52 0.5668933
orbit29                 orbit29 0.5507698
graph4                   graph4 0.5445848
orbit46                 orbit46 0.5391835
orbit20                 orbit20 0.5310494
spin_vertex         spin_vertex 0.4982232
orbit15                 orbit15 0.4981494
fifth                     fifth 0.4729322
orbit57                 orbit57 0.4716214
graph3                   graph3 0.4369440
membership_s27   membership_s27 0.4121216
bigcom21               bigcom21 0.4066703
orbit53                 orbit53 0.3750418
membership_s36   membership_s36 0.3435693
orbit65                 orbit65 0.3374798
graph23                 graph23 0.3314172
graph11                 graph11 0.3213400
graph17                 graph17 0.3109926
orbit58                 orbit58 0.2992469
orbit66                 orbit66 0.2779092
trans                     trans 0.2639267
upto_fourth         upto_fourth 0.2466710
orbit28                 orbit28 0.2350133
close                     close 0.2319519
coreness               coreness 0.2244742
graph25                 graph25 0.2186099
orbit33                 orbit33 0.2028280
bigcom9                 bigcom9 0.2021304
orbit40                 orbit40 0.1835069
bigcom28               bigcom28 0.1831842
graph21                 graph21 0.1606791
orbit45                 orbit45 0.1587815
orbit71                 orbit71 0.1560645
membership_s7     membership_s7 0.1560464
orbit24                 orbit24 0.1556514
graph22                 graph22 0.1410894
evcent                   evcent 0.1272988
upto_fifth           upto_fifth 0.1254026
graph0                   graph0 0.0000000
graph1                   graph1 0.0000000
graph2                   graph2 0.0000000
graph6                   graph6 0.0000000
graph7                   graph7 0.0000000
graph8                   graph8 0.0000000
graph18                 graph18 0.0000000
graph24                 graph24 0.0000000
graph26                 graph26 0.0000000
graph27                 graph27 0.0000000
graph28                 graph28 0.0000000
graph29                 graph29 0.0000000
orbit0                   orbit0 0.0000000
orbit1                   orbit1 0.0000000
orbit3                   orbit3 0.0000000
orbit4                   orbit4 0.0000000
orbit6                   orbit6 0.0000000
orbit8                   orbit8 0.0000000
orbit10                 orbit10 0.0000000
orbit11                 orbit11 0.0000000
orbit12                 orbit12 0.0000000
orbit13                 orbit13 0.0000000
orbit14                 orbit14 0.0000000
orbit22                 orbit22 0.0000000
orbit23                 orbit23 0.0000000
orbit25                 orbit25 0.0000000
orbit26                 orbit26 0.0000000
orbit31                 orbit31 0.0000000
orbit32                 orbit32 0.0000000
orbit34                 orbit34 0.0000000
orbit38                 orbit38 0.0000000
orbit41                 orbit41 0.0000000
orbit42                 orbit42 0.0000000
orbit43                 orbit43 0.0000000
orbit44                 orbit44 0.0000000
orbit47                 orbit47 0.0000000
orbit48                 orbit48 0.0000000
orbit49                 orbit49 0.0000000
orbit50                 orbit50 0.0000000
orbit51                 orbit51 0.0000000
orbit54                 orbit54 0.0000000
orbit55                 orbit55 0.0000000
orbit56                 orbit56 0.0000000
orbit59                 orbit59 0.0000000
orbit60                 orbit60 0.0000000
orbit61                 orbit61 0.0000000
orbit62                 orbit62 0.0000000
orbit63                 orbit63 0.0000000
orbit67                 orbit67 0.0000000
orbit68                 orbit68 0.0000000
orbit69                 orbit69 0.0000000
orbit70                 orbit70 0.0000000
orbit72                 orbit72 0.0000000
AP                           AP 0.0000000
eccrad                   eccrad 0.0000000
first                     first 0.0000000
upto_second         upto_second 0.0000000
second                   second 0.0000000
ratio1                   ratio1 0.0000000
selfinter             selfinter 0.0000000
bigcom1                 bigcom1 0.0000000
bigcom2                 bigcom2 0.0000000
bigcom3                 bigcom3 0.0000000
bigcom4                 bigcom4 0.0000000
bigcom6                 bigcom6 0.0000000
bigcom8                 bigcom8 0.0000000
bigcom11               bigcom11 0.0000000
bigcom13               bigcom13 0.0000000
bigcom15               bigcom15 0.0000000
bigcom16               bigcom16 0.0000000
bigcom22               bigcom22 0.0000000
bigcom24               bigcom24 0.0000000
bigcom26               bigcom26 0.0000000
bigcom30               bigcom30 0.0000000
bigcom31               bigcom31 0.0000000
bigcom32               bigcom32 0.0000000
bigcom33               bigcom33 0.0000000
bigcom34               bigcom34 0.0000000
bigcom36               bigcom36 0.0000000
bigcom37               bigcom37 0.0000000
bigcom38               bigcom38 0.0000000
bigcom39               bigcom39 0.0000000
bigcom40               bigcom40 0.0000000
bigcom43               bigcom43 0.0000000
bigcom44               bigcom44 0.0000000
bigcom46               bigcom46 0.0000000
bigcom47               bigcom47 0.0000000
bigcom49               bigcom49 0.0000000
bigcom50               bigcom50 0.0000000
bigcom51               bigcom51 0.0000000
bigcom52               bigcom52 0.0000000
bigcom54               bigcom54 0.0000000
bigcom56               bigcom56 0.0000000
bigcom62               bigcom62 0.0000000
bigcom66               bigcom66 0.0000000
bigcom68               bigcom68 0.0000000
bigcom69               bigcom69 0.0000000
bigcom71               bigcom71 0.0000000
bigcom72               bigcom72 0.0000000
bigcom73               bigcom73 0.0000000
bigcom74               bigcom74 0.0000000
bigcom75               bigcom75 0.0000000
bigcom76               bigcom76 0.0000000
bigcom77               bigcom77 0.0000000
bigcom79               bigcom79 0.0000000
bigcom80               bigcom80 0.0000000
bigcom82               bigcom82 0.0000000
bigcom83               bigcom83 0.0000000
bigcom84               bigcom84 0.0000000
bigcom85               bigcom85 0.0000000
bigcom87               bigcom87 0.0000000
bigcom89               bigcom89 0.0000000
bigcom91               bigcom91 0.0000000
bigcom92               bigcom92 0.0000000
bigcom93               bigcom93 0.0000000
bigcom96               bigcom96 0.0000000
bigcom97               bigcom97 0.0000000
bigcom98               bigcom98 0.0000000
bigcom99               bigcom99 0.0000000
bigcom101             bigcom101 0.0000000
bigcom104             bigcom104 0.0000000
bigcom106             bigcom106 0.0000000
bigcom109             bigcom109 0.0000000
bigcom113             bigcom113 0.0000000
bigcom116             bigcom116 0.0000000
bigcom120             bigcom120 0.0000000
bigcom123             bigcom123 0.0000000
bigcom126             bigcom126 0.0000000
bigcom127             bigcom127 0.0000000
bigcom137             bigcom137 0.0000000
bigcom139             bigcom139 0.0000000
bigcom140             bigcom140 0.0000000
bigcom143             bigcom143 0.0000000
bigcom145             bigcom145 0.0000000
bigcom146             bigcom146 0.0000000
bigcom147             bigcom147 0.0000000
bigcom149             bigcom149 0.0000000
bigcom153             bigcom153 0.0000000
bigcom154             bigcom154 0.0000000
bigcom156             bigcom156 0.0000000
bigcom157             bigcom157 0.0000000
bigcom158             bigcom158 0.0000000
bigcom160             bigcom160 0.0000000
bigcom161             bigcom161 0.0000000
bigcom162             bigcom162 0.0000000
bigcom164             bigcom164 0.0000000
bigcom166             bigcom166 0.0000000
bigcom167             bigcom167 0.0000000
bigcom171             bigcom171 0.0000000
bigcom173             bigcom173 0.0000000
bigcom175             bigcom175 0.0000000
bigcom176             bigcom176 0.0000000
bigcom177             bigcom177 0.0000000
bigcom178             bigcom178 0.0000000
bigcom180             bigcom180 0.0000000
bigcom181             bigcom181 0.0000000
bigcom184             bigcom184 0.0000000
bigcom186             bigcom186 0.0000000
bigcom187             bigcom187 0.0000000
bigcom189             bigcom189 0.0000000
bigcom194             bigcom194 0.0000000
bigcom195             bigcom195 0.0000000
bigcom196             bigcom196 0.0000000
bigcom204             bigcom204 0.0000000
bigcom205             bigcom205 0.0000000
bigcom212             bigcom212 0.0000000
bigcom214             bigcom214 0.0000000
bigcom222             bigcom222 0.0000000
bigcom223             bigcom223 0.0000000
bigcom226             bigcom226 0.0000000
bigcom227             bigcom227 0.0000000
bigcom229             bigcom229 0.0000000
bigcom233             bigcom233 0.0000000
bigcom236             bigcom236 0.0000000
bigcom237             bigcom237 0.0000000
bigcom246             bigcom246 0.0000000
bigcom248             bigcom248 0.0000000
bigcom249             bigcom249 0.0000000
bigcom250             bigcom250 0.0000000
bigcom254             bigcom254 0.0000000
bigcom266             bigcom266 0.0000000
bigcom269             bigcom269 0.0000000
bigcom272             bigcom272 0.0000000
bigcom274             bigcom274 0.0000000
bigcom281             bigcom281 0.0000000
bigcom291             bigcom291 0.0000000
bigcom292             bigcom292 0.0000000
bigcom295             bigcom295 0.0000000
bigcom299             bigcom299 0.0000000
bigcom301             bigcom301 0.0000000
bigcom306             bigcom306 0.0000000
bigcom309             bigcom309 0.0000000
bigcom314             bigcom314 0.0000000
bigcom321             bigcom321 0.0000000
bigcom341             bigcom341 0.0000000
bigcom350             bigcom350 0.0000000
bigcom353             bigcom353 0.0000000
bigcom359             bigcom359 0.0000000
bigcom363             bigcom363 0.0000000
bigcom365             bigcom365 0.0000000
bigcom385             bigcom385 0.0000000
bigcom386             bigcom386 0.0000000
bigcom408             bigcom408 0.0000000
bigcom412             bigcom412 0.0000000
bigcom480             bigcom480 0.0000000
membership_s1     membership_s1 0.0000000
membership_s3     membership_s3 0.0000000
membership_s5     membership_s5 0.0000000
membership_s6     membership_s6 0.0000000
membership_s8     membership_s8 0.0000000
membership_s9     membership_s9 0.0000000
membership_s11   membership_s11 0.0000000
membership_s12   membership_s12 0.0000000
membership_s14   membership_s14 0.0000000
membership_s15   membership_s15 0.0000000
membership_s16   membership_s16 0.0000000
membership_s17   membership_s17 0.0000000
membership_s18   membership_s18 0.0000000
membership_s20   membership_s20 0.0000000
membership_s21   membership_s21 0.0000000
membership_s22   membership_s22 0.0000000
membership_s24   membership_s24 0.0000000
membership_s25   membership_s25 0.0000000
membership_s26   membership_s26 0.0000000
membership_s28   membership_s28 0.0000000
membership_s30   membership_s30 0.0000000
membership_s31   membership_s31 0.0000000
membership_s32   membership_s32 0.0000000
membership_s33   membership_s33 0.0000000
membership_s37   membership_s37 0.0000000
pdi                         pdi 0.0000000
[1] "Dataset: low_C Model RF, run: 7 of 10 2015-06-18 12:18:30"
     |      Out-of-bag   |
Tree |      MSE  %Var(y) |
   1 |  0.08095   191.38 |
   2 |  0.08013   189.44 |
   3 |  0.07522   177.82 |
   4 |  0.07312   172.88 |
   5 |  0.06985   165.13 |
   6 |  0.06637   156.90 |
   7 |  0.06583   155.64 |
   8 |  0.06364   150.46 |
   9 |  0.06218   147.01 |
  10 |  0.06148   145.35 |
  11 |   0.0602   142.32 |
  12 |  0.05866   138.67 |
  13 |  0.05801   137.16 |
  14 |  0.05635   133.21 |
  15 |  0.05558   131.41 |
  16 |  0.05481   129.59 |
  17 |  0.05424   128.23 |
  18 |  0.05389   127.40 |
  19 |  0.05355   126.61 |
  20 |  0.05313   125.62 |
  21 |  0.05291   125.08 |
  22 |  0.05256   124.26 |
  23 |  0.05248   124.07 |
  24 |  0.05234   123.75 |
  25 |  0.05223   123.48 |
  26 |  0.05201   122.97 |
  27 |  0.05179   122.43 |
  28 |  0.05159   121.97 |
  29 |  0.05147   121.69 |
  30 |  0.05129   121.27 |
  31 |  0.05109   120.78 |
  32 |  0.05087   120.26 |
  33 |  0.05084   120.19 |
  34 |  0.05073   119.93 |
  35 |  0.05054   119.49 |
  36 |  0.05053   119.45 |
  37 |  0.05048   119.34 |
  38 |  0.05035   119.04 |
  39 |  0.05033   118.99 |
  40 |  0.05031   118.94 |
  41 |  0.05024   118.78 |
  42 |  0.05014   118.55 |
  43 |  0.05006   118.35 |
  44 |  0.05015   118.57 |
  45 |  0.05008   118.39 |
  46 |  0.04998   118.16 |
  47 |  0.04995   118.09 |
  48 |   0.0499   117.97 |
  49 |  0.04983   117.80 |
  50 |   0.0498   117.73 |
  51 |   0.0498   117.73 |
  52 |  0.04975   117.62 |
  53 |  0.04977   117.66 |
  54 |  0.04963   117.34 |
  55 |  0.04954   117.13 |
  56 |  0.04949   116.99 |
  57 |  0.04948   116.99 |
  58 |  0.04951   117.06 |
  59 |  0.04949   117.00 |
  60 |  0.04949   117.01 |
  61 |  0.04944   116.88 |
  62 |  0.04945   116.91 |
  63 |  0.04939   116.76 |
  64 |   0.0494   116.79 |
  65 |  0.04936   116.69 |
  66 |  0.04938   116.75 |
  67 |  0.04939   116.76 |
  68 |   0.0494   116.79 |
  69 |  0.04936   116.69 |
  70 |  0.04937   116.72 |
  71 |  0.04937   116.71 |
  72 |  0.04933   116.63 |
  73 |  0.04934   116.66 |
  74 |  0.04925   116.45 |
  75 |  0.04925   116.43 |
  76 |  0.04919   116.29 |
  77 |  0.04914   116.17 |
  78 |  0.04914   116.17 |
  79 |  0.04913   116.14 |
  80 |  0.04909   116.06 |
  81 |   0.0491   116.09 |
  82 |  0.04903   115.92 |
  83 |  0.04901   115.87 |
  84 |  0.04899   115.81 |
  85 |  0.04899   115.83 |
  86 |  0.04898   115.81 |
  87 |  0.04893   115.69 |
  88 |  0.04893   115.67 |
  89 |  0.04892   115.65 |
  90 |  0.04886   115.52 |
  91 |  0.04885   115.50 |
  92 |  0.04883   115.43 |
  93 |  0.04884   115.46 |
  94 |  0.04883   115.44 |
  95 |  0.04882   115.42 |
  96 |  0.04881   115.40 |
  97 |  0.04878   115.33 |
  98 |   0.0488   115.37 |
  99 |  0.04879   115.35 |
 100 |   0.0488   115.37 |
[1] "Random Forest variable coefficients"
                      %IncMSE IncNodePurity
graph5           1.321988e-03  4.844411e-01
graph6           9.061909e-03  1.556279e+00
graph7           7.211521e-04  3.437512e-01
graph8           3.472770e-05  1.688492e-01
graph9           4.425784e-03  2.065752e+00
graph10          1.125712e-02  1.853238e+00
graph11          1.197898e-02  1.189671e+00
graph12          7.667626e-03  1.376437e+00
graph13          6.988383e-03  1.990832e+00
graph14          4.986099e-03  1.193208e+00
graph15          8.363526e-03  1.054724e+00
graph16          7.771954e-03  1.829511e+00
graph17          8.436581e-03  1.680453e+00
graph18          9.646871e-04  3.178985e-01
graph19          1.210148e-02  1.858326e+00
graph20          2.882518e-03  6.725580e-01
graph21          6.242074e-03  1.072835e+00
graph22          1.305159e-03  4.317721e-01
graph23          7.592173e-03  1.481285e+00
graph24          1.815006e-03  4.593665e-01
graph25          1.324579e-03  4.682092e-01
graph26          7.453735e-04  3.563837e-01
graph27          1.000361e-04  1.108817e-01
graph28          3.200510e-06  5.336242e-02
graph29         -9.290369e-06  2.419938e-02
orbit0           7.677758e-04  1.674780e-01
orbit1           7.142766e-03  1.160228e+00
orbit2           2.917396e-04  2.284208e-01
orbit3           9.474714e-05  1.321566e-01
orbit4           5.220080e-03  1.676394e+00
orbit5           1.324157e-02  1.433210e+00
orbit6           8.810197e-03  1.507872e+00
orbit7           1.594282e-03  2.344473e-01
orbit8           8.905973e-04  4.554830e-01
orbit9           6.148860e-03  1.344235e+00
orbit10          1.255398e-03  2.319035e-01
orbit11          2.527641e-04  3.291497e-01
orbit12          6.089579e-04  3.429380e-01
orbit13          1.137227e-04  1.465511e-01
orbit14          3.281794e-05  2.364322e-01
orbit15          8.681787e-03  1.633759e+00
orbit16          1.863990e-02  1.939753e+00
orbit17          2.159435e-02  1.944566e+00
orbit18          1.052309e-02  4.110439e+00
orbit19          6.459005e-03  1.578632e+00
orbit20          1.020468e-02  1.721073e+00
orbit21          6.993480e-03  1.291376e+00
orbit22          1.136520e-02  1.539364e+00
orbit23          2.540135e-05  1.504642e-01
orbit24          8.908721e-03  1.672704e+00
orbit25          8.392616e-04  3.623172e-01
orbit26          2.937926e-03  5.020068e-01
orbit27          1.009867e-02  2.295540e+00
orbit28          1.137225e-02  1.330778e+00
orbit29          7.533865e-04  4.709064e-01
orbit30          2.645992e-03  7.594564e-01
orbit31          5.111207e-03  1.450616e+00
orbit32          1.444953e-03  3.074578e-01
orbit33          2.659904e-04  1.193032e-01
orbit34          6.972076e-03  1.115115e+00
orbit35          9.620265e-03  2.325380e+00
orbit36          4.028519e-03  1.480227e+00
orbit37          6.177226e-03  9.181598e-01
orbit38          2.643280e-03  5.748366e-01
orbit39          9.923409e-03  2.013865e+00
orbit40          8.667577e-04  5.182653e-01
orbit41          1.891353e-04  1.646949e-01
orbit42          3.924647e-06  3.093610e-02
orbit43          8.602034e-04  3.029569e-01
orbit44          2.107374e-05  2.234503e-01
orbit45          1.168577e-02  1.819347e+00
orbit46          1.475811e-03  5.584550e-01
orbit47          7.381220e-04  4.199350e-01
orbit48          9.445616e-04  7.515625e-01
orbit49          2.223963e-03  6.711813e-01
orbit50          5.053583e-04  3.672693e-01
orbit51          3.036108e-03  8.347257e-01
orbit52          1.773552e-03  3.526313e-01
orbit53          9.193177e-04  5.136277e-01
orbit54          1.306577e-03  3.455057e-01
orbit55          4.643067e-05  1.198050e-01
orbit56          6.557452e-03  1.457849e+00
orbit57          4.876124e-04  3.817902e-01
orbit58          1.950561e-04  3.202743e-01
orbit59          1.604701e-03  4.219322e-01
orbit60          2.208086e-04  5.751715e-02
orbit61          4.398410e-05  2.687581e-01
orbit62          1.012768e-03  4.310060e-01
orbit63          5.246989e-04  5.364253e-01
orbit64          4.550121e-04  5.302738e-01
orbit65          6.324755e-04  4.569780e-01
orbit66          1.760702e-04  1.773164e-01
orbit67          8.308417e-06  3.893457e-02
orbit68          1.673177e-04  9.852579e-02
orbit69          1.068376e-06  4.881571e-03
orbit70          9.710667e-06  4.166907e-02
orbit71         -4.231790e-06  5.828604e-02
orbit72         -6.959548e-07  6.583749e-03
AP              -1.200713e-05  9.501603e-02
bet              1.084922e-02  3.065513e+00
ecc              3.043479e-04  2.029795e-01
eccrad           1.005717e-04  2.038333e-01
close            5.561359e-03  1.046421e+00
constraint       4.850116e-03  1.529287e+00
coreness         3.056847e-03  9.687895e-01
knn              1.402238e-02  2.488499e+00
hubscore         2.888387e-03  1.566885e+00
pagerank         8.760472e-03  5.916774e+00
trans            1.208334e-04  4.495380e-01
evcent           5.828869e-03  1.346420e+00
first            3.374410e-04  2.909390e-01
upto_second      5.798939e-03  1.396134e+00
upto_third       4.114750e-03  1.230760e+00
upto_fourth      3.889435e-03  1.571491e+00
upto_fifth       4.236581e-03  1.348616e+00
upto_sixth       3.313162e-03  1.540381e+00
second           5.618831e-03  9.991823e-01
third            6.445413e-03  1.917355e+00
fourth           6.794503e-03  3.387617e+00
fifth            7.223767e-03  2.686645e+00
sixth            4.381770e-03  2.216451e+00
ratio1           6.764185e-03  2.043563e+00
ratio2           8.001667e-03  4.039134e+00
ratio3           7.195889e-03  3.103819e+00
ratio4           1.015791e-02  2.776974e+00
ratio5           5.363902e-03  4.376320e+00
ratio6           1.373763e-02  3.018696e+00
selfinter        1.240925e-04  3.565058e-01
walktrap_vertex  1.034237e-03  7.226587e-01
bigcom1          3.874519e-05  1.494555e-01
bigcom2         -2.424888e-05  3.359179e-01
bigcom3          1.976147e-04  1.798472e-01
bigcom4          4.157661e-04  3.460228e-01
bigcom6         -7.236391e-08  7.086111e-01
bigcom8         -3.781522e-05  1.179419e-01
bigcom9         -6.429794e-05  5.809049e-01
bigcom11         1.779772e-06  5.951800e-01
bigcom13         0.000000e+00  1.734723e-20
bigcom15         0.000000e+00  3.469447e-20
bigcom16        -3.116849e-05  5.399369e-01
bigcom21         1.617221e-04  4.441570e-01
bigcom22         2.584685e-05  2.161669e-01
bigcom24        -7.896878e-06  4.454300e-01
bigcom26         0.000000e+00  1.110223e-18
bigcom28         1.773902e-04  6.537183e-01
bigcom30        -2.258859e-06  2.575725e-01
bigcom31         0.000000e+00  1.110223e-18
bigcom32         5.929121e-05  3.102295e-01
bigcom33         0.000000e+00  0.000000e+00
bigcom34         0.000000e+00  0.000000e+00
bigcom36         0.000000e+00  0.000000e+00
bigcom37         0.000000e+00  0.000000e+00
bigcom38        -2.242603e-05  4.067585e-01
bigcom39         0.000000e+00  1.387779e-19
bigcom40         3.243034e-04  4.750685e-01
bigcom43         0.000000e+00  5.551115e-19
bigcom44         1.566465e-04  3.513559e-01
bigcom46         0.000000e+00  0.000000e+00
bigcom47        -4.808547e-05  3.955373e-01
bigcom49         1.943707e-05  5.353840e-02
bigcom50        -4.125040e-05  2.341869e-01
bigcom51         0.000000e+00  0.000000e+00
bigcom52         0.000000e+00  0.000000e+00
bigcom54        -2.704083e-05  5.862789e-01
bigcom56         0.000000e+00  0.000000e+00
bigcom62         0.000000e+00  0.000000e+00
bigcom66         0.000000e+00  0.000000e+00
bigcom68         0.000000e+00  0.000000e+00
bigcom69         0.000000e+00  0.000000e+00
bigcom71         0.000000e+00  5.898060e-19
bigcom72         0.000000e+00  0.000000e+00
bigcom73         0.000000e+00  1.110223e-18
bigcom74         0.000000e+00  0.000000e+00
bigcom75         0.000000e+00  0.000000e+00
bigcom76         0.000000e+00  0.000000e+00
bigcom77         0.000000e+00  0.000000e+00
bigcom79         0.000000e+00  0.000000e+00
bigcom80         0.000000e+00  0.000000e+00
bigcom82         0.000000e+00  3.469447e-20
bigcom83         0.000000e+00  0.000000e+00
bigcom84         5.869245e-06  6.859243e-01
bigcom85         0.000000e+00  0.000000e+00
bigcom87         0.000000e+00  1.387779e-19
bigcom89         0.000000e+00  0.000000e+00
bigcom91         0.000000e+00  5.551115e-19
bigcom92         0.000000e+00  1.110223e-18
bigcom93         0.000000e+00  0.000000e+00
bigcom96         0.000000e+00  0.000000e+00
bigcom97         0.000000e+00  0.000000e+00
bigcom98        -5.934084e-05  5.284474e-01
bigcom99         0.000000e+00  0.000000e+00
bigcom101        0.000000e+00  0.000000e+00
bigcom104        4.366812e-06  8.333333e-03
bigcom106        0.000000e+00  1.734723e-20
bigcom109        0.000000e+00  0.000000e+00
bigcom113        9.376321e-06  2.460937e-01
bigcom116        0.000000e+00  3.469447e-20
bigcom120        0.000000e+00  1.110223e-18
bigcom123       -4.476736e-05  5.164300e-01
bigcom126        0.000000e+00  0.000000e+00
bigcom127        0.000000e+00  1.144917e-18
bigcom137        0.000000e+00  0.000000e+00
bigcom139        0.000000e+00  0.000000e+00
bigcom140        3.715143e-05  6.572418e-01
bigcom143       -3.589279e-05  2.621524e-01
bigcom145        0.000000e+00  5.551115e-19
bigcom146        0.000000e+00  0.000000e+00
bigcom147        0.000000e+00  0.000000e+00
bigcom149        0.000000e+00  1.734723e-19
bigcom153       -3.018357e-05  2.536299e-01
bigcom154        0.000000e+00  3.469447e-20
bigcom156        0.000000e+00  1.110223e-18
bigcom157        0.000000e+00  5.551115e-19
bigcom158        0.000000e+00  0.000000e+00
bigcom160        0.000000e+00  0.000000e+00
bigcom161        0.000000e+00  0.000000e+00
bigcom162        0.000000e+00  0.000000e+00
bigcom164       -6.631517e-06  5.827737e-01
bigcom166        0.000000e+00  0.000000e+00
bigcom167        0.000000e+00  0.000000e+00
bigcom171        0.000000e+00  5.551115e-19
bigcom173        0.000000e+00  0.000000e+00
bigcom175        0.000000e+00  0.000000e+00
bigcom176        4.596217e-05  5.271764e-01
bigcom177       -1.062247e-05  3.880943e-01
bigcom178        0.000000e+00  5.551115e-19
bigcom180        0.000000e+00  0.000000e+00
bigcom181        0.000000e+00  0.000000e+00
bigcom184        0.000000e+00  0.000000e+00
bigcom186        0.000000e+00  0.000000e+00
bigcom187        0.000000e+00  0.000000e+00
bigcom189        0.000000e+00  1.144917e-18
bigcom194        1.700500e-05  5.727040e-01
bigcom195        0.000000e+00  1.387779e-19
bigcom196        0.000000e+00  0.000000e+00
bigcom204        0.000000e+00  5.551115e-19
bigcom205        6.585827e-05  4.926085e-01
bigcom212        0.000000e+00  0.000000e+00
bigcom214        0.000000e+00  3.469447e-20
bigcom222       -2.177005e-05  7.255338e-01
bigcom223        0.000000e+00  0.000000e+00
bigcom226        0.000000e+00  0.000000e+00
bigcom227        0.000000e+00  1.110223e-18
bigcom229        0.000000e+00  0.000000e+00
bigcom233        0.000000e+00  0.000000e+00
bigcom236        0.000000e+00  0.000000e+00
bigcom237        0.000000e+00  0.000000e+00
bigcom246        0.000000e+00  0.000000e+00
bigcom248        1.726889e-06  4.097719e-01
bigcom249        0.000000e+00  2.220446e-18
bigcom250        0.000000e+00  0.000000e+00
bigcom254        0.000000e+00  5.898060e-19
bigcom266       -1.154020e-07  7.295987e-01
bigcom269        0.000000e+00  0.000000e+00
bigcom272        0.000000e+00  0.000000e+00
bigcom274        0.000000e+00  3.469447e-20
bigcom281        0.000000e+00  0.000000e+00
bigcom291        0.000000e+00  0.000000e+00
bigcom292        0.000000e+00  1.110223e-18
bigcom295        0.000000e+00  0.000000e+00
bigcom299        0.000000e+00  3.330669e-18
bigcom301        0.000000e+00  3.469447e-20
bigcom306        0.000000e+00  0.000000e+00
bigcom309        0.000000e+00  2.324529e-18
bigcom314        0.000000e+00  5.551115e-19
bigcom321        0.000000e+00  0.000000e+00
bigcom341        0.000000e+00  0.000000e+00
bigcom350        0.000000e+00  0.000000e+00
bigcom353        0.000000e+00  1.700029e-18
bigcom359        0.000000e+00  0.000000e+00
bigcom363        0.000000e+00  0.000000e+00
bigcom365        0.000000e+00  0.000000e+00
bigcom385        0.000000e+00  0.000000e+00
bigcom386        0.000000e+00  0.000000e+00
bigcom408        0.000000e+00  0.000000e+00
bigcom412        0.000000e+00  1.040834e-19
bigcom480       -4.355293e-05  4.253597e-01
spin_vertex      5.489602e-04  9.412087e-01
membership_s1    3.236673e-05  3.217136e-01
membership_s3    0.000000e+00  5.551115e-19
membership_s4    3.437078e-05  4.899834e-01
membership_s5   -6.193451e-06  5.016796e-01
membership_s6    6.955477e-04  3.921968e-01
membership_s7    1.238711e-04  5.187430e-01
membership_s8    0.000000e+00  1.387779e-19
membership_s9   -4.171734e-05  1.639091e-01
membership_s11   1.436810e-05  3.288831e-01
membership_s12   2.025444e-05  6.104209e-01
membership_s14   0.000000e+00  0.000000e+00
membership_s15   1.361943e-06  1.446619e-01
membership_s16   6.327162e-05  4.960483e-01
membership_s17   1.357991e-05  3.649100e-01
membership_s18   0.000000e+00  5.555759e-03
membership_s20  -7.112976e-05  4.377296e-01
membership_s21   4.451655e-05  3.436257e-01
membership_s22   0.000000e+00  0.000000e+00
membership_s24  -2.046775e-05  1.580241e-01
membership_s25   0.000000e+00  0.000000e+00
membership_s26   0.000000e+00  4.375000e-03
membership_s27   5.153381e-05  5.513083e-01
membership_s28   0.000000e+00  1.110223e-18
membership_s30   2.366185e-04  4.628876e-01
membership_s31   1.538936e-04  5.255803e-01
membership_s32   7.962831e-05  4.636824e-01
membership_s33   0.000000e+00  5.551115e-19
membership_s36   2.765506e-04  3.360820e-01
membership_s37  -6.809191e-05  2.384490e-01
V1               8.577174e-03  5.122168e+00
V2               5.692121e-03  5.079461e+00
pdi              1.241729e-05  4.991250e-02
adhesion         7.265378e-03  4.023207e+00
cohesion         8.248918e-03  4.657654e+00
inner            9.453202e-03  4.462716e+00
outer            4.363878e-03  4.860386e+00
ioratio          8.121266e-03  3.989015e+00
comsize          5.731193e-03  4.753106e+00
[1] "Dataset: low_C Model GLM, run: 7 of 10 2015-06-18 12:21:23"
[1] "glmnet variable coefficients"
                     [,1]          [,2]
(Intercept)     -3.072493 -3.475148e+00
graph0           0.000000 -1.022105e-02
graph1           0.000000  0.000000e+00
graph2           0.000000 -1.616754e-02
graph3           0.000000  1.533266e-07
graph4           0.000000  0.000000e+00
graph5           0.000000  0.000000e+00
graph6           0.000000 -8.187169e-07
graph7           0.000000  9.861478e-05
graph8           0.000000  1.873052e-01
graph9           0.000000  1.462048e-07
graph10          0.000000  0.000000e+00
graph11          0.000000 -2.551284e-11
graph12          0.000000  0.000000e+00
graph13          0.000000 -3.245582e-06
graph14          0.000000 -2.038787e-09
graph15          0.000000  2.598423e-05
graph16          0.000000  0.000000e+00
graph17          0.000000 -8.655909e-07
graph18          0.000000  4.730962e-05
graph19          0.000000  4.849527e-06
graph20          0.000000 -2.716309e-08
graph21          0.000000  3.753364e-06
graph22          0.000000  5.862662e-06
graph23          0.000000 -5.969438e-05
graph24          0.000000  5.802245e-05
graph25          0.000000  0.000000e+00
graph26          0.000000  0.000000e+00
graph27          0.000000  3.195925e-04
graph28          0.000000 -4.718317e-03
graph29          0.000000 -3.006918e-01
orbit0           0.000000 -6.497721e-03
orbit1           0.000000  0.000000e+00
orbit2           0.000000 -4.476999e-02
orbit3           0.000000 -1.640433e-02
orbit4           0.000000  7.088935e-07
orbit5           0.000000  0.000000e+00
orbit6           0.000000  0.000000e+00
orbit7           0.000000 -3.012167e-02
orbit8           0.000000  0.000000e+00
orbit9           0.000000  0.000000e+00
orbit10          0.000000 -6.836918e-05
orbit11          0.000000 -2.196222e-03
orbit12          0.000000  1.938296e-04
orbit13          0.000000  0.000000e+00
orbit14          0.000000  1.761244e-01
orbit15          0.000000  2.572752e-07
orbit16          0.000000 -2.417433e-06
orbit17          0.000000  1.462541e-07
orbit18          0.000000  2.411770e-08
orbit19          0.000000  0.000000e+00
orbit20          0.000000  3.594690e-10
orbit21          0.000000  8.128970e-05
orbit22          0.000000 -2.589142e-11
orbit23          0.000000 -1.841460e-02
orbit24          0.000000  6.145814e-08
orbit25          0.000000  0.000000e+00
orbit26          0.000000 -2.949115e-05
orbit27          0.000000 -2.105417e-06
orbit28          0.000000 -8.442158e-06
orbit29          0.000000 -5.739593e-06
orbit30          0.000000 -9.260527e-05
orbit31          0.000000  0.000000e+00
orbit32          0.000000 -1.995076e-07
orbit33          0.000000  1.111672e-02
orbit34          0.000000  1.479590e-05
orbit35          0.000000  0.000000e+00
orbit36          0.000000  5.329664e-05
orbit37          0.000000 -2.113808e-06
orbit38          0.000000 -5.704899e-06
orbit39          0.000000 -3.826547e-06
orbit40          0.000000  0.000000e+00
orbit41          0.000000  2.180717e-06
orbit42          0.000000 -9.038654e-02
orbit43          0.000000  3.866640e-05
orbit44          0.000000 -1.139855e-03
orbit45          0.000000  1.177509e-06
orbit46          0.000000  6.770330e-07
orbit47          0.000000  2.913282e-05
orbit48          0.000000  3.989176e-04
orbit49          0.000000 -1.346115e-06
orbit50          0.000000 -5.620984e-03
orbit51          0.000000  0.000000e+00
orbit52          0.000000  2.489788e-04
orbit53          0.000000  0.000000e+00
orbit54          0.000000  8.166922e-06
orbit55          0.000000  1.481788e-01
orbit56          0.000000 -7.462497e-06
orbit57          0.000000 -2.420243e-04
orbit58          0.000000  2.133006e-01
orbit59          0.000000  1.629011e-04
orbit60          0.000000 -6.383443e-03
orbit61          0.000000  5.616492e-01
orbit62          0.000000 -2.370940e-03
orbit63          0.000000  9.254888e-03
orbit64          0.000000  3.593303e-03
orbit65          0.000000 -8.714890e-04
orbit66          0.000000  1.513841e-03
orbit67          0.000000 -3.623059e-01
orbit68          0.000000  2.097366e-05
orbit69          0.000000  3.184697e-01
orbit70          0.000000 -8.928929e-03
orbit71          0.000000  2.163790e-01
orbit72          0.000000 -3.873758e-01
AP               0.000000  8.227563e-01
bet              0.000000 -1.111918e-05
ecc              0.000000  1.421053e-02
eccrad           0.000000  9.246278e-02
close            0.000000  0.000000e+00
constraint       0.000000  0.000000e+00
coreness         0.000000  1.899157e-02
knn              0.000000  0.000000e+00
hubscore         0.000000  0.000000e+00
pagerank         0.000000 -2.922824e+00
trans            0.000000  1.007684e-01
evcent           0.000000  0.000000e+00
first            0.000000 -1.056519e-02
upto_second      0.000000  0.000000e+00
upto_third       0.000000  0.000000e+00
upto_fourth      0.000000 -3.535508e-06
upto_fifth       0.000000 -1.390253e-05
upto_sixth       0.000000  7.169978e-05
second           0.000000  0.000000e+00
third            0.000000  0.000000e+00
fourth           0.000000 -7.962630e-06
fifth            0.000000  1.452105e-05
sixth            0.000000  6.427158e-05
ratio1           0.000000  0.000000e+00
ratio2           0.000000 -2.685432e-04
ratio3           0.000000 -2.217929e-04
ratio4           0.000000  2.501704e-03
ratio5           0.000000  7.088221e-02
ratio6           0.000000 -4.559272e-05
selfinter        0.000000  1.602413e-01
walktrap_vertex  0.000000  3.174229e-02
bigcom1          0.000000 -1.244436e-01
bigcom2          0.000000  1.012105e+00
bigcom3          0.000000 -5.242944e-02
bigcom4          0.000000 -4.012420e-02
bigcom6          0.000000  2.757758e+00
bigcom8          0.000000 -2.305369e-01
bigcom9          0.000000  8.174247e-01
bigcom11         0.000000  1.677825e+00
bigcom13         0.000000 -1.171732e+00
bigcom15         0.000000 -1.273275e+00
bigcom16         0.000000  1.564918e+00
bigcom21         0.000000  5.423346e-01
bigcom22         0.000000  2.266717e-02
bigcom24         0.000000  1.443171e+00
bigcom26         0.000000 -1.230169e+00
bigcom28         0.000000  2.900189e-01
bigcom30         0.000000 -1.307122e-01
bigcom31         0.000000 -8.204537e-01
bigcom32         0.000000  2.495774e-01
bigcom33         0.000000 -6.272009e-01
bigcom34         0.000000 -5.066675e-01
bigcom36         0.000000 -9.404302e-01
bigcom37         0.000000  0.000000e+00
bigcom38         0.000000  1.200725e+00
bigcom39         0.000000 -1.062204e+00
bigcom40         0.000000 -7.696263e-02
bigcom43         0.000000 -8.019941e-01
bigcom44         0.000000 -4.915872e-03
bigcom46         0.000000 -8.821217e-01
bigcom47         0.000000  1.501516e+00
bigcom49         0.000000  7.274283e-01
bigcom50         0.000000  9.093229e-01
bigcom51         0.000000 -6.334216e-01
bigcom52         0.000000 -5.387427e-01
bigcom54         0.000000  1.795754e+00
bigcom56         0.000000 -6.206653e-01
bigcom62         0.000000 -4.046778e-01
bigcom66         0.000000 -6.887243e-01
bigcom68         0.000000 -7.751238e-01
bigcom69         0.000000 -8.924554e-01
bigcom71         0.000000 -1.052495e+00
bigcom72         0.000000 -9.160795e-01
bigcom73         0.000000 -4.585609e-01
bigcom74         0.000000 -9.650463e-01
bigcom75         0.000000 -3.697533e-01
bigcom76         0.000000 -5.711271e-01
bigcom77         0.000000 -9.787041e-01
bigcom79         0.000000 -6.007206e-01
bigcom80         0.000000 -6.559438e-01
bigcom82         0.000000 -8.742518e-01
bigcom83         0.000000  0.000000e+00
bigcom84         0.000000  2.413931e+00
bigcom85         0.000000 -8.966060e-01
bigcom87         0.000000 -7.043050e-01
bigcom89         0.000000 -5.733305e-01
bigcom91         0.000000 -7.150570e-01
bigcom92         0.000000 -1.173596e+00
bigcom93         0.000000  0.000000e+00
bigcom96         0.000000 -6.976545e-01
bigcom97         0.000000 -7.691389e-01
bigcom98         0.000000  1.330383e+00
bigcom99         0.000000 -5.563961e-01
bigcom101        0.000000 -8.797134e-01
bigcom104        0.000000 -9.374091e-01
bigcom106        0.000000 -7.367419e-01
bigcom109        0.000000 -6.929889e-01
bigcom113        0.000000  1.135386e+00
bigcom116        0.000000 -8.312037e-01
bigcom120        0.000000 -3.672606e-01
bigcom123        0.000000  1.914338e+00
bigcom126        0.000000 -9.200540e-01
bigcom127        0.000000 -1.042565e+00
bigcom137        0.000000 -6.626428e-01
bigcom139        0.000000 -6.096831e-01
bigcom140        0.000000  1.933944e+00
bigcom143        0.000000  1.469940e+00
bigcom145        0.000000 -3.652867e-01
bigcom146        0.000000 -6.110624e-01
bigcom147        0.000000 -8.313318e-01
bigcom149        0.000000 -1.720685e-01
bigcom153        0.000000  1.207212e+00
bigcom154        0.000000 -1.149444e+00
bigcom156        0.000000 -7.460150e-01
bigcom157        0.000000 -7.535377e-02
bigcom158        0.000000 -5.783356e-01
bigcom160        0.000000 -7.038336e-01
bigcom161        0.000000 -6.557021e-01
bigcom162        0.000000 -6.836208e-01
bigcom164        0.000000  1.734399e+00
bigcom166        0.000000 -1.141695e+00
bigcom167        0.000000 -9.529223e-01
bigcom171        0.000000 -4.013741e-01
bigcom173        0.000000 -6.519712e-01
bigcom175        0.000000 -1.349234e-01
bigcom176        0.000000  1.638751e+00
bigcom177        0.000000  1.919563e+00
bigcom178        0.000000 -6.883903e-01
bigcom180        0.000000 -9.104601e-01
bigcom181        0.000000 -9.998935e-01
bigcom184        0.000000 -6.562985e-01
bigcom186        0.000000 -4.213651e-01
bigcom187        0.000000 -5.635421e-01
bigcom189        0.000000 -5.929972e-01
bigcom194        0.000000  1.301726e+00
bigcom195        0.000000 -9.677236e-01
bigcom196        0.000000 -4.294544e-01
bigcom204        0.000000 -8.258131e-01
bigcom205        0.000000  1.716542e+00
bigcom212        0.000000 -8.457064e-01
bigcom214        0.000000 -9.604794e-01
bigcom222        0.000000  2.284925e+00
bigcom223        0.000000  0.000000e+00
bigcom226        0.000000  0.000000e+00
bigcom227        0.000000 -5.192126e-01
bigcom229        0.000000 -6.505021e-01
bigcom233        0.000000 -4.576835e-01
bigcom236        0.000000 -6.910789e-01
bigcom237        0.000000 -1.094321e+00
bigcom246        0.000000 -1.055898e+00
bigcom248        0.000000  1.106986e+00
bigcom249        0.000000 -3.155855e-01
bigcom250        0.000000 -1.107313e+00
bigcom254        0.000000 -8.641671e-01
bigcom266        0.000000  3.108819e+00
bigcom269        0.000000 -1.136733e+00
bigcom272        0.000000 -8.156246e-01
bigcom274        0.000000 -7.344134e-01
bigcom281        0.000000 -1.544837e-01
bigcom291        0.000000 -6.025853e-01
bigcom292        0.000000 -5.253237e-01
bigcom295        0.000000  0.000000e+00
bigcom299        0.000000 -4.976176e-01
bigcom301        0.000000 -8.195636e-01
bigcom306        0.000000 -8.092674e-01
bigcom309        0.000000 -6.585805e-01
bigcom314        0.000000 -1.256080e+00
bigcom321        0.000000 -1.115237e+00
bigcom341        0.000000 -4.292804e-01
bigcom350        0.000000 -2.555532e+00
bigcom353        0.000000 -1.087383e+00
bigcom359        0.000000 -8.850253e-01
bigcom363        0.000000 -8.275523e-01
bigcom365        0.000000 -4.710552e-01
bigcom385        0.000000 -3.521273e-01
bigcom386        0.000000 -1.740748e+00
bigcom408        0.000000 -5.410409e-01
bigcom412        0.000000 -6.517776e-01
bigcom480        0.000000  1.243939e+00
spin_vertex      0.000000  9.592702e-02
membership_s1    0.000000 -7.166377e-02
membership_s3    0.000000 -1.225918e+00
membership_s4    0.000000  6.745348e-02
membership_s5    0.000000  1.712578e-01
membership_s6    0.000000  4.044864e-02
membership_s7    0.000000  2.890906e-01
membership_s8    0.000000 -1.035308e+00
membership_s9    0.000000  8.254907e-01
membership_s11   0.000000  7.723133e-01
membership_s12   0.000000  1.494705e+00
membership_s14   0.000000 -2.780659e+00
membership_s15   0.000000 -2.106556e-01
membership_s16   0.000000  9.329073e-01
membership_s17   0.000000  6.657644e-01
membership_s18   0.000000 -2.387778e-01
membership_s20   0.000000  1.211843e+00
membership_s21   0.000000 -8.403074e-02
membership_s22   0.000000 -1.186395e+00
membership_s24   0.000000  9.662803e-02
membership_s25   0.000000 -9.794775e-01
membership_s26   0.000000 -1.273237e-01
membership_s27   0.000000  5.025296e-02
membership_s28   0.000000 -1.066562e+00
membership_s30   0.000000 -1.668809e-01
membership_s31   0.000000  2.198420e-01
membership_s32   0.000000  1.475055e-02
membership_s33   0.000000 -1.134673e+00
membership_s36   0.000000  2.199273e-01
membership_s37   0.000000  1.467501e-01
V1               0.000000  0.000000e+00
V2               0.000000 -2.816693e-01
pdi              0.000000 -3.700985e+03
adhesion         0.000000  0.000000e+00
cohesion         0.000000  0.000000e+00
inner            0.000000  2.373086e-06
outer            0.000000  2.216330e-08
ioratio          0.000000 -2.794995e-01
comsize          0.000000 -6.426396e-06
[1] "Dataset: low_C Model GBM, run: 8 of 10 2015-06-18 12:21:53"
Iter   TrainDeviance   ValidDeviance   StepSize   Improve
     1        0.3476            -nan     0.0100   -0.0000
     2        0.3470            -nan     0.0100   -0.0000
     3        0.3460            -nan     0.0100    0.0001
     4        0.3452            -nan     0.0100   -0.0000
     5        0.3444            -nan     0.0100    0.0000
     6        0.3438            -nan     0.0100   -0.0000
     7        0.3429            -nan     0.0100    0.0000
     8        0.3424            -nan     0.0100    0.0000
     9        0.3418            -nan     0.0100   -0.0001
    10        0.3411            -nan     0.0100   -0.0000
    20        0.3342            -nan     0.0100   -0.0001
    25        0.3312            -nan     0.0100   -0.0000

[1] "GBM variable coefficients"
                            var   rel.inf
pagerank               pagerank 4.2764705
ioratio                 ioratio 4.1603524
inner                     inner 4.1090012
V2                           V2 4.1029565
adhesion               adhesion 3.3557024
graph13                 graph13 2.8663624
V1                           V1 2.5997856
orbit37                 orbit37 2.5587667
ratio2                   ratio2 2.4147871
comsize                 comsize 2.3778514
graph17                 graph17 2.2598722
graph2                   graph2 2.2286187
bet                         bet 2.1221374
ratio5                   ratio5 2.0471799
graph9                   graph9 2.0029947
outer                     outer 1.9985035
cohesion               cohesion 1.9371403
orbit39                 orbit39 1.8290023
orbit16                 orbit16 1.5627543
knn                         knn 1.4414269
orbit18                 orbit18 1.4159521
graph14                 graph14 1.4133251
fourth                   fourth 1.4077697
orbit5                   orbit5 1.2863929
fifth                     fifth 1.2501888
graph19                 graph19 1.2310980
orbit30                 orbit30 1.2205894
orbit17                 orbit17 1.1802728
orbit9                   orbit9 1.1730736
ratio6                   ratio6 1.1691536
ratio3                   ratio3 1.1466872
upto_sixth           upto_sixth 1.1460041
ratio4                   ratio4 1.1168553
graph23                 graph23 1.0640985
orbit61                 orbit61 1.0235159
upto_third           upto_third 1.0102733
orbit20                 orbit20 0.9648462
evcent                   evcent 0.9269226
spin_vertex         spin_vertex 0.8930131
graph10                 graph10 0.8421193
orbit19                 orbit19 0.8310866
third                     third 0.8028812
orbit65                 orbit65 0.7626567
graph12                 graph12 0.7008207
upto_fourth         upto_fourth 0.6972670
orbit31                 orbit31 0.6778018
bigcom9                 bigcom9 0.6692470
orbit24                 orbit24 0.6641210
orbit27                 orbit27 0.6520233
graph6                   graph6 0.5966977
graph16                 graph16 0.5807338
sixth                     sixth 0.5770410
graph20                 graph20 0.5495375
orbit48                 orbit48 0.5401373
ratio1                   ratio1 0.5345778
graph26                 graph26 0.5273632
orbit21                 orbit21 0.5190839
graph3                   graph3 0.5161834
orbit71                 orbit71 0.4672014
graph4                   graph4 0.4637089
hubscore               hubscore 0.4558614
upto_fifth           upto_fifth 0.4435308
graph24                 graph24 0.4280812
orbit46                 orbit46 0.4225998
orbit26                 orbit26 0.4209262
orbit52                 orbit52 0.4171501
constraint           constraint 0.4027187
orbit13                 orbit13 0.3915213
graph7                   graph7 0.3851971
graph22                 graph22 0.3760732
orbit28                 orbit28 0.3750420
walktrap_vertex walktrap_vertex 0.3655999
orbit47                 orbit47 0.3442679
membership_s30   membership_s30 0.3288930
membership_s27   membership_s27 0.3272658
orbit58                 orbit58 0.3166462
orbit63                 orbit63 0.3123280
graph15                 graph15 0.3112470
orbit66                 orbit66 0.2999353
close                     close 0.2785193
orbit40                 orbit40 0.2761259
orbit36                 orbit36 0.2743454
graph11                 graph11 0.2685995
orbit35                 orbit35 0.2425057
orbit64                 orbit64 0.2412567
graph27                 graph27 0.2294658
graph21                 graph21 0.2218392
bigcom4                 bigcom4 0.2199574
graph5                   graph5 0.2119027
orbit53                 orbit53 0.2103528
membership_s31   membership_s31 0.2075884
orbit1                   orbit1 0.2054591
orbit33                 orbit33 0.2017821
coreness               coreness 0.1905973
membership_s36   membership_s36 0.1895745
orbit22                 orbit22 0.1779147
orbit45                 orbit45 0.1694881
orbit55                 orbit55 0.1644851
orbit51                 orbit51 0.1556249
graph1                   graph1 0.1521526
graph18                 graph18 0.1488074
membership_s6     membership_s6 0.1383166
orbit38                 orbit38 0.1345212
orbit56                 orbit56 0.1307830
orbit15                 orbit15 0.1284419
membership_s4     membership_s4 0.1211819
orbit25                 orbit25 0.1195370
graph0                   graph0 0.0000000
graph8                   graph8 0.0000000
graph25                 graph25 0.0000000
graph28                 graph28 0.0000000
graph29                 graph29 0.0000000
orbit0                   orbit0 0.0000000
orbit2                   orbit2 0.0000000
orbit3                   orbit3 0.0000000
orbit4                   orbit4 0.0000000
orbit6                   orbit6 0.0000000
orbit7                   orbit7 0.0000000
orbit8                   orbit8 0.0000000
orbit10                 orbit10 0.0000000
orbit11                 orbit11 0.0000000
orbit12                 orbit12 0.0000000
orbit14                 orbit14 0.0000000
orbit23                 orbit23 0.0000000
orbit29                 orbit29 0.0000000
orbit32                 orbit32 0.0000000
orbit34                 orbit34 0.0000000
orbit41                 orbit41 0.0000000
orbit42                 orbit42 0.0000000
orbit43                 orbit43 0.0000000
orbit44                 orbit44 0.0000000
orbit49                 orbit49 0.0000000
orbit50                 orbit50 0.0000000
orbit54                 orbit54 0.0000000
orbit57                 orbit57 0.0000000
orbit59                 orbit59 0.0000000
orbit60                 orbit60 0.0000000
orbit62                 orbit62 0.0000000
orbit67                 orbit67 0.0000000
orbit68                 orbit68 0.0000000
orbit69                 orbit69 0.0000000
orbit70                 orbit70 0.0000000
orbit72                 orbit72 0.0000000
AP                           AP 0.0000000
ecc                         ecc 0.0000000
eccrad                   eccrad 0.0000000
trans                     trans 0.0000000
first                     first 0.0000000
upto_second         upto_second 0.0000000
second                   second 0.0000000
selfinter             selfinter 0.0000000
bigcom1                 bigcom1 0.0000000
bigcom2                 bigcom2 0.0000000
bigcom3                 bigcom3 0.0000000
bigcom6                 bigcom6 0.0000000
bigcom8                 bigcom8 0.0000000
bigcom11               bigcom11 0.0000000
bigcom13               bigcom13 0.0000000
bigcom15               bigcom15 0.0000000
bigcom16               bigcom16 0.0000000
bigcom21               bigcom21 0.0000000
bigcom22               bigcom22 0.0000000
bigcom24               bigcom24 0.0000000
bigcom26               bigcom26 0.0000000
bigcom28               bigcom28 0.0000000
bigcom30               bigcom30 0.0000000
bigcom31               bigcom31 0.0000000
bigcom32               bigcom32 0.0000000
bigcom33               bigcom33 0.0000000
bigcom34               bigcom34 0.0000000
bigcom36               bigcom36 0.0000000
bigcom37               bigcom37 0.0000000
bigcom38               bigcom38 0.0000000
bigcom39               bigcom39 0.0000000
bigcom40               bigcom40 0.0000000
bigcom43               bigcom43 0.0000000
bigcom44               bigcom44 0.0000000
bigcom46               bigcom46 0.0000000
bigcom47               bigcom47 0.0000000
bigcom49               bigcom49 0.0000000
bigcom50               bigcom50 0.0000000
bigcom51               bigcom51 0.0000000
bigcom52               bigcom52 0.0000000
bigcom54               bigcom54 0.0000000
bigcom56               bigcom56 0.0000000
bigcom62               bigcom62 0.0000000
bigcom66               bigcom66 0.0000000
bigcom68               bigcom68 0.0000000
bigcom69               bigcom69 0.0000000
bigcom71               bigcom71 0.0000000
bigcom72               bigcom72 0.0000000
bigcom73               bigcom73 0.0000000
bigcom74               bigcom74 0.0000000
bigcom75               bigcom75 0.0000000
bigcom76               bigcom76 0.0000000
bigcom77               bigcom77 0.0000000
bigcom79               bigcom79 0.0000000
bigcom80               bigcom80 0.0000000
bigcom82               bigcom82 0.0000000
bigcom83               bigcom83 0.0000000
bigcom84               bigcom84 0.0000000
bigcom85               bigcom85 0.0000000
bigcom87               bigcom87 0.0000000
bigcom89               bigcom89 0.0000000
bigcom91               bigcom91 0.0000000
bigcom92               bigcom92 0.0000000
bigcom93               bigcom93 0.0000000
bigcom96               bigcom96 0.0000000
bigcom97               bigcom97 0.0000000
bigcom98               bigcom98 0.0000000
bigcom99               bigcom99 0.0000000
bigcom101             bigcom101 0.0000000
bigcom104             bigcom104 0.0000000
bigcom106             bigcom106 0.0000000
bigcom109             bigcom109 0.0000000
bigcom113             bigcom113 0.0000000
bigcom116             bigcom116 0.0000000
bigcom120             bigcom120 0.0000000
bigcom123             bigcom123 0.0000000
bigcom126             bigcom126 0.0000000
bigcom127             bigcom127 0.0000000
bigcom137             bigcom137 0.0000000
bigcom139             bigcom139 0.0000000
bigcom140             bigcom140 0.0000000
bigcom143             bigcom143 0.0000000
bigcom145             bigcom145 0.0000000
bigcom146             bigcom146 0.0000000
bigcom147             bigcom147 0.0000000
bigcom149             bigcom149 0.0000000
bigcom153             bigcom153 0.0000000
bigcom154             bigcom154 0.0000000
bigcom156             bigcom156 0.0000000
bigcom157             bigcom157 0.0000000
bigcom158             bigcom158 0.0000000
bigcom160             bigcom160 0.0000000
bigcom161             bigcom161 0.0000000
bigcom162             bigcom162 0.0000000
bigcom164             bigcom164 0.0000000
bigcom166             bigcom166 0.0000000
bigcom167             bigcom167 0.0000000
bigcom171             bigcom171 0.0000000
bigcom173             bigcom173 0.0000000
bigcom175             bigcom175 0.0000000
bigcom176             bigcom176 0.0000000
bigcom177             bigcom177 0.0000000
bigcom178             bigcom178 0.0000000
bigcom180             bigcom180 0.0000000
bigcom181             bigcom181 0.0000000
bigcom184             bigcom184 0.0000000
bigcom186             bigcom186 0.0000000
bigcom187             bigcom187 0.0000000
bigcom189             bigcom189 0.0000000
bigcom194             bigcom194 0.0000000
bigcom195             bigcom195 0.0000000
bigcom196             bigcom196 0.0000000
bigcom204             bigcom204 0.0000000
bigcom205             bigcom205 0.0000000
bigcom212             bigcom212 0.0000000
bigcom214             bigcom214 0.0000000
bigcom222             bigcom222 0.0000000
bigcom223             bigcom223 0.0000000
bigcom226             bigcom226 0.0000000
bigcom227             bigcom227 0.0000000
bigcom229             bigcom229 0.0000000
bigcom233             bigcom233 0.0000000
bigcom236             bigcom236 0.0000000
bigcom237             bigcom237 0.0000000
bigcom246             bigcom246 0.0000000
bigcom248             bigcom248 0.0000000
bigcom249             bigcom249 0.0000000
bigcom250             bigcom250 0.0000000
bigcom254             bigcom254 0.0000000
bigcom266             bigcom266 0.0000000
bigcom269             bigcom269 0.0000000
bigcom272             bigcom272 0.0000000
bigcom274             bigcom274 0.0000000
bigcom281             bigcom281 0.0000000
bigcom291             bigcom291 0.0000000
bigcom292             bigcom292 0.0000000
bigcom295             bigcom295 0.0000000
bigcom299             bigcom299 0.0000000
bigcom301             bigcom301 0.0000000
bigcom306             bigcom306 0.0000000
bigcom309             bigcom309 0.0000000
bigcom314             bigcom314 0.0000000
bigcom321             bigcom321 0.0000000
bigcom341             bigcom341 0.0000000
bigcom350             bigcom350 0.0000000
bigcom353             bigcom353 0.0000000
bigcom359             bigcom359 0.0000000
bigcom363             bigcom363 0.0000000
bigcom365             bigcom365 0.0000000
bigcom385             bigcom385 0.0000000
bigcom386             bigcom386 0.0000000
bigcom408             bigcom408 0.0000000
bigcom412             bigcom412 0.0000000
bigcom480             bigcom480 0.0000000
membership_s1     membership_s1 0.0000000
membership_s3     membership_s3 0.0000000
membership_s5     membership_s5 0.0000000
membership_s7     membership_s7 0.0000000
membership_s8     membership_s8 0.0000000
membership_s9     membership_s9 0.0000000
membership_s11   membership_s11 0.0000000
membership_s12   membership_s12 0.0000000
membership_s14   membership_s14 0.0000000
membership_s15   membership_s15 0.0000000
membership_s16   membership_s16 0.0000000
membership_s17   membership_s17 0.0000000
membership_s18   membership_s18 0.0000000
membership_s20   membership_s20 0.0000000
membership_s21   membership_s21 0.0000000
membership_s22   membership_s22 0.0000000
membership_s24   membership_s24 0.0000000
membership_s25   membership_s25 0.0000000
membership_s26   membership_s26 0.0000000
membership_s28   membership_s28 0.0000000
membership_s32   membership_s32 0.0000000
membership_s33   membership_s33 0.0000000
membership_s37   membership_s37 0.0000000
pdi                         pdi 0.0000000
[1] "Dataset: low_C Model RF, run: 8 of 10 2015-06-18 12:22:07"
     |      Out-of-bag   |
Tree |      MSE  %Var(y) |
   1 |  0.06988   173.88 |
   2 |  0.06801   169.23 |
   3 |  0.06686   166.36 |
   4 |  0.06531   162.50 |
   5 |  0.06238   155.23 |
   6 |  0.06003   149.36 |
   7 |  0.05917   147.24 |
   8 |  0.05789   144.05 |
   9 |  0.05671   141.12 |
  10 |  0.05657   140.77 |
  11 |   0.0562   139.83 |
  12 |   0.0555   138.10 |
  13 |  0.05483   136.44 |
  14 |  0.05364   133.48 |
  15 |  0.05319   132.35 |
  16 |   0.0528   131.39 |
  17 |  0.05252   130.68 |
  18 |  0.05184   129.00 |
  19 |  0.05149   128.13 |
  20 |  0.05126   127.56 |
  21 |  0.05094   126.76 |
  22 |  0.05074   126.25 |
  23 |  0.05027   125.07 |
  24 |  0.05003   124.48 |
  25 |  0.04994   124.27 |
  26 |  0.04985   124.04 |
  27 |  0.04976   123.81 |
  28 |  0.04954   123.27 |
  29 |  0.04943   123.00 |
  30 |  0.04916   122.32 |
  31 |  0.04906   122.08 |
  32 |   0.0489   121.67 |
  33 |  0.04882   121.47 |
  34 |  0.04886   121.59 |
  35 |  0.04875   121.30 |
  36 |  0.04861   120.96 |
  37 |  0.04853   120.77 |
  38 |  0.04847   120.60 |
  39 |  0.04847   120.62 |
  40 |  0.04843   120.51 |
  41 |  0.04838   120.39 |
  42 |  0.04831   120.22 |
  43 |  0.04823   120.00 |
  44 |  0.04815   119.82 |
  45 |  0.04812   119.74 |
  46 |  0.04809   119.66 |
  47 |  0.04798   119.40 |
  48 |  0.04789   119.18 |
  49 |   0.0479   119.18 |
  50 |  0.04788   119.15 |
  51 |  0.04787   119.11 |
  52 |   0.0478   118.95 |
  53 |  0.04775   118.81 |
  54 |  0.04773   118.77 |
  55 |  0.04773   118.77 |
  56 |  0.04766   118.58 |
  57 |  0.04758   118.38 |
  58 |   0.0476   118.45 |
  59 |  0.04763   118.52 |
  60 |  0.04763   118.53 |
  61 |  0.04758   118.38 |
  62 |  0.04749   118.18 |
  63 |  0.04741   117.97 |
  64 |  0.04734   117.80 |
  65 |  0.04733   117.77 |
  66 |  0.04736   117.85 |
  67 |  0.04732   117.75 |
  68 |  0.04731   117.73 |
  69 |  0.04728   117.64 |
  70 |  0.04728   117.64 |
  71 |  0.04725   117.58 |
  72 |  0.04721   117.48 |
  73 |  0.04721   117.46 |
  74 |  0.04716   117.34 |
  75 |  0.04714   117.29 |
  76 |  0.04711   117.22 |
  77 |  0.04713   117.26 |
  78 |  0.04708   117.14 |
  79 |  0.04709   117.17 |
  80 |  0.04706   117.11 |
  81 |  0.04702   117.01 |
  82 |    0.047   116.95 |
  83 |  0.04699   116.93 |
  84 |  0.04701   116.96 |
  85 |  0.04697   116.88 |
  86 |  0.04691   116.72 |
  87 |  0.04691   116.72 |
  88 |   0.0469   116.70 |
  89 |  0.04691   116.73 |
  90 |  0.04688   116.64 |
  91 |  0.04685   116.58 |
  92 |  0.04682   116.51 |
  93 |  0.04678   116.40 |
  94 |  0.04675   116.32 |
  95 |   0.0467   116.19 |
  96 |  0.04669   116.17 |
  97 |  0.04669   116.18 |
  98 |  0.04666   116.10 |
  99 |  0.04667   116.12 |
 100 |  0.04667   116.12 |
[1] "Random Forest variable coefficients"
                      %IncMSE IncNodePurity
graph5           1.785779e-03  5.820954e-01
graph6           4.493619e-03  1.475566e+00
graph7           5.896043e-04  3.135101e-01
graph8           2.568255e-05  3.128288e-01
graph9           1.226712e-02  1.816780e+00
graph10          1.114368e-02  1.915216e+00
graph11          9.247116e-03  1.543832e+00
graph12          1.104767e-02  1.911823e+00
graph13          1.835409e-02  2.431330e+00
graph14          1.103279e-02  1.217596e+00
graph15          5.519843e-03  7.744622e-01
graph16          1.111447e-02  1.821969e+00
graph17          8.867082e-03  1.441545e+00
graph18          8.209592e-04  3.657177e-01
graph19          1.294154e-02  2.156824e+00
graph20          2.469482e-03  7.694238e-01
graph21          3.635383e-03  8.895409e-01
graph22          1.388663e-03  5.371779e-01
graph23          5.213762e-03  1.065215e+00
graph24          1.105721e-03  1.952997e-01
graph25          6.180567e-04  5.044780e-01
graph26          7.351500e-04  3.649671e-01
graph27          4.145275e-04  2.437960e-01
graph28         -8.656577e-06  1.990805e-02
graph29          4.022792e-07  1.733608e-02
orbit0           6.680439e-04  2.639376e-01
orbit1           5.242981e-03  1.680684e+00
orbit2           1.759949e-03  3.183644e-01
orbit3           1.276248e-04  1.497184e-01
orbit4           1.224215e-02  1.750027e+00
orbit5           5.661620e-03  1.050581e+00
orbit6           5.379399e-03  1.538486e+00
orbit7           3.262282e-05  2.944209e-01
orbit8           2.427862e-03  5.013815e-01
orbit9           4.024357e-03  1.251250e+00
orbit10          1.808188e-03  4.617767e-01
orbit11          7.243300e-05  2.158747e-01
orbit12          5.863885e-04  4.215202e-01
orbit13          1.599117e-04  1.669028e-01
orbit14         -1.325678e-05  1.706015e-01
orbit15          7.706385e-03  1.681929e+00
orbit16          9.187985e-03  1.780092e+00
orbit17          1.864495e-02  1.785723e+00
orbit18          1.484250e-02  3.959196e+00
orbit19          9.150588e-03  1.720609e+00
orbit20          7.057529e-03  1.584702e+00
orbit21          4.241666e-03  8.769733e-01
orbit22          7.224428e-03  1.372598e+00
orbit23          9.050269e-05  2.064115e-01
orbit24          1.080172e-02  1.901322e+00
orbit25          1.583377e-03  4.429696e-01
orbit26          2.858754e-03  5.211876e-01
orbit27          9.142434e-03  2.170005e+00
orbit28          5.473298e-03  7.716041e-01
orbit29          1.439306e-03  3.415423e-01
orbit30          1.513843e-03  6.865637e-01
orbit31          1.504668e-02  1.641918e+00
orbit32          1.445816e-03  3.310771e-01
orbit33          3.492051e-04  9.987498e-02
orbit34          5.960954e-03  7.764098e-01
orbit35          1.489978e-02  2.147414e+00
orbit36          5.761372e-03  1.848743e+00
orbit37          9.249597e-03  9.075760e-01
orbit38          1.336365e-03  3.927748e-01
orbit39          1.060276e-02  1.789755e+00
orbit40          2.122487e-03  3.991966e-01
orbit41          2.962781e-04  1.590290e-01
orbit42          3.974155e-05  8.618300e-02
orbit43          1.091646e-03  1.777815e-01
orbit44          5.317541e-06  1.416055e-01
orbit45          7.841988e-03  1.863053e+00
orbit46          1.862702e-03  6.015766e-01
orbit47          9.170128e-04  4.556706e-01
orbit48          6.355354e-04  5.376476e-01
orbit49          2.387193e-03  7.315092e-01
orbit50          4.010271e-04  4.192128e-01
orbit51          2.497803e-03  7.118031e-01
orbit52          1.091147e-03  3.796707e-01
orbit53          2.631895e-03  4.859433e-01
orbit54          1.001131e-03  4.548985e-01
orbit55          1.007492e-04  1.270137e-01
orbit56          4.314620e-03  1.041547e+00
orbit57          4.093936e-04  2.305137e-01
orbit58          5.363407e-04  4.212594e-01
orbit59          1.292176e-03  3.846508e-01
orbit60          1.922488e-04  9.804656e-02
orbit61         -3.831004e-05  3.658390e-01
orbit62          7.970266e-04  5.453503e-01
orbit63          2.071647e-04  8.102572e-01
orbit64          9.545254e-04  4.937967e-01
orbit65          2.065165e-03  5.566076e-01
orbit66          1.271188e-04  1.485736e-01
orbit67          5.958922e-05  1.161681e-01
orbit68          5.247719e-04  1.903982e-01
orbit69         -3.540394e-06  2.584942e-02
orbit70          7.229364e-05  5.336015e-02
orbit71          7.208864e-05  1.317038e-01
orbit72          0.000000e+00  4.676381e-03
AP              -6.425965e-06  8.715946e-02
bet              6.390090e-03  2.761918e+00
ecc              6.515914e-04  2.389638e-01
eccrad           3.005424e-04  1.943234e-01
close            8.659765e-03  1.544175e+00
constraint       1.696539e-03  1.091767e+00
coreness         6.809132e-04  5.315980e-01
knn              1.148911e-02  2.069425e+00
hubscore         4.159586e-03  1.359962e+00
pagerank         7.383759e-03  6.220856e+00
trans            3.956115e-04  2.184019e-01
evcent           6.554170e-03  1.422233e+00
first            2.419373e-04  2.136614e-01
upto_second      6.435628e-03  1.337367e+00
upto_third       9.115902e-03  1.252851e+00
upto_fourth      5.419064e-03  1.507045e+00
upto_fifth       8.701672e-03  1.293568e+00
upto_sixth       8.346967e-03  1.828275e+00
second           4.547353e-03  1.068625e+00
third            9.193941e-03  1.973367e+00
fourth           1.257898e-02  3.666357e+00
fifth            7.027310e-03  2.241565e+00
sixth            9.874962e-03  2.130367e+00
ratio1           9.723090e-03  1.992435e+00
ratio2           5.474875e-03  3.842867e+00
ratio3           1.618258e-02  2.558596e+00
ratio4           7.027436e-03  2.286011e+00
ratio5           4.950020e-03  4.261002e+00
ratio6           1.415900e-02  2.882740e+00
selfinter        1.818346e-04  3.478266e-01
walktrap_vertex  1.079743e-03  7.931075e-01
bigcom1          1.394038e-04  1.414316e-01
bigcom2          0.000000e+00  2.099015e-18
bigcom3          4.622020e-04  4.779118e-01
bigcom4          3.836000e-04  3.562658e-01
bigcom6         -1.825708e-05  7.436841e-01
bigcom8         -5.157243e-06  1.865786e-01
bigcom9         -8.022254e-05  4.655067e-01
bigcom11        -2.397248e-05  5.325540e-01
bigcom13         0.000000e+00  3.920475e-18
bigcom15         0.000000e+00  7.042977e-18
bigcom16        -2.128664e-05  1.909366e-01
bigcom21         1.011078e-04  3.833773e-01
bigcom22         5.359578e-05  2.748813e-01
bigcom24        -3.426068e-05  5.684195e-01
bigcom26         0.000000e+00  6.869505e-18
bigcom28         1.889631e-04  6.049228e-01
bigcom30         3.772124e-05  1.780872e-01
bigcom31         0.000000e+00  0.000000e+00
bigcom32         4.463096e-05  3.224001e-01
bigcom33         0.000000e+00  1.179612e-18
bigcom34         0.000000e+00  1.110223e-18
bigcom36         0.000000e+00  1.682682e-18
bigcom37         0.000000e+00  1.040834e-19
bigcom38         1.336161e-05  2.606250e-01
bigcom39         0.000000e+00  4.198031e-18
bigcom40         7.605180e-04  5.574420e-01
bigcom43         0.000000e+00  1.665335e-18
bigcom44         1.555554e-04  3.892070e-01
bigcom46         0.000000e+00  2.220446e-18
bigcom47        -6.002753e-05  2.918123e-01
bigcom49        -2.196565e-05  1.572491e-01
bigcom50        -2.015982e-05  3.505824e-01
bigcom51         0.000000e+00  1.127570e-18
bigcom52         0.000000e+00  1.110223e-18
bigcom54         6.930123e-06  5.303737e-01
bigcom56         0.000000e+00  1.127570e-18
bigcom62         0.000000e+00  5.724587e-19
bigcom66         0.000000e+00  1.127570e-18
bigcom68         0.000000e+00  1.665335e-18
bigcom69         0.000000e+00  6.418477e-19
bigcom71         0.000000e+00  3.660267e-18
bigcom72         0.000000e+00  1.769418e-18
bigcom73         0.000000e+00  1.110223e-18
bigcom74         0.000000e+00  1.110223e-18
bigcom75         0.000000e+00  5.724587e-19
bigcom76         0.000000e+00  1.110223e-18
bigcom77         0.000000e+00  8.326673e-19
bigcom79         0.000000e+00  1.110223e-18
bigcom80         0.000000e+00  1.110223e-18
bigcom82         0.000000e+00  1.266348e-18
bigcom83         0.000000e+00  1.040834e-19
bigcom84        -1.250953e-05  5.261335e-01
bigcom85         0.000000e+00  2.393918e-18
bigcom87         0.000000e+00  1.110223e-18
bigcom89         0.000000e+00  1.110223e-18
bigcom91         0.000000e+00  2.220446e-18
bigcom92         0.000000e+00  8.500145e-19
bigcom93         0.000000e+00  8.326673e-19
bigcom96         0.000000e+00  2.498002e-18
bigcom97         0.000000e+00  7.632783e-19
bigcom98        -2.320617e-05  5.309568e-01
bigcom99         0.000000e+00  6.938894e-20
bigcom101        0.000000e+00  3.330669e-18
bigcom104        0.000000e+00  4.041906e-18
bigcom106        0.000000e+00  2.775558e-18
bigcom109       -6.540834e-06  4.842924e-01
bigcom113        2.888062e-05  3.546345e-01
bigcom116        0.000000e+00  2.445960e-18
bigcom120        0.000000e+00  0.000000e+00
bigcom123        1.551904e-05  6.715982e-01
bigcom126        0.000000e+00  1.040834e-19
bigcom127        0.000000e+00  0.000000e+00
bigcom137        0.000000e+00  1.387779e-18
bigcom139        0.000000e+00  2.220446e-18
bigcom140        0.000000e+00  2.949030e-19
bigcom143       -5.802485e-06  2.974631e-01
bigcom145        0.000000e+00  2.498002e-18
bigcom146        0.000000e+00  8.500145e-19
bigcom147        0.000000e+00  1.665335e-18
bigcom149        0.000000e+00  5.551115e-19
bigcom153        0.000000e+00  1.249001e-18
bigcom154        0.000000e+00  6.071532e-19
bigcom156        0.000000e+00  1.110223e-18
bigcom157        0.000000e+00  5.551115e-19
bigcom158        0.000000e+00  0.000000e+00
bigcom160        0.000000e+00  2.775558e-18
bigcom161       -1.493716e-05  6.118408e-01
bigcom162        0.000000e+00  5.551115e-19
bigcom164       -4.303378e-05  5.050549e-01
bigcom166        0.000000e+00  6.591949e-19
bigcom167        0.000000e+00  2.775558e-18
bigcom171        0.000000e+00  5.724587e-19
bigcom173        0.000000e+00  5.551115e-19
bigcom175        0.000000e+00  5.551115e-19
bigcom176       -1.711039e-05  5.623334e-01
bigcom177       -3.409598e-05  4.745439e-01
bigcom178        0.000000e+00  1.752071e-18
bigcom180        0.000000e+00  0.000000e+00
bigcom181        0.000000e+00  5.585810e-18
bigcom184        0.000000e+00  1.214306e-18
bigcom186        0.000000e+00  1.665335e-18
bigcom187        0.000000e+00  0.000000e+00
bigcom189        0.000000e+00  1.387779e-18
bigcom194       -1.466432e-05  5.874900e-01
bigcom195        0.000000e+00  0.000000e+00
bigcom196        0.000000e+00  1.734723e-20
bigcom204        0.000000e+00  5.551115e-19
bigcom205       -5.478214e-06  3.764703e-01
bigcom212        0.000000e+00  1.734723e-20
bigcom214        0.000000e+00  3.989864e-19
bigcom222        1.199350e-05  6.786554e-01
bigcom223        0.000000e+00  0.000000e+00
bigcom226        0.000000e+00  4.163336e-18
bigcom227        0.000000e+00  2.220446e-18
bigcom229        0.000000e+00  2.775558e-19
bigcom233        0.000000e+00  2.237793e-18
bigcom236        0.000000e+00  1.734723e-20
bigcom237        0.000000e+00  0.000000e+00
bigcom246        0.000000e+00  2.775558e-19
bigcom248        4.006141e-05  3.961211e-01
bigcom249        0.000000e+00  0.000000e+00
bigcom250        0.000000e+00  5.551115e-19
bigcom254        0.000000e+00  5.551115e-19
bigcom266       -4.430865e-06  6.552263e-01
bigcom269        0.000000e+00  2.064321e-18
bigcom272        0.000000e+00  1.387779e-19
bigcom274        0.000000e+00  1.127570e-18
bigcom281        0.000000e+00  2.949030e-19
bigcom291        0.000000e+00  0.000000e+00
bigcom292        0.000000e+00  8.326673e-19
bigcom295        0.000000e+00  0.000000e+00
bigcom299        0.000000e+00  0.000000e+00
bigcom301        0.000000e+00  1.665335e-18
bigcom306        0.000000e+00  6.245005e-19
bigcom309        0.000000e+00  5.551115e-19
bigcom314        0.000000e+00  0.000000e+00
bigcom321        0.000000e+00  2.532696e-18
bigcom341        0.000000e+00  5.551115e-19
bigcom350        0.000000e+00  0.000000e+00
bigcom353        0.000000e+00  1.127570e-18
bigcom359        0.000000e+00  5.724587e-19
bigcom363        0.000000e+00  1.665335e-18
bigcom365        0.000000e+00  5.551115e-19
bigcom385       -4.100918e-05  6.985651e-01
bigcom386        0.000000e+00  3.469447e-20
bigcom408        4.571483e-05  2.052938e-01
bigcom412        0.000000e+00  1.942890e-18
bigcom480       -4.202816e-05  5.966978e-01
spin_vertex      2.087722e-04  9.398494e-01
membership_s1    2.772101e-04  2.814861e-01
membership_s3    0.000000e+00  3.729655e-18
membership_s4    1.691244e-04  2.750728e-01
membership_s5    1.161043e-04  3.412316e-01
membership_s6    5.785467e-04  2.976891e-01
membership_s7    5.445683e-05  4.655809e-01
membership_s8    0.000000e+00  1.734723e-18
membership_s9    7.791939e-06  8.854540e-02
membership_s11   7.625140e-06  3.909623e-01
membership_s12  -7.643011e-06  2.216190e-01
membership_s14   0.000000e+00  2.949030e-19
membership_s15  -2.853478e-06  1.227391e-01
membership_s16   3.727417e-05  3.885614e-01
membership_s17   2.093857e-06  4.028104e-01
membership_s18  -4.297379e-06  1.235897e-02
membership_s20  -7.103611e-05  4.993301e-01
membership_s21   1.772568e-05  2.905240e-01
membership_s22   0.000000e+00  3.209238e-18
membership_s24   0.000000e+00  4.978656e-18
membership_s25   0.000000e+00  4.458239e-18
membership_s26  -2.491334e-05  9.567349e-03
membership_s27   9.995458e-05  5.628388e-01
membership_s28   0.000000e+00  9.124645e-18
membership_s30   1.996870e-04  3.342564e-01
membership_s31  -4.749007e-07  4.519705e-01
membership_s32   4.673121e-06  5.685153e-01
membership_s33   0.000000e+00  1.457168e-18
membership_s36   4.225644e-04  5.845213e-01
membership_s37  -7.809262e-06  1.737989e-01
V1               6.256006e-03  4.965679e+00
V2               9.627444e-03  5.270138e+00
pdi              9.522335e-06  2.772532e-02
adhesion         9.282477e-03  3.583337e+00
cohesion         7.472012e-03  4.487782e+00
inner            1.028505e-02  4.207215e+00
outer            5.715793e-03  4.075187e+00
ioratio          7.205288e-03  3.712632e+00
comsize          4.207437e-03  4.057576e+00
[1] "Dataset: low_C Model GLM, run: 8 of 10 2015-06-18 12:25:38"
[1] "glmnet variable coefficients"
                     [,1]          [,2]
(Intercept)     -3.128473 -1.819910e+00
graph0           0.000000 -1.950155e-02
graph1           0.000000  0.000000e+00
graph2           0.000000  0.000000e+00
graph3           0.000000  9.226250e-07
graph4           0.000000  0.000000e+00
graph5           0.000000  1.807240e-04
graph6           0.000000  0.000000e+00
graph7           0.000000  5.660768e-05
graph8           0.000000  1.062214e-01
graph9           0.000000  9.875010e-08
graph10          0.000000  0.000000e+00
graph11          0.000000  0.000000e+00
graph12          0.000000  1.935426e-07
graph13          0.000000 -2.090085e-06
graph14          0.000000  0.000000e+00
graph15          0.000000  3.761283e-05
graph16          0.000000 -6.755572e-08
graph17          0.000000 -4.187633e-07
graph18          0.000000  5.052059e-05
graph19          0.000000  5.609725e-07
graph20          0.000000 -2.196528e-05
graph21          0.000000  0.000000e+00
graph22          0.000000  1.120907e-05
graph23          0.000000 -1.034395e-04
graph24          0.000000  2.018539e-04
graph25          0.000000  0.000000e+00
graph26          0.000000 -2.077365e-04
graph27          0.000000 -6.698796e-06
graph28          0.000000 -1.677933e-03
graph29          0.000000 -1.962308e-02
orbit0           0.000000 -2.004592e-02
orbit1           0.000000  0.000000e+00
orbit2           0.000000 -4.894771e-02
orbit3           0.000000 -1.562230e-03
orbit4           0.000000  3.949767e-07
orbit5           0.000000  4.864145e-07
orbit6           0.000000  0.000000e+00
orbit7           0.000000 -1.183458e-02
orbit8           0.000000  7.412729e-05
orbit9           0.000000  0.000000e+00
orbit10          0.000000 -1.740144e-05
orbit11          0.000000 -8.164842e-03
orbit12          0.000000  1.916905e-05
orbit13          0.000000  2.013805e-02
orbit14          0.000000  9.506542e-02
orbit15          0.000000  2.255801e-07
orbit16          0.000000  0.000000e+00
orbit17          0.000000  0.000000e+00
orbit18          0.000000  0.000000e+00
orbit19          0.000000  0.000000e+00
orbit20          0.000000  0.000000e+00
orbit21          0.000000  4.741774e-05
orbit22          0.000000  7.832229e-13
orbit23          0.000000  0.000000e+00
orbit24          0.000000  9.530702e-08
orbit25          0.000000  1.547725e-07
orbit26          0.000000 -7.714478e-05
orbit27          0.000000 -6.217159e-07
orbit28          0.000000 -5.118935e-06
orbit29          0.000000 -1.417690e-05
orbit30          0.000000 -7.950777e-05
orbit31          0.000000  0.000000e+00
orbit32          0.000000 -1.312358e-07
orbit33          0.000000  1.876475e-03
orbit34          0.000000  4.450349e-05
orbit35          0.000000 -2.019970e-08
orbit36          0.000000  6.926389e-05
orbit37          0.000000 -2.033088e-06
orbit38          0.000000 -1.447540e-04
orbit39          0.000000 -3.945902e-06
orbit40          0.000000  0.000000e+00
orbit41          0.000000  1.044810e-04
orbit42          0.000000 -4.475955e-02
orbit43          0.000000  5.369210e-05
orbit44          0.000000 -1.305942e-02
orbit45          0.000000  0.000000e+00
orbit46          0.000000  3.342240e-05
orbit47          0.000000 -1.291187e-04
orbit48          0.000000  3.190402e-04
orbit49          0.000000 -1.703008e-05
orbit50          0.000000 -7.431787e-03
orbit51          0.000000  1.332238e-04
orbit52          0.000000 -3.027373e-04
orbit53          0.000000  5.214955e-04
orbit54          0.000000  1.036441e-05
orbit55          0.000000  2.738592e-01
orbit56          0.000000 -4.080054e-05
orbit57          0.000000 -6.842516e-05
orbit58          0.000000  3.499109e-01
orbit59          0.000000  3.534718e-04
orbit60          0.000000 -5.676449e-03
orbit61          0.000000  6.858940e-01
orbit62          0.000000 -2.577000e-03
orbit63          0.000000  6.702862e-03
orbit64          0.000000  2.521003e-03
orbit65          0.000000 -1.628283e-03
orbit66          0.000000  2.586913e-04
orbit67          0.000000  3.684151e-02
orbit68          0.000000 -8.615749e-04
orbit69          0.000000  7.878199e-02
orbit70          0.000000 -4.611361e-03
orbit71          0.000000  5.395557e-02
orbit72          0.000000 -8.765692e-03
AP               0.000000  3.161868e-01
bet              0.000000 -7.982281e-06
ecc              0.000000  1.129199e-02
eccrad           0.000000  7.408960e-02
close            0.000000 -3.850977e-02
constraint       0.000000 -1.988566e-02
coreness         0.000000  4.752049e-02
knn              0.000000  0.000000e+00
hubscore         0.000000  0.000000e+00
pagerank         0.000000 -1.970317e+00
trans            0.000000  1.175259e-01
evcent           0.000000  0.000000e+00
first            0.000000 -2.594410e-02
upto_second      0.000000  0.000000e+00
upto_third       0.000000  0.000000e+00
upto_fourth      0.000000 -8.690419e-06
upto_fifth       0.000000 -8.552765e-05
upto_sixth       0.000000 -5.749071e-07
second           0.000000  0.000000e+00
third            0.000000 -9.635382e-06
fourth           0.000000  0.000000e+00
fifth            0.000000  0.000000e+00
sixth            0.000000  4.607387e-05
ratio1           0.000000  0.000000e+00
ratio2           0.000000 -1.263726e-05
ratio3           0.000000 -1.799774e-04
ratio4           0.000000  7.868878e-04
ratio5           0.000000 -8.542113e-04
ratio6           0.000000 -7.187413e-05
selfinter        0.000000  1.565789e-02
walktrap_vertex  0.000000 -1.957996e-02
bigcom1          0.000000 -9.226916e-02
bigcom2          0.000000 -8.069835e-01
bigcom3          0.000000  4.273618e-02
bigcom4          0.000000 -8.390865e-02
bigcom6          0.000000  2.735169e+00
bigcom8          0.000000 -4.802225e-01
bigcom9          0.000000  1.184676e+00
bigcom11         0.000000  1.649827e+00
bigcom13         0.000000 -1.210939e+00
bigcom15         0.000000 -1.240048e+00
bigcom16         0.000000  7.266380e-01
bigcom21         0.000000  6.758561e-01
bigcom22         0.000000  1.292788e-01
bigcom24         0.000000  1.503359e+00
bigcom26         0.000000 -1.221864e+00
bigcom28         0.000000  1.606678e-01
bigcom30         0.000000 -4.927100e-03
bigcom31         0.000000 -7.488452e-01
bigcom32         0.000000  3.046412e-01
bigcom33         0.000000 -6.907312e-01
bigcom34         0.000000 -6.646943e-01
bigcom36         0.000000 -9.940807e-01
bigcom37         0.000000  0.000000e+00
bigcom38         0.000000  6.938948e-01
bigcom39         0.000000 -1.203705e+00
bigcom40         0.000000 -3.399191e-02
bigcom43         0.000000 -8.013378e-01
bigcom44         0.000000  1.621169e-01
bigcom46         0.000000 -9.305932e-01
bigcom47         0.000000  1.128449e+00
bigcom49         0.000000  1.197338e+00
bigcom50         0.000000  7.913997e-01
bigcom51         0.000000 -6.172913e-01
bigcom52         0.000000 -5.443345e-01
bigcom54         0.000000  1.808934e+00
bigcom56         0.000000 -7.190081e-01
bigcom62         0.000000 -4.080183e-01
bigcom66         0.000000 -6.306608e-01
bigcom68         0.000000 -7.747512e-01
bigcom69         0.000000 -7.789355e-01
bigcom71         0.000000 -1.036507e+00
bigcom72         0.000000 -8.939026e-01
bigcom73         0.000000 -4.724459e-01
bigcom74         0.000000 -8.394360e-01
bigcom75         0.000000 -4.427303e-01
bigcom76         0.000000 -5.891906e-01
bigcom77         0.000000 -7.115203e-01
bigcom79         0.000000 -5.507338e-01
bigcom80         0.000000 -6.777884e-01
bigcom82         0.000000 -8.106791e-01
bigcom83         0.000000  0.000000e+00
bigcom84         0.000000  2.502731e+00
bigcom85         0.000000 -7.273189e-01
bigcom87         0.000000 -6.373006e-01
bigcom89         0.000000 -5.145377e-01
bigcom91         0.000000 -1.310498e+00
bigcom92         0.000000 -1.068252e+00
bigcom93         0.000000  0.000000e+00
bigcom96         0.000000 -6.061235e-01
bigcom97         0.000000 -8.814110e-01
bigcom98         0.000000  1.412862e+00
bigcom99         0.000000 -2.578610e-01
bigcom101        0.000000 -5.083204e-01
bigcom104        0.000000 -1.038712e+00
bigcom106        0.000000 -7.658030e-01
bigcom109        0.000000  1.468498e+00
bigcom113        0.000000  1.524988e+00
bigcom116        0.000000 -9.222368e-01
bigcom120        0.000000 -1.840644e-01
bigcom123        0.000000  1.882868e+00
bigcom126        0.000000 -8.365558e-01
bigcom127        0.000000 -9.836584e-01
bigcom137        0.000000 -6.372337e-01
bigcom139        0.000000 -6.047998e-01
bigcom140        0.000000 -3.967627e-01
bigcom143        0.000000  1.739607e+00
bigcom145        0.000000 -8.223086e-01
bigcom146        0.000000 -6.809978e-01
bigcom147        0.000000 -9.100288e-01
bigcom149        0.000000 -1.130193e-01
bigcom153        0.000000 -6.857323e-01
bigcom154        0.000000 -1.081279e+00
bigcom156        0.000000 -6.427420e-01
bigcom157        0.000000  0.000000e+00
bigcom158        0.000000 -8.232649e-02
bigcom160        0.000000 -7.071242e-01
bigcom161        0.000000  2.216947e+00
bigcom162        0.000000 -7.028536e-01
bigcom164        0.000000  2.211392e+00
bigcom166        0.000000 -1.042942e+00
bigcom167        0.000000 -9.720140e-01
bigcom171        0.000000 -4.030920e-01
bigcom173        0.000000 -5.230259e-01
bigcom175        0.000000 -1.914699e-01
bigcom176        0.000000  1.886073e+00
bigcom177        0.000000  1.627699e+00
bigcom178        0.000000 -6.344485e-01
bigcom180        0.000000 -8.693481e-01
bigcom181        0.000000 -9.230615e-01
bigcom184        0.000000 -7.539874e-01
bigcom186        0.000000 -4.844382e-01
bigcom187        0.000000 -6.026778e-01
bigcom189        0.000000 -2.652557e-01
bigcom194        0.000000  1.349477e+00
bigcom195        0.000000 -9.093516e-01
bigcom196        0.000000 -3.598433e-01
bigcom204        0.000000 -8.501055e-01
bigcom205        0.000000  1.688537e+00
bigcom212        0.000000 -6.923065e-01
bigcom214        0.000000 -9.036364e-01
bigcom222        0.000000  2.686077e+00
bigcom223        0.000000  0.000000e+00
bigcom226        0.000000 -7.195635e-01
bigcom227        0.000000 -6.171184e-01
bigcom229        0.000000 -6.613946e-01
bigcom233        0.000000 -5.409690e-01
bigcom236        0.000000 -7.121823e-01
bigcom237        0.000000 -1.026440e+00
bigcom246        0.000000 -1.017870e+00
bigcom248        0.000000  1.492721e+00
bigcom249        0.000000 -4.943494e-01
bigcom250        0.000000 -1.330656e+00
bigcom254        0.000000 -8.154959e-01
bigcom266        0.000000  3.065304e+00
bigcom269        0.000000 -1.087099e+00
bigcom272        0.000000 -8.015155e-01
bigcom274        0.000000 -6.347606e-01
bigcom281        0.000000 -2.589454e-01
bigcom291        0.000000 -5.877501e-01
bigcom292        0.000000 -5.533744e-01
bigcom295        0.000000 -2.199960e-01
bigcom299        0.000000 -1.316606e-01
bigcom301        0.000000 -6.675203e-01
bigcom306        0.000000 -8.050547e-01
bigcom309        0.000000 -7.318977e-01
bigcom314        0.000000 -6.762889e-01
bigcom321        0.000000 -1.083404e+00
bigcom341        0.000000 -3.743412e-01
bigcom350        0.000000 -1.290787e+00
bigcom353        0.000000 -9.690857e-01
bigcom359        0.000000 -9.552545e-01
bigcom363        0.000000  0.000000e+00
bigcom365        0.000000 -4.117082e-01
bigcom385        0.000000  2.283899e+00
bigcom386        0.000000 -2.325172e+00
bigcom408        0.000000  1.283984e+00
bigcom412        0.000000 -6.628927e-01
bigcom480        0.000000  1.607200e+00
spin_vertex      0.000000 -1.782354e-02
membership_s1    0.000000 -3.570770e-03
membership_s3    0.000000 -1.244718e+00
membership_s4    0.000000  1.135114e-01
membership_s5    0.000000  1.651167e-01
membership_s6    0.000000  1.154170e-01
membership_s7    0.000000  1.817944e-01
membership_s8    0.000000 -1.025876e+00
membership_s9    0.000000  7.201982e-01
membership_s11   0.000000  4.613052e-01
membership_s12   0.000000  5.667915e-01
membership_s14   0.000000 -1.245233e+00
membership_s15   0.000000 -4.435039e-01
membership_s16   0.000000  8.265695e-01
membership_s17   0.000000  8.108056e-01
membership_s18   0.000000 -2.751266e-01
membership_s20   0.000000  1.256396e+00
membership_s21   0.000000 -5.332587e-01
membership_s22   0.000000 -1.105747e+00
membership_s24   0.000000 -1.447781e+00
membership_s25   0.000000 -9.523413e-01
membership_s26   0.000000  1.920253e-02
membership_s27   0.000000  7.352784e-02
membership_s28   0.000000 -1.069886e+00
membership_s30   0.000000 -8.401096e-02
membership_s31   0.000000  1.834624e-01
membership_s32   0.000000 -6.614386e-02
membership_s33   0.000000 -8.251061e-01
membership_s36   0.000000  2.738185e-01
membership_s37   0.000000  1.557035e-01
V1               0.000000 -1.520689e-02
V2               0.000000 -5.008771e-01
pdi              0.000000 -1.904510e+03
adhesion         0.000000 -4.051452e-06
cohesion         0.000000  3.747168e-06
inner            0.000000  7.197793e-06
outer            0.000000  0.000000e+00
ioratio          0.000000 -4.508042e-01
comsize          0.000000  0.000000e+00
[1] "Dataset: low_C Model GBM, run: 9 of 10 2015-06-18 12:26:02"
Iter   TrainDeviance   ValidDeviance   StepSize   Improve
     1        0.3486            -nan     0.0100   -0.0000
     2        0.3477            -nan     0.0100   -0.0000
     3        0.3470            -nan     0.0100   -0.0000
     4        0.3463            -nan     0.0100   -0.0001
     5        0.3456            -nan     0.0100   -0.0000
     6        0.3448            -nan     0.0100    0.0000
     7        0.3441            -nan     0.0100    0.0000
     8        0.3433            -nan     0.0100    0.0001
     9        0.3428            -nan     0.0100   -0.0000
    10        0.3421            -nan     0.0100   -0.0000
    20        0.3355            -nan     0.0100   -0.0001
    25        0.3325            -nan     0.0100   -0.0000

[1] "GBM variable coefficients"
                            var   rel.inf
pagerank               pagerank 5.9962383
ratio5                   ratio5 4.6537730
bet                         bet 3.7779500
ioratio                 ioratio 3.7293988
ratio2                   ratio2 3.3318329
graph12                 graph12 2.6399912
V2                           V2 2.6239860
orbit18                 orbit18 2.4079768
orbit52                 orbit52 2.3091846
comsize                 comsize 2.1860035
orbit30                 orbit30 2.1516320
inner                     inner 2.0571310
orbit36                 orbit36 2.0564548
orbit5                   orbit5 2.0555184
graph10                 graph10 1.9193984
graph14                 graph14 1.8666273
ratio3                   ratio3 1.8534275
cohesion               cohesion 1.7588258
V1                           V1 1.6959995
fourth                   fourth 1.6767740
orbit17                 orbit17 1.6079466
graph17                 graph17 1.5160690
orbit19                 orbit19 1.5014379
sixth                     sixth 1.4781411
ratio4                   ratio4 1.4041677
ratio6                   ratio6 1.3881282
graph16                 graph16 1.3781157
upto_third           upto_third 1.2339342
outer                     outer 1.1975100
knn                         knn 1.1527062
orbit27                 orbit27 1.1223610
graph1                   graph1 1.1001765
graph13                 graph13 1.0771138
third                     third 1.0555729
orbit26                 orbit26 1.0550116
orbit51                 orbit51 1.0527051
adhesion               adhesion 1.0374736
ratio1                   ratio1 1.0289362
hubscore               hubscore 1.0230948
graph7                   graph7 0.9892029
graph23                 graph23 0.9805968
orbit57                 orbit57 0.9553354
upto_sixth           upto_sixth 0.9256258
orbit56                 orbit56 0.8901290
graph20                 graph20 0.8646597
orbit35                 orbit35 0.8436273
graph6                   graph6 0.8211328
graph19                 graph19 0.8204934
fifth                     fifth 0.7910852
orbit16                 orbit16 0.7581302
graph9                   graph9 0.7350837
membership_s7     membership_s7 0.6911568
constraint           constraint 0.6821661
orbit32                 orbit32 0.6709879
graph2                   graph2 0.6634404
ecc                         ecc 0.5239730
close                     close 0.4706315
orbit13                 orbit13 0.4586620
bigcom21               bigcom21 0.4472244
orbit40                 orbit40 0.4240812
graph18                 graph18 0.4192997
orbit46                 orbit46 0.4129835
orbit48                 orbit48 0.4056694
graph5                   graph5 0.3753147
orbit47                 orbit47 0.3669561
orbit9                   orbit9 0.3618930
orbit12                 orbit12 0.3544515
orbit53                 orbit53 0.3512780
orbit39                 orbit39 0.3284054
membership_s32   membership_s32 0.3132957
bigcom9                 bigcom9 0.3015161
walktrap_vertex walktrap_vertex 0.2961681
spin_vertex         spin_vertex 0.2859107
orbit66                 orbit66 0.2789201
orbit50                 orbit50 0.2665612
graph15                 graph15 0.2657212
orbit24                 orbit24 0.2606360
graph22                 graph22 0.2388175
upto_fifth           upto_fifth 0.1889344
bigcom28               bigcom28 0.1760532
graph3                   graph3 0.1749733
orbit63                 orbit63 0.1717861
graph26                 graph26 0.1644980
orbit31                 orbit31 0.1590493
selfinter             selfinter 0.1569725
orbit38                 orbit38 0.1543644
orbit64                 orbit64 0.1522257
orbit20                 orbit20 0.1512242
graph21                 graph21 0.1429422
trans                     trans 0.1384620
graph24                 graph24 0.1318399
membership_s36   membership_s36 0.1301694
membership_s21   membership_s21 0.1269732
orbit28                 orbit28 0.1215903
membership_s30   membership_s30 0.1079930
graph0                   graph0 0.0000000
graph4                   graph4 0.0000000
graph8                   graph8 0.0000000
graph11                 graph11 0.0000000
graph25                 graph25 0.0000000
graph27                 graph27 0.0000000
graph28                 graph28 0.0000000
graph29                 graph29 0.0000000
orbit0                   orbit0 0.0000000
orbit1                   orbit1 0.0000000
orbit2                   orbit2 0.0000000
orbit3                   orbit3 0.0000000
orbit4                   orbit4 0.0000000
orbit6                   orbit6 0.0000000
orbit7                   orbit7 0.0000000
orbit8                   orbit8 0.0000000
orbit10                 orbit10 0.0000000
orbit11                 orbit11 0.0000000
orbit14                 orbit14 0.0000000
orbit15                 orbit15 0.0000000
orbit21                 orbit21 0.0000000
orbit22                 orbit22 0.0000000
orbit23                 orbit23 0.0000000
orbit25                 orbit25 0.0000000
orbit29                 orbit29 0.0000000
orbit33                 orbit33 0.0000000
orbit34                 orbit34 0.0000000
orbit37                 orbit37 0.0000000
orbit41                 orbit41 0.0000000
orbit42                 orbit42 0.0000000
orbit43                 orbit43 0.0000000
orbit44                 orbit44 0.0000000
orbit45                 orbit45 0.0000000
orbit49                 orbit49 0.0000000
orbit54                 orbit54 0.0000000
orbit55                 orbit55 0.0000000
orbit58                 orbit58 0.0000000
orbit59                 orbit59 0.0000000
orbit60                 orbit60 0.0000000
orbit61                 orbit61 0.0000000
orbit62                 orbit62 0.0000000
orbit65                 orbit65 0.0000000
orbit67                 orbit67 0.0000000
orbit68                 orbit68 0.0000000
orbit69                 orbit69 0.0000000
orbit70                 orbit70 0.0000000
orbit71                 orbit71 0.0000000
orbit72                 orbit72 0.0000000
AP                           AP 0.0000000
eccrad                   eccrad 0.0000000
coreness               coreness 0.0000000
evcent                   evcent 0.0000000
first                     first 0.0000000
upto_second         upto_second 0.0000000
upto_fourth         upto_fourth 0.0000000
second                   second 0.0000000
bigcom1                 bigcom1 0.0000000
bigcom2                 bigcom2 0.0000000
bigcom3                 bigcom3 0.0000000
bigcom4                 bigcom4 0.0000000
bigcom6                 bigcom6 0.0000000
bigcom8                 bigcom8 0.0000000
bigcom11               bigcom11 0.0000000
bigcom13               bigcom13 0.0000000
bigcom15               bigcom15 0.0000000
bigcom16               bigcom16 0.0000000
bigcom22               bigcom22 0.0000000
bigcom24               bigcom24 0.0000000
bigcom26               bigcom26 0.0000000
bigcom30               bigcom30 0.0000000
bigcom31               bigcom31 0.0000000
bigcom32               bigcom32 0.0000000
bigcom33               bigcom33 0.0000000
bigcom34               bigcom34 0.0000000
bigcom36               bigcom36 0.0000000
bigcom37               bigcom37 0.0000000
bigcom38               bigcom38 0.0000000
bigcom39               bigcom39 0.0000000
bigcom40               bigcom40 0.0000000
bigcom43               bigcom43 0.0000000
bigcom44               bigcom44 0.0000000
bigcom46               bigcom46 0.0000000
bigcom47               bigcom47 0.0000000
bigcom49               bigcom49 0.0000000
bigcom50               bigcom50 0.0000000
bigcom51               bigcom51 0.0000000
bigcom52               bigcom52 0.0000000
bigcom54               bigcom54 0.0000000
bigcom56               bigcom56 0.0000000
bigcom62               bigcom62 0.0000000
bigcom66               bigcom66 0.0000000
bigcom68               bigcom68 0.0000000
bigcom69               bigcom69 0.0000000
bigcom71               bigcom71 0.0000000
bigcom72               bigcom72 0.0000000
bigcom73               bigcom73 0.0000000
bigcom74               bigcom74 0.0000000
bigcom75               bigcom75 0.0000000
bigcom76               bigcom76 0.0000000
bigcom77               bigcom77 0.0000000
bigcom79               bigcom79 0.0000000
bigcom80               bigcom80 0.0000000
bigcom82               bigcom82 0.0000000
bigcom83               bigcom83 0.0000000
bigcom84               bigcom84 0.0000000
bigcom85               bigcom85 0.0000000
bigcom87               bigcom87 0.0000000
bigcom89               bigcom89 0.0000000
bigcom91               bigcom91 0.0000000
bigcom92               bigcom92 0.0000000
bigcom93               bigcom93 0.0000000
bigcom96               bigcom96 0.0000000
bigcom97               bigcom97 0.0000000
bigcom98               bigcom98 0.0000000
bigcom99               bigcom99 0.0000000
bigcom101             bigcom101 0.0000000
bigcom104             bigcom104 0.0000000
bigcom106             bigcom106 0.0000000
bigcom109             bigcom109 0.0000000
bigcom113             bigcom113 0.0000000
bigcom116             bigcom116 0.0000000
bigcom120             bigcom120 0.0000000
bigcom123             bigcom123 0.0000000
bigcom126             bigcom126 0.0000000
bigcom127             bigcom127 0.0000000
bigcom137             bigcom137 0.0000000
bigcom139             bigcom139 0.0000000
bigcom140             bigcom140 0.0000000
bigcom143             bigcom143 0.0000000
bigcom145             bigcom145 0.0000000
bigcom146             bigcom146 0.0000000
bigcom147             bigcom147 0.0000000
bigcom149             bigcom149 0.0000000
bigcom153             bigcom153 0.0000000
bigcom154             bigcom154 0.0000000
bigcom156             bigcom156 0.0000000
bigcom157             bigcom157 0.0000000
bigcom158             bigcom158 0.0000000
bigcom160             bigcom160 0.0000000
bigcom161             bigcom161 0.0000000
bigcom162             bigcom162 0.0000000
bigcom164             bigcom164 0.0000000
bigcom166             bigcom166 0.0000000
bigcom167             bigcom167 0.0000000
bigcom171             bigcom171 0.0000000
bigcom173             bigcom173 0.0000000
bigcom175             bigcom175 0.0000000
bigcom176             bigcom176 0.0000000
bigcom177             bigcom177 0.0000000
bigcom178             bigcom178 0.0000000
bigcom180             bigcom180 0.0000000
bigcom181             bigcom181 0.0000000
bigcom184             bigcom184 0.0000000
bigcom186             bigcom186 0.0000000
bigcom187             bigcom187 0.0000000
bigcom189             bigcom189 0.0000000
bigcom194             bigcom194 0.0000000
bigcom195             bigcom195 0.0000000
bigcom196             bigcom196 0.0000000
bigcom204             bigcom204 0.0000000
bigcom205             bigcom205 0.0000000
bigcom212             bigcom212 0.0000000
bigcom214             bigcom214 0.0000000
bigcom222             bigcom222 0.0000000
bigcom223             bigcom223 0.0000000
bigcom226             bigcom226 0.0000000
bigcom227             bigcom227 0.0000000
bigcom229             bigcom229 0.0000000
bigcom233             bigcom233 0.0000000
bigcom236             bigcom236 0.0000000
bigcom237             bigcom237 0.0000000
bigcom246             bigcom246 0.0000000
bigcom248             bigcom248 0.0000000
bigcom249             bigcom249 0.0000000
bigcom250             bigcom250 0.0000000
bigcom254             bigcom254 0.0000000
bigcom266             bigcom266 0.0000000
bigcom269             bigcom269 0.0000000
bigcom272             bigcom272 0.0000000
bigcom274             bigcom274 0.0000000
bigcom281             bigcom281 0.0000000
bigcom291             bigcom291 0.0000000
bigcom292             bigcom292 0.0000000
bigcom295             bigcom295 0.0000000
bigcom299             bigcom299 0.0000000
bigcom301             bigcom301 0.0000000
bigcom306             bigcom306 0.0000000
bigcom309             bigcom309 0.0000000
bigcom314             bigcom314 0.0000000
bigcom321             bigcom321 0.0000000
bigcom341             bigcom341 0.0000000
bigcom350             bigcom350 0.0000000
bigcom353             bigcom353 0.0000000
bigcom359             bigcom359 0.0000000
bigcom363             bigcom363 0.0000000
bigcom365             bigcom365 0.0000000
bigcom385             bigcom385 0.0000000
bigcom386             bigcom386 0.0000000
bigcom408             bigcom408 0.0000000
bigcom412             bigcom412 0.0000000
bigcom480             bigcom480 0.0000000
membership_s1     membership_s1 0.0000000
membership_s3     membership_s3 0.0000000
membership_s4     membership_s4 0.0000000
membership_s5     membership_s5 0.0000000
membership_s6     membership_s6 0.0000000
membership_s8     membership_s8 0.0000000
membership_s9     membership_s9 0.0000000
membership_s11   membership_s11 0.0000000
membership_s12   membership_s12 0.0000000
membership_s14   membership_s14 0.0000000
membership_s15   membership_s15 0.0000000
membership_s16   membership_s16 0.0000000
membership_s17   membership_s17 0.0000000
membership_s18   membership_s18 0.0000000
membership_s20   membership_s20 0.0000000
membership_s22   membership_s22 0.0000000
membership_s24   membership_s24 0.0000000
membership_s25   membership_s25 0.0000000
membership_s26   membership_s26 0.0000000
membership_s27   membership_s27 0.0000000
membership_s28   membership_s28 0.0000000
membership_s31   membership_s31 0.0000000
membership_s33   membership_s33 0.0000000
membership_s37   membership_s37 0.0000000
pdi                         pdi 0.0000000
[1] "Dataset: low_C Model RF, run: 9 of 10 2015-06-18 12:26:15"
     |      Out-of-bag   |
Tree |      MSE  %Var(y) |
   1 |  0.08206   203.26 |
   2 |   0.0807   199.91 |
   3 |  0.07338   181.77 |
   4 |  0.06958   172.35 |
   5 |  0.06608   163.69 |
   6 |  0.06513   161.33 |
   7 |  0.06258   155.01 |
   8 |  0.06026   149.26 |
   9 |  0.05868   145.35 |
  10 |  0.05715   141.57 |
  11 |  0.05604   138.81 |
  12 |  0.05464   135.34 |
  13 |  0.05415   134.12 |
  14 |  0.05322   131.84 |
  15 |  0.05274   130.64 |
  16 |  0.05227   129.48 |
  17 |  0.05203   128.88 |
  18 |  0.05136   127.22 |
  19 |  0.05087   126.01 |
  20 |  0.05055   125.21 |
  21 |  0.05021   124.37 |
  22 |  0.04993   123.67 |
  23 |  0.04978   123.31 |
  24 |  0.04941   122.38 |
  25 |  0.04917   121.81 |
  26 |  0.04901   121.41 |
  27 |  0.04894   121.22 |
  28 |  0.04878   120.84 |
  29 |  0.04857   120.31 |
  30 |  0.04837   119.82 |
  31 |  0.04822   119.44 |
  32 |   0.0482   119.40 |
  33 |  0.04805   119.03 |
  34 |  0.04795   118.77 |
  35 |  0.04793   118.72 |
  36 |  0.04784   118.51 |
  37 |  0.04777   118.32 |
  38 |  0.04778   118.34 |
  39 |  0.04774   118.26 |
  40 |  0.04769   118.13 |
  41 |  0.04761   117.94 |
  42 |  0.04749   117.63 |
  43 |  0.04743   117.50 |
  44 |  0.04733   117.23 |
  45 |  0.04732   117.22 |
  46 |  0.04727   117.10 |
  47 |  0.04718   116.87 |
  48 |  0.04719   116.88 |
  49 |  0.04715   116.79 |
  50 |  0.04712   116.71 |
  51 |  0.04715   116.79 |
  52 |  0.04713   116.73 |
  53 |  0.04709   116.63 |
  54 |  0.04704   116.53 |
  55 |  0.04708   116.61 |
  56 |  0.04706   116.57 |
  57 |  0.04707   116.60 |
  58 |  0.04703   116.50 |
  59 |  0.04702   116.46 |
  60 |  0.04696   116.33 |
  61 |  0.04693   116.25 |
  62 |  0.04692   116.22 |
  63 |  0.04691   116.21 |
  64 |   0.0469   116.18 |
  65 |  0.04686   116.06 |
  66 |   0.0468   115.91 |
  67 |  0.04673   115.76 |
  68 |  0.04671   115.69 |
  69 |  0.04665   115.55 |
  70 |  0.04664   115.53 |
  71 |   0.0466   115.43 |
  72 |  0.04658   115.37 |
  73 |  0.04656   115.33 |
  74 |  0.04649   115.17 |
  75 |  0.04648   115.13 |
  76 |  0.04648   115.14 |
  77 |  0.04652   115.22 |
  78 |   0.0465   115.19 |
  79 |  0.04652   115.23 |
  80 |  0.04645   115.05 |
  81 |  0.04644   115.03 |
  82 |  0.04645   115.05 |
  83 |  0.04641   114.97 |
  84 |  0.04646   115.07 |
  85 |  0.04638   114.88 |
  86 |  0.04634   114.79 |
  87 |  0.04634   114.77 |
  88 |  0.04637   114.85 |
  89 |  0.04637   114.87 |
  90 |  0.04639   114.92 |
  91 |   0.0464   114.94 |
  92 |  0.04641   114.96 |
  93 |  0.04639   114.92 |
  94 |  0.04638   114.87 |
  95 |  0.04638   114.88 |
  96 |  0.04641   114.95 |
  97 |  0.04638   114.88 |
  98 |  0.04638   114.89 |
  99 |  0.04638   114.90 |
 100 |  0.04634   114.79 |
[1] "Random Forest variable coefficients"
                      %IncMSE IncNodePurity
graph5           1.382797e-03  6.444195e-01
graph6           4.350194e-03  1.208205e+00
graph7           6.347686e-04  3.856071e-01
graph8           2.729819e-05  2.672612e-01
graph9           5.428864e-03  1.419346e+00
graph10          1.012758e-02  2.130943e+00
graph11          1.402903e-02  1.846561e+00
graph12          5.969876e-03  1.386784e+00
graph13          5.569284e-03  1.787453e+00
graph14          6.566373e-03  1.471435e+00
graph15          5.560277e-03  1.180631e+00
graph16          1.362415e-02  2.127762e+00
graph17          6.232992e-03  1.447054e+00
graph18          1.717278e-03  2.541143e-01
graph19          8.262179e-03  1.927732e+00
graph20          2.582290e-03  6.785115e-01
graph21          3.473666e-03  5.738734e-01
graph22          4.126403e-04  3.028103e-01
graph23          4.083549e-03  1.461827e+00
graph24          1.561232e-03  3.916295e-01
graph25          1.107893e-03  5.465287e-01
graph26          4.451258e-04  3.025005e-01
graph27          4.561906e-04  1.922496e-01
graph28          0.000000e+00  1.179612e-18
graph29         -7.744691e-06  1.362697e-02
orbit0           5.646860e-04  1.839755e-01
orbit1           5.723350e-03  1.301866e+00
orbit2           6.005788e-04  3.990778e-01
orbit3           1.820342e-05  1.271677e-01
orbit4           8.604271e-03  1.401317e+00
orbit5           1.117278e-02  1.435219e+00
orbit6           6.527399e-03  1.665600e+00
orbit7           2.960235e-04  1.955876e-01
orbit8           1.599426e-03  5.302231e-01
orbit9           3.615976e-03  1.119470e+00
orbit10          2.074296e-04  1.406066e-01
orbit11          1.919341e-04  3.703475e-01
orbit12          6.089454e-04  3.900171e-01
orbit13          2.687417e-05  6.314552e-02
orbit14         -8.157253e-06  1.307409e-01
orbit15          6.833845e-03  1.618617e+00
orbit16          1.374749e-02  1.527046e+00
orbit17          2.062873e-02  1.861179e+00
orbit18          1.453173e-02  4.360701e+00
orbit19          6.898603e-03  1.474753e+00
orbit20          8.824016e-03  1.419158e+00
orbit21          3.924256e-03  7.615177e-01
orbit22          9.538992e-03  1.419257e+00
orbit23          8.263531e-05  6.625444e-02
orbit24          6.913176e-03  1.750652e+00
orbit25          5.672426e-04  2.171799e-01
orbit26          2.117079e-03  3.405061e-01
orbit27          8.425737e-03  2.201726e+00
orbit28          7.049362e-03  1.220910e+00
orbit29          8.262383e-04  3.318387e-01
orbit30          2.082304e-03  6.451089e-01
orbit31          6.301672e-03  1.383407e+00
orbit32          1.778082e-03  4.023635e-01
orbit33          1.420736e-04  6.776446e-02
orbit34          7.052347e-03  1.205922e+00
orbit35          9.525799e-03  2.179054e+00
orbit36          3.229848e-03  1.433207e+00
orbit37          4.298714e-03  7.735821e-01
orbit38          2.631396e-03  7.418134e-01
orbit39          8.153454e-03  1.449060e+00
orbit40          9.017062e-04  2.210128e-01
orbit41          1.755491e-04  1.718060e-01
orbit42         -3.790838e-05  5.349429e-02
orbit43          6.304753e-04  3.542951e-01
orbit44          3.263552e-05  1.931867e-01
orbit45          1.117427e-02  2.017505e+00
orbit46          8.366120e-04  3.746155e-01
orbit47          6.191279e-04  3.804479e-01
orbit48          6.224801e-04  5.270785e-01
orbit49          2.067895e-03  7.215864e-01
orbit50          8.888999e-05  4.255531e-01
orbit51          2.901121e-03  6.093206e-01
orbit52          1.422373e-03  3.364549e-01
orbit53          2.550661e-03  3.262771e-01
orbit54          5.214957e-04  3.699530e-01
orbit55          3.057927e-05  2.009285e-02
orbit56          5.550162e-03  1.336740e+00
orbit57          4.019450e-04  3.491119e-01
orbit58          2.811025e-04  2.845473e-01
orbit59          1.137101e-03  3.752997e-01
orbit60          8.718261e-05  6.112331e-02
orbit61          2.452190e-06  4.507002e-01
orbit62          1.472969e-03  6.057473e-01
orbit63          5.979964e-04  5.856226e-01
orbit64          4.265141e-04  4.340170e-01
orbit65          6.984249e-04  2.294489e-01
orbit66          2.200820e-04  2.317093e-01
orbit67          6.750786e-06  5.920054e-02
orbit68          2.237614e-04  1.373861e-01
orbit69         -2.200249e-07  1.087849e-02
orbit70          3.955807e-05  1.125249e-01
orbit71         -4.345937e-06  2.059187e-02
orbit72          0.000000e+00  8.853946e-03
AP              -1.088074e-05  8.912513e-02
bet              1.181692e-02  3.097386e+00
ecc              5.002160e-04  1.017608e-01
eccrad           3.259637e-04  2.365289e-01
close            6.120297e-03  1.077510e+00
constraint       1.827291e-03  1.216279e+00
coreness         8.496456e-04  6.207605e-01
knn              1.715765e-02  2.515861e+00
hubscore         5.394580e-03  1.313650e+00
pagerank         9.519073e-03  5.786196e+00
trans            2.359752e-04  4.468064e-01
evcent           4.534173e-03  1.579259e+00
first            2.190559e-04  2.374740e-01
upto_second      5.118951e-03  1.225950e+00
upto_third       9.240505e-03  1.324401e+00
upto_fourth      8.183100e-03  1.168733e+00
upto_fifth       2.513649e-03  9.836462e-01
upto_sixth       4.400621e-03  1.768330e+00
second           4.045534e-03  9.543137e-01
third            6.134480e-03  1.567901e+00
fourth           6.342808e-03  3.104416e+00
fifth            4.534695e-03  2.518449e+00
sixth            7.953782e-03  2.402123e+00
ratio1           1.372182e-02  1.929235e+00
ratio2           5.750211e-03  3.918777e+00
ratio3           7.699682e-03  3.084042e+00
ratio4           1.514628e-02  2.679813e+00
ratio5           3.799042e-03  3.929030e+00
ratio6           1.276463e-02  2.634301e+00
selfinter        1.769079e-04  3.996378e-01
walktrap_vertex  1.404649e-03  8.937111e-01
bigcom1          1.959797e-04  1.625332e-01
bigcom2         -2.353334e-06  3.870781e-01
bigcom3          1.394945e-04  3.678629e-01
bigcom4          2.282956e-04  1.600458e-01
bigcom6         -1.033476e-05  8.736411e-01
bigcom8         -1.983117e-05  7.943570e-02
bigcom9         -6.087260e-05  4.301875e-01
bigcom11         2.740981e-05  4.476803e-01
bigcom13         0.000000e+00  0.000000e+00
bigcom15         0.000000e+00  5.551115e-19
bigcom16        -3.927712e-05  2.104712e-01
bigcom21         3.345813e-04  6.287023e-01
bigcom22        -1.867895e-05  2.644830e-01
bigcom24        -1.516054e-06  5.009485e-01
bigcom26         0.000000e+00  1.110223e-18
bigcom28         2.680748e-04  5.535438e-01
bigcom30         1.341241e-05  2.481342e-01
bigcom31         0.000000e+00  0.000000e+00
bigcom32         1.031766e-05  3.643638e-01
bigcom33         0.000000e+00  0.000000e+00
bigcom34         0.000000e+00  0.000000e+00
bigcom36         0.000000e+00  5.551115e-19
bigcom37         0.000000e+00  0.000000e+00
bigcom38        -1.960169e-05  5.277295e-01
bigcom39         0.000000e+00  0.000000e+00
bigcom40         2.283258e-04  3.130412e-01
bigcom43         0.000000e+00  0.000000e+00
bigcom44         4.481271e-05  6.134294e-02
bigcom46         0.000000e+00  1.110223e-18
bigcom47        -7.581727e-05  2.653619e-01
bigcom49        -1.081931e-06  5.106922e-02
bigcom50         0.000000e+00  0.000000e+00
bigcom51         0.000000e+00  5.551115e-19
bigcom52         0.000000e+00  0.000000e+00
bigcom54        -2.377678e-05  4.928098e-01
bigcom56         0.000000e+00  0.000000e+00
bigcom62         0.000000e+00  0.000000e+00
bigcom66         0.000000e+00  0.000000e+00
bigcom68         0.000000e+00  0.000000e+00
bigcom69         0.000000e+00  1.110223e-18
bigcom71         0.000000e+00  2.220446e-18
bigcom72         0.000000e+00  0.000000e+00
bigcom73         0.000000e+00  0.000000e+00
bigcom74         0.000000e+00  0.000000e+00
bigcom75         0.000000e+00  0.000000e+00
bigcom76         0.000000e+00  0.000000e+00
bigcom77         0.000000e+00  0.000000e+00
bigcom79         0.000000e+00  2.775558e-19
bigcom80         0.000000e+00  0.000000e+00
bigcom82         0.000000e+00  0.000000e+00
bigcom83         0.000000e+00  1.110223e-18
bigcom84         1.258936e-05  8.903013e-01
bigcom85         0.000000e+00  1.110223e-18
bigcom87         0.000000e+00  0.000000e+00
bigcom89         0.000000e+00  0.000000e+00
bigcom91         0.000000e+00  0.000000e+00
bigcom92         0.000000e+00  0.000000e+00
bigcom93         0.000000e+00  0.000000e+00
bigcom96         0.000000e+00  5.551115e-19
bigcom97         0.000000e+00  0.000000e+00
bigcom98         1.459770e-05  5.996242e-01
bigcom99         0.000000e+00  5.551115e-19
bigcom101        0.000000e+00  2.220446e-18
bigcom104        0.000000e+00  2.775558e-19
bigcom106        0.000000e+00  0.000000e+00
bigcom109        3.445297e-05  5.620434e-01
bigcom113       -4.824521e-05  4.717142e-01
bigcom116        0.000000e+00  1.110223e-18
bigcom120        0.000000e+00  0.000000e+00
bigcom123       -2.660167e-05  5.784965e-01
bigcom126        0.000000e+00  2.775558e-19
bigcom127        0.000000e+00  0.000000e+00
bigcom137        0.000000e+00  0.000000e+00
bigcom139        0.000000e+00  0.000000e+00
bigcom140        3.259747e-05  5.719298e-01
bigcom143       -1.072570e-06  3.522007e-01
bigcom145        0.000000e+00  0.000000e+00
bigcom146        0.000000e+00  0.000000e+00
bigcom147        0.000000e+00  0.000000e+00
bigcom149        0.000000e+00  0.000000e+00
bigcom153        1.823849e-06  3.295663e-01
bigcom154        0.000000e+00  5.551115e-19
bigcom156        0.000000e+00  5.551115e-19
bigcom157        0.000000e+00  0.000000e+00
bigcom158        0.000000e+00  2.775558e-19
bigcom160        0.000000e+00  0.000000e+00
bigcom161       -1.751729e-05  5.944713e-01
bigcom162        0.000000e+00  0.000000e+00
bigcom164       -3.701542e-05  5.047188e-01
bigcom166        0.000000e+00  0.000000e+00
bigcom167        0.000000e+00  8.326673e-19
bigcom171        0.000000e+00  0.000000e+00
bigcom173        0.000000e+00  0.000000e+00
bigcom175        0.000000e+00  2.220446e-18
bigcom176        0.000000e+00  2.775558e-19
bigcom177       -1.949427e-05  4.178903e-01
bigcom178        0.000000e+00  0.000000e+00
bigcom180        0.000000e+00  5.551115e-19
bigcom181        0.000000e+00  0.000000e+00
bigcom184        0.000000e+00  0.000000e+00
bigcom186        0.000000e+00  2.775558e-19
bigcom187        0.000000e+00  1.110223e-18
bigcom189        0.000000e+00  0.000000e+00
bigcom194       -3.452382e-05  6.567816e-01
bigcom195        0.000000e+00  1.165734e-17
bigcom196        0.000000e+00  0.000000e+00
bigcom204        0.000000e+00  5.551115e-19
bigcom205        4.366267e-05  4.912060e-01
bigcom212        0.000000e+00  0.000000e+00
bigcom214        0.000000e+00  0.000000e+00
bigcom222       -9.746867e-06  6.887484e-01
bigcom223        0.000000e+00  0.000000e+00
bigcom226        0.000000e+00  0.000000e+00
bigcom227        0.000000e+00  2.775558e-19
bigcom229        0.000000e+00  0.000000e+00
bigcom233        0.000000e+00  0.000000e+00
bigcom236        0.000000e+00  0.000000e+00
bigcom237        0.000000e+00  2.775558e-19
bigcom246        0.000000e+00  1.665335e-18
bigcom248        1.169835e-05  4.616829e-01
bigcom249        0.000000e+00  0.000000e+00
bigcom250        0.000000e+00  5.551115e-19
bigcom254        0.000000e+00  0.000000e+00
bigcom266        4.347515e-06  7.782406e-01
bigcom269        0.000000e+00  0.000000e+00
bigcom272        0.000000e+00  0.000000e+00
bigcom274        0.000000e+00  6.591949e-19
bigcom281        0.000000e+00  0.000000e+00
bigcom291        0.000000e+00  0.000000e+00
bigcom292        0.000000e+00  0.000000e+00
bigcom295        0.000000e+00  0.000000e+00
bigcom299        0.000000e+00  0.000000e+00
bigcom301        0.000000e+00  0.000000e+00
bigcom306        0.000000e+00  2.775558e-19
bigcom309        0.000000e+00  0.000000e+00
bigcom314        0.000000e+00  0.000000e+00
bigcom321        0.000000e+00  0.000000e+00
bigcom341        0.000000e+00  0.000000e+00
bigcom350        0.000000e+00  6.938894e-20
bigcom353        0.000000e+00  0.000000e+00
bigcom359        0.000000e+00  0.000000e+00
bigcom363        0.000000e+00  8.326673e-19
bigcom365        0.000000e+00  0.000000e+00
bigcom385       -9.917137e-06  4.576107e-01
bigcom386        0.000000e+00  0.000000e+00
bigcom408       -1.238228e-05  1.220198e-01
bigcom412        0.000000e+00  2.775558e-19
bigcom480       -2.062479e-05  5.254690e-01
spin_vertex      1.088312e-03  7.867101e-01
membership_s1    8.968786e-05  1.894575e-01
membership_s3    0.000000e+00  2.775558e-19
membership_s4    1.413864e-04  3.396428e-01
membership_s5    5.448641e-05  2.827466e-01
membership_s6    7.241035e-04  3.796008e-01
membership_s7    1.458978e-04  6.596335e-01
membership_s8    0.000000e+00  5.551115e-19
membership_s9   -1.901698e-05  8.014051e-02
membership_s11  -3.943855e-05  2.452161e-01
membership_s12   8.349321e-05  7.549976e-01
membership_s14   0.000000e+00  1.110223e-18
membership_s15  -3.284364e-05  9.993121e-02
membership_s16   6.365671e-05  4.231121e-01
membership_s17   2.329327e-05  3.443775e-01
membership_s18   4.251701e-06  2.438295e-02
membership_s20  -7.510752e-05  3.462009e-01
membership_s21  -2.106496e-05  3.811135e-01
membership_s22   4.395604e-06  8.750000e-03
membership_s24  -8.680394e-08  1.313891e-01
membership_s25   0.000000e+00  1.665335e-18
membership_s26   0.000000e+00  4.163336e-19
membership_s27   1.524208e-04  4.913594e-01
membership_s28   0.000000e+00  0.000000e+00
membership_s30   1.949281e-04  3.882044e-01
membership_s31   3.273945e-05  3.819821e-01
membership_s32   8.483117e-05  4.638830e-01
membership_s33   0.000000e+00  0.000000e+00
membership_s36   2.058956e-04  6.692405e-01
membership_s37  -2.621779e-05  2.198035e-01
V1               7.139773e-03  4.742253e+00
V2               6.898873e-03  5.568755e+00
pdi              1.108952e-05  4.288847e-02
adhesion         9.369066e-03  4.084508e+00
cohesion         1.123386e-02  4.978939e+00
inner            1.222412e-02  3.601626e+00
outer            4.407223e-03  4.079534e+00
ioratio          1.030960e-02  4.049827e+00
comsize          5.178137e-03  3.985962e+00
[1] "Dataset: low_C Model GLM, run: 9 of 10 2015-06-18 12:29:07"
[1] "glmnet variable coefficients"
                    [,1]          [,2]
(Intercept)     -3.12352 -3.482907e+00
graph0           0.00000 -2.431730e-02
graph1           0.00000 -3.175363e-08
graph2           0.00000 -3.126579e-02
graph3           0.00000  1.421157e-09
graph4           0.00000  0.000000e+00
graph5           0.00000  5.253553e-04
graph6           0.00000  0.000000e+00
graph7           0.00000  7.525499e-04
graph8           0.00000  3.039196e-01
graph9           0.00000  1.881234e-07
graph10          0.00000  0.000000e+00
graph11          0.00000 -4.917592e-11
graph12          0.00000  0.000000e+00
graph13          0.00000 -5.066116e-06
graph14          0.00000 -3.642031e-09
graph15          0.00000  1.253130e-04
graph16          0.00000 -4.546822e-12
graph17          0.00000 -6.490661e-07
graph18          0.00000  1.229175e-04
graph19          0.00000  0.000000e+00
graph20          0.00000 -1.672738e-05
graph21          0.00000  0.000000e+00
graph22          0.00000  1.005840e-05
graph23          0.00000 -9.275555e-05
graph24          0.00000  7.051291e-05
graph25          0.00000  0.000000e+00
graph26          0.00000  0.000000e+00
graph27          0.00000  1.647431e-03
graph28          0.00000 -1.356546e-02
graph29          0.00000 -2.683943e-01
orbit0           0.00000 -1.976166e-02
orbit1           0.00000 -8.125173e-10
orbit2           0.00000 -2.959185e-02
orbit3           0.00000 -3.057722e-02
orbit4           0.00000  2.296590e-07
orbit5           0.00000 -2.648481e-06
orbit6           0.00000  0.000000e+00
orbit7           0.00000 -8.793328e-03
orbit8           0.00000  3.439474e-04
orbit9           0.00000  0.000000e+00
orbit10          0.00000 -1.243985e-04
orbit11          0.00000 -6.130270e-04
orbit12          0.00000  1.297625e-03
orbit13          0.00000  6.319056e-03
orbit14          0.00000  2.879924e-01
orbit15          0.00000  6.293542e-07
orbit16          0.00000 -4.670611e-06
orbit17          0.00000 -2.712565e-07
orbit18          0.00000  1.662049e-08
orbit19          0.00000  0.000000e+00
orbit20          0.00000 -2.818481e-09
orbit21          0.00000  6.999673e-05
orbit22          0.00000 -5.854984e-11
orbit23          0.00000 -3.617743e-02
orbit24          0.00000  2.180864e-07
orbit25          0.00000 -2.006434e-07
orbit26          0.00000 -9.183432e-05
orbit27          0.00000 -3.585479e-06
orbit28          0.00000  1.028519e-05
orbit29          0.00000 -1.996112e-05
orbit30          0.00000 -8.087685e-05
orbit31          0.00000  0.000000e+00
orbit32          0.00000 -3.358250e-07
orbit33          0.00000  3.453405e-02
orbit34          0.00000  1.124000e-04
orbit35          0.00000 -1.942478e-12
orbit36          0.00000  4.814268e-05
orbit37          0.00000 -1.752470e-06
orbit38          0.00000  6.012269e-04
orbit39          0.00000 -4.847634e-06
orbit40          0.00000  0.000000e+00
orbit41          0.00000  2.661083e-04
orbit42          0.00000 -5.534630e-02
orbit43          0.00000  1.221811e-04
orbit44          0.00000  6.329967e-02
orbit45          0.00000  0.000000e+00
orbit46          0.00000 -2.284213e-05
orbit47          0.00000  8.761067e-06
orbit48          0.00000  5.581743e-04
orbit49          0.00000 -7.491006e-06
orbit50          0.00000 -5.453974e-03
orbit51          0.00000 -1.006723e-04
orbit52          0.00000  3.153677e-04
orbit53          0.00000  1.430616e-03
orbit54          0.00000  8.846351e-06
orbit55          0.00000  9.520309e-02
orbit56          0.00000 -4.888820e-05
orbit57          0.00000 -1.144360e-04
orbit58          0.00000  8.053572e-02
orbit59          0.00000  2.339293e-04
orbit60          0.00000 -1.006750e-02
orbit61          0.00000  5.564530e-01
orbit62          0.00000 -3.190159e-03
orbit63          0.00000  1.022295e-02
orbit64          0.00000  3.663026e-03
orbit65          0.00000 -9.921266e-04
orbit66          0.00000  4.063418e-03
orbit67          0.00000  2.607340e-02
orbit68          0.00000  2.564343e-04
orbit69          0.00000  6.129760e-01
orbit70          0.00000 -1.222412e-02
orbit71          0.00000 -1.788462e-01
orbit72          0.00000 -4.355589e-01
AP               0.00000  8.483550e-01
bet              0.00000 -3.446866e-05
ecc              0.00000  1.706052e-02
eccrad           0.00000  1.038423e-01
close            0.00000 -7.290458e-01
constraint       0.00000 -1.190646e-01
coreness         0.00000  1.149290e-02
knn              0.00000  1.513119e-05
hubscore         0.00000  0.000000e+00
pagerank         0.00000 -3.742985e+00
trans            0.00000  1.367539e-01
evcent           0.00000  0.000000e+00
first            0.00000 -3.009109e-02
upto_second      0.00000 -1.421116e-08
upto_third       0.00000 -1.189771e-06
upto_fourth      0.00000 -6.102672e-06
upto_fifth       0.00000  0.000000e+00
upto_sixth       0.00000  5.279533e-05
second           0.00000 -6.746627e-08
third            0.00000 -1.819057e-06
fourth           0.00000  0.000000e+00
fifth            0.00000  8.223957e-06
sixth            0.00000  2.386839e-04
ratio1           0.00000  0.000000e+00
ratio2           0.00000  9.183195e-07
ratio3           0.00000 -5.108463e-04
ratio4           0.00000  1.064664e-03
ratio5           0.00000 -7.868822e-04
ratio6           0.00000 -1.656620e-04
selfinter        0.00000  1.702344e-01
walktrap_vertex  0.00000  5.605046e-02
bigcom1          0.00000 -4.508413e-01
bigcom2          0.00000  1.163250e+00
bigcom3          0.00000 -4.471155e-02
bigcom4          0.00000 -1.811287e-01
bigcom6          0.00000  2.810429e+00
bigcom8          0.00000 -2.642930e-01
bigcom9          0.00000  9.527832e-01
bigcom11         0.00000  9.994002e-01
bigcom13         0.00000 -1.383666e+00
bigcom15         0.00000 -1.605534e+00
bigcom16         0.00000  7.727031e-01
bigcom21         0.00000  7.654830e-01
bigcom22         0.00000 -9.085566e-02
bigcom24         0.00000  2.019331e+00
bigcom26         0.00000 -1.507026e+00
bigcom28         0.00000  3.666278e-01
bigcom30         0.00000 -2.523173e-01
bigcom31         0.00000 -1.032238e+00
bigcom32         0.00000  5.970383e-01
bigcom33         0.00000 -9.791296e-01
bigcom34         0.00000 -9.393810e-01
bigcom36         0.00000 -1.396011e+00
bigcom37         0.00000  0.000000e+00
bigcom38         0.00000  1.353583e+00
bigcom39         0.00000 -1.118314e+00
bigcom40         0.00000 -1.172655e-01
bigcom43         0.00000 -1.031688e+00
bigcom44         0.00000 -3.249365e-01
bigcom46         0.00000 -1.090493e+00
bigcom47         0.00000  1.486209e+00
bigcom49         0.00000  9.824583e-01
bigcom50         0.00000 -1.015757e+00
bigcom51         0.00000 -8.514886e-01
bigcom52         0.00000 -6.713099e-01
bigcom54         0.00000  2.176238e+00
bigcom56         0.00000 -9.462572e-01
bigcom62         0.00000 -6.117007e-01
bigcom66         0.00000 -5.384696e-01
bigcom68         0.00000 -1.081038e+00
bigcom69         0.00000 -1.165315e+00
bigcom71         0.00000 -1.440137e+00
bigcom72         0.00000 -1.099272e+00
bigcom73         0.00000 -5.314279e-01
bigcom74         0.00000 -1.300595e+00
bigcom75         0.00000 -5.198117e-01
bigcom76         0.00000 -8.781655e-01
bigcom77         0.00000 -1.023616e+00
bigcom79         0.00000 -8.894933e-01
bigcom80         0.00000 -7.787837e-01
bigcom82         0.00000 -1.251659e+00
bigcom83         0.00000  0.000000e+00
bigcom84         0.00000  3.076610e+00
bigcom85         0.00000 -1.147124e+00
bigcom87         0.00000 -7.878596e-01
bigcom89         0.00000 -9.117370e-01
bigcom91         0.00000 -1.345749e+00
bigcom92         0.00000 -1.360673e+00
bigcom93         0.00000  0.000000e+00
bigcom96         0.00000 -9.017251e-01
bigcom97         0.00000 -1.081055e+00
bigcom98         0.00000  1.661842e+00
bigcom99         0.00000 -7.696940e-01
bigcom101        0.00000 -1.281472e+00
bigcom104        0.00000 -1.318432e+00
bigcom106        0.00000 -8.990629e-01
bigcom109        0.00000  1.351663e+00
bigcom113        0.00000  1.708606e+00
bigcom116        0.00000 -1.013401e+00
bigcom120        0.00000 -4.791081e-01
bigcom123        0.00000  2.312156e+00
bigcom126        0.00000 -1.095754e+00
bigcom127        0.00000 -1.203083e+00
bigcom137        0.00000 -6.999630e-01
bigcom139        0.00000 -6.943549e-01
bigcom140        0.00000  1.912478e+00
bigcom143        0.00000  2.130921e+00
bigcom145        0.00000 -1.037419e+00
bigcom146        0.00000 -8.147505e-01
bigcom147        0.00000 -1.210537e+00
bigcom149        0.00000 -4.710100e-01
bigcom153        0.00000  1.729657e+00
bigcom154        0.00000 -1.471000e+00
bigcom156        0.00000 -1.063596e+00
bigcom157        0.00000 -2.018197e-02
bigcom158        0.00000 -8.229069e-01
bigcom160        0.00000 -7.736699e-01
bigcom161        0.00000  2.249047e+00
bigcom162        0.00000 -1.188030e+00
bigcom164        0.00000  1.764017e+00
bigcom166        0.00000 -1.534319e+00
bigcom167        0.00000 -1.085734e+00
bigcom171        0.00000 -6.485304e-01
bigcom173        0.00000 -8.254717e-01
bigcom175        0.00000 -3.668028e-01
bigcom176        0.00000 -1.075755e+00
bigcom177        0.00000  1.653846e+00
bigcom178        0.00000 -8.705438e-01
bigcom180        0.00000 -1.033474e+00
bigcom181        0.00000 -1.176902e+00
bigcom184        0.00000 -9.224811e-01
bigcom186        0.00000 -7.655617e-01
bigcom187        0.00000 -8.546291e-01
bigcom189        0.00000 -8.462489e-01
bigcom194        0.00000  1.256292e+00
bigcom195        0.00000 -1.198952e+00
bigcom196        0.00000 -7.328505e-01
bigcom204        0.00000 -9.667756e-01
bigcom205        0.00000  1.794090e+00
bigcom212        0.00000 -1.164964e+00
bigcom214        0.00000 -1.039406e+00
bigcom222        0.00000  2.415816e+00
bigcom223        0.00000  0.000000e+00
bigcom226        0.00000 -9.460480e-01
bigcom227        0.00000 -8.672289e-01
bigcom229        0.00000 -9.565724e-01
bigcom233        0.00000 -5.226612e-01
bigcom236        0.00000 -9.577086e-01
bigcom237        0.00000 -1.391453e+00
bigcom246        0.00000 -1.229194e+00
bigcom248        0.00000  1.251232e+00
bigcom249        0.00000 -4.494448e-01
bigcom250        0.00000 -1.379549e+00
bigcom254        0.00000 -1.095467e+00
bigcom266        0.00000  3.083344e+00
bigcom269        0.00000 -1.520909e+00
bigcom272        0.00000 -1.089059e+00
bigcom274        0.00000 -1.099449e+00
bigcom281        0.00000 -4.155890e-01
bigcom291        0.00000 -8.486391e-01
bigcom292        0.00000 -7.183754e-01
bigcom295        0.00000 -3.265579e-01
bigcom299        0.00000 -7.398818e-01
bigcom301        0.00000 -1.207803e+00
bigcom306        0.00000 -1.105615e+00
bigcom309        0.00000 -9.059128e-01
bigcom314        0.00000 -1.467278e+00
bigcom321        0.00000 -1.401417e+00
bigcom341        0.00000 -6.492363e-01
bigcom350        0.00000 -1.929142e+00
bigcom353        0.00000 -1.591357e+00
bigcom359        0.00000 -1.083224e+00
bigcom363        0.00000 -1.423719e+00
bigcom365        0.00000 -4.129633e-01
bigcom385        0.00000  1.819797e+00
bigcom386        0.00000 -3.465800e+00
bigcom408        0.00000  1.660731e+00
bigcom412        0.00000 -8.960164e-01
bigcom480        0.00000  1.222995e+00
spin_vertex      0.00000  4.631930e-02
membership_s1    0.00000 -3.013051e-01
membership_s3    0.00000 -1.447002e+00
membership_s4    0.00000  1.285526e-01
membership_s5    0.00000  2.132590e-01
membership_s6    0.00000  1.849271e-01
membership_s7    0.00000  3.965045e-01
membership_s8    0.00000 -1.233417e+00
membership_s9    0.00000  6.966291e-01
membership_s11   0.00000  5.714228e-01
membership_s12   0.00000  1.492432e+00
membership_s14   0.00000 -1.035957e+00
membership_s15   0.00000 -1.308469e-01
membership_s16   0.00000  8.689842e-01
membership_s17   0.00000  7.916103e-01
membership_s18   0.00000 -2.716856e-01
membership_s20   0.00000  1.108330e+00
membership_s21   0.00000 -6.516389e-02
membership_s22   0.00000 -1.386144e+00
membership_s24   0.00000  3.969242e-01
membership_s25   0.00000 -1.288618e+00
membership_s26   0.00000  2.109500e-01
membership_s27   0.00000  8.088382e-02
membership_s28   0.00000 -1.379197e+00
membership_s30   0.00000 -1.883772e-01
membership_s31   0.00000  1.861995e-01
membership_s32   0.00000  9.105068e-02
membership_s33   0.00000 -1.239387e+00
membership_s36   0.00000  3.370292e-01
membership_s37   0.00000  2.088340e-01
V1               0.00000 -8.919050e-03
V2               0.00000 -3.618546e-01
pdi              0.00000 -2.532936e+03
adhesion         0.00000 -4.921927e-06
cohesion         0.00000  0.000000e+00
inner            0.00000  1.882595e-06
outer            0.00000  0.000000e+00
ioratio          0.00000 -3.022575e-01
comsize          0.00000  0.000000e+00
[1] "Dataset: low_C Model GBM, run: 10 of 10 2015-06-18 12:29:36"
Iter   TrainDeviance   ValidDeviance   StepSize   Improve
     1        0.3618            -nan     0.0100   -0.0000
     2        0.3610            -nan     0.0100   -0.0001
     3        0.3602            -nan     0.0100    0.0001
     4        0.3593            -nan     0.0100   -0.0001
     5        0.3586            -nan     0.0100    0.0000
     6        0.3577            -nan     0.0100   -0.0000
     7        0.3571            -nan     0.0100   -0.0000
     8        0.3565            -nan     0.0100   -0.0000
     9        0.3558            -nan     0.0100    0.0000
    10        0.3552            -nan     0.0100    0.0000
    20        0.3486            -nan     0.0100   -0.0001
    25        0.3454            -nan     0.0100    0.0000

[1] "GBM variable coefficients"
                            var   rel.inf
ratio2                   ratio2 4.5112712
ratio3                   ratio3 3.8564958
orbit18                 orbit18 3.7497306
ratio5                   ratio5 3.6062480
V1                           V1 3.4602371
inner                     inner 3.1613031
comsize                 comsize 3.0439160
V2                           V2 2.9512391
pagerank               pagerank 2.8606998
ratio4                   ratio4 2.8282035
ratio6                   ratio6 2.4186566
bet                         bet 2.3669812
cohesion               cohesion 2.0730742
fourth                   fourth 2.0004324
upto_sixth           upto_sixth 1.7444209
orbit17                 orbit17 1.7420168
adhesion               adhesion 1.7299765
outer                     outer 1.7114693
graph13                 graph13 1.6749123
orbit19                 orbit19 1.6455089
graph10                 graph10 1.6374846
orbit57                 orbit57 1.4778026
[truncated: 108,253 more chars]
