# Supplementary material for: Distinctive Behaviors of Druggable Proteins in Cellular Networks
Source: PLoS Comput Biol. 2015 Dec 23;11(12):e1004597. doi: 10.1371/journal.pcbi.1004597 (PMC4689399; doi:10.1371/journal.pcbi.1004597)
Supplement: S1 File — (ZIP) [file pcbi.1004597.s004.zip › S1_File/direct.blast.20150613.random.ppi.optimised_Target_results_low_CT.txt]

[[1]]
[1] "low_CT"

[1] "Dataset: low_CT Model GBM, run: 1 of 10 2015-06-18 11:55:57"
Iter   TrainDeviance   ValidDeviance   StepSize   Improve
     1        0.0939            -nan     0.0100    0.0001

[1] "GBM variable coefficients"
                            var    rel.inf
graph5                   graph5 40.3491467
pagerank               pagerank  9.3501076
V2                           V2  8.8716393
graph23                 graph23  8.7728826
graph1                   graph1  8.1309644
orbit26                 orbit26  6.8554080
graph13                 graph13  4.7074004
fifth                     fifth  4.5198125
orbit64                 orbit64  4.3867041
bigcom9                 bigcom9  1.8829444
graph27                 graph27  1.1673316
membership_s15   membership_s15  0.5439688
ratio5                   ratio5  0.4616895
graph0                   graph0  0.0000000
graph2                   graph2  0.0000000
graph3                   graph3  0.0000000
graph4                   graph4  0.0000000
graph6                   graph6  0.0000000
graph7                   graph7  0.0000000
graph8                   graph8  0.0000000
graph9                   graph9  0.0000000
graph10                 graph10  0.0000000
graph11                 graph11  0.0000000
graph12                 graph12  0.0000000
graph14                 graph14  0.0000000
graph15                 graph15  0.0000000
graph16                 graph16  0.0000000
graph17                 graph17  0.0000000
graph18                 graph18  0.0000000
graph19                 graph19  0.0000000
graph20                 graph20  0.0000000
graph21                 graph21  0.0000000
graph22                 graph22  0.0000000
graph24                 graph24  0.0000000
graph25                 graph25  0.0000000
graph26                 graph26  0.0000000
graph28                 graph28  0.0000000
graph29                 graph29  0.0000000
orbit0                   orbit0  0.0000000
orbit1                   orbit1  0.0000000
orbit2                   orbit2  0.0000000
orbit3                   orbit3  0.0000000
orbit4                   orbit4  0.0000000
orbit5                   orbit5  0.0000000
orbit6                   orbit6  0.0000000
orbit7                   orbit7  0.0000000
orbit8                   orbit8  0.0000000
orbit9                   orbit9  0.0000000
orbit10                 orbit10  0.0000000
orbit11                 orbit11  0.0000000
orbit12                 orbit12  0.0000000
orbit13                 orbit13  0.0000000
orbit14                 orbit14  0.0000000
orbit15                 orbit15  0.0000000
orbit16                 orbit16  0.0000000
orbit17                 orbit17  0.0000000
orbit18                 orbit18  0.0000000
orbit19                 orbit19  0.0000000
orbit20                 orbit20  0.0000000
orbit21                 orbit21  0.0000000
orbit22                 orbit22  0.0000000
orbit23                 orbit23  0.0000000
orbit24                 orbit24  0.0000000
orbit25                 orbit25  0.0000000
orbit27                 orbit27  0.0000000
orbit28                 orbit28  0.0000000
orbit29                 orbit29  0.0000000
orbit30                 orbit30  0.0000000
orbit31                 orbit31  0.0000000
orbit32                 orbit32  0.0000000
orbit33                 orbit33  0.0000000
orbit34                 orbit34  0.0000000
orbit35                 orbit35  0.0000000
orbit36                 orbit36  0.0000000
orbit37                 orbit37  0.0000000
orbit38                 orbit38  0.0000000
orbit39                 orbit39  0.0000000
orbit40                 orbit40  0.0000000
orbit41                 orbit41  0.0000000
orbit42                 orbit42  0.0000000
orbit43                 orbit43  0.0000000
orbit44                 orbit44  0.0000000
orbit45                 orbit45  0.0000000
orbit46                 orbit46  0.0000000
orbit47                 orbit47  0.0000000
orbit48                 orbit48  0.0000000
orbit49                 orbit49  0.0000000
orbit50                 orbit50  0.0000000
orbit51                 orbit51  0.0000000
orbit52                 orbit52  0.0000000
orbit53                 orbit53  0.0000000
orbit54                 orbit54  0.0000000
orbit55                 orbit55  0.0000000
orbit56                 orbit56  0.0000000
orbit57                 orbit57  0.0000000
orbit58                 orbit58  0.0000000
orbit59                 orbit59  0.0000000
orbit60                 orbit60  0.0000000
orbit61                 orbit61  0.0000000
orbit62                 orbit62  0.0000000
orbit63                 orbit63  0.0000000
orbit65                 orbit65  0.0000000
orbit66                 orbit66  0.0000000
orbit67                 orbit67  0.0000000
orbit68                 orbit68  0.0000000
orbit69                 orbit69  0.0000000
orbit70                 orbit70  0.0000000
orbit71                 orbit71  0.0000000
orbit72                 orbit72  0.0000000
AP                           AP  0.0000000
bet                         bet  0.0000000
ecc                         ecc  0.0000000
eccrad                   eccrad  0.0000000
close                     close  0.0000000
constraint           constraint  0.0000000
coreness               coreness  0.0000000
knn                         knn  0.0000000
hubscore               hubscore  0.0000000
trans                     trans  0.0000000
evcent                   evcent  0.0000000
first                     first  0.0000000
upto_second         upto_second  0.0000000
upto_third           upto_third  0.0000000
upto_fourth         upto_fourth  0.0000000
upto_fifth           upto_fifth  0.0000000
upto_sixth           upto_sixth  0.0000000
second                   second  0.0000000
third                     third  0.0000000
fourth                   fourth  0.0000000
sixth                     sixth  0.0000000
ratio1                   ratio1  0.0000000
ratio2                   ratio2  0.0000000
ratio3                   ratio3  0.0000000
ratio4                   ratio4  0.0000000
ratio6                   ratio6  0.0000000
selfinter             selfinter  0.0000000
walktrap_vertex walktrap_vertex  0.0000000
bigcom1                 bigcom1  0.0000000
bigcom2                 bigcom2  0.0000000
bigcom3                 bigcom3  0.0000000
bigcom4                 bigcom4  0.0000000
bigcom6                 bigcom6  0.0000000
bigcom8                 bigcom8  0.0000000
bigcom11               bigcom11  0.0000000
bigcom13               bigcom13  0.0000000
bigcom15               bigcom15  0.0000000
bigcom16               bigcom16  0.0000000
bigcom21               bigcom21  0.0000000
bigcom22               bigcom22  0.0000000
bigcom24               bigcom24  0.0000000
bigcom26               bigcom26  0.0000000
bigcom28               bigcom28  0.0000000
bigcom30               bigcom30  0.0000000
bigcom31               bigcom31  0.0000000
bigcom32               bigcom32  0.0000000
bigcom33               bigcom33  0.0000000
bigcom34               bigcom34  0.0000000
bigcom36               bigcom36  0.0000000
bigcom37               bigcom37  0.0000000
bigcom38               bigcom38  0.0000000
bigcom39               bigcom39  0.0000000
bigcom40               bigcom40  0.0000000
bigcom43               bigcom43  0.0000000
bigcom44               bigcom44  0.0000000
bigcom46               bigcom46  0.0000000
bigcom47               bigcom47  0.0000000
bigcom49               bigcom49  0.0000000
bigcom50               bigcom50  0.0000000
bigcom51               bigcom51  0.0000000
bigcom52               bigcom52  0.0000000
bigcom54               bigcom54  0.0000000
bigcom56               bigcom56  0.0000000
bigcom62               bigcom62  0.0000000
bigcom66               bigcom66  0.0000000
bigcom68               bigcom68  0.0000000
bigcom69               bigcom69  0.0000000
bigcom71               bigcom71  0.0000000
bigcom72               bigcom72  0.0000000
bigcom73               bigcom73  0.0000000
bigcom74               bigcom74  0.0000000
bigcom75               bigcom75  0.0000000
bigcom76               bigcom76  0.0000000
bigcom77               bigcom77  0.0000000
bigcom79               bigcom79  0.0000000
bigcom80               bigcom80  0.0000000
bigcom82               bigcom82  0.0000000
bigcom83               bigcom83  0.0000000
bigcom84               bigcom84  0.0000000
bigcom85               bigcom85  0.0000000
bigcom87               bigcom87  0.0000000
bigcom89               bigcom89  0.0000000
bigcom91               bigcom91  0.0000000
bigcom92               bigcom92  0.0000000
bigcom93               bigcom93  0.0000000
bigcom96               bigcom96  0.0000000
bigcom97               bigcom97  0.0000000
bigcom98               bigcom98  0.0000000
bigcom99               bigcom99  0.0000000
bigcom101             bigcom101  0.0000000
bigcom104             bigcom104  0.0000000
bigcom106             bigcom106  0.0000000
bigcom109             bigcom109  0.0000000
bigcom113             bigcom113  0.0000000
bigcom116             bigcom116  0.0000000
bigcom120             bigcom120  0.0000000
bigcom123             bigcom123  0.0000000
bigcom126             bigcom126  0.0000000
bigcom127             bigcom127  0.0000000
bigcom137             bigcom137  0.0000000
bigcom139             bigcom139  0.0000000
bigcom140             bigcom140  0.0000000
bigcom143             bigcom143  0.0000000
bigcom145             bigcom145  0.0000000
bigcom146             bigcom146  0.0000000
bigcom147             bigcom147  0.0000000
bigcom149             bigcom149  0.0000000
bigcom153             bigcom153  0.0000000
bigcom154             bigcom154  0.0000000
bigcom156             bigcom156  0.0000000
bigcom157             bigcom157  0.0000000
bigcom158             bigcom158  0.0000000
bigcom160             bigcom160  0.0000000
bigcom161             bigcom161  0.0000000
bigcom162             bigcom162  0.0000000
bigcom164             bigcom164  0.0000000
bigcom166             bigcom166  0.0000000
bigcom167             bigcom167  0.0000000
bigcom171             bigcom171  0.0000000
bigcom173             bigcom173  0.0000000
bigcom175             bigcom175  0.0000000
bigcom176             bigcom176  0.0000000
bigcom177             bigcom177  0.0000000
bigcom178             bigcom178  0.0000000
bigcom180             bigcom180  0.0000000
bigcom181             bigcom181  0.0000000
bigcom184             bigcom184  0.0000000
bigcom186             bigcom186  0.0000000
bigcom187             bigcom187  0.0000000
bigcom189             bigcom189  0.0000000
bigcom194             bigcom194  0.0000000
bigcom195             bigcom195  0.0000000
bigcom196             bigcom196  0.0000000
bigcom204             bigcom204  0.0000000
bigcom205             bigcom205  0.0000000
bigcom212             bigcom212  0.0000000
bigcom214             bigcom214  0.0000000
bigcom222             bigcom222  0.0000000
bigcom223             bigcom223  0.0000000
bigcom226             bigcom226  0.0000000
bigcom227             bigcom227  0.0000000
bigcom229             bigcom229  0.0000000
bigcom233             bigcom233  0.0000000
bigcom236             bigcom236  0.0000000
bigcom237             bigcom237  0.0000000
bigcom246             bigcom246  0.0000000
bigcom248             bigcom248  0.0000000
bigcom249             bigcom249  0.0000000
bigcom250             bigcom250  0.0000000
bigcom254             bigcom254  0.0000000
bigcom266             bigcom266  0.0000000
bigcom269             bigcom269  0.0000000
bigcom272             bigcom272  0.0000000
bigcom274             bigcom274  0.0000000
bigcom281             bigcom281  0.0000000
bigcom291             bigcom291  0.0000000
bigcom292             bigcom292  0.0000000
bigcom295             bigcom295  0.0000000
bigcom299             bigcom299  0.0000000
bigcom301             bigcom301  0.0000000
bigcom306             bigcom306  0.0000000
bigcom309             bigcom309  0.0000000
bigcom314             bigcom314  0.0000000
bigcom321             bigcom321  0.0000000
bigcom341             bigcom341  0.0000000
bigcom350             bigcom350  0.0000000
bigcom353             bigcom353  0.0000000
bigcom359             bigcom359  0.0000000
bigcom363             bigcom363  0.0000000
bigcom365             bigcom365  0.0000000
bigcom385             bigcom385  0.0000000
bigcom386             bigcom386  0.0000000
bigcom408             bigcom408  0.0000000
bigcom412             bigcom412  0.0000000
bigcom480             bigcom480  0.0000000
spin_vertex         spin_vertex  0.0000000
membership_s1     membership_s1  0.0000000
membership_s3     membership_s3  0.0000000
membership_s4     membership_s4  0.0000000
membership_s5     membership_s5  0.0000000
membership_s6     membership_s6  0.0000000
membership_s7     membership_s7  0.0000000
membership_s8     membership_s8  0.0000000
membership_s9     membership_s9  0.0000000
membership_s11   membership_s11  0.0000000
membership_s12   membership_s12  0.0000000
membership_s14   membership_s14  0.0000000
membership_s16   membership_s16  0.0000000
membership_s17   membership_s17  0.0000000
membership_s18   membership_s18  0.0000000
membership_s20   membership_s20  0.0000000
membership_s21   membership_s21  0.0000000
membership_s22   membership_s22  0.0000000
membership_s24   membership_s24  0.0000000
membership_s25   membership_s25  0.0000000
membership_s26   membership_s26  0.0000000
membership_s27   membership_s27  0.0000000
membership_s28   membership_s28  0.0000000
membership_s30   membership_s30  0.0000000
membership_s31   membership_s31  0.0000000
membership_s32   membership_s32  0.0000000
membership_s33   membership_s33  0.0000000
membership_s36   membership_s36  0.0000000
membership_s37   membership_s37  0.0000000
V1                           V1  0.0000000
pdi                         pdi  0.0000000
adhesion               adhesion  0.0000000
cohesion               cohesion  0.0000000
inner                     inner  0.0000000
outer                     outer  0.0000000
ioratio                 ioratio  0.0000000
comsize                 comsize  0.0000000
[1] "Dataset: low_CT Model RF, run: 1 of 10 2015-06-18 11:56:00"
     |      Out-of-bag   |
Tree |      MSE  %Var(y) |
   1 |  0.00548   246.12 |
   2 | 0.004007   179.99 |
   3 | 0.004138   185.84 |
   4 | 0.003726   167.33 |
   5 | 0.003387   152.12 |
   6 | 0.003109   139.62 |
   7 | 0.003011   135.22 |
   8 | 0.003021   135.70 |
   9 | 0.002857   128.33 |
  10 | 0.002871   128.93 |
  11 | 0.002797   125.64 |
  12 |  0.00295   132.51 |
  13 | 0.002877   129.24 |
  14 |  0.00283   127.10 |
  15 | 0.002801   125.79 |
  16 |  0.00277   124.43 |
  17 | 0.002724   122.35 |
  18 | 0.002688   120.75 |
  19 | 0.002722   122.28 |
  20 |  0.00272   122.15 |
  21 | 0.002721   122.20 |
  22 | 0.002675   120.14 |
  23 | 0.002691   120.88 |
  24 |  0.00268   120.39 |
  25 |  0.00266   119.46 |
  26 | 0.002651   119.07 |
  27 |  0.00263   118.14 |
  28 | 0.002631   118.15 |
  29 | 0.002624   117.84 |
  30 | 0.002625   117.89 |
  31 |  0.00262   117.66 |
  32 | 0.002618   117.58 |
  33 | 0.002626   117.93 |
  34 | 0.002644   118.75 |
  35 | 0.002633   118.26 |
  36 |  0.00262   117.66 |
  37 | 0.002638   118.49 |
  38 | 0.002642   118.66 |
  39 | 0.002648   118.91 |
  40 | 0.002641   118.60 |
  41 | 0.002637   118.45 |
  42 | 0.002642   118.68 |
  43 | 0.002642   118.66 |
  44 | 0.002629   118.07 |
  45 | 0.002616   117.50 |
  46 |  0.00262   117.65 |
  47 | 0.002606   117.03 |
  48 | 0.002607   117.10 |
  49 | 0.002601   116.80 |
  50 | 0.002594   116.51 |
  51 | 0.002587   116.20 |
  52 | 0.002589   116.27 |
  53 | 0.002594   116.49 |
  54 | 0.002601   116.84 |
  55 | 0.002606   117.05 |
  56 | 0.002604   116.97 |
  57 | 0.002607   117.09 |
  58 | 0.002617   117.55 |
  59 | 0.002611   117.29 |
  60 | 0.002602   116.85 |
  61 | 0.002594   116.52 |
  62 | 0.002592   116.44 |
  63 | 0.002592   116.40 |
  64 | 0.002586   116.16 |
  65 |   0.0026   116.79 |
  66 | 0.002598   116.68 |
  67 | 0.002599   116.72 |
  68 | 0.002599   116.75 |
  69 | 0.002599   116.72 |
  70 | 0.002595   116.57 |
  71 | 0.002595   116.56 |
  72 | 0.002595   116.57 |
  73 | 0.002591   116.36 |
  74 | 0.002587   116.18 |
  75 | 0.002586   116.13 |
  76 | 0.002583   116.02 |
  77 | 0.002589   116.28 |
  78 | 0.002585   116.11 |
  79 | 0.002586   116.15 |
  80 | 0.002592   116.44 |
  81 | 0.002592   116.40 |
  82 | 0.002587   116.19 |
  83 |  0.00259   116.32 |
  84 | 0.002602   116.85 |
  85 | 0.002597   116.65 |
  86 | 0.002593   116.47 |
  87 | 0.002593   116.48 |
  88 | 0.002592   116.40 |
  89 | 0.002588   116.22 |
  90 | 0.002583   116.01 |
  91 | 0.002584   116.05 |
  92 | 0.002581   115.91 |
  93 | 0.002581   115.92 |
  94 | 0.002574   115.63 |
  95 | 0.002578   115.77 |
  96 | 0.002571   115.50 |
  97 | 0.002572   115.54 |
  98 | 0.002571   115.49 |
  99 | 0.002569   115.38 |
 100 | 0.002568   115.34 |
[1] "Random Forest variable coefficients"
                      %IncMSE IncNodePurity
graph5           1.245387e-04  9.003367e-02
graph6           3.124130e-04  1.015873e-01
graph7           4.644274e-04  1.120938e-01
graph8           5.739704e-06  1.577202e-03
graph9           1.454166e-04  9.636448e-02
graph10          2.496963e-04  3.680221e-02
graph11          3.280608e-05  1.264464e-02
graph12          3.879349e-04  6.614781e-02
graph13          3.014938e-04  1.064125e-01
graph14          4.979659e-04  5.928230e-02
graph15          3.439266e-05  3.116276e-02
graph16         -3.377237e-06  1.207843e-02
graph17          2.383008e-03  3.225496e-02
graph18          2.660808e-05  3.992424e-02
graph19          1.580329e-04  7.691158e-02
graph20          7.218132e-06  1.230425e-04
graph21          3.664374e-05  1.457692e-02
graph22          1.450008e-04  3.415260e-02
graph23          8.196505e-04  2.200653e-01
graph24          2.194492e-04  1.555024e-03
graph25          9.574931e-05  1.491383e-02
graph26          0.000000e+00  9.419006e-21
graph27          9.451397e-04  3.191773e-02
graph28          0.000000e+00  5.421011e-22
graph29          0.000000e+00  0.000000e+00
orbit0          -3.128561e-06  3.111335e-02
orbit1           1.084384e-04  6.205373e-02
orbit2           2.122229e-05  6.139844e-02
orbit3           0.000000e+00  0.000000e+00
orbit4           6.499383e-05  1.001639e-01
orbit5           3.671902e-04  1.318487e-01
orbit6           1.594204e-03  3.910013e-02
orbit7           3.654608e-05  1.062888e-02
orbit8           1.204376e-04  1.156840e-01
orbit9           8.827944e-04  9.089635e-02
orbit10          1.489338e-04  6.035039e-02
orbit11          8.260652e-06  6.461372e-02
orbit12          1.614292e-04  6.272706e-02
orbit13          0.000000e+00  2.710505e-22
orbit14          1.194289e-05  3.473898e-03
orbit15          8.648067e-05  1.151432e-01
orbit16          2.358517e-04  1.212063e-01
orbit17          4.345758e-05  6.474838e-02
orbit18          3.767373e-04  8.196321e-02
orbit19          5.513186e-05  4.538045e-02
orbit20          2.160588e-04  8.767778e-02
orbit21          1.542799e-04  8.795787e-02
orbit22          6.945628e-05  6.716835e-02
orbit23         -6.770224e-06  1.632029e-02
orbit24          7.508200e-04  5.808275e-02
orbit25         -8.517888e-06  8.750000e-03
orbit26          4.784479e-05  1.266660e-01
orbit27          1.792875e-05  2.300215e-02
orbit28          8.633925e-05  8.715041e-02
orbit29          1.252664e-04  8.008883e-02
orbit30          5.960171e-05  2.230533e-01
orbit31          1.247388e-03  6.705147e-02
orbit32          4.393748e-05  1.395491e-02
orbit33         -7.723868e-05  1.291657e-01
orbit34          1.700645e-05  3.766667e-02
orbit35          7.279613e-04  5.560008e-02
orbit36          2.235995e-04  1.045937e-01
orbit37          3.965068e-04  2.136338e-01
orbit38          9.946078e-05  6.389923e-03
orbit39          5.499078e-03  6.998911e-02
orbit40          5.415949e-06  2.923810e-02
orbit41         -2.809550e-07  7.468110e-02
orbit42          0.000000e+00  0.000000e+00
orbit43          3.834773e-05  2.733333e-02
orbit44         -3.250934e-05  8.025889e-03
orbit45          2.575879e-04  6.653020e-02
orbit46          4.256745e-04  9.637191e-02
orbit47          7.596752e-04  9.520918e-02
orbit48          3.302053e-04  1.146665e-02
orbit49          1.259037e-05  3.484111e-02
orbit50          0.000000e+00  0.000000e+00
orbit51          1.453457e-04  1.746438e-02
orbit52          2.168633e-05  1.466324e-02
orbit53          1.937754e-06  1.094536e-01
orbit54          1.513597e-04  2.981962e-02
orbit55          0.000000e+00  0.000000e+00
orbit56          9.243176e-04  1.691357e-01
orbit57          1.068279e-04  1.462567e-02
orbit58          0.000000e+00  0.000000e+00
orbit59         -2.250396e-06  2.986630e-02
orbit60          2.563964e-04  9.968402e-03
orbit61          0.000000e+00  0.000000e+00
orbit62          0.000000e+00  1.897354e-21
orbit63          0.000000e+00  1.355253e-22
orbit64          1.518389e-03  8.956742e-02
orbit65          0.000000e+00  1.920393e-19
orbit66          2.614379e-05  1.340300e-03
orbit67          0.000000e+00  0.000000e+00
orbit68          1.280876e-03  7.099744e-02
orbit69          0.000000e+00  0.000000e+00
orbit70          0.000000e+00  0.000000e+00
orbit71         -3.707336e-07  6.095650e-03
orbit72          0.000000e+00  6.776264e-23
AP               0.000000e+00  0.000000e+00
bet              2.196399e-04  2.272077e-01
ecc              0.000000e+00  2.561428e-20
eccrad           0.000000e+00  4.336809e-21
close            2.071133e-04  7.781190e-02
constraint       3.856844e-05  1.843925e-02
coreness         2.478279e-05  3.618750e-02
knn              8.632549e-04  1.550654e-01
hubscore         1.060976e-04  8.064639e-02
pagerank         2.807216e-04  3.673798e-01
trans           -3.714956e-06  1.938791e-02
evcent           1.664338e-04  1.290673e-01
first           -3.496503e-07  6.250000e-04
upto_second      8.994994e-04  1.160945e-01
upto_third       2.912297e-04  4.358873e-02
upto_fourth      1.583821e-04  1.385262e-02
upto_fifth       1.334030e-04  9.608781e-02
upto_sixth       3.136282e-04  4.431697e-02
second           8.150076e-05  1.135460e-02
third            1.457140e-03  4.777660e-02
fourth           3.511616e-03  7.975753e-02
fifth            6.051564e-05  1.245868e-01
sixth            1.041271e-04  1.213009e-01
ratio1           4.929044e-05  5.861865e-02
ratio2           2.323884e-04  1.930128e-01
ratio3           7.150715e-04  1.878962e-01
ratio4           7.400779e-04  1.324328e-01
ratio5           3.395819e-04  3.388866e-01
ratio6           3.510232e-04  1.389755e-01
selfinter        0.000000e+00  0.000000e+00
walktrap_vertex -5.177607e-06  1.813680e-02
bigcom1         -2.123260e-05  1.055335e-01
bigcom2          0.000000e+00  0.000000e+00
bigcom3          0.000000e+00  0.000000e+00
bigcom4         -1.018943e-06  1.379195e-02
bigcom6          0.000000e+00  0.000000e+00
bigcom8          1.387539e-05  6.992636e-03
bigcom9         -3.469292e-05  1.385187e-01
bigcom11         0.000000e+00  0.000000e+00
bigcom13         0.000000e+00  0.000000e+00
bigcom15         0.000000e+00  5.421011e-22
bigcom16         0.000000e+00  0.000000e+00
bigcom21         0.000000e+00  0.000000e+00
bigcom22         0.000000e+00  0.000000e+00
bigcom24         0.000000e+00  0.000000e+00
bigcom26         0.000000e+00  5.421011e-22
bigcom28         0.000000e+00  0.000000e+00
bigcom30         0.000000e+00  0.000000e+00
bigcom31         0.000000e+00  0.000000e+00
bigcom32         0.000000e+00  0.000000e+00
bigcom33         0.000000e+00  0.000000e+00
bigcom34         0.000000e+00  0.000000e+00
bigcom36         0.000000e+00  0.000000e+00
bigcom37         0.000000e+00  0.000000e+00
bigcom38         0.000000e+00  0.000000e+00
bigcom39         0.000000e+00  0.000000e+00
bigcom40         0.000000e+00  9.979888e-02
bigcom43         0.000000e+00  0.000000e+00
bigcom44         0.000000e+00  0.000000e+00
bigcom46         0.000000e+00  0.000000e+00
bigcom47         0.000000e+00  0.000000e+00
bigcom49         0.000000e+00  0.000000e+00
bigcom50         0.000000e+00  0.000000e+00
bigcom51         0.000000e+00  0.000000e+00
bigcom52         0.000000e+00  0.000000e+00
bigcom54         0.000000e+00  0.000000e+00
bigcom56         0.000000e+00  0.000000e+00
bigcom62         0.000000e+00  0.000000e+00
bigcom66         0.000000e+00  0.000000e+00
bigcom68         0.000000e+00  0.000000e+00
bigcom69         0.000000e+00  0.000000e+00
bigcom71         0.000000e+00  0.000000e+00
bigcom72         0.000000e+00  5.421011e-22
bigcom73         0.000000e+00  0.000000e+00
bigcom74         0.000000e+00  0.000000e+00
bigcom75         0.000000e+00  0.000000e+00
bigcom76         0.000000e+00  0.000000e+00
bigcom77         0.000000e+00  3.469447e-20
bigcom79         0.000000e+00  0.000000e+00
bigcom80         0.000000e+00  0.000000e+00
bigcom82         0.000000e+00  0.000000e+00
bigcom83         0.000000e+00  0.000000e+00
bigcom84         0.000000e+00  0.000000e+00
bigcom85         0.000000e+00  0.000000e+00
bigcom87         0.000000e+00  6.938894e-20
bigcom89         0.000000e+00  0.000000e+00
bigcom91         0.000000e+00  0.000000e+00
bigcom92         0.000000e+00  0.000000e+00
bigcom93         0.000000e+00  0.000000e+00
bigcom96         0.000000e+00  0.000000e+00
bigcom97         0.000000e+00  0.000000e+00
bigcom98         0.000000e+00  0.000000e+00
bigcom99         0.000000e+00  0.000000e+00
bigcom101        0.000000e+00  0.000000e+00
bigcom104        0.000000e+00  0.000000e+00
bigcom106        0.000000e+00  0.000000e+00
bigcom109        0.000000e+00  0.000000e+00
bigcom113        0.000000e+00  0.000000e+00
bigcom116        0.000000e+00  0.000000e+00
bigcom120        0.000000e+00  2.168404e-21
bigcom123        0.000000e+00  0.000000e+00
bigcom126        0.000000e+00  0.000000e+00
bigcom127        0.000000e+00  0.000000e+00
bigcom137        0.000000e+00  0.000000e+00
bigcom139        0.000000e+00  0.000000e+00
bigcom140        0.000000e+00  0.000000e+00
bigcom143        0.000000e+00  0.000000e+00
bigcom145        0.000000e+00  0.000000e+00
bigcom146        0.000000e+00  0.000000e+00
bigcom147        0.000000e+00  0.000000e+00
bigcom149        0.000000e+00  0.000000e+00
bigcom153        0.000000e+00  0.000000e+00
bigcom154        0.000000e+00  0.000000e+00
bigcom156        0.000000e+00  0.000000e+00
bigcom157        0.000000e+00  0.000000e+00
bigcom158        0.000000e+00  5.421011e-22
bigcom160        0.000000e+00  0.000000e+00
bigcom161        0.000000e+00  0.000000e+00
bigcom162        0.000000e+00  0.000000e+00
bigcom164        0.000000e+00  0.000000e+00
bigcom166        0.000000e+00  0.000000e+00
bigcom167        0.000000e+00  0.000000e+00
bigcom171        0.000000e+00  0.000000e+00
bigcom173        0.000000e+00  0.000000e+00
bigcom175        0.000000e+00  0.000000e+00
bigcom176        0.000000e+00  0.000000e+00
bigcom177        0.000000e+00  0.000000e+00
bigcom178        0.000000e+00  0.000000e+00
bigcom180        0.000000e+00  0.000000e+00
bigcom181        0.000000e+00  0.000000e+00
bigcom184        0.000000e+00  0.000000e+00
bigcom186        0.000000e+00  0.000000e+00
bigcom187        0.000000e+00  0.000000e+00
bigcom189        0.000000e+00  0.000000e+00
bigcom194        0.000000e+00  0.000000e+00
bigcom195        0.000000e+00  0.000000e+00
bigcom196        0.000000e+00  0.000000e+00
bigcom204        0.000000e+00  0.000000e+00
bigcom205        0.000000e+00  0.000000e+00
bigcom212        0.000000e+00  0.000000e+00
bigcom214        0.000000e+00  0.000000e+00
bigcom222        0.000000e+00  0.000000e+00
bigcom223        0.000000e+00  0.000000e+00
bigcom226        0.000000e+00  0.000000e+00
bigcom227        0.000000e+00  0.000000e+00
bigcom229        0.000000e+00  0.000000e+00
bigcom233        0.000000e+00  0.000000e+00
bigcom236        0.000000e+00  0.000000e+00
bigcom237        0.000000e+00  0.000000e+00
bigcom246        0.000000e+00  3.469447e-20
bigcom248        0.000000e+00  0.000000e+00
bigcom249        0.000000e+00  0.000000e+00
bigcom250        0.000000e+00  0.000000e+00
bigcom254        0.000000e+00  0.000000e+00
bigcom266        0.000000e+00  0.000000e+00
bigcom269        0.000000e+00  0.000000e+00
bigcom272        0.000000e+00  0.000000e+00
bigcom274        0.000000e+00  0.000000e+00
bigcom281        0.000000e+00  0.000000e+00
bigcom291        0.000000e+00  0.000000e+00
bigcom292        0.000000e+00  0.000000e+00
bigcom295        0.000000e+00  0.000000e+00
bigcom299        0.000000e+00  0.000000e+00
bigcom301        0.000000e+00  0.000000e+00
bigcom306        0.000000e+00  0.000000e+00
bigcom309        0.000000e+00  0.000000e+00
bigcom314        0.000000e+00  0.000000e+00
bigcom321        0.000000e+00  0.000000e+00
bigcom341        0.000000e+00  0.000000e+00
bigcom350        0.000000e+00  0.000000e+00
bigcom353        0.000000e+00  0.000000e+00
bigcom359        0.000000e+00  0.000000e+00
bigcom363        0.000000e+00  0.000000e+00
bigcom365        0.000000e+00  0.000000e+00
bigcom385        0.000000e+00  0.000000e+00
bigcom386        0.000000e+00  0.000000e+00
bigcom408        0.000000e+00  0.000000e+00
bigcom412        0.000000e+00  0.000000e+00
bigcom480        0.000000e+00  0.000000e+00
spin_vertex      1.439108e-05  5.152930e-02
membership_s1    0.000000e+00  1.089753e-04
membership_s3    0.000000e+00  0.000000e+00
membership_s4    0.000000e+00  1.714286e-02
membership_s5    2.316257e-05  4.111544e-03
membership_s6    0.000000e+00  0.000000e+00
membership_s7    0.000000e+00  0.000000e+00
membership_s8    0.000000e+00  0.000000e+00
membership_s9    0.000000e+00  0.000000e+00
membership_s11   0.000000e+00  0.000000e+00
membership_s12   0.000000e+00  0.000000e+00
membership_s14   0.000000e+00  0.000000e+00
membership_s15   2.538203e-05  4.023700e-02
membership_s16   0.000000e+00  0.000000e+00
membership_s17   0.000000e+00  6.938894e-20
membership_s18   0.000000e+00  0.000000e+00
membership_s20   0.000000e+00  0.000000e+00
membership_s21   5.517700e-04  1.285346e-01
membership_s22   0.000000e+00  0.000000e+00
membership_s24  -1.343243e-05  7.316236e-02
membership_s25   0.000000e+00  0.000000e+00
membership_s26   0.000000e+00  0.000000e+00
membership_s27   0.000000e+00  0.000000e+00
membership_s28   0.000000e+00  0.000000e+00
membership_s30   5.546715e-05  3.013271e-04
membership_s31  -4.514347e-05  2.171193e-02
membership_s32   7.281208e-06  5.576206e-02
membership_s33   0.000000e+00  0.000000e+00
membership_s36  -4.453123e-06  6.200758e-02
membership_s37   0.000000e+00  0.000000e+00
V1               1.523569e-04  2.904556e-01
V2               1.531475e-03  4.136380e-01
pdi              0.000000e+00  0.000000e+00
adhesion         2.888393e-03  1.366689e-01
cohesion         2.928262e-03  1.269547e-01
inner            7.179935e-04  2.415887e-01
outer            3.470376e-04  4.904164e-01
ioratio          1.114832e-04  1.562815e-01
comsize          1.232908e-03  4.688304e-01
[1] "Dataset: low_CT Model GLM, run: 1 of 10 2015-06-18 11:56:48"
[1] "glmnet variable coefficients"
                         [,1]          [,2]
(Intercept)     -6.102878e+00 -6.991087e+00
graph0           9.299213e-40  2.531818e-02
graph1          -2.523205e-43 -2.041691e-05
graph2           1.789223e-39  2.715759e-02
graph3           2.529228e-44 -4.465595e-08
graph4          -5.931794e-46 -2.997065e-08
graph5           7.996019e-42 -3.655257e-04
graph6           1.519465e-43  1.038594e-06
graph7           3.250309e-41 -4.902333e-04
graph8           3.288129e-39  3.667624e-02
graph9           8.349792e-46  3.423123e-08
graph10         -1.752354e-47 -1.293761e-09
graph11         -9.119070e-49 -4.086109e-11
graph12          5.082294e-46 -3.798361e-08
graph13          4.195695e-44  8.945246e-07
graph14         -8.264945e-47 -6.131866e-09
graph15          8.526966e-43 -1.908787e-05
graph16         -3.021554e-45 -3.799098e-07
graph17          6.413327e-45  5.891073e-08
graph18          9.525415e-43 -2.124867e-05
graph19          3.288695e-44 -7.373588e-06
graph20         -8.501820e-44 -7.032301e-05
graph21          1.233183e-42 -1.992400e-05
graph22          2.628023e-43 -5.629854e-05
graph23          6.190910e-44  7.330460e-06
graph24          3.443941e-42  6.715344e-05
graph25          1.047288e-41 -6.118428e-04
graph26          1.294459e-41  2.516286e-04
graph27          4.864824e-40  1.488815e-02
graph28          4.594933e-42 -7.904530e-03
graph29         -1.880807e-39 -4.593780e-01
orbit0           9.299213e-40  2.550676e-02
orbit1          -2.591052e-43 -2.010674e-05
orbit2           3.704394e-40  9.151631e-03
orbit3           1.789223e-39  2.752188e-02
orbit4           2.665760e-44 -4.193219e-08
orbit5           2.276383e-43  1.942751e-06
orbit6          -5.931837e-46 -2.956730e-08
orbit7           3.227429e-40  8.138701e-03
orbit8           7.996019e-42 -3.556980e-04
orbit9          -1.385890e-43 -8.254277e-06
orbit10          2.041365e-42  5.522557e-05
orbit11          1.389481e-39 -1.241168e-02
orbit12          3.222258e-41 -5.020953e-04
orbit13          2.220135e-39  7.375680e-02
orbit14          3.288129e-39  3.674007e-02
orbit15          9.060557e-46  1.556322e-08
orbit16          2.928321e-44  9.626277e-07
orbit17          4.360513e-45  8.347587e-07
orbit18          2.819664e-46 -1.675566e-08
orbit19         -2.170183e-47 -1.263633e-09
orbit20         -2.399136e-47 -1.019023e-08
orbit21          2.111367e-43  5.692852e-06
orbit22         -9.119070e-49 -4.051831e-11
orbit23          1.217431e-40 -5.254816e-02
orbit24         -6.521190e-46 -1.522708e-07
orbit25          9.154009e-45  6.630076e-07
orbit26          1.892385e-42  9.178048e-05
orbit27          3.989994e-44  1.339855e-06
orbit28          1.522447e-43  1.229498e-05
orbit29          1.583664e-43  1.427660e-06
orbit30          9.887092e-43 -2.601589e-05
orbit31         -1.896285e-46 -1.106347e-08
orbit32          1.721888e-45  6.600709e-08
orbit33          3.102341e-39  1.795853e-01
orbit34          8.526966e-43 -1.948809e-05
orbit35         -5.532387e-45 -6.994504e-07
orbit36          1.536449e-43 -1.271737e-05
orbit37         -2.287521e-45 -1.636085e-07
orbit38          1.894857e-42 -5.947432e-04
orbit39         -9.581928e-45  2.224177e-07
orbit40          2.585342e-44 -8.509401e-08
orbit41          6.690176e-42  3.037732e-04
orbit42          3.812214e-39  6.998717e-02
orbit43          9.524243e-43 -2.190240e-05
orbit44          9.094460e-39  3.837745e-01
orbit45         -6.325084e-45 -9.238422e-06
orbit46          7.902639e-43 -4.393117e-06
orbit47          2.933670e-41  1.560798e-03
orbit48          4.285965e-43 -1.294518e-04
orbit49         -8.293015e-44 -7.026633e-05
orbit50         -3.257936e-41 -7.258232e-03
orbit51         -1.006458e-43 -1.634939e-04
orbit52          3.675929e-42  1.174292e-04
orbit53          3.480396e-41 -1.113773e-03
orbit54          2.628233e-43 -5.655692e-05
orbit55         -1.457043e-39 -5.315286e-01
orbit56         -3.371913e-44  6.068142e-06
orbit57          7.392252e-42  9.799233e-05
orbit58         -1.238076e-39 -3.562900e-01
orbit59          3.613444e-42  8.408008e-05
orbit60          3.308523e-41 -3.118998e-03
orbit61         -1.679432e-39 -5.786155e-01
orbit62          2.010422e-42 -1.399217e-03
orbit63         -1.309372e-41 -7.852966e-03
orbit64          3.085038e-40  1.876542e-02
orbit65          1.231596e-41  1.270683e-04
orbit66          8.541057e-41  3.514736e-03
orbit67         -1.529164e-39 -4.871229e-01
orbit68          4.887904e-40  1.493418e-02
orbit69         -2.258290e-39 -1.611494e+00
orbit70         -1.230998e-42 -8.272707e-03
orbit71          1.109229e-38  4.831680e-01
orbit72         -1.880807e-39 -4.594267e-01
AP              -2.328571e-39 -2.498162e-01
bet             -5.206356e-44 -5.740008e-06
ecc              2.188901e-40  1.343744e-02
eccrad           1.313340e-39  8.044634e-02
close            3.403536e-39  2.234741e-01
constraint      -2.893008e-39 -1.171854e-01
coreness         5.861116e-40 -2.371756e-02
knn             -1.417047e-42 -4.402292e-05
hubscore         5.534337e-39 -1.532725e+00
pagerank        -7.410647e-39 -2.072301e-01
trans            2.349764e-39 -9.930313e-03
evcent           5.440043e-39 -1.495872e+00
first            9.299213e-40  2.520728e-02
upto_second     -3.240159e-43 -2.053828e-05
upto_third       8.034490e-44  6.499460e-06
upto_fourth      2.108321e-44 -1.715241e-06
upto_fifth      -1.412467e-43 -3.118039e-05
upto_sixth       2.272785e-43  5.177380e-05
second          -3.279195e-43 -2.064927e-05
third            1.463790e-43  1.136346e-05
fourth          -1.437645e-43 -1.674059e-05
fifth           -6.948591e-44 -4.787349e-06
sixth            2.949594e-43  6.541958e-05
ratio1          -1.450360e-42 -4.341095e-05
ratio2          -4.270428e-42 -5.826466e-04
ratio3          -1.079151e-41 -2.290441e-03
ratio4          -1.247576e-42 -9.826530e-05
ratio5          -2.478168e-42 -1.312198e-04
ratio6          -1.279609e-43 -6.206552e-05
selfinter       -2.483128e-39 -3.436856e-01
walktrap_vertex  1.037369e-39 -4.005035e-02
bigcom1          2.513684e-39  2.102224e-01
bigcom2         -2.256489e-39 -4.048439e-01
bigcom3         -2.293078e-39 -4.024081e-01
bigcom4         -4.233737e-40 -7.290836e-02
bigcom6         -2.254690e-39 -1.792383e-01
bigcom8          8.396390e-39  5.448931e-01
bigcom9          3.272838e-38  1.147455e+00
bigcom11        -2.257209e-39 -2.392095e-01
bigcom13        -2.260456e-39 -4.132004e-01
bigcom15        -2.260095e-39 -3.080264e-01
bigcom16        -2.256489e-39 -2.191604e-01
bigcom21        -2.270983e-39 -3.014478e-01
bigcom22        -2.285666e-39 -2.926283e-01
bigcom24        -2.255409e-39 -1.372940e-01
bigcom26        -2.263713e-39 -3.067923e-01
bigcom28        -2.288625e-39 -2.569890e-01
bigcom30        -2.269526e-39 -2.918811e-01
bigcom31        -2.254690e-39 -3.420613e-01
bigcom32        -2.257569e-39 -2.547827e-01
bigcom33        -2.254690e-39 -1.482006e-01
bigcom34        -2.255769e-39 -3.690675e-01
bigcom36        -2.257569e-39 -2.525793e-01
bigcom37        -2.255049e-39 -2.488491e-01
bigcom38        -2.257930e-39 -5.941487e-01
bigcom39        -2.257930e-39 -3.371755e-01
bigcom40         3.916971e-39  1.591448e-01
bigcom43        -2.256129e-39 -1.343578e-01
bigcom44        -2.280505e-39 -1.216353e-01
bigcom46        -2.256849e-39 -2.146959e-01
bigcom47        -2.256129e-39 -3.936437e-01
bigcom49        -2.256849e-39 -4.469477e-01
bigcom50        -2.257209e-39 -3.027305e-01
bigcom51        -2.255409e-39 -2.779940e-01
bigcom52        -2.255049e-39 -1.804602e-01
bigcom54        -2.255049e-39 -2.507464e-01
bigcom56        -2.255769e-39 -1.486466e-01
bigcom62        -2.255049e-39 -2.573028e-01
bigcom66        -2.255409e-39 -3.229517e-01
bigcom68        -2.254690e-39 -2.296388e-01
bigcom69        -2.256849e-39 -3.647711e-01
bigcom71        -2.259012e-39 -3.050376e-01
bigcom72        -2.256129e-39 -3.764591e-01
bigcom73        -2.255409e-39 -2.823929e-01
bigcom74        -2.255769e-39 -2.458207e-01
bigcom75        -2.254330e-39 -3.044736e-01
bigcom76        -2.255769e-39 -1.754560e-01
bigcom77        -2.255409e-39 -3.601076e-01
bigcom79        -2.255049e-39 -2.742797e-01
bigcom80        -2.255409e-39 -3.066698e-01
bigcom82        -2.255409e-39 -3.270711e-01
bigcom83        -2.255049e-39 -1.481401e-01
bigcom84        -2.255049e-39 -3.851870e-01
bigcom85        -2.255769e-39 -8.088519e-01
bigcom87        -2.256129e-39 -3.078492e-01
bigcom89        -2.255049e-39 -2.335930e-01
bigcom91        -2.254690e-39 -2.590215e-01
bigcom92        -2.258651e-39 -3.933986e-01
bigcom93        -2.255409e-39 -2.597420e-01
bigcom96        -2.254330e-39 -2.184463e-01
bigcom97        -2.256849e-39 -3.968875e-01
bigcom98        -2.255049e-39 -3.611246e-01
bigcom99        -2.255769e-39 -9.025638e-01
bigcom101       -2.256489e-39 -1.534322e+00
bigcom104       -2.257569e-39 -1.537380e-01
bigcom106       -2.256129e-39 -2.643581e-01
bigcom109       -2.255769e-39 -4.432874e-01
bigcom113       -2.255769e-39 -5.771602e-01
bigcom116       -2.259012e-39 -4.907946e-01
bigcom120       -2.255049e-39 -2.555178e-01
bigcom123       -2.255409e-39 -1.440024e-01
bigcom126       -2.255049e-39 -4.187799e-01
bigcom127       -2.254690e-39 -2.477156e-01
bigcom137       -2.255769e-39 -2.727204e-01
bigcom139       -2.255049e-39 -2.381720e-01
bigcom140       -2.255409e-39 -9.423073e-02
bigcom143       -2.255769e-39 -2.509941e-01
bigcom145       -2.255409e-39 -1.708164e-01
bigcom146       -2.255409e-39 -9.966864e-02
bigcom147       -2.255409e-39 -3.188599e-01
bigcom149       -2.254330e-39 -1.324831e+00
bigcom153       -2.256129e-39 -2.312751e-01
bigcom154       -2.257209e-39 -1.865240e-01
bigcom156       -2.254690e-39 -1.840841e-01
bigcom157       -2.255049e-39 -2.959646e-01
bigcom158       -2.255049e-39 -7.473895e-01
bigcom160       -2.255769e-39 -2.198521e-01
bigcom161       -2.255049e-39 -4.695090e-01
bigcom162       -2.255049e-39 -3.926248e-01
bigcom164       -2.255409e-39 -2.912289e-01
bigcom166       -2.256849e-39 -1.604292e-01
bigcom167       -2.256849e-39 -3.326597e-01
bigcom171       -2.254330e-39 -2.001449e-01
bigcom173       -2.255769e-39 -3.447675e-01
bigcom175       -2.255049e-39 -1.192656e-01
bigcom176       -2.255409e-39 -7.250526e-01
bigcom177       -2.255409e-39 -3.807996e-01
bigcom178       -2.255769e-39 -2.851546e-01
bigcom180       -2.254690e-39 -7.594247e-01
bigcom181       -2.256129e-39 -3.007320e-01
bigcom184       -2.255049e-39 -4.553505e-02
bigcom186       -2.255049e-39 -7.546580e-01
bigcom187       -2.254690e-39 -2.419529e-01
bigcom189       -2.255769e-39 -8.978889e-01
bigcom194       -2.255409e-39 -2.320474e-01
bigcom195       -2.255409e-39 -3.748418e-01
bigcom196       -2.254690e-39 -5.813474e-01
bigcom204       -2.256489e-39 -2.705593e-01
bigcom205       -2.255049e-39 -4.576602e-01
bigcom212       -2.255049e-39 -3.126069e-01
bigcom214       -2.256129e-39 -1.488085e-01
bigcom222       -2.255049e-39 -6.312048e-01
bigcom223        0.000000e+00  0.000000e+00
bigcom226       -2.255049e-39 -2.359076e-01
bigcom227       -2.255049e-39 -1.582264e-01
bigcom229       -2.255409e-39 -2.095825e-01
bigcom233       -2.254330e-39 -3.034110e-01
bigcom236       -2.255049e-39 -2.693021e-01
bigcom237       -2.254330e-39 -1.190203e-01
bigcom246       -2.255769e-39 -3.932972e-01
bigcom248       -2.256489e-39 -6.600873e-01
bigcom249       -2.254690e-39 -2.979321e-01
bigcom250       -2.255049e-39 -5.914209e-02
bigcom254       -2.255769e-39 -3.723350e-01
bigcom266       -2.254690e-39 -2.703006e-01
bigcom269       -2.256849e-39 -1.949907e-01
bigcom272       -2.255049e-39 -3.946293e-01
bigcom274       -2.258290e-39 -1.327603e-01
bigcom281       -2.254690e-39 -5.168155e-01
bigcom291       -2.254330e-39 -3.773646e-01
bigcom292       -2.255049e-39 -2.460000e-01
bigcom295       -2.254330e-39 -2.583548e-01
bigcom299       -2.255049e-39 -2.756079e-01
bigcom301       -2.255409e-39 -1.953202e-01
bigcom306       -2.255409e-39 -3.350756e-01
bigcom309       -2.256489e-39 -3.307323e-01
bigcom314       -2.254690e-39 -2.155950e-01
bigcom321       -2.257209e-39 -3.461211e-01
bigcom341       -2.255049e-39 -1.752503e-01
bigcom350       -2.254690e-39 -9.479787e-01
bigcom353       -2.255049e-39 -2.492176e-01
bigcom359       -2.255049e-39 -1.646016e-01
bigcom363       -2.255049e-39 -1.092787e+00
bigcom365       -2.254690e-39 -2.374997e-01
bigcom385       -2.255409e-39 -2.392160e-01
bigcom386       -2.254690e-39 -1.323393e-01
bigcom408       -2.256849e-39 -1.424207e-01
bigcom412       -2.255409e-39 -4.349437e-01
bigcom480       -2.255049e-39 -1.793495e-01
spin_vertex     -2.655785e-39  6.523327e-02
membership_s1   -9.128136e-40  2.440064e-02
membership_s3   -2.261179e-39 -2.334710e-01
membership_s4    2.322574e-39  1.425342e-01
membership_s5   -2.072755e-41  7.407291e-02
membership_s6   -2.574443e-39 -1.694846e-01
membership_s7   -2.387139e-39 -3.334301e-01
membership_s8   -2.257930e-39 -1.856527e-01
membership_s9   -2.259734e-39 -2.759677e-01
membership_s11  -2.257569e-39 -2.912454e-01
membership_s12  -2.256849e-39 -2.646765e-01
membership_s14  -2.256129e-39 -5.885474e-01
membership_s15   7.400313e-39  7.252372e-01
membership_s16  -2.257569e-39 -3.040321e-01
membership_s17  -2.256849e-39 -1.989835e-01
membership_s18  -2.270254e-39 -2.302730e-01
membership_s20  -2.256129e-39 -2.090362e-01
membership_s21   1.393521e-38  1.039710e+00
membership_s22  -2.260095e-39 -2.581911e-01
membership_s24   5.106388e-38  1.868246e+00
membership_s25  -2.257209e-39 -2.415997e-01
membership_s26  -2.259734e-39 -1.715833e-01
membership_s27  -2.410742e-39 -2.906929e-01
membership_s28  -2.260095e-39 -1.685957e-01
membership_s30  -1.111750e-39 -6.310694e-02
membership_s31   3.546202e-39  3.449156e-01
membership_s32   6.018842e-40  1.587208e-01
membership_s33  -2.255409e-39 -2.581621e-01
membership_s36  -1.193171e-39 -1.271137e-01
membership_s37  -2.278301e-39 -2.226066e-01
V1               2.374646e-39  7.970827e-02
V2               2.931819e-39  3.773652e-01
pdi             -9.674531e-36 -9.450860e+02
adhesion        -1.214541e-43 -5.822600e-06
cohesion         2.429087e-43  1.169542e-05
inner            1.363781e-43  1.012307e-05
outer            1.528629e-43  3.579558e-06
ioratio          8.159592e-40 -3.604292e-01
comsize          2.723257e-43 -1.264862e-05
[1] "Dataset: low_CT Model GBM, run: 2 of 10 2015-06-18 11:58:02"
Iter   TrainDeviance   ValidDeviance   StepSize   Improve
     1        0.0869            -nan     0.0100   -0.0000

[1] "GBM variable coefficients"
                            var      rel.inf
ratio5                   ratio5 1.817518e+01
graph23                 graph23 1.729812e+01
graph1                   graph1 1.610056e+01
comsize                 comsize 1.293795e+01
orbit19                 orbit19 1.152654e+01
graph13                 graph13 1.143506e+01
fifth                     fifth 6.670108e+00
orbit64                 orbit64 2.040257e+00
graph12                 graph12 1.836784e+00
membership_s15   membership_s15 9.096234e-01
membership_s21   membership_s21 7.297747e-01
membership_s31   membership_s31 3.400519e-01
graph3                   graph3 1.586287e-27
graph0                   graph0 0.000000e+00
graph2                   graph2 0.000000e+00
graph4                   graph4 0.000000e+00
graph5                   graph5 0.000000e+00
graph6                   graph6 0.000000e+00
graph7                   graph7 0.000000e+00
graph8                   graph8 0.000000e+00
graph9                   graph9 0.000000e+00
graph10                 graph10 0.000000e+00
graph11                 graph11 0.000000e+00
graph14                 graph14 0.000000e+00
graph15                 graph15 0.000000e+00
graph16                 graph16 0.000000e+00
graph17                 graph17 0.000000e+00
graph18                 graph18 0.000000e+00
graph19                 graph19 0.000000e+00
graph20                 graph20 0.000000e+00
graph21                 graph21 0.000000e+00
graph22                 graph22 0.000000e+00
graph24                 graph24 0.000000e+00
graph25                 graph25 0.000000e+00
graph26                 graph26 0.000000e+00
graph27                 graph27 0.000000e+00
graph28                 graph28 0.000000e+00
graph29                 graph29 0.000000e+00
orbit0                   orbit0 0.000000e+00
orbit1                   orbit1 0.000000e+00
orbit2                   orbit2 0.000000e+00
orbit3                   orbit3 0.000000e+00
orbit4                   orbit4 0.000000e+00
orbit5                   orbit5 0.000000e+00
orbit6                   orbit6 0.000000e+00
orbit7                   orbit7 0.000000e+00
orbit8                   orbit8 0.000000e+00
orbit9                   orbit9 0.000000e+00
orbit10                 orbit10 0.000000e+00
orbit11                 orbit11 0.000000e+00
orbit12                 orbit12 0.000000e+00
orbit13                 orbit13 0.000000e+00
orbit14                 orbit14 0.000000e+00
orbit15                 orbit15 0.000000e+00
orbit16                 orbit16 0.000000e+00
orbit17                 orbit17 0.000000e+00
orbit18                 orbit18 0.000000e+00
orbit20                 orbit20 0.000000e+00
orbit21                 orbit21 0.000000e+00
orbit22                 orbit22 0.000000e+00
orbit23                 orbit23 0.000000e+00
orbit24                 orbit24 0.000000e+00
orbit25                 orbit25 0.000000e+00
orbit26                 orbit26 0.000000e+00
orbit27                 orbit27 0.000000e+00
orbit28                 orbit28 0.000000e+00
orbit29                 orbit29 0.000000e+00
orbit30                 orbit30 0.000000e+00
orbit31                 orbit31 0.000000e+00
orbit32                 orbit32 0.000000e+00
orbit33                 orbit33 0.000000e+00
orbit34                 orbit34 0.000000e+00
orbit35                 orbit35 0.000000e+00
orbit36                 orbit36 0.000000e+00
orbit37                 orbit37 0.000000e+00
orbit38                 orbit38 0.000000e+00
orbit39                 orbit39 0.000000e+00
orbit40                 orbit40 0.000000e+00
orbit41                 orbit41 0.000000e+00
orbit42                 orbit42 0.000000e+00
orbit43                 orbit43 0.000000e+00
orbit44                 orbit44 0.000000e+00
orbit45                 orbit45 0.000000e+00
orbit46                 orbit46 0.000000e+00
orbit47                 orbit47 0.000000e+00
orbit48                 orbit48 0.000000e+00
orbit49                 orbit49 0.000000e+00
orbit50                 orbit50 0.000000e+00
orbit51                 orbit51 0.000000e+00
orbit52                 orbit52 0.000000e+00
orbit53                 orbit53 0.000000e+00
orbit54                 orbit54 0.000000e+00
orbit55                 orbit55 0.000000e+00
orbit56                 orbit56 0.000000e+00
orbit57                 orbit57 0.000000e+00
orbit58                 orbit58 0.000000e+00
orbit59                 orbit59 0.000000e+00
orbit60                 orbit60 0.000000e+00
orbit61                 orbit61 0.000000e+00
orbit62                 orbit62 0.000000e+00
orbit63                 orbit63 0.000000e+00
orbit65                 orbit65 0.000000e+00
orbit66                 orbit66 0.000000e+00
orbit67                 orbit67 0.000000e+00
orbit68                 orbit68 0.000000e+00
orbit69                 orbit69 0.000000e+00
orbit70                 orbit70 0.000000e+00
orbit71                 orbit71 0.000000e+00
orbit72                 orbit72 0.000000e+00
AP                           AP 0.000000e+00
bet                         bet 0.000000e+00
ecc                         ecc 0.000000e+00
eccrad                   eccrad 0.000000e+00
close                     close 0.000000e+00
constraint           constraint 0.000000e+00
coreness               coreness 0.000000e+00
knn                         knn 0.000000e+00
hubscore               hubscore 0.000000e+00
pagerank               pagerank 0.000000e+00
trans                     trans 0.000000e+00
evcent                   evcent 0.000000e+00
first                     first 0.000000e+00
upto_second         upto_second 0.000000e+00
upto_third           upto_third 0.000000e+00
upto_fourth         upto_fourth 0.000000e+00
upto_fifth           upto_fifth 0.000000e+00
upto_sixth           upto_sixth 0.000000e+00
second                   second 0.000000e+00
third                     third 0.000000e+00
fourth                   fourth 0.000000e+00
sixth                     sixth 0.000000e+00
ratio1                   ratio1 0.000000e+00
ratio2                   ratio2 0.000000e+00
ratio3                   ratio3 0.000000e+00
ratio4                   ratio4 0.000000e+00
ratio6                   ratio6 0.000000e+00
selfinter             selfinter 0.000000e+00
walktrap_vertex walktrap_vertex 0.000000e+00
bigcom1                 bigcom1 0.000000e+00
bigcom2                 bigcom2 0.000000e+00
bigcom3                 bigcom3 0.000000e+00
bigcom4                 bigcom4 0.000000e+00
bigcom6                 bigcom6 0.000000e+00
bigcom8                 bigcom8 0.000000e+00
bigcom9                 bigcom9 0.000000e+00
bigcom11               bigcom11 0.000000e+00
bigcom13               bigcom13 0.000000e+00
bigcom15               bigcom15 0.000000e+00
bigcom16               bigcom16 0.000000e+00
bigcom21               bigcom21 0.000000e+00
bigcom22               bigcom22 0.000000e+00
bigcom24               bigcom24 0.000000e+00
bigcom26               bigcom26 0.000000e+00
bigcom28               bigcom28 0.000000e+00
bigcom30               bigcom30 0.000000e+00
bigcom31               bigcom31 0.000000e+00
bigcom32               bigcom32 0.000000e+00
bigcom33               bigcom33 0.000000e+00
bigcom34               bigcom34 0.000000e+00
bigcom36               bigcom36 0.000000e+00
bigcom37               bigcom37 0.000000e+00
bigcom38               bigcom38 0.000000e+00
bigcom39               bigcom39 0.000000e+00
bigcom40               bigcom40 0.000000e+00
bigcom43               bigcom43 0.000000e+00
bigcom44               bigcom44 0.000000e+00
bigcom46               bigcom46 0.000000e+00
bigcom47               bigcom47 0.000000e+00
bigcom49               bigcom49 0.000000e+00
bigcom50               bigcom50 0.000000e+00
bigcom51               bigcom51 0.000000e+00
bigcom52               bigcom52 0.000000e+00
bigcom54               bigcom54 0.000000e+00
bigcom56               bigcom56 0.000000e+00
bigcom62               bigcom62 0.000000e+00
bigcom66               bigcom66 0.000000e+00
bigcom68               bigcom68 0.000000e+00
bigcom69               bigcom69 0.000000e+00
bigcom71               bigcom71 0.000000e+00
bigcom72               bigcom72 0.000000e+00
bigcom73               bigcom73 0.000000e+00
bigcom74               bigcom74 0.000000e+00
bigcom75               bigcom75 0.000000e+00
bigcom76               bigcom76 0.000000e+00
bigcom77               bigcom77 0.000000e+00
bigcom79               bigcom79 0.000000e+00
bigcom80               bigcom80 0.000000e+00
bigcom82               bigcom82 0.000000e+00
bigcom83               bigcom83 0.000000e+00
bigcom84               bigcom84 0.000000e+00
bigcom85               bigcom85 0.000000e+00
bigcom87               bigcom87 0.000000e+00
bigcom89               bigcom89 0.000000e+00
bigcom91               bigcom91 0.000000e+00
bigcom92               bigcom92 0.000000e+00
bigcom93               bigcom93 0.000000e+00
bigcom96               bigcom96 0.000000e+00
bigcom97               bigcom97 0.000000e+00
bigcom98               bigcom98 0.000000e+00
bigcom99               bigcom99 0.000000e+00
bigcom101             bigcom101 0.000000e+00
bigcom104             bigcom104 0.000000e+00
bigcom106             bigcom106 0.000000e+00
bigcom109             bigcom109 0.000000e+00
bigcom113             bigcom113 0.000000e+00
bigcom116             bigcom116 0.000000e+00
bigcom120             bigcom120 0.000000e+00
bigcom123             bigcom123 0.000000e+00
bigcom126             bigcom126 0.000000e+00
bigcom127             bigcom127 0.000000e+00
bigcom137             bigcom137 0.000000e+00
bigcom139             bigcom139 0.000000e+00
bigcom140             bigcom140 0.000000e+00
bigcom143             bigcom143 0.000000e+00
bigcom145             bigcom145 0.000000e+00
bigcom146             bigcom146 0.000000e+00
bigcom147             bigcom147 0.000000e+00
bigcom149             bigcom149 0.000000e+00
bigcom153             bigcom153 0.000000e+00
bigcom154             bigcom154 0.000000e+00
bigcom156             bigcom156 0.000000e+00
bigcom157             bigcom157 0.000000e+00
bigcom158             bigcom158 0.000000e+00
bigcom160             bigcom160 0.000000e+00
bigcom161             bigcom161 0.000000e+00
bigcom162             bigcom162 0.000000e+00
bigcom164             bigcom164 0.000000e+00
bigcom166             bigcom166 0.000000e+00
bigcom167             bigcom167 0.000000e+00
bigcom171             bigcom171 0.000000e+00
bigcom173             bigcom173 0.000000e+00
bigcom175             bigcom175 0.000000e+00
bigcom176             bigcom176 0.000000e+00
bigcom177             bigcom177 0.000000e+00
bigcom178             bigcom178 0.000000e+00
bigcom180             bigcom180 0.000000e+00
bigcom181             bigcom181 0.000000e+00
bigcom184             bigcom184 0.000000e+00
bigcom186             bigcom186 0.000000e+00
bigcom187             bigcom187 0.000000e+00
bigcom189             bigcom189 0.000000e+00
bigcom194             bigcom194 0.000000e+00
bigcom195             bigcom195 0.000000e+00
bigcom196             bigcom196 0.000000e+00
bigcom204             bigcom204 0.000000e+00
bigcom205             bigcom205 0.000000e+00
bigcom212             bigcom212 0.000000e+00
bigcom214             bigcom214 0.000000e+00
bigcom222             bigcom222 0.000000e+00
bigcom223             bigcom223 0.000000e+00
bigcom226             bigcom226 0.000000e+00
bigcom227             bigcom227 0.000000e+00
bigcom229             bigcom229 0.000000e+00
bigcom233             bigcom233 0.000000e+00
bigcom236             bigcom236 0.000000e+00
bigcom237             bigcom237 0.000000e+00
bigcom246             bigcom246 0.000000e+00
bigcom248             bigcom248 0.000000e+00
bigcom249             bigcom249 0.000000e+00
bigcom250             bigcom250 0.000000e+00
bigcom254             bigcom254 0.000000e+00
bigcom266             bigcom266 0.000000e+00
bigcom269             bigcom269 0.000000e+00
bigcom272             bigcom272 0.000000e+00
bigcom274             bigcom274 0.000000e+00
bigcom281             bigcom281 0.000000e+00
bigcom291             bigcom291 0.000000e+00
bigcom292             bigcom292 0.000000e+00
bigcom295             bigcom295 0.000000e+00
bigcom299             bigcom299 0.000000e+00
bigcom301             bigcom301 0.000000e+00
bigcom306             bigcom306 0.000000e+00
bigcom309             bigcom309 0.000000e+00
bigcom314             bigcom314 0.000000e+00
bigcom321             bigcom321 0.000000e+00
bigcom341             bigcom341 0.000000e+00
bigcom350             bigcom350 0.000000e+00
bigcom353             bigcom353 0.000000e+00
bigcom359             bigcom359 0.000000e+00
bigcom363             bigcom363 0.000000e+00
bigcom365             bigcom365 0.000000e+00
bigcom385             bigcom385 0.000000e+00
bigcom386             bigcom386 0.000000e+00
bigcom408             bigcom408 0.000000e+00
bigcom412             bigcom412 0.000000e+00
bigcom480             bigcom480 0.000000e+00
spin_vertex         spin_vertex 0.000000e+00
membership_s1     membership_s1 0.000000e+00
membership_s3     membership_s3 0.000000e+00
membership_s4     membership_s4 0.000000e+00
membership_s5     membership_s5 0.000000e+00
membership_s6     membership_s6 0.000000e+00
membership_s7     membership_s7 0.000000e+00
membership_s8     membership_s8 0.000000e+00
membership_s9     membership_s9 0.000000e+00
membership_s11   membership_s11 0.000000e+00
membership_s12   membership_s12 0.000000e+00
membership_s14   membership_s14 0.000000e+00
membership_s16   membership_s16 0.000000e+00
membership_s17   membership_s17 0.000000e+00
membership_s18   membership_s18 0.000000e+00
membership_s20   membership_s20 0.000000e+00
membership_s22   membership_s22 0.000000e+00
membership_s24   membership_s24 0.000000e+00
membership_s25   membership_s25 0.000000e+00
membership_s26   membership_s26 0.000000e+00
membership_s27   membership_s27 0.000000e+00
membership_s28   membership_s28 0.000000e+00
membership_s30   membership_s30 0.000000e+00
membership_s32   membership_s32 0.000000e+00
membership_s33   membership_s33 0.000000e+00
membership_s36   membership_s36 0.000000e+00
membership_s37   membership_s37 0.000000e+00
V1                           V1 0.000000e+00
V2                           V2 0.000000e+00
pdi                         pdi 0.000000e+00
adhesion               adhesion 0.000000e+00
cohesion               cohesion 0.000000e+00
inner                     inner 0.000000e+00
outer                     outer 0.000000e+00
ioratio                 ioratio 0.000000e+00
[1] "Dataset: low_CT Model RF, run: 2 of 10 2015-06-18 11:58:04"
     |      Out-of-bag   |
Tree |      MSE  %Var(y) |
   1 |  0.00808   424.26 |
   2 | 0.004917   258.20 |
   3 | 0.004186   219.78 |
   4 | 0.003452   181.26 |
   5 | 0.003259   171.12 |
   6 | 0.003017   158.44 |
   7 | 0.003089   162.18 |
   8 | 0.003068   161.07 |
   9 | 0.003027   158.94 |
  10 | 0.003003   157.66 |
  11 | 0.003061   160.72 |
  12 | 0.002714   142.50 |
  13 | 0.002637   138.44 |
  14 | 0.002581   135.50 |
  15 | 0.002521   132.37 |
  16 | 0.002487   130.57 |
  17 | 0.002429   127.54 |
  18 | 0.002431   127.66 |
  19 | 0.002467   129.54 |
  20 | 0.002451   128.70 |
  21 | 0.002463   129.31 |
  22 |  0.00246   129.16 |
  23 | 0.002448   128.54 |
  24 |   0.0024   126.01 |
  25 | 0.002385   125.23 |
  26 | 0.002347   123.23 |
  27 | 0.002342   122.98 |
  28 | 0.002314   121.51 |
  29 | 0.002309   121.24 |
  30 | 0.002299   120.74 |
  31 | 0.002284   119.92 |
  32 | 0.002283   119.87 |
  33 | 0.002268   119.07 |
  34 | 0.002258   118.56 |
  35 | 0.002244   117.85 |
  36 | 0.002241   117.68 |
  37 | 0.002235   117.38 |
  38 | 0.002242   117.70 |
  39 | 0.002232   117.22 |
  40 | 0.002227   116.91 |
  41 | 0.002214   116.24 |
  42 | 0.002226   116.88 |
  43 | 0.002225   116.81 |
  44 | 0.002224   116.76 |
  45 | 0.002229   117.07 |
  46 | 0.002228   116.98 |
  47 |  0.00222   116.58 |
  48 | 0.002225   116.85 |
  49 | 0.002222   116.70 |
  50 | 0.002224   116.79 |
  51 | 0.002222   116.70 |
  52 | 0.002218   116.47 |
  53 | 0.002223   116.72 |
  54 | 0.002217   116.41 |
  55 | 0.002211   116.12 |
  56 | 0.002211   116.12 |
  57 | 0.002214   116.24 |
  58 | 0.002205   115.78 |
  59 | 0.002208   115.93 |
  60 | 0.002202   115.61 |
  61 | 0.002199   115.49 |
  62 | 0.002191   115.07 |
  63 |  0.00219   114.98 |
  64 | 0.002189   114.92 |
  65 | 0.002188   114.90 |
  66 | 0.002189   114.93 |
  67 | 0.002187   114.83 |
  68 |  0.00218   114.49 |
  69 | 0.002183   114.64 |
  70 | 0.002193   115.17 |
  71 | 0.002191   115.05 |
  72 | 0.002189   114.97 |
  73 | 0.002197   115.35 |
  74 | 0.002188   114.90 |
  75 | 0.002187   114.84 |
  76 |  0.00219   114.98 |
  77 |  0.00219   115.02 |
  78 | 0.002195   115.25 |
  79 | 0.002188   114.89 |
  80 |  0.00219   114.97 |
  81 | 0.002187   114.84 |
  82 | 0.002182   114.59 |
  83 |  0.00219   114.97 |
  84 | 0.002191   115.05 |
  85 | 0.002192   115.10 |
  86 | 0.002195   115.24 |
  87 | 0.002194   115.22 |
  88 | 0.002192   115.08 |
  89 | 0.002186   114.79 |
  90 | 0.002182   114.59 |
  91 | 0.002183   114.61 |
  92 | 0.002179   114.44 |
  93 | 0.002178   114.37 |
  94 | 0.002175   114.20 |
  95 |  0.00217   113.96 |
  96 | 0.002166   113.71 |
  97 | 0.002166   113.75 |
  98 | 0.002162   113.51 |
  99 | 0.002157   113.25 |
 100 | 0.002156   113.22 |
[1] "Random Forest variable coefficients"
                      %IncMSE IncNodePurity
graph5           6.790064e-05  4.471639e-02
graph6           1.177535e-03  4.208413e-02
graph7           6.724726e-04  2.839821e-02
graph8          -4.257131e-06  2.706083e-03
graph9           1.189712e-04  3.824854e-02
graph10          2.078720e-05  2.309091e-02
graph11          1.450559e-03  2.895334e-02
graph12          6.279996e-04  6.097925e-02
graph13          2.882805e-06  2.346294e-02
graph14          7.348999e-05  2.963332e-02
graph15          2.617514e-05  2.581871e-02
graph16          3.873704e-05  4.218182e-02
graph17          6.685103e-04  3.235042e-02
graph18         -4.258944e-06  9.292929e-03
graph19          7.515586e-05  1.360663e-01
graph20          3.046728e-05  1.611111e-02
graph21          9.563157e-05  2.552852e-02
graph22          3.215032e-04  5.585233e-02
graph23          1.058407e-03  1.675841e-01
graph24         -1.457513e-06  2.564103e-03
graph25         -8.771930e-06  9.972521e-03
graph26         -1.453013e-06  2.982843e-02
graph27          8.854247e-04  8.269812e-02
graph28          0.000000e+00  2.507218e-21
graph29          0.000000e+00  0.000000e+00
orbit0           8.449354e-06  2.401190e-02
orbit1           3.443823e-05  4.853846e-02
orbit2           2.752625e-05  3.931160e-02
orbit3           0.000000e+00  3.252607e-21
orbit4           0.000000e+00  2.640000e-02
orbit5           1.996239e-04  1.373211e-01
orbit6           3.294333e-05  2.101900e-02
orbit7           1.832928e-05  5.139894e-04
orbit8           6.695383e-05  6.404899e-02
orbit9           5.099046e-04  9.073473e-02
orbit10         -8.266456e-06  6.989908e-02
orbit11          5.510329e-05  6.428977e-03
orbit12          1.304915e-05  2.754315e-03
orbit13          0.000000e+00  5.895349e-21
orbit14          1.276596e-05  4.469984e-03
orbit15          4.118815e-04  9.081314e-02
orbit16          4.420466e-04  1.903737e-01
orbit17          5.530533e-05  7.046618e-02
orbit18          2.360393e-04  1.606243e-01
orbit19          6.174788e-05  6.479103e-02
orbit20          4.126443e-04  1.036293e-01
orbit21          1.132119e-04  3.726836e-02
orbit22          5.238215e-06  3.185040e-02
orbit23          2.149107e-05  1.626383e-03
orbit24          1.601284e-04  3.135608e-02
orbit25          5.106935e-05  2.150311e-02
orbit26         -1.066663e-05  2.034727e-01
orbit27          1.852028e-04  8.875113e-02
orbit28          7.109238e-05  6.876711e-02
orbit29          3.002262e-05  3.598718e-02
orbit30         -2.120988e-05  1.184356e-02
orbit31          2.042767e-04  9.419038e-02
orbit32          5.019774e-04  1.416938e-02
orbit33         -4.583133e-05  5.803460e-02
orbit34          3.484357e-05  5.336147e-02
orbit35          1.899275e-04  2.993122e-02
orbit36          2.477680e-04  4.999139e-02
orbit37          1.539377e-04  1.090898e-01
orbit38          2.578097e-05  2.270301e-02
orbit39          2.116125e-04  8.927106e-02
orbit40          3.162792e-05  1.416667e-02
orbit41          2.435086e-04  5.688802e-02
orbit42         -4.370629e-06  2.910000e-02
orbit43          3.821656e-05  1.466667e-03
orbit44          7.693263e-06  8.277906e-03
orbit45          1.685231e-04  9.115394e-02
orbit46          2.720735e-04  3.889994e-02
orbit47          1.165855e-03  1.074827e-02
orbit48          4.778859e-04  1.221514e-02
orbit49          3.202560e-05  3.061106e-02
orbit50          0.000000e+00  1.070650e-20
orbit51          7.851299e-05  3.735871e-02
orbit52          8.658009e-06  2.333333e-02
orbit53          0.000000e+00  1.875000e-02
orbit54          4.861660e-04  7.730099e-02
orbit55          0.000000e+00  1.694066e-21
orbit56          9.985786e-04  2.671627e-01
orbit57          8.873330e-05  5.808930e-02
orbit58          0.000000e+00  6.776264e-23
orbit59          2.946860e-05  9.155209e-03
orbit60          1.117072e-03  7.091486e-02
orbit61          0.000000e+00  1.694066e-21
orbit62          4.710832e-05  4.514368e-02
orbit63          4.237288e-06  1.333333e-02
orbit64          1.442721e-03  7.040797e-02
orbit65          5.199682e-05  3.110775e-02
orbit66          1.418825e-04  2.246622e-02
orbit67          0.000000e+00  2.439455e-21
orbit68          1.754323e-03  5.004341e-02
orbit69          0.000000e+00  6.776264e-23
orbit70          0.000000e+00  3.659182e-21
orbit71          0.000000e+00  8.445549e-04
orbit72          0.000000e+00  0.000000e+00
AP               0.000000e+00  2.507218e-21
bet              6.147882e-04  2.907627e-01
ecc             -1.303215e-05  8.750000e-03
eccrad          -1.304372e-05  4.000000e-02
close            4.800105e-04  1.424422e-01
constraint       2.363393e-04  1.127695e-01
coreness         3.235241e-05  4.363188e-02
knn              2.064713e-03  1.353588e-01
hubscore         1.398976e-04  6.643274e-02
pagerank         5.951516e-04  3.398646e-01
trans           -1.360598e-06  6.115556e-02
evcent           2.760411e-04  1.151702e-01
first           -5.258370e-07  2.506494e-03
upto_second      5.435037e-04  3.405509e-02
upto_third       1.796202e-04  8.695668e-02
upto_fourth      1.092412e-03  8.112998e-02
upto_fifth       1.285509e-04  4.303890e-02
upto_sixth       3.790075e-04  1.215608e-01
second           8.256960e-05  1.590785e-02
third            8.385772e-05  4.346032e-02
fourth           2.949630e-04  1.032682e-01
fifth            1.381188e-04  2.680958e-01
sixth            5.621794e-04  5.872546e-02
ratio1           1.075719e-04  7.899413e-02
ratio2           8.574200e-04  1.911413e-01
ratio3           3.007235e-04  1.249534e-01
ratio4           8.616656e-04  1.713900e-01
ratio5           1.559711e-04  1.822245e-01
ratio6           1.935565e-04  7.011541e-02
selfinter        0.000000e+00  5.488773e-21
walktrap_vertex -6.930683e-06  1.838174e-02
bigcom1         -7.458479e-06  3.500404e-02
bigcom2          0.000000e+00  8.673617e-21
bigcom3          0.000000e+00  0.000000e+00
bigcom4          0.000000e+00  1.490778e-21
bigcom6          0.000000e+00  6.776264e-23
bigcom8          4.336454e-06  4.015610e-03
bigcom9          0.000000e+00  6.776264e-23
bigcom11         0.000000e+00  0.000000e+00
bigcom13         0.000000e+00  0.000000e+00
bigcom15         0.000000e+00  0.000000e+00
bigcom16         0.000000e+00  0.000000e+00
bigcom21         0.000000e+00  0.000000e+00
bigcom22         0.000000e+00  5.421011e-22
bigcom24         0.000000e+00  0.000000e+00
bigcom26         0.000000e+00  1.626303e-21
bigcom28         0.000000e+00  0.000000e+00
bigcom30         0.000000e+00  0.000000e+00
bigcom31         0.000000e+00  0.000000e+00
bigcom32         0.000000e+00  0.000000e+00
bigcom33         0.000000e+00  0.000000e+00
bigcom34         0.000000e+00  0.000000e+00
bigcom36         0.000000e+00  0.000000e+00
bigcom37         0.000000e+00  0.000000e+00
bigcom38         0.000000e+00  0.000000e+00
bigcom39         0.000000e+00  0.000000e+00
bigcom40         0.000000e+00  9.600000e-03
bigcom43         0.000000e+00  0.000000e+00
bigcom44         0.000000e+00  6.098637e-22
bigcom46         0.000000e+00  0.000000e+00
bigcom47         0.000000e+00  2.168404e-21
bigcom49         0.000000e+00  0.000000e+00
bigcom50         0.000000e+00  0.000000e+00
bigcom51         0.000000e+00  0.000000e+00
bigcom52         0.000000e+00  0.000000e+00
bigcom54         0.000000e+00  0.000000e+00
bigcom56         0.000000e+00  0.000000e+00
bigcom62         0.000000e+00  0.000000e+00
bigcom66         0.000000e+00  0.000000e+00
bigcom68         0.000000e+00  0.000000e+00
bigcom69         0.000000e+00  0.000000e+00
bigcom71         0.000000e+00  0.000000e+00
bigcom72         0.000000e+00  1.355253e-22
bigcom73         0.000000e+00  0.000000e+00
bigcom74         0.000000e+00  0.000000e+00
bigcom75         0.000000e+00  0.000000e+00
bigcom76         0.000000e+00  0.000000e+00
bigcom77         0.000000e+00  0.000000e+00
bigcom79         0.000000e+00  0.000000e+00
bigcom80         0.000000e+00  0.000000e+00
bigcom82         0.000000e+00  0.000000e+00
bigcom83         0.000000e+00  0.000000e+00
bigcom84         0.000000e+00  0.000000e+00
bigcom85         0.000000e+00  0.000000e+00
bigcom87         0.000000e+00  0.000000e+00
bigcom89         0.000000e+00  0.000000e+00
bigcom91         0.000000e+00  0.000000e+00
bigcom92         0.000000e+00  0.000000e+00
bigcom93         0.000000e+00  0.000000e+00
bigcom96         0.000000e+00  0.000000e+00
bigcom97         0.000000e+00  1.151965e-21
bigcom98         0.000000e+00  0.000000e+00
bigcom99         0.000000e+00  0.000000e+00
bigcom101        0.000000e+00  0.000000e+00
bigcom104        0.000000e+00  2.168404e-21
bigcom106        0.000000e+00  0.000000e+00
bigcom109        0.000000e+00  0.000000e+00
bigcom113        0.000000e+00  5.421011e-22
bigcom116        0.000000e+00  0.000000e+00
bigcom120        0.000000e+00  0.000000e+00
bigcom123        0.000000e+00  0.000000e+00
bigcom126        0.000000e+00  0.000000e+00
bigcom127        0.000000e+00  0.000000e+00
bigcom137        0.000000e+00  0.000000e+00
bigcom139        0.000000e+00  0.000000e+00
bigcom140        0.000000e+00  0.000000e+00
bigcom143        0.000000e+00  0.000000e+00
bigcom145        0.000000e+00  0.000000e+00
bigcom146        0.000000e+00  0.000000e+00
bigcom147        0.000000e+00  2.168404e-21
bigcom149        0.000000e+00  0.000000e+00
bigcom153        0.000000e+00  0.000000e+00
bigcom154        0.000000e+00  0.000000e+00
bigcom156        0.000000e+00  0.000000e+00
bigcom157        0.000000e+00  0.000000e+00
bigcom158        0.000000e+00  0.000000e+00
bigcom160        0.000000e+00  0.000000e+00
bigcom161        0.000000e+00  0.000000e+00
bigcom162        0.000000e+00  0.000000e+00
bigcom164        0.000000e+00  0.000000e+00
bigcom166        0.000000e+00  0.000000e+00
bigcom167        0.000000e+00  1.084202e-21
bigcom171        0.000000e+00  0.000000e+00
bigcom173        0.000000e+00  0.000000e+00
bigcom175        0.000000e+00  0.000000e+00
bigcom176        0.000000e+00  0.000000e+00
bigcom177        0.000000e+00  0.000000e+00
bigcom178        0.000000e+00  0.000000e+00
bigcom180        0.000000e+00  2.168404e-21
bigcom181        0.000000e+00  0.000000e+00
bigcom184        0.000000e+00  0.000000e+00
bigcom186        0.000000e+00  0.000000e+00
bigcom187        0.000000e+00  0.000000e+00
bigcom189        0.000000e+00  1.626303e-21
bigcom194        0.000000e+00  0.000000e+00
bigcom195        0.000000e+00  2.168404e-21
bigcom196        0.000000e+00  0.000000e+00
bigcom204        0.000000e+00  0.000000e+00
bigcom205        0.000000e+00  0.000000e+00
bigcom212        0.000000e+00  0.000000e+00
bigcom214        0.000000e+00  0.000000e+00
bigcom222        0.000000e+00  0.000000e+00
bigcom223        0.000000e+00  0.000000e+00
bigcom226        0.000000e+00  0.000000e+00
bigcom227        0.000000e+00  0.000000e+00
bigcom229        0.000000e+00  2.168404e-21
bigcom233        0.000000e+00  5.421011e-22
bigcom236        0.000000e+00  0.000000e+00
bigcom237        0.000000e+00  0.000000e+00
bigcom246        0.000000e+00  0.000000e+00
bigcom248        0.000000e+00  0.000000e+00
bigcom249        0.000000e+00  0.000000e+00
bigcom250        0.000000e+00  0.000000e+00
bigcom254        0.000000e+00  0.000000e+00
bigcom266        0.000000e+00  0.000000e+00
bigcom269        0.000000e+00  0.000000e+00
bigcom272        0.000000e+00  0.000000e+00
bigcom274        0.000000e+00  0.000000e+00
bigcom281        0.000000e+00  0.000000e+00
bigcom291        0.000000e+00  0.000000e+00
bigcom292        0.000000e+00  0.000000e+00
bigcom295        0.000000e+00  0.000000e+00
bigcom299        0.000000e+00  0.000000e+00
bigcom301        0.000000e+00  0.000000e+00
bigcom306        0.000000e+00  0.000000e+00
bigcom309        0.000000e+00  0.000000e+00
bigcom314        0.000000e+00  0.000000e+00
bigcom321        0.000000e+00  0.000000e+00
bigcom341        0.000000e+00  0.000000e+00
bigcom350        0.000000e+00  0.000000e+00
bigcom353        0.000000e+00  0.000000e+00
bigcom359        0.000000e+00  0.000000e+00
bigcom363        0.000000e+00  0.000000e+00
bigcom365        0.000000e+00  0.000000e+00
bigcom385        0.000000e+00  0.000000e+00
bigcom386        0.000000e+00  0.000000e+00
bigcom408        0.000000e+00  0.000000e+00
bigcom412        0.000000e+00  5.421011e-22
bigcom480        0.000000e+00  0.000000e+00
spin_vertex     -2.034928e-05  2.996869e-02
membership_s1   -1.734595e-05  3.252514e-02
membership_s3    0.000000e+00  0.000000e+00
membership_s4    1.294036e-05  5.802284e-02
membership_s5    0.000000e+00  3.388132e-22
membership_s6    0.000000e+00  3.388132e-22
membership_s7    0.000000e+00  2.439455e-21
membership_s8    0.000000e+00  0.000000e+00
membership_s9    0.000000e+00  0.000000e+00
membership_s11   0.000000e+00  0.000000e+00
membership_s12   0.000000e+00  0.000000e+00
membership_s14   0.000000e+00  0.000000e+00
membership_s15   3.850194e-05  5.983286e-02
membership_s16   0.000000e+00  0.000000e+00
membership_s17   0.000000e+00  0.000000e+00
membership_s18   0.000000e+00  0.000000e+00
membership_s20   0.000000e+00  0.000000e+00
membership_s21   5.354488e-04  1.670343e-01
membership_s22   0.000000e+00  0.000000e+00
membership_s24   1.336306e-05  6.813612e-02
membership_s25   0.000000e+00  0.000000e+00
membership_s26   0.000000e+00  5.421011e-22
membership_s27   0.000000e+00  5.082198e-21
membership_s28   0.000000e+00  0.000000e+00
membership_s30   1.738221e-05  3.480356e-02
membership_s31  -1.582269e-05  3.625751e-03
membership_s32   2.994160e-06  9.891523e-02
membership_s33   0.000000e+00  0.000000e+00
membership_s36   4.486189e-06  6.516595e-02
membership_s37   0.000000e+00  6.776264e-23
V1               2.047171e-04  1.770525e-01
V2               4.132330e-04  2.239266e-01
pdi              3.022453e-05  1.005944e-02
adhesion         2.999320e-03  1.161716e-01
cohesion         3.676142e-03  9.755953e-02
inner            5.092445e-04  1.055628e-01
outer            3.412457e-04  5.323683e-01
ioratio          2.636552e-04  6.591322e-02
comsize          5.212208e-04  5.795569e-01
[1] "Dataset: low_CT Model GLM, run: 2 of 10 2015-06-18 11:58:53"
[1] "glmnet variable coefficients"
                         [,1]          [,2]
(Intercept)     -6.259741e+00 -6.338771e+00
graph0           8.420234e-40  2.837974e-02
graph1          -5.429567e-44 -2.466193e-05
graph2           1.811169e-39  2.023713e-02
graph3           3.707448e-44 -8.613652e-08
graph4          -3.937372e-46 -2.963736e-08
graph5           1.156267e-41 -1.108639e-04
graph6           2.442123e-43  1.008108e-06
graph7           3.688525e-41 -5.991382e-04
graph8           3.866106e-39  4.287762e-02
graph9           1.043237e-45  3.132604e-08
graph10         -8.908062e-48 -1.226986e-09
graph11         -6.218744e-49 -3.975112e-11
graph12          1.141118e-45 -2.828587e-08
graph13          4.749458e-44  1.054993e-06
graph14         -2.789091e-47 -6.011503e-09
graph15          1.132818e-42 -1.891757e-06
graph16         -6.334203e-46 -3.872970e-07
graph17          9.604542e-45  6.873020e-08
graph18          1.043191e-42 -2.333913e-05
graph19          6.164121e-44 -7.292151e-06
graph20          3.388435e-45 -7.648466e-05
graph21          1.484873e-42 -2.055348e-05
graph22          3.454360e-43 -4.929419e-05
graph23          2.248882e-43  1.585722e-05
graph24          3.625504e-42  3.787764e-05
graph25          1.316277e-41 -6.033699e-04
graph26          1.461486e-41  2.834009e-04
graph27          4.892324e-40  1.358977e-02
graph28          1.469310e-41 -8.371664e-03
graph29         -1.578785e-39 -5.771485e-01
orbit0           8.420234e-40  2.858155e-02
orbit1          -5.946606e-44 -2.434109e-05
orbit2           2.893519e-40  6.988339e-03
orbit3           1.811169e-39  2.069305e-02
orbit4           4.005795e-44 -2.213403e-08
orbit5           2.620984e-43 -3.033767e-06
orbit6          -3.937400e-46 -2.922897e-08
orbit7           2.048668e-40  1.535050e-03
orbit8           1.156267e-41 -1.001661e-04
orbit9          -1.325563e-44 -7.673807e-06
orbit10          2.226379e-42  5.365143e-05
orbit11          1.152538e-39 -2.617940e-02
orbit12          3.660232e-41 -6.138801e-04
orbit13          2.481628e-39  8.748883e-02
orbit14          3.866106e-39  4.319487e-02
orbit15          1.154746e-45  1.220666e-08
orbit16          2.916633e-44  9.850310e-07
orbit17          5.388929e-45  8.470227e-07
orbit18          4.180276e-46 -1.398910e-09
orbit19         -1.346733e-47 -1.313390e-09
orbit20          5.529034e-47 -8.045281e-09
orbit21          1.874484e-43 -1.252851e-06
orbit22         -6.218744e-49 -3.936319e-11
orbit23         -5.548920e-41 -6.779967e-02
orbit24          1.807252e-46 -1.356475e-07
orbit25          1.007051e-44  6.824922e-07
orbit26          2.087673e-42  1.094892e-04
orbit27          4.810522e-44  1.369854e-06
orbit28          1.906597e-43  1.584099e-05
orbit29          1.690113e-43  2.242703e-06
orbit30          9.532375e-43 -6.555831e-05
orbit31         -1.271960e-46 -1.062554e-08
orbit32          1.915388e-45  6.214596e-08
orbit33          2.142455e-39  1.333889e-01
orbit34          1.132818e-42 -2.326826e-06
orbit35         -1.920380e-45 -6.883569e-07
orbit36          2.203223e-43 -1.080356e-05
orbit37          1.180415e-45 -2.200417e-07
orbit38          3.487800e-42 -2.920617e-04
orbit39         -2.943197e-45  3.562742e-07
orbit40          2.878065e-44 -1.903750e-07
orbit41          6.905072e-42  2.669529e-04
orbit42          4.072795e-39  1.040959e-01
orbit43          1.043070e-42 -2.395831e-05
orbit44          1.004094e-38  4.674292e-01
orbit45          2.659893e-44 -9.069863e-06
orbit46          8.797615e-43 -5.033001e-06
orbit47          3.366306e-41  1.819753e-03
orbit48          5.675904e-43 -1.274552e-04
orbit49          6.027133e-45 -7.654187e-05
orbit50         -2.894803e-41 -6.760231e-03
orbit51          2.800319e-43 -1.570701e-04
orbit52          3.920560e-42  1.109583e-04
orbit53          4.114506e-41 -1.365397e-03
orbit54          3.454539e-43 -4.951262e-05
orbit55         -1.259558e-39 -5.114693e-01
orbit56          1.325414e-43  1.575848e-05
orbit57          9.213317e-42  3.885678e-05
orbit58         -1.044107e-39 -3.862409e-01
orbit59          3.800432e-42  5.091211e-05
orbit60          3.526327e-41 -2.811449e-03
orbit61         -1.405257e-39 -5.672470e-01
orbit62          4.862550e-42 -1.447888e-03
orbit63         -2.702272e-42 -9.411260e-03
orbit64          2.936689e-40  1.815908e-02
orbit65          1.421633e-41  1.683310e-04
orbit66          9.343498e-41  3.618298e-03
orbit67         -1.350337e-39 -4.706369e-01
orbit68          4.913644e-40  1.359917e-02
orbit69         -1.930437e-39 -1.548119e+00
orbit70          8.217944e-42 -8.809193e-03
orbit71          1.454579e-38  6.678603e-01
orbit72         -1.578785e-39 -5.775670e-01
AP              -1.989040e-39 -2.517197e-01
bet             -4.043170e-44 -4.350966e-06
ecc             -8.003642e-41 -1.352652e-02
eccrad          -4.802186e-40 -8.124276e-02
close            5.886032e-39  8.971490e-02
constraint      -3.006619e-39 -1.960350e-01
coreness         5.200974e-40 -2.670368e-02
knn             -1.132417e-42 -4.280501e-05
hubscore         3.362498e-38 -1.747738e+00
pagerank        -5.243983e-39 -3.162191e-01
trans            2.572775e-39 -1.797696e-02
evcent           3.328848e-38 -1.696244e+00
first            8.420234e-40  2.827964e-02
upto_second     -1.268049e-43 -2.534862e-05
upto_third       1.196806e-43  5.865537e-06
upto_fourth     -5.215996e-46 -5.631297e-06
upto_fifth      -2.045331e-43 -3.527808e-05
upto_sixth       1.826743e-43  5.048297e-05
second          -1.302521e-43 -2.546297e-05
third            1.881899e-43  1.079261e-05
fourth          -2.628921e-43 -2.138222e-05
fifth           -4.634056e-44  1.087397e-06
sixth            3.712836e-43  6.779749e-05
ratio1          -1.172114e-42 -4.233954e-05
ratio2          -3.484620e-42 -4.559003e-04
ratio3          -4.961325e-42 -1.109235e-03
ratio4          -5.298224e-43 -3.449038e-05
ratio5          -2.089634e-42 -1.059531e-04
ratio6          -5.900994e-44 -5.957318e-05
selfinter       -2.126155e-39 -3.263011e-01
walktrap_vertex  1.104167e-39 -2.184038e-02
bigcom1          2.907707e-39  2.370182e-01
bigcom2         -1.929822e-39 -4.103389e-01
bigcom3         -1.961361e-39 -3.756332e-01
bigcom4         -5.378284e-41 -7.112417e-02
bigcom6         -1.927674e-39 -1.751561e-01
bigcom8          8.618982e-39  6.711032e-01
bigcom9         -1.934751e-39 -3.357903e-01
bigcom11        -1.929822e-39 -2.620768e-01
bigcom13        -1.932591e-39 -3.795193e-01
bigcom15        -1.933825e-39 -2.807528e-01
bigcom16        -1.929515e-39 -1.991364e-01
bigcom21        -1.941258e-39 -2.816594e-01
bigcom22        -1.953774e-39 -3.028923e-01
bigcom24        -1.928287e-39 -1.342841e-01
bigcom26        -1.935677e-39 -3.081305e-01
bigcom28        -1.958509e-39 -2.431090e-01
bigcom30        -1.940947e-39 -2.937138e-01
bigcom31        -1.927980e-39 -2.689252e-01
bigcom32        -1.929822e-39 -3.099993e-01
bigcom33        -1.928287e-39 -1.521947e-01
bigcom34        -1.928901e-39 -1.841709e-01
bigcom36        -1.930437e-39 -2.507470e-01
bigcom37        -1.928287e-39 -2.102865e-01
bigcom38        -1.931052e-39 -6.422885e-01
bigcom39        -1.930744e-39 -3.080336e-01
bigcom40         4.243837e-39  2.080464e-01
bigcom43        -1.929208e-39 -1.156092e-01
bigcom44        -1.950630e-39 -1.221996e-01
bigcom46        -1.930437e-39 -1.819641e-01
bigcom47        -1.929515e-39 -3.935972e-01
bigcom49        -1.929208e-39 -3.839506e-01
bigcom50        -1.930129e-39 -3.061393e-01
bigcom51        -1.928594e-39 -2.038076e-01
bigcom52        -1.928287e-39 -1.650105e-01
bigcom54        -1.928287e-39 -2.620965e-01
bigcom56        -1.928901e-39 -1.442646e-01
bigcom62        -1.928287e-39 -2.442511e-01
bigcom66        -1.928901e-39 -3.134301e-01
bigcom68        -1.928594e-39 -1.984162e-01
bigcom69        -1.929515e-39 -3.609913e-01
bigcom71        -1.932283e-39 -2.950464e-01
bigcom72        -1.929208e-39 -4.236440e-01
bigcom73        -1.927980e-39 -1.780450e-01
bigcom74        -1.929208e-39 -2.211293e-01
bigcom75        -1.927980e-39 -3.104495e-01
bigcom76        -1.928901e-39 -1.796504e-01
bigcom77        -1.928287e-39 -2.345424e-01
bigcom79        -1.928594e-39 -2.983319e-01
bigcom80        -1.927980e-39 -2.393065e-01
bigcom82        -1.928901e-39 -3.359942e-01
bigcom83        -1.928287e-39 -1.423452e-01
bigcom84        -1.928287e-39 -3.460838e-01
bigcom85        -1.928901e-39 -5.557693e-01
bigcom87        -1.929208e-39 -2.746554e-01
bigcom89        -1.928594e-39 -2.255906e-01
bigcom91        -1.928287e-39 -2.533965e-01
bigcom92        -1.930129e-39 -3.699515e-01
bigcom93        -1.928594e-39 -2.435287e-01
bigcom96        -1.927980e-39 -1.704705e-01
bigcom97        -1.929515e-39 -3.826331e-01
bigcom98        -1.928901e-39 -3.433509e-01
bigcom99        -1.928287e-39 -8.680714e-01
bigcom101       -1.929822e-39 -1.524077e+00
bigcom104       -1.930744e-39 -1.512587e-01
bigcom106       -1.928901e-39 -2.318614e-01
bigcom109       -1.928901e-39 -4.049660e-01
bigcom113       -1.929515e-39 -5.097866e-01
bigcom116       -1.931052e-39 -5.394236e-01
bigcom120       -1.928287e-39 -1.846645e-01
bigcom123       -1.928901e-39 -1.758838e-01
bigcom126       -1.928287e-39 -3.890276e-01
bigcom127       -1.927980e-39 -1.689308e-01
bigcom137       -1.928594e-39 -2.802462e-01
bigcom139       -1.927980e-39 -2.376051e-01
bigcom140       -1.928594e-39 -9.475364e-02
bigcom143       -1.928594e-39 -2.509192e-01
bigcom145       -1.928287e-39 -1.865988e-01
bigcom146       -1.928901e-39 -9.194444e-02
bigcom147       -1.928901e-39 -2.243363e-01
bigcom149       -1.927674e-39 -1.102178e+00
bigcom153       -1.928594e-39 -2.030213e-01
bigcom154       -1.930437e-39 -1.776696e-01
bigcom156       -1.928287e-39 -2.509783e-01
bigcom157       -1.928287e-39 -2.300163e-01
bigcom158       -1.928287e-39 -7.338447e-01
bigcom160       -1.928594e-39 -2.091995e-01
bigcom161       -1.927980e-39 -4.135342e-01
bigcom162       -1.928287e-39 -4.311536e-01
bigcom164       -1.928594e-39 -2.656833e-01
bigcom166       -1.929515e-39 -1.567853e-01
bigcom167       -1.930437e-39 -2.664140e-01
bigcom171       -1.927674e-39 -1.947052e-01
bigcom173       -1.928594e-39 -1.931174e-01
bigcom175       -1.928287e-39 -1.216167e-01
bigcom176       -1.928287e-39 -1.523500e-01
bigcom177       -1.928594e-39 -2.159272e-01
bigcom178       -1.928594e-39 -2.692938e-01
bigcom180       -1.927980e-39 -4.610115e-01
bigcom181       -1.928287e-39 -3.088252e-01
bigcom184       -1.928287e-39 -5.042626e-02
bigcom186       -1.928287e-39 -6.225147e-01
bigcom187       -1.927980e-39 -3.012849e-01
bigcom189       -1.929208e-39 -8.844432e-01
bigcom194       -1.928901e-39 -1.892334e-01
bigcom195       -1.927980e-39 -3.459277e-01
bigcom196       -1.927980e-39 -5.119481e-01
bigcom204       -1.930129e-39 -2.226014e-01
bigcom205       -1.928594e-39 -3.453805e-01
bigcom212       -1.928594e-39 -2.497442e-01
bigcom214       -1.928594e-39 -1.476438e-01
bigcom222       -1.928287e-39 -6.728002e-01
bigcom223        0.000000e+00  0.000000e+00
bigcom226       -1.927980e-39 -1.035365e-01
bigcom227       -1.927980e-39 -1.382796e-01
bigcom229       -1.928594e-39 -1.927846e-01
bigcom233       -1.927980e-39 -2.683095e-01
bigcom236       -1.928594e-39 -2.593585e-01
bigcom237       -1.927674e-39 -5.758367e-02
bigcom246       -1.928594e-39 -3.282211e-01
bigcom248       -1.929515e-39 -6.098010e-01
bigcom249       -1.927980e-39 -3.089338e-01
bigcom250       -1.928287e-39 -5.711438e-02
bigcom254       -1.928287e-39 -3.390604e-01
bigcom266       -1.927980e-39 -2.811037e-01
bigcom269       -1.929515e-39 -1.341149e-01
bigcom272       -1.928594e-39 -3.125802e-01
bigcom274       -1.931975e-39 -1.378367e-01
bigcom281       -1.928287e-39 -3.310288e-01
bigcom291       -1.927674e-39 -3.360631e-01
bigcom292       -1.927980e-39 -2.690320e-01
bigcom295       -1.927674e-39 -2.408986e-01
bigcom299       -1.928287e-39 -2.806082e-01
bigcom301       -1.928594e-39 -8.445626e-02
bigcom306       -1.928594e-39 -2.978067e-01
bigcom309       -1.929208e-39 -3.431818e-01
bigcom314       -1.927980e-39 -1.878186e-01
bigcom321       -1.929822e-39 -3.075469e-01
bigcom341       -1.928287e-39 -1.349333e-01
bigcom350       -1.927674e-39 -1.513980e+00
bigcom353       -1.928287e-39 -1.984777e-01
bigcom359       -1.928287e-39 -1.619089e-01
bigcom363       -1.928594e-39 -1.129178e+00
bigcom365       -1.927980e-39 -1.617813e-01
bigcom385       -1.928901e-39 -2.267118e-01
bigcom386       -1.927980e-39 -1.446170e-01
bigcom408       -1.929208e-39 -1.565012e-01
bigcom412       -1.928594e-39 -4.433268e-01
bigcom480       -1.928901e-39 -1.497123e-01
spin_vertex     -3.363015e-39 -1.111339e-01
membership_s1   -5.736285e-40  5.995995e-02
membership_s3   -1.932591e-39 -2.240714e-01
membership_s4    2.721938e-39  1.850359e-01
membership_s5   -2.081967e-39 -2.868281e-01
membership_s6   -2.209481e-39 -1.750313e-01
membership_s7   -2.036494e-39 -2.924665e-01
membership_s8   -1.930744e-39 -1.677842e-01
membership_s9   -1.931975e-39 -2.582722e-01
membership_s11  -1.930129e-39 -2.466459e-01
membership_s12  -1.929515e-39 -2.153308e-01
membership_s14  -1.929208e-39 -5.329761e-01
membership_s15   7.061165e-39  7.242901e-01
membership_s16  -1.930744e-39 -3.138596e-01
membership_s17  -1.929822e-39 -1.518070e-01
membership_s18  -1.940636e-39 -1.852126e-01
membership_s20  -1.928901e-39 -1.680315e-01
membership_s21   1.439437e-38  1.147062e+00
membership_s22  -1.933825e-39 -2.433555e-01
membership_s24   4.873266e-38  1.968377e+00
membership_s25  -1.930744e-39 -2.131319e-01
membership_s26  -1.931667e-39 -1.624116e-01
membership_s27  -2.059329e-39 -2.546013e-01
membership_s28  -1.931975e-39 -1.564072e-01
membership_s30  -6.993571e-40 -1.458227e-02
membership_s31   1.076231e-39  2.957683e-01
membership_s32   8.148216e-40  2.155903e-01
membership_s33  -1.929208e-39 -2.045045e-01
membership_s36  -8.220571e-40 -9.245927e-02
membership_s37  -1.948122e-39 -2.103711e-01
V1               1.877626e-39  7.933184e-02
V2               2.541255e-39  3.183307e-01
pdi             -8.354821e-36 -9.640863e+02
adhesion        -1.052723e-43 -5.092996e-06
cohesion         2.105855e-43  1.026852e-05
inner            1.212424e-43  9.035491e-06
outer            1.332175e-43  3.181603e-06
ioratio          5.048895e-40 -3.233497e-01
comsize          2.235491e-43 -1.268922e-05
[1] "Dataset: low_CT Model GBM, run: 3 of 10 2015-06-18 12:01:01"
Iter   TrainDeviance   ValidDeviance   StepSize   Improve
     1        0.0939            -nan     0.0100   -0.0000

[1] "GBM variable coefficients"
                            var    rel.inf
cohesion               cohesion 22.3384199
orbit20                 orbit20 18.6153500
pagerank               pagerank 11.1148561
ratio5                   ratio5 11.0950667
outer                     outer 10.7283201
graph1                   graph1  9.3076750
constraint           constraint  9.1981729
graph27                 graph27  3.4700548
bigcom9                 bigcom9  1.8748334
graph12                 graph12  1.6546978
membership_s21   membership_s21  0.4073064
membership_s31   membership_s31  0.1952469
graph0                   graph0  0.0000000
graph2                   graph2  0.0000000
graph3                   graph3  0.0000000
graph4                   graph4  0.0000000
graph5                   graph5  0.0000000
graph6                   graph6  0.0000000
graph7                   graph7  0.0000000
graph8                   graph8  0.0000000
graph9                   graph9  0.0000000
graph10                 graph10  0.0000000
graph11                 graph11  0.0000000
graph13                 graph13  0.0000000
graph14                 graph14  0.0000000
graph15                 graph15  0.0000000
graph16                 graph16  0.0000000
graph17                 graph17  0.0000000
graph18                 graph18  0.0000000
graph19                 graph19  0.0000000
graph20                 graph20  0.0000000
graph21                 graph21  0.0000000
graph22                 graph22  0.0000000
graph23                 graph23  0.0000000
graph24                 graph24  0.0000000
graph25                 graph25  0.0000000
graph26                 graph26  0.0000000
graph28                 graph28  0.0000000
graph29                 graph29  0.0000000
orbit0                   orbit0  0.0000000
orbit1                   orbit1  0.0000000
orbit2                   orbit2  0.0000000
orbit3                   orbit3  0.0000000
orbit4                   orbit4  0.0000000
orbit5                   orbit5  0.0000000
orbit6                   orbit6  0.0000000
orbit7                   orbit7  0.0000000
orbit8                   orbit8  0.0000000
orbit9                   orbit9  0.0000000
orbit10                 orbit10  0.0000000
orbit11                 orbit11  0.0000000
orbit12                 orbit12  0.0000000
orbit13                 orbit13  0.0000000
orbit14                 orbit14  0.0000000
orbit15                 orbit15  0.0000000
orbit16                 orbit16  0.0000000
orbit17                 orbit17  0.0000000
orbit18                 orbit18  0.0000000
orbit19                 orbit19  0.0000000
orbit21                 orbit21  0.0000000
orbit22                 orbit22  0.0000000
orbit23                 orbit23  0.0000000
orbit24                 orbit24  0.0000000
orbit25                 orbit25  0.0000000
orbit26                 orbit26  0.0000000
orbit27                 orbit27  0.0000000
orbit28                 orbit28  0.0000000
orbit29                 orbit29  0.0000000
orbit30                 orbit30  0.0000000
orbit31                 orbit31  0.0000000
orbit32                 orbit32  0.0000000
orbit33                 orbit33  0.0000000
orbit34                 orbit34  0.0000000
orbit35                 orbit35  0.0000000
orbit36                 orbit36  0.0000000
orbit37                 orbit37  0.0000000
orbit38                 orbit38  0.0000000
orbit39                 orbit39  0.0000000
orbit40                 orbit40  0.0000000
orbit41                 orbit41  0.0000000
orbit42                 orbit42  0.0000000
orbit43                 orbit43  0.0000000
orbit44                 orbit44  0.0000000
orbit45                 orbit45  0.0000000
orbit46                 orbit46  0.0000000
orbit47                 orbit47  0.0000000
orbit48                 orbit48  0.0000000
orbit49                 orbit49  0.0000000
orbit50                 orbit50  0.0000000
orbit51                 orbit51  0.0000000
orbit52                 orbit52  0.0000000
orbit53                 orbit53  0.0000000
orbit54                 orbit54  0.0000000
orbit55                 orbit55  0.0000000
orbit56                 orbit56  0.0000000
orbit57                 orbit57  0.0000000
orbit58                 orbit58  0.0000000
orbit59                 orbit59  0.0000000
orbit60                 orbit60  0.0000000
orbit61                 orbit61  0.0000000
orbit62                 orbit62  0.0000000
orbit63                 orbit63  0.0000000
orbit64                 orbit64  0.0000000
orbit65                 orbit65  0.0000000
orbit66                 orbit66  0.0000000
orbit67                 orbit67  0.0000000
orbit68                 orbit68  0.0000000
orbit69                 orbit69  0.0000000
orbit70                 orbit70  0.0000000
orbit71                 orbit71  0.0000000
orbit72                 orbit72  0.0000000
AP                           AP  0.0000000
bet                         bet  0.0000000
ecc                         ecc  0.0000000
eccrad                   eccrad  0.0000000
close                     close  0.0000000
coreness               coreness  0.0000000
knn                         knn  0.0000000
hubscore               hubscore  0.0000000
trans                     trans  0.0000000
evcent                   evcent  0.0000000
first                     first  0.0000000
upto_second         upto_second  0.0000000
upto_third           upto_third  0.0000000
upto_fourth         upto_fourth  0.0000000
upto_fifth           upto_fifth  0.0000000
upto_sixth           upto_sixth  0.0000000
second                   second  0.0000000
third                     third  0.0000000
fourth                   fourth  0.0000000
fifth                     fifth  0.0000000
sixth                     sixth  0.0000000
ratio1                   ratio1  0.0000000
ratio2                   ratio2  0.0000000
ratio3                   ratio3  0.0000000
ratio4                   ratio4  0.0000000
ratio6                   ratio6  0.0000000
selfinter             selfinter  0.0000000
walktrap_vertex walktrap_vertex  0.0000000
bigcom1                 bigcom1  0.0000000
bigcom2                 bigcom2  0.0000000
bigcom3                 bigcom3  0.0000000
bigcom4                 bigcom4  0.0000000
bigcom6                 bigcom6  0.0000000
bigcom8                 bigcom8  0.0000000
bigcom11               bigcom11  0.0000000
bigcom13               bigcom13  0.0000000
bigcom15               bigcom15  0.0000000
bigcom16               bigcom16  0.0000000
bigcom21               bigcom21  0.0000000
bigcom22               bigcom22  0.0000000
bigcom24               bigcom24  0.0000000
bigcom26               bigcom26  0.0000000
bigcom28               bigcom28  0.0000000
bigcom30               bigcom30  0.0000000
bigcom31               bigcom31  0.0000000
bigcom32               bigcom32  0.0000000
bigcom33               bigcom33  0.0000000
bigcom34               bigcom34  0.0000000
bigcom36               bigcom36  0.0000000
bigcom37               bigcom37  0.0000000
bigcom38               bigcom38  0.0000000
bigcom39               bigcom39  0.0000000
bigcom40               bigcom40  0.0000000
bigcom43               bigcom43  0.0000000
bigcom44               bigcom44  0.0000000
bigcom46               bigcom46  0.0000000
bigcom47               bigcom47  0.0000000
bigcom49               bigcom49  0.0000000
bigcom50               bigcom50  0.0000000
bigcom51               bigcom51  0.0000000
bigcom52               bigcom52  0.0000000
bigcom54               bigcom54  0.0000000
bigcom56               bigcom56  0.0000000
bigcom62               bigcom62  0.0000000
bigcom66               bigcom66  0.0000000
bigcom68               bigcom68  0.0000000
bigcom69               bigcom69  0.0000000
bigcom71               bigcom71  0.0000000
bigcom72               bigcom72  0.0000000
bigcom73               bigcom73  0.0000000
bigcom74               bigcom74  0.0000000
bigcom75               bigcom75  0.0000000
bigcom76               bigcom76  0.0000000
bigcom77               bigcom77  0.0000000
bigcom79               bigcom79  0.0000000
bigcom80               bigcom80  0.0000000
bigcom82               bigcom82  0.0000000
bigcom83               bigcom83  0.0000000
bigcom84               bigcom84  0.0000000
bigcom85               bigcom85  0.0000000
bigcom87               bigcom87  0.0000000
bigcom89               bigcom89  0.0000000
bigcom91               bigcom91  0.0000000
bigcom92               bigcom92  0.0000000
bigcom93               bigcom93  0.0000000
bigcom96               bigcom96  0.0000000
bigcom97               bigcom97  0.0000000
bigcom98               bigcom98  0.0000000
bigcom99               bigcom99  0.0000000
bigcom101             bigcom101  0.0000000
bigcom104             bigcom104  0.0000000
bigcom106             bigcom106  0.0000000
bigcom109             bigcom109  0.0000000
bigcom113             bigcom113  0.0000000
bigcom116             bigcom116  0.0000000
bigcom120             bigcom120  0.0000000
bigcom123             bigcom123  0.0000000
bigcom126             bigcom126  0.0000000
bigcom127             bigcom127  0.0000000
bigcom137             bigcom137  0.0000000
bigcom139             bigcom139  0.0000000
bigcom140             bigcom140  0.0000000
bigcom143             bigcom143  0.0000000
bigcom145             bigcom145  0.0000000
bigcom146             bigcom146  0.0000000
bigcom147             bigcom147  0.0000000
bigcom149             bigcom149  0.0000000
bigcom153             bigcom153  0.0000000
bigcom154             bigcom154  0.0000000
bigcom156             bigcom156  0.0000000
bigcom157             bigcom157  0.0000000
bigcom158             bigcom158  0.0000000
bigcom160             bigcom160  0.0000000
bigcom161             bigcom161  0.0000000
bigcom162             bigcom162  0.0000000
bigcom164             bigcom164  0.0000000
bigcom166             bigcom166  0.0000000
bigcom167             bigcom167  0.0000000
bigcom171             bigcom171  0.0000000
bigcom173             bigcom173  0.0000000
bigcom175             bigcom175  0.0000000
bigcom176             bigcom176  0.0000000
bigcom177             bigcom177  0.0000000
bigcom178             bigcom178  0.0000000
bigcom180             bigcom180  0.0000000
bigcom181             bigcom181  0.0000000
bigcom184             bigcom184  0.0000000
bigcom186             bigcom186  0.0000000
bigcom187             bigcom187  0.0000000
bigcom189             bigcom189  0.0000000
bigcom194             bigcom194  0.0000000
bigcom195             bigcom195  0.0000000
bigcom196             bigcom196  0.0000000
bigcom204             bigcom204  0.0000000
bigcom205             bigcom205  0.0000000
bigcom212             bigcom212  0.0000000
bigcom214             bigcom214  0.0000000
bigcom222             bigcom222  0.0000000
bigcom223             bigcom223  0.0000000
bigcom226             bigcom226  0.0000000
bigcom227             bigcom227  0.0000000
bigcom229             bigcom229  0.0000000
bigcom233             bigcom233  0.0000000
bigcom236             bigcom236  0.0000000
bigcom237             bigcom237  0.0000000
bigcom246             bigcom246  0.0000000
bigcom248             bigcom248  0.0000000
bigcom249             bigcom249  0.0000000
bigcom250             bigcom250  0.0000000
bigcom254             bigcom254  0.0000000
bigcom266             bigcom266  0.0000000
bigcom269             bigcom269  0.0000000
bigcom272             bigcom272  0.0000000
bigcom274             bigcom274  0.0000000
bigcom281             bigcom281  0.0000000
bigcom291             bigcom291  0.0000000
bigcom292             bigcom292  0.0000000
bigcom295             bigcom295  0.0000000
bigcom299             bigcom299  0.0000000
bigcom301             bigcom301  0.0000000
bigcom306             bigcom306  0.0000000
bigcom309             bigcom309  0.0000000
bigcom314             bigcom314  0.0000000
bigcom321             bigcom321  0.0000000
bigcom341             bigcom341  0.0000000
bigcom350             bigcom350  0.0000000
bigcom353             bigcom353  0.0000000
bigcom359             bigcom359  0.0000000
bigcom363             bigcom363  0.0000000
bigcom365             bigcom365  0.0000000
bigcom385             bigcom385  0.0000000
bigcom386             bigcom386  0.0000000
bigcom408             bigcom408  0.0000000
bigcom412             bigcom412  0.0000000
bigcom480             bigcom480  0.0000000
spin_vertex         spin_vertex  0.0000000
membership_s1     membership_s1  0.0000000
membership_s3     membership_s3  0.0000000
membership_s4     membership_s4  0.0000000
membership_s5     membership_s5  0.0000000
membership_s6     membership_s6  0.0000000
membership_s7     membership_s7  0.0000000
membership_s8     membership_s8  0.0000000
membership_s9     membership_s9  0.0000000
membership_s11   membership_s11  0.0000000
membership_s12   membership_s12  0.0000000
membership_s14   membership_s14  0.0000000
membership_s15   membership_s15  0.0000000
membership_s16   membership_s16  0.0000000
membership_s17   membership_s17  0.0000000
membership_s18   membership_s18  0.0000000
membership_s20   membership_s20  0.0000000
membership_s22   membership_s22  0.0000000
membership_s24   membership_s24  0.0000000
membership_s25   membership_s25  0.0000000
membership_s26   membership_s26  0.0000000
membership_s27   membership_s27  0.0000000
membership_s28   membership_s28  0.0000000
membership_s30   membership_s30  0.0000000
membership_s32   membership_s32  0.0000000
membership_s33   membership_s33  0.0000000
membership_s36   membership_s36  0.0000000
membership_s37   membership_s37  0.0000000
V1                           V1  0.0000000
V2                           V2  0.0000000
pdi                         pdi  0.0000000
adhesion               adhesion  0.0000000
inner                     inner  0.0000000
ioratio                 ioratio  0.0000000
comsize                 comsize  0.0000000
[1] "Dataset: low_CT Model RF, run: 3 of 10 2015-06-18 12:01:04"
     |      Out-of-bag   |
Tree |      MSE  %Var(y) |
   1 |  0.00396   178.06 |
   2 | 0.004684   210.61 |
   3 | 0.004382   197.03 |
   4 |  0.00448   201.46 |
   5 |  0.00407   182.99 |
   6 | 0.003886   174.74 |
   7 | 0.003716   167.08 |
   8 | 0.003566   160.35 |
   9 | 0.003607   162.18 |
  10 | 0.003379   151.95 |
  11 | 0.003306   148.64 |
  12 |  0.00311   139.85 |
  13 | 0.003003   135.04 |
  14 | 0.002976   133.83 |
  15 | 0.002956   132.94 |
  16 | 0.002912   130.92 |
  17 |  0.00288   129.50 |
  18 | 0.002897   130.28 |
  19 | 0.002828   127.18 |
  20 | 0.002802   125.97 |
  21 | 0.002808   126.26 |
  22 | 0.002823   126.93 |
  23 | 0.002799   125.87 |
  24 | 0.002791   125.51 |
  25 | 0.002791   125.52 |
  26 | 0.002756   123.92 |
  27 | 0.002763   124.22 |
  28 | 0.002734   122.95 |
  29 | 0.002715   122.06 |
  30 |   0.0027   121.41 |
  31 | 0.002696   121.24 |
  32 | 0.002708   121.75 |
  33 |   0.0027   121.40 |
  34 | 0.002708   121.76 |
  35 |  0.00269   120.97 |
  36 | 0.002686   120.76 |
  37 | 0.002668   119.95 |
  38 | 0.002661   119.64 |
  39 | 0.002651   119.19 |
  40 | 0.002632   118.37 |
  41 | 0.002627   118.13 |
  42 |  0.00263   118.24 |
  43 | 0.002625   118.05 |
  44 | 0.002616   117.62 |
  45 | 0.002613   117.47 |
  46 | 0.002601   116.95 |
  47 | 0.002575   115.81 |
  48 | 0.002569   115.50 |
  49 | 0.002565   115.35 |
  50 | 0.002556   114.94 |
  51 | 0.002552   114.76 |
  52 | 0.002571   115.61 |
  53 | 0.002569   115.52 |
  54 | 0.002569   115.50 |
  55 | 0.002573   115.70 |
  56 | 0.002571   115.61 |
  57 | 0.002567   115.40 |
  58 | 0.002569   115.52 |
  59 | 0.002568   115.46 |
  60 | 0.002569   115.53 |
  61 | 0.002575   115.80 |
  62 | 0.002571   115.62 |
  63 | 0.002563   115.24 |
  64 | 0.002571   115.60 |
  65 | 0.002574   115.76 |
  66 | 0.002575   115.80 |
  67 |  0.00258   116.00 |
  68 | 0.002585   116.21 |
  69 | 0.002584   116.18 |
  70 |  0.00259   116.47 |
  71 | 0.002584   116.19 |
  72 | 0.002579   115.97 |
  73 | 0.002578   115.93 |
  74 | 0.002573   115.69 |
  75 | 0.002564   115.28 |
  76 | 0.002563   115.23 |
  77 | 0.002555   114.88 |
  78 |  0.00256   115.12 |
  79 | 0.002561   115.16 |
  80 | 0.002556   114.95 |
  81 | 0.002557   114.95 |
  82 | 0.002561   115.17 |
  83 | 0.002561   115.13 |
  84 | 0.002552   114.74 |
  85 | 0.002551   114.70 |
  86 | 0.002552   114.76 |
  87 | 0.002548   114.57 |
  88 | 0.002545   114.42 |
  89 | 0.002543   114.35 |
  90 | 0.002551   114.68 |
  91 | 0.002549   114.60 |
  92 | 0.002547   114.52 |
  93 |  0.00255   114.66 |
  94 |  0.00255   114.64 |
  95 | 0.002549   114.64 |
  96 | 0.002549   114.63 |
  97 | 0.002552   114.76 |
  98 | 0.002547   114.50 |
  99 | 0.002552   114.74 |
 100 |  0.00255   114.68 |
[1] "Random Forest variable coefficients"
                      %IncMSE IncNodePurity
graph5           1.039592e-04  5.303636e-02
graph6           1.143820e-04  6.086469e-02
graph7           4.699308e-04  7.085699e-02
graph8           0.000000e+00  5.788163e-03
graph9           2.997081e-04  5.989971e-02
graph10          4.235200e-04  6.024553e-02
graph11          1.019969e-04  5.297745e-02
graph12          6.785638e-04  1.165528e-01
graph13          1.499732e-03  4.780790e-02
graph14          4.255099e-04  4.969928e-02
graph15          0.000000e+00  5.489790e-19
graph16          1.391363e-05  2.869968e-02
graph17          2.960638e-04  8.879885e-02
graph18          1.597168e-04  4.180048e-02
graph19          2.167222e-04  7.358733e-02
graph20          0.000000e+00  2.666667e-02
graph21          1.250994e-04  8.090146e-02
graph22          1.753256e-04  6.194749e-02
graph23          2.014035e-03  2.730092e-01
graph24          0.000000e+00  1.333333e-02
graph25         -1.311762e-05  2.689655e-02
graph26          2.111933e-06  2.095238e-02
graph27          1.469624e-03  5.101825e-02
graph28          0.000000e+00  4.472334e-21
graph29          0.000000e+00  0.000000e+00
orbit0           8.710801e-06  1.315771e-05
orbit1           6.625842e-05  1.902140e-02
orbit2           2.988626e-06  5.125422e-02
orbit3           3.094607e-05  1.208128e-03
orbit4           1.893153e-04  6.123792e-02
orbit5           1.177453e-04  1.012146e-01
orbit6           2.582165e-04  8.921454e-02
orbit7           0.000000e+00  4.185698e-19
orbit8           1.579009e-04  7.512275e-02
orbit9           1.540973e-03  4.609981e-02
orbit10          7.623704e-05  1.580177e-02
orbit11         -1.411648e-06  3.689359e-02
orbit12          1.792413e-04  2.641667e-02
orbit13          0.000000e+00  1.355253e-22
orbit14         -1.311762e-05  3.313771e-03
orbit15          3.894871e-04  1.116352e-01
orbit16          1.145915e-03  2.333894e-01
orbit17          2.823837e-04  1.588075e-01
orbit18          1.311024e-03  1.113426e-01
orbit19          2.313432e-04  4.295842e-02
orbit20          6.189783e-04  7.467628e-02
orbit21          8.226756e-05  4.288058e-02
orbit22          1.127009e-04  5.752171e-02
orbit23          4.322436e-05  6.778234e-04
orbit24          5.884084e-04  4.597283e-02
orbit25          2.598528e-05  2.608696e-02
orbit26          7.928915e-05  1.577298e-01
orbit27          2.852369e-04  5.447547e-02
orbit28          5.584167e-04  7.567765e-02
orbit29          3.532009e-05  9.090909e-03
orbit30          6.101147e-05  2.192463e-01
orbit31          3.154279e-04  6.929785e-02
orbit32          0.000000e+00  2.330388e-17
orbit33         -9.551556e-05  9.102148e-02
orbit34         -4.397537e-06  1.333333e-02
orbit35          6.538313e-05  5.741255e-02
orbit36          3.246757e-04  1.437355e-01
orbit37          1.046268e-03  2.751511e-01
orbit38          5.191327e-05  1.423949e-02
orbit39          6.409440e-04  9.576810e-02
orbit40          0.000000e+00  1.555556e-02
orbit41          1.315806e-04  1.479973e-02
orbit42         -4.378284e-06  6.022368e-03
orbit43          0.000000e+00  1.952242e-19
orbit44         -1.421515e-05  1.716441e-02
orbit45          1.298178e-04  5.074722e-02
orbit46          8.626978e-04  1.864955e-01
orbit47          2.612117e-04  1.375137e-01
orbit48          1.088852e-04  6.124741e-03
orbit49          3.902862e-05  4.431818e-02
orbit50          0.000000e+00  5.556536e-21
orbit51          2.169007e-05  9.134798e-02
orbit52          0.000000e+00  1.921071e-19
orbit53          3.427316e-05  2.835514e-02
orbit54          4.183878e-04  7.104886e-02
orbit55          0.000000e+00  0.000000e+00
orbit56          8.381729e-04  1.579173e-01
orbit57          3.854303e-05  1.307563e-03
orbit58          0.000000e+00  0.000000e+00
orbit59          2.724950e-06  4.347937e-02
orbit60          3.616724e-04  1.228387e-02
orbit61          0.000000e+00  0.000000e+00
orbit62          0.000000e+00  7.256362e-19
orbit63          0.000000e+00  1.429792e-20
orbit64          1.775017e-03  8.858231e-02
orbit65          2.999132e-06  3.431114e-02
orbit66          7.774004e-05  5.116552e-03
orbit67          0.000000e+00  0.000000e+00
orbit68          1.436403e-03  8.539164e-02
orbit69          0.000000e+00  0.000000e+00
orbit70          0.000000e+00  7.792703e-21
orbit71          2.391920e-05  7.052665e-03
orbit72          0.000000e+00  0.000000e+00
AP               0.000000e+00  1.694066e-22
bet              6.923472e-04  3.693370e-01
ecc              4.488443e-06  2.261905e-02
eccrad          -4.370629e-06  1.325641e-02
close            3.317318e-04  5.516218e-02
constraint       1.957168e-04  1.436950e-01
coreness         3.257744e-04  1.532188e-02
knn              9.640517e-04  2.383654e-01
hubscore         1.767961e-05  7.832531e-02
pagerank         5.879405e-04  4.066568e-01
trans            1.763984e-05  1.090010e-01
evcent           4.026904e-04  1.493209e-01
first            0.000000e+00  7.575758e-05
upto_second      1.121981e-04  1.828824e-02
upto_third       1.749533e-04  8.197309e-02
upto_fourth      8.642636e-04  6.265493e-02
upto_fifth       1.706830e-04  9.327384e-02
upto_sixth       1.505942e-03  1.256855e-01
second           3.727387e-04  8.711521e-03
third            3.253620e-04  9.956466e-02
fourth           2.733244e-03  2.977028e-01
fifth            9.999746e-04  3.805254e-01
sixth            1.198875e-03  1.902985e-01
ratio1           2.442004e-04  1.700096e-01
ratio2           3.601194e-04  2.047672e-01
ratio3           3.764889e-04  5.875701e-02
ratio4           9.554877e-04  1.691536e-01
ratio5           5.092395e-04  4.053657e-01
ratio6           1.139120e-03  6.746349e-02
selfinter        0.000000e+00  1.633080e-20
walktrap_vertex  1.223382e-05  9.811837e-03
bigcom1         -1.242704e-05  6.297478e-02
bigcom2          0.000000e+00  0.000000e+00
bigcom3          0.000000e+00  1.219727e-21
bigcom4          1.325088e-05  6.662026e-05
bigcom6          0.000000e+00  0.000000e+00
bigcom8         -9.894530e-08  3.444591e-03
bigcom9         -2.374010e-05  1.259899e-01
bigcom11         0.000000e+00  0.000000e+00
bigcom13         0.000000e+00  0.000000e+00
bigcom15         0.000000e+00  0.000000e+00
bigcom16         0.000000e+00  0.000000e+00
bigcom21         0.000000e+00  0.000000e+00
bigcom22         0.000000e+00  5.421011e-21
bigcom24         0.000000e+00  0.000000e+00
bigcom26         0.000000e+00  0.000000e+00
bigcom28         0.000000e+00  0.000000e+00
bigcom30         0.000000e+00  0.000000e+00
bigcom31         0.000000e+00  0.000000e+00
bigcom32         0.000000e+00  0.000000e+00
bigcom33         0.000000e+00  1.016440e-22
bigcom34         0.000000e+00  0.000000e+00
bigcom36         0.000000e+00  0.000000e+00
bigcom37         0.000000e+00  0.000000e+00
bigcom38         0.000000e+00  0.000000e+00
bigcom39         0.000000e+00  0.000000e+00
bigcom40        -2.862459e-06  4.660211e-02
bigcom43         0.000000e+00  0.000000e+00
bigcom44         0.000000e+00  6.776264e-23
bigcom46         0.000000e+00  0.000000e+00
bigcom47         0.000000e+00  0.000000e+00
bigcom49         0.000000e+00  0.000000e+00
bigcom50         0.000000e+00  0.000000e+00
bigcom51         0.000000e+00  0.000000e+00
bigcom52         0.000000e+00  0.000000e+00
bigcom54         0.000000e+00  0.000000e+00
bigcom56         0.000000e+00  0.000000e+00
bigcom62         0.000000e+00  0.000000e+00
bigcom66         0.000000e+00  1.734723e-20
bigcom68         0.000000e+00  0.000000e+00
bigcom69         0.000000e+00  0.000000e+00
bigcom71         0.000000e+00  0.000000e+00
bigcom72         0.000000e+00  0.000000e+00
bigcom73         0.000000e+00  0.000000e+00
bigcom74         0.000000e+00  0.000000e+00
bigcom75         0.000000e+00  0.000000e+00
bigcom76         0.000000e+00  0.000000e+00
bigcom77         0.000000e+00  0.000000e+00
bigcom79         0.000000e+00  0.000000e+00
bigcom80         0.000000e+00  0.000000e+00
bigcom82         0.000000e+00  0.000000e+00
bigcom83         0.000000e+00  0.000000e+00
bigcom84         0.000000e+00  0.000000e+00
bigcom85         0.000000e+00  0.000000e+00
bigcom87         0.000000e+00  0.000000e+00
bigcom89         0.000000e+00  0.000000e+00
bigcom91         0.000000e+00  0.000000e+00
bigcom92         0.000000e+00  0.000000e+00
bigcom93         0.000000e+00  0.000000e+00
bigcom96         0.000000e+00  0.000000e+00
bigcom97         0.000000e+00  0.000000e+00
bigcom98         0.000000e+00  0.000000e+00
bigcom99         0.000000e+00  6.776264e-23
bigcom101        0.000000e+00  0.000000e+00
bigcom104        0.000000e+00  0.000000e+00
bigcom106        0.000000e+00  0.000000e+00
bigcom109        0.000000e+00  0.000000e+00
bigcom113        0.000000e+00  0.000000e+00
bigcom116        0.000000e+00  2.168404e-21
bigcom120        0.000000e+00  0.000000e+00
bigcom123        0.000000e+00  0.000000e+00
bigcom126        0.000000e+00  0.000000e+00
bigcom127        0.000000e+00  0.000000e+00
bigcom137        0.000000e+00  0.000000e+00
bigcom139        0.000000e+00  0.000000e+00
bigcom140        0.000000e+00  0.000000e+00
bigcom143        0.000000e+00  0.000000e+00
bigcom145        0.000000e+00  0.000000e+00
bigcom146        0.000000e+00  0.000000e+00
bigcom147        0.000000e+00  0.000000e+00
bigcom149        0.000000e+00  0.000000e+00
bigcom153        0.000000e+00  0.000000e+00
bigcom154        0.000000e+00  0.000000e+00
bigcom156        0.000000e+00  0.000000e+00
bigcom157        0.000000e+00  0.000000e+00
bigcom158        0.000000e+00  0.000000e+00
bigcom160        0.000000e+00  0.000000e+00
bigcom161        0.000000e+00  0.000000e+00
bigcom162        0.000000e+00  0.000000e+00
bigcom164        0.000000e+00  0.000000e+00
bigcom166        0.000000e+00  0.000000e+00
bigcom167        0.000000e+00  0.000000e+00
bigcom171        0.000000e+00  0.000000e+00
bigcom173        0.000000e+00  0.000000e+00
bigcom175        0.000000e+00  0.000000e+00
bigcom176        0.000000e+00  0.000000e+00
bigcom177        0.000000e+00  0.000000e+00
bigcom178        0.000000e+00  0.000000e+00
bigcom180        0.000000e+00  0.000000e+00
bigcom181        0.000000e+00  0.000000e+00
bigcom184        0.000000e+00  0.000000e+00
bigcom186        0.000000e+00  0.000000e+00
bigcom187        0.000000e+00  0.000000e+00
bigcom189        0.000000e+00  0.000000e+00
bigcom194        0.000000e+00  0.000000e+00
bigcom195        0.000000e+00  0.000000e+00
bigcom196        0.000000e+00  0.000000e+00
bigcom204        0.000000e+00  0.000000e+00
bigcom205        0.000000e+00  0.000000e+00
bigcom212        0.000000e+00  1.734723e-20
bigcom214        0.000000e+00  0.000000e+00
bigcom222        0.000000e+00  0.000000e+00
bigcom223        0.000000e+00  0.000000e+00
bigcom226        0.000000e+00  0.000000e+00
bigcom227        0.000000e+00  0.000000e+00
bigcom229        0.000000e+00  0.000000e+00
bigcom233        0.000000e+00  0.000000e+00
bigcom236        0.000000e+00  0.000000e+00
bigcom237        0.000000e+00  0.000000e+00
bigcom246        0.000000e+00  0.000000e+00
bigcom248        0.000000e+00  0.000000e+00
bigcom249        0.000000e+00  0.000000e+00
bigcom250        0.000000e+00  0.000000e+00
bigcom254        0.000000e+00  0.000000e+00
bigcom266        0.000000e+00  0.000000e+00
bigcom269        0.000000e+00  0.000000e+00
bigcom272        0.000000e+00  0.000000e+00
bigcom274        0.000000e+00  0.000000e+00
bigcom281        0.000000e+00  0.000000e+00
bigcom291        0.000000e+00  0.000000e+00
bigcom292        0.000000e+00  0.000000e+00
bigcom295        0.000000e+00  0.000000e+00
bigcom299        0.000000e+00  0.000000e+00
bigcom301        0.000000e+00  0.000000e+00
bigcom306        0.000000e+00  0.000000e+00
bigcom309        0.000000e+00  0.000000e+00
bigcom314        0.000000e+00  0.000000e+00
bigcom321        0.000000e+00  0.000000e+00
bigcom341        0.000000e+00  0.000000e+00
bigcom350        0.000000e+00  0.000000e+00
bigcom353        0.000000e+00  0.000000e+00
bigcom359        0.000000e+00  0.000000e+00
bigcom363        0.000000e+00  0.000000e+00
bigcom365        0.000000e+00  0.000000e+00
bigcom385        0.000000e+00  0.000000e+00
bigcom386        0.000000e+00  0.000000e+00
bigcom408        0.000000e+00  0.000000e+00
bigcom412        0.000000e+00  0.000000e+00
bigcom480        0.000000e+00  0.000000e+00
spin_vertex      5.113454e-05  8.283431e-02
membership_s1   -2.989123e-06  3.150951e-04
membership_s3    0.000000e+00  0.000000e+00
membership_s4    5.634275e-09  5.893189e-02
membership_s5    1.718206e-04  9.247992e-03
membership_s6    0.000000e+00  1.016440e-22
membership_s7    0.000000e+00  0.000000e+00
membership_s8    0.000000e+00  1.734723e-20
membership_s9    0.000000e+00  0.000000e+00
membership_s11   0.000000e+00  0.000000e+00
membership_s12   0.000000e+00  0.000000e+00
membership_s14   0.000000e+00  0.000000e+00
membership_s15   1.481061e-05  4.162001e-02
membership_s16   0.000000e+00  0.000000e+00
membership_s17   0.000000e+00  0.000000e+00
membership_s18   0.000000e+00  0.000000e+00
membership_s20   0.000000e+00  0.000000e+00
membership_s21   3.068195e-04  9.249918e-02
membership_s22   0.000000e+00  0.000000e+00
membership_s24   8.891210e-06  6.287407e-02
membership_s25   0.000000e+00  0.000000e+00
membership_s26   0.000000e+00  0.000000e+00
membership_s27   0.000000e+00  1.104531e-20
membership_s28   0.000000e+00  0.000000e+00
membership_s30  -3.228023e-06  1.167996e-02
membership_s31  -1.105457e-05  7.195714e-03
membership_s32  -1.206675e-05  7.722226e-02
membership_s33   0.000000e+00  0.000000e+00
membership_s36  -4.370629e-06  1.428571e-02
membership_s37   0.000000e+00  0.000000e+00
V1               1.708495e-04  2.984921e-01
V2               1.998667e-03  4.970624e-01
pdi              0.000000e+00  1.000000e-03
adhesion         2.279005e-03  1.784102e-01
cohesion         2.335437e-03  1.645394e-01
inner            5.284884e-04  1.170259e-01
outer            2.385657e-04  4.202502e-01
ioratio          4.078980e-05  7.945505e-02
comsize          1.384618e-03  5.637017e-01
[1] "Dataset: low_CT Model GLM, run: 3 of 10 2015-06-18 12:02:04"
[1] "glmnet variable coefficients"
                         [,1]          [,2]
(Intercept)     -6.103996e+00 -7.041551e+00
graph0           9.481703e-40  2.477896e-02
graph1          -2.321161e-43 -2.055400e-05
graph2           1.856296e-39  2.574455e-02
graph3           2.673482e-44  2.810426e-09
graph4          -5.812603e-46 -3.101223e-08
graph5           7.099903e-42 -3.158376e-04
graph6           1.629633e-43  8.345709e-07
graph7           3.274149e-41 -4.654877e-04
graph8           3.466636e-39  4.584196e-02
graph9           8.724551e-46  3.819651e-08
graph10         -1.700749e-47 -1.320494e-09
graph11         -8.950782e-49 -4.265865e-11
graph12          5.442930e-46 -4.406101e-08
graph13          4.316146e-44  1.063015e-06
graph14         -7.844641e-47 -6.784396e-09
graph15          9.269909e-43 -9.613667e-06
graph16         -2.955080e-45 -4.316736e-07
graph17          6.592327e-45  2.123917e-08
graph18          9.897190e-43 -1.884707e-05
graph19          3.535868e-44 -7.624995e-06
graph20         -9.903426e-44 -6.846015e-05
graph21          1.241496e-42 -2.707673e-05
graph22          2.556960e-43 -5.300852e-05
graph23          6.248932e-44  9.654101e-06
graph24          3.443304e-42  4.625189e-05
graph25          9.625855e-42 -5.725121e-04
graph26          1.281637e-41  2.680558e-04
graph27          4.821293e-40  1.346815e-02
graph28          5.492835e-42 -7.608061e-03
graph29         -1.844265e-39 -5.081218e-01
orbit0           9.481703e-40  2.496659e-02
orbit1          -2.390434e-43 -2.027551e-05
orbit2           3.767035e-40  9.320348e-03
orbit3           1.856296e-39  2.613092e-02
orbit4           2.837240e-44  1.862756e-08
orbit5           2.267178e-43  1.475984e-06
orbit6          -5.812648e-46 -3.062809e-08
orbit7           3.257720e-40  8.270864e-03
orbit8           7.099903e-42 -3.057572e-04
orbit9          -1.319385e-43 -8.374139e-06
orbit10          2.146619e-42  5.555779e-05
orbit11          1.397760e-39 -1.470966e-02
orbit12          3.245474e-41 -4.772497e-04
orbit13          2.378763e-39  8.079433e-02
orbit14          3.466636e-39  4.603855e-02
orbit15          9.484613e-46  2.133266e-08
orbit16          2.974167e-44  9.622355e-07
orbit17          4.686296e-45  8.655683e-07
orbit18          2.933363e-46 -1.605531e-08
orbit19         -2.119995e-47 -1.302081e-09
orbit20         -2.946317e-47 -9.998709e-09
orbit21          2.045656e-43  1.896505e-06
orbit22         -8.950782e-49 -4.229299e-11
orbit23          1.218769e-40 -5.417260e-02
orbit24         -6.140487e-46 -1.608645e-07
orbit25          8.936066e-45  6.380419e-07
orbit26          1.949010e-42  1.040852e-04
orbit27          4.126139e-44  1.566217e-06
orbit28          1.515311e-43  1.226209e-05
orbit29          1.625483e-43  1.871373e-06
orbit30          1.196814e-42 -3.402614e-05
orbit31         -1.864248e-46 -1.132232e-08
orbit32          1.838751e-45  5.734061e-08
orbit33          3.154292e-39  1.759197e-01
orbit34          9.269909e-43 -1.003278e-05
orbit35         -5.336127e-45 -7.328830e-07
orbit36          1.487154e-43 -1.043094e-05
orbit37         -2.422588e-45 -3.787563e-07
orbit38          1.849876e-42 -3.768233e-04
orbit39         -9.386939e-45  1.907189e-07
orbit40          2.577693e-44 -1.513146e-07
orbit41          6.915588e-42  2.795671e-04
orbit42          3.867236e-39  8.341569e-02
orbit43          9.896045e-43 -1.946938e-05
orbit44          7.973575e-39  3.472900e-01
orbit45         -4.242174e-45 -9.371926e-06
orbit46          8.296624e-43 -7.233019e-06
orbit47          3.023902e-41  1.637250e-03
orbit48          4.310499e-43 -1.283979e-04
orbit49         -9.693677e-44 -6.850373e-05
orbit50         -2.754436e-41 -5.422300e-03
orbit51         -1.191516e-43 -1.879392e-04
orbit52          3.641893e-42  1.206041e-04
orbit53          3.624841e-41 -1.169247e-03
orbit54          2.557158e-43 -5.323411e-05
orbit55         -1.445467e-39 -5.638666e-01
orbit56         -3.266011e-44  9.516336e-06
orbit57          7.776477e-42  2.470821e-05
orbit58         -1.267844e-39 -3.652509e-01
orbit59          3.617038e-42  6.195038e-05
orbit60          3.242726e-41 -3.157992e-03
orbit61         -1.649650e-39 -6.012699e-01
orbit62          1.449731e-42 -1.348536e-03
orbit63         -1.367120e-41 -1.012174e-02
orbit64          2.931573e-40  1.975610e-02
orbit65          1.229918e-41  1.490428e-04
orbit66          8.528247e-41  3.580807e-03
orbit67         -1.536640e-39 -5.129674e-01
orbit68          4.840781e-40  1.345952e-02
orbit69         -2.255049e-39 -1.866693e+00
orbit70         -4.116262e-43 -8.000795e-03
orbit71          1.125500e-38  5.299870e-01
orbit72         -1.844265e-39 -5.082887e-01
AP              -2.324743e-39 -2.657910e-01
bet             -4.951155e-44 -5.053168e-06
ecc              2.124366e-40  1.245671e-02
eccrad           1.274620e-39  7.455416e-02
close            4.175451e-39  2.817119e-01
constraint      -2.944951e-39 -1.096284e-01
coreness         5.971848e-40 -2.354644e-02
knn             -1.411969e-42 -4.369498e-05
hubscore         8.305549e-39 -1.436552e+00
pagerank        -6.116163e-39 -3.269348e-01
trans            2.498278e-39 -1.759031e-02
evcent           8.183636e-39 -1.400884e+00
first            9.481703e-40  2.467700e-02
upto_second     -3.033982e-43 -2.095786e-05
upto_third       8.751741e-44  7.116438e-06
upto_fourth      3.163974e-44 -5.733799e-07
upto_fifth      -1.337264e-43 -3.173327e-05
upto_sixth       2.276000e-43  5.256117e-05
second          -3.073921e-43 -2.106988e-05
third            1.546612e-43  1.226187e-05
fourth          -1.435279e-43 -1.647281e-05
fifth           -8.405268e-44 -6.607531e-06
sixth            2.790318e-43  6.578910e-05
ratio1          -1.446336e-42 -4.313559e-05
ratio2          -4.064922e-42 -5.373827e-04
ratio3          -5.908628e-42 -1.276892e-03
ratio4          -1.098993e-42 -4.573098e-05
ratio5          -2.475938e-42 -1.412368e-04
ratio6          -1.432749e-43 -5.531190e-05
selfinter       -2.483128e-39 -3.505001e-01
walktrap_vertex  1.057390e-39 -4.226878e-02
bigcom1          2.526987e-39  1.993215e-01
bigcom2         -2.253971e-39 -3.980948e-01
bigcom3         -2.290478e-39 -3.841625e-01
bigcom4         -3.954601e-40 -8.367074e-02
bigcom6         -2.252176e-39 -1.760962e-01
bigcom8          8.289979e-39  5.491793e-01
bigcom9          3.397503e-38  1.183935e+00
bigcom11        -2.255049e-39 -2.498429e-01
bigcom13        -2.257930e-39 -4.327098e-01
bigcom15        -2.257569e-39 -2.653871e-01
bigcom16        -2.253612e-39 -2.035091e-01
bigcom21        -2.267342e-39 -3.014116e-01
bigcom22        -2.282714e-39 -3.215507e-01
bigcom24        -2.252894e-39 -1.355748e-01
bigcom26        -2.261179e-39 -3.297294e-01
bigcom28        -2.288625e-39 -2.694814e-01
bigcom30        -2.264800e-39 -2.893005e-01
bigcom31        -2.252176e-39 -3.446910e-01
bigcom32        -2.255049e-39 -2.796205e-01
bigcom33        -2.252535e-39 -1.557844e-01
bigcom34        -2.252894e-39 -3.998776e-01
bigcom36        -2.254690e-39 -2.626350e-01
bigcom37        -2.252535e-39 -2.411689e-01
bigcom38        -2.255769e-39 -5.984980e-01
bigcom39        -2.255769e-39 -3.274448e-01
bigcom40         3.779236e-39  1.550289e-01
bigcom43        -2.253253e-39 -1.285288e-01
bigcom44        -2.279035e-39 -1.274464e-01
bigcom46        -2.255409e-39 -2.061340e-01
bigcom47        -2.254330e-39 -4.110052e-01
bigcom49        -2.253971e-39 -3.988757e-01
bigcom50        -2.255049e-39 -2.884142e-01
bigcom51        -2.252894e-39 -2.769609e-01
bigcom52        -2.252535e-39 -1.811786e-01
bigcom54        -2.252894e-39 -2.705780e-01
bigcom56        -2.253253e-39 -1.494082e-01
bigcom62        -2.252176e-39 -2.515597e-01
bigcom66        -2.252894e-39 -2.964084e-01
bigcom68        -2.252894e-39 -1.974178e-01
bigcom69        -2.254330e-39 -3.500344e-01
bigcom71        -2.256849e-39 -2.908988e-01
bigcom72        -2.252535e-39 -1.467028e-01
bigcom73        -2.252535e-39 -2.869027e-01
bigcom74        -2.252535e-39 -2.440137e-01
bigcom75        -2.251818e-39 -3.187376e-01
bigcom76        -2.253253e-39 -1.768434e-01
bigcom77        -2.252535e-39 -4.113168e-01
bigcom79        -2.252894e-39 -2.761538e-01
bigcom80        -2.252535e-39 -3.158727e-01
bigcom82        -2.253612e-39 -3.228091e-01
bigcom83        -2.252176e-39 -1.458973e-01
bigcom84        -2.252176e-39 -3.805373e-01
bigcom85        -2.253612e-39 -7.691299e-01
bigcom87        -2.253253e-39 -3.042012e-01
bigcom89        -2.252894e-39 -2.126895e-01
bigcom91        -2.252535e-39 -2.533418e-01
bigcom92        -2.255769e-39 -3.888583e-01
bigcom93        -2.252176e-39 -1.940096e-01
bigcom96        -2.252176e-39 -1.849104e-01
bigcom97        -2.253971e-39 -2.344966e-01
bigcom98        -2.253253e-39 -3.632502e-01
bigcom99        -2.253253e-39 -8.663624e-01
bigcom101       -2.254330e-39 -1.550910e+00
bigcom104       -2.254690e-39 -1.437951e-01
bigcom106       -2.253612e-39 -2.609826e-01
bigcom109       -2.253253e-39 -4.461634e-01
bigcom113       -2.253971e-39 -5.280044e-01
bigcom116       -2.256129e-39 -4.720172e-01
bigcom120       -2.252535e-39 -2.434126e-01
bigcom123       -2.252894e-39 -1.962619e-01
bigcom126       -2.252535e-39 -4.245143e-01
bigcom127       -2.252176e-39 -2.401448e-01
bigcom137       -2.252894e-39 -2.987355e-01
bigcom139       -2.252535e-39 -2.355543e-01
bigcom140       -2.252176e-39 -1.220073e-01
bigcom143       -2.253253e-39 -2.485638e-01
bigcom145       -2.252894e-39 -1.739385e-01
bigcom146       -2.253253e-39 -1.073025e-01
bigcom147       -2.252894e-39 -3.114911e-01
bigcom149        0.000000e+00  0.000000e+00
bigcom153       -2.253612e-39 -2.185281e-01
bigcom154       -2.255409e-39 -1.719811e-01
bigcom156       -2.252535e-39 -2.679501e-01
bigcom157       -2.252176e-39 -3.503247e-01
bigcom158       -2.252176e-39 -5.231997e-01
bigcom160       -2.252535e-39 -1.809379e-01
bigcom161       -2.252176e-39 -3.687422e-01
bigcom162       -2.252176e-39 -1.306801e-01
bigcom164       -2.252535e-39 -2.936872e-01
bigcom166       -2.253971e-39 -1.438936e-01
bigcom167       -2.254690e-39 -3.158055e-01
bigcom171        0.000000e+00  0.000000e+00
bigcom173       -2.253253e-39 -3.282235e-01
bigcom175        0.000000e+00  0.000000e+00
bigcom176       -2.252535e-39 -8.287933e-01
bigcom177       -2.252894e-39 -3.888092e-01
bigcom178       -2.252535e-39 -2.836046e-01
bigcom180       -2.252535e-39 -6.582092e-01
bigcom181       -2.253612e-39 -3.007674e-01
bigcom184       -2.252535e-39 -4.369183e-02
bigcom186       -2.252535e-39 -7.205307e-01
bigcom187       -2.252535e-39 -2.663655e-01
bigcom189       -2.253612e-39 -8.999566e-01
bigcom194       -2.252894e-39 -1.644956e-01
bigcom195       -2.252894e-39 -3.819482e-01
bigcom196       -2.251818e-39 -2.710738e-01
bigcom204       -2.253971e-39 -2.084761e-01
bigcom205       -2.252535e-39 -4.257747e-01
bigcom212       -2.252894e-39 -4.927847e-01
bigcom214       -2.253253e-39 -1.486404e-01
bigcom222       -2.252535e-39 -6.334911e-01
bigcom223        0.000000e+00  0.000000e+00
bigcom226       -2.252176e-39 -2.731708e-01
bigcom227       -2.252535e-39 -1.595860e-01
bigcom229       -2.252535e-39 -2.065604e-01
bigcom233       -2.251818e-39 -2.565984e-01
bigcom236       -2.252894e-39 -2.504131e-01
bigcom237       -2.251818e-39 -1.124437e-01
bigcom246       -2.252894e-39 -4.327064e-01
bigcom248       -2.253971e-39 -6.611129e-01
bigcom249       -2.252176e-39 -2.967704e-01
bigcom250       -2.252535e-39 -5.750690e-02
bigcom254       -2.253253e-39 -3.685609e-01
bigcom266       -2.252176e-39 -2.617663e-01
bigcom269       -2.253971e-39 -1.951888e-01
bigcom272       -2.252894e-39 -3.609072e-01
bigcom274       -2.257209e-39 -1.531096e-01
bigcom281       -2.252535e-39 -4.900159e-01
bigcom291       -2.251818e-39 -3.813620e-01
bigcom292       -2.252535e-39 -2.567212e-01
bigcom295       -2.251818e-39 -2.623108e-01
bigcom299       -2.252535e-39 -2.802151e-01
bigcom301       -2.253253e-39 -2.040064e-01
bigcom306       -2.252535e-39 -3.080859e-01
bigcom309       -2.253612e-39 -3.149512e-01
bigcom314       -2.251818e-39 -3.049980e-01
bigcom321       -2.254690e-39 -3.228931e-01
bigcom341       -2.252535e-39 -1.705157e-01
bigcom350       -2.252176e-39 -9.375309e-01
bigcom353       -2.252535e-39 -2.479937e-01
bigcom359       -2.252535e-39 -1.645544e-01
bigcom363       -2.252535e-39 -1.146660e+00
bigcom365       -2.252176e-39 -2.223974e-01
bigcom385       -2.253253e-39 -2.445233e-01
bigcom386       -2.252176e-39 -1.314813e-01
bigcom408       -2.253971e-39 -1.656305e-01
bigcom412       -2.253253e-39 -3.828472e-01
bigcom480       -2.252894e-39 -1.544496e-01
spin_vertex     -2.746372e-39  6.748192e-02
membership_s1   -9.172822e-40  2.526187e-02
membership_s3   -2.257209e-39 -2.456976e-01
membership_s4    2.338123e-39  1.356107e-01
membership_s5   -9.561059e-41  6.524539e-02
membership_s6   -2.572569e-39 -1.721709e-01
membership_s7   -2.381110e-39 -3.418904e-01
membership_s8   -2.255409e-39 -1.887776e-01
membership_s9   -2.256849e-39 -2.802097e-01
membership_s11  -2.255049e-39 -2.880658e-01
membership_s12  -2.254330e-39 -1.988524e-01
membership_s14  -2.253253e-39 -2.118436e-01
membership_s15   6.971757e-39  7.015773e-01
membership_s16  -2.255409e-39 -2.954482e-01
membership_s17  -2.254330e-39 -2.045986e-01
membership_s18  -2.267706e-39 -2.335054e-01
membership_s20  -2.253612e-39 -2.135850e-01
membership_s21   1.299225e-38  9.983483e-01
membership_s22  -2.257209e-39 -2.240902e-01
membership_s24   5.106623e-38  1.920009e+00
membership_s25  -2.255049e-39 -2.350433e-01
membership_s26  -2.257930e-39 -1.849332e-01
membership_s27  -2.407869e-39 -2.950052e-01
membership_s28  -2.256129e-39 -1.583060e-01
membership_s30  -1.073060e-39 -5.854884e-02
membership_s31   3.612710e-39  3.582434e-01
membership_s32   5.007638e-40  1.467146e-01
membership_s33  -2.253612e-39 -2.496012e-01
membership_s36  -1.184324e-39 -1.307911e-01
membership_s37  -2.275368e-39 -2.218651e-01
V1               2.361791e-39  8.212540e-02
V2               2.925565e-39  3.650871e-01
pdi             -9.615708e-36 -9.978002e+02
adhesion        -1.216972e-43 -6.287795e-06
cohesion         2.434212e-43  1.266802e-05
inner            1.373536e-43  1.122066e-05
outer            1.535276e-43  3.793664e-06
ioratio          6.981984e-40 -4.072629e-01
comsize          2.655509e-43 -1.265247e-05
[1] "Dataset: low_CT Model GBM, run: 4 of 10 2015-06-18 12:03:40"
Iter   TrainDeviance   ValidDeviance   StepSize   Improve
     1        0.0833            -nan     0.0100    0.0000

[1] "GBM variable coefficients"
                            var      rel.inf
orbit20                 orbit20 4.783921e+01
comsize                 comsize 1.316709e+01
graph23                 graph23 1.268998e+01
graph5                   graph5 8.929986e+00
orbit19                 orbit19 5.611410e+00
graph27                 graph27 5.485706e+00
bigcom9                 bigcom9 4.374621e+00
graph19                 graph19 1.009537e+00
membership_s15   membership_s15 6.409931e-01
cohesion               cohesion 2.514693e-01
graph1                   graph1 1.052109e-25
graph0                   graph0 3.726445e-27
graph3                   graph3 1.467315e-29
graph2                   graph2 0.000000e+00
graph4                   graph4 0.000000e+00
graph6                   graph6 0.000000e+00
graph7                   graph7 0.000000e+00
graph8                   graph8 0.000000e+00
graph9                   graph9 0.000000e+00
graph10                 graph10 0.000000e+00
graph11                 graph11 0.000000e+00
graph12                 graph12 0.000000e+00
graph13                 graph13 0.000000e+00
graph14                 graph14 0.000000e+00
graph15                 graph15 0.000000e+00
graph16                 graph16 0.000000e+00
graph17                 graph17 0.000000e+00
graph18                 graph18 0.000000e+00
graph20                 graph20 0.000000e+00
graph21                 graph21 0.000000e+00
graph22                 graph22 0.000000e+00
graph24                 graph24 0.000000e+00
graph25                 graph25 0.000000e+00
graph26                 graph26 0.000000e+00
graph28                 graph28 0.000000e+00
graph29                 graph29 0.000000e+00
orbit0                   orbit0 0.000000e+00
orbit1                   orbit1 0.000000e+00
orbit2                   orbit2 0.000000e+00
orbit3                   orbit3 0.000000e+00
orbit4                   orbit4 0.000000e+00
orbit5                   orbit5 0.000000e+00
orbit6                   orbit6 0.000000e+00
orbit7                   orbit7 0.000000e+00
orbit8                   orbit8 0.000000e+00
orbit9                   orbit9 0.000000e+00
orbit10                 orbit10 0.000000e+00
orbit11                 orbit11 0.000000e+00
orbit12                 orbit12 0.000000e+00
orbit13                 orbit13 0.000000e+00
orbit14                 orbit14 0.000000e+00
orbit15                 orbit15 0.000000e+00
orbit16                 orbit16 0.000000e+00
orbit17                 orbit17 0.000000e+00
orbit18                 orbit18 0.000000e+00
orbit21                 orbit21 0.000000e+00
orbit22                 orbit22 0.000000e+00
orbit23                 orbit23 0.000000e+00
orbit24                 orbit24 0.000000e+00
orbit25                 orbit25 0.000000e+00
orbit26                 orbit26 0.000000e+00
orbit27                 orbit27 0.000000e+00
orbit28                 orbit28 0.000000e+00
orbit29                 orbit29 0.000000e+00
orbit30                 orbit30 0.000000e+00
orbit31                 orbit31 0.000000e+00
orbit32                 orbit32 0.000000e+00
orbit33                 orbit33 0.000000e+00
orbit34                 orbit34 0.000000e+00
orbit35                 orbit35 0.000000e+00
orbit36                 orbit36 0.000000e+00
orbit37                 orbit37 0.000000e+00
orbit38                 orbit38 0.000000e+00
orbit39                 orbit39 0.000000e+00
orbit40                 orbit40 0.000000e+00
orbit41                 orbit41 0.000000e+00
orbit42                 orbit42 0.000000e+00
orbit43                 orbit43 0.000000e+00
orbit44                 orbit44 0.000000e+00
orbit45                 orbit45 0.000000e+00
orbit46                 orbit46 0.000000e+00
orbit47                 orbit47 0.000000e+00
orbit48                 orbit48 0.000000e+00
orbit49                 orbit49 0.000000e+00
orbit50                 orbit50 0.000000e+00
orbit51                 orbit51 0.000000e+00
orbit52                 orbit52 0.000000e+00
orbit53                 orbit53 0.000000e+00
orbit54                 orbit54 0.000000e+00
orbit55                 orbit55 0.000000e+00
orbit56                 orbit56 0.000000e+00
orbit57                 orbit57 0.000000e+00
orbit58                 orbit58 0.000000e+00
orbit59                 orbit59 0.000000e+00
orbit60                 orbit60 0.000000e+00
orbit61                 orbit61 0.000000e+00
orbit62                 orbit62 0.000000e+00
orbit63                 orbit63 0.000000e+00
orbit64                 orbit64 0.000000e+00
orbit65                 orbit65 0.000000e+00
orbit66                 orbit66 0.000000e+00
orbit67                 orbit67 0.000000e+00
orbit68                 orbit68 0.000000e+00
orbit69                 orbit69 0.000000e+00
orbit70                 orbit70 0.000000e+00
orbit71                 orbit71 0.000000e+00
orbit72                 orbit72 0.000000e+00
AP                           AP 0.000000e+00
bet                         bet 0.000000e+00
ecc                         ecc 0.000000e+00
eccrad                   eccrad 0.000000e+00
close                     close 0.000000e+00
constraint           constraint 0.000000e+00
coreness               coreness 0.000000e+00
knn                         knn 0.000000e+00
hubscore               hubscore 0.000000e+00
pagerank               pagerank 0.000000e+00
trans                     trans 0.000000e+00
evcent                   evcent 0.000000e+00
first                     first 0.000000e+00
upto_second         upto_second 0.000000e+00
upto_third           upto_third 0.000000e+00
upto_fourth         upto_fourth 0.000000e+00
upto_fifth           upto_fifth 0.000000e+00
upto_sixth           upto_sixth 0.000000e+00
second                   second 0.000000e+00
third                     third 0.000000e+00
fourth                   fourth 0.000000e+00
fifth                     fifth 0.000000e+00
sixth                     sixth 0.000000e+00
ratio1                   ratio1 0.000000e+00
ratio2                   ratio2 0.000000e+00
ratio3                   ratio3 0.000000e+00
ratio4                   ratio4 0.000000e+00
ratio5                   ratio5 0.000000e+00
ratio6                   ratio6 0.000000e+00
selfinter             selfinter 0.000000e+00
walktrap_vertex walktrap_vertex 0.000000e+00
bigcom1                 bigcom1 0.000000e+00
bigcom2                 bigcom2 0.000000e+00
bigcom3                 bigcom3 0.000000e+00
bigcom4                 bigcom4 0.000000e+00
bigcom6                 bigcom6 0.000000e+00
bigcom8                 bigcom8 0.000000e+00
bigcom11               bigcom11 0.000000e+00
bigcom13               bigcom13 0.000000e+00
bigcom15               bigcom15 0.000000e+00
bigcom16               bigcom16 0.000000e+00
bigcom21               bigcom21 0.000000e+00
bigcom22               bigcom22 0.000000e+00
bigcom24               bigcom24 0.000000e+00
bigcom26               bigcom26 0.000000e+00
bigcom28               bigcom28 0.000000e+00
bigcom30               bigcom30 0.000000e+00
bigcom31               bigcom31 0.000000e+00
bigcom32               bigcom32 0.000000e+00
bigcom33               bigcom33 0.000000e+00
bigcom34               bigcom34 0.000000e+00
bigcom36               bigcom36 0.000000e+00
bigcom37               bigcom37 0.000000e+00
bigcom38               bigcom38 0.000000e+00
bigcom39               bigcom39 0.000000e+00
bigcom40               bigcom40 0.000000e+00
bigcom43               bigcom43 0.000000e+00
bigcom44               bigcom44 0.000000e+00
bigcom46               bigcom46 0.000000e+00
bigcom47               bigcom47 0.000000e+00
bigcom49               bigcom49 0.000000e+00
bigcom50               bigcom50 0.000000e+00
bigcom51               bigcom51 0.000000e+00
bigcom52               bigcom52 0.000000e+00
bigcom54               bigcom54 0.000000e+00
bigcom56               bigcom56 0.000000e+00
bigcom62               bigcom62 0.000000e+00
bigcom66               bigcom66 0.000000e+00
bigcom68               bigcom68 0.000000e+00
bigcom69               bigcom69 0.000000e+00
bigcom71               bigcom71 0.000000e+00
bigcom72               bigcom72 0.000000e+00
bigcom73               bigcom73 0.000000e+00
bigcom74               bigcom74 0.000000e+00
bigcom75               bigcom75 0.000000e+00
bigcom76               bigcom76 0.000000e+00
bigcom77               bigcom77 0.000000e+00
bigcom79               bigcom79 0.000000e+00
bigcom80               bigcom80 0.000000e+00
bigcom82               bigcom82 0.000000e+00
bigcom83               bigcom83 0.000000e+00
bigcom84               bigcom84 0.000000e+00
bigcom85               bigcom85 0.000000e+00
bigcom87               bigcom87 0.000000e+00
bigcom89               bigcom89 0.000000e+00
bigcom91               bigcom91 0.000000e+00
bigcom92               bigcom92 0.000000e+00
bigcom93               bigcom93 0.000000e+00
bigcom96               bigcom96 0.000000e+00
bigcom97               bigcom97 0.000000e+00
bigcom98               bigcom98 0.000000e+00
bigcom99               bigcom99 0.000000e+00
bigcom101             bigcom101 0.000000e+00
bigcom104             bigcom104 0.000000e+00
bigcom106             bigcom106 0.000000e+00
bigcom109             bigcom109 0.000000e+00
bigcom113             bigcom113 0.000000e+00
bigcom116             bigcom116 0.000000e+00
bigcom120             bigcom120 0.000000e+00
bigcom123             bigcom123 0.000000e+00
bigcom126             bigcom126 0.000000e+00
bigcom127             bigcom127 0.000000e+00
bigcom137             bigcom137 0.000000e+00
bigcom139             bigcom139 0.000000e+00
bigcom140             bigcom140 0.000000e+00
bigcom143             bigcom143 0.000000e+00
bigcom145             bigcom145 0.000000e+00
bigcom146             bigcom146 0.000000e+00
bigcom147             bigcom147 0.000000e+00
bigcom149             bigcom149 0.000000e+00
bigcom153             bigcom153 0.000000e+00
bigcom154             bigcom154 0.000000e+00
bigcom156             bigcom156 0.000000e+00
bigcom157             bigcom157 0.000000e+00
bigcom158             bigcom158 0.000000e+00
bigcom160             bigcom160 0.000000e+00
bigcom161             bigcom161 0.000000e+00
bigcom162             bigcom162 0.000000e+00
bigcom164             bigcom164 0.000000e+00
bigcom166             bigcom166 0.000000e+00
bigcom167             bigcom167 0.000000e+00
bigcom171             bigcom171 0.000000e+00
bigcom173             bigcom173 0.000000e+00
bigcom175             bigcom175 0.000000e+00
bigcom176             bigcom176 0.000000e+00
bigcom177             bigcom177 0.000000e+00
bigcom178             bigcom178 0.000000e+00
bigcom180             bigcom180 0.000000e+00
bigcom181             bigcom181 0.000000e+00
bigcom184             bigcom184 0.000000e+00
bigcom186             bigcom186 0.000000e+00
bigcom187             bigcom187 0.000000e+00
bigcom189             bigcom189 0.000000e+00
bigcom194             bigcom194 0.000000e+00
bigcom195             bigcom195 0.000000e+00
bigcom196             bigcom196 0.000000e+00
bigcom204             bigcom204 0.000000e+00
bigcom205             bigcom205 0.000000e+00
bigcom212             bigcom212 0.000000e+00
bigcom214             bigcom214 0.000000e+00
bigcom222             bigcom222 0.000000e+00
bigcom223             bigcom223 0.000000e+00
bigcom226             bigcom226 0.000000e+00
bigcom227             bigcom227 0.000000e+00
bigcom229             bigcom229 0.000000e+00
bigcom233             bigcom233 0.000000e+00
bigcom236             bigcom236 0.000000e+00
bigcom237             bigcom237 0.000000e+00
bigcom246             bigcom246 0.000000e+00
bigcom248             bigcom248 0.000000e+00
bigcom249             bigcom249 0.000000e+00
bigcom250             bigcom250 0.000000e+00
bigcom254             bigcom254 0.000000e+00
bigcom266             bigcom266 0.000000e+00
bigcom269             bigcom269 0.000000e+00
bigcom272             bigcom272 0.000000e+00
bigcom274             bigcom274 0.000000e+00
bigcom281             bigcom281 0.000000e+00
bigcom291             bigcom291 0.000000e+00
bigcom292             bigcom292 0.000000e+00
bigcom295             bigcom295 0.000000e+00
bigcom299             bigcom299 0.000000e+00
bigcom301             bigcom301 0.000000e+00
bigcom306             bigcom306 0.000000e+00
bigcom309             bigcom309 0.000000e+00
bigcom314             bigcom314 0.000000e+00
bigcom321             bigcom321 0.000000e+00
bigcom341             bigcom341 0.000000e+00
bigcom350             bigcom350 0.000000e+00
bigcom353             bigcom353 0.000000e+00
bigcom359             bigcom359 0.000000e+00
bigcom363             bigcom363 0.000000e+00
bigcom365             bigcom365 0.000000e+00
bigcom385             bigcom385 0.000000e+00
bigcom386             bigcom386 0.000000e+00
bigcom408             bigcom408 0.000000e+00
bigcom412             bigcom412 0.000000e+00
bigcom480             bigcom480 0.000000e+00
spin_vertex         spin_vertex 0.000000e+00
membership_s1     membership_s1 0.000000e+00
membership_s3     membership_s3 0.000000e+00
membership_s4     membership_s4 0.000000e+00
membership_s5     membership_s5 0.000000e+00
membership_s6     membership_s6 0.000000e+00
membership_s7     membership_s7 0.000000e+00
membership_s8     membership_s8 0.000000e+00
membership_s9     membership_s9 0.000000e+00
membership_s11   membership_s11 0.000000e+00
membership_s12   membership_s12 0.000000e+00
membership_s14   membership_s14 0.000000e+00
membership_s16   membership_s16 0.000000e+00
membership_s17   membership_s17 0.000000e+00
membership_s18   membership_s18 0.000000e+00
membership_s20   membership_s20 0.000000e+00
membership_s21   membership_s21 0.000000e+00
membership_s22   membership_s22 0.000000e+00
membership_s24   membership_s24 0.000000e+00
membership_s25   membership_s25 0.000000e+00
membership_s26   membership_s26 0.000000e+00
membership_s27   membership_s27 0.000000e+00
membership_s28   membership_s28 0.000000e+00
membership_s30   membership_s30 0.000000e+00
membership_s31   membership_s31 0.000000e+00
membership_s32   membership_s32 0.000000e+00
membership_s33   membership_s33 0.000000e+00
membership_s36   membership_s36 0.000000e+00
membership_s37   membership_s37 0.000000e+00
V1                           V1 0.000000e+00
V2                           V2 0.000000e+00
pdi                         pdi 0.000000e+00
adhesion               adhesion 0.000000e+00
inner                     inner 0.000000e+00
outer                     outer 0.000000e+00
ioratio                 ioratio 0.000000e+00
[1] "Dataset: low_CT Model RF, run: 4 of 10 2015-06-18 12:03:42"
     |      Out-of-bag   |
Tree |      MSE  %Var(y) |
   1 | 0.006802   387.67 |
   2 | 0.005473   311.94 |
   3 | 0.004439   252.98 |
   4 | 0.004102   233.77 |
   5 | 0.003381   192.68 |
   6 | 0.003315   188.92 |
   7 | 0.002991   170.45 |
   8 | 0.002794   159.24 |
   9 | 0.002544   145.01 |
  10 | 0.002536   144.52 |
  11 | 0.002449   139.55 |
  12 | 0.002491   141.96 |
  13 | 0.002424   138.12 |
  14 | 0.002394   136.44 |
  15 | 0.002332   132.92 |
  16 | 0.002286   130.29 |
  17 | 0.002274   129.62 |
  18 | 0.002268   129.23 |
  19 | 0.002233   127.27 |
  20 | 0.002221   126.58 |
  21 | 0.002222   126.61 |
  22 | 0.002227   126.90 |
  23 | 0.002214   126.15 |
  24 | 0.002181   124.30 |
  25 | 0.002161   123.14 |
  26 | 0.002174   123.90 |
  27 | 0.002176   124.03 |
  28 | 0.002179   124.18 |
  29 |  0.00219   124.79 |
  30 | 0.002167   123.49 |
  31 | 0.002131   121.44 |
  32 | 0.002128   121.30 |
  33 | 0.002122   120.93 |
  34 | 0.002101   119.74 |
  35 | 0.002088   119.00 |
  36 | 0.002089   119.07 |
  37 | 0.002091   119.16 |
  38 | 0.002083   118.72 |
  39 | 0.002072   118.06 |
  40 | 0.002061   117.45 |
  41 | 0.002061   117.44 |
  42 | 0.002072   118.08 |
  43 | 0.002063   117.56 |
  44 | 0.002063   117.59 |
  45 |  0.00206   117.42 |
  46 | 0.002055   117.10 |
  47 | 0.002051   116.87 |
  48 | 0.002044   116.50 |
  49 | 0.002043   116.41 |
  50 | 0.002044   116.51 |
  51 | 0.002031   115.77 |
  52 | 0.002043   116.46 |
  53 | 0.002035   116.00 |
  54 | 0.002034   115.93 |
  55 | 0.002022   115.23 |
  56 | 0.002031   115.75 |
  57 | 0.002026   115.48 |
  58 | 0.002027   115.50 |
  59 | 0.002022   115.24 |
  60 | 0.002026   115.48 |
  61 |  0.00202   115.09 |
  62 | 0.002019   115.04 |
  63 | 0.002024   115.37 |
  64 | 0.002029   115.61 |
  65 | 0.002029   115.65 |
  66 | 0.002027   115.52 |
  67 | 0.002029   115.64 |
  68 | 0.002033   115.85 |
  69 | 0.002035   115.98 |
  70 | 0.002038   116.14 |
  71 | 0.002037   116.09 |
  72 | 0.002033   115.84 |
  73 | 0.002035   115.96 |
  74 | 0.002039   116.22 |
  75 | 0.002036   116.03 |
  76 |  0.00204   116.25 |
  77 | 0.002036   116.01 |
  78 | 0.002031   115.75 |
  79 | 0.002029   115.66 |
  80 | 0.002026   115.44 |
  81 | 0.002022   115.21 |
  82 | 0.002015   114.83 |
  83 | 0.002014   114.81 |
  84 | 0.002013   114.71 |
  85 | 0.002014   114.80 |
  86 |  0.00201   114.57 |
  87 | 0.002005   114.26 |
  88 | 0.002005   114.29 |
  89 | 0.002005   114.25 |
  90 | 0.002002   114.09 |
  91 | 0.002003   114.13 |
  92 | 0.002004   114.21 |
  93 | 0.002003   114.14 |
  94 | 0.002003   114.13 |
  95 | 0.002004   114.23 |
  96 | 0.002002   114.08 |
  97 | 0.002003   114.17 |
  98 | 0.002004   114.20 |
  99 | 0.002005   114.25 |
 100 | 0.002004   114.20 |
[1] "Random Forest variable coefficients"
                      %IncMSE IncNodePurity
graph5           4.325260e-06  1.428571e-02
graph6           8.667465e-05  2.016590e-02
graph7           4.131642e-04  6.191933e-02
graph8          -4.317789e-06  5.145646e-03
graph9           2.903103e-04  4.827451e-02
graph10          1.950138e-04  4.559131e-02
graph11          5.433055e-05  4.093899e-02
graph12          2.009024e-04  4.990303e-02
graph13          4.116691e-05  3.394755e-02
graph14          2.019326e-04  4.600903e-02
graph15          8.561933e-06  2.990273e-02
graph16          3.576553e-04  7.232977e-02
graph17          6.121733e-05  5.453055e-02
graph18          0.000000e+00  1.435213e-19
graph19          1.092299e-03  7.079346e-02
graph20          6.699572e-06  2.184375e-02
graph21          1.107593e-03  8.233586e-02
graph22          2.572573e-04  5.427896e-02
graph23          8.336301e-04  1.739633e-01
graph24          4.314064e-06  1.826087e-02
graph25          5.608964e-05  9.079831e-02
graph26          0.000000e+00  3.252607e-21
graph27          1.136674e-03  3.991434e-02
graph28          0.000000e+00  8.131516e-22
graph29          0.000000e+00  0.000000e+00
orbit0           0.000000e+00  1.092198e-17
orbit1           1.094035e-04  4.729501e-02
orbit2          -1.467303e-05  4.979908e-02
orbit3          -6.947460e-07  1.132042e-03
orbit4           6.480891e-05  4.866238e-02
orbit5           5.953632e-04  9.367358e-02
orbit6           5.111764e-04  7.178272e-02
orbit7          -6.544751e-06  3.612599e-02
orbit8           2.741228e-07  1.000000e-02
orbit9           4.575095e-04  3.167373e-02
orbit10          2.190555e-05  1.487904e-02
orbit11          1.103161e-05  3.026585e-02
orbit12          2.455820e-04  4.265971e-02
orbit13          0.000000e+00  6.098637e-22
orbit14         -1.924835e-06  1.301452e-03
orbit15          4.063436e-04  8.767194e-02
orbit16          3.105764e-05  3.709807e-02
orbit17          6.155596e-05  8.419710e-02
orbit18          6.122902e-05  2.315684e-02
orbit19          1.791546e-04  5.506145e-02
orbit20          1.148272e-04  1.590298e-01
orbit21          8.665511e-06  1.196237e-03
orbit22          5.814799e-06  1.480476e-02
orbit23          4.246285e-06  2.266421e-05
orbit24          4.476909e-07  1.017849e-02
orbit25          6.899526e-05  3.407407e-02
orbit26          1.660488e-05  1.509892e-01
orbit27          8.554320e-05  9.886364e-03
orbit28          1.455831e-03  5.553221e-02
orbit29          2.185315e-05  2.761905e-02
orbit30          6.072519e-05  2.028306e-01
orbit31          2.211205e-04  3.139821e-02
orbit32         -4.766671e-07  4.203255e-04
orbit33          1.121902e-05  5.112031e-02
orbit34          0.000000e+00  3.610793e-17
orbit35          1.324183e-05  1.930070e-02
orbit36          4.324644e-05  2.365391e-02
orbit37          1.745042e-04  1.270304e-01
orbit38          1.559856e-06  7.635393e-03
orbit39          2.555254e-03  8.983614e-02
orbit40          0.000000e+00  1.308225e-18
orbit41          1.394804e-04  6.196576e-02
orbit42         -4.705165e-06  2.604581e-03
orbit43          0.000000e+00  7.318365e-21
orbit44          0.000000e+00  1.734723e-20
orbit45          9.031425e-04  6.210943e-02
orbit46          7.936160e-04  2.037723e-01
orbit47          6.493575e-06  2.809041e-02
orbit48          4.327762e-04  1.566617e-02
orbit49          6.977758e-05  2.608696e-02
orbit50          0.000000e+00  2.920570e-20
orbit51          0.000000e+00  1.104429e-17
orbit52          3.071523e-05  2.437500e-02
orbit53          8.639309e-06  8.333333e-03
orbit54          1.441699e-04  6.426404e-02
orbit55          0.000000e+00  2.710505e-22
orbit56          8.760944e-04  2.349305e-01
orbit57          2.385815e-04  1.758394e-02
orbit58          0.000000e+00  2.710505e-22
orbit59          9.632519e-07  3.047619e-03
orbit60          3.579138e-04  5.194017e-02
orbit61          0.000000e+00  1.219727e-21
orbit62          3.062121e-05  4.817204e-02
orbit63          4.336513e-06  9.166667e-03
orbit64          1.488419e-03  1.268352e-01
orbit65          0.000000e+00  1.694066e-21
orbit66          1.168164e-04  1.064699e-02
orbit67          0.000000e+00  2.602085e-20
orbit68          1.397368e-03  5.578452e-02
orbit69          0.000000e+00  0.000000e+00
orbit70          8.550663e-06  8.571429e-03
orbit71         -4.374453e-06  4.700538e-04
orbit72          0.000000e+00  0.000000e+00
AP               0.000000e+00  0.000000e+00
bet              1.620391e-04  2.291125e-02
ecc              0.000000e+00  8.944668e-21
eccrad           0.000000e+00  2.913793e-21
close            4.192523e-04  5.353918e-02
constraint       2.784262e-04  9.549869e-02
coreness        -1.736111e-07  2.944444e-03
knn              2.942396e-04  1.660661e-01
hubscore         1.946038e-04  1.008941e-01
pagerank         1.031912e-04  1.994428e-01
trans            2.629314e-05  1.785502e-02
evcent           3.727637e-04  8.314596e-02
first            8.150497e-06  9.193953e-03
upto_second      1.437759e-06  1.047807e-02
upto_third       6.407911e-04  1.094089e-01
upto_fourth      5.991370e-04  4.029414e-02
upto_fifth       2.289736e-05  4.189710e-02
upto_sixth       9.034666e-04  6.766269e-02
second           5.892456e-04  5.086769e-02
third            4.420866e-05  2.668301e-02
fourth           2.576098e-04  1.051245e-01
fifth            3.739124e-04  1.900160e-01
sixth            1.870964e-04  6.241761e-02
ratio1           7.430379e-04  9.906154e-02
ratio2           2.791765e-04  1.133683e-01
ratio3           2.088550e-04  2.998693e-02
ratio4           8.944528e-04  1.177291e-01
ratio5           1.974070e-04  2.159663e-01
ratio6           7.752572e-04  1.294172e-01
selfinter        0.000000e+00  1.355253e-21
walktrap_vertex -1.291080e-05  4.470846e-02
bigcom1          0.000000e+00  1.626303e-21
bigcom2          0.000000e+00  0.000000e+00
bigcom3          0.000000e+00  8.131516e-22
bigcom4          6.321233e-06  2.973023e-02
bigcom6          0.000000e+00  0.000000e+00
bigcom8          9.735656e-06  2.034726e-02
bigcom9          3.041644e-06  8.242232e-02
bigcom11         0.000000e+00  0.000000e+00
bigcom13         0.000000e+00  0.000000e+00
bigcom15         0.000000e+00  5.421011e-22
bigcom16         0.000000e+00  0.000000e+00
bigcom21         0.000000e+00  6.776264e-23
bigcom22         0.000000e+00  0.000000e+00
bigcom24         0.000000e+00  0.000000e+00
bigcom26         0.000000e+00  0.000000e+00
bigcom28         0.000000e+00  6.776264e-23
bigcom30         0.000000e+00  0.000000e+00
bigcom31         0.000000e+00  0.000000e+00
bigcom32         0.000000e+00  0.000000e+00
bigcom33         0.000000e+00  0.000000e+00
bigcom34         0.000000e+00  0.000000e+00
bigcom36         0.000000e+00  0.000000e+00
bigcom37         0.000000e+00  0.000000e+00
bigcom38         0.000000e+00  6.776264e-23
bigcom39         0.000000e+00  0.000000e+00
bigcom40         4.372540e-06  9.285714e-03
bigcom43         0.000000e+00  0.000000e+00
bigcom44         0.000000e+00  8.673617e-21
bigcom46         0.000000e+00  0.000000e+00
bigcom47         0.000000e+00  0.000000e+00
bigcom49         0.000000e+00  0.000000e+00
bigcom50         0.000000e+00  0.000000e+00
bigcom51         0.000000e+00  0.000000e+00
bigcom52         0.000000e+00  0.000000e+00
bigcom54         0.000000e+00  0.000000e+00
bigcom56         0.000000e+00  0.000000e+00
bigcom62         0.000000e+00  0.000000e+00
bigcom66         0.000000e+00  0.000000e+00
bigcom68         0.000000e+00  0.000000e+00
bigcom69         0.000000e+00  0.000000e+00
bigcom71         0.000000e+00  0.000000e+00
bigcom72         0.000000e+00  0.000000e+00
bigcom73         0.000000e+00  0.000000e+00
bigcom74         0.000000e+00  8.673617e-21
bigcom75         0.000000e+00  0.000000e+00
bigcom76         0.000000e+00  0.000000e+00
bigcom77         0.000000e+00  0.000000e+00
bigcom79         0.000000e+00  0.000000e+00
bigcom80         0.000000e+00  0.000000e+00
bigcom82         0.000000e+00  0.000000e+00
bigcom83         0.000000e+00  0.000000e+00
bigcom84         0.000000e+00  0.000000e+00
bigcom85         0.000000e+00  0.000000e+00
bigcom87         0.000000e+00  0.000000e+00
bigcom89         0.000000e+00  0.000000e+00
bigcom91         0.000000e+00  5.421011e-22
bigcom92         0.000000e+00  0.000000e+00
bigcom93         0.000000e+00  0.000000e+00
bigcom96         0.000000e+00  0.000000e+00
bigcom97         0.000000e+00  2.710505e-22
bigcom98         0.000000e+00  0.000000e+00
bigcom99         0.000000e+00  0.000000e+00
bigcom101        0.000000e+00  1.355253e-22
bigcom104        0.000000e+00  0.000000e+00
bigcom106        0.000000e+00  8.673617e-21
bigcom109        0.000000e+00  0.000000e+00
bigcom113        0.000000e+00  4.336809e-20
bigcom116        0.000000e+00  0.000000e+00
bigcom120        0.000000e+00  0.000000e+00
bigcom123        0.000000e+00  0.000000e+00
bigcom126        0.000000e+00  0.000000e+00
bigcom127        0.000000e+00  0.000000e+00
bigcom137        0.000000e+00  5.421011e-22
bigcom139        0.000000e+00  0.000000e+00
bigcom140        0.000000e+00  0.000000e+00
bigcom143        0.000000e+00  2.710505e-22
bigcom145        0.000000e+00  0.000000e+00
bigcom146        0.000000e+00  0.000000e+00
bigcom147        0.000000e+00  0.000000e+00
bigcom149        0.000000e+00  0.000000e+00
bigcom153        0.000000e+00  0.000000e+00
bigcom154        0.000000e+00  5.204170e-20
bigcom156        0.000000e+00  0.000000e+00
bigcom157        0.000000e+00  0.000000e+00
bigcom158        0.000000e+00  0.000000e+00
bigcom160        0.000000e+00  0.000000e+00
bigcom161        0.000000e+00  0.000000e+00
bigcom162        0.000000e+00  2.710505e-22
bigcom164        0.000000e+00  0.000000e+00
bigcom166        0.000000e+00  0.000000e+00
bigcom167        0.000000e+00  0.000000e+00
bigcom171        0.000000e+00  0.000000e+00
bigcom173        0.000000e+00  0.000000e+00
bigcom175        0.000000e+00  0.000000e+00
bigcom176        0.000000e+00  0.000000e+00
bigcom177        0.000000e+00  0.000000e+00
bigcom178        0.000000e+00  0.000000e+00
bigcom180        0.000000e+00  0.000000e+00
bigcom181        0.000000e+00  0.000000e+00
bigcom184        0.000000e+00  0.000000e+00
bigcom186        0.000000e+00  0.000000e+00
bigcom187        0.000000e+00  0.000000e+00
bigcom189        0.000000e+00  2.602085e-20
bigcom194        0.000000e+00  0.000000e+00
bigcom195        0.000000e+00  0.000000e+00
bigcom196        0.000000e+00  0.000000e+00
bigcom204        0.000000e+00  0.000000e+00
bigcom205        0.000000e+00  0.000000e+00
bigcom212        0.000000e+00  0.000000e+00
bigcom214        0.000000e+00  0.000000e+00
bigcom222        0.000000e+00  0.000000e+00
bigcom223        0.000000e+00  0.000000e+00
bigcom226        0.000000e+00  0.000000e+00
bigcom227        0.000000e+00  0.000000e+00
bigcom229        0.000000e+00  0.000000e+00
bigcom233        0.000000e+00  0.000000e+00
bigcom236        0.000000e+00  0.000000e+00
bigcom237        0.000000e+00  0.000000e+00
bigcom246        0.000000e+00  0.000000e+00
bigcom248        0.000000e+00  0.000000e+00
bigcom249        0.000000e+00  0.000000e+00
bigcom250        0.000000e+00  0.000000e+00
bigcom254        0.000000e+00  0.000000e+00
bigcom266        0.000000e+00  0.000000e+00
bigcom269        0.000000e+00  0.000000e+00
bigcom272        0.000000e+00  0.000000e+00
bigcom274        0.000000e+00  0.000000e+00
bigcom281        0.000000e+00  0.000000e+00
bigcom291        0.000000e+00  0.000000e+00
bigcom292        0.000000e+00  0.000000e+00
bigcom295        0.000000e+00  0.000000e+00
bigcom299        0.000000e+00  0.000000e+00
bigcom301        0.000000e+00  0.000000e+00
bigcom306        0.000000e+00  0.000000e+00
bigcom309        0.000000e+00  0.000000e+00
bigcom314        0.000000e+00  0.000000e+00
bigcom321        0.000000e+00  0.000000e+00
bigcom341        0.000000e+00  0.000000e+00
bigcom350        0.000000e+00  0.000000e+00
bigcom353        0.000000e+00  0.000000e+00
bigcom359        0.000000e+00  0.000000e+00
bigcom363        0.000000e+00  0.000000e+00
bigcom365        0.000000e+00  0.000000e+00
bigcom385        0.000000e+00  0.000000e+00
bigcom386        0.000000e+00  0.000000e+00
bigcom408        0.000000e+00  0.000000e+00
bigcom412        0.000000e+00  0.000000e+00
bigcom480        0.000000e+00  0.000000e+00
spin_vertex      1.523618e-05  2.449343e-02
membership_s1    0.000000e+00  1.287490e-21
membership_s3    0.000000e+00  6.776264e-23
membership_s4    4.284490e-06  4.018312e-03
membership_s5   -2.556892e-06  1.185244e-03
membership_s6    0.000000e+00  6.776264e-23
membership_s7    0.000000e+00  4.065758e-22
membership_s8    0.000000e+00  0.000000e+00
membership_s9    0.000000e+00  0.000000e+00
membership_s11   0.000000e+00  9.540979e-20
membership_s12   0.000000e+00  0.000000e+00
membership_s14   0.000000e+00  0.000000e+00
membership_s15  -2.388769e-06  3.296159e-02
membership_s16   0.000000e+00  2.602085e-20
membership_s17   0.000000e+00  0.000000e+00
membership_s18   0.000000e+00  0.000000e+00
membership_s20   0.000000e+00  0.000000e+00
membership_s21   2.435778e-04  1.922988e-02
membership_s22   0.000000e+00  0.000000e+00
membership_s24  -3.048721e-05  5.897703e-02
membership_s25   0.000000e+00  0.000000e+00
membership_s26   0.000000e+00  0.000000e+00
membership_s27   0.000000e+00  5.421011e-22
membership_s28   0.000000e+00  0.000000e+00
membership_s30  -5.400330e-06  3.605969e-02
membership_s31  -3.547673e-05  1.134513e-02
membership_s32   0.000000e+00  2.032879e-22
membership_s33   0.000000e+00  0.000000e+00
membership_s36   4.416662e-06  1.850000e-02
membership_s37   0.000000e+00  0.000000e+00
V1               2.113401e-04  1.607671e-01
V2               1.245708e-03  1.685201e-01
pdi              0.000000e+00  1.084202e-21
adhesion         1.672135e-03  1.335505e-01
cohesion         1.650460e-03  1.304242e-01
inner            2.127667e-04  8.666023e-02
outer            2.782797e-04  2.559262e-01
ioratio          6.034998e-05  7.524886e-02
comsize          4.785599e-04  3.674290e-01
[1] "Dataset: low_CT Model GLM, run: 4 of 10 2015-06-18 12:04:24"
[1] "glmnet variable coefficients"
                         [,1]          [,2]
(Intercept)     -6.341961e+00 -7.900933e+00
graph0           5.350505e-40  2.245852e-03
graph1          -7.167105e-44 -1.166075e-05
graph2           1.677950e-39  4.599917e-02
graph3           2.004878e-44 -6.426547e-08
graph4          -3.105781e-46 -2.719975e-08
graph5           8.111438e-42 -5.174780e-04
graph6           2.216296e-43  1.824909e-06
graph7           3.125602e-41 -5.017799e-04
graph8           3.813820e-39  4.861720e-02
graph9           6.808271e-46  3.937503e-08
graph10         -8.852686e-48 -1.153738e-09
graph11         -4.857681e-49 -3.935546e-11
graph12          8.842771e-46 -2.287286e-08
graph13          3.507306e-44  4.553551e-07
graph14         -5.621273e-48 -5.520128e-09
graph15          6.407230e-43  6.820312e-06
graph16         -9.313200e-46 -2.862164e-07
graph17          9.478352e-45  7.709712e-08
graph18          1.044617e-42 -1.489966e-05
graph19          4.057351e-44 -5.469055e-06
graph20          3.063686e-44 -6.733175e-05
graph21          1.267978e-42  2.346029e-06
graph22          2.693704e-43 -4.964586e-05
graph23          1.764294e-43  1.651352e-05
graph24          3.132375e-42  7.160162e-06
graph25          1.264622e-41 -5.979029e-04
graph26          1.200268e-41  2.335981e-05
graph27          5.586538e-40  1.673834e-02
graph28          1.713935e-41 -6.483255e-03
graph29         -1.454397e-39 -5.230388e-01
orbit0           5.350505e-40  2.440229e-03
orbit1          -7.497629e-44 -1.124068e-05
orbit2           1.820077e-40  1.543052e-03
orbit3           1.677950e-39  4.636493e-02
orbit4           2.094473e-44 -1.135905e-07
orbit5           1.935676e-43  5.426178e-06
orbit6          -3.105806e-46 -2.681090e-08
orbit7           1.862690e-40  9.834541e-03
orbit8           8.111438e-42 -5.085346e-04
orbit9          -3.216343e-44 -5.042551e-06
orbit10          2.159992e-42  4.691348e-05
orbit11          7.946909e-40 -4.795916e-03
orbit12          3.084804e-41 -5.245238e-04
orbit13          2.557719e-39  9.481830e-02
orbit14          3.813820e-39  4.858351e-02
orbit15          7.311413e-46  2.355814e-08
orbit16          1.682238e-44  6.843257e-07
orbit17          4.305402e-45  8.266320e-07
orbit18          9.441690e-47 -2.075375e-08
orbit19         -1.100376e-47 -1.105482e-09
orbit20          8.399512e-47 -4.635795e-09
orbit21          1.851955e-43  1.471082e-05
orbit22         -4.857681e-49 -3.908619e-11
orbit23          1.321157e-40 -9.557693e-04
orbit24         -2.133607e-46 -1.254388e-07
orbit25          9.967528e-45  6.386643e-07
orbit26          1.761711e-42  8.793383e-05
orbit27          2.731054e-44  5.850170e-07
orbit28          1.399105e-43  1.652483e-05
orbit29          1.530654e-43  3.611394e-07
orbit30          1.882197e-43 -2.980139e-05
orbit31         -1.019495e-46 -1.029060e-08
orbit32          2.001578e-45  6.979116e-08
orbit33          1.822933e-39  1.442503e-01
orbit34          6.407230e-43  6.326702e-06
orbit35         -2.343405e-45 -5.403078e-07
orbit36          8.374441e-44 -2.357632e-05
orbit37          1.151462e-45 -1.729842e-08
orbit38          1.303699e-42 -6.594971e-04
orbit39         -3.225729e-45  1.868692e-07
orbit40          2.878235e-44 -3.089199e-09
orbit41          8.008904e-42  2.946667e-04
orbit42          4.173918e-39  1.561560e-01
orbit43          1.044670e-42 -1.557931e-05
orbit44         -1.065982e-39 -2.630044e-01
orbit45          1.111914e-44 -5.628244e-06
orbit46          6.840239e-43 -2.202502e-05
orbit47          1.801626e-41  8.522159e-04
orbit48          7.529029e-43 -1.483840e-04
orbit49          3.344352e-44 -6.732661e-05
orbit50         -2.161036e-41 -5.360949e-03
orbit51         -3.395911e-44 -1.464285e-04
orbit52          3.797610e-42  1.745266e-04
orbit53          2.022698e-41 -1.640910e-03
orbit54          2.693870e-43 -4.984080e-05
orbit55         -1.175917e-39 -6.345121e-01
orbit56          8.173399e-44  1.656964e-05
orbit57          8.486077e-42  3.427126e-05
orbit58         -1.001436e-39 -2.802133e-01
orbit59          3.241744e-42  1.652209e-05
orbit60          4.099905e-41 -2.689862e-03
orbit61         -1.314305e-39 -5.893291e-01
orbit62          4.915998e-42 -1.221323e-03
orbit63         -3.169080e-41 -1.191930e-02
orbit64          3.233626e-40  1.728446e-02
orbit65          1.035926e-41 -2.035009e-04
orbit66          1.058235e-40  4.574316e-03
orbit67         -1.257490e-39 -5.576460e-01
orbit68          5.614918e-40  1.682802e-02
orbit69         -1.778916e-39 -1.516755e+00
orbit70          1.070010e-41 -6.826926e-03
orbit71          1.181698e-38  4.505255e-01
orbit72         -1.454397e-39 -5.231252e-01
AP              -1.832005e-39 -1.593367e-01
bet             -6.534883e-44 -7.294581e-06
ecc              3.033877e-40  3.453626e-02
eccrad           1.820326e-39  2.069853e-01
close           -2.416321e-40  1.293662e-01
constraint      -1.414043e-39  2.608036e-02
coreness         4.027105e-40 -1.738858e-03
knn             -9.980051e-43 -2.385474e-05
hubscore         1.861959e-38 -9.201330e-01
pagerank        -4.419879e-39 -4.899849e-01
trans            2.614740e-39  1.366775e-02
evcent           1.850779e-38 -8.609667e-01
first            5.350505e-40  2.190760e-03
upto_second     -1.301890e-43 -1.111445e-05
upto_third       3.924288e-44  5.466444e-06
upto_fourth     -6.161227e-44 -3.267434e-06
upto_fifth      -2.309845e-43 -3.026364e-05
upto_sixth       1.225745e-43  4.613868e-05
second          -1.324162e-43 -1.112278e-05
third            6.907350e-44  9.038757e-06
fourth          -1.794494e-43 -1.686979e-05
fifth            4.451072e-44 -2.165015e-06
sixth            4.170910e-43  6.205840e-05
ratio1          -1.030838e-42 -2.313201e-05
ratio2          -3.713728e-42 -5.276670e-04
ratio3          -4.018370e-42 -1.151591e-03
ratio4          -2.188671e-43 -2.043525e-05
ratio5          -1.921562e-42 -1.424912e-04
ratio6           2.971545e-44 -6.884657e-05
selfinter       -1.959286e-39 -2.869276e-01
walktrap_vertex  1.674323e-39  1.028798e-01
bigcom1          6.158858e-40  1.107291e-01
bigcom2         -1.777493e-39 -2.869942e-01
bigcom3         -1.807861e-39 -2.416527e-01
bigcom4          1.762698e-40  5.647727e-02
bigcom6         -1.775789e-39 -1.340683e-01
bigcom8          9.341180e-39  6.599079e-01
bigcom9          3.445369e-38  1.284199e+00
bigcom11        -1.778632e-39 -1.456663e-01
bigcom13        -1.780627e-39 -3.725125e-01
bigcom15        -1.781483e-39 -2.077895e-01
bigcom16        -1.776925e-39 -1.555329e-01
bigcom21        -1.787502e-39 -1.498316e-01
bigcom22        -1.799079e-39 -1.541755e-01
bigcom24        -1.776641e-39 -1.101440e-01
bigcom26        -1.782627e-39 -2.590446e-01
bigcom28        -1.804338e-39 -1.911781e-01
bigcom30        -1.786927e-39 -1.503859e-01
bigcom31        -1.776073e-39 -3.668067e-01
bigcom32        -1.778916e-39 -1.537933e-01
bigcom33        -1.776357e-39 -1.243963e-01
bigcom34        -1.776925e-39 -3.534284e-01
bigcom36        -1.778347e-39 -1.125484e-01
bigcom37        -1.776357e-39 -1.801167e-01
bigcom38        -1.778916e-39 -4.028604e-01
bigcom39        -1.779201e-39 -2.158820e-01
bigcom40         4.532342e-39  2.585140e-01
bigcom43        -1.776641e-39 -1.282432e-01
bigcom44        -1.795880e-39 -1.224201e-01
bigcom46        -1.778632e-39 -1.157332e-01
bigcom47        -1.777493e-39 -2.464942e-01
bigcom49        -1.777778e-39 -3.284656e-01
bigcom50        -1.778347e-39 -2.360792e-01
bigcom51        -1.776357e-39 -1.426004e-01
bigcom52        -1.776073e-39 -1.430508e-01
bigcom54        -1.776641e-39 -1.872643e-01
bigcom56        -1.776641e-39 -1.033548e-01
bigcom62        -1.776073e-39 -1.629280e-01
bigcom66        -1.776925e-39 -1.261368e-01
bigcom68        -1.776641e-39 -1.508803e-01
bigcom69        -1.778062e-39 -2.536504e-01
bigcom71        -1.779771e-39 -1.844535e-01
bigcom72        -1.777209e-39 -2.234173e-01
bigcom73        -1.776641e-39 -1.359345e-01
bigcom74        -1.776925e-39 -1.980206e-01
bigcom75        -1.776073e-39 -1.163036e-01
bigcom76        -1.776641e-39 -9.133611e-02
bigcom77        -1.776641e-39 -3.831800e-01
bigcom79        -1.776641e-39 -1.385607e-01
bigcom80        -1.776641e-39 -2.070847e-01
bigcom82        -1.776925e-39 -1.524720e-01
bigcom83        -1.776357e-39 -1.180939e-01
bigcom84        -1.776357e-39 -1.413679e-01
bigcom85        -1.777493e-39 -4.791117e-01
bigcom87        -1.776925e-39 -1.095819e-01
bigcom89        -1.776641e-39 -9.767799e-02
bigcom91        -1.776357e-39 -1.543551e-01
bigcom92        -1.778916e-39 -3.964438e-01
bigcom93        -1.776641e-39 -2.033312e-01
bigcom96        -1.776073e-39 -1.863273e-01
bigcom97        -1.777209e-39 -4.120459e-01
bigcom98        -1.776925e-39 -2.681974e-01
bigcom99        -1.776925e-39 -6.369484e-01
bigcom101       -1.777493e-39 -1.147961e+00
bigcom104       -1.778632e-39 -1.063295e-01
bigcom106       -1.777209e-39 -1.352176e-01
bigcom109       -1.776925e-39 -2.936225e-01
bigcom113       -1.777493e-39 -5.977858e-01
bigcom116       -1.779201e-39 -1.444652e-01
bigcom120       -1.776357e-39 -1.380046e-01
bigcom123       -1.776925e-39 -8.797653e-02
bigcom126       -1.775789e-39 -3.068280e-01
bigcom127       -1.775789e-39 -2.793892e-01
bigcom137       -1.776641e-39 -1.965353e-01
bigcom139       -1.776357e-39 -1.051158e-01
bigcom140       -1.776641e-39 -9.365345e-02
bigcom143       -1.776641e-39 -1.360002e-01
bigcom145       -1.776641e-39 -1.429171e-01
bigcom146       -1.776925e-39 -1.286037e-01
bigcom147       -1.776357e-39 -1.876488e-01
bigcom149       -1.775789e-39 -3.803127e-01
bigcom153       -1.777493e-39 -1.303887e-01
bigcom154       -1.778347e-39 -1.431077e-01
bigcom156       -1.776357e-39 -1.969936e-01
bigcom157       -1.776073e-39 -2.088118e-01
bigcom158       -1.776073e-39 -4.765254e-01
bigcom160       -1.776641e-39 -1.174855e-01
bigcom161       -1.776357e-39 -4.164292e-01
bigcom162       -1.776357e-39 -2.739708e-01
bigcom164       -1.776641e-39 -2.586768e-01
bigcom166       -1.777209e-39 -1.473388e-01
bigcom167       -1.778347e-39 -1.700884e-01
bigcom171       -1.775789e-39 -2.103897e-01
bigcom173       -1.776641e-39 -2.345794e-01
bigcom175       -1.776357e-39 -1.021893e-01
bigcom176       -1.776641e-39 -7.257683e-01
bigcom177       -1.776641e-39 -3.466230e-01
bigcom178       -1.776925e-39 -2.277575e-01
bigcom180       -1.776357e-39 -3.094849e-01
bigcom181       -1.776925e-39 -2.767369e-01
bigcom184       -1.776357e-39 -4.574415e-02
bigcom186       -1.775789e-39 -2.841292e-01
bigcom187       -1.776357e-39 -1.278831e-01
bigcom189       -1.777209e-39 -6.271397e-01
bigcom194       -1.776925e-39 -1.621741e-01
bigcom195       -1.776641e-39 -3.414765e-01
bigcom196       -1.776073e-39 -3.470871e-01
bigcom204       -1.777493e-39 -1.748116e-01
bigcom205       -1.776641e-39 -1.190289e-01
bigcom212       -1.776357e-39 -4.008977e-01
bigcom214       -1.777209e-39 -1.138889e-01
bigcom222       -1.776357e-39 -5.541347e-01
bigcom223        0.000000e+00  0.000000e+00
bigcom226       -1.776073e-39 -2.946806e-01
bigcom227       -1.776073e-39 -1.183065e-01
bigcom229       -1.776641e-39 -1.478529e-01
bigcom233       -1.776073e-39 -1.829248e-01
bigcom236       -1.776357e-39 -1.206543e-01
bigcom237       -1.775789e-39 -1.484493e-01
bigcom246       -1.776925e-39 -3.118911e-01
bigcom248       -1.777209e-39 -6.619360e-01
bigcom249       -1.776073e-39 -1.418647e-01
bigcom250       -1.776357e-39 -6.340788e-02
bigcom254       -1.776641e-39 -3.246365e-01
bigcom266       -1.776073e-39 -1.351304e-01
bigcom269       -1.777493e-39 -1.462568e-01
bigcom272       -1.776641e-39 -3.138909e-01
bigcom274       -1.780056e-39 -7.740992e-02
bigcom281       -1.776357e-39 -3.511383e-01
bigcom291       -1.775789e-39 -3.432149e-01
bigcom292       -1.776357e-39 -1.667074e-01
bigcom295       -1.775789e-39 -1.186256e-01
bigcom299       -1.776357e-39 -1.785161e-01
bigcom301       -1.776925e-39 -1.743253e-01
bigcom306       -1.776357e-39 -2.619339e-01
bigcom309       -1.777209e-39 -2.496514e-01
bigcom314       -1.776073e-39 -1.573231e-01
bigcom321       -1.778347e-39 -2.735456e-01
bigcom341       -1.776073e-39 -1.264336e-01
bigcom350       -1.776073e-39 -1.130000e+00
bigcom353       -1.776357e-39 -2.421854e-01
bigcom359       -1.776357e-39 -1.458561e-01
bigcom363       -1.776357e-39 -1.090634e+00
bigcom365       -1.776073e-39 -1.201596e-01
bigcom385       -1.776925e-39 -1.869025e-01
bigcom386       -1.776073e-39 -6.527367e-02
bigcom408       -1.777778e-39 -5.564462e-02
bigcom412       -1.776641e-39 -1.159695e-01
bigcom480       -1.776641e-39 -9.998440e-02
spin_vertex      3.083323e-40  2.837353e-01
membership_s1   -2.006340e-39 -2.101021e-01
membership_s3   -1.780056e-39 -1.610755e-01
membership_s4    2.953737e-39  2.245573e-01
membership_s5    4.039869e-40  1.517752e-01
membership_s6   -2.032396e-39 -1.458289e-01
membership_s7   -1.873712e-39 -2.615851e-01
membership_s8   -1.778347e-39 -1.484584e-01
membership_s9   -1.779486e-39 -2.233625e-01
membership_s11  -1.778062e-39 -2.110558e-01
membership_s12  -1.778062e-39 -1.622348e-01
membership_s14  -1.777209e-39 -2.176871e-01
membership_s15   7.539761e-39  8.516747e-01
membership_s16  -1.777778e-39 -1.579698e-01
membership_s17  -1.777493e-39 -1.496211e-01
membership_s18  -1.788077e-39 -1.820180e-01
membership_s20  -1.777209e-39 -1.708426e-01
membership_s21   5.945600e-39  7.269365e-01
membership_s22  -1.780912e-39 -2.124521e-01
membership_s24   5.154420e-38  2.058150e+00
membership_s25  -1.778347e-39 -1.605957e-01
membership_s26  -1.780341e-39 -1.567516e-01
membership_s27  -1.898037e-39 -2.725691e-01
membership_s28  -1.780056e-39 -1.302607e-01
membership_s30  -5.368655e-40 -8.686424e-03
membership_s31   4.233260e-39  4.358194e-01
membership_s32  -1.885476e-39 -1.939834e-01
membership_s33  -1.776925e-39 -2.169516e-01
membership_s36  -6.182520e-40 -4.179569e-02
membership_s37  -1.795880e-39 -1.808655e-01
V1               1.638320e-39  8.330579e-02
V2               2.287354e-39  4.130469e-01
pdi             -7.614672e-36 -6.261350e+02
adhesion        -9.723278e-44 -6.211298e-06
cohesion         1.944979e-43  1.246147e-05
inner            9.978780e-44  7.419577e-06
outer            1.102045e-43  1.843414e-07
ioratio          6.853421e-40 -3.292381e-01
comsize          2.766400e-43  1.818659e-05
[1] "Dataset: low_CT Model GBM, run: 5 of 10 2015-06-18 12:05:35"
Iter   TrainDeviance   ValidDeviance   StepSize   Improve
     1        0.0904            -nan     0.0100    0.0001

[1] "GBM variable coefficients"
                            var    rel.inf
ratio5                   ratio5 14.1334463
comsize                 comsize 13.9919879
outer                     outer 13.5750359
graph23                 graph23 13.4763084
pagerank               pagerank 11.1994046
constraint           constraint 10.3663911
orbit27                 orbit27  8.1450216
fifth                     fifth  5.9056620
bigcom9                 bigcom9  3.7114168
orbit33                 orbit33  2.9050242
graph19                 graph19  1.0084589
spin_vertex         spin_vertex  0.6817169
membership_s21   membership_s21  0.6086370
cohesion               cohesion  0.2914885
graph0                   graph0  0.0000000
graph1                   graph1  0.0000000
graph2                   graph2  0.0000000
graph3                   graph3  0.0000000
graph4                   graph4  0.0000000
graph5                   graph5  0.0000000
graph6                   graph6  0.0000000
graph7                   graph7  0.0000000
graph8                   graph8  0.0000000
graph9                   graph9  0.0000000
graph10                 graph10  0.0000000
graph11                 graph11  0.0000000
graph12                 graph12  0.0000000
graph13                 graph13  0.0000000
graph14                 graph14  0.0000000
graph15                 graph15  0.0000000
graph16                 graph16  0.0000000
graph17                 graph17  0.0000000
graph18                 graph18  0.0000000
graph20                 graph20  0.0000000
graph21                 graph21  0.0000000
graph22                 graph22  0.0000000
graph24                 graph24  0.0000000
graph25                 graph25  0.0000000
graph26                 graph26  0.0000000
graph27                 graph27  0.0000000
graph28                 graph28  0.0000000
graph29                 graph29  0.0000000
orbit0                   orbit0  0.0000000
orbit1                   orbit1  0.0000000
orbit2                   orbit2  0.0000000
orbit3                   orbit3  0.0000000
orbit4                   orbit4  0.0000000
orbit5                   orbit5  0.0000000
orbit6                   orbit6  0.0000000
orbit7                   orbit7  0.0000000
orbit8                   orbit8  0.0000000
orbit9                   orbit9  0.0000000
orbit10                 orbit10  0.0000000
orbit11                 orbit11  0.0000000
orbit12                 orbit12  0.0000000
orbit13                 orbit13  0.0000000
orbit14                 orbit14  0.0000000
orbit15                 orbit15  0.0000000
orbit16                 orbit16  0.0000000
orbit17                 orbit17  0.0000000
orbit18                 orbit18  0.0000000
orbit19                 orbit19  0.0000000
orbit20                 orbit20  0.0000000
orbit21                 orbit21  0.0000000
orbit22                 orbit22  0.0000000
orbit23                 orbit23  0.0000000
orbit24                 orbit24  0.0000000
orbit25                 orbit25  0.0000000
orbit26                 orbit26  0.0000000
orbit28                 orbit28  0.0000000
orbit29                 orbit29  0.0000000
orbit30                 orbit30  0.0000000
orbit31                 orbit31  0.0000000
orbit32                 orbit32  0.0000000
orbit34                 orbit34  0.0000000
orbit35                 orbit35  0.0000000
orbit36                 orbit36  0.0000000
orbit37                 orbit37  0.0000000
orbit38                 orbit38  0.0000000
orbit39                 orbit39  0.0000000
orbit40                 orbit40  0.0000000
orbit41                 orbit41  0.0000000
orbit42                 orbit42  0.0000000
orbit43                 orbit43  0.0000000
orbit44                 orbit44  0.0000000
orbit45                 orbit45  0.0000000
orbit46                 orbit46  0.0000000
orbit47                 orbit47  0.0000000
orbit48                 orbit48  0.0000000
orbit49                 orbit49  0.0000000
orbit50                 orbit50  0.0000000
orbit51                 orbit51  0.0000000
orbit52                 orbit52  0.0000000
orbit53                 orbit53  0.0000000
orbit54                 orbit54  0.0000000
orbit55                 orbit55  0.0000000
orbit56                 orbit56  0.0000000
orbit57                 orbit57  0.0000000
orbit58                 orbit58  0.0000000
orbit59                 orbit59  0.0000000
orbit60                 orbit60  0.0000000
orbit61                 orbit61  0.0000000
orbit62                 orbit62  0.0000000
orbit63                 orbit63  0.0000000
orbit64                 orbit64  0.0000000
orbit65                 orbit65  0.0000000
orbit66                 orbit66  0.0000000
orbit67                 orbit67  0.0000000
orbit68                 orbit68  0.0000000
orbit69                 orbit69  0.0000000
orbit70                 orbit70  0.0000000
orbit71                 orbit71  0.0000000
orbit72                 orbit72  0.0000000
AP                           AP  0.0000000
bet                         bet  0.0000000
ecc                         ecc  0.0000000
eccrad                   eccrad  0.0000000
close                     close  0.0000000
coreness               coreness  0.0000000
knn                         knn  0.0000000
hubscore               hubscore  0.0000000
trans                     trans  0.0000000
evcent                   evcent  0.0000000
first                     first  0.0000000
upto_second         upto_second  0.0000000
upto_third           upto_third  0.0000000
upto_fourth         upto_fourth  0.0000000
upto_fifth           upto_fifth  0.0000000
upto_sixth           upto_sixth  0.0000000
second                   second  0.0000000
third                     third  0.0000000
fourth                   fourth  0.0000000
sixth                     sixth  0.0000000
ratio1                   ratio1  0.0000000
ratio2                   ratio2  0.0000000
ratio3                   ratio3  0.0000000
ratio4                   ratio4  0.0000000
ratio6                   ratio6  0.0000000
selfinter             selfinter  0.0000000
walktrap_vertex walktrap_vertex  0.0000000
bigcom1                 bigcom1  0.0000000
bigcom2                 bigcom2  0.0000000
bigcom3                 bigcom3  0.0000000
bigcom4                 bigcom4  0.0000000
bigcom6                 bigcom6  0.0000000
bigcom8                 bigcom8  0.0000000
bigcom11               bigcom11  0.0000000
bigcom13               bigcom13  0.0000000
bigcom15               bigcom15  0.0000000
bigcom16               bigcom16  0.0000000
bigcom21               bigcom21  0.0000000
bigcom22               bigcom22  0.0000000
bigcom24               bigcom24  0.0000000
bigcom26               bigcom26  0.0000000
bigcom28               bigcom28  0.0000000
bigcom30               bigcom30  0.0000000
bigcom31               bigcom31  0.0000000
bigcom32               bigcom32  0.0000000
bigcom33               bigcom33  0.0000000
bigcom34               bigcom34  0.0000000
bigcom36               bigcom36  0.0000000
bigcom37               bigcom37  0.0000000
bigcom38               bigcom38  0.0000000
bigcom39               bigcom39  0.0000000
bigcom40               bigcom40  0.0000000
bigcom43               bigcom43  0.0000000
bigcom44               bigcom44  0.0000000
bigcom46               bigcom46  0.0000000
bigcom47               bigcom47  0.0000000
bigcom49               bigcom49  0.0000000
bigcom50               bigcom50  0.0000000
bigcom51               bigcom51  0.0000000
bigcom52               bigcom52  0.0000000
bigcom54               bigcom54  0.0000000
bigcom56               bigcom56  0.0000000
bigcom62               bigcom62  0.0000000
bigcom66               bigcom66  0.0000000
bigcom68               bigcom68  0.0000000
bigcom69               bigcom69  0.0000000
bigcom71               bigcom71  0.0000000
bigcom72               bigcom72  0.0000000
bigcom73               bigcom73  0.0000000
bigcom74               bigcom74  0.0000000
bigcom75               bigcom75  0.0000000
bigcom76               bigcom76  0.0000000
bigcom77               bigcom77  0.0000000
bigcom79               bigcom79  0.0000000
bigcom80               bigcom80  0.0000000
bigcom82               bigcom82  0.0000000
bigcom83               bigcom83  0.0000000
bigcom84               bigcom84  0.0000000
bigcom85               bigcom85  0.0000000
bigcom87               bigcom87  0.0000000
bigcom89               bigcom89  0.0000000
bigcom91               bigcom91  0.0000000
bigcom92               bigcom92  0.0000000
bigcom93               bigcom93  0.0000000
bigcom96               bigcom96  0.0000000
bigcom97               bigcom97  0.0000000
bigcom98               bigcom98  0.0000000
bigcom99               bigcom99  0.0000000
bigcom101             bigcom101  0.0000000
bigcom104             bigcom104  0.0000000
bigcom106             bigcom106  0.0000000
bigcom109             bigcom109  0.0000000
bigcom113             bigcom113  0.0000000
bigcom116             bigcom116  0.0000000
bigcom120             bigcom120  0.0000000
bigcom123             bigcom123  0.0000000
bigcom126             bigcom126  0.0000000
bigcom127             bigcom127  0.0000000
bigcom137             bigcom137  0.0000000
bigcom139             bigcom139  0.0000000
bigcom140             bigcom140  0.0000000
bigcom143             bigcom143  0.0000000
bigcom145             bigcom145  0.0000000
bigcom146             bigcom146  0.0000000
bigcom147             bigcom147  0.0000000
bigcom149             bigcom149  0.0000000
bigcom153             bigcom153  0.0000000
bigcom154             bigcom154  0.0000000
bigcom156             bigcom156  0.0000000
bigcom157             bigcom157  0.0000000
bigcom158             bigcom158  0.0000000
bigcom160             bigcom160  0.0000000
bigcom161             bigcom161  0.0000000
bigcom162             bigcom162  0.0000000
bigcom164             bigcom164  0.0000000
bigcom166             bigcom166  0.0000000
bigcom167             bigcom167  0.0000000
bigcom171             bigcom171  0.0000000
bigcom173             bigcom173  0.0000000
bigcom175             bigcom175  0.0000000
bigcom176             bigcom176  0.0000000
bigcom177             bigcom177  0.0000000
bigcom178             bigcom178  0.0000000
bigcom180             bigcom180  0.0000000
bigcom181             bigcom181  0.0000000
bigcom184             bigcom184  0.0000000
bigcom186             bigcom186  0.0000000
bigcom187             bigcom187  0.0000000
bigcom189             bigcom189  0.0000000
bigcom194             bigcom194  0.0000000
bigcom195             bigcom195  0.0000000
bigcom196             bigcom196  0.0000000
bigcom204             bigcom204  0.0000000
bigcom205             bigcom205  0.0000000
bigcom212             bigcom212  0.0000000
bigcom214             bigcom214  0.0000000
bigcom222             bigcom222  0.0000000
bigcom223             bigcom223  0.0000000
bigcom226             bigcom226  0.0000000
bigcom227             bigcom227  0.0000000
bigcom229             bigcom229  0.0000000
bigcom233             bigcom233  0.0000000
bigcom236             bigcom236  0.0000000
bigcom237             bigcom237  0.0000000
bigcom246             bigcom246  0.0000000
bigcom248             bigcom248  0.0000000
bigcom249             bigcom249  0.0000000
bigcom250             bigcom250  0.0000000
bigcom254             bigcom254  0.0000000
bigcom266             bigcom266  0.0000000
bigcom269             bigcom269  0.0000000
bigcom272             bigcom272  0.0000000
bigcom274             bigcom274  0.0000000
bigcom281             bigcom281  0.0000000
bigcom291             bigcom291  0.0000000
bigcom292             bigcom292  0.0000000
bigcom295             bigcom295  0.0000000
bigcom299             bigcom299  0.0000000
bigcom301             bigcom301  0.0000000
bigcom306             bigcom306  0.0000000
bigcom309             bigcom309  0.0000000
bigcom314             bigcom314  0.0000000
bigcom321             bigcom321  0.0000000
bigcom341             bigcom341  0.0000000
bigcom350             bigcom350  0.0000000
bigcom353             bigcom353  0.0000000
bigcom359             bigcom359  0.0000000
bigcom363             bigcom363  0.0000000
bigcom365             bigcom365  0.0000000
bigcom385             bigcom385  0.0000000
bigcom386             bigcom386  0.0000000
bigcom408             bigcom408  0.0000000
bigcom412             bigcom412  0.0000000
bigcom480             bigcom480  0.0000000
membership_s1     membership_s1  0.0000000
membership_s3     membership_s3  0.0000000
membership_s4     membership_s4  0.0000000
membership_s5     membership_s5  0.0000000
membership_s6     membership_s6  0.0000000
membership_s7     membership_s7  0.0000000
membership_s8     membership_s8  0.0000000
membership_s9     membership_s9  0.0000000
membership_s11   membership_s11  0.0000000
membership_s12   membership_s12  0.0000000
membership_s14   membership_s14  0.0000000
membership_s15   membership_s15  0.0000000
membership_s16   membership_s16  0.0000000
membership_s17   membership_s17  0.0000000
membership_s18   membership_s18  0.0000000
membership_s20   membership_s20  0.0000000
membership_s22   membership_s22  0.0000000
membership_s24   membership_s24  0.0000000
membership_s25   membership_s25  0.0000000
membership_s26   membership_s26  0.0000000
membership_s27   membership_s27  0.0000000
membership_s28   membership_s28  0.0000000
membership_s30   membership_s30  0.0000000
membership_s31   membership_s31  0.0000000
membership_s32   membership_s32  0.0000000
membership_s33   membership_s33  0.0000000
membership_s36   membership_s36  0.0000000
membership_s37   membership_s37  0.0000000
V1                           V1  0.0000000
V2                           V2  0.0000000
pdi                         pdi  0.0000000
adhesion               adhesion  0.0000000
inner                     inner  0.0000000
ioratio                 ioratio  0.0000000
[1] "Dataset: low_CT Model RF, run: 5 of 10 2015-06-18 12:05:37"
     |      Out-of-bag   |
Tree |      MSE  %Var(y) |
   1 |  0.00406   196.21 |
   2 | 0.003351   161.95 |
   3 | 0.003109   150.24 |
   4 | 0.003233   156.24 |
   5 | 0.003349   161.87 |
   6 | 0.003186   153.97 |
   7 | 0.003392   163.94 |
   8 | 0.003182   153.79 |
   9 | 0.003082   148.95 |
  10 | 0.003064   148.07 |
  11 | 0.002993   144.67 |
  12 | 0.003043   147.09 |
  13 |  0.00299   144.53 |
  14 | 0.002927   141.44 |
  15 | 0.002855   137.98 |
  16 | 0.002808   135.71 |
  17 | 0.002747   132.77 |
  18 | 0.002726   131.75 |
  19 | 0.002739   132.38 |
  20 | 0.002716   131.26 |
  21 | 0.002641   127.65 |
  22 | 0.002633   127.25 |
  23 | 0.002629   127.04 |
  24 |  0.00264   127.60 |
  25 | 0.002679   129.46 |
  26 | 0.002651   128.14 |
  27 | 0.002624   126.84 |
  28 | 0.002594   125.36 |
  29 | 0.002587   125.01 |
  30 | 0.002565   123.95 |
  31 | 0.002558   123.62 |
  32 | 0.002567   124.04 |
  33 | 0.002589   125.11 |
  34 | 0.002584   124.88 |
  35 | 0.002577   124.56 |
  36 | 0.002554   123.44 |
  37 | 0.002533   122.42 |
  38 | 0.002527   122.15 |
  39 | 0.002509   121.28 |
  40 | 0.002507   121.17 |
  41 | 0.002495   120.60 |
  42 | 0.002495   120.57 |
  43 | 0.002498   120.75 |
  44 | 0.002479   119.83 |
  45 | 0.002485   120.09 |
  46 | 0.002487   120.21 |
  47 | 0.002487   120.19 |
  48 | 0.002476   119.68 |
  49 | 0.002467   119.22 |
  50 | 0.002472   119.46 |
  51 | 0.002467   119.22 |
  52 | 0.002464   119.07 |
  53 | 0.002453   118.54 |
  54 | 0.002458   118.78 |
  55 | 0.002456   118.68 |
  56 |  0.00245   118.42 |
  57 | 0.002449   118.35 |
  58 | 0.002453   118.56 |
  59 | 0.002449   118.38 |
  60 | 0.002453   118.55 |
  61 | 0.002444   118.14 |
  62 |  0.00245   118.40 |
  63 | 0.002459   118.86 |
  64 | 0.002452   118.52 |
  65 | 0.002438   117.85 |
  66 | 0.002435   117.69 |
  67 |  0.00243   117.43 |
  68 | 0.002427   117.30 |
  69 | 0.002435   117.66 |
  70 |  0.00243   117.44 |
  71 | 0.002426   117.26 |
  72 | 0.002422   117.06 |
  73 | 0.002423   117.10 |
  74 |  0.00242   116.97 |
  75 | 0.002418   116.86 |
  76 | 0.002418   116.87 |
  77 | 0.002424   117.13 |
  78 | 0.002419   116.94 |
  79 | 0.002417   116.80 |
  80 | 0.002409   116.41 |
  81 | 0.002408   116.37 |
  82 |  0.00241   116.50 |
  83 | 0.002411   116.51 |
  84 | 0.002412   116.56 |
  85 | 0.002406   116.28 |
  86 |   0.0024   116.00 |
  87 | 0.002397   115.83 |
  88 | 0.002396   115.78 |
  89 | 0.002401   116.02 |
  90 | 0.002403   116.13 |
  91 | 0.002402   116.09 |
  92 | 0.002399   115.96 |
  93 | 0.002394   115.68 |
  94 | 0.002391   115.54 |
  95 | 0.002392   115.62 |
  96 | 0.002386   115.32 |
  97 | 0.002381   115.08 |
  98 | 0.002382   115.11 |
  99 |  0.00238   115.05 |
 100 | 0.002385   115.26 |
[1] "Random Forest variable coefficients"
                      %IncMSE IncNodePurity
graph5           2.244914e-04  1.085954e-01
graph6           7.075452e-05  4.616593e-02
graph7           4.249932e-04  6.719259e-02
graph8           0.000000e+00  6.390424e-04
graph9           2.872314e-04  2.367337e-02
graph10          1.463375e-04  2.232938e-02
graph11          4.035947e-05  4.790166e-02
graph12          1.039867e-04  3.428500e-02
graph13          1.032577e-04  6.662043e-02
graph14          3.067538e-05  1.733333e-02
graph15          1.802885e-04  3.007129e-03
graph16          2.328316e-04  1.157857e-02
graph17          1.152560e-04  2.758893e-02
graph18          0.000000e+00  1.315950e-19
graph19          4.049276e-04  7.742999e-02
graph20          2.855891e-05  4.377536e-02
graph21          2.584937e-04  4.326664e-02
graph22          2.495927e-04  6.772630e-02
graph23          4.938443e-04  1.819838e-01
graph24         -6.890612e-07  2.633551e-02
graph25          2.900891e-04  2.865210e-02
graph26          0.000000e+00  9.729730e-03
graph27          1.390766e-03  2.587989e-02
graph28          0.000000e+00  0.000000e+00
graph29          0.000000e+00  0.000000e+00
orbit0           2.209517e-07  3.636364e-04
orbit1           1.639834e-03  5.394148e-02
orbit2          -1.941653e-06  1.541667e-02
orbit3           1.070664e-05  1.055056e-03
orbit4           3.502627e-05  2.804167e-02
orbit5           1.887914e-04  6.616837e-02
orbit6           2.628714e-05  9.342329e-02
orbit7           8.063275e-05  1.795369e-02
orbit8           8.872008e-05  1.023091e-01
orbit9           1.246818e-03  6.970310e-02
orbit10          9.812287e-05  1.670034e-03
orbit11          2.229523e-05  3.120566e-03
orbit12          6.232438e-04  6.937727e-02
orbit13          0.000000e+00  4.065758e-21
orbit14          0.000000e+00  9.001913e-03
orbit15          1.435386e-04  2.259583e-02
orbit16          3.349830e-04  8.803614e-02
orbit17          4.407018e-04  7.588951e-02
orbit18          7.950404e-04  1.368345e-01
orbit19          1.032582e-04  4.019775e-02
orbit20          3.880135e-04  2.132787e-02
orbit21          3.488205e-04  1.526572e-02
orbit22          5.876719e-05  8.561929e-02
orbit23         -4.382121e-06  6.527386e-05
orbit24          1.958342e-04  3.012891e-02
orbit25          2.595156e-05  2.745968e-02
orbit26          2.164500e-05  2.367246e-02
orbit27          6.944077e-04  9.115399e-02
orbit28          5.434806e-04  3.621845e-02
orbit29          2.989920e-05  4.891624e-02
orbit30          9.254967e-05  1.758936e-01
orbit31          9.977763e-05  2.187899e-02
orbit32          7.912092e-05  2.789420e-02
orbit33          1.643285e-05  1.233934e-01
orbit34          2.497975e-04  5.125939e-03
orbit35          4.370629e-06  1.500000e-02
orbit36          2.132389e-04  3.044212e-02
orbit37          4.689916e-04  2.029812e-01
orbit38          3.024543e-06  4.165830e-02
orbit39          9.186023e-04  7.308245e-02
orbit40          2.332126e-04  1.410770e-02
orbit41          5.345669e-05  1.616267e-03
orbit42          1.294778e-05  5.655633e-05
orbit43         -2.189924e-07  3.066667e-02
orbit44         -2.235024e-05  1.064370e-02
orbit45          5.398461e-04  6.850831e-02
orbit46          4.168486e-04  1.001667e-01
orbit47          2.594423e-04  1.608554e-01
orbit48          3.255434e-04  1.965373e-02
orbit49          4.208008e-05  7.245179e-02
orbit50          0.000000e+00  5.278709e-20
orbit51          8.303687e-04  6.744986e-02
orbit52          0.000000e+00  2.544487e-19
orbit53          5.614658e-05  2.499703e-02
orbit54          3.965670e-04  9.057874e-02
orbit55          0.000000e+00  0.000000e+00
orbit56          7.185835e-04  2.616930e-01
orbit57          1.213879e-04  1.149172e-02
orbit58          0.000000e+00  0.000000e+00
orbit59          0.000000e+00  3.896104e-03
orbit60          3.116135e-04  2.284636e-02
orbit61          0.000000e+00  0.000000e+00
orbit62         -8.631852e-06  3.025397e-02
orbit63          2.712674e-07  1.689117e-04
orbit64          1.810303e-03  5.728114e-02
orbit65          0.000000e+00  4.377466e-20
orbit66          1.350518e-04  7.545173e-03
orbit67          0.000000e+00  0.000000e+00
orbit68          1.950233e-03  1.270335e-01
orbit69          0.000000e+00  0.000000e+00
orbit70          0.000000e+00  1.355253e-22
orbit71          5.701472e-06  5.407446e-03
orbit72          0.000000e+00  0.000000e+00
AP               0.000000e+00  7.500000e-04
bet              1.316777e-04  2.861833e-01
ecc              0.000000e+00  4.065758e-22
eccrad           1.312502e-05  5.556177e-02
close            1.218922e-03  7.173919e-02
constraint       3.640042e-04  1.353326e-01
coreness         1.279863e-05  3.469697e-02
knn              1.442356e-03  1.506439e-01
hubscore         1.231624e-04  5.965419e-02
pagerank         5.398808e-04  5.039890e-01
trans           -8.476696e-06  2.151679e-02
evcent           1.569014e-04  6.572892e-02
first           -2.169197e-06  1.231884e-03
upto_second      1.012028e-03  6.703732e-02
upto_third       3.953334e-04  6.834533e-02
upto_fourth      9.984100e-05  3.352948e-02
upto_fifth       8.133051e-05  3.076998e-02
upto_sixth       1.420490e-03  1.170289e-01
second           1.678709e-06  4.130125e-03
third            1.392328e-04  1.968372e-02
fourth           1.914164e-03  1.790240e-01
fifth            2.086114e-04  2.703676e-01
sixth            1.940623e-04  1.170728e-01
ratio1           3.987114e-04  1.326327e-01
ratio2           2.962500e-04  2.843963e-01
ratio3           1.280671e-04  5.135642e-02
ratio4           6.311317e-04  2.227381e-01
ratio5           1.784583e-04  2.637586e-01
ratio6           1.062205e-03  1.879637e-01
selfinter        0.000000e+00  7.142857e-04
walktrap_vertex -1.301143e-05  4.131841e-02
bigcom1         -1.965079e-05  1.124132e-01
bigcom2          0.000000e+00  0.000000e+00
bigcom3          0.000000e+00  6.776264e-22
bigcom4          1.326307e-05  1.753135e-04
bigcom6          0.000000e+00  0.000000e+00
bigcom8          3.048988e-05  6.902096e-03
bigcom9          4.439736e-05  6.604926e-02
bigcom11         0.000000e+00  0.000000e+00
bigcom13         0.000000e+00  0.000000e+00
bigcom15         0.000000e+00  0.000000e+00
bigcom16         0.000000e+00  0.000000e+00
bigcom21         0.000000e+00  1.084202e-21
bigcom22         0.000000e+00  0.000000e+00
bigcom24         0.000000e+00  0.000000e+00
bigcom26         0.000000e+00  0.000000e+00
bigcom28         0.000000e+00  0.000000e+00
bigcom30         0.000000e+00  0.000000e+00
bigcom31         0.000000e+00  0.000000e+00
bigcom32         0.000000e+00  0.000000e+00
bigcom33         0.000000e+00  0.000000e+00
bigcom34         0.000000e+00  0.000000e+00
bigcom36         0.000000e+00  0.000000e+00
bigcom37         0.000000e+00  0.000000e+00
bigcom38         0.000000e+00  0.000000e+00
bigcom39         0.000000e+00  0.000000e+00
bigcom40         0.000000e+00  4.012030e-02
bigcom43         0.000000e+00  0.000000e+00
bigcom44         0.000000e+00  0.000000e+00
bigcom46         0.000000e+00  3.469447e-20
bigcom47         0.000000e+00  0.000000e+00
bigcom49         0.000000e+00  0.000000e+00
bigcom50         0.000000e+00  0.000000e+00
bigcom51         0.000000e+00  0.000000e+00
bigcom52         0.000000e+00  0.000000e+00
bigcom54         0.000000e+00  0.000000e+00
bigcom56         0.000000e+00  0.000000e+00
bigcom62         0.000000e+00  0.000000e+00
bigcom66         0.000000e+00  0.000000e+00
bigcom68         0.000000e+00  0.000000e+00
bigcom69         0.000000e+00  0.000000e+00
bigcom71         0.000000e+00  0.000000e+00
bigcom72         0.000000e+00  0.000000e+00
bigcom73         0.000000e+00  0.000000e+00
bigcom74         0.000000e+00  1.626303e-21
bigcom75         0.000000e+00  0.000000e+00
bigcom76         0.000000e+00  0.000000e+00
bigcom77         0.000000e+00  0.000000e+00
bigcom79         0.000000e+00  0.000000e+00
bigcom80         0.000000e+00  0.000000e+00
bigcom82         0.000000e+00  0.000000e+00
bigcom83         0.000000e+00  0.000000e+00
bigcom84         0.000000e+00  0.000000e+00
bigcom85         0.000000e+00  0.000000e+00
bigcom87         0.000000e+00  0.000000e+00
bigcom89         0.000000e+00  0.000000e+00
bigcom91         0.000000e+00  0.000000e+00
bigcom92         0.000000e+00  0.000000e+00
bigcom93         0.000000e+00  0.000000e+00
bigcom96         0.000000e+00  0.000000e+00
bigcom97         0.000000e+00  0.000000e+00
bigcom98         0.000000e+00  0.000000e+00
bigcom99         0.000000e+00  0.000000e+00
bigcom101        0.000000e+00  1.355253e-22
bigcom104        0.000000e+00  0.000000e+00
bigcom106        0.000000e+00  0.000000e+00
bigcom109        0.000000e+00  0.000000e+00
bigcom113        0.000000e+00  0.000000e+00
bigcom116        0.000000e+00  0.000000e+00
bigcom120        0.000000e+00  0.000000e+00
bigcom123        0.000000e+00  0.000000e+00
bigcom126        0.000000e+00  0.000000e+00
bigcom127        0.000000e+00  0.000000e+00
bigcom137        0.000000e+00  0.000000e+00
bigcom139        0.000000e+00  0.000000e+00
bigcom140        0.000000e+00  0.000000e+00
bigcom143        0.000000e+00  0.000000e+00
bigcom145        0.000000e+00  0.000000e+00
bigcom146        0.000000e+00  0.000000e+00
bigcom147        0.000000e+00  0.000000e+00
bigcom149        0.000000e+00  0.000000e+00
bigcom153        0.000000e+00  0.000000e+00
bigcom154        0.000000e+00  0.000000e+00
bigcom156        0.000000e+00  0.000000e+00
bigcom157        0.000000e+00  0.000000e+00
bigcom158        0.000000e+00  0.000000e+00
bigcom160        0.000000e+00  0.000000e+00
bigcom161        0.000000e+00  0.000000e+00
bigcom162        0.000000e+00  0.000000e+00
bigcom164        0.000000e+00  0.000000e+00
bigcom166        0.000000e+00  0.000000e+00
bigcom167        0.000000e+00  0.000000e+00
bigcom171        0.000000e+00  0.000000e+00
bigcom173        0.000000e+00  0.000000e+00
bigcom175        0.000000e+00  0.000000e+00
bigcom176        0.000000e+00  0.000000e+00
bigcom177        0.000000e+00  0.000000e+00
bigcom178        0.000000e+00  0.000000e+00
bigcom180        0.000000e+00  0.000000e+00
bigcom181        0.000000e+00  0.000000e+00
bigcom184        0.000000e+00  0.000000e+00
bigcom186        0.000000e+00  0.000000e+00
bigcom187        0.000000e+00  0.000000e+00
bigcom189        0.000000e+00  0.000000e+00
bigcom194        0.000000e+00  0.000000e+00
bigcom195        0.000000e+00  0.000000e+00
bigcom196        0.000000e+00  0.000000e+00
bigcom204        0.000000e+00  0.000000e+00
bigcom205        0.000000e+00  0.000000e+00
bigcom212        0.000000e+00  0.000000e+00
bigcom214        0.000000e+00  0.000000e+00
bigcom222        0.000000e+00  0.000000e+00
bigcom223        0.000000e+00  0.000000e+00
bigcom226        0.000000e+00  0.000000e+00
bigcom227        0.000000e+00  0.000000e+00
bigcom229        0.000000e+00  0.000000e+00
bigcom233        0.000000e+00  0.000000e+00
bigcom236        0.000000e+00  0.000000e+00
bigcom237        0.000000e+00  0.000000e+00
bigcom246        0.000000e+00  0.000000e+00
bigcom248        0.000000e+00  0.000000e+00
bigcom249        0.000000e+00  0.000000e+00
bigcom250        0.000000e+00  0.000000e+00
bigcom254        0.000000e+00  0.000000e+00
bigcom266        0.000000e+00  0.000000e+00
bigcom269        0.000000e+00  0.000000e+00
bigcom272        0.000000e+00  0.000000e+00
bigcom274        0.000000e+00  0.000000e+00
bigcom281        0.000000e+00  0.000000e+00
bigcom291        0.000000e+00  0.000000e+00
bigcom292        0.000000e+00  0.000000e+00
bigcom295        0.000000e+00  0.000000e+00
bigcom299        0.000000e+00  0.000000e+00
bigcom301        0.000000e+00  0.000000e+00
bigcom306        0.000000e+00  0.000000e+00
bigcom309        0.000000e+00  5.421011e-22
bigcom314        0.000000e+00  0.000000e+00
bigcom321        0.000000e+00  0.000000e+00
bigcom341        0.000000e+00  0.000000e+00
bigcom350        0.000000e+00  0.000000e+00
bigcom353        0.000000e+00  0.000000e+00
bigcom359        0.000000e+00  0.000000e+00
bigcom363        0.000000e+00  0.000000e+00
bigcom365        0.000000e+00  3.469447e-20
bigcom385        0.000000e+00  0.000000e+00
bigcom386        0.000000e+00  0.000000e+00
bigcom408        0.000000e+00  0.000000e+00
bigcom412        0.000000e+00  0.000000e+00
bigcom480        0.000000e+00  0.000000e+00
spin_vertex      1.108655e-04  6.286107e-02
membership_s1   -1.065337e-05  3.441677e-04
membership_s3    0.000000e+00  0.000000e+00
membership_s4    0.000000e+00  4.514760e-02
membership_s5    6.633210e-06  2.448961e-02
membership_s6    0.000000e+00  0.000000e+00
membership_s7    0.000000e+00  0.000000e+00
membership_s8    0.000000e+00  0.000000e+00
membership_s9    0.000000e+00  0.000000e+00
membership_s11   0.000000e+00  0.000000e+00
membership_s12   0.000000e+00  5.421011e-22
membership_s14   0.000000e+00  1.355253e-22
membership_s15   4.166499e-05  9.729551e-02
membership_s16   0.000000e+00  8.673617e-21
membership_s17   0.000000e+00  0.000000e+00
membership_s18   0.000000e+00  2.710505e-22
membership_s20   0.000000e+00  0.000000e+00
membership_s21   3.641685e-04  1.261033e-01
membership_s22   0.000000e+00  0.000000e+00
membership_s24   4.723501e-06  5.842819e-02
membership_s25   0.000000e+00  0.000000e+00
membership_s26   0.000000e+00  0.000000e+00
membership_s27   0.000000e+00  0.000000e+00
membership_s28   0.000000e+00  0.000000e+00
membership_s30  -8.669267e-06  2.416504e-02
membership_s31   2.848505e-05  3.515709e-02
membership_s32  -8.988235e-06  3.093795e-02
membership_s33   0.000000e+00  0.000000e+00
membership_s36   0.000000e+00  1.416239e-20
membership_s37   0.000000e+00  0.000000e+00
V1               6.081871e-04  2.774201e-01
V2               1.552792e-03  2.973086e-01
pdi              0.000000e+00  2.032879e-22
adhesion         3.713911e-04  1.872277e-01
cohesion         4.538564e-04  1.246575e-01
inner            7.830578e-04  1.283058e-01
outer            4.859374e-04  5.215117e-01
ioratio          1.119270e-03  8.914862e-02
comsize          7.159021e-04  4.451042e-01
[1] "Dataset: low_CT Model GLM, run: 5 of 10 2015-06-18 12:06:30"
[1] "glmnet variable coefficients"
                         [,1]          [,2]
(Intercept)     -6.176507e+00 -6.979973e+00
graph0           7.090873e-40  2.765665e-02
graph1          -9.539649e-43 -2.364341e-05
graph2           1.470208e-39  3.077607e-02
graph3          -1.762441e-44 -2.183097e-07
graph4          -1.210224e-45 -3.534362e-08
graph5           1.335203e-42 -1.663940e-04
graph6          -2.719837e-43 -2.500670e-06
graph7           2.200714e-41 -3.697747e-04
graph8           3.594928e-39  1.504583e-02
graph9          -1.191358e-46  2.140862e-08
graph10         -4.205491e-47 -1.454057e-09
graph11         -1.817047e-48 -5.075553e-11
graph12         -1.921987e-45 -1.320125e-07
graph13          1.503611e-44  1.001611e-06
graph14         -3.173441e-46 -9.652965e-09
graph15         -6.765461e-43 -9.993725e-05
graph16         -1.011987e-44 -4.106390e-07
graph17         -9.243394e-45  7.690195e-09
graph18         -9.625366e-45 -1.672739e-05
graph19         -3.698517e-44 -5.819405e-06
graph20         -1.329829e-43 -7.017273e-05
graph21         -3.829895e-43 -7.706377e-05
graph22          1.406957e-43 -2.754942e-05
graph23         -1.609932e-43  2.761767e-05
graph24          1.102305e-42 -1.536844e-05
graph25          9.486061e-42  1.484945e-07
graph26          1.063191e-41  1.395488e-04
graph27          5.712071e-40  1.595724e-02
graph28          9.786364e-42 -8.361304e-03
graph29         -1.715540e-39 -4.089879e-01
orbit0           7.090873e-40  2.772236e-02
orbit1          -9.597296e-43 -2.383116e-05
orbit2           2.625098e-40  1.015858e-02
orbit3           1.470208e-39  3.092078e-02
orbit4          -1.752258e-44 -1.783032e-07
orbit5          -2.362564e-43 -5.090842e-06
orbit6          -1.210227e-45 -3.533030e-08
orbit7           2.254649e-40  8.479047e-03
orbit8           1.335203e-42 -1.611652e-04
orbit9          -4.596611e-43 -5.750695e-06
orbit10          8.172443e-44  9.426539e-06
orbit11          9.051206e-40 -9.345719e-03
orbit12          2.174742e-41 -3.943240e-04
orbit13          1.771623e-39  9.132094e-02
orbit14          3.594928e-39  1.513429e-02
orbit15         -4.387778e-47  2.904924e-08
orbit16          7.181087e-45  7.721454e-07
orbit17         -4.055195e-45 -5.040215e-08
orbit18          1.801602e-46 -2.107285e-08
orbit19         -4.642342e-47 -1.381112e-09
orbit20         -4.728137e-46 -1.771257e-08
orbit21         -1.072600e-43 -1.033563e-06
orbit22         -1.817047e-48 -5.070766e-11
orbit23          3.530151e-41 -5.293045e-02
orbit24         -2.362190e-45 -1.578273e-07
orbit25         -2.705103e-45 -2.094258e-07
orbit26         -1.098714e-43 -1.028391e-05
orbit27          1.096216e-44  1.052191e-06
orbit28         -7.781617e-44  1.351505e-05
orbit29          7.498603e-44  2.918565e-06
orbit30          2.906450e-43  5.903420e-05
orbit31         -3.676214e-46 -1.081426e-08
orbit32         -6.757345e-46 -2.762381e-08
orbit33          2.363246e-39  1.801833e-01
orbit34         -6.765461e-43 -9.964407e-05
orbit35         -1.475040e-44 -5.623514e-07
orbit36          1.136382e-44 -1.180512e-05
orbit37         -1.676712e-44 -7.322229e-07
orbit38         -2.304288e-42 -4.967856e-04
orbit39         -2.409378e-44  3.439740e-07
orbit40         -2.779954e-45 -2.837455e-07
orbit41          1.574721e-43 -7.286856e-05
orbit42          1.422379e-39 -1.123967e-02
orbit43         -9.765030e-45 -1.664720e-05
orbit44          7.494451e-39  4.543753e-01
orbit45         -7.531372e-44 -6.649382e-06
orbit46          4.430447e-43 -1.675532e-05
orbit47          1.336557e-41  1.639839e-03
orbit48         -2.229423e-43 -3.686280e-05
orbit49         -1.314852e-43 -7.000595e-05
orbit50         -2.518321e-41 -6.001319e-03
orbit51         -1.017386e-42 -1.152830e-04
orbit52         -2.309927e-44 -9.940961e-05
orbit53         -5.435206e-42 -1.168107e-03
orbit54          1.407114e-43 -2.749829e-05
orbit55         -1.513264e-39 -5.777731e-01
orbit56         -2.641399e-43  2.443310e-05
orbit57          6.929854e-42  3.348773e-04
orbit58         -1.179374e-39 -3.424592e-01
orbit59          1.181032e-42  1.167149e-06
orbit60          4.663341e-42 -4.515536e-03
orbit61         -1.566633e-39 -3.822015e-01
orbit62          1.665678e-42 -7.638799e-04
orbit63         -2.808133e-41 -6.645336e-03
orbit64          2.828529e-40  2.188421e-02
orbit65          8.894353e-42 -5.880499e-05
orbit66          9.410752e-41  4.452768e-03
orbit67         -1.460062e-39 -4.083075e-01
orbit68          5.742630e-40  1.604226e-02
orbit69         -2.097989e-39 -1.640778e+00
orbit70          3.430978e-42 -8.683453e-03
orbit71          1.196504e-38  4.145097e-01
orbit72         -1.715540e-39 -4.091072e-01
AP              -2.158335e-39 -2.441745e-01
bet             -8.026440e-44 -8.692063e-06
ecc              5.921325e-40  1.471225e-02
eccrad           3.552795e-39  8.815214e-02
close           -7.073863e-39  3.555806e-01
constraint      -2.279664e-39 -1.233491e-01
coreness         3.969275e-40 -2.363801e-02
knn             -1.661038e-42 -4.450237e-05
hubscore        -8.125278e-38 -1.236437e+00
pagerank        -5.703091e-39 -3.469738e-01
trans            1.957066e-39 -8.716388e-03
evcent          -8.068004e-38 -1.221173e+00
first            7.090873e-40  2.756788e-02
upto_second     -1.023562e-42 -2.434194e-05
upto_third      -2.543869e-44  9.032938e-06
upto_fourth     -2.595956e-44 -2.580204e-07
upto_fifth      -1.847668e-43 -3.497834e-05
upto_sixth       1.890827e-43  5.104629e-05
second          -1.027051e-42 -2.446716e-05
third            4.552364e-44  1.534019e-05
fourth           1.593079e-44 -2.015696e-05
fifth           -1.370435e-45 -7.954121e-06
sixth            3.355445e-43  6.656916e-05
ratio1          -1.680718e-42 -4.437041e-05
ratio2          -3.526932e-42 -6.619588e-04
ratio3          -5.229202e-42 -1.329608e-03
ratio4          -4.703642e-43 -1.726129e-05
ratio5          -5.011055e-41 -1.177262e-02
ratio6          -7.775212e-44 -6.369669e-05
selfinter       -2.309005e-39 -3.327145e-01
walktrap_vertex  8.785609e-40 -3.030579e-02
bigcom1          2.619357e-40  8.727444e-02
bigcom2         -2.096984e-39 -4.120287e-01
bigcom3         -2.133785e-39 -3.552369e-01
bigcom4         -2.377962e-40 -3.184066e-02
bigcom6         -2.094977e-39 -2.114317e-01
bigcom8          8.898987e-39  6.020358e-01
bigcom9          3.690878e-38  1.227933e+00
bigcom11        -2.097989e-39 -3.179681e-01
bigcom13        -2.100002e-39 -4.089113e-01
bigcom15        -2.100674e-39 -2.445180e-01
bigcom16        -2.096649e-39 -1.922182e-01
bigcom21        -2.108770e-39 -3.486515e-01
bigcom22        -2.121033e-39 -3.199838e-01
bigcom24        -2.094977e-39 -1.518045e-01
bigcom26        -2.102356e-39 -2.946595e-01
bigcom28        -2.128597e-39 -2.630711e-01
bigcom30        -2.108093e-39 -3.104941e-01
bigcom31        -2.094642e-39 -3.780802e-01
bigcom32        -2.097654e-39 -3.235139e-01
bigcom33        -2.095311e-39 -1.530188e-01
bigcom34        -2.095980e-39 -3.898493e-01
bigcom36        -2.097319e-39 -2.649975e-01
bigcom37        -2.094977e-39 -2.416976e-01
bigcom38        -2.098324e-39 -6.771879e-01
bigcom39        -2.098660e-39 -3.746267e-01
bigcom40         3.895129e-39  1.525808e-01
bigcom43        -2.096314e-39 -1.548283e-01
bigcom44        -2.118979e-39 -1.001514e-01
bigcom46        -2.097319e-39 -2.362251e-01
bigcom47        -2.096984e-39 -4.012955e-01
bigcom49        -2.096649e-39 -5.115627e-01
bigcom50        -2.097654e-39 -3.079683e-01
bigcom51        -2.095645e-39 -2.954891e-01
bigcom52        -2.095311e-39 -1.931486e-01
bigcom54        -2.095645e-39 -2.820843e-01
bigcom56        -2.095311e-39 -1.895783e-01
bigcom62        -2.095311e-39 -2.671800e-01
bigcom66        -2.095980e-39 -3.364411e-01
bigcom68        -2.095645e-39 -2.160459e-01
bigcom69        -2.097319e-39 -3.781170e-01
bigcom71        -2.098324e-39 -1.296413e-01
bigcom72        -2.096314e-39 -3.932856e-01
bigcom73        -2.095645e-39 -3.226517e-01
bigcom74        -2.095980e-39 -2.437228e-01
bigcom75        -2.094977e-39 -3.339103e-01
bigcom76        -2.095980e-39 -1.938854e-01
bigcom77        -2.095645e-39 -3.873840e-01
bigcom79        -2.095645e-39 -3.054299e-01
bigcom80        -2.095645e-39 -3.185814e-01
bigcom82        -2.095980e-39 -3.659688e-01
bigcom83        -2.095311e-39 -1.569446e-01
bigcom84        -2.094977e-39 -5.370791e-01
bigcom85        -2.096649e-39 -7.305388e-01
bigcom87        -2.095980e-39 -3.477140e-01
bigcom89        -2.095311e-39 -1.773415e-01
bigcom91        -2.095311e-39 -2.678598e-01
bigcom92        -2.098324e-39 -4.187106e-01
bigcom93        -2.095645e-39 -3.252421e-01
bigcom96        -2.094977e-39 -1.901162e-01
bigcom97        -2.096984e-39 -4.033590e-01
bigcom98        -2.095980e-39 -3.870997e-01
bigcom99        -2.095980e-39 -9.839678e-01
bigcom101       -2.096984e-39 -1.494433e+00
bigcom104       -2.097654e-39 -1.508007e-01
bigcom106       -2.096314e-39 -2.831239e-01
bigcom109       -2.095980e-39 -4.257099e-01
bigcom113       -2.096649e-39 -5.702525e-01
bigcom116       -2.099331e-39 -3.987334e-01
bigcom120       -2.094977e-39 -2.542124e-01
bigcom123       -2.095980e-39 -1.949181e-01
bigcom126       -2.094977e-39 -4.312095e-01
bigcom127       -2.094977e-39 -2.424817e-01
bigcom137       -2.095980e-39 -3.054277e-01
bigcom139       -2.094977e-39 -2.590981e-01
bigcom140       -2.095645e-39 -1.232538e-01
bigcom143       -2.095645e-39 -2.719066e-01
bigcom145       -2.095645e-39 -1.708092e-01
bigcom146       -2.095980e-39 -1.590570e-01
bigcom147       -2.095980e-39 -3.104884e-01
bigcom149       -2.094642e-39 -1.339858e+00
bigcom153       -2.096649e-39 -2.492062e-01
bigcom154       -2.098324e-39 -1.394428e-01
bigcom156       -2.094977e-39 -3.074384e-01
bigcom157       -2.094977e-39 -3.521200e-01
bigcom158       -2.094977e-39 -9.024307e-01
bigcom160       -2.095980e-39 -2.479362e-01
bigcom161       -2.094977e-39 -5.260491e-01
bigcom162       -2.095311e-39 -4.089947e-01
bigcom164       -2.094977e-39 -3.083460e-01
bigcom166       -2.096984e-39 -1.654952e-01
bigcom167       -2.097319e-39 -2.710442e-01
bigcom171       -2.094642e-39 -2.055904e-01
bigcom173       -2.095980e-39 -3.739443e-01
bigcom175       -2.095311e-39 -1.197766e-01
bigcom176       -2.095645e-39 -7.398592e-01
bigcom177       -2.095645e-39 -3.334088e-01
bigcom178       -2.095980e-39 -3.084475e-01
bigcom180       -2.095311e-39 -4.387572e-01
bigcom181       -2.096314e-39 -3.116562e-01
bigcom184       -2.095311e-39 -4.155237e-02
bigcom186       -2.095311e-39 -8.671692e-01
bigcom187       -2.095311e-39 -3.312287e-01
bigcom189       -2.095645e-39 -1.016473e+00
bigcom194       -2.095645e-39 -3.027631e-01
bigcom195       -2.095645e-39 -3.933155e-01
bigcom196       -2.094977e-39 -5.909316e-01
bigcom204       -2.096649e-39 -2.429956e-01
bigcom205       -2.095645e-39 -5.365166e-01
bigcom212       -2.095311e-39 -4.828934e-01
bigcom214       -2.096314e-39 -1.695761e-01
bigcom222       -2.094977e-39 -3.472761e-01
bigcom223        0.000000e+00  0.000000e+00
bigcom226       -2.095311e-39 -3.406336e-01
bigcom227       -2.095311e-39 -1.870437e-01
bigcom229       -2.095645e-39 -2.096533e-01
bigcom233       -2.094977e-39 -2.755894e-01
bigcom236       -2.095311e-39 -2.429143e-01
bigcom237       -2.094642e-39 -1.349170e-01
bigcom246       -2.095980e-39 -4.266132e-01
bigcom248       -2.096314e-39 -6.907628e-01
bigcom249       -2.094977e-39 -3.316009e-01
bigcom250       -2.094977e-39 -7.062690e-02
bigcom254       -2.095980e-39 -4.116845e-01
bigcom266       -2.094642e-39 -1.629331e-01
bigcom269       -2.096984e-39 -2.001963e-01
bigcom272       -2.095645e-39 -3.703868e-01
bigcom274       -2.099666e-39 -1.465574e-01
bigcom281       -2.095311e-39 -5.150506e-01
bigcom291        0.000000e+00  0.000000e+00
bigcom292       -2.095311e-39 -2.712374e-01
bigcom295       -2.094642e-39 -2.890686e-01
bigcom299       -2.095311e-39 -3.051611e-01
bigcom301       -2.095311e-39 -2.323940e-01
bigcom306       -2.095311e-39 -3.280189e-01
bigcom309       -2.095980e-39 -3.720573e-01
bigcom314       -2.094977e-39 -2.199466e-01
bigcom321       -2.097319e-39 -3.281246e-01
bigcom341       -2.094642e-39 -2.075016e-02
bigcom350       -2.094977e-39 -7.815233e-01
bigcom353       -2.095311e-39 -2.261078e-01
bigcom359       -2.094977e-39 -2.654204e-01
bigcom363       -2.095645e-39 -1.123729e+00
bigcom365       -2.094977e-39 -2.937871e-01
bigcom385       -2.095980e-39 -2.557105e-01
bigcom386       -2.094977e-39 -1.446475e-01
bigcom408       -2.095980e-39 -1.667447e-01
bigcom412       -2.095980e-39 -4.232629e-01
bigcom480       -2.095980e-39 -1.627793e-01
spin_vertex     -1.240660e-39  7.212426e-02
membership_s1   -7.645596e-40  3.961613e-02
membership_s3   -2.100674e-39 -2.416226e-01
membership_s4    2.535146e-39  1.500372e-01
membership_s5    1.044822e-40  8.559447e-02
membership_s6   -2.389684e-39 -1.302079e-01
membership_s7   -2.217753e-39 -2.573959e-01
membership_s8   -2.097654e-39 -1.839803e-01
membership_s9   -2.098995e-39 -2.932016e-01
membership_s11  -2.097654e-39 -3.122963e-01
membership_s12  -2.096984e-39 -2.846346e-01
membership_s14  -2.095980e-39 -6.539682e-01
membership_s15   6.970259e-39  7.253323e-01
membership_s16  -2.097654e-39 -3.838033e-01
membership_s17  -2.097319e-39 -2.000552e-01
membership_s18  -2.109109e-39 -2.440767e-01
membership_s20  -2.096314e-39 -2.135313e-01
membership_s21   1.435346e-38  1.090259e+00
membership_s22  -2.101346e-39 -2.595492e-01
membership_s24   4.397367e-38  1.839806e+00
membership_s25  -2.097319e-39 -2.463169e-01
membership_s26  -2.098995e-39 -1.937930e-01
membership_s27  -2.235878e-39 -2.502212e-01
membership_s28  -2.098995e-39 -1.745316e-01
membership_s30  -9.190386e-40 -6.233186e-02
membership_s31   3.911985e-39  3.604927e-01
membership_s32   7.548696e-40  1.888323e-01
membership_s33  -2.096314e-39 -2.487525e-01
membership_s36  -2.414732e-39 -2.804902e-01
membership_s37  -2.118637e-39 -2.287345e-01
V1               3.177177e-39  7.385199e-02
V2               2.844497e-39  2.406067e-01
pdi             -1.011846e-35 -1.020680e+03
adhesion        -1.153945e-43 -5.643895e-06
cohesion         2.308036e-43  1.133935e-05
inner            1.370256e-43  1.155500e-05
outer            1.471353e-43  5.035427e-06
ioratio          4.172575e-40 -3.722102e-01
comsize          2.134608e-43 -2.665886e-05
[1] "Dataset: low_CT Model GBM, run: 6 of 10 2015-06-18 12:08:07"
Iter   TrainDeviance   ValidDeviance   StepSize   Improve
     1        0.0870            -nan     0.0100   -0.0001

[1] "GBM variable coefficients"
                            var      rel.inf
ratio5                   ratio5 2.105893e+01
orbit26                 orbit26 2.097737e+01
fourth                   fourth 1.560807e+01
orbit2                   orbit2 1.538841e+01
graph5                   graph5 1.057953e+01
bet                         bet 9.733169e+00
fifth                     fifth 5.629605e+00
membership_s21   membership_s21 7.848704e-01
membership_s5     membership_s5 2.400357e-01
graph3                   graph3 1.813044e-28
graph0                   graph0 0.000000e+00
graph1                   graph1 0.000000e+00
graph2                   graph2 0.000000e+00
graph4                   graph4 0.000000e+00
graph6                   graph6 0.000000e+00
graph7                   graph7 0.000000e+00
graph8                   graph8 0.000000e+00
graph9                   graph9 0.000000e+00
graph10                 graph10 0.000000e+00
graph11                 graph11 0.000000e+00
graph12                 graph12 0.000000e+00
graph13                 graph13 0.000000e+00
graph14                 graph14 0.000000e+00
graph15                 graph15 0.000000e+00
graph16                 graph16 0.000000e+00
graph17                 graph17 0.000000e+00
graph18                 graph18 0.000000e+00
graph19                 graph19 0.000000e+00
graph20                 graph20 0.000000e+00
graph21                 graph21 0.000000e+00
graph22                 graph22 0.000000e+00
graph23                 graph23 0.000000e+00
graph24                 graph24 0.000000e+00
graph25                 graph25 0.000000e+00
graph26                 graph26 0.000000e+00
graph27                 graph27 0.000000e+00
graph28                 graph28 0.000000e+00
graph29                 graph29 0.000000e+00
orbit0                   orbit0 0.000000e+00
orbit1                   orbit1 0.000000e+00
orbit3                   orbit3 0.000000e+00
orbit4                   orbit4 0.000000e+00
orbit5                   orbit5 0.000000e+00
orbit6                   orbit6 0.000000e+00
orbit7                   orbit7 0.000000e+00
orbit8                   orbit8 0.000000e+00
orbit9                   orbit9 0.000000e+00
orbit10                 orbit10 0.000000e+00
orbit11                 orbit11 0.000000e+00
orbit12                 orbit12 0.000000e+00
orbit13                 orbit13 0.000000e+00
orbit14                 orbit14 0.000000e+00
orbit15                 orbit15 0.000000e+00
orbit16                 orbit16 0.000000e+00
orbit17                 orbit17 0.000000e+00
orbit18                 orbit18 0.000000e+00
orbit19                 orbit19 0.000000e+00
orbit20                 orbit20 0.000000e+00
orbit21                 orbit21 0.000000e+00
orbit22                 orbit22 0.000000e+00
orbit23                 orbit23 0.000000e+00
orbit24                 orbit24 0.000000e+00
orbit25                 orbit25 0.000000e+00
orbit27                 orbit27 0.000000e+00
orbit28                 orbit28 0.000000e+00
orbit29                 orbit29 0.000000e+00
orbit30                 orbit30 0.000000e+00
orbit31                 orbit31 0.000000e+00
orbit32                 orbit32 0.000000e+00
orbit33                 orbit33 0.000000e+00
orbit34                 orbit34 0.000000e+00
orbit35                 orbit35 0.000000e+00
orbit36                 orbit36 0.000000e+00
orbit37                 orbit37 0.000000e+00
orbit38                 orbit38 0.000000e+00
orbit39                 orbit39 0.000000e+00
orbit40                 orbit40 0.000000e+00
orbit41                 orbit41 0.000000e+00
orbit42                 orbit42 0.000000e+00
orbit43                 orbit43 0.000000e+00
orbit44                 orbit44 0.000000e+00
orbit45                 orbit45 0.000000e+00
orbit46                 orbit46 0.000000e+00
orbit47                 orbit47 0.000000e+00
orbit48                 orbit48 0.000000e+00
orbit49                 orbit49 0.000000e+00
orbit50                 orbit50 0.000000e+00
orbit51                 orbit51 0.000000e+00
orbit52                 orbit52 0.000000e+00
orbit53                 orbit53 0.000000e+00
orbit54                 orbit54 0.000000e+00
orbit55                 orbit55 0.000000e+00
orbit56                 orbit56 0.000000e+00
orbit57                 orbit57 0.000000e+00
orbit58                 orbit58 0.000000e+00
orbit59                 orbit59 0.000000e+00
orbit60                 orbit60 0.000000e+00
orbit61                 orbit61 0.000000e+00
orbit62                 orbit62 0.000000e+00
orbit63                 orbit63 0.000000e+00
orbit64                 orbit64 0.000000e+00
orbit65                 orbit65 0.000000e+00
orbit66                 orbit66 0.000000e+00
orbit67                 orbit67 0.000000e+00
orbit68                 orbit68 0.000000e+00
orbit69                 orbit69 0.000000e+00
orbit70                 orbit70 0.000000e+00
orbit71                 orbit71 0.000000e+00
orbit72                 orbit72 0.000000e+00
AP                           AP 0.000000e+00
ecc                         ecc 0.000000e+00
eccrad                   eccrad 0.000000e+00
close                     close 0.000000e+00
constraint           constraint 0.000000e+00
coreness               coreness 0.000000e+00
knn                         knn 0.000000e+00
hubscore               hubscore 0.000000e+00
pagerank               pagerank 0.000000e+00
trans                     trans 0.000000e+00
evcent                   evcent 0.000000e+00
first                     first 0.000000e+00
upto_second         upto_second 0.000000e+00
upto_third           upto_third 0.000000e+00
upto_fourth         upto_fourth 0.000000e+00
upto_fifth           upto_fifth 0.000000e+00
upto_sixth           upto_sixth 0.000000e+00
second                   second 0.000000e+00
third                     third 0.000000e+00
sixth                     sixth 0.000000e+00
ratio1                   ratio1 0.000000e+00
ratio2                   ratio2 0.000000e+00
ratio3                   ratio3 0.000000e+00
ratio4                   ratio4 0.000000e+00
ratio6                   ratio6 0.000000e+00
selfinter             selfinter 0.000000e+00
walktrap_vertex walktrap_vertex 0.000000e+00
bigcom1                 bigcom1 0.000000e+00
bigcom2                 bigcom2 0.000000e+00
bigcom3                 bigcom3 0.000000e+00
bigcom4                 bigcom4 0.000000e+00
bigcom6                 bigcom6 0.000000e+00
bigcom8                 bigcom8 0.000000e+00
bigcom9                 bigcom9 0.000000e+00
bigcom11               bigcom11 0.000000e+00
bigcom13               bigcom13 0.000000e+00
bigcom15               bigcom15 0.000000e+00
bigcom16               bigcom16 0.000000e+00
bigcom21               bigcom21 0.000000e+00
bigcom22               bigcom22 0.000000e+00
bigcom24               bigcom24 0.000000e+00
bigcom26               bigcom26 0.000000e+00
bigcom28               bigcom28 0.000000e+00
bigcom30               bigcom30 0.000000e+00
bigcom31               bigcom31 0.000000e+00
bigcom32               bigcom32 0.000000e+00
bigcom33               bigcom33 0.000000e+00
bigcom34               bigcom34 0.000000e+00
bigcom36               bigcom36 0.000000e+00
bigcom37               bigcom37 0.000000e+00
bigcom38               bigcom38 0.000000e+00
bigcom39               bigcom39 0.000000e+00
bigcom40               bigcom40 0.000000e+00
bigcom43               bigcom43 0.000000e+00
bigcom44               bigcom44 0.000000e+00
bigcom46               bigcom46 0.000000e+00
bigcom47               bigcom47 0.000000e+00
bigcom49               bigcom49 0.000000e+00
bigcom50               bigcom50 0.000000e+00
bigcom51               bigcom51 0.000000e+00
bigcom52               bigcom52 0.000000e+00
bigcom54               bigcom54 0.000000e+00
bigcom56               bigcom56 0.000000e+00
bigcom62               bigcom62 0.000000e+00
bigcom66               bigcom66 0.000000e+00
bigcom68               bigcom68 0.000000e+00
bigcom69               bigcom69 0.000000e+00
bigcom71               bigcom71 0.000000e+00
bigcom72               bigcom72 0.000000e+00
bigcom73               bigcom73 0.000000e+00
bigcom74               bigcom74 0.000000e+00
bigcom75               bigcom75 0.000000e+00
bigcom76               bigcom76 0.000000e+00
bigcom77               bigcom77 0.000000e+00
bigcom79               bigcom79 0.000000e+00
bigcom80               bigcom80 0.000000e+00
bigcom82               bigcom82 0.000000e+00
bigcom83               bigcom83 0.000000e+00
bigcom84               bigcom84 0.000000e+00
bigcom85               bigcom85 0.000000e+00
bigcom87               bigcom87 0.000000e+00
bigcom89               bigcom89 0.000000e+00
bigcom91               bigcom91 0.000000e+00
bigcom92               bigcom92 0.000000e+00
bigcom93               bigcom93 0.000000e+00
bigcom96               bigcom96 0.000000e+00
bigcom97               bigcom97 0.000000e+00
bigcom98               bigcom98 0.000000e+00
bigcom99               bigcom99 0.000000e+00
bigcom101             bigcom101 0.000000e+00
bigcom104             bigcom104 0.000000e+00
bigcom106             bigcom106 0.000000e+00
bigcom109             bigcom109 0.000000e+00
bigcom113             bigcom113 0.000000e+00
bigcom116             bigcom116 0.000000e+00
bigcom120             bigcom120 0.000000e+00
bigcom123             bigcom123 0.000000e+00
bigcom126             bigcom126 0.000000e+00
bigcom127             bigcom127 0.000000e+00
bigcom137             bigcom137 0.000000e+00
bigcom139             bigcom139 0.000000e+00
bigcom140             bigcom140 0.000000e+00
bigcom143             bigcom143 0.000000e+00
bigcom145             bigcom145 0.000000e+00
bigcom146             bigcom146 0.000000e+00
bigcom147             bigcom147 0.000000e+00
bigcom149             bigcom149 0.000000e+00
bigcom153             bigcom153 0.000000e+00
bigcom154             bigcom154 0.000000e+00
bigcom156             bigcom156 0.000000e+00
bigcom157             bigcom157 0.000000e+00
bigcom158             bigcom158 0.000000e+00
bigcom160             bigcom160 0.000000e+00
bigcom161             bigcom161 0.000000e+00
bigcom162             bigcom162 0.000000e+00
bigcom164             bigcom164 0.000000e+00
bigcom166             bigcom166 0.000000e+00
bigcom167             bigcom167 0.000000e+00
bigcom171             bigcom171 0.000000e+00
bigcom173             bigcom173 0.000000e+00
bigcom175             bigcom175 0.000000e+00
bigcom176             bigcom176 0.000000e+00
bigcom177             bigcom177 0.000000e+00
bigcom178             bigcom178 0.000000e+00
bigcom180             bigcom180 0.000000e+00
bigcom181             bigcom181 0.000000e+00
bigcom184             bigcom184 0.000000e+00
bigcom186             bigcom186 0.000000e+00
bigcom187             bigcom187 0.000000e+00
bigcom189             bigcom189 0.000000e+00
bigcom194             bigcom194 0.000000e+00
bigcom195             bigcom195 0.000000e+00
bigcom196             bigcom196 0.000000e+00
bigcom204             bigcom204 0.000000e+00
bigcom205             bigcom205 0.000000e+00
bigcom212             bigcom212 0.000000e+00
bigcom214             bigcom214 0.000000e+00
bigcom222             bigcom222 0.000000e+00
bigcom223             bigcom223 0.000000e+00
bigcom226             bigcom226 0.000000e+00
bigcom227             bigcom227 0.000000e+00
bigcom229             bigcom229 0.000000e+00
bigcom233             bigcom233 0.000000e+00
bigcom236             bigcom236 0.000000e+00
bigcom237             bigcom237 0.000000e+00
bigcom246             bigcom246 0.000000e+00
bigcom248             bigcom248 0.000000e+00
bigcom249             bigcom249 0.000000e+00
bigcom250             bigcom250 0.000000e+00
bigcom254             bigcom254 0.000000e+00
bigcom266             bigcom266 0.000000e+00
bigcom269             bigcom269 0.000000e+00
bigcom272             bigcom272 0.000000e+00
bigcom274             bigcom274 0.000000e+00
bigcom281             bigcom281 0.000000e+00
bigcom291             bigcom291 0.000000e+00
bigcom292             bigcom292 0.000000e+00
bigcom295             bigcom295 0.000000e+00
bigcom299             bigcom299 0.000000e+00
bigcom301             bigcom301 0.000000e+00
bigcom306             bigcom306 0.000000e+00
bigcom309             bigcom309 0.000000e+00
bigcom314             bigcom314 0.000000e+00
bigcom321             bigcom321 0.000000e+00
bigcom341             bigcom341 0.000000e+00
bigcom350             bigcom350 0.000000e+00
bigcom353             bigcom353 0.000000e+00
bigcom359             bigcom359 0.000000e+00
bigcom363             bigcom363 0.000000e+00
bigcom365             bigcom365 0.000000e+00
bigcom385             bigcom385 0.000000e+00
bigcom386             bigcom386 0.000000e+00
bigcom408             bigcom408 0.000000e+00
bigcom412             bigcom412 0.000000e+00
bigcom480             bigcom480 0.000000e+00
spin_vertex         spin_vertex 0.000000e+00
membership_s1     membership_s1 0.000000e+00
membership_s3     membership_s3 0.000000e+00
membership_s4     membership_s4 0.000000e+00
membership_s6     membership_s6 0.000000e+00
membership_s7     membership_s7 0.000000e+00
membership_s8     membership_s8 0.000000e+00
membership_s9     membership_s9 0.000000e+00
membership_s11   membership_s11 0.000000e+00
membership_s12   membership_s12 0.000000e+00
membership_s14   membership_s14 0.000000e+00
membership_s15   membership_s15 0.000000e+00
membership_s16   membership_s16 0.000000e+00
membership_s17   membership_s17 0.000000e+00
membership_s18   membership_s18 0.000000e+00
membership_s20   membership_s20 0.000000e+00
membership_s22   membership_s22 0.000000e+00
membership_s24   membership_s24 0.000000e+00
membership_s25   membership_s25 0.000000e+00
membership_s26   membership_s26 0.000000e+00
membership_s27   membership_s27 0.000000e+00
membership_s28   membership_s28 0.000000e+00
membership_s30   membership_s30 0.000000e+00
membership_s31   membership_s31 0.000000e+00
membership_s32   membership_s32 0.000000e+00
membership_s33   membership_s33 0.000000e+00
membership_s36   membership_s36 0.000000e+00
membership_s37   membership_s37 0.000000e+00
V1                           V1 0.000000e+00
V2                           V2 0.000000e+00
pdi                         pdi 0.000000e+00
adhesion               adhesion 0.000000e+00
cohesion               cohesion 0.000000e+00
inner                     inner 0.000000e+00
outer                     outer 0.000000e+00
ioratio                 ioratio 0.000000e+00
comsize                 comsize 0.000000e+00
[1] "Dataset: low_CT Model RF, run: 6 of 10 2015-06-18 12:08:09"
     |      Out-of-bag   |
Tree |      MSE  %Var(y) |
   1 | 0.002709   142.02 |
   2 |    0.003   157.27 |
   3 | 0.003075   161.22 |
   4 |  0.00321   168.28 |
   5 | 0.002846   149.20 |
   6 |  0.00278   145.77 |
   7 | 0.002687   140.88 |
   8 | 0.002755   144.46 |
   9 | 0.002837   148.72 |
  10 | 0.002653   139.09 |
  11 |   0.0025   131.06 |
  12 |   0.0025   131.04 |
  13 | 0.002466   129.27 |
  14 | 0.002402   125.92 |
  15 | 0.002444   128.13 |
  16 |  0.00246   128.98 |
  17 | 0.002409   126.30 |
  18 | 0.002403   126.00 |
  19 | 0.002416   126.67 |
  20 | 0.002439   127.85 |
  21 | 0.002439   127.89 |
  22 | 0.002394   125.48 |
  23 | 0.002389   125.25 |
  24 | 0.002403   125.97 |
  25 | 0.002378   124.68 |
  26 | 0.002343   122.81 |
  27 | 0.002367   124.11 |
  28 | 0.002374   124.44 |
  29 | 0.002365   124.01 |
  30 | 0.002346   123.01 |
  31 | 0.002328   122.03 |
  32 | 0.002331   122.20 |
  33 | 0.002322   121.73 |
  34 | 0.002313   121.25 |
  35 | 0.002299   120.54 |
  36 |  0.00229   120.05 |
  37 | 0.002281   119.60 |
  38 | 0.002273   119.19 |
  39 |  0.00227   119.01 |
  40 | 0.002259   118.43 |
  41 |  0.00228   119.53 |
  42 | 0.002287   119.88 |
  43 | 0.002278   119.45 |
  44 | 0.002272   119.12 |
  45 | 0.002266   118.77 |
  46 | 0.002261   118.52 |
  47 | 0.002263   118.62 |
  48 | 0.002267   118.85 |
  49 |  0.00227   119.01 |
  50 | 0.002263   118.64 |
  51 | 0.002258   118.38 |
  52 | 0.002265   118.72 |
  53 | 0.002271   119.08 |
  54 | 0.002273   119.15 |
  55 | 0.002261   118.51 |
  56 | 0.002255   118.20 |
  57 | 0.002259   118.44 |
  58 | 0.002253   118.13 |
  59 |  0.00226   118.47 |
  60 | 0.002251   118.00 |
  61 | 0.002242   117.54 |
  62 | 0.002244   117.63 |
  63 | 0.002234   117.12 |
  64 | 0.002234   117.14 |
  65 | 0.002233   117.09 |
  66 | 0.002234   117.11 |
  67 | 0.002239   117.37 |
  68 | 0.002239   117.36 |
  69 | 0.002253   118.10 |
  70 | 0.002255   118.23 |
  71 | 0.002254   118.18 |
  72 | 0.002258   118.38 |
  73 | 0.002251   118.00 |
  74 | 0.002251   118.03 |
  75 | 0.002254   118.14 |
  76 | 0.002258   118.35 |
  77 | 0.002256   118.28 |
  78 | 0.002258   118.40 |
  79 |  0.00226   118.49 |
  80 | 0.002262   118.58 |
  81 | 0.002254   118.15 |
  82 | 0.002249   117.90 |
  83 | 0.002248   117.85 |
  84 | 0.002246   117.74 |
  85 | 0.002241   117.50 |
  86 | 0.002236   117.21 |
  87 | 0.002235   117.17 |
  88 | 0.002229   116.88 |
  89 | 0.002226   116.72 |
  90 | 0.002222   116.49 |
  91 | 0.002222   116.50 |
  92 |  0.00222   116.40 |
  93 | 0.002222   116.51 |
  94 | 0.002222   116.48 |
  95 |  0.00222   116.38 |
  96 | 0.002217   116.20 |
  97 | 0.002217   116.24 |
  98 | 0.002215   116.13 |
  99 | 0.002211   115.91 |
 100 |  0.00221   115.88 |
[1] "Random Forest variable coefficients"
                      %IncMSE IncNodePurity
graph5           1.026312e-04  6.338702e-02
graph6           6.748949e-04  1.459155e-01
graph7           9.086793e-04  1.332629e-01
graph8           0.000000e+00  1.936688e-03
graph9           2.910737e-05  3.917537e-02
graph10          1.429950e-05  3.384032e-02
graph11          1.459759e-04  8.855005e-02
graph12          2.325387e-04  5.401258e-02
graph13          4.448161e-07  1.697832e-02
graph14          3.592870e-04  3.262267e-02
graph15          2.594795e-05  1.063593e-02
graph16          4.784588e-06  1.880952e-02
graph17          9.742801e-04  7.753404e-02
graph18          8.496177e-06  2.666667e-02
graph19          4.223228e-04  7.644099e-02
graph20          9.911961e-05  5.693651e-02
graph21          4.138413e-06  2.595238e-02
graph22          1.605568e-04  2.089793e-02
graph23          3.315496e-05  2.872145e-02
graph24         -4.284490e-06  1.333333e-02
graph25          2.687359e-05  1.336992e-02
graph26         -2.157710e-05  2.523077e-02
graph27          1.010632e-03  3.907658e-02
graph28          0.000000e+00  1.036768e-20
graph29          0.000000e+00  2.168404e-21
orbit0          -4.166128e-08  2.261905e-02
orbit1           3.612472e-04  2.357360e-02
orbit2           0.000000e+00  2.554651e-20
orbit3           0.000000e+00  2.202286e-21
orbit4           1.262242e-04  6.546078e-02
orbit5           4.161250e-04  1.676600e-01
orbit6           6.180642e-04  1.973171e-02
orbit7           1.731622e-04  4.547561e-02
orbit8           2.142245e-05  2.087701e-03
orbit9           1.774307e-04  7.556992e-02
orbit10          2.413432e-04  3.907578e-02
orbit11          8.495882e-05  3.399194e-02
orbit12          3.251830e-04  8.361069e-02
orbit13          4.344049e-06  1.333333e-02
orbit14          1.848818e-07  9.335175e-03
orbit15          1.968330e-04  1.194811e-01
orbit16          3.988926e-04  1.140248e-01
orbit17          2.500029e-05  9.050295e-02
orbit18          4.989763e-04  5.633146e-02
orbit19          1.217585e-04  6.367595e-02
orbit20          1.661000e-03  2.451687e-02
orbit21          1.084413e-03  2.581855e-02
orbit22          1.356656e-04  3.837723e-02
orbit23          1.261620e-05  1.090594e-02
orbit24          9.380858e-05  2.691434e-02
orbit25          1.124481e-04  1.870001e-02
orbit26          6.772378e-05  1.668994e-01
orbit27          1.965343e-04  7.223316e-02
orbit28          1.729435e-05  2.589286e-02
orbit29          8.958814e-05  5.353708e-02
orbit30          4.286964e-06  8.281663e-02
orbit31          4.570429e-04  3.023077e-02
orbit32          0.000000e+00  9.020155e-18
orbit33         -5.962697e-06  2.425415e-01
orbit34          1.753587e-04  4.107827e-02
orbit35          1.927339e-06  1.936364e-02
orbit36          3.666161e-04  3.351543e-02
orbit37          7.741814e-05  4.630682e-02
orbit38          0.000000e+00  9.090909e-03
orbit39          2.939684e-05  1.258963e-02
orbit40          8.752735e-06  1.428571e-02
orbit41          2.241066e-04  5.820024e-02
orbit42          3.073014e-05  4.594054e-03
orbit43          0.000000e+00  8.333333e-03
orbit44          2.185705e-05  1.654326e-02
orbit45          2.783713e-05  4.301075e-02
orbit46          1.943577e-04  3.424481e-02
orbit47          1.302089e-03  1.027973e-01
orbit48          7.965169e-04  7.096329e-03
orbit49          0.000000e+00  1.428571e-02
orbit50          0.000000e+00  2.303930e-21
orbit51          1.116734e-04  2.356314e-02
orbit52          0.000000e+00  2.635967e-20
orbit53          1.491335e-05  6.030725e-02
orbit54          2.300643e-04  4.418799e-02
orbit55          0.000000e+00  8.673617e-21
orbit56          2.184809e-06  6.108384e-02
orbit57          1.122401e-04  1.373842e-02
orbit58          0.000000e+00  2.168404e-21
orbit59          8.561644e-06  1.277778e-02
orbit60          7.229451e-04  7.688626e-03
orbit61          0.000000e+00  2.168404e-21
orbit62          8.787346e-06  2.391912e-02
orbit63          0.000000e+00  4.438453e-21
orbit64          1.568983e-03  1.023531e-01
orbit65          0.000000e+00  2.671881e-19
orbit66          2.313787e-04  6.669310e-03
orbit67          0.000000e+00  0.000000e+00
orbit68          1.265963e-03  9.099932e-02
orbit69          0.000000e+00  0.000000e+00
orbit70          0.000000e+00  9.215718e-21
orbit71          1.323934e-05  3.139787e-03
orbit72          0.000000e+00  0.000000e+00
AP               0.000000e+00  1.084202e-21
bet              4.120684e-04  3.658732e-01
ecc              1.729360e-05  4.000000e-02
eccrad           0.000000e+00  2.940898e-20
close            2.005598e-04  1.076118e-01
constraint       1.823011e-04  1.095736e-01
coreness        -1.070205e-06  8.181818e-03
knn              6.747039e-04  2.544319e-01
hubscore         4.184481e-05  9.009739e-02
pagerank         3.222595e-04  3.713820e-01
trans            3.009079e-05  7.304366e-02
evcent           3.067173e-04  1.611067e-01
first            5.602441e-05  1.122581e-02
upto_second      1.657830e-03  6.461726e-02
upto_third       1.298675e-04  6.327208e-02
upto_fourth      3.014829e-05  3.517308e-02
upto_fifth       2.708694e-04  1.021156e-01
upto_sixth       3.543609e-04  9.309800e-02
second           3.573802e-04  2.704917e-02
third            5.275333e-05  5.613686e-02
fourth           1.327730e-03  2.412294e-01
fifth            3.001444e-04  2.495883e-01
sixth            6.669686e-05  1.018431e-01
ratio1           7.723314e-04  5.820003e-02
ratio2           1.916255e-04  7.273036e-02
ratio3           4.966894e-04  1.530851e-01
ratio4           4.389894e-04  1.492624e-01
ratio5           1.270997e-04  2.108438e-01
ratio6           1.444224e-03  5.873996e-02
selfinter        0.000000e+00  0.000000e+00
walktrap_vertex -9.114947e-06  3.575636e-02
bigcom1          5.890848e-06  1.260753e-01
bigcom2          0.000000e+00  0.000000e+00
bigcom3          0.000000e+00  0.000000e+00
bigcom4         -6.887645e-07  3.881903e-05
bigcom6          0.000000e+00  0.000000e+00
bigcom8          1.485507e-05  1.999064e-02
bigcom9          3.852335e-05  1.421606e-01
bigcom11         0.000000e+00  0.000000e+00
bigcom13         0.000000e+00  0.000000e+00
bigcom15         0.000000e+00  0.000000e+00
bigcom16         0.000000e+00  0.000000e+00
bigcom21         0.000000e+00  0.000000e+00
bigcom22         0.000000e+00  0.000000e+00
bigcom24         0.000000e+00  0.000000e+00
bigcom26         0.000000e+00  0.000000e+00
bigcom28         0.000000e+00  3.035766e-20
bigcom30         0.000000e+00  2.385245e-20
bigcom31         0.000000e+00  0.000000e+00
bigcom32         0.000000e+00  0.000000e+00
bigcom33         0.000000e+00  0.000000e+00
bigcom34         0.000000e+00  0.000000e+00
bigcom36         0.000000e+00  0.000000e+00
bigcom37         0.000000e+00  0.000000e+00
bigcom38         0.000000e+00  0.000000e+00
bigcom39         0.000000e+00  0.000000e+00
bigcom40         0.000000e+00  3.958333e-02
bigcom43         0.000000e+00  0.000000e+00
bigcom44         0.000000e+00  2.710505e-22
bigcom46         0.000000e+00  0.000000e+00
bigcom47         0.000000e+00  0.000000e+00
bigcom49         0.000000e+00  0.000000e+00
bigcom50         0.000000e+00  0.000000e+00
bigcom51         0.000000e+00  0.000000e+00
bigcom52         0.000000e+00  0.000000e+00
bigcom54         0.000000e+00  0.000000e+00
bigcom56         0.000000e+00  2.168404e-21
bigcom62         0.000000e+00  0.000000e+00
bigcom66         0.000000e+00  0.000000e+00
bigcom68         0.000000e+00  0.000000e+00
bigcom69         0.000000e+00  0.000000e+00
bigcom71         0.000000e+00  0.000000e+00
bigcom72         0.000000e+00  0.000000e+00
bigcom73         0.000000e+00  0.000000e+00
bigcom74         0.000000e+00  0.000000e+00
bigcom75         0.000000e+00  0.000000e+00
bigcom76         0.000000e+00  0.000000e+00
bigcom77         0.000000e+00  0.000000e+00
bigcom79         0.000000e+00  0.000000e+00
bigcom80         0.000000e+00  0.000000e+00
bigcom82         0.000000e+00  0.000000e+00
bigcom83         0.000000e+00  0.000000e+00
bigcom84         0.000000e+00  2.168404e-21
bigcom85         0.000000e+00  0.000000e+00
bigcom87         0.000000e+00  0.000000e+00
bigcom89         0.000000e+00  0.000000e+00
bigcom91         0.000000e+00  0.000000e+00
bigcom92         0.000000e+00  0.000000e+00
bigcom93         0.000000e+00  0.000000e+00
bigcom96         0.000000e+00  0.000000e+00
bigcom97         0.000000e+00  0.000000e+00
bigcom98         0.000000e+00  0.000000e+00
bigcom99         0.000000e+00  0.000000e+00
bigcom101        0.000000e+00  2.168404e-21
bigcom104        0.000000e+00  0.000000e+00
bigcom106        0.000000e+00  0.000000e+00
bigcom109        0.000000e+00  0.000000e+00
bigcom113        0.000000e+00  0.000000e+00
bigcom116        0.000000e+00  0.000000e+00
bigcom120        0.000000e+00  0.000000e+00
bigcom123        0.000000e+00  0.000000e+00
bigcom126        0.000000e+00  0.000000e+00
bigcom127        0.000000e+00  0.000000e+00
bigcom137        0.000000e+00  0.000000e+00
bigcom139        0.000000e+00  0.000000e+00
bigcom140        0.000000e+00  0.000000e+00
bigcom143        0.000000e+00  0.000000e+00
bigcom145        0.000000e+00  0.000000e+00
bigcom146        0.000000e+00  0.000000e+00
bigcom147        0.000000e+00  2.168404e-21
bigcom149        0.000000e+00  0.000000e+00
bigcom153        0.000000e+00  0.000000e+00
bigcom154        0.000000e+00  0.000000e+00
bigcom156        0.000000e+00  0.000000e+00
bigcom157        0.000000e+00  0.000000e+00
bigcom158        0.000000e+00  0.000000e+00
bigcom160        0.000000e+00  0.000000e+00
bigcom161        0.000000e+00  0.000000e+00
bigcom162        0.000000e+00  0.000000e+00
bigcom164        0.000000e+00  0.000000e+00
bigcom166        0.000000e+00  2.168404e-21
bigcom167        0.000000e+00  0.000000e+00
bigcom171        0.000000e+00  0.000000e+00
bigcom173        0.000000e+00  2.168404e-21
bigcom175        0.000000e+00  0.000000e+00
bigcom176        0.000000e+00  0.000000e+00
bigcom177        0.000000e+00  0.000000e+00
bigcom178        0.000000e+00  0.000000e+00
bigcom180        0.000000e+00  0.000000e+00
bigcom181        0.000000e+00  0.000000e+00
bigcom184        0.000000e+00  0.000000e+00
bigcom186        0.000000e+00  0.000000e+00
bigcom187        0.000000e+00  0.000000e+00
bigcom189        0.000000e+00  0.000000e+00
bigcom194        0.000000e+00  0.000000e+00
bigcom195        0.000000e+00  0.000000e+00
bigcom196        0.000000e+00  0.000000e+00
bigcom204        0.000000e+00  0.000000e+00
bigcom205        0.000000e+00  0.000000e+00
bigcom212        0.000000e+00  0.000000e+00
bigcom214        0.000000e+00  0.000000e+00
bigcom222        0.000000e+00  2.168404e-21
bigcom223        0.000000e+00  0.000000e+00
bigcom226        0.000000e+00  0.000000e+00
bigcom227        0.000000e+00  0.000000e+00
bigcom229        0.000000e+00  0.000000e+00
bigcom233        0.000000e+00  0.000000e+00
bigcom236        0.000000e+00  0.000000e+00
bigcom237        0.000000e+00  0.000000e+00
bigcom246        0.000000e+00  0.000000e+00
bigcom248        0.000000e+00  0.000000e+00
bigcom249        0.000000e+00  0.000000e+00
bigcom250        0.000000e+00  0.000000e+00
bigcom254        0.000000e+00  0.000000e+00
bigcom266        0.000000e+00  0.000000e+00
bigcom269        0.000000e+00  0.000000e+00
bigcom272        0.000000e+00  0.000000e+00
bigcom274        0.000000e+00  0.000000e+00
bigcom281        0.000000e+00  2.168404e-21
bigcom291        0.000000e+00  0.000000e+00
bigcom292        0.000000e+00  0.000000e+00
bigcom295        0.000000e+00  0.000000e+00
bigcom299        0.000000e+00  0.000000e+00
bigcom301        0.000000e+00  0.000000e+00
bigcom306        0.000000e+00  2.168404e-21
bigcom309        0.000000e+00  0.000000e+00
bigcom314        0.000000e+00  0.000000e+00
bigcom321        0.000000e+00  0.000000e+00
bigcom341        0.000000e+00  0.000000e+00
bigcom350        0.000000e+00  0.000000e+00
bigcom353        0.000000e+00  0.000000e+00
bigcom359        0.000000e+00  0.000000e+00
bigcom363        0.000000e+00  0.000000e+00
bigcom365        0.000000e+00  0.000000e+00
bigcom385        0.000000e+00  0.000000e+00
bigcom386        0.000000e+00  0.000000e+00
bigcom408        0.000000e+00  0.000000e+00
bigcom412        0.000000e+00  0.000000e+00
bigcom480        0.000000e+00  0.000000e+00
spin_vertex     -4.284490e-06  7.016011e-05
membership_s1   -1.415395e-05  3.543398e-03
membership_s3    0.000000e+00  0.000000e+00
membership_s4    0.000000e+00  2.714286e-02
membership_s5   -1.322910e-05  4.592049e-03
membership_s6    0.000000e+00  0.000000e+00
membership_s7    0.000000e+00  3.388132e-23
membership_s8    0.000000e+00  0.000000e+00
membership_s9    0.000000e+00  0.000000e+00
membership_s11   0.000000e+00  0.000000e+00
membership_s12   0.000000e+00  0.000000e+00
membership_s14   0.000000e+00  0.000000e+00
membership_s15   0.000000e+00  0.000000e+00
membership_s16   0.000000e+00  0.000000e+00
membership_s17   0.000000e+00  0.000000e+00
membership_s18   0.000000e+00  0.000000e+00
membership_s20   0.000000e+00  0.000000e+00
membership_s21   5.608449e-04  9.860314e-02
membership_s22   0.000000e+00  2.168404e-21
membership_s24  -2.589472e-05  6.585090e-02
membership_s25   0.000000e+00  0.000000e+00
membership_s26   0.000000e+00  0.000000e+00
membership_s27   0.000000e+00  0.000000e+00
membership_s28   0.000000e+00  0.000000e+00
membership_s30  -8.319965e-07  5.293632e-04
membership_s31   1.518015e-05  4.245964e-03
membership_s32  -8.455800e-06  1.303481e-01
membership_s33   0.000000e+00  0.000000e+00
membership_s36  -8.673053e-06  1.777778e-02
membership_s37   0.000000e+00  0.000000e+00
V1               1.119713e-04  2.429746e-01
V2               1.922045e-03  2.486176e-01
pdi              0.000000e+00  0.000000e+00
adhesion         1.133274e-04  1.779545e-01
cohesion         3.140764e-04  1.414102e-01
inner            6.114183e-04  1.152992e-01
outer            3.477007e-04  4.146930e-01
ioratio          2.498283e-04  1.020260e-01
comsize          7.760298e-04  5.499829e-01
[1] "Dataset: low_CT Model GLM, run: 6 of 10 2015-06-18 12:08:43"
[1] "glmnet variable coefficients"
                         [,1]          [,2]
(Intercept)     -6.258146e+00 -7.158530e+00
graph0           9.221401e-40  2.657795e-02
graph1          -9.468194e-44 -1.080593e-05
graph2           2.021263e-39  3.180853e-02
graph3           2.713012e-44  2.873284e-07
graph4          -4.115625e-46 -1.947381e-08
graph5           9.863635e-42 -5.522273e-04
graph6           1.476781e-43 -5.363726e-06
graph7           3.759162e-41 -4.961717e-04
graph8           3.796187e-39  2.592037e-02
graph9           8.946709e-46  3.677058e-08
graph10         -1.189681e-47 -8.699543e-10
graph11         -6.324832e-49 -2.545629e-11
graph12          3.948316e-46 -4.544658e-08
graph13          4.313494e-44  1.169056e-06
graph14         -4.224211e-47 -4.866047e-09
graph15          9.121580e-43 -2.147944e-05
graph16         -1.969076e-45 -3.678539e-07
graph17          5.397600e-45 -4.039700e-07
graph18          9.897317e-43  1.025720e-06
graph19          1.838549e-44 -9.593764e-06
graph20         -9.994880e-45 -6.884587e-05
graph21          1.326211e-42  5.889628e-06
graph22          3.316831e-43 -5.316260e-05
graph23         -3.075202e-43 -6.927470e-05
graph24          3.533225e-42  1.174919e-04
graph25          1.160803e-41 -5.209326e-04
graph26          1.574524e-41  4.973450e-04
graph27          5.194342e-40  1.419021e-02
graph28          1.567839e-41 -9.282555e-03
graph29         -1.581303e-39 -4.915143e-01
orbit0           9.221401e-40  2.673278e-02
orbit1          -1.008141e-43 -1.056115e-05
orbit2           3.446861e-40  6.057622e-03
orbit3           2.021263e-39  3.211667e-02
orbit4           2.869063e-44  3.274878e-07
orbit5           2.365348e-43  3.064770e-06
orbit6          -4.115663e-46 -1.916373e-08
orbit7           2.845590e-40  4.335166e-03
orbit8           9.863635e-42 -5.436675e-04
orbit9          -1.646222e-43 -1.841174e-05
orbit10          2.159470e-42  5.351335e-05
orbit11          1.501658e-39 -3.676138e-03
orbit12          3.727246e-41 -5.102722e-04
orbit13          2.673765e-39  8.344957e-02
orbit14          3.796187e-39  2.592090e-02
orbit15          9.704648e-46  1.809561e-08
orbit16          2.360882e-44  4.985609e-08
orbit17          5.303110e-45  9.479622e-07
orbit18          2.522530e-46 -7.624170e-09
orbit19         -1.543320e-47 -8.987372e-10
orbit20          3.372068e-47 -1.632581e-09
orbit21          1.914077e-43  1.338440e-06
orbit22         -6.324832e-49 -2.518562e-11
orbit23          8.639786e-41 -4.056069e-02
orbit24         -8.394373e-46 -1.614639e-07
orbit25          8.622581e-45  5.897648e-07
orbit26          1.963067e-42  1.091840e-04
orbit27          4.165676e-44  1.832350e-06
orbit28          4.996465e-44 -8.520538e-06
orbit29          1.673850e-43  3.073892e-06
orbit30          1.060876e-42  2.047027e-05
orbit31         -1.441915e-46 -8.890007e-09
orbit32          1.836107e-45  5.381435e-08
orbit33          3.252223e-39  2.133331e-01
orbit34          9.121580e-43 -2.188159e-05
orbit35         -4.362110e-45 -6.927671e-07
orbit36          2.058085e-43 -1.048945e-06
orbit37          4.427321e-46 -1.416377e-07
orbit38          2.849147e-42 -6.416322e-04
orbit39         -1.367934e-44 -1.221211e-06
orbit40          2.647316e-44 -2.307740e-09
orbit41          6.986892e-42  2.194579e-04
orbit42          4.085111e-39  5.418630e-02
orbit43          9.896219e-43  5.403511e-07
orbit44          8.578356e-39  3.137093e-01
orbit45         -2.926697e-44 -1.238624e-05
orbit46          9.117513e-43  3.648856e-07
orbit47          3.321727e-41  1.978419e-03
orbit48          6.659611e-43 -1.331455e-04
orbit49         -7.415298e-45 -6.893760e-05
orbit50         -2.335715e-41 -5.116506e-03
orbit51          1.462581e-43 -1.050934e-04
orbit52          3.580592e-42  1.275301e-04
orbit53          3.835342e-41 -1.279375e-03
orbit54          3.317014e-43 -5.336950e-05
orbit55         -1.411803e-39 -5.777051e-01
orbit56         -4.188003e-43 -7.251896e-05
orbit57          7.229252e-42 -1.130346e-05
orbit58         -1.062679e-39 -3.367624e-01
orbit59          3.691249e-42  1.370565e-04
orbit60          3.774250e-41 -2.896759e-03
orbit61         -1.408133e-39 -6.064137e-01
orbit62          3.708706e-42 -1.128866e-03
orbit63         -5.736195e-42 -9.733009e-03
orbit64          3.213452e-40  1.720457e-02
orbit65          1.500217e-41  4.758951e-04
orbit66          1.065589e-40  3.259917e-03
orbit67         -1.369609e-39 -5.501447e-01
orbit68          5.212655e-40  1.419790e-02
orbit69         -1.932899e-39 -1.775597e+00
orbit70          8.588765e-42 -9.686237e-03
orbit71          1.500736e-38  6.026304e-01
orbit72         -1.581303e-39 -4.916717e-01
AP              -1.990674e-39 -2.606876e-01
bet             -3.049279e-44 -2.469409e-06
ecc              1.987802e-40  1.771930e-02
eccrad           1.192681e-39  1.060079e-01
close            4.378845e-39  4.279911e-01
constraint      -3.035215e-39 -2.096610e-01
coreness         5.886158e-40 -2.987883e-02
knn             -1.163480e-42 -2.780467e-05
hubscore         1.179348e-38 -1.921700e+00
pagerank        -5.233013e-39 -3.361320e-01
trans            2.849943e-39  1.373640e-02
evcent           1.170976e-38 -1.859759e+00
first            9.221401e-40  2.644293e-02
upto_second     -1.678871e-43 -1.011033e-05
upto_third       8.796114e-44  9.590869e-06
upto_fourth      2.627416e-44  3.958357e-07
upto_fifth      -1.881659e-43 -3.843773e-05
upto_sixth       1.744840e-43  5.070133e-05
second          -1.716545e-43 -1.025298e-05
third            1.448561e-43  1.508946e-05
fourth          -1.525331e-43 -2.028688e-05
fifth           -8.827555e-44 -9.812616e-06
sixth            3.575330e-43  7.676504e-05
ratio1          -1.203592e-42 -2.692077e-05
ratio2          -3.420642e-42 -3.223908e-04
ratio3          -5.721278e-42 -1.218704e-03
ratio4          -5.613171e-43 -1.077135e-04
ratio5          -2.072414e-42 -1.238515e-04
ratio6          -9.294972e-44 -6.074999e-05
selfinter       -2.128022e-39 -3.297023e-01
walktrap_vertex  1.123400e-39 -3.542172e-02
bigcom1          2.926698e-39  2.256140e-01
bigcom2         -1.932591e-39 -1.657108e-01
bigcom3         -1.966133e-39 -3.485163e-01
bigcom4         -1.201884e-39 -1.970551e-01
bigcom6         -1.931052e-39 -1.712522e-01
bigcom8          8.509530e-39  5.228938e-01
bigcom9          4.031119e-38  1.583297e+00
bigcom11        -1.933825e-39 -2.077300e-01
bigcom13        -1.935987e-39 -2.767212e-01
bigcom15        -1.936296e-39 -2.096968e-01
bigcom16        -1.932591e-39 -1.838011e-01
bigcom21        -1.943748e-39 -3.080147e-01
bigcom22        -1.955350e-39 -2.985514e-01
bigcom24        -1.931667e-39 -1.533673e-01
bigcom26        -1.939084e-39 -3.024125e-01
bigcom28        -1.960410e-39 -2.550359e-01
bigcom30        -1.942502e-39 -2.864086e-01
bigcom31        -1.931052e-39 -2.325188e-01
bigcom32        -1.934133e-39 -2.638378e-01
bigcom33        -1.931359e-39 -1.363823e-01
bigcom34        -1.931667e-39 -2.177307e-01
bigcom36        -1.933516e-39 -2.332231e-01
bigcom37        -1.931052e-39 -2.760593e-01
bigcom38        -1.934133e-39 -6.394978e-01
bigcom39        -1.934133e-39 -3.337874e-01
bigcom40         4.170741e-39  1.319034e-01
bigcom43        -1.931975e-39 -1.083060e-01
bigcom44        -1.953144e-39 -1.101339e-01
bigcom46        -1.933516e-39 -1.980103e-01
bigcom47        -1.932591e-39 -4.344467e-01
bigcom49        -1.932899e-39 -4.832594e-01
bigcom50        -1.933208e-39 -2.103902e-01
bigcom51        -1.931667e-39 -2.665946e-01
bigcom52        -1.931359e-39 -1.811755e-01
bigcom54        -1.931667e-39 -2.793880e-01
bigcom56        -1.931667e-39 -1.185167e-01
bigcom62        -1.931359e-39 -2.458826e-01
bigcom66        -1.931975e-39 -2.452204e-01
bigcom68        -1.931667e-39 -2.019943e-01
bigcom69        -1.932591e-39 -3.196269e-01
bigcom71        -1.935368e-39 -2.908524e-01
bigcom72        -1.932283e-39 -3.907519e-01
bigcom73        -1.931667e-39 -2.934333e-01
bigcom74        -1.932283e-39 -2.445441e-01
bigcom75        -1.931052e-39 -3.057781e-01
bigcom76        -1.931975e-39 -1.591868e-01
bigcom77        -1.931667e-39 -3.959852e-01
bigcom79        -1.931667e-39 -2.646491e-01
bigcom80        -1.931359e-39 -2.990489e-01
bigcom82        -1.932283e-39 -3.114780e-01
bigcom83        -1.931359e-39 -1.541029e-01
bigcom84        -1.931359e-39 -3.897438e-01
bigcom85        -1.932591e-39 -7.102695e-01
bigcom87        -1.932283e-39 -3.386885e-01
bigcom89        -1.931359e-39 -1.865341e-01
bigcom91        -1.931359e-39 -2.596604e-01
bigcom92        -1.933516e-39 -3.016126e-01
bigcom93        -1.931667e-39 -1.981532e-01
bigcom96        -1.931052e-39 -1.872883e-01
bigcom97        -1.932591e-39 -4.385675e-01
bigcom98        -1.931975e-39 -2.683988e-01
bigcom99        -1.931667e-39 -7.970288e-01
bigcom101       -1.932283e-39 -1.613479e+00
bigcom104       -1.933516e-39 -1.309553e-01
bigcom106       -1.931975e-39 -2.409231e-01
bigcom109       -1.931667e-39 -4.456346e-01
bigcom113       -1.932591e-39 -1.378046e-01
bigcom116       -1.934751e-39 -4.899239e-01
bigcom120       -1.931359e-39 -2.727681e-01
bigcom123       -1.931975e-39 -1.752673e-01
bigcom126       -1.931359e-39 -3.067432e-01
bigcom127       -1.931052e-39 -2.620405e-01
bigcom137       -1.931975e-39 -2.291359e-01
bigcom139       -1.931359e-39 -2.444537e-01
bigcom140       -1.931667e-39 -8.255821e-02
bigcom143       -1.931975e-39 -2.552546e-01
bigcom145       -1.931359e-39 -1.159908e-01
bigcom146       -1.931667e-39 -1.103890e-01
bigcom147       -1.931975e-39 -2.402830e-01
bigcom149       -1.930744e-39 -1.410184e+00
bigcom153       -1.932591e-39 -2.106132e-01
bigcom154       -1.933825e-39 -1.443604e-01
bigcom156       -1.931359e-39 -1.988959e-01
bigcom157       -1.931359e-39 -3.159459e-01
bigcom158       -1.931359e-39 -7.738226e-01
bigcom160       -1.931667e-39 -2.077407e-01
bigcom161       -1.931359e-39 -4.698475e-01
bigcom162       -1.931359e-39 -1.571438e-01
bigcom164       -1.931667e-39 -3.164932e-01
bigcom166       -1.932591e-39 -1.640920e-01
bigcom167       -1.933825e-39 -3.214731e-01
bigcom171       -1.930744e-39 -1.924500e-01
bigcom173       -1.931975e-39 -4.018877e-01
bigcom175       -1.931359e-39 -1.105085e-01
bigcom176       -1.931667e-39 -7.122779e-01
bigcom177       -1.931359e-39 -4.513826e-01
bigcom178       -1.931975e-39 -3.238414e-01
bigcom180       -1.931359e-39 -7.637364e-01
bigcom181       -1.932283e-39 -2.068192e-01
bigcom184       -1.931359e-39 -2.735040e-02
bigcom186       -1.931052e-39 -2.230746e-01
bigcom187       -1.931052e-39 -2.323019e-01
bigcom189       -1.931975e-39 -9.358582e-01
bigcom194       -1.931975e-39 -2.420356e-01
bigcom195       -1.931667e-39 -2.357730e-01
bigcom196       -1.931052e-39 -5.675616e-01
bigcom204       -1.932899e-39 -1.549798e-01
bigcom205       -1.931359e-39 -1.998131e-01
bigcom212       -1.931667e-39 -5.188949e-01
bigcom214       -1.931667e-39 -1.180193e-01
bigcom222       -1.931359e-39 -6.545023e-01
bigcom223        0.000000e+00  0.000000e+00
bigcom226       -1.931359e-39 -2.061742e-01
bigcom227       -1.931052e-39 -8.253544e-02
bigcom229       -1.931667e-39 -2.111921e-01
bigcom233       -1.931052e-39 -2.658954e-01
bigcom236       -1.931667e-39 -2.374880e-01
bigcom237       -1.930744e-39 -1.259706e-01
bigcom246       -1.931975e-39 -2.759492e-01
bigcom248       -1.931667e-39 -2.991217e-01
bigcom249       -1.930744e-39 -2.650836e-01
bigcom250       -1.931359e-39 -5.445561e-02
bigcom254       -1.931667e-39 -3.889632e-01
bigcom266       -1.931052e-39 -2.318955e-01
bigcom269       -1.932591e-39 -1.850949e-01
bigcom272       -1.931359e-39 -2.224542e-01
bigcom274       -1.935368e-39 -1.315342e-01
bigcom281       -1.931359e-39 -5.621612e-01
bigcom291       -1.930744e-39 -2.409206e-01
bigcom292       -1.931052e-39 -1.622236e-01
bigcom295       -1.930744e-39 -2.406444e-01
bigcom299       -1.931052e-39 -2.222895e-01
bigcom301       -1.931667e-39 -2.028079e-01
bigcom306       -1.931359e-39 -2.398124e-01
bigcom309       -1.932591e-39 -3.360637e-01
bigcom314       -1.931052e-39 -2.047562e-01
bigcom321       -1.932899e-39 -2.233357e-01
bigcom341       -1.931359e-39 -2.064165e-01
bigcom350       -1.930744e-39 -1.005381e+00
bigcom353       -1.930744e-39 -1.705014e-01
bigcom359       -1.931052e-39 -1.616261e-01
bigcom363       -1.931667e-39 -1.091166e+00
bigcom365       -1.931052e-39 -2.408845e-01
bigcom385       -1.931975e-39 -2.479864e-01
bigcom386       -1.930744e-39 -1.862906e-01
bigcom408       -1.932899e-39 -1.629674e-01
bigcom412       -1.931975e-39 -3.942277e-01
bigcom480       -1.931667e-39 -1.630794e-01
spin_vertex     -1.508397e-39  1.549474e-01
membership_s1   -5.888947e-40  5.951458e-02
membership_s3   -1.936296e-39 -2.172654e-01
membership_s4    2.719026e-39  2.061232e-01
membership_s5    2.611644e-40  1.432132e-01
membership_s6   -2.204658e-39 -1.695379e-01
membership_s7   -2.039578e-39 -2.959938e-01
membership_s8   -1.932591e-39 -1.586020e-01
membership_s9   -1.935368e-39 -2.558364e-01
membership_s11  -1.933516e-39 -2.740124e-01
membership_s12  -1.932899e-39 -2.215524e-01
membership_s14  -1.931975e-39 -5.134198e-01
membership_s15  -1.964540e-39 -1.910265e-01
membership_s16  -1.933516e-39 -3.030907e-01
membership_s17  -1.932899e-39 -1.957060e-01
membership_s18  -1.944683e-39 -1.846709e-01
membership_s20  -1.931975e-39 -1.915148e-01
membership_s21   1.366132e-38  1.121923e+00
membership_s22  -1.936915e-39 -2.009322e-01
membership_s24   4.632454e-38  1.942059e+00
membership_s25  -1.933516e-39 -2.306282e-01
membership_s26  -1.935987e-39 -1.697576e-01
membership_s27  -2.062834e-39 -2.673117e-01
membership_s28  -1.935368e-39 -1.448397e-01
membership_s30  -7.255681e-40 -1.083306e-02
membership_s31   9.286422e-40  9.989381e-02
membership_s32   9.449513e-40  1.737478e-01
membership_s33  -1.932283e-39 -2.392930e-01
membership_s36  -8.054176e-40 -1.386756e-01
membership_s37  -1.953144e-39 -1.956892e-01
V1               1.887114e-39  5.819818e-02
V2               2.503049e-39  1.661004e-01
pdi             -8.297687e-36 -1.005505e+03
adhesion        -1.024888e-43 -5.118221e-06
cohesion         2.049823e-43  1.027950e-05
inner            1.216899e-43  1.097683e-05
outer            1.375976e-43  5.122890e-06
ioratio          6.137581e-40 -3.596319e-01
comsize          1.676607e-43 -2.962731e-05
[1] "Dataset: low_CT Model GBM, run: 7 of 10 2015-06-18 12:09:56"
Iter   TrainDeviance   ValidDeviance   StepSize   Improve
     1        0.0906            -nan     0.0100    0.0000

[1] "GBM variable coefficients"
                            var    rel.inf
graph5                   graph5 41.3924154
cohesion               cohesion 12.4409620
pagerank               pagerank 12.3573119
constraint           constraint 10.2263615
orbit64                 orbit64  7.9943764
bet                         bet  6.8593146
graph1                   graph1  5.2285156
bigcom9                 bigcom9  2.0846100
graph19                 graph19  0.9068690
membership_s21   membership_s21  0.5092636
graph0                   graph0  0.0000000
graph2                   graph2  0.0000000
graph3                   graph3  0.0000000
graph4                   graph4  0.0000000
graph6                   graph6  0.0000000
graph7                   graph7  0.0000000
graph8                   graph8  0.0000000
graph9                   graph9  0.0000000
graph10                 graph10  0.0000000
graph11                 graph11  0.0000000
graph12                 graph12  0.0000000
graph13                 graph13  0.0000000
graph14                 graph14  0.0000000
graph15                 graph15  0.0000000
graph16                 graph16  0.0000000
graph17                 graph17  0.0000000
graph18                 graph18  0.0000000
graph20                 graph20  0.0000000
graph21                 graph21  0.0000000
graph22                 graph22  0.0000000
graph23                 graph23  0.0000000
graph24                 graph24  0.0000000
graph25                 graph25  0.0000000
graph26                 graph26  0.0000000
graph27                 graph27  0.0000000
graph28                 graph28  0.0000000
graph29                 graph29  0.0000000
orbit0                   orbit0  0.0000000
orbit1                   orbit1  0.0000000
orbit2                   orbit2  0.0000000
orbit3                   orbit3  0.0000000
orbit4                   orbit4  0.0000000
orbit5                   orbit5  0.0000000
orbit6                   orbit6  0.0000000
orbit7                   orbit7  0.0000000
orbit8                   orbit8  0.0000000
orbit9                   orbit9  0.0000000
orbit10                 orbit10  0.0000000
orbit11                 orbit11  0.0000000
orbit12                 orbit12  0.0000000
orbit13                 orbit13  0.0000000
orbit14                 orbit14  0.0000000
orbit15                 orbit15  0.0000000
orbit16                 orbit16  0.0000000
orbit17                 orbit17  0.0000000
orbit18                 orbit18  0.0000000
orbit19                 orbit19  0.0000000
orbit20                 orbit20  0.0000000
orbit21                 orbit21  0.0000000
orbit22                 orbit22  0.0000000
orbit23                 orbit23  0.0000000
orbit24                 orbit24  0.0000000
orbit25                 orbit25  0.0000000
orbit26                 orbit26  0.0000000
orbit27                 orbit27  0.0000000
orbit28                 orbit28  0.0000000
orbit29                 orbit29  0.0000000
orbit30                 orbit30  0.0000000
orbit31                 orbit31  0.0000000
orbit32                 orbit32  0.0000000
orbit33                 orbit33  0.0000000
orbit34                 orbit34  0.0000000
orbit35                 orbit35  0.0000000
orbit36                 orbit36  0.0000000
orbit37                 orbit37  0.0000000
orbit38                 orbit38  0.0000000
orbit39                 orbit39  0.0000000
orbit40                 orbit40  0.0000000
orbit41                 orbit41  0.0000000
orbit42                 orbit42  0.0000000
orbit43                 orbit43  0.0000000
orbit44                 orbit44  0.0000000
orbit45                 orbit45  0.0000000
orbit46                 orbit46  0.0000000
orbit47                 orbit47  0.0000000
orbit48                 orbit48  0.0000000
orbit49                 orbit49  0.0000000
orbit50                 orbit50  0.0000000
orbit51                 orbit51  0.0000000
orbit52                 orbit52  0.0000000
orbit53                 orbit53  0.0000000
orbit54                 orbit54  0.0000000
orbit55                 orbit55  0.0000000
orbit56                 orbit56  0.0000000
orbit57                 orbit57  0.0000000
orbit58                 orbit58  0.0000000
orbit59                 orbit59  0.0000000
orbit60                 orbit60  0.0000000
orbit61                 orbit61  0.0000000
orbit62                 orbit62  0.0000000
orbit63                 orbit63  0.0000000
orbit65                 orbit65  0.0000000
orbit66                 orbit66  0.0000000
orbit67                 orbit67  0.0000000
orbit68                 orbit68  0.0000000
orbit69                 orbit69  0.0000000
orbit70                 orbit70  0.0000000
orbit71                 orbit71  0.0000000
orbit72                 orbit72  0.0000000
AP                           AP  0.0000000
ecc                         ecc  0.0000000
eccrad                   eccrad  0.0000000
close                     close  0.0000000
coreness               coreness  0.0000000
knn                         knn  0.0000000
hubscore               hubscore  0.0000000
trans                     trans  0.0000000
evcent                   evcent  0.0000000
first                     first  0.0000000
upto_second         upto_second  0.0000000
upto_third           upto_third  0.0000000
upto_fourth         upto_fourth  0.0000000
upto_fifth           upto_fifth  0.0000000
upto_sixth           upto_sixth  0.0000000
second                   second  0.0000000
third                     third  0.0000000
fourth                   fourth  0.0000000
fifth                     fifth  0.0000000
sixth                     sixth  0.0000000
ratio1                   ratio1  0.0000000
ratio2                   ratio2  0.0000000
ratio3                   ratio3  0.0000000
ratio4                   ratio4  0.0000000
ratio5                   ratio5  0.0000000
ratio6                   ratio6  0.0000000
selfinter             selfinter  0.0000000
walktrap_vertex walktrap_vertex  0.0000000
bigcom1                 bigcom1  0.0000000
bigcom2                 bigcom2  0.0000000
bigcom3                 bigcom3  0.0000000
bigcom4                 bigcom4  0.0000000
bigcom6                 bigcom6  0.0000000
bigcom8                 bigcom8  0.0000000
bigcom11               bigcom11  0.0000000
bigcom13               bigcom13  0.0000000
bigcom15               bigcom15  0.0000000
bigcom16               bigcom16  0.0000000
bigcom21               bigcom21  0.0000000
bigcom22               bigcom22  0.0000000
bigcom24               bigcom24  0.0000000
bigcom26               bigcom26  0.0000000
bigcom28               bigcom28  0.0000000
bigcom30               bigcom30  0.0000000
bigcom31               bigcom31  0.0000000
bigcom32               bigcom32  0.0000000
bigcom33               bigcom33  0.0000000
bigcom34               bigcom34  0.0000000
bigcom36               bigcom36  0.0000000
bigcom37               bigcom37  0.0000000
bigcom38               bigcom38  0.0000000
bigcom39               bigcom39  0.0000000
bigcom40               bigcom40  0.0000000
bigcom43               bigcom43  0.0000000
bigcom44               bigcom44  0.0000000
bigcom46               bigcom46  0.0000000
bigcom47               bigcom47  0.0000000
bigcom49               bigcom49  0.0000000
bigcom50               bigcom50  0.0000000
bigcom51               bigcom51  0.0000000
bigcom52               bigcom52  0.0000000
bigcom54               bigcom54  0.0000000
bigcom56               bigcom56  0.0000000
bigcom62               bigcom62  0.0000000
bigcom66               bigcom66  0.0000000
bigcom68               bigcom68  0.0000000
bigcom69               bigcom69  0.0000000
bigcom71               bigcom71  0.0000000
bigcom72               bigcom72  0.0000000
bigcom73               bigcom73  0.0000000
bigcom74               bigcom74  0.0000000
bigcom75               bigcom75  0.0000000
bigcom76               bigcom76  0.0000000
bigcom77               bigcom77  0.0000000
bigcom79               bigcom79  0.0000000
bigcom80               bigcom80  0.0000000
bigcom82               bigcom82  0.0000000
bigcom83               bigcom83  0.0000000
bigcom84               bigcom84  0.0000000
bigcom85               bigcom85  0.0000000
bigcom87               bigcom87  0.0000000
bigcom89               bigcom89  0.0000000
bigcom91               bigcom91  0.0000000
bigcom92               bigcom92  0.0000000
bigcom93               bigcom93  0.0000000
bigcom96               bigcom96  0.0000000
bigcom97               bigcom97  0.0000000
bigcom98               bigcom98  0.0000000
bigcom99               bigcom99  0.0000000
bigcom101             bigcom101  0.0000000
bigcom104             bigcom104  0.0000000
bigcom106             bigcom106  0.0000000
bigcom109             bigcom109  0.0000000
bigcom113             bigcom113  0.0000000
bigcom116             bigcom116  0.0000000
bigcom120             bigcom120  0.0000000
bigcom123             bigcom123  0.0000000
bigcom126             bigcom126  0.0000000
bigcom127             bigcom127  0.0000000
bigcom137             bigcom137  0.0000000
bigcom139             bigcom139  0.0000000
bigcom140             bigcom140  0.0000000
bigcom143             bigcom143  0.0000000
bigcom145             bigcom145  0.0000000
bigcom146             bigcom146  0.0000000
bigcom147             bigcom147  0.0000000
bigcom149             bigcom149  0.0000000
bigcom153             bigcom153  0.0000000
bigcom154             bigcom154  0.0000000
bigcom156             bigcom156  0.0000000
bigcom157             bigcom157  0.0000000
bigcom158             bigcom158  0.0000000
bigcom160             bigcom160  0.0000000
bigcom161             bigcom161  0.0000000
bigcom162             bigcom162  0.0000000
bigcom164             bigcom164  0.0000000
bigcom166             bigcom166  0.0000000
bigcom167             bigcom167  0.0000000
bigcom171             bigcom171  0.0000000
bigcom173             bigcom173  0.0000000
bigcom175             bigcom175  0.0000000
bigcom176             bigcom176  0.0000000
bigcom177             bigcom177  0.0000000
bigcom178             bigcom178  0.0000000
bigcom180             bigcom180  0.0000000
bigcom181             bigcom181  0.0000000
bigcom184             bigcom184  0.0000000
bigcom186             bigcom186  0.0000000
bigcom187             bigcom187  0.0000000
bigcom189             bigcom189  0.0000000
bigcom194             bigcom194  0.0000000
bigcom195             bigcom195  0.0000000
bigcom196             bigcom196  0.0000000
bigcom204             bigcom204  0.0000000
bigcom205             bigcom205  0.0000000
bigcom212             bigcom212  0.0000000
bigcom214             bigcom214  0.0000000
bigcom222             bigcom222  0.0000000
bigcom223             bigcom223  0.0000000
bigcom226             bigcom226  0.0000000
bigcom227             bigcom227  0.0000000
bigcom229             bigcom229  0.0000000
bigcom233             bigcom233  0.0000000
bigcom236             bigcom236  0.0000000
bigcom237             bigcom237  0.0000000
bigcom246             bigcom246  0.0000000
bigcom248             bigcom248  0.0000000
bigcom249             bigcom249  0.0000000
bigcom250             bigcom250  0.0000000
bigcom254             bigcom254  0.0000000
bigcom266             bigcom266  0.0000000
bigcom269             bigcom269  0.0000000
bigcom272             bigcom272  0.0000000
bigcom274             bigcom274  0.0000000
bigcom281             bigcom281  0.0000000
bigcom291             bigcom291  0.0000000
bigcom292             bigcom292  0.0000000
bigcom295             bigcom295  0.0000000
bigcom299             bigcom299  0.0000000
bigcom301             bigcom301  0.0000000
bigcom306             bigcom306  0.0000000
bigcom309             bigcom309  0.0000000
bigcom314             bigcom314  0.0000000
bigcom321             bigcom321  0.0000000
bigcom341             bigcom341  0.0000000
bigcom350             bigcom350  0.0000000
bigcom353             bigcom353  0.0000000
bigcom359             bigcom359  0.0000000
bigcom363             bigcom363  0.0000000
bigcom365             bigcom365  0.0000000
bigcom385             bigcom385  0.0000000
bigcom386             bigcom386  0.0000000
bigcom408             bigcom408  0.0000000
bigcom412             bigcom412  0.0000000
bigcom480             bigcom480  0.0000000
spin_vertex         spin_vertex  0.0000000
membership_s1     membership_s1  0.0000000
membership_s3     membership_s3  0.0000000
membership_s4     membership_s4  0.0000000
membership_s5     membership_s5  0.0000000
membership_s6     membership_s6  0.0000000
membership_s7     membership_s7  0.0000000
membership_s8     membership_s8  0.0000000
membership_s9     membership_s9  0.0000000
membership_s11   membership_s11  0.0000000
membership_s12   membership_s12  0.0000000
membership_s14   membership_s14  0.0000000
membership_s15   membership_s15  0.0000000
membership_s16   membership_s16  0.0000000
membership_s17   membership_s17  0.0000000
membership_s18   membership_s18  0.0000000
membership_s20   membership_s20  0.0000000
membership_s22   membership_s22  0.0000000
membership_s24   membership_s24  0.0000000
membership_s25   membership_s25  0.0000000
membership_s26   membership_s26  0.0000000
membership_s27   membership_s27  0.0000000
membership_s28   membership_s28  0.0000000
membership_s30   membership_s30  0.0000000
membership_s31   membership_s31  0.0000000
membership_s32   membership_s32  0.0000000
membership_s33   membership_s33  0.0000000
membership_s36   membership_s36  0.0000000
membership_s37   membership_s37  0.0000000
V1                           V1  0.0000000
V2                           V2  0.0000000
pdi                         pdi  0.0000000
adhesion               adhesion  0.0000000
inner                     inner  0.0000000
outer                     outer  0.0000000
ioratio                 ioratio  0.0000000
comsize                 comsize  0.0000000
[1] "Dataset: low_CT Model RF, run: 7 of 10 2015-06-18 12:09:57"
     |      Out-of-bag   |
Tree |      MSE  %Var(y) |
   1 | 0.005613   270.70 |
   2 | 0.005434   262.09 |
   3 | 0.004925   237.54 |
   4 | 0.004023   194.06 |
   5 | 0.003755   181.09 |
   6 | 0.003813   183.90 |
   7 | 0.003559   171.64 |
   8 |  0.00347   167.38 |
   9 | 0.003417   164.79 |
  10 | 0.003186   153.66 |
  11 | 0.002972   143.35 |
  12 | 0.002967   143.11 |
  13 | 0.002717   131.07 |
  14 | 0.002676   129.05 |
  15 | 0.002618   126.27 |
  16 | 0.002579   124.37 |
  17 | 0.002609   125.82 |
  18 | 0.002575   124.21 |
  19 | 0.002594   125.13 |
  20 |  0.00259   124.92 |
  21 | 0.002571   124.01 |
  22 | 0.002558   123.36 |
  23 | 0.002536   122.31 |
  24 | 0.002518   121.43 |
  25 | 0.002505   120.83 |
  26 | 0.002492   120.18 |
  27 | 0.002496   120.40 |
  28 | 0.002479   119.56 |
  29 | 0.002462   118.75 |
  30 |  0.00248   119.62 |
  31 |  0.00247   119.15 |
  32 | 0.002479   119.57 |
  33 | 0.002469   119.11 |
  34 |  0.00247   119.11 |
  35 | 0.002467   118.97 |
  36 | 0.002487   119.97 |
  37 | 0.002488   120.00 |
  38 | 0.002487   119.94 |
  39 | 0.002483   119.76 |
  40 | 0.002467   118.97 |
  41 | 0.002478   119.52 |
  42 | 0.002467   118.99 |
  43 | 0.002446   117.95 |
  44 | 0.002439   117.65 |
  45 |  0.00242   116.74 |
  46 | 0.002412   116.32 |
  47 | 0.002402   115.85 |
  48 | 0.002401   115.78 |
  49 |   0.0024   115.77 |
  50 | 0.002393   115.44 |
  51 | 0.002382   114.87 |
  52 | 0.002381   114.85 |
  53 | 0.002378   114.70 |
  54 | 0.002376   114.62 |
  55 | 0.002377   114.64 |
  56 | 0.002368   114.23 |
  57 | 0.002367   114.15 |
  58 | 0.002376   114.62 |
  59 | 0.002384   114.96 |
  60 | 0.002384   114.97 |
  61 | 0.002381   114.82 |
  62 | 0.002374   114.52 |
  63 | 0.002369   114.27 |
  64 | 0.002369   114.25 |
  65 | 0.002378   114.69 |
  66 | 0.002373   114.44 |
  67 | 0.002364   114.04 |
  68 | 0.002359   113.77 |
  69 | 0.002355   113.58 |
  70 | 0.002354   113.53 |
  71 |  0.00236   113.82 |
  72 |  0.00236   113.81 |
  73 | 0.002355   113.57 |
  74 | 0.002352   113.46 |
  75 | 0.002357   113.67 |
  76 |  0.00236   113.80 |
  77 | 0.002355   113.60 |
  78 | 0.002355   113.60 |
  79 | 0.002352   113.44 |
  80 | 0.002348   113.23 |
  81 | 0.002347   113.19 |
  82 | 0.002348   113.24 |
  83 | 0.002346   113.15 |
  84 | 0.002346   113.15 |
  85 | 0.002345   113.10 |
  86 | 0.002343   113.02 |
  87 | 0.002345   113.09 |
  88 | 0.002344   113.07 |
  89 | 0.002344   113.04 |
  90 | 0.002345   113.11 |
  91 | 0.002346   113.14 |
  92 | 0.002345   113.12 |
  93 | 0.002345   113.11 |
  94 | 0.002343   113.01 |
  95 | 0.002349   113.31 |
  96 |  0.00235   113.33 |
  97 |  0.00235   113.34 |
  98 | 0.002353   113.48 |
  99 |  0.00235   113.33 |
 100 | 0.002351   113.37 |
[1] "Random Forest variable coefficients"
                      %IncMSE IncNodePurity
graph5           1.547323e-04  1.263183e-01
graph6           5.426945e-04  2.882277e-02
graph7           1.108180e-03  1.044004e-01
graph8           0.000000e+00  3.726945e-20
graph9           9.350089e-05  4.263835e-02
graph10          0.000000e+00  7.271270e-18
graph11          1.895275e-05  7.486364e-02
graph12          5.907352e-05  4.672747e-02
graph13          4.145530e-04  5.932888e-02
graph14          7.700276e-05  2.633961e-02
graph15          1.838746e-05  1.190249e-02
graph16          4.363772e-05  3.559524e-02
graph17          3.234099e-04  9.947084e-02
graph18          8.661758e-06  1.079066e-02
graph19          9.151693e-05  4.929517e-02
graph20          1.713796e-05  2.081522e-02
graph21          2.723714e-04  1.137378e-01
graph22          1.674387e-06  1.184436e-02
graph23          7.180700e-04  1.639437e-01
graph24         -1.939958e-06  1.166667e-02
graph25         -3.868098e-06  1.931373e-02
graph26          2.908668e-06  1.521579e-04
graph27          1.088930e-03  3.229783e-02
graph28          0.000000e+00  7.033762e-20
graph29          0.000000e+00  6.938894e-20
orbit0          -7.555466e-06  1.214614e-02
orbit1           5.037407e-04  9.852995e-02
orbit2           3.772133e-05  5.395814e-02
orbit3           7.523646e-06  2.527843e-04
orbit4           3.283966e-04  6.539143e-02
orbit5           6.445102e-04  8.598061e-02
orbit6           3.391454e-05  5.491857e-02
orbit7          -2.012384e-05  2.697519e-02
orbit8           6.055363e-05  9.615385e-03
orbit9           5.701962e-05  4.354331e-02
orbit10          3.516072e-04  4.813560e-02
orbit11          4.753402e-06  4.683025e-02
orbit12          7.735868e-04  1.049804e-01
orbit13          0.000000e+00  1.211596e-19
orbit14          0.000000e+00  6.938894e-20
orbit15          1.581524e-04  5.445423e-02
orbit16          2.783554e-04  1.705058e-01
orbit17          1.623086e-04  1.214279e-01
orbit18          6.683338e-04  5.383300e-02
orbit19          5.546965e-04  7.132146e-02
orbit20          1.167296e-04  6.578855e-02
orbit21          2.865771e-04  3.101688e-02
orbit22          4.495371e-05  5.965247e-02
orbit23         -4.633030e-06  3.936881e-02
orbit24          2.407951e-04  5.798518e-02
orbit25          1.300213e-05  2.375940e-02
orbit26          1.290745e-05  1.419598e-01
orbit27          8.776602e-05  4.274657e-02
orbit28          7.919669e-04  1.165806e-01
orbit29          1.453869e-04  7.316825e-02
orbit30          8.411645e-05  2.259828e-01
orbit31          1.414255e-04  9.901408e-02
orbit32          3.154302e-04  1.254562e-02
orbit33         -8.899712e-05  1.264202e-01
orbit34          0.000000e+00  8.471617e-18
orbit35          8.473512e-04  8.301685e-02
orbit36          1.122733e-04  2.476568e-02
orbit37          3.328461e-04  2.270840e-01
orbit38          4.330340e-06  2.092865e-02
orbit39          9.327966e-04  2.228665e-02
orbit40          1.692039e-05  7.281106e-03
orbit41          4.468815e-05  9.508084e-03
orbit42          4.824625e-07  4.423416e-03
orbit43          8.658009e-06  4.444444e-03
orbit44         -6.854371e-06  1.367611e-02
orbit45          2.666874e-04  5.890261e-02
orbit46          5.809130e-04  1.615930e-01
orbit47          8.694377e-04  4.108843e-02
orbit48          4.099461e-04  1.194718e-02
orbit49          8.007117e-05  3.515152e-02
orbit50          0.000000e+00  1.578869e-20
orbit51          7.141474e-06  2.362617e-02
orbit52          7.194585e-05  7.184218e-02
orbit53          4.741001e-06  2.419363e-02
orbit54          6.489334e-05  4.599100e-02
orbit55          0.000000e+00  0.000000e+00
orbit56          1.180457e-03  1.877912e-01
orbit57          1.549640e-04  1.017571e-02
orbit58          0.000000e+00  2.303930e-21
orbit59         -3.216108e-06  3.931513e-02
orbit60          2.276828e-04  1.456101e-02
orbit61          0.000000e+00  0.000000e+00
orbit62          8.723792e-06  4.607143e-02
orbit63          0.000000e+00  3.333333e-02
orbit64          1.903424e-03  8.752445e-02
orbit65         -1.941144e-05  1.322222e-02
orbit66          2.486323e-05  1.191630e-02
orbit67          0.000000e+00  6.030875e-21
orbit68          2.563043e-03  3.390733e-02
orbit69          0.000000e+00  0.000000e+00
orbit70          0.000000e+00  1.228667e-04
orbit71          2.779124e-05  1.617209e-02
orbit72          0.000000e+00  0.000000e+00
AP               0.000000e+00  5.421011e-22
bet              4.962365e-04  3.771066e-01
ecc              0.000000e+00  1.138412e-20
eccrad           0.000000e+00  1.111111e-04
close            4.516074e-05  8.543832e-02
constraint       3.807240e-04  1.441593e-01
coreness         2.326261e-04  4.526408e-02
knn              2.198114e-04  1.295980e-01
hubscore         2.242322e-04  7.748827e-02
pagerank         5.748932e-04  3.935683e-01
trans            3.514671e-05  4.776924e-02
evcent           7.861758e-05  7.981361e-02
first            0.000000e+00  1.670986e-17
upto_second      6.439906e-06  2.150144e-02
upto_third       1.854261e-04  6.333874e-03
upto_fourth      2.669743e-04  1.534675e-01
upto_fifth       1.473945e-04  6.915903e-02
upto_sixth       1.193802e-03  8.014494e-02
second           1.492795e-04  2.777315e-02
third            2.000823e-04  3.682323e-02
fourth           3.254810e-03  1.854130e-01
fifth            2.356287e-04  2.615553e-01
sixth            1.718091e-04  1.124062e-01
ratio1           6.986250e-04  1.588841e-01
ratio2           5.501738e-04  1.618223e-01
ratio3           2.074720e-04  6.641145e-02
ratio4           4.241035e-04  1.217984e-01
ratio5           5.132960e-05  2.308169e-01
ratio6           8.026326e-04  6.193609e-02
selfinter        0.000000e+00  3.523657e-21
walktrap_vertex  0.000000e+00  2.947675e-20
bigcom1         -1.627881e-05  8.267122e-02
bigcom2          0.000000e+00  6.952446e-20
bigcom3          0.000000e+00  0.000000e+00
bigcom4          0.000000e+00  8.809143e-21
bigcom6          0.000000e+00  3.469447e-20
bigcom8         -5.472307e-06  3.706561e-02
bigcom9         -1.272475e-05  9.262780e-02
bigcom11         0.000000e+00  0.000000e+00
bigcom13         0.000000e+00  0.000000e+00
bigcom15         0.000000e+00  0.000000e+00
bigcom16         0.000000e+00  3.469447e-20
bigcom21         0.000000e+00  0.000000e+00
bigcom22         0.000000e+00  3.388132e-22
bigcom24         0.000000e+00  3.469447e-20
bigcom26         0.000000e+00  5.231275e-20
bigcom28         0.000000e+00  2.032879e-22
bigcom30         0.000000e+00  0.000000e+00
bigcom31         0.000000e+00  3.469447e-20
bigcom32         0.000000e+00  1.355253e-22
bigcom33         0.000000e+00  3.469447e-20
bigcom34         0.000000e+00  0.000000e+00
bigcom36         0.000000e+00  0.000000e+00
bigcom37         0.000000e+00  3.469447e-20
bigcom38         0.000000e+00  0.000000e+00
bigcom39         0.000000e+00  1.355253e-22
bigcom40        -4.695449e-06  2.988980e-02
bigcom43         0.000000e+00  0.000000e+00
bigcom44         0.000000e+00  0.000000e+00
bigcom46         0.000000e+00  0.000000e+00
bigcom47         0.000000e+00  0.000000e+00
bigcom49         0.000000e+00  0.000000e+00
bigcom50         0.000000e+00  0.000000e+00
bigcom51         0.000000e+00  0.000000e+00
bigcom52         0.000000e+00  0.000000e+00
bigcom54         0.000000e+00  0.000000e+00
bigcom56         0.000000e+00  0.000000e+00
bigcom62         0.000000e+00  3.469447e-20
bigcom66         0.000000e+00  0.000000e+00
bigcom68         0.000000e+00  0.000000e+00
bigcom69         0.000000e+00  0.000000e+00
bigcom71         0.000000e+00  0.000000e+00
bigcom72         0.000000e+00  0.000000e+00
bigcom73         0.000000e+00  0.000000e+00
bigcom74         0.000000e+00  0.000000e+00
bigcom75         0.000000e+00  6.938894e-20
bigcom76         0.000000e+00  3.469447e-20
bigcom77         0.000000e+00  3.469447e-20
bigcom79         0.000000e+00  0.000000e+00
bigcom80         0.000000e+00  0.000000e+00
bigcom82         0.000000e+00  0.000000e+00
bigcom83         0.000000e+00  3.469447e-20
bigcom84         0.000000e+00  0.000000e+00
bigcom85         0.000000e+00  0.000000e+00
bigcom87         0.000000e+00  0.000000e+00
bigcom89         0.000000e+00  0.000000e+00
bigcom91         0.000000e+00  0.000000e+00
bigcom92         0.000000e+00  0.000000e+00
bigcom93         0.000000e+00  0.000000e+00
bigcom96         0.000000e+00  0.000000e+00
bigcom97         0.000000e+00  1.355253e-22
bigcom98         0.000000e+00  3.469447e-20
bigcom99         0.000000e+00  0.000000e+00
bigcom101        0.000000e+00  0.000000e+00
bigcom104        0.000000e+00  0.000000e+00
bigcom106        0.000000e+00  0.000000e+00
bigcom109        0.000000e+00  0.000000e+00
bigcom113        0.000000e+00  0.000000e+00
bigcom116        0.000000e+00  0.000000e+00
bigcom120        0.000000e+00  0.000000e+00
bigcom123        0.000000e+00  3.469447e-20
bigcom126        0.000000e+00  0.000000e+00
bigcom127        0.000000e+00  3.469447e-20
bigcom137        0.000000e+00  3.469447e-20
bigcom139        0.000000e+00  0.000000e+00
bigcom140        0.000000e+00  0.000000e+00
bigcom143        0.000000e+00  0.000000e+00
bigcom145        0.000000e+00  0.000000e+00
bigcom146        0.000000e+00  0.000000e+00
bigcom147        0.000000e+00  3.469447e-20
bigcom149        0.000000e+00  0.000000e+00
bigcom153        0.000000e+00  0.000000e+00
bigcom154        0.000000e+00  0.000000e+00
bigcom156        0.000000e+00  1.040834e-19
bigcom157        0.000000e+00  0.000000e+00
bigcom158        0.000000e+00  0.000000e+00
bigcom160        0.000000e+00  0.000000e+00
bigcom161        0.000000e+00  0.000000e+00
bigcom162        0.000000e+00  3.469447e-20
bigcom164        0.000000e+00  6.938894e-20
bigcom166        0.000000e+00  0.000000e+00
bigcom167        0.000000e+00  0.000000e+00
bigcom171        0.000000e+00  0.000000e+00
bigcom173        0.000000e+00  0.000000e+00
bigcom175        0.000000e+00  0.000000e+00
bigcom176        0.000000e+00  3.469447e-20
bigcom177        0.000000e+00  3.469447e-20
bigcom178        0.000000e+00  3.469447e-20
bigcom180        0.000000e+00  0.000000e+00
bigcom181        0.000000e+00  0.000000e+00
bigcom184        0.000000e+00  0.000000e+00
bigcom186        0.000000e+00  0.000000e+00
bigcom187        0.000000e+00  0.000000e+00
bigcom189        0.000000e+00  0.000000e+00
bigcom194        0.000000e+00  0.000000e+00
bigcom195        0.000000e+00  0.000000e+00
bigcom196        0.000000e+00  0.000000e+00
bigcom204        0.000000e+00  0.000000e+00
bigcom205        0.000000e+00  6.938894e-20
bigcom212        0.000000e+00  3.469447e-20
bigcom214        0.000000e+00  0.000000e+00
bigcom222        0.000000e+00  0.000000e+00
bigcom223        0.000000e+00  0.000000e+00
bigcom226        0.000000e+00  3.469447e-20
bigcom227        0.000000e+00  3.469447e-20
bigcom229        0.000000e+00  3.469447e-20
bigcom233        0.000000e+00  3.469447e-20
bigcom236        0.000000e+00  1.355253e-22
bigcom237        0.000000e+00  3.469447e-20
bigcom246        0.000000e+00  0.000000e+00
bigcom248        0.000000e+00  0.000000e+00
bigcom249        0.000000e+00  0.000000e+00
bigcom250        0.000000e+00  0.000000e+00
bigcom254        0.000000e+00  0.000000e+00
bigcom266        0.000000e+00  3.469447e-20
bigcom269        0.000000e+00  3.469447e-20
bigcom272        0.000000e+00  0.000000e+00
bigcom274        0.000000e+00  1.355253e-22
bigcom281        0.000000e+00  0.000000e+00
bigcom291        0.000000e+00  0.000000e+00
bigcom292        0.000000e+00  3.469447e-20
bigcom295        0.000000e+00  0.000000e+00
bigcom299        0.000000e+00  0.000000e+00
bigcom301        0.000000e+00  0.000000e+00
bigcom306        0.000000e+00  0.000000e+00
bigcom309        0.000000e+00  0.000000e+00
bigcom314        0.000000e+00  0.000000e+00
bigcom321        0.000000e+00  0.000000e+00
bigcom341        0.000000e+00  3.469447e-20
bigcom350        0.000000e+00  0.000000e+00
bigcom353        0.000000e+00  0.000000e+00
bigcom359        0.000000e+00  0.000000e+00
bigcom363        0.000000e+00  0.000000e+00
bigcom365        0.000000e+00  7.806256e-20
bigcom385        0.000000e+00  0.000000e+00
bigcom386        0.000000e+00  3.469447e-20
bigcom408        0.000000e+00  0.000000e+00
bigcom412        0.000000e+00  6.938894e-20
bigcom480        0.000000e+00  0.000000e+00
spin_vertex      5.970139e-04  1.088770e-01
membership_s1    6.929407e-05  9.186468e-05
membership_s3    0.000000e+00  0.000000e+00
membership_s4    0.000000e+00  3.589474e-02
membership_s5    1.559911e-05  1.713228e-03
membership_s6    0.000000e+00  5.204170e-20
membership_s7    0.000000e+00  6.776264e-23
membership_s8    0.000000e+00  0.000000e+00
membership_s9    0.000000e+00  0.000000e+00
membership_s11   0.000000e+00  0.000000e+00
membership_s12   0.000000e+00  0.000000e+00
membership_s14   0.000000e+00  0.000000e+00
membership_s15  -1.531885e-05  2.455406e-02
membership_s16   0.000000e+00  0.000000e+00
membership_s17   0.000000e+00  3.469447e-20
membership_s18   0.000000e+00  6.776264e-23
membership_s20   0.000000e+00  3.469447e-20
membership_s21   9.404643e-07  6.766176e-02
membership_s22   0.000000e+00  0.000000e+00
membership_s24  -8.597904e-06  1.030576e-01
membership_s25   0.000000e+00  0.000000e+00
membership_s26   0.000000e+00  8.131516e-22
membership_s27   0.000000e+00  8.131516e-22
membership_s28   0.000000e+00  0.000000e+00
membership_s30   1.309559e-06  1.361053e-02
membership_s31   4.237193e-05  3.676437e-03
membership_s32  -1.626368e-05  3.942072e-02
membership_s33   0.000000e+00  0.000000e+00
membership_s36  -8.755225e-06  2.648810e-02
membership_s37   0.000000e+00  6.776264e-23
V1               4.439983e-05  1.849412e-01
V2               1.363039e-03  2.526047e-01
pdi              0.000000e+00  3.699840e-20
adhesion         3.802110e-03  1.184746e-01
cohesion         3.108580e-03  1.271761e-01
inner            1.884296e-03  1.064490e-01
outer            3.015704e-05  2.688936e-01
ioratio          1.285013e-03  1.358856e-01
comsize          1.189346e-03  4.058271e-01
[1] "Dataset: low_CT Model GLM, run: 7 of 10 2015-06-18 12:10:45"
[1] "glmnet variable coefficients"
                         [,1]          [,2]
(Intercept)     -6.174427e+00 -7.445163e+00
graph0           9.854412e-40  2.949629e-02
graph1          -2.042911e-43 -2.047784e-05
graph2           1.971536e-39  3.292451e-02
graph3           2.643430e-44 -5.430110e-09
graph4          -5.135570e-46 -2.584820e-08
graph5           9.632518e-42 -2.376832e-04
graph6           1.802192e-43  1.979063e-06
graph7           3.527879e-41 -3.763221e-04
graph8           3.606284e-39  3.780797e-02
graph9           8.399854e-46  3.071783e-08
graph10         -1.512958e-47 -1.167501e-09
graph11         -7.887853e-49 -3.403967e-11
graph12          6.333590e-46 -3.035791e-08
graph13          4.269211e-44  1.102139e-06
graph14         -6.095427e-47 -4.987377e-09
graph15          9.123507e-43 -9.051106e-06
graph16         -2.264775e-45 -3.695985e-07
graph17          7.078606e-45  2.296037e-08
graph18          9.464590e-43 -2.108244e-05
graph19          4.262264e-44 -6.566549e-06
graph20         -4.738076e-44 -7.127459e-05
graph21          1.242370e-42 -1.397189e-05
graph22          2.970549e-43 -5.138099e-05
graph23          1.135241e-43  6.151479e-06
graph24          3.370325e-42  3.892073e-05
graph25          1.125549e-41 -5.877767e-04
graph26          1.405303e-41  2.653345e-04
graph27          4.891877e-40  1.511988e-02
graph28          1.137939e-41 -8.449384e-03
graph29         -1.751215e-39 -5.105915e-01
orbit0           9.854412e-40  2.966207e-02
orbit1          -2.114227e-43 -2.027661e-05
orbit2           4.014393e-40  1.225603e-02
orbit3           1.971536e-39  3.323324e-02
orbit4           2.771135e-44  5.991179e-09
orbit5           2.475702e-43  1.341050e-06
orbit6          -5.135617e-46 -2.549625e-08
orbit7           3.614994e-40  1.185274e-02
orbit8           9.632518e-42 -2.290740e-04
orbit9          -9.456846e-44 -7.179222e-06
orbit10          2.050045e-42  5.704399e-05
orbit11          1.465291e-39 -1.304678e-02
orbit12          3.500455e-41 -3.911649e-04
orbit13          2.455650e-39  8.596620e-02
orbit14          3.606284e-39  3.783656e-02
orbit15          9.070692e-46  1.283621e-08
orbit16          3.076673e-44  1.006218e-06
orbit17          4.437036e-45  7.613693e-07
orbit18          2.170256e-46 -1.914586e-08
orbit19         -1.862858e-47 -1.111503e-09
orbit20          2.694335e-48 -9.794197e-09
orbit21          2.443797e-43  5.528707e-06
orbit22         -7.887853e-49 -3.377885e-11
orbit23          1.779532e-40 -4.774698e-02
orbit24         -4.362965e-46 -1.352738e-07
orbit25          8.262135e-45  5.619356e-07
orbit26          1.891440e-42  8.975721e-05
orbit27          4.007734e-44  1.597151e-06
orbit28          1.643539e-43  1.019798e-05
orbit29          1.624669e-43  2.191382e-06
orbit30          9.274861e-43 -1.134213e-05
orbit31         -1.637177e-46 -9.569388e-09
orbit32          1.743060e-45  6.406207e-08
orbit33          3.281622e-39  1.712651e-01
orbit34          9.123507e-43 -9.579199e-06
orbit35         -4.404343e-45 -6.656146e-07
orbit36          1.861040e-43 -5.595475e-06
orbit37         -1.257157e-45 -2.419677e-07
orbit38          3.028668e-42 -5.774845e-04
orbit39         -7.046466e-45  2.367615e-07
orbit40          2.457367e-44 -1.833274e-07
orbit41          6.535700e-42  2.638636e-04
orbit42          3.929035e-39  6.902907e-02
orbit43          9.463494e-43 -2.171255e-05
orbit44          8.158589e-39  3.814524e-01
orbit45          4.091210e-45 -8.350355e-06
orbit46          8.570107e-43 -2.254081e-06
orbit47          3.335231e-41  1.689741e-03
orbit48          5.441849e-43 -1.091095e-04
orbit49         -4.500770e-44 -7.135689e-05
orbit50         -3.008798e-41 -6.660095e-03
orbit51          2.663932e-44 -1.482604e-04
orbit52          3.463520e-42  1.122816e-04
orbit53          3.846125e-41 -8.003837e-04
orbit54          2.970746e-43 -5.168305e-05
orbit55         -1.361998e-39 -5.542188e-01
orbit56          2.183697e-44  5.207080e-06
orbit57          7.421305e-42  6.912436e-05
orbit58         -1.129714e-39 -3.614514e-01
orbit59          3.542457e-42  5.271851e-05
orbit60          3.183960e-41 -2.959838e-03
orbit61         -1.580229e-39 -5.889890e-01
orbit62          2.888599e-42 -1.299844e-03
orbit63         -6.338609e-42 -1.040487e-02
orbit64          2.923678e-40  1.667636e-02
orbit65          1.376535e-41  1.508543e-04
orbit66          8.544357e-41  3.320693e-03
orbit67         -1.432389e-39 -5.319503e-01
orbit68          4.913944e-40  1.515414e-02
orbit69         -2.102356e-39 -1.539772e+00
orbit70          5.034871e-42 -8.877319e-03
orbit71          1.183595e-38  5.420100e-01
orbit72         -1.751215e-39 -5.108118e-01
AP              -2.165454e-39 -2.472254e-01
bet             -4.268975e-44 -5.638732e-06
ecc              3.464991e-40  3.016556e-02
eccrad           2.078995e-39  1.807205e-01
close            1.775924e-39  1.086456e-01
constraint      -2.808781e-39 -8.824542e-02
coreness         6.441647e-40 -1.525711e-02
knn             -1.352484e-42 -3.966006e-05
hubscore         1.183682e-38 -1.335151e+00
pagerank        -5.710199e-39 -3.250196e-01
trans            2.694597e-39  2.104495e-02
evcent           1.171583e-38 -1.281780e+00
first            9.854412e-40  2.934198e-02
upto_second     -2.794274e-43 -2.120619e-05
upto_third       6.072475e-44  4.112027e-06
upto_fourth     -1.012726e-44 -1.246051e-06
upto_fifth      -1.894199e-43 -3.089473e-05
upto_sixth       1.959120e-43  5.460178e-05
second          -2.834599e-43 -2.133023e-05
third            1.139141e-43  7.896089e-06
fourth          -1.487290e-43 -1.088655e-05
fifth           -2.796019e-44 -5.216556e-06
sixth            3.519336e-43  6.218469e-05
ratio1          -1.390035e-42 -3.953673e-05
ratio2          -3.883404e-42 -5.000576e-04
ratio3          -5.200045e-42 -1.162272e-03
ratio4          -8.156295e-43 -4.357012e-05
ratio5          -2.255451e-42 -1.222043e-04
ratio6          -8.003714e-44 -6.240190e-05
selfinter       -2.310224e-39 -3.451438e-01
walktrap_vertex  4.055709e-40 -1.329719e-01
bigcom1          2.780084e-39  2.346629e-01
bigcom2         -2.100002e-39 -2.949746e-01
bigcom3         -2.136215e-39 -3.627016e-01
bigcom4         -1.371308e-39 -1.768833e-01
bigcom6         -2.099331e-39 -1.761223e-01
bigcom8          8.554476e-39  5.460632e-01
bigcom9          3.172348e-38  1.125064e+00
bigcom11        -2.102019e-39 -2.348879e-01
bigcom13        -2.104377e-39 -3.852250e-01
bigcom15        -2.105727e-39 -2.768590e-01
bigcom16        -2.100674e-39 -2.335564e-01
bigcom21        -2.113522e-39 -3.037013e-01
bigcom22        -2.127562e-39 -2.949754e-01
bigcom24        -2.099666e-39 -1.304190e-01
bigcom26        -2.107755e-39 -3.101416e-01
bigcom28        -2.132399e-39 -2.660262e-01
bigcom30        -2.110804e-39 -2.464605e-01
bigcom31        -2.098995e-39 -3.068640e-01
bigcom32        -2.102692e-39 -2.584200e-01
bigcom33        -2.098995e-39 -1.275948e-01
bigcom34        -2.099666e-39 -3.912892e-01
bigcom36        -2.101346e-39 -2.229928e-01
bigcom37        -2.099666e-39 -2.338542e-01
bigcom38        -2.102692e-39 -4.449368e-01
bigcom39        -2.102356e-39 -3.283627e-01
bigcom40         4.011021e-39  1.522799e-01
bigcom43        -2.100674e-39 -1.329129e-01
bigcom44        -2.123777e-39 -1.221897e-01
bigcom46        -2.102019e-39 -1.777868e-01
bigcom47        -2.101010e-39 -4.068120e-01
bigcom49        -2.101010e-39 -4.507693e-01
bigcom50        -2.101683e-39 -2.632365e-01
bigcom51        -2.100002e-39 -2.854003e-01
bigcom52        -2.099331e-39 -1.781413e-01
bigcom54        -2.100002e-39 -2.481478e-01
bigcom56        -2.100338e-39 -1.477981e-01
bigcom62        -2.099666e-39 -2.532017e-01
bigcom66        -2.099666e-39 -2.304360e-01
bigcom68        -2.099331e-39 -1.393495e-01
bigcom69        -2.101683e-39 -3.070841e-01
bigcom71        -2.103366e-39 -2.193064e-01
bigcom72        -2.100338e-39 -2.587411e-01
bigcom73        -2.100002e-39 -2.713084e-01
bigcom74        -2.100674e-39 -2.474744e-01
bigcom75        -2.099331e-39 -2.904811e-01
bigcom76        -2.099331e-39 -1.199096e-01
bigcom77        -2.099666e-39 -3.863246e-01
bigcom79        -2.099666e-39 -2.234228e-01
bigcom80        -2.100002e-39 -2.833459e-01
bigcom82        -2.100674e-39 -2.947259e-01
bigcom83        -2.099666e-39 -1.307573e-01
bigcom84        -2.099666e-39 -3.620276e-01
bigcom85        -2.101010e-39 -7.695225e-01
bigcom87        -2.100674e-39 -2.829118e-01
bigcom89        -2.100002e-39 -1.965894e-01
bigcom91        -2.099666e-39 -2.389614e-01
bigcom92        -2.102356e-39 -3.592467e-01
bigcom93        -2.100002e-39 -2.341299e-01
bigcom96        -2.099331e-39 -1.736608e-01
bigcom97        -2.101346e-39 -3.938287e-01
bigcom98        -2.100338e-39 -3.525183e-01
bigcom99        -2.100338e-39 -6.731958e-01
bigcom101       -2.101010e-39 -1.582331e+00
bigcom104       -2.101683e-39 -1.419497e-01
bigcom106       -2.100338e-39 -2.660793e-01
bigcom109       -2.100338e-39 -4.284814e-01
bigcom113       -2.100674e-39 -5.109705e-01
bigcom116       -2.102356e-39 -5.564527e-01
bigcom120       -2.099666e-39 -2.669650e-01
bigcom123       -2.100338e-39 -1.865013e-01
bigcom126       -2.099666e-39 -4.080408e-01
bigcom127       -2.099331e-39 -2.324381e-01
bigcom137       -2.100338e-39 -2.594882e-01
bigcom139       -2.099666e-39 -2.071456e-01
bigcom140       -2.099666e-39 -9.140837e-02
bigcom143       -2.100338e-39 -2.262355e-01
bigcom145       -2.099331e-39 -2.168493e-01
bigcom146       -2.100002e-39 -1.270039e-01
bigcom147       -2.100338e-39 -2.859778e-01
bigcom149       -2.098995e-39 -1.388544e+00
bigcom153       -2.101010e-39 -2.158236e-01
bigcom154       -2.102356e-39 -1.554939e-01
bigcom156       -2.099666e-39 -2.620077e-01
bigcom157       -2.099666e-39 -3.170166e-01
bigcom158       -2.099666e-39 -5.479300e-01
bigcom160       -2.100338e-39 -2.029521e-01
bigcom161       -2.099666e-39 -4.727792e-01
bigcom162       -2.099666e-39 -3.507917e-01
bigcom164       -2.099666e-39 -2.632085e-01
bigcom166       -2.101346e-39 -1.478160e-01
bigcom167       -2.102019e-39 -2.833979e-01
bigcom171       -2.098995e-39 -1.774300e-01
bigcom173       -2.100002e-39 -1.808224e-01
bigcom175       -2.099666e-39 -1.009030e-01
bigcom176       -2.100002e-39 -7.133621e-01
bigcom177       -2.099666e-39 -4.018943e-01
bigcom178       -2.100338e-39 -2.752244e-01
bigcom180       -2.099666e-39 -6.908751e-01
bigcom181       -2.100338e-39 -2.647263e-01
bigcom184       -2.098995e-39 -2.742155e-02
bigcom186       -2.099666e-39 -7.495939e-01
bigcom187       -2.099666e-39 -2.641457e-01
bigcom189       -2.100674e-39 -7.141919e-01
bigcom194       -2.100002e-39 -2.469107e-01
bigcom195       -2.100002e-39 -3.342559e-01
bigcom196       -2.098995e-39 -7.108741e-01
bigcom204       -2.101683e-39 -2.337880e-01
bigcom205       -2.100002e-39 -4.138356e-01
bigcom212       -2.100002e-39 -5.130579e-01
bigcom214       -2.100674e-39 -1.418775e-01
bigcom222       -2.099666e-39 -6.295124e-01
bigcom223        0.000000e+00  0.000000e+00
bigcom226       -2.099666e-39 -2.509911e-01
bigcom227       -2.099666e-39 -1.449430e-01
bigcom229       -2.099666e-39 -2.037803e-01
bigcom233       -2.099331e-39 -2.920496e-01
bigcom236       -2.100002e-39 -2.082285e-01
bigcom237       -2.098995e-39 -1.219616e-01
bigcom246       -2.100002e-39 -3.751455e-01
bigcom248       -2.100674e-39 -6.643510e-01
bigcom249       -2.099331e-39 -2.659463e-01
bigcom250       -2.099331e-39 -6.383730e-02
bigcom254       -2.100002e-39 -3.292479e-01
bigcom266       -2.099331e-39 -2.434900e-01
bigcom269       -2.100674e-39 -1.719789e-01
bigcom272       -2.099666e-39 -3.692631e-01
bigcom274       -2.103366e-39 -1.420242e-01
bigcom281       -2.099331e-39 -3.896178e-01
bigcom291       -2.098995e-39 -3.428166e-01
bigcom292       -2.099331e-39 -2.180761e-01
bigcom295       -2.098995e-39 -2.458720e-01
bigcom299       -2.099331e-39 -2.592822e-01
bigcom301       -2.100338e-39 -1.922578e-01
bigcom306       -2.100002e-39 -3.293439e-01
bigcom309       -2.101010e-39 -3.248516e-01
bigcom314       -2.099331e-39 -2.101119e-01
bigcom321       -2.102019e-39 -3.120829e-01
bigcom341       -2.099666e-39 -1.813539e-01
bigcom350       -2.099331e-39 -1.320434e+00
bigcom353       -2.099666e-39 -2.635176e-01
bigcom359       -2.099666e-39 -1.724573e-01
bigcom363       -2.099666e-39 -1.065492e+00
bigcom365       -2.099331e-39 -2.337930e-01
bigcom385       -2.100002e-39 -2.301439e-01
bigcom386       -2.099331e-39 -1.103460e-01
bigcom408       -2.101346e-39 -1.365984e-01
bigcom412       -2.099666e-39 -3.003810e-01
bigcom480       -2.100338e-39 -1.519034e-01
spin_vertex     -1.949162e-39  1.210378e-01
membership_s1   -7.978657e-40  1.816986e-02
membership_s3   -2.105389e-39 -2.262105e-01
membership_s4    2.530909e-39  1.314290e-01
membership_s5    1.204225e-40  7.576854e-02
membership_s6   -2.404122e-39 -1.760191e-01
membership_s7   -2.218502e-39 -3.236812e-01
membership_s8   -2.102356e-39 -1.854599e-01
membership_s9   -2.104040e-39 -2.648023e-01
membership_s11  -2.101010e-39 -3.227068e-01
membership_s12  -2.101346e-39 -2.351412e-01
membership_s14  -2.100338e-39 -6.166561e-01
membership_s15   7.046227e-39  7.055657e-01
membership_s16  -2.102356e-39 -3.262758e-01
membership_s17  -2.101010e-39 -1.893701e-01
membership_s18  -2.112842e-39 -2.168616e-01
membership_s20  -2.100674e-39 -2.052702e-01
membership_s21   5.852236e-39  6.616882e-01
membership_s22  -2.105052e-39 -2.617454e-01
membership_s24   5.417391e-38  1.932440e+00
membership_s25  -2.102019e-39 -2.226979e-01
membership_s26  -2.103703e-39 -1.774774e-01
membership_s27  -2.240838e-39 -2.585225e-01
membership_s28  -2.104040e-39 -1.726344e-01
membership_s30  -8.993628e-40 -3.680056e-02
membership_s31   3.874235e-39  3.710657e-01
membership_s32   8.169020e-40  1.470739e-01
membership_s33  -2.100338e-39 -2.082979e-01
membership_s36  -1.003284e-39 -1.045868e-01
membership_s37  -2.123090e-39 -2.071272e-01
V1               2.151319e-39  6.695662e-02
V2               2.701662e-39  3.407102e-01
pdi             -9.292091e-36 -9.807249e+02
adhesion        -1.105171e-43 -4.209052e-06
cohesion         2.210543e-43  8.383461e-06
inner            1.338252e-43  1.198807e-05
outer            1.522352e-43  7.734366e-06
ioratio          7.292645e-40 -3.268690e-01
comsize          1.885895e-43 -3.874776e-05
[1] "Dataset: low_CT Model GBM, run: 8 of 10 2015-06-18 12:11:54"
Iter   TrainDeviance   ValidDeviance   StepSize   Improve
     1        0.0941            -nan     0.0100    0.0001

[1] "GBM variable coefficients"
                            var    rel.inf
graph1                   graph1 27.5239819
fifth                     fifth 14.8819434
pagerank               pagerank 10.2905303
orbit26                 orbit26 10.1732357
orbit56                 orbit56  9.7372577
bigcom1                 bigcom1  8.2571946
fourth                   fourth  7.5957468
graph9                   graph9  7.2250452
orbit33                 orbit33  1.9559843
orbit64                 orbit64  1.6905431
spin_vertex         spin_vertex  0.5338339
membership_s5     membership_s5  0.1347031
graph0                   graph0  0.0000000
graph2                   graph2  0.0000000
graph3                   graph3  0.0000000
graph4                   graph4  0.0000000
graph5                   graph5  0.0000000
graph6                   graph6  0.0000000
graph7                   graph7  0.0000000
graph8                   graph8  0.0000000
graph10                 graph10  0.0000000
graph11                 graph11  0.0000000
graph12                 graph12  0.0000000
graph13                 graph13  0.0000000
graph14                 graph14  0.0000000
graph15                 graph15  0.0000000
graph16                 graph16  0.0000000
graph17                 graph17  0.0000000
graph18                 graph18  0.0000000
graph19                 graph19  0.0000000
graph20                 graph20  0.0000000
graph21                 graph21  0.0000000
graph22                 graph22  0.0000000
graph23                 graph23  0.0000000
graph24                 graph24  0.0000000
graph25                 graph25  0.0000000
graph26                 graph26  0.0000000
graph27                 graph27  0.0000000
graph28                 graph28  0.0000000
graph29                 graph29  0.0000000
orbit0                   orbit0  0.0000000
orbit1                   orbit1  0.0000000
orbit2                   orbit2  0.0000000
orbit3                   orbit3  0.0000000
orbit4                   orbit4  0.0000000
orbit5                   orbit5  0.0000000
orbit6                   orbit6  0.0000000
orbit7                   orbit7  0.0000000
orbit8                   orbit8  0.0000000
orbit9                   orbit9  0.0000000
orbit10                 orbit10  0.0000000
orbit11                 orbit11  0.0000000
orbit12                 orbit12  0.0000000
orbit13                 orbit13  0.0000000
orbit14                 orbit14  0.0000000
orbit15                 orbit15  0.0000000
orbit16                 orbit16  0.0000000
orbit17                 orbit17  0.0000000
orbit18                 orbit18  0.0000000
orbit19                 orbit19  0.0000000
orbit20                 orbit20  0.0000000
orbit21                 orbit21  0.0000000
orbit22                 orbit22  0.0000000
orbit23                 orbit23  0.0000000
orbit24                 orbit24  0.0000000
orbit25                 orbit25  0.0000000
orbit27                 orbit27  0.0000000
orbit28                 orbit28  0.0000000
orbit29                 orbit29  0.0000000
orbit30                 orbit30  0.0000000
orbit31                 orbit31  0.0000000
orbit32                 orbit32  0.0000000
orbit34                 orbit34  0.0000000
orbit35                 orbit35  0.0000000
orbit36                 orbit36  0.0000000
orbit37                 orbit37  0.0000000
orbit38                 orbit38  0.0000000
orbit39                 orbit39  0.0000000
orbit40                 orbit40  0.0000000
orbit41                 orbit41  0.0000000
orbit42                 orbit42  0.0000000
orbit43                 orbit43  0.0000000
orbit44                 orbit44  0.0000000
orbit45                 orbit45  0.0000000
orbit46                 orbit46  0.0000000
orbit47                 orbit47  0.0000000
orbit48                 orbit48  0.0000000
orbit49                 orbit49  0.0000000
orbit50                 orbit50  0.0000000
orbit51                 orbit51  0.0000000
orbit52                 orbit52  0.0000000
orbit53                 orbit53  0.0000000
orbit54                 orbit54  0.0000000
orbit55                 orbit55  0.0000000
orbit57                 orbit57  0.0000000
orbit58                 orbit58  0.0000000
orbit59                 orbit59  0.0000000
orbit60                 orbit60  0.0000000
orbit61                 orbit61  0.0000000
orbit62                 orbit62  0.0000000
orbit63                 orbit63  0.0000000
orbit65                 orbit65  0.0000000
orbit66                 orbit66  0.0000000
orbit67                 orbit67  0.0000000
orbit68                 orbit68  0.0000000
orbit69                 orbit69  0.0000000
orbit70                 orbit70  0.0000000
orbit71                 orbit71  0.0000000
orbit72                 orbit72  0.0000000
AP                           AP  0.0000000
bet                         bet  0.0000000
ecc                         ecc  0.0000000
eccrad                   eccrad  0.0000000
close                     close  0.0000000
constraint           constraint  0.0000000
coreness               coreness  0.0000000
knn                         knn  0.0000000
hubscore               hubscore  0.0000000
trans                     trans  0.0000000
evcent                   evcent  0.0000000
first                     first  0.0000000
upto_second         upto_second  0.0000000
upto_third           upto_third  0.0000000
upto_fourth         upto_fourth  0.0000000
upto_fifth           upto_fifth  0.0000000
upto_sixth           upto_sixth  0.0000000
second                   second  0.0000000
third                     third  0.0000000
sixth                     sixth  0.0000000
ratio1                   ratio1  0.0000000
ratio2                   ratio2  0.0000000
ratio3                   ratio3  0.0000000
ratio4                   ratio4  0.0000000
ratio5                   ratio5  0.0000000
ratio6                   ratio6  0.0000000
selfinter             selfinter  0.0000000
walktrap_vertex walktrap_vertex  0.0000000
bigcom2                 bigcom2  0.0000000
bigcom3                 bigcom3  0.0000000
bigcom4                 bigcom4  0.0000000
bigcom6                 bigcom6  0.0000000
bigcom8                 bigcom8  0.0000000
bigcom9                 bigcom9  0.0000000
bigcom11               bigcom11  0.0000000
bigcom13               bigcom13  0.0000000
bigcom15               bigcom15  0.0000000
bigcom16               bigcom16  0.0000000
bigcom21               bigcom21  0.0000000
bigcom22               bigcom22  0.0000000
bigcom24               bigcom24  0.0000000
bigcom26               bigcom26  0.0000000
bigcom28               bigcom28  0.0000000
bigcom30               bigcom30  0.0000000
bigcom31               bigcom31  0.0000000
bigcom32               bigcom32  0.0000000
bigcom33               bigcom33  0.0000000
bigcom34               bigcom34  0.0000000
bigcom36               bigcom36  0.0000000
bigcom37               bigcom37  0.0000000
bigcom38               bigcom38  0.0000000
bigcom39               bigcom39  0.0000000
bigcom40               bigcom40  0.0000000
bigcom43               bigcom43  0.0000000
bigcom44               bigcom44  0.0000000
bigcom46               bigcom46  0.0000000
bigcom47               bigcom47  0.0000000
bigcom49               bigcom49  0.0000000
bigcom50               bigcom50  0.0000000
bigcom51               bigcom51  0.0000000
bigcom52               bigcom52  0.0000000
bigcom54               bigcom54  0.0000000
bigcom56               bigcom56  0.0000000
bigcom62               bigcom62  0.0000000
bigcom66               bigcom66  0.0000000
bigcom68               bigcom68  0.0000000
bigcom69               bigcom69  0.0000000
bigcom71               bigcom71  0.0000000
bigcom72               bigcom72  0.0000000
bigcom73               bigcom73  0.0000000
bigcom74               bigcom74  0.0000000
bigcom75               bigcom75  0.0000000
bigcom76               bigcom76  0.0000000
bigcom77               bigcom77  0.0000000
bigcom79               bigcom79  0.0000000
bigcom80               bigcom80  0.0000000
bigcom82               bigcom82  0.0000000
bigcom83               bigcom83  0.0000000
bigcom84               bigcom84  0.0000000
bigcom85               bigcom85  0.0000000
bigcom87               bigcom87  0.0000000
bigcom89               bigcom89  0.0000000
bigcom91               bigcom91  0.0000000
bigcom92               bigcom92  0.0000000
bigcom93               bigcom93  0.0000000
bigcom96               bigcom96  0.0000000
bigcom97               bigcom97  0.0000000
bigcom98               bigcom98  0.0000000
bigcom99               bigcom99  0.0000000
bigcom101             bigcom101  0.0000000
bigcom104             bigcom104  0.0000000
bigcom106             bigcom106  0.0000000
bigcom109             bigcom109  0.0000000
bigcom113             bigcom113  0.0000000
bigcom116             bigcom116  0.0000000
bigcom120             bigcom120  0.0000000
bigcom123             bigcom123  0.0000000
bigcom126             bigcom126  0.0000000
bigcom127             bigcom127  0.0000000
bigcom137             bigcom137  0.0000000
bigcom139             bigcom139  0.0000000
bigcom140             bigcom140  0.0000000
bigcom143             bigcom143  0.0000000
bigcom145             bigcom145  0.0000000
bigcom146             bigcom146  0.0000000
bigcom147             bigcom147  0.0000000
bigcom149             bigcom149  0.0000000
bigcom153             bigcom153  0.0000000
bigcom154             bigcom154  0.0000000
bigcom156             bigcom156  0.0000000
bigcom157             bigcom157  0.0000000
bigcom158             bigcom158  0.0000000
bigcom160             bigcom160  0.0000000
bigcom161             bigcom161  0.0000000
bigcom162             bigcom162  0.0000000
bigcom164             bigcom164  0.0000000
bigcom166             bigcom166  0.0000000
bigcom167             bigcom167  0.0000000
bigcom171             bigcom171  0.0000000
bigcom173             bigcom173  0.0000000
bigcom175             bigcom175  0.0000000
bigcom176             bigcom176  0.0000000
bigcom177             bigcom177  0.0000000
bigcom178             bigcom178  0.0000000
bigcom180             bigcom180  0.0000000
bigcom181             bigcom181  0.0000000
bigcom184             bigcom184  0.0000000
bigcom186             bigcom186  0.0000000
bigcom187             bigcom187  0.0000000
bigcom189             bigcom189  0.0000000
bigcom194             bigcom194  0.0000000
bigcom195             bigcom195  0.0000000
bigcom196             bigcom196  0.0000000
bigcom204             bigcom204  0.0000000
bigcom205             bigcom205  0.0000000
bigcom212             bigcom212  0.0000000
bigcom214             bigcom214  0.0000000
bigcom222             bigcom222  0.0000000
bigcom223             bigcom223  0.0000000
bigcom226             bigcom226  0.0000000
bigcom227             bigcom227  0.0000000
bigcom229             bigcom229  0.0000000
bigcom233             bigcom233  0.0000000
bigcom236             bigcom236  0.0000000
bigcom237             bigcom237  0.0000000
bigcom246             bigcom246  0.0000000
bigcom248             bigcom248  0.0000000
bigcom249             bigcom249  0.0000000
bigcom250             bigcom250  0.0000000
bigcom254             bigcom254  0.0000000
bigcom266             bigcom266  0.0000000
bigcom269             bigcom269  0.0000000
bigcom272             bigcom272  0.0000000
bigcom274             bigcom274  0.0000000
bigcom281             bigcom281  0.0000000
bigcom291             bigcom291  0.0000000
bigcom292             bigcom292  0.0000000
bigcom295             bigcom295  0.0000000
bigcom299             bigcom299  0.0000000
bigcom301             bigcom301  0.0000000
bigcom306             bigcom306  0.0000000
bigcom309             bigcom309  0.0000000
bigcom314             bigcom314  0.0000000
bigcom321             bigcom321  0.0000000
bigcom341             bigcom341  0.0000000
bigcom350             bigcom350  0.0000000
bigcom353             bigcom353  0.0000000
bigcom359             bigcom359  0.0000000
bigcom363             bigcom363  0.0000000
bigcom365             bigcom365  0.0000000
bigcom385             bigcom385  0.0000000
bigcom386             bigcom386  0.0000000
bigcom408             bigcom408  0.0000000
bigcom412             bigcom412  0.0000000
bigcom480             bigcom480  0.0000000
membership_s1     membership_s1  0.0000000
membership_s3     membership_s3  0.0000000
membership_s4     membership_s4  0.0000000
membership_s6     membership_s6  0.0000000
membership_s7     membership_s7  0.0000000
membership_s8     membership_s8  0.0000000
membership_s9     membership_s9  0.0000000
membership_s11   membership_s11  0.0000000
membership_s12   membership_s12  0.0000000
membership_s14   membership_s14  0.0000000
membership_s15   membership_s15  0.0000000
membership_s16   membership_s16  0.0000000
membership_s17   membership_s17  0.0000000
membership_s18   membership_s18  0.0000000
membership_s20   membership_s20  0.0000000
membership_s21   membership_s21  0.0000000
membership_s22   membership_s22  0.0000000
membership_s24   membership_s24  0.0000000
membership_s25   membership_s25  0.0000000
membership_s26   membership_s26  0.0000000
membership_s27   membership_s27  0.0000000
membership_s28   membership_s28  0.0000000
membership_s30   membership_s30  0.0000000
membership_s31   membership_s31  0.0000000
membership_s32   membership_s32  0.0000000
membership_s33   membership_s33  0.0000000
membership_s36   membership_s36  0.0000000
membership_s37   membership_s37  0.0000000
V1                           V1  0.0000000
V2                           V2  0.0000000
pdi                         pdi  0.0000000
adhesion               adhesion  0.0000000
cohesion               cohesion  0.0000000
inner                     inner  0.0000000
outer                     outer  0.0000000
ioratio                 ioratio  0.0000000
comsize                 comsize  0.0000000
[1] "Dataset: low_CT Model RF, run: 8 of 10 2015-06-18 12:11:55"
     |      Out-of-bag   |
Tree |      MSE  %Var(y) |
   1 | 0.004873   217.91 |
   2 | 0.004153   185.68 |
   3 | 0.004083   182.57 |
   4 | 0.003693   165.13 |
   5 |  0.00361   161.42 |
   6 | 0.003504   156.70 |
   7 | 0.003563   159.30 |
   8 | 0.003252   145.42 |
   9 | 0.003032   135.56 |
  10 | 0.003021   135.10 |
  11 | 0.003062   136.91 |
  12 | 0.002922   130.66 |
  13 | 0.002841   127.05 |
  14 | 0.002833   126.67 |
  15 | 0.002811   125.71 |
  16 | 0.002823   126.23 |
  17 | 0.002839   126.93 |
  18 | 0.002793   124.91 |
  19 | 0.002818   125.99 |
  20 | 0.002812   125.74 |
  21 | 0.002781   124.35 |
  22 | 0.002783   124.44 |
  23 | 0.002778   124.23 |
  24 | 0.002786   124.55 |
  25 | 0.002789   124.69 |
  26 | 0.002793   124.91 |
  27 | 0.002769   123.81 |
  28 | 0.002772   123.95 |
  29 | 0.002724   121.79 |
  30 | 0.002724   121.81 |
  31 | 0.002707   121.06 |
  32 | 0.002702   120.82 |
  33 | 0.002704   120.93 |
  34 | 0.002713   121.31 |
  35 | 0.002711   121.20 |
  36 | 0.002681   119.87 |
  37 | 0.002664   119.10 |
  38 | 0.002674   119.58 |
  39 | 0.002659   118.90 |
  40 | 0.002657   118.79 |
  41 | 0.002654   118.68 |
  42 |  0.00266   118.92 |
  43 | 0.002654   118.67 |
  44 | 0.002663   119.06 |
  45 | 0.002656   118.77 |
  46 | 0.002665   119.18 |
  47 | 0.002657   118.81 |
  48 | 0.002656   118.77 |
  49 | 0.002649   118.45 |
  50 | 0.002648   118.41 |
  51 | 0.002645   118.27 |
  52 | 0.002644   118.22 |
  53 |  0.00264   118.05 |
  54 | 0.002635   117.83 |
  55 | 0.002641   118.10 |
  56 | 0.002639   118.00 |
  57 | 0.002636   117.87 |
  58 | 0.002631   117.65 |
  59 | 0.002623   117.29 |
  60 | 0.002622   117.24 |
  61 | 0.002618   117.07 |
  62 |  0.00261   116.72 |
  63 | 0.002606   116.55 |
  64 | 0.002601   116.29 |
  65 | 0.002597   116.14 |
  66 | 0.002587   115.65 |
  67 | 0.002583   115.48 |
  68 | 0.002586   115.62 |
  69 | 0.002582   115.47 |
  70 | 0.002575   115.12 |
  71 | 0.002569   114.86 |
  72 | 0.002569   114.87 |
  73 |  0.00257   114.93 |
  74 | 0.002569   114.88 |
  75 | 0.002577   115.25 |
  76 | 0.002578   115.27 |
  77 | 0.002569   114.89 |
  78 | 0.002571   114.96 |
  79 | 0.002571   114.98 |
  80 | 0.002568   114.85 |
  81 | 0.002571   114.98 |
  82 | 0.002568   114.82 |
  83 | 0.002561   114.52 |
  84 | 0.002553   114.16 |
  85 | 0.002551   114.08 |
  86 |  0.00255   114.00 |
  87 | 0.002548   113.92 |
  88 | 0.002542   113.66 |
  89 | 0.002543   113.72 |
  90 | 0.002548   113.91 |
  91 | 0.002552   114.09 |
  92 | 0.002552   114.11 |
  93 | 0.002548   113.94 |
  94 | 0.002546   113.86 |
  95 | 0.002541   113.63 |
  96 | 0.002543   113.70 |
  97 | 0.002553   114.15 |
  98 | 0.002562   114.54 |
  99 |  0.00256   114.46 |
 100 | 0.002559   114.45 |
[1] "Random Forest variable coefficients"
                      %IncMSE IncNodePurity
graph5           5.686789e-05  5.811966e-02
graph6           1.873851e-05  2.338148e-02
graph7           9.865710e-04  8.742889e-02
graph8           1.565277e-06  8.300321e-03
graph9           4.251701e-06  5.333835e-02
graph10          1.071621e-04  4.275297e-02
graph11          1.925481e-03  3.021842e-02
graph12          1.140196e-04  6.538848e-02
graph13          3.553127e-04  1.106390e-01
graph14          4.345534e-05  5.369599e-02
graph15          1.382561e-04  2.815913e-02
graph16          1.464497e-04  6.889609e-02
graph17          3.447743e-04  2.805650e-02
graph18          2.624350e-05  7.833277e-02
graph19          1.524130e-04  6.020570e-02
graph20          5.767524e-05  2.763158e-02
graph21          1.386057e-04  7.208805e-02
graph22         -3.215152e-06  1.462461e-02
graph23          6.806831e-04  1.744925e-01
graph24         -7.804731e-21  2.715278e-02
graph25          6.755246e-06  2.005697e-02
graph26          2.473185e-06  6.472458e-02
graph27          2.534066e-03  7.756610e-02
graph28          0.000000e+00  3.496552e-20
graph29          0.000000e+00  0.000000e+00
orbit0          -4.835122e-07  1.046631e-04
orbit1           5.235112e-04  8.691360e-02
orbit2           1.514751e-04  9.860459e-04
orbit3           0.000000e+00  8.472222e-03
orbit4           8.014389e-07  5.741667e-02
orbit5           6.320405e-04  6.249625e-02
orbit6           1.542395e-04  4.733156e-02
orbit7           1.641346e-05  7.229187e-03
orbit8           2.555330e-04  1.601287e-01
orbit9           7.785917e-05  2.794692e-02
orbit10          2.213246e-04  4.703644e-02
orbit11          8.097823e-05  4.145795e-02
orbit12          8.733642e-04  9.784017e-02
orbit13          0.000000e+00  8.809143e-22
orbit14         -9.415867e-06  1.670964e-02
orbit15          2.137746e-05  6.631939e-02
orbit16          2.249826e-04  1.779604e-01
orbit17          8.004759e-04  1.639873e-01
orbit18          7.183402e-04  9.707007e-02
orbit19          2.327166e-04  6.720308e-02
orbit20          3.261290e-04  1.037844e-01
orbit21          2.160220e-05  6.952128e-02
orbit22          2.086247e-03  2.238286e-02
orbit23          2.186270e-06  4.657955e-04
orbit24          9.221767e-05  9.575013e-02
orbit25          5.231037e-05  4.274808e-04
orbit26          8.526699e-06  1.922929e-01
orbit27          7.015953e-05  7.840180e-02
orbit28          1.005542e-03  7.515586e-02
orbit29          1.632302e-04  7.550733e-02
orbit30          2.801310e-04  1.556339e-01
orbit31          2.076572e-03  8.546986e-02
orbit32          3.030642e-05  2.062712e-02
orbit33         -2.875070e-05  1.036028e-01
orbit34          7.967619e-05  2.417702e-02
orbit35         -4.084324e-06  2.633730e-02
orbit36          3.032769e-04  1.249618e-01
orbit37          2.620125e-04  1.799596e-01
orbit38          2.610028e-05  4.625675e-02
orbit39          4.621971e-04  1.264162e-01
orbit40          3.624419e-05  2.390120e-02
orbit41          8.066379e-05  3.873301e-02
orbit42         -4.314064e-06  9.887640e-03
orbit43          3.457217e-05  1.750000e-02
orbit44         -3.428382e-06  8.526160e-03
orbit45          1.091323e-04  5.527643e-02
orbit46          4.910339e-04  1.048535e-01
orbit47          7.070971e-04  6.094499e-02
orbit48          2.087138e-04  1.818730e-02
orbit49          0.000000e+00  6.979348e-18
orbit50          0.000000e+00  1.029992e-19
orbit51          1.880699e-04  5.445031e-02
orbit52          6.530612e-05  1.733125e-02
orbit53          0.000000e+00  7.135406e-20
orbit54          1.870338e-04  3.127092e-02
orbit55          0.000000e+00  1.355253e-22
orbit56          5.641692e-04  2.605611e-01
orbit57          6.056798e-05  2.130404e-03
orbit58          0.000000e+00  3.489776e-20
orbit59          1.715266e-06  1.761905e-03
orbit60          4.287531e-04  3.637786e-02
orbit61          0.000000e+00  0.000000e+00
orbit62          8.745081e-06  9.090909e-03
orbit63          0.000000e+00  2.032879e-22
orbit64          1.764443e-03  9.075969e-02
orbit65          4.405286e-06  4.731544e-03
orbit66          2.216282e-05  3.531502e-03
orbit67          0.000000e+00  0.000000e+00
orbit68          2.013420e-03  9.675798e-02
orbit69          0.000000e+00  3.482999e-20
orbit70          0.000000e+00  3.482999e-20
orbit71         -4.269780e-06  5.253146e-03
orbit72          0.000000e+00  0.000000e+00
AP               0.000000e+00  6.776264e-23
bet              2.130145e-04  2.681683e-01
ecc              2.493351e-06  2.141667e-02
eccrad          -4.372540e-06  8.750000e-03
close            2.551517e-04  9.218195e-02
constraint       1.824199e-04  1.000157e-01
coreness         1.521757e-04  5.312804e-02
knn              1.747575e-03  2.241345e-01
hubscore         1.818596e-05  3.786640e-02
pagerank         1.024696e-04  2.631204e-01
trans            8.768084e-06  1.253133e-03
evcent           2.461377e-04  1.620220e-01
first            1.762115e-05  8.888889e-03
upto_second      6.382745e-04  3.213049e-02
upto_third       1.646735e-04  2.288353e-02
upto_fourth      5.170145e-04  5.651859e-02
upto_fifth       1.751227e-04  6.642545e-02
upto_sixth       7.423309e-04  1.174606e-01
second           4.276454e-05  1.635873e-02
third            1.315196e-03  4.223615e-02
fourth           2.388842e-03  1.799389e-01
fifth            3.142157e-04  2.166210e-01
sixth            3.987920e-04  1.283981e-01
ratio1           3.109615e-04  8.121544e-02
ratio2           6.055559e-04  1.868006e-01
ratio3           2.581093e-03  1.812788e-01
ratio4           7.777854e-04  2.200925e-01
ratio5           1.185691e-04  2.465597e-01
ratio6           4.988863e-04  1.040068e-01
selfinter        0.000000e+00  3.388132e-22
walktrap_vertex  2.081914e-05  6.950566e-02
bigcom1         -2.141678e-05  9.945804e-02
bigcom2          0.000000e+00  0.000000e+00
bigcom3          0.000000e+00  0.000000e+00
bigcom4          8.822232e-06  8.906276e-06
bigcom6          0.000000e+00  0.000000e+00
bigcom8          7.998107e-06  3.413158e-02
bigcom9          5.232327e-06  4.765548e-02
bigcom11         0.000000e+00  0.000000e+00
bigcom13         0.000000e+00  0.000000e+00
bigcom15         0.000000e+00  0.000000e+00
bigcom16         0.000000e+00  0.000000e+00
bigcom21         0.000000e+00  0.000000e+00
bigcom22         0.000000e+00  4.336809e-21
bigcom24         0.000000e+00  0.000000e+00
bigcom26         0.000000e+00  0.000000e+00
bigcom28         0.000000e+00  6.776264e-23
bigcom30         0.000000e+00  0.000000e+00
bigcom31         0.000000e+00  3.469447e-20
bigcom32         0.000000e+00  0.000000e+00
bigcom33         0.000000e+00  0.000000e+00
bigcom34         0.000000e+00  0.000000e+00
bigcom36         0.000000e+00  0.000000e+00
bigcom37         0.000000e+00  0.000000e+00
bigcom38         0.000000e+00  8.673617e-21
bigcom39         0.000000e+00  0.000000e+00
bigcom40         4.361099e-06  1.800000e-02
bigcom43         0.000000e+00  0.000000e+00
bigcom44         0.000000e+00  0.000000e+00
bigcom46         0.000000e+00  0.000000e+00
bigcom47         0.000000e+00  3.469447e-20
bigcom49         0.000000e+00  0.000000e+00
bigcom50         0.000000e+00  0.000000e+00
bigcom51         0.000000e+00  0.000000e+00
bigcom52         0.000000e+00  1.040834e-19
bigcom54         0.000000e+00  6.938894e-20
bigcom56         0.000000e+00  3.469447e-20
bigcom62         0.000000e+00  0.000000e+00
bigcom66         0.000000e+00  8.673617e-21
bigcom68         0.000000e+00  0.000000e+00
bigcom69         0.000000e+00  6.776264e-23
bigcom71         0.000000e+00  0.000000e+00
bigcom72         0.000000e+00  0.000000e+00
bigcom73         0.000000e+00  0.000000e+00
bigcom74         0.000000e+00  0.000000e+00
bigcom75         0.000000e+00  3.469447e-20
bigcom76         0.000000e+00  0.000000e+00
bigcom77         0.000000e+00  0.000000e+00
bigcom79         0.000000e+00  0.000000e+00
bigcom80         0.000000e+00  0.000000e+00
bigcom82         0.000000e+00  0.000000e+00
bigcom83         0.000000e+00  0.000000e+00
bigcom84         0.000000e+00  3.469447e-20
bigcom85         0.000000e+00  3.469447e-20
bigcom87         0.000000e+00  0.000000e+00
bigcom89         0.000000e+00  0.000000e+00
bigcom91         0.000000e+00  0.000000e+00
bigcom92         0.000000e+00  0.000000e+00
bigcom93         0.000000e+00  0.000000e+00
bigcom96         0.000000e+00  3.469447e-20
bigcom97         0.000000e+00  0.000000e+00
bigcom98         0.000000e+00  0.000000e+00
bigcom99         0.000000e+00  2.032879e-22
bigcom101        0.000000e+00  0.000000e+00
bigcom104        0.000000e+00  0.000000e+00
bigcom106        0.000000e+00  0.000000e+00
bigcom109        0.000000e+00  0.000000e+00
bigcom113        0.000000e+00  0.000000e+00
bigcom116        0.000000e+00  0.000000e+00
bigcom120        0.000000e+00  3.469447e-20
bigcom123        0.000000e+00  0.000000e+00
bigcom126        0.000000e+00  0.000000e+00
bigcom127        0.000000e+00  3.469447e-20
bigcom137        0.000000e+00  0.000000e+00
bigcom139        0.000000e+00  3.469447e-20
bigcom140        0.000000e+00  0.000000e+00
bigcom143        0.000000e+00  0.000000e+00
bigcom145        0.000000e+00  0.000000e+00
bigcom146        0.000000e+00  0.000000e+00
bigcom147        0.000000e+00  7.806256e-20
bigcom149        0.000000e+00  6.938894e-20
bigcom153        0.000000e+00  0.000000e+00
bigcom154        0.000000e+00  8.673617e-21
bigcom156        0.000000e+00  0.000000e+00
bigcom157        0.000000e+00  0.000000e+00
bigcom158        0.000000e+00  3.476223e-20
bigcom160        0.000000e+00  0.000000e+00
bigcom161        0.000000e+00  0.000000e+00
bigcom162        0.000000e+00  0.000000e+00
bigcom164        0.000000e+00  3.469447e-20
bigcom166        0.000000e+00  0.000000e+00
bigcom167        0.000000e+00  0.000000e+00
bigcom171        0.000000e+00  3.469447e-20
bigcom173        0.000000e+00  0.000000e+00
bigcom175        0.000000e+00  0.000000e+00
bigcom176        0.000000e+00  0.000000e+00
bigcom177        0.000000e+00  0.000000e+00
bigcom178        0.000000e+00  0.000000e+00
bigcom180        0.000000e+00  3.469447e-20
bigcom181        0.000000e+00  0.000000e+00
bigcom184        0.000000e+00  0.000000e+00
bigcom186        0.000000e+00  6.938894e-20
bigcom187        0.000000e+00  0.000000e+00
bigcom189        0.000000e+00  0.000000e+00
bigcom194        0.000000e+00  0.000000e+00
bigcom195        0.000000e+00  0.000000e+00
bigcom196        0.000000e+00  8.673617e-21
bigcom204        0.000000e+00  2.710505e-22
bigcom205        0.000000e+00  6.776264e-23
bigcom212        0.000000e+00  3.469447e-20
bigcom214        0.000000e+00  0.000000e+00
bigcom222        0.000000e+00  6.938894e-20
bigcom223        0.000000e+00  0.000000e+00
bigcom226        0.000000e+00  0.000000e+00
bigcom227        0.000000e+00  4.336809e-20
bigcom229        0.000000e+00  0.000000e+00
bigcom233        0.000000e+00  0.000000e+00
bigcom236        0.000000e+00  0.000000e+00
bigcom237        0.000000e+00  0.000000e+00
bigcom246        0.000000e+00  3.469447e-20
bigcom248        0.000000e+00  6.776264e-23
bigcom249        0.000000e+00  6.938894e-20
bigcom250        0.000000e+00  0.000000e+00
bigcom254        0.000000e+00  0.000000e+00
bigcom266        0.000000e+00  4.336809e-20
bigcom269        0.000000e+00  0.000000e+00
bigcom272        0.000000e+00  0.000000e+00
bigcom274        0.000000e+00  0.000000e+00
bigcom281        0.000000e+00  0.000000e+00
bigcom291        0.000000e+00  0.000000e+00
bigcom292        0.000000e+00  0.000000e+00
bigcom295        0.000000e+00  0.000000e+00
bigcom299        0.000000e+00  0.000000e+00
bigcom301        0.000000e+00  0.000000e+00
bigcom306        0.000000e+00  0.000000e+00
bigcom309        0.000000e+00  0.000000e+00
bigcom314        0.000000e+00  0.000000e+00
bigcom321        0.000000e+00  0.000000e+00
bigcom341        0.000000e+00  3.469447e-20
bigcom350        0.000000e+00  0.000000e+00
bigcom353        0.000000e+00  0.000000e+00
bigcom359        0.000000e+00  3.469447e-20
bigcom363        0.000000e+00  1.355253e-22
bigcom365        0.000000e+00  3.469447e-20
bigcom385        0.000000e+00  8.673617e-21
bigcom386        0.000000e+00  0.000000e+00
bigcom408        0.000000e+00  0.000000e+00
bigcom412        0.000000e+00  0.000000e+00
bigcom480        0.000000e+00  0.000000e+00
spin_vertex      8.137721e-05  9.323978e-02
membership_s1    7.864756e-08  1.815052e-02
membership_s3    0.000000e+00  0.000000e+00
membership_s4    2.986818e-06  3.756291e-02
membership_s5    7.726176e-06  7.412034e-03
membership_s6    0.000000e+00  2.032879e-22
membership_s7    0.000000e+00  1.355253e-22
membership_s8    0.000000e+00  0.000000e+00
membership_s9    0.000000e+00  0.000000e+00
membership_s11   0.000000e+00  0.000000e+00
membership_s12   0.000000e+00  0.000000e+00
membership_s14   0.000000e+00  3.469447e-20
membership_s15   4.309948e-05  7.900417e-02
membership_s16   0.000000e+00  0.000000e+00
membership_s17   0.000000e+00  0.000000e+00
membership_s18   0.000000e+00  2.032879e-22
membership_s20   0.000000e+00  0.000000e+00
membership_s21   4.128108e-04  1.061449e-01
membership_s22   0.000000e+00  0.000000e+00
membership_s24   4.295533e-06  3.031175e-02
membership_s25   0.000000e+00  0.000000e+00
membership_s26   0.000000e+00  0.000000e+00
membership_s27   0.000000e+00  2.710505e-22
membership_s28   0.000000e+00  0.000000e+00
membership_s30  -1.459706e-05  8.125344e-03
membership_s31   6.072370e-07  2.296858e-02
membership_s32  -6.071701e-06  6.962396e-02
membership_s33   0.000000e+00  0.000000e+00
membership_s36  -8.605852e-06  2.979592e-02
membership_s37   0.000000e+00  0.000000e+00
V1               1.916561e-04  2.330874e-01
V2               1.746285e-03  2.635580e-01
pdi              0.000000e+00  8.944668e-21
adhesion         6.337495e-04  1.518477e-01
cohesion         2.858272e-04  1.377084e-01
inner            1.348446e-03  1.737773e-01
outer            3.492991e-04  4.829591e-01
ioratio          9.261426e-04  8.499660e-02
comsize          1.114103e-03  4.637351e-01
[1] "Dataset: low_CT Model GLM, run: 8 of 10 2015-06-18 12:12:37"
[1] "glmnet variable coefficients"
                         [,1]          [,2]
(Intercept)     -6.098395e+00 -6.874705e+00
graph0           9.349193e-40  2.512130e-02
graph1          -2.517490e-43 -2.181667e-05
graph2           1.995407e-39  2.779009e-02
graph3           2.495008e-44 -4.601248e-08
graph4          -5.968247e-46 -3.185869e-08
graph5           7.483461e-42 -4.164726e-04
graph6           1.475691e-43  5.988207e-07
graph7           3.567390e-41 -5.362415e-04
graph8           4.844392e-39  6.317717e-02
graph9           8.350074e-46  3.620882e-08
graph10         -1.773513e-47 -1.352965e-09
graph11         -9.167174e-49 -4.314587e-11
graph12          4.492366e-46 -4.262109e-08
graph13          4.219080e-44  9.454895e-07
graph14         -8.392768e-47 -6.900361e-09
graph15          8.492244e-43 -1.157592e-05
graph16         -3.106840e-45 -3.657764e-07
graph17          5.932194e-45  1.715651e-07
graph18          9.345279e-43 -2.306791e-05
graph19          3.175421e-44 -7.385964e-06
graph20         -9.211177e-44 -7.323012e-05
graph21          1.177632e-42 -1.194711e-05
graph22          3.075815e-43 -6.194147e-05
graph23          3.867251e-44  4.923636e-06
graph24          3.262492e-42  4.360946e-05
graph25          1.088195e-41 -6.238046e-04
graph26          1.459972e-41  2.271484e-04
graph27          5.045422e-40  1.541762e-02
graph28          1.120927e-41 -9.123057e-03
graph29         -2.266252e-39 -1.859528e-01
orbit0           9.349193e-40  2.531927e-02
orbit1          -2.584818e-43 -2.149897e-05
orbit2           3.660995e-40  9.112677e-03
orbit3           1.995407e-39  2.822405e-02
orbit4           2.645996e-44 -3.331169e-08
orbit5           2.121416e-43  1.264738e-06
orbit6          -5.968289e-46 -3.144859e-08
orbit7           3.146117e-40  8.321273e-03
orbit8           7.483461e-42 -4.064300e-04
orbit9          -1.444084e-43 -8.863832e-06
orbit10          2.088954e-42  5.637022e-05
orbit11          1.431899e-39 -1.604174e-02
orbit12          3.540461e-41 -5.499037e-04
orbit13          2.400065e-39  8.526294e-02
orbit14          4.844392e-39  6.338753e-02
orbit15          9.124498e-46  1.754073e-08
orbit16          2.866131e-44  9.632003e-07
orbit17          4.238599e-45  8.533604e-07
orbit18          2.809008e-46 -1.473068e-08
orbit19         -2.188555e-47 -1.345550e-09
orbit20         -3.716316e-47 -1.060105e-08
orbit21          1.968900e-43  3.575583e-06
orbit22         -9.167174e-49 -4.278374e-11
orbit23          1.090758e-40 -5.346399e-02
orbit24         -6.808865e-46 -1.484156e-07
orbit25          8.130836e-45  5.384378e-07
orbit26          2.023517e-42  1.086512e-04
orbit27          4.015556e-44  1.425198e-06
orbit28          1.384412e-43  1.179280e-05
orbit29          1.607079e-43  1.566028e-06
orbit30          8.695981e-43 -3.211647e-05
orbit31         -1.916678e-46 -1.188612e-08
orbit32          1.801058e-45  6.627510e-08
orbit33          3.089973e-39  1.793143e-01
orbit34          8.492244e-43 -1.185086e-05
orbit35         -5.622379e-45 -7.112589e-07
orbit36          1.517463e-43 -1.253714e-05
orbit37         -2.493634e-45 -2.999197e-08
orbit38          1.677700e-42 -5.471151e-04
orbit39         -9.988663e-45  1.407644e-07
orbit40          2.441900e-44  2.999818e-07
orbit41          6.704847e-42  2.952554e-04
orbit42          3.832521e-39  6.643890e-02
orbit43          9.344129e-43 -2.365079e-05
orbit44          8.578508e-39  3.668412e-01
orbit45         -8.075009e-45 -9.129836e-06
orbit46          8.399128e-43 -7.593286e-06
orbit47          3.485298e-41  2.168110e-03
orbit48          3.593834e-43 -9.558606e-05
orbit49         -8.988121e-44 -7.315314e-05
orbit50         -2.763204e-41 -6.235924e-03
orbit51         -1.314909e-43 -1.509480e-04
orbit52          3.427148e-42  1.204527e-04
orbit53          3.823278e-41 -6.790381e-04
orbit54          3.076064e-43 -6.225243e-05
orbit55         -1.492282e-39 -5.763152e-01
orbit56         -5.564098e-44  4.809473e-06
orbit57          7.976894e-42  2.468693e-06
orbit58         -1.213517e-39 -3.869579e-01
orbit59          3.428531e-42  5.714566e-05
orbit60          3.137278e-41 -2.785652e-03
orbit61         -1.644005e-39 -5.134563e-01
orbit62          1.870865e-42 -1.453037e-03
orbit63         -1.067599e-41 -1.116974e-02
orbit64          2.957479e-40  1.851947e-02
orbit65          1.409287e-41  8.858029e-05
orbit66          9.152331e-41  3.463042e-03
orbit67         -1.609598e-39 -4.237509e-01
orbit68          5.070103e-40  1.546236e-02
orbit69         -2.268433e-39 -1.659072e+00
orbit70          4.460811e-42 -9.545354e-03
orbit71          1.660841e-38  7.025105e-01
orbit72         -2.266252e-39 -1.858346e-01
AP              -2.335494e-39 -2.695358e-01
bet             -5.160405e-44 -5.891561e-06
ecc              2.343615e-40  1.417378e-02
eccrad           1.406169e-39  8.482783e-02
close            3.457386e-39  2.474137e-01
constraint      -2.904744e-39 -1.211555e-01
coreness         5.897895e-40 -2.553722e-02
knn             -1.424738e-42 -4.518036e-05
hubscore         5.001920e-39 -1.555738e+00
pagerank        -6.166789e-39 -3.205443e-01
trans            2.559287e-39 -7.711105e-03
evcent           4.920980e-39 -1.512089e+00
first            9.349193e-40  2.499542e-02
upto_second     -3.240194e-43 -2.204253e-05
upto_third       8.031030e-44  6.765003e-06
upto_fourth      2.461310e-44 -9.457752e-07
upto_fifth      -1.625459e-43 -3.656210e-05
upto_sixth       2.089738e-43  4.540615e-05
second          -3.279384e-43 -2.215746e-05
third            1.463650e-43  1.188405e-05
fourth          -1.385651e-43 -1.620776e-05
fifth           -7.633428e-44 -6.532301e-06
sixth            3.178280e-43  7.096042e-05
ratio1          -1.459583e-42 -4.451352e-05
ratio2          -4.137211e-42 -5.910314e-04
ratio3          -6.357385e-42 -1.399417e-03
ratio4          -3.695578e-43 -2.178025e-05
ratio5          -2.432596e-42 -1.035565e-04
ratio6          -1.358688e-43 -7.117934e-05
selfinter       -2.499366e-39 -3.601571e-01
walktrap_vertex  1.084218e-39 -3.757752e-02
bigcom1          2.671092e-39  2.273241e-01
bigcom2         -2.266979e-39 -3.941335e-01
bigcom3         -2.301288e-39 -4.101732e-01
bigcom4         -4.404131e-40 -8.224443e-02
bigcom6         -2.264800e-39 -1.775068e-01
bigcom8          8.845574e-39  5.667099e-01
bigcom9          3.396321e-38  1.203614e+00
bigcom11        -2.266979e-39 -2.363895e-01
bigcom13        -2.271348e-39 -4.211754e-01
bigcom15        -2.270983e-39 -3.054493e-01
bigcom16        -2.266252e-39 -2.360577e-01
bigcom21        -2.280505e-39 -3.200755e-01
bigcom22        -2.294567e-39 -3.331791e-01
bigcom24        -2.265526e-39 -1.399630e-01
bigcom26        -2.274271e-39 -3.373364e-01
bigcom28        -2.299043e-39 -2.679338e-01
bigcom30        -2.277567e-39 -2.990375e-01
bigcom31        -2.264800e-39 -3.559299e-01
bigcom32        -2.268070e-39 -2.479356e-01
bigcom33        -2.265163e-39 -1.624595e-01
bigcom34        -2.265889e-39 -3.786133e-01
bigcom36        -2.266252e-39 -2.950790e-01
bigcom37        -2.264800e-39 -2.353947e-01
bigcom38        -2.268797e-39 -6.406672e-01
bigcom39        -2.268070e-39 -3.629194e-01
bigcom40         3.871643e-39  1.448926e-01
bigcom43        -2.266252e-39 -1.350742e-01
bigcom44        -2.290108e-39 -1.350058e-01
bigcom46        -2.267706e-39 -2.112915e-01
bigcom47        -2.266979e-39 -4.134191e-01
bigcom49        -2.266616e-39 -3.922751e-01
bigcom50        -2.266616e-39 -1.649729e-01
bigcom51        -2.265526e-39 -2.880410e-01
bigcom52        -2.264800e-39 -1.860641e-01
bigcom54        -2.265163e-39 -3.021968e-01
bigcom56        -2.265526e-39 -1.568722e-01
bigcom62        -2.265163e-39 -2.573753e-01
bigcom66        -2.265889e-39 -3.007801e-01
bigcom68        -2.265526e-39 -2.052135e-01
bigcom69        -2.267342e-39 -3.589470e-01
bigcom71        -2.268797e-39 -3.234798e-01
bigcom72        -2.266252e-39 -3.882776e-01
bigcom73        -2.265526e-39 -2.810637e-01
bigcom74        -2.266252e-39 -2.610843e-01
bigcom75        -2.264800e-39 -3.143174e-01
bigcom76        -2.265889e-39 -1.774549e-01
bigcom77        -2.265526e-39 -4.335571e-01
bigcom79        -2.265526e-39 -2.863594e-01
bigcom80        -2.265526e-39 -3.099322e-01
bigcom82        -2.266252e-39 -3.393463e-01
bigcom83        -2.264800e-39 -1.457239e-01
bigcom84        -2.265163e-39 -3.827082e-01
bigcom85        -2.265889e-39 -7.823568e-01
bigcom87        -2.265889e-39 -3.197923e-01
bigcom89        -2.265163e-39 -2.596746e-01
bigcom91        -2.264800e-39 -1.849795e-01
bigcom92        -2.268433e-39 -4.123743e-01
bigcom93        -2.265163e-39 -2.540369e-01
bigcom96        -2.264800e-39 -1.879109e-01
bigcom97        -2.265889e-39 -4.684572e-01
bigcom98        -2.265526e-39 -4.014810e-01
bigcom99        -2.265526e-39 -9.417122e-01
bigcom101       -2.266252e-39 -1.068743e+00
bigcom104       -2.267342e-39 -1.710158e-01
bigcom106       -2.266252e-39 -2.691574e-01
bigcom109       -2.265163e-39 -5.575046e-01
bigcom113       -2.265526e-39 -5.316000e-01
bigcom116       -2.269526e-39 -4.989080e-01
bigcom120       -2.264800e-39 -2.608670e-01
bigcom123       -2.265163e-39 -2.348652e-01
bigcom126       -2.265163e-39 -4.331315e-01
bigcom127       -2.264800e-39 -2.630839e-01
bigcom137       -2.265889e-39 -2.705056e-01
bigcom139       -2.264800e-39 -2.404749e-01
bigcom140       -2.265526e-39 -9.450667e-02
bigcom143       -2.265526e-39 -2.306469e-01
bigcom145       -2.265526e-39 -1.802773e-01
bigcom146       -2.265889e-39 -1.091779e-01
bigcom147       -2.265526e-39 -3.002196e-01
bigcom149       -2.264438e-39 -1.372911e+00
bigcom153       -2.266252e-39 -2.335006e-01
bigcom154       -2.268433e-39 -1.747143e-01
bigcom156       -2.264800e-39 -3.157942e-01
bigcom157       -2.265163e-39 -3.131066e-01
bigcom158       -2.265163e-39 -7.595564e-01
bigcom160       -2.265889e-39 -2.211921e-01
bigcom161       -2.265163e-39 -4.734710e-01
bigcom162       -2.264438e-39 -5.975943e-01
bigcom164       -2.265526e-39 -2.990389e-01
bigcom166       -2.266252e-39 -1.681049e-01
bigcom167       -2.268070e-39 -3.062467e-01
bigcom171       -2.264438e-39 -2.032774e-01
bigcom173       -2.265889e-39 -3.570761e-01
bigcom175       -2.265163e-39 -1.197588e-01
bigcom176       -2.265526e-39 -7.294363e-01
bigcom177       -2.265526e-39 -3.989177e-01
bigcom178       -2.265526e-39 -2.981719e-01
bigcom180       -2.264800e-39 -2.386696e-01
bigcom181       -2.266252e-39 -3.085245e-01
bigcom184       -2.265163e-39 -4.283217e-02
bigcom186       -2.265163e-39 -7.407969e-01
bigcom187       -2.265163e-39 -2.828359e-01
bigcom189       -2.266252e-39 -9.421800e-01
bigcom194       -2.265889e-39 -2.284199e-01
bigcom195       -2.265163e-39 -3.758819e-01
bigcom196       -2.264800e-39 -5.737237e-01
bigcom204       -2.267342e-39 -2.425147e-01
bigcom205       -2.265526e-39 -3.856258e-01
bigcom212       -2.265526e-39 -5.150383e-01
bigcom214       -2.265889e-39 -1.559214e-01
bigcom222       -2.265163e-39 -6.600429e-01
bigcom223        0.000000e+00  0.000000e+00
bigcom226       -2.265163e-39 -2.663912e-01
bigcom227       -2.265163e-39 -1.604801e-01
bigcom229       -2.265526e-39 -2.135747e-01
bigcom233       -2.264800e-39 -2.824457e-01
bigcom236       -2.265526e-39 -2.549093e-01
bigcom237       -2.264438e-39 -1.229668e-01
bigcom246       -2.265526e-39 -4.099725e-01
bigcom248       -2.266616e-39 -6.757626e-01
bigcom249       -2.264800e-39 -3.068281e-01
bigcom250       -2.265163e-39 -6.396268e-02
bigcom254       -2.265889e-39 -3.883959e-01
bigcom266       -2.264800e-39 -2.719476e-01
bigcom269       -2.266979e-39 -1.991226e-01
bigcom272       -2.265526e-39 -3.682068e-01
bigcom274       -2.270254e-39 -1.397471e-01
bigcom281       -2.265163e-39 -5.030033e-01
bigcom291       -2.264438e-39 -3.870995e-01
bigcom292       -2.265163e-39 -2.491940e-01
bigcom295        0.000000e+00  0.000000e+00
bigcom299       -2.264800e-39 -2.933624e-01
bigcom301       -2.265889e-39 -2.124121e-01
bigcom306       -2.265526e-39 -3.407252e-01
bigcom309       -2.266252e-39 -3.428508e-01
bigcom314       -2.264438e-39 -4.872572e-02
bigcom321       -2.266979e-39 -3.685510e-01
bigcom341       -2.265163e-39 -1.669574e-01
bigcom350       -2.264800e-39 -1.654785e+00
bigcom353       -2.265163e-39 -2.462021e-01
bigcom359       -2.264800e-39 -1.757298e-01
bigcom363       -2.265526e-39 -1.101760e+00
bigcom365       -2.264800e-39 -2.229217e-01
bigcom385       -2.265526e-39 -2.491751e-01
bigcom386       -2.264800e-39 -1.360646e-01
bigcom408       -2.266616e-39 -1.555737e-01
bigcom412       -2.265889e-39 -4.073345e-01
bigcom480       -2.265889e-39 -1.638395e-01
spin_vertex     -2.652062e-39  8.147809e-02
membership_s1   -9.541618e-40  1.823699e-02
membership_s3   -2.270983e-39 -2.300833e-01
membership_s4    2.299516e-39  1.444193e-01
membership_s5   -7.878143e-41  9.624519e-02
membership_s6   -2.582907e-39 -1.691665e-01
membership_s7   -2.389156e-39 -3.435504e-01
membership_s8   -2.267706e-39 -1.835958e-01
membership_s9   -2.269890e-39 -2.875121e-01
membership_s11  -2.267342e-39 -2.983199e-01
membership_s12  -2.267342e-39 -2.500202e-01
membership_s14  -2.266252e-39 -5.792985e-01
membership_s15   7.390604e-39  7.377466e-01
membership_s16  -2.267706e-39 -2.519513e-01
membership_s17  -2.266979e-39 -2.103691e-01
membership_s18  -2.280138e-39 -2.301351e-01
membership_s20  -2.265526e-39 -2.327143e-01
membership_s21   1.367892e-38  1.055920e+00
membership_s22  -2.270619e-39 -2.757498e-01
membership_s24   4.599060e-38  1.840433e+00
membership_s25  -2.267342e-39 -2.368370e-01
membership_s26  -2.270254e-39 -1.707321e-01
membership_s27  -2.423135e-39 -3.090723e-01
membership_s28  -2.269526e-39 -1.765253e-01
membership_s30  -1.103153e-39 -7.766817e-02
membership_s31   3.536448e-39  3.549729e-01
membership_s32   5.187224e-40  1.565015e-01
membership_s33  -2.266252e-39 -2.490163e-01
membership_s36  -1.156613e-39 -1.372113e-01
membership_s37  -2.290108e-39 -2.341471e-01
V1               2.391752e-39  8.258485e-02
V2               3.014482e-39  4.015568e-01
pdi             -9.857929e-36 -1.023608e+03
adhesion        -1.216782e-43 -6.087941e-06
cohesion         2.433876e-43  1.221259e-05
inner            1.365161e-43  1.050972e-05
outer            1.536898e-43  3.605777e-06
ioratio          8.025268e-40 -3.828269e-01
comsize          2.681937e-43 -1.384127e-05
[1] "Dataset: low_CT Model GBM, run: 9 of 10 2015-06-18 12:13:39"
Iter   TrainDeviance   ValidDeviance   StepSize   Improve
     1        0.0835            -nan     0.0100   -0.0000

[1] "GBM variable coefficients"
                            var      rel.inf
pagerank               pagerank 2.183155e+01
outer                     outer 1.936545e+01
constraint           constraint 1.857536e+01
coreness               coreness 1.775586e+01
comsize                 comsize 1.223789e+01
bigcom9                 bigcom9 3.910064e+00
membership_s21   membership_s21 3.192488e+00
orbit64                 orbit64 3.131343e+00
graph1                   graph1 8.466017e-26
graph3                   graph3 5.529499e-30
graph0                   graph0 0.000000e+00
graph2                   graph2 0.000000e+00
graph4                   graph4 0.000000e+00
graph5                   graph5 0.000000e+00
graph6                   graph6 0.000000e+00
graph7                   graph7 0.000000e+00
graph8                   graph8 0.000000e+00
graph9                   graph9 0.000000e+00
graph10                 graph10 0.000000e+00
graph11                 graph11 0.000000e+00
graph12                 graph12 0.000000e+00
graph13                 graph13 0.000000e+00
graph14                 graph14 0.000000e+00
graph15                 graph15 0.000000e+00
graph16                 graph16 0.000000e+00
graph17                 graph17 0.000000e+00
graph18                 graph18 0.000000e+00
graph19                 graph19 0.000000e+00
graph20                 graph20 0.000000e+00
graph21                 graph21 0.000000e+00
graph22                 graph22 0.000000e+00
graph23                 graph23 0.000000e+00
graph24                 graph24 0.000000e+00
graph25                 graph25 0.000000e+00
graph26                 graph26 0.000000e+00
graph27                 graph27 0.000000e+00
graph28                 graph28 0.000000e+00
graph29                 graph29 0.000000e+00
orbit0                   orbit0 0.000000e+00
orbit1                   orbit1 0.000000e+00
orbit2                   orbit2 0.000000e+00
orbit3                   orbit3 0.000000e+00
orbit4                   orbit4 0.000000e+00
orbit5                   orbit5 0.000000e+00
orbit6                   orbit6 0.000000e+00
orbit7                   orbit7 0.000000e+00
orbit8                   orbit8 0.000000e+00
orbit9                   orbit9 0.000000e+00
orbit10                 orbit10 0.000000e+00
orbit11                 orbit11 0.000000e+00
orbit12                 orbit12 0.000000e+00
orbit13                 orbit13 0.000000e+00
orbit14                 orbit14 0.000000e+00
orbit15                 orbit15 0.000000e+00
orbit16                 orbit16 0.000000e+00
orbit17                 orbit17 0.000000e+00
orbit18                 orbit18 0.000000e+00
orbit19                 orbit19 0.000000e+00
orbit20                 orbit20 0.000000e+00
orbit21                 orbit21 0.000000e+00
orbit22                 orbit22 0.000000e+00
orbit23                 orbit23 0.000000e+00
orbit24                 orbit24 0.000000e+00
orbit25                 orbit25 0.000000e+00
orbit26                 orbit26 0.000000e+00
orbit27                 orbit27 0.000000e+00
orbit28                 orbit28 0.000000e+00
orbit29                 orbit29 0.000000e+00
orbit30                 orbit30 0.000000e+00
orbit31                 orbit31 0.000000e+00
orbit32                 orbit32 0.000000e+00
orbit33                 orbit33 0.000000e+00
orbit34                 orbit34 0.000000e+00
orbit35                 orbit35 0.000000e+00
orbit36                 orbit36 0.000000e+00
orbit37                 orbit37 0.000000e+00
orbit38                 orbit38 0.000000e+00
orbit39                 orbit39 0.000000e+00
orbit40                 orbit40 0.000000e+00
orbit41                 orbit41 0.000000e+00
orbit42                 orbit42 0.000000e+00
orbit43                 orbit43 0.000000e+00
orbit44                 orbit44 0.000000e+00
orbit45                 orbit45 0.000000e+00
orbit46                 orbit46 0.000000e+00
orbit47                 orbit47 0.000000e+00
orbit48                 orbit48 0.000000e+00
orbit49                 orbit49 0.000000e+00
orbit50                 orbit50 0.000000e+00
orbit51                 orbit51 0.000000e+00
orbit52                 orbit52 0.000000e+00
orbit53                 orbit53 0.000000e+00
orbit54                 orbit54 0.000000e+00
orbit55                 orbit55 0.000000e+00
orbit56                 orbit56 0.000000e+00
orbit57                 orbit57 0.000000e+00
orbit58                 orbit58 0.000000e+00
orbit59                 orbit59 0.000000e+00
orbit60                 orbit60 0.000000e+00
orbit61                 orbit61 0.000000e+00
orbit62                 orbit62 0.000000e+00
orbit63                 orbit63 0.000000e+00
orbit65                 orbit65 0.000000e+00
orbit66                 orbit66 0.000000e+00
orbit67                 orbit67 0.000000e+00
orbit68                 orbit68 0.000000e+00
orbit69                 orbit69 0.000000e+00
orbit70                 orbit70 0.000000e+00
orbit71                 orbit71 0.000000e+00
orbit72                 orbit72 0.000000e+00
AP                           AP 0.000000e+00
bet                         bet 0.000000e+00
ecc                         ecc 0.000000e+00
eccrad                   eccrad 0.000000e+00
close                     close 0.000000e+00
knn                         knn 0.000000e+00
hubscore               hubscore 0.000000e+00
trans                     trans 0.000000e+00
evcent                   evcent 0.000000e+00
first                     first 0.000000e+00
upto_second         upto_second 0.000000e+00
upto_third           upto_third 0.000000e+00
upto_fourth         upto_fourth 0.000000e+00
upto_fifth           upto_fifth 0.000000e+00
upto_sixth           upto_sixth 0.000000e+00
second                   second 0.000000e+00
third                     third 0.000000e+00
fourth                   fourth 0.000000e+00
fifth                     fifth 0.000000e+00
sixth                     sixth 0.000000e+00
ratio1                   ratio1 0.000000e+00
ratio2                   ratio2 0.000000e+00
ratio3                   ratio3 0.000000e+00
ratio4                   ratio4 0.000000e+00
ratio5                   ratio5 0.000000e+00
ratio6                   ratio6 0.000000e+00
selfinter             selfinter 0.000000e+00
walktrap_vertex walktrap_vertex 0.000000e+00
bigcom1                 bigcom1 0.000000e+00
bigcom2                 bigcom2 0.000000e+00
bigcom3                 bigcom3 0.000000e+00
bigcom4                 bigcom4 0.000000e+00
bigcom6                 bigcom6 0.000000e+00
bigcom8                 bigcom8 0.000000e+00
bigcom11               bigcom11 0.000000e+00
bigcom13               bigcom13 0.000000e+00
bigcom15               bigcom15 0.000000e+00
bigcom16               bigcom16 0.000000e+00
bigcom21               bigcom21 0.000000e+00
bigcom22               bigcom22 0.000000e+00
bigcom24               bigcom24 0.000000e+00
bigcom26               bigcom26 0.000000e+00
bigcom28               bigcom28 0.000000e+00
bigcom30               bigcom30 0.000000e+00
bigcom31               bigcom31 0.000000e+00
bigcom32               bigcom32 0.000000e+00
bigcom33               bigcom33 0.000000e+00
bigcom34               bigcom34 0.000000e+00
bigcom36               bigcom36 0.000000e+00
bigcom37               bigcom37 0.000000e+00
bigcom38               bigcom38 0.000000e+00
bigcom39               bigcom39 0.000000e+00
bigcom40               bigcom40 0.000000e+00
bigcom43               bigcom43 0.000000e+00
bigcom44               bigcom44 0.000000e+00
bigcom46               bigcom46 0.000000e+00
bigcom47               bigcom47 0.000000e+00
bigcom49               bigcom49 0.000000e+00
bigcom50               bigcom50 0.000000e+00
bigcom51               bigcom51 0.000000e+00
bigcom52               bigcom52 0.000000e+00
bigcom54               bigcom54 0.000000e+00
bigcom56               bigcom56 0.000000e+00
bigcom62               bigcom62 0.000000e+00
bigcom66               bigcom66 0.000000e+00
bigcom68               bigcom68 0.000000e+00
bigcom69               bigcom69 0.000000e+00
bigcom71               bigcom71 0.000000e+00
bigcom72               bigcom72 0.000000e+00
bigcom73               bigcom73 0.000000e+00
bigcom74               bigcom74 0.000000e+00
bigcom75               bigcom75 0.000000e+00
bigcom76               bigcom76 0.000000e+00
bigcom77               bigcom77 0.000000e+00
bigcom79               bigcom79 0.000000e+00
bigcom80               bigcom80 0.000000e+00
bigcom82               bigcom82 0.000000e+00
bigcom83               bigcom83 0.000000e+00
bigcom84               bigcom84 0.000000e+00
bigcom85               bigcom85 0.000000e+00
bigcom87               bigcom87 0.000000e+00
bigcom89               bigcom89 0.000000e+00
bigcom91               bigcom91 0.000000e+00
bigcom92               bigcom92 0.000000e+00
bigcom93               bigcom93 0.000000e+00
bigcom96               bigcom96 0.000000e+00
bigcom97               bigcom97 0.000000e+00
bigcom98               bigcom98 0.000000e+00
bigcom99               bigcom99 0.000000e+00
bigcom101             bigcom101 0.000000e+00
bigcom104             bigcom104 0.000000e+00
bigcom106             bigcom106 0.000000e+00
bigcom109             bigcom109 0.000000e+00
bigcom113             bigcom113 0.000000e+00
bigcom116             bigcom116 0.000000e+00
bigcom120             bigcom120 0.000000e+00
bigcom123             bigcom123 0.000000e+00
bigcom126             bigcom126 0.000000e+00
bigcom127             bigcom127 0.000000e+00
bigcom137             bigcom137 0.000000e+00
bigcom139             bigcom139 0.000000e+00
bigcom140             bigcom140 0.000000e+00
bigcom143             bigcom143 0.000000e+00
bigcom145             bigcom145 0.000000e+00
bigcom146             bigcom146 0.000000e+00
bigcom147             bigcom147 0.000000e+00
bigcom149             bigcom149 0.000000e+00
bigcom153             bigcom153 0.000000e+00
bigcom154             bigcom154 0.000000e+00
bigcom156             bigcom156 0.000000e+00
bigcom157             bigcom157 0.000000e+00
bigcom158             bigcom158 0.000000e+00
bigcom160             bigcom160 0.000000e+00
bigcom161             bigcom161 0.000000e+00
bigcom162             bigcom162 0.000000e+00
bigcom164             bigcom164 0.000000e+00
bigcom166             bigcom166 0.000000e+00
bigcom167             bigcom167 0.000000e+00
bigcom171             bigcom171 0.000000e+00
bigcom173             bigcom173 0.000000e+00
bigcom175             bigcom175 0.000000e+00
bigcom176             bigcom176 0.000000e+00
bigcom177             bigcom177 0.000000e+00
bigcom178             bigcom178 0.000000e+00
bigcom180             bigcom180 0.000000e+00
bigcom181             bigcom181 0.000000e+00
bigcom184             bigcom184 0.000000e+00
bigcom186             bigcom186 0.000000e+00
bigcom187             bigcom187 0.000000e+00
bigcom189             bigcom189 0.000000e+00
bigcom194             bigcom194 0.000000e+00
bigcom195             bigcom195 0.000000e+00
bigcom196             bigcom196 0.000000e+00
bigcom204             bigcom204 0.000000e+00
bigcom205             bigcom205 0.000000e+00
bigcom212             bigcom212 0.000000e+00
bigcom214             bigcom214 0.000000e+00
bigcom222             bigcom222 0.000000e+00
bigcom223             bigcom223 0.000000e+00
bigcom226             bigcom226 0.000000e+00
bigcom227             bigcom227 0.000000e+00
bigcom229             bigcom229 0.000000e+00
bigcom233             bigcom233 0.000000e+00
bigcom236             bigcom236 0.000000e+00
bigcom237             bigcom237 0.000000e+00
bigcom246             bigcom246 0.000000e+00
bigcom248             bigcom248 0.000000e+00
bigcom249             bigcom249 0.000000e+00
bigcom250             bigcom250 0.000000e+00
bigcom254             bigcom254 0.000000e+00
bigcom266             bigcom266 0.000000e+00
bigcom269             bigcom269 0.000000e+00
bigcom272             bigcom272 0.000000e+00
bigcom274             bigcom274 0.000000e+00
bigcom281             bigcom281 0.000000e+00
bigcom291             bigcom291 0.000000e+00
bigcom292             bigcom292 0.000000e+00
bigcom295             bigcom295 0.000000e+00
bigcom299             bigcom299 0.000000e+00
bigcom301             bigcom301 0.000000e+00
bigcom306             bigcom306 0.000000e+00
bigcom309             bigcom309 0.000000e+00
bigcom314             bigcom314 0.000000e+00
bigcom321             bigcom321 0.000000e+00
bigcom341             bigcom341 0.000000e+00
bigcom350             bigcom350 0.000000e+00
bigcom353             bigcom353 0.000000e+00
bigcom359             bigcom359 0.000000e+00
bigcom363             bigcom363 0.000000e+00
bigcom365             bigcom365 0.000000e+00
bigcom385             bigcom385 0.000000e+00
bigcom386             bigcom386 0.000000e+00
bigcom408             bigcom408 0.000000e+00
bigcom412             bigcom412 0.000000e+00
bigcom480             bigcom480 0.000000e+00
spin_vertex         spin_vertex 0.000000e+00
membership_s1     membership_s1 0.000000e+00
membership_s3     membership_s3 0.000000e+00
membership_s4     membership_s4 0.000000e+00
membership_s5     membership_s5 0.000000e+00
membership_s6     membership_s6 0.000000e+00
membership_s7     membership_s7 0.000000e+00
membership_s8     membership_s8 0.000000e+00
membership_s9     membership_s9 0.000000e+00
membership_s11   membership_s11 0.000000e+00
membership_s12   membership_s12 0.000000e+00
membership_s14   membership_s14 0.000000e+00
membership_s15   membership_s15 0.000000e+00
membership_s16   membership_s16 0.000000e+00
membership_s17   membership_s17 0.000000e+00
membership_s18   membership_s18 0.000000e+00
membership_s20   membership_s20 0.000000e+00
membership_s22   membership_s22 0.000000e+00
membership_s24   membership_s24 0.000000e+00
membership_s25   membership_s25 0.000000e+00
membership_s26   membership_s26 0.000000e+00
membership_s27   membership_s27 0.000000e+00
membership_s28   membership_s28 0.000000e+00
membership_s30   membership_s30 0.000000e+00
membership_s31   membership_s31 0.000000e+00
membership_s32   membership_s32 0.000000e+00
membership_s33   membership_s33 0.000000e+00
membership_s36   membership_s36 0.000000e+00
membership_s37   membership_s37 0.000000e+00
V1                           V1 0.000000e+00
V2                           V2 0.000000e+00
pdi                         pdi 0.000000e+00
adhesion               adhesion 0.000000e+00
cohesion               cohesion 0.000000e+00
inner                     inner 0.000000e+00
ioratio                 ioratio 0.000000e+00
[1] "Dataset: low_CT Model RF, run: 9 of 10 2015-06-18 12:13:41"
     |      Out-of-bag   |
Tree |      MSE  %Var(y) |
   1 | 0.003212   182.52 |
   2 | 0.002249   127.76 |
   3 | 0.002259   128.36 |
   4 |  0.00201   114.20 |
   5 | 0.002114   120.13 |
   6 | 0.002321   131.88 |
   7 | 0.002454   139.43 |
   8 | 0.002823   160.37 |
   9 | 0.002399   136.30 |
  10 | 0.002404   136.61 |
  11 | 0.002347   133.35 |
  12 | 0.002348   133.43 |
  13 | 0.002287   129.94 |
  14 | 0.002277   129.38 |
  15 | 0.002291   130.16 |
  16 | 0.002222   126.23 |
  17 | 0.002245   127.57 |
  18 | 0.002222   126.27 |
  19 | 0.002231   126.76 |
  20 | 0.002232   126.80 |
  21 |   0.0022   124.98 |
  22 | 0.002182   123.96 |
  23 | 0.002146   121.92 |
  24 | 0.002147   122.00 |
  25 | 0.002125   120.74 |
  26 | 0.002115   120.16 |
  27 | 0.002125   120.72 |
  28 | 0.002104   119.56 |
  29 | 0.002102   119.44 |
  30 | 0.002101   119.37 |
  31 | 0.002094   118.96 |
  32 | 0.002062   117.18 |
  33 | 0.002061   117.10 |
  34 | 0.002062   117.17 |
  35 | 0.002058   116.91 |
  36 | 0.002043   116.09 |
  37 | 0.002045   116.22 |
  38 | 0.002036   115.70 |
  39 | 0.002037   115.71 |
  40 | 0.002033   115.52 |
  41 | 0.002033   115.49 |
  42 | 0.002025   115.04 |
  43 |  0.00202   114.77 |
  44 | 0.002007   114.05 |
  45 | 0.002006   114.00 |
  46 |  0.00201   114.22 |
  47 | 0.002013   114.39 |
  48 | 0.002005   113.93 |
  49 | 0.002002   113.73 |
  50 | 0.001998   113.50 |
  51 |    0.002   113.65 |
  52 | 0.001995   113.37 |
  53 |  0.00199   113.06 |
  54 | 0.001986   112.84 |
  55 | 0.001982   112.61 |
  56 | 0.001982   112.59 |
  57 |  0.00198   112.51 |
  58 | 0.001986   112.86 |
  59 | 0.001982   112.62 |
  60 | 0.001982   112.60 |
  61 | 0.001977   112.32 |
  62 | 0.001981   112.55 |
  63 | 0.001979   112.45 |
  64 | 0.001976   112.25 |
  65 | 0.001988   112.93 |
  66 | 0.001985   112.81 |
  67 | 0.001986   112.86 |
  68 | 0.001985   112.77 |
  69 | 0.001982   112.61 |
  70 | 0.001978   112.38 |
  71 | 0.001979   112.44 |
  72 | 0.001981   112.58 |
  73 | 0.001985   112.78 |
  74 | 0.001984   112.74 |
  75 | 0.001993   113.24 |
  76 | 0.001994   113.28 |
  77 | 0.001993   113.24 |
  78 |  0.00199   113.05 |
  79 | 0.001984   112.75 |
  80 | 0.001983   112.64 |
  81 |  0.00198   112.49 |
  82 | 0.001979   112.44 |
  83 | 0.001975   112.23 |
  84 | 0.001979   112.46 |
  85 | 0.001982   112.59 |
  86 | 0.001968   111.85 |
  87 |  0.00197   111.94 |
  88 | 0.001969   111.86 |
  89 | 0.001967   111.75 |
  90 | 0.001969   111.90 |
  91 |  0.00197   111.95 |
  92 | 0.001977   112.32 |
  93 | 0.001976   112.25 |
  94 | 0.001975   112.19 |
  95 | 0.001977   112.33 |
  96 | 0.001981   112.57 |
  97 | 0.001982   112.64 |
  98 | 0.001984   112.70 |
  99 | 0.001982   112.61 |
 100 | 0.001981   112.57 |
[1] "Random Forest variable coefficients"
                      %IncMSE IncNodePurity
graph5           5.456777e-05  3.008893e-03
graph6           4.803493e-05  1.761905e-02
graph7           8.172554e-04  1.261158e-01
graph8           0.000000e+00  4.404571e-22
graph9           7.055545e-07  9.890277e-03
graph10          2.756649e-04  5.136067e-02
graph11          1.282886e-05  1.096741e-02
graph12          1.993221e-04  1.887034e-02
graph13          8.542859e-05  7.850041e-02
graph14          9.109999e-04  7.920266e-02
graph15          1.219825e-04  3.894171e-02
graph16          2.807872e-05  3.357862e-02
graph17          1.824968e-03  1.740654e-04
graph18          2.211411e-05  9.523810e-03
graph19          4.509879e-04  7.580530e-02
graph20          8.699435e-06  1.378571e-02
graph21          1.484694e-04  7.361273e-02
graph22          5.233418e-05  4.814809e-02
graph23          9.158007e-04  1.783433e-01
graph24          0.000000e+00  4.444444e-03
graph25          7.850128e-05  2.050748e-02
graph26          4.364906e-06  1.500000e-02
graph27          6.000022e-04  4.401236e-02
graph28          0.000000e+00  5.421011e-22
graph29          0.000000e+00  1.355253e-22
orbit0           6.524576e-06  1.070833e-02
orbit1           1.882539e-03  1.263855e-01
orbit2          -6.088021e-06  1.974360e-02
orbit3           0.000000e+00  7.115077e-22
orbit4           6.597842e-04  2.262535e-02
orbit5           2.959213e-04  9.096356e-02
orbit6           3.053308e-05  2.079070e-02
orbit7           2.756330e-04  9.823925e-03
orbit8           1.335919e-04  3.760450e-02
orbit9           1.658530e-04  3.858653e-02
orbit10          8.318444e-04  1.173124e-01
orbit11         -7.566748e-06  1.251971e-02
orbit12          6.156045e-04  1.721047e-01
orbit13          0.000000e+00  4.743385e-22
orbit14          5.230278e-05  7.565340e-03
orbit15          2.605753e-05  1.863539e-02
orbit16          1.078312e-04  1.400622e-01
orbit17          3.780611e-04  8.177161e-02
orbit18          6.966265e-04  1.485714e-01
orbit19          1.689325e-04  4.224337e-02
orbit20          3.242639e-03  1.091338e-01
orbit21          9.174813e-04  4.328492e-02
orbit22          2.261204e-04  3.630040e-02
orbit23          3.932923e-05  3.938594e-02
orbit24          4.995621e-05  4.544837e-02
orbit25          3.566621e-05  6.001275e-02
orbit26          1.331646e-03  1.709718e-01
orbit27          1.974477e-05  6.944856e-03
orbit28          6.095341e-04  6.784234e-02
orbit29          1.162314e-04  1.996397e-02
orbit30          9.240601e-05  1.370135e-01
orbit31          2.096499e-05  2.136493e-02
orbit32          3.733120e-04  8.546013e-02
orbit33         -3.167041e-05  8.944996e-02
orbit34          1.908788e-04  4.190064e-03
orbit35          1.171318e-04  6.350059e-02
orbit36          6.297532e-04  1.085978e-01
orbit37          3.112794e-04  1.405860e-01
orbit38          3.923278e-05  5.329784e-03
orbit39          8.999210e-04  1.166544e-01
orbit40          0.000000e+00  2.807018e-03
orbit41          1.302485e-05  2.871381e-02
orbit42          0.000000e+00  9.825582e-22
orbit43          5.553088e-06  4.800000e-03
orbit44          5.441435e-07  3.518976e-03
orbit45          1.815158e-04  4.898356e-02
orbit46          0.000000e+00  1.555556e-02
orbit47          1.587210e-05  7.720600e-02
orbit48          5.799243e-04  8.838316e-03
orbit49          3.575503e-05  2.339683e-02
orbit50         -4.332756e-06  9.166667e-03
orbit51          1.536640e-04  6.657362e-02
orbit52          1.320423e-05  1.764706e-02
orbit53          2.659842e-04  6.437785e-02
orbit54          4.528001e-05  3.287879e-02
orbit55          0.000000e+00  8.470329e-22
orbit56          1.498411e-03  1.690689e-01
orbit57          4.920600e-04  2.236693e-02
orbit58          0.000000e+00  6.776264e-23
orbit59         -2.199615e-06  1.775574e-02
orbit60          4.828968e-04  4.821606e-02
orbit61          0.000000e+00  3.388132e-23
orbit62          1.347942e-04  2.839293e-02
orbit63          8.845644e-06  8.750000e-03
orbit64          1.408189e-03  6.234122e-02
orbit65         -1.153379e-05  8.486376e-04
orbit66          2.179287e-04  1.855477e-02
orbit67          0.000000e+00  2.710505e-22
orbit68          1.379146e-03  1.909733e-02
orbit69          0.000000e+00  1.355253e-22
orbit70         -8.613264e-06  1.555782e-04
orbit71          1.797118e-05  7.696195e-03
orbit72          0.000000e+00  0.000000e+00
AP               0.000000e+00  3.049319e-22
bet              1.410383e-04  3.457431e-01
ecc              0.000000e+00  7.453890e-22
eccrad           4.353505e-06  2.589286e-02
close            2.718396e-04  1.230185e-01
constraint       1.209454e-04  6.439308e-02
coreness         1.883914e-04  5.968665e-02
knn              1.574580e-03  4.142353e-02
hubscore         5.005756e-05  3.703635e-02
pagerank         1.370616e-04  3.539904e-01
trans            0.000000e+00  1.944460e-02
evcent           4.747875e-05  2.917469e-02
first            6.776789e-07  1.120000e-02
upto_second      1.787197e-04  2.914541e-02
upto_third       1.391144e-03  6.925062e-02
upto_fourth      8.296424e-05  7.253571e-02
upto_fifth       3.492908e-04  1.036343e-01
upto_sixth       3.899992e-04  2.018915e-02
second           2.326849e-04  3.390967e-02
third            1.899605e-03  2.792096e-02
fourth           3.061711e-03  1.884912e-01
fifth            2.795897e-04  1.012038e-01
sixth            5.513740e-04  7.074584e-02
ratio1          -1.920291e-06  4.490883e-02
ratio2           2.895657e-04  1.374156e-01
ratio3           4.596755e-04  1.023277e-01
ratio4           1.090659e-04  6.634135e-02
ratio5           1.953626e-05  1.634671e-01
ratio6           1.807434e-03  1.469273e-01
selfinter        0.000000e+00  6.776264e-22
walktrap_vertex  3.869594e-05  2.984370e-02
bigcom1         -7.788376e-06  6.548071e-02
bigcom2          0.000000e+00  0.000000e+00
bigcom3          0.000000e+00  0.000000e+00
bigcom4         -4.387889e-06  1.058047e-02
bigcom6          0.000000e+00  0.000000e+00
bigcom8          0.000000e+00  0.000000e+00
bigcom9         -1.892840e-05  7.575085e-02
bigcom11         0.000000e+00  0.000000e+00
bigcom13         0.000000e+00  0.000000e+00
bigcom15         0.000000e+00  0.000000e+00
bigcom16         0.000000e+00  0.000000e+00
bigcom21         0.000000e+00  6.776264e-23
bigcom22         0.000000e+00  1.355253e-22
bigcom24         0.000000e+00  0.000000e+00
bigcom26         0.000000e+00  4.065758e-22
bigcom28         0.000000e+00  2.710505e-22
bigcom30         0.000000e+00  0.000000e+00
bigcom31         0.000000e+00  1.734723e-20
bigcom32         0.000000e+00  1.355253e-22
bigcom33         0.000000e+00  0.000000e+00
bigcom34         0.000000e+00  0.000000e+00
bigcom36         0.000000e+00  0.000000e+00
bigcom37         0.000000e+00  0.000000e+00
bigcom38         0.000000e+00  6.776264e-23
bigcom39         0.000000e+00  0.000000e+00
bigcom40         8.587377e-06  2.844194e-02
bigcom43         0.000000e+00  0.000000e+00
bigcom44         0.000000e+00  3.388132e-22
bigcom46         0.000000e+00  0.000000e+00
bigcom47         0.000000e+00  0.000000e+00
bigcom49         0.000000e+00  0.000000e+00
bigcom50         0.000000e+00  0.000000e+00
bigcom51         0.000000e+00  0.000000e+00
bigcom52         0.000000e+00  0.000000e+00
bigcom54         0.000000e+00  0.000000e+00
bigcom56         0.000000e+00  0.000000e+00
bigcom62         0.000000e+00  0.000000e+00
bigcom66         0.000000e+00  0.000000e+00
bigcom68         0.000000e+00  0.000000e+00
bigcom69         0.000000e+00  2.710505e-22
bigcom71         0.000000e+00  0.000000e+00
bigcom72         0.000000e+00  0.000000e+00
bigcom73         0.000000e+00  0.000000e+00
bigcom74         0.000000e+00  0.000000e+00
bigcom75         0.000000e+00  0.000000e+00
bigcom76         0.000000e+00  0.000000e+00
bigcom77         0.000000e+00  0.000000e+00
bigcom79         0.000000e+00  0.000000e+00
bigcom80         0.000000e+00  0.000000e+00
bigcom82         0.000000e+00  0.000000e+00
bigcom83         0.000000e+00  0.000000e+00
bigcom84         0.000000e+00  0.000000e+00
bigcom85         0.000000e+00  0.000000e+00
bigcom87         0.000000e+00  0.000000e+00
bigcom89         0.000000e+00  0.000000e+00
bigcom91         0.000000e+00  0.000000e+00
bigcom92         0.000000e+00  0.000000e+00
bigcom93         0.000000e+00  0.000000e+00
bigcom96         0.000000e+00  0.000000e+00
bigcom97         0.000000e+00  0.000000e+00
bigcom98         0.000000e+00  0.000000e+00
bigcom99         0.000000e+00  0.000000e+00
bigcom101        0.000000e+00  0.000000e+00
bigcom104        0.000000e+00  0.000000e+00
bigcom106        0.000000e+00  0.000000e+00
bigcom109        0.000000e+00  0.000000e+00
bigcom113        0.000000e+00  2.710505e-22
bigcom116        0.000000e+00  0.000000e+00
bigcom120        0.000000e+00  0.000000e+00
bigcom123        0.000000e+00  3.388132e-23
bigcom126        0.000000e+00  0.000000e+00
bigcom127        0.000000e+00  0.000000e+00
bigcom137        0.000000e+00  0.000000e+00
bigcom139        0.000000e+00  0.000000e+00
bigcom140        0.000000e+00  0.000000e+00
bigcom143        0.000000e+00  0.000000e+00
bigcom145        0.000000e+00  0.000000e+00
bigcom146        0.000000e+00  0.000000e+00
bigcom147        0.000000e+00  6.776264e-23
bigcom149        0.000000e+00  0.000000e+00
bigcom153        0.000000e+00  0.000000e+00
bigcom154        0.000000e+00  0.000000e+00
bigcom156        0.000000e+00  0.000000e+00
bigcom157        0.000000e+00  0.000000e+00
bigcom158        0.000000e+00  1.355253e-22
bigcom160        0.000000e+00  0.000000e+00
bigcom161        0.000000e+00  0.000000e+00
bigcom162        0.000000e+00  0.000000e+00
bigcom164        0.000000e+00  0.000000e+00
bigcom166        0.000000e+00  0.000000e+00
bigcom167        0.000000e+00  0.000000e+00
bigcom171        0.000000e+00  0.000000e+00
bigcom173        0.000000e+00  0.000000e+00
bigcom175        0.000000e+00  0.000000e+00
bigcom176        0.000000e+00  0.000000e+00
bigcom177        0.000000e+00  0.000000e+00
bigcom178        0.000000e+00  0.000000e+00
bigcom180        0.000000e+00  2.710505e-22
bigcom181        0.000000e+00  0.000000e+00
bigcom184        0.000000e+00  0.000000e+00
bigcom186        0.000000e+00  2.710505e-22
bigcom187        0.000000e+00  0.000000e+00
bigcom189        0.000000e+00  0.000000e+00
bigcom194        0.000000e+00  0.000000e+00
bigcom195        0.000000e+00  0.000000e+00
bigcom196        0.000000e+00  0.000000e+00
bigcom204        0.000000e+00  1.734723e-20
bigcom205        0.000000e+00  0.000000e+00
bigcom212        0.000000e+00  0.000000e+00
bigcom214        0.000000e+00  0.000000e+00
bigcom222        0.000000e+00  0.000000e+00
bigcom223        0.000000e+00  0.000000e+00
bigcom226        0.000000e+00  0.000000e+00
bigcom227        0.000000e+00  0.000000e+00
bigcom229        0.000000e+00  0.000000e+00
bigcom233        0.000000e+00  0.000000e+00
bigcom236        0.000000e+00  0.000000e+00
bigcom237        0.000000e+00  0.000000e+00
bigcom246        0.000000e+00  2.710505e-22
bigcom248        0.000000e+00  0.000000e+00
bigcom249        0.000000e+00  0.000000e+00
bigcom250        0.000000e+00  0.000000e+00
bigcom254        0.000000e+00  2.710505e-22
bigcom266        0.000000e+00  0.000000e+00
bigcom269        0.000000e+00  0.000000e+00
bigcom272        0.000000e+00  0.000000e+00
bigcom274        0.000000e+00  1.355253e-22
bigcom281        0.000000e+00  0.000000e+00
bigcom291        0.000000e+00  0.000000e+00
bigcom292        0.000000e+00  0.000000e+00
bigcom295        0.000000e+00  0.000000e+00
bigcom299        0.000000e+00  0.000000e+00
bigcom301        0.000000e+00  0.000000e+00
bigcom306        0.000000e+00  0.000000e+00
bigcom309        0.000000e+00  0.000000e+00
bigcom314        0.000000e+00  0.000000e+00
bigcom321        0.000000e+00  0.000000e+00
bigcom341        0.000000e+00  0.000000e+00
bigcom350        0.000000e+00  0.000000e+00
bigcom353        0.000000e+00  0.000000e+00
bigcom359        0.000000e+00  0.000000e+00
bigcom363        0.000000e+00  0.000000e+00
bigcom365        0.000000e+00  0.000000e+00
bigcom385        0.000000e+00  0.000000e+00
bigcom386        0.000000e+00  0.000000e+00
bigcom408        0.000000e+00  0.000000e+00
bigcom412        0.000000e+00  0.000000e+00
bigcom480        0.000000e+00  0.000000e+00
spin_vertex      1.430929e-04  5.718556e-02
membership_s1   -6.185953e-06  1.519722e-02
membership_s3    0.000000e+00  0.000000e+00
membership_s4    2.623196e-05  4.534444e-02
membership_s5    1.474716e-05  4.101632e-03
membership_s6    0.000000e+00  8.809143e-22
membership_s7    0.000000e+00  4.404571e-22
membership_s8    0.000000e+00  0.000000e+00
membership_s9    0.000000e+00  2.710505e-22
membership_s11   0.000000e+00  0.000000e+00
membership_s12   0.000000e+00  0.000000e+00
membership_s14   0.000000e+00  0.000000e+00
membership_s15   9.798062e-05  9.853146e-02
membership_s16   0.000000e+00  0.000000e+00
membership_s17   0.000000e+00  0.000000e+00
membership_s18   0.000000e+00  4.065758e-22
membership_s20   0.000000e+00  0.000000e+00
membership_s21   3.935763e-04  1.541124e-01
membership_s22   0.000000e+00  0.000000e+00
membership_s24   0.000000e+00  0.000000e+00
membership_s25   0.000000e+00  0.000000e+00
membership_s26   0.000000e+00  0.000000e+00
membership_s27   0.000000e+00  2.032879e-22
membership_s28   0.000000e+00  0.000000e+00
membership_s30   8.729812e-06  9.411765e-03
membership_s31  -1.674756e-05  7.907340e-03
membership_s32  -2.313742e-05  6.106515e-02
membership_s33   0.000000e+00  0.000000e+00
membership_s36   4.240882e-06  9.000000e-03
membership_s37   0.000000e+00  0.000000e+00
V1               9.035435e-05  1.817466e-01
V2               8.039998e-04  1.589385e-01
pdi              0.000000e+00  1.355253e-22
adhesion         2.561587e-03  1.387020e-01
cohesion         2.204587e-03  1.725365e-01
inner            4.155439e-04  1.372691e-01
outer            2.009288e-04  3.127675e-01
ioratio          8.195025e-04  1.230061e-01
comsize          2.923215e-04  2.278973e-01
[1] "Dataset: low_CT Model GLM, run: 9 of 10 2015-06-18 12:14:13"
[1] "glmnet variable coefficients"
                         [,1]          [,2]
(Intercept)     -6.338915e+00 -7.666496e+00
graph0           8.941684e-40  2.840065e-02
graph1           1.273000e-43 -2.385319e-05
graph2           1.696587e-39  4.220253e-02
graph3           4.901779e-44  2.266255e-07
graph4          -2.788505e-46 -3.689269e-08
graph5           8.226756e-42 -5.065027e-04
graph6           3.136662e-43  3.759738e-06
graph7           3.088601e-41 -4.592129e-04
graph8           3.905205e-39  5.994324e-02
graph9           1.319475e-45  4.628244e-08
graph10         -4.380767e-48 -1.494326e-09
graph11         -4.638222e-49 -5.229389e-11
graph12          1.593691e-45 -5.413116e-08
graph13          4.968073e-44  1.279719e-06
graph14          4.964869e-48 -8.072663e-09
graph15          1.422424e-42  1.677194e-05
graph16          9.878921e-46 -3.514086e-07
graph17          1.162702e-44  2.953391e-08
graph18          1.073282e-42 -1.716844e-05
graph19          8.116221e-44 -4.923134e-06
graph20         -3.299206e-44 -6.333674e-05
graph21          1.630213e-42 -2.412844e-05
graph22          3.169138e-43 -4.684029e-05
graph23          3.498208e-43  1.263860e-05
graph24          3.858213e-42  6.206879e-05
graph25          1.140356e-41 -4.957461e-04
graph26          1.534670e-41  3.393025e-04
graph27          3.620174e-40  6.929368e-03
graph28          1.649349e-41 -4.884980e-03
graph29         -1.458832e-39 -6.712647e-01
orbit0           8.941684e-40  2.852614e-02
orbit1           1.214246e-43 -2.368132e-05
orbit2           3.414714e-40  1.047845e-02
orbit3           1.696587e-39  4.244681e-02
orbit4           5.249965e-44  1.660204e-07
orbit5           3.784550e-43  9.035638e-06
orbit6          -2.788545e-46 -3.660048e-08
orbit7           3.010795e-40  1.330291e-02
orbit8           8.226756e-42 -4.999280e-04
orbit9           8.019035e-44 -6.301699e-06
orbit10          2.292456e-42  6.798734e-05
orbit11          1.098861e-39 -4.103280e-02
orbit12          3.069163e-41 -4.792764e-04
orbit13          1.880025e-39  8.542569e-02
orbit14          3.905205e-39  6.003064e-02
orbit15          1.464170e-45  3.149392e-08
orbit16          3.562004e-44  1.663668e-06
orbit17          6.828352e-45  8.438735e-07
orbit18          3.683571e-46 -1.596456e-08
orbit19         -8.245966e-48 -1.486929e-09
orbit20          1.101639e-46 -1.329614e-08
orbit21          3.216716e-43  1.061290e-05
orbit22         -4.638222e-49 -5.214766e-11
orbit23          1.457929e-40 -4.209705e-02
orbit24          7.393119e-46 -1.403842e-07
orbit25          1.041703e-44  4.286979e-07
orbit26          2.240936e-42  1.472221e-04
orbit27          5.322741e-44  1.764437e-06
orbit28          2.396866e-43  1.497927e-05
orbit29          1.645641e-43  2.446527e-06
orbit30          1.230456e-42  3.293487e-05
orbit31         -9.171236e-47 -1.351549e-08
orbit32          2.004919e-45  6.446590e-08
orbit33          2.726911e-39  1.610612e-01
orbit34          1.422424e-42  1.538186e-05
orbit35          5.539022e-46 -5.609592e-07
orbit36          2.156800e-43 -5.518441e-06
orbit37          3.647021e-45 -4.198981e-07
orbit38          5.815203e-44 -1.310954e-03
orbit39          1.316041e-45  2.935712e-07
orbit40          3.010339e-44 -2.604092e-07
orbit41          6.813098e-42  3.235076e-04
orbit42          1.594771e-39 -1.491953e-01
orbit43          1.073164e-42 -1.805096e-05
orbit44          8.441812e-39  4.970422e-01
orbit45          5.302495e-44 -6.709802e-06
orbit46          8.573606e-43  7.839260e-06
orbit47          2.357855e-41  5.256827e-04
orbit48          6.350562e-43 -1.355661e-04
orbit49         -3.085736e-44 -6.345983e-05
orbit50         -2.142831e-41 -4.360436e-03
orbit51          4.279176e-43 -1.830162e-04
orbit52          4.034945e-42  1.144119e-04
orbit53          4.352005e-41 -7.994004e-04
orbit54          3.169333e-43 -4.708889e-05
orbit55         -1.158966e-39 -5.256947e-01
orbit56          2.596615e-43  1.452196e-05
orbit57          8.334665e-42 -1.335073e-04
orbit58         -9.930958e-40 -4.264257e-01
orbit59          4.059639e-42  7.418389e-05
orbit60          3.386924e-41 -1.968225e-03
orbit61         -1.329924e-39 -6.711873e-01
orbit62          3.625314e-42 -1.467757e-03
orbit63          1.209558e-42 -8.976127e-03
orbit64          2.769885e-40  2.368596e-02
orbit65          1.508724e-41  2.055367e-04
orbit66          9.508584e-41  4.155959e-03
orbit67         -1.257305e-39 -6.685088e-01
orbit68          3.637772e-40  6.957900e-03
orbit69         -1.784058e-39 -1.626491e+00
orbit70          1.026668e-41 -5.300216e-03
orbit71          1.198528e-38  6.367946e-01
orbit72         -1.458832e-39 -6.716495e-01
AP              -1.839893e-39 -2.655939e-01
bet             -1.916869e-44 -4.981395e-07
ecc             -2.519741e-40 -4.261705e-05
eccrad          -1.511844e-39 -3.351054e-04
close            1.770996e-38  4.107396e-01
constraint      -2.881603e-39 -6.594974e-02
coreness         5.706207e-40 -3.314037e-02
[truncated: 122,196 more chars]
