# Supplementary material for: Distinctive Behaviors of Druggable Proteins in Cellular Networks
Source: PLoS Comput Biol. 2015 Dec 23;11(12):e1004597. doi: 10.1371/journal.pcbi.1004597 (PMC4689399; doi:10.1371/journal.pcbi.1004597)
Supplement: S1 File — (ZIP) [file pcbi.1004597.s004.zip › S1_File/direct.blast.20150613.random.ppi.optimised_Target_results_low_targets.txt]

[[1]]
[1] "low_targets"

[1] "Dataset: low_targets Model GBM, run: 1 of 10 2015-06-18 11:55:57"
Iter   TrainDeviance   ValidDeviance   StepSize   Improve
     1        0.0791            -nan     0.0100   -0.0000
     2        0.0780            -nan     0.0100   -0.0001
     3        0.0777            -nan     0.0100   -0.0000
     4        0.0766            -nan     0.0100    0.0000
     5        0.0760            -nan     0.0100    0.0000
     6        0.0751            -nan     0.0100   -0.0000
     7        0.0747            -nan     0.0100   -0.0001
     8        0.0739            -nan     0.0100   -0.0000
     9        0.0732            -nan     0.0100   -0.0000
    10        0.0723            -nan     0.0100   -0.0000
    20        0.0660            -nan     0.0100   -0.0000
    40        0.0569            -nan     0.0100   -0.0000
    49        0.0541            -nan     0.0100   -0.0000

[1] "GBM variable coefficients"
                            var    rel.inf
ioratio                 ioratio 7.73979402
pagerank               pagerank 6.27826444
orbit18                 orbit18 5.91097530
ratio2                   ratio2 4.27014893
inner                     inner 4.20570621
ratio6                   ratio6 4.14581895
cohesion               cohesion 3.35976674
comsize                 comsize 3.29146030
bet                         bet 2.71698985
outer                     outer 2.28216473
fourth                   fourth 2.27414725
V1                           V1 2.13033842
ratio3                   ratio3 2.07844881
graph19                 graph19 1.96673066
graph11                 graph11 1.91851272
V2                           V2 1.88768313
ratio1                   ratio1 1.86547765
orbit66                 orbit66 1.82776810
graph13                 graph13 1.79458557
orbit19                 orbit19 1.75893510
graph10                 graph10 1.73276970
graph14                 graph14 1.61186325
adhesion               adhesion 1.55408017
fifth                     fifth 1.55384874
constraint           constraint 1.43215753
third                     third 1.30982792
ratio5                   ratio5 1.28990049
graph9                   graph9 1.20431798
graph6                   graph6 1.13330333
ratio4                   ratio4 1.09037355
graph4                   graph4 1.04942262
orbit28                 orbit28 0.96361206
orbit36                 orbit36 0.92640657
membership_s7     membership_s7 0.88401398
spin_vertex         spin_vertex 0.83438215
graph17                 graph17 0.77102774
graph12                 graph12 0.70225059
knn                         knn 0.68304892
membership_s24   membership_s24 0.65039785
orbit71                 orbit71 0.64404360
graph23                 graph23 0.63271794
graph1                   graph1 0.61325682
orbit20                 orbit20 0.58246244
orbit16                 orbit16 0.57383977
upto_sixth           upto_sixth 0.57192022
graph3                   graph3 0.56753507
orbit32                 orbit32 0.56209202
orbit46                 orbit46 0.48523302
graph15                 graph15 0.44726670
graph16                 graph16 0.43987970
close                     close 0.43058537
graph25                 graph25 0.40995313
bigcom4                 bigcom4 0.40091188
orbit52                 orbit52 0.38334125
orbit49                 orbit49 0.35828588
membership_s27   membership_s27 0.33619148
orbit21                 orbit21 0.33154344
orbit65                 orbit65 0.31659482
orbit5                   orbit5 0.30989186
orbit26                 orbit26 0.29718555
orbit37                 orbit37 0.29538430
orbit33                 orbit33 0.28440234
bigcom44               bigcom44 0.27782383
graph2                   graph2 0.27649513
graph24                 graph24 0.27290257
membership_s15   membership_s15 0.26928036
orbit10                 orbit10 0.25059441
orbit29                 orbit29 0.24921964
graph26                 graph26 0.22041302
bigcom22               bigcom22 0.21393431
bigcom28               bigcom28 0.17278563
orbit31                 orbit31 0.17092499
orbit57                 orbit57 0.16234073
graph18                 graph18 0.14805186
graph20                 graph20 0.14539297
upto_fourth         upto_fourth 0.14091387
graph8                   graph8 0.13198725
bigcom8                 bigcom8 0.12150781
orbit17                 orbit17 0.11915450
membership_s1     membership_s1 0.11655461
membership_s6     membership_s6 0.10959281
orbit25                 orbit25 0.08528831
orbit70                 orbit70 0.08252448
hubscore               hubscore 0.07996985
graph21                 graph21 0.07981698
coreness               coreness 0.07928406
upto_third           upto_third 0.07811098
upto_fifth           upto_fifth 0.07457967
graph0                   graph0 0.06996975
selfinter             selfinter 0.06669240
ecc                         ecc 0.06629434
orbit12                 orbit12 0.06328889
membership_s21   membership_s21 0.06166959
graph5                   graph5 0.05201170
orbit35                 orbit35 0.05055493
membership_s36   membership_s36 0.03488283
orbit38                 orbit38 0.02802065
membership_s30   membership_s30 0.02192965
graph7                   graph7 0.00000000
graph22                 graph22 0.00000000
graph27                 graph27 0.00000000
graph28                 graph28 0.00000000
graph29                 graph29 0.00000000
orbit0                   orbit0 0.00000000
orbit1                   orbit1 0.00000000
orbit2                   orbit2 0.00000000
orbit3                   orbit3 0.00000000
orbit4                   orbit4 0.00000000
orbit6                   orbit6 0.00000000
orbit7                   orbit7 0.00000000
orbit8                   orbit8 0.00000000
orbit9                   orbit9 0.00000000
orbit11                 orbit11 0.00000000
orbit13                 orbit13 0.00000000
orbit14                 orbit14 0.00000000
orbit15                 orbit15 0.00000000
orbit22                 orbit22 0.00000000
orbit23                 orbit23 0.00000000
orbit24                 orbit24 0.00000000
orbit27                 orbit27 0.00000000
orbit30                 orbit30 0.00000000
orbit34                 orbit34 0.00000000
orbit39                 orbit39 0.00000000
orbit40                 orbit40 0.00000000
orbit41                 orbit41 0.00000000
orbit42                 orbit42 0.00000000
orbit43                 orbit43 0.00000000
orbit44                 orbit44 0.00000000
orbit45                 orbit45 0.00000000
orbit47                 orbit47 0.00000000
orbit48                 orbit48 0.00000000
orbit50                 orbit50 0.00000000
orbit51                 orbit51 0.00000000
orbit53                 orbit53 0.00000000
orbit54                 orbit54 0.00000000
orbit55                 orbit55 0.00000000
orbit56                 orbit56 0.00000000
orbit58                 orbit58 0.00000000
orbit59                 orbit59 0.00000000
orbit60                 orbit60 0.00000000
orbit61                 orbit61 0.00000000
orbit62                 orbit62 0.00000000
orbit63                 orbit63 0.00000000
orbit64                 orbit64 0.00000000
orbit67                 orbit67 0.00000000
orbit68                 orbit68 0.00000000
orbit69                 orbit69 0.00000000
orbit72                 orbit72 0.00000000
AP                           AP 0.00000000
eccrad                   eccrad 0.00000000
trans                     trans 0.00000000
evcent                   evcent 0.00000000
first                     first 0.00000000
upto_second         upto_second 0.00000000
second                   second 0.00000000
sixth                     sixth 0.00000000
walktrap_vertex walktrap_vertex 0.00000000
bigcom1                 bigcom1 0.00000000
bigcom2                 bigcom2 0.00000000
bigcom3                 bigcom3 0.00000000
bigcom6                 bigcom6 0.00000000
bigcom9                 bigcom9 0.00000000
bigcom11               bigcom11 0.00000000
bigcom13               bigcom13 0.00000000
bigcom15               bigcom15 0.00000000
bigcom16               bigcom16 0.00000000
bigcom21               bigcom21 0.00000000
bigcom24               bigcom24 0.00000000
bigcom26               bigcom26 0.00000000
bigcom30               bigcom30 0.00000000
bigcom31               bigcom31 0.00000000
bigcom32               bigcom32 0.00000000
bigcom33               bigcom33 0.00000000
bigcom34               bigcom34 0.00000000
bigcom36               bigcom36 0.00000000
bigcom37               bigcom37 0.00000000
bigcom38               bigcom38 0.00000000
bigcom39               bigcom39 0.00000000
bigcom40               bigcom40 0.00000000
bigcom43               bigcom43 0.00000000
bigcom46               bigcom46 0.00000000
bigcom47               bigcom47 0.00000000
bigcom49               bigcom49 0.00000000
bigcom50               bigcom50 0.00000000
bigcom51               bigcom51 0.00000000
bigcom52               bigcom52 0.00000000
bigcom54               bigcom54 0.00000000
bigcom56               bigcom56 0.00000000
bigcom62               bigcom62 0.00000000
bigcom66               bigcom66 0.00000000
bigcom68               bigcom68 0.00000000
bigcom69               bigcom69 0.00000000
bigcom71               bigcom71 0.00000000
bigcom72               bigcom72 0.00000000
bigcom73               bigcom73 0.00000000
bigcom74               bigcom74 0.00000000
bigcom75               bigcom75 0.00000000
bigcom76               bigcom76 0.00000000
bigcom77               bigcom77 0.00000000
bigcom79               bigcom79 0.00000000
bigcom80               bigcom80 0.00000000
bigcom82               bigcom82 0.00000000
bigcom83               bigcom83 0.00000000
bigcom84               bigcom84 0.00000000
bigcom85               bigcom85 0.00000000
bigcom87               bigcom87 0.00000000
bigcom89               bigcom89 0.00000000
bigcom91               bigcom91 0.00000000
bigcom92               bigcom92 0.00000000
bigcom93               bigcom93 0.00000000
bigcom96               bigcom96 0.00000000
bigcom97               bigcom97 0.00000000
bigcom98               bigcom98 0.00000000
bigcom99               bigcom99 0.00000000
bigcom101             bigcom101 0.00000000
bigcom104             bigcom104 0.00000000
bigcom106             bigcom106 0.00000000
bigcom109             bigcom109 0.00000000
bigcom113             bigcom113 0.00000000
bigcom116             bigcom116 0.00000000
bigcom120             bigcom120 0.00000000
bigcom123             bigcom123 0.00000000
bigcom126             bigcom126 0.00000000
bigcom127             bigcom127 0.00000000
bigcom137             bigcom137 0.00000000
bigcom139             bigcom139 0.00000000
bigcom140             bigcom140 0.00000000
bigcom143             bigcom143 0.00000000
bigcom145             bigcom145 0.00000000
bigcom146             bigcom146 0.00000000
bigcom147             bigcom147 0.00000000
bigcom149             bigcom149 0.00000000
bigcom153             bigcom153 0.00000000
bigcom154             bigcom154 0.00000000
bigcom156             bigcom156 0.00000000
bigcom157             bigcom157 0.00000000
bigcom158             bigcom158 0.00000000
bigcom160             bigcom160 0.00000000
bigcom161             bigcom161 0.00000000
bigcom162             bigcom162 0.00000000
bigcom164             bigcom164 0.00000000
bigcom166             bigcom166 0.00000000
bigcom167             bigcom167 0.00000000
bigcom171             bigcom171 0.00000000
bigcom173             bigcom173 0.00000000
bigcom175             bigcom175 0.00000000
bigcom176             bigcom176 0.00000000
bigcom177             bigcom177 0.00000000
bigcom178             bigcom178 0.00000000
bigcom180             bigcom180 0.00000000
bigcom181             bigcom181 0.00000000
bigcom184             bigcom184 0.00000000
bigcom186             bigcom186 0.00000000
bigcom187             bigcom187 0.00000000
bigcom189             bigcom189 0.00000000
bigcom194             bigcom194 0.00000000
bigcom195             bigcom195 0.00000000
bigcom196             bigcom196 0.00000000
bigcom204             bigcom204 0.00000000
bigcom205             bigcom205 0.00000000
bigcom212             bigcom212 0.00000000
bigcom214             bigcom214 0.00000000
bigcom222             bigcom222 0.00000000
bigcom223             bigcom223 0.00000000
bigcom226             bigcom226 0.00000000
bigcom227             bigcom227 0.00000000
bigcom229             bigcom229 0.00000000
bigcom233             bigcom233 0.00000000
bigcom236             bigcom236 0.00000000
bigcom237             bigcom237 0.00000000
bigcom246             bigcom246 0.00000000
bigcom248             bigcom248 0.00000000
bigcom249             bigcom249 0.00000000
bigcom250             bigcom250 0.00000000
bigcom254             bigcom254 0.00000000
bigcom266             bigcom266 0.00000000
bigcom269             bigcom269 0.00000000
bigcom272             bigcom272 0.00000000
bigcom274             bigcom274 0.00000000
bigcom281             bigcom281 0.00000000
bigcom291             bigcom291 0.00000000
bigcom292             bigcom292 0.00000000
bigcom295             bigcom295 0.00000000
bigcom299             bigcom299 0.00000000
bigcom301             bigcom301 0.00000000
bigcom306             bigcom306 0.00000000
bigcom309             bigcom309 0.00000000
bigcom314             bigcom314 0.00000000
bigcom321             bigcom321 0.00000000
bigcom341             bigcom341 0.00000000
bigcom350             bigcom350 0.00000000
bigcom353             bigcom353 0.00000000
bigcom359             bigcom359 0.00000000
bigcom363             bigcom363 0.00000000
bigcom365             bigcom365 0.00000000
bigcom385             bigcom385 0.00000000
bigcom386             bigcom386 0.00000000
bigcom408             bigcom408 0.00000000
bigcom412             bigcom412 0.00000000
bigcom480             bigcom480 0.00000000
membership_s3     membership_s3 0.00000000
membership_s4     membership_s4 0.00000000
membership_s5     membership_s5 0.00000000
membership_s8     membership_s8 0.00000000
membership_s9     membership_s9 0.00000000
membership_s11   membership_s11 0.00000000
membership_s12   membership_s12 0.00000000
membership_s14   membership_s14 0.00000000
membership_s16   membership_s16 0.00000000
membership_s17   membership_s17 0.00000000
membership_s18   membership_s18 0.00000000
membership_s20   membership_s20 0.00000000
membership_s22   membership_s22 0.00000000
membership_s25   membership_s25 0.00000000
membership_s26   membership_s26 0.00000000
membership_s28   membership_s28 0.00000000
membership_s31   membership_s31 0.00000000
membership_s32   membership_s32 0.00000000
membership_s33   membership_s33 0.00000000
membership_s37   membership_s37 0.00000000
pdi                         pdi 0.00000000
[1] "Dataset: low_targets Model RF, run: 1 of 10 2015-06-18 11:56:30"
     |      Out-of-bag   |
Tree |      MSE  %Var(y) |
   1 |  0.01247   187.92 |
   2 |  0.01207   181.86 |
   3 |  0.01119   168.67 |
   4 |  0.01072   161.47 |
   5 |  0.01131   170.43 |
   6 |  0.01068   160.98 |
   7 |  0.01059   159.60 |
   8 |  0.01032   155.47 |
   9 | 0.009972   150.25 |
  10 | 0.009616   144.88 |
  11 | 0.009315   140.35 |
  12 | 0.009187   138.43 |
  13 | 0.008707   131.19 |
  14 |  0.00876   131.99 |
  15 | 0.008552   128.85 |
  16 | 0.008498   128.05 |
  17 | 0.008441   127.18 |
  18 |  0.00836   125.96 |
  19 |  0.00828   124.76 |
  20 | 0.008242   124.18 |
  21 | 0.008093   121.94 |
  22 | 0.008135   122.58 |
  23 | 0.008123   122.40 |
  24 | 0.008126   122.44 |
  25 | 0.008105   122.12 |
  26 | 0.008053   121.34 |
  27 | 0.008054   121.35 |
  28 | 0.008053   121.33 |
  29 | 0.008047   121.25 |
  30 | 0.008025   120.91 |
  31 | 0.008019   120.82 |
  32 | 0.008013   120.74 |
  33 | 0.007976   120.17 |
  34 | 0.007972   120.11 |
  35 | 0.008007   120.65 |
  36 |  0.00798   120.23 |
  37 | 0.007946   119.73 |
  38 | 0.007907   119.13 |
  39 | 0.007884   118.79 |
  40 |  0.00788   118.73 |
  41 | 0.007895   118.96 |
  42 | 0.007867   118.53 |
  43 |  0.00784   118.12 |
  44 | 0.007862   118.46 |
  45 | 0.007861   118.44 |
  46 |  0.00784   118.13 |
  47 | 0.007818   117.80 |
  48 | 0.007786   117.31 |
  49 | 0.007778   117.20 |
  50 | 0.007751   116.79 |
  51 | 0.007742   116.66 |
  52 | 0.007714   116.22 |
  53 | 0.007735   116.54 |
  54 | 0.007706   116.11 |
  55 | 0.007702   116.06 |
  56 | 0.007678   115.69 |
  57 | 0.007656   115.36 |
  58 | 0.007651   115.28 |
  59 | 0.007658   115.39 |
  60 | 0.007639   115.10 |
  61 | 0.007642   115.14 |
  62 | 0.007638   115.08 |
  63 | 0.007634   115.02 |
  64 | 0.007621   114.83 |
  65 | 0.007621   114.83 |
  66 | 0.007598   114.49 |
  67 |  0.00759   114.36 |
  68 | 0.007585   114.28 |
  69 | 0.007581   114.23 |
  70 | 0.007564   113.97 |
  71 | 0.007543   113.65 |
  72 | 0.007541   113.62 |
  73 | 0.007538   113.57 |
  74 | 0.007549   113.74 |
  75 | 0.007549   113.74 |
  76 | 0.007534   113.52 |
  77 | 0.007534   113.51 |
  78 | 0.007523   113.35 |
  79 | 0.007516   113.24 |
  80 | 0.007526   113.39 |
  81 | 0.007541   113.63 |
  82 | 0.007531   113.47 |
  83 | 0.007537   113.57 |
  84 | 0.007529   113.44 |
  85 | 0.007532   113.49 |
  86 | 0.007516   113.25 |
  87 | 0.007504   113.06 |
  88 | 0.007501   113.02 |
  89 | 0.007499   112.99 |
  90 | 0.007485   112.79 |
  91 |  0.00748   112.70 |
  92 | 0.007476   112.64 |
  93 | 0.007474   112.61 |
  94 | 0.007479   112.69 |
  95 | 0.007455   112.33 |
  96 | 0.007463   112.45 |
  97 | 0.007464   112.47 |
  98 | 0.007466   112.49 |
  99 | 0.007463   112.45 |
 100 | 0.007443   112.15 |
[1] "Random Forest variable coefficients"
                      %IncMSE IncNodePurity
graph5           7.298825e-04  1.272095e-01
graph6           2.809749e-03  2.950547e-01
graph7           1.335170e-04  9.225658e-02
graph8           0.000000e+00  1.053537e-03
graph9           1.909674e-03  2.049764e-01
graph10          2.478840e-03  3.344861e-01
graph11          2.847609e-03  3.388922e-01
graph12          3.752786e-03  3.508233e-01
graph13          6.954377e-04  1.731528e-01
graph14          2.484080e-03  3.694052e-01
graph15          4.231711e-03  2.881570e-01
graph16          4.639422e-04  1.072730e-01
graph17          8.675339e-04  1.599275e-01
graph18          2.482647e-04  2.620446e-02
graph19          4.425956e-03  3.836924e-01
graph20          2.137073e-04  1.228387e-01
graph21          3.402372e-04  1.317288e-01
graph22          3.470157e-05  5.345388e-02
graph23          1.151565e-03  6.561741e-02
graph24          3.972597e-04  5.893226e-02
graph25          3.412948e-06  3.405216e-02
graph26          8.004610e-05  5.991451e-02
graph27          0.000000e+00  1.268517e-19
graph28          7.780781e-05  1.121231e-02
graph29          0.000000e+00  0.000000e+00
orbit0           9.228487e-06  2.887824e-02
orbit1           2.219905e-03  4.354647e-01
orbit2           3.218959e-05  1.655166e-02
orbit3           5.800328e-06  3.144878e-03
orbit4           5.245577e-04  3.042992e-01
orbit5           2.511258e-03  2.132034e-01
orbit6           1.124283e-03  1.974138e-01
orbit7           3.939139e-05  4.249836e-02
orbit8           4.283449e-04  4.081173e-02
orbit9           6.420429e-04  1.353447e-01
orbit10          8.852815e-05  2.385190e-02
orbit11         -2.159827e-05  1.428571e-02
orbit12          1.991186e-04  8.522282e-02
orbit13          4.334634e-06  1.500000e-02
orbit14         -1.061398e-06  3.653715e-03
orbit15          1.558388e-03  2.638442e-01
orbit16          2.403596e-03  3.900643e-01
orbit17          2.700874e-03  2.882888e-01
orbit18          2.926530e-03  9.547859e-01
orbit19          1.881031e-03  1.067736e-01
orbit20          1.772129e-03  2.726780e-01
orbit21          5.858449e-04  1.618075e-01
orbit22          1.279560e-03  2.376069e-01
orbit23          2.269605e-04  2.578069e-02
orbit24          1.366297e-03  3.037392e-01
orbit25          4.206480e-04  7.732855e-02
orbit26          1.597974e-03  6.287840e-02
orbit27          1.302607e-03  2.777334e-01
orbit28          1.568496e-03  2.283888e-01
orbit29          8.585799e-06  4.137888e-02
orbit30          4.708587e-05  6.020888e-02
orbit31          2.334867e-03  2.345457e-01
orbit32          1.499294e-03  8.359041e-02
orbit33         -1.900607e-05  4.647001e-02
orbit34          4.041021e-03  2.198001e-01
orbit35          1.287471e-03  1.731913e-01
orbit36          1.501129e-03  2.116098e-01
orbit37          8.697054e-04  8.124439e-02
orbit38          3.053967e-04  9.870460e-02
orbit39          1.585901e-03  1.894110e-01
orbit40          2.872335e-04  1.229690e-01
orbit41          0.000000e+00  7.220786e-19
orbit42          0.000000e+00  1.387779e-19
orbit43          4.758058e-04  2.648307e-02
orbit44          0.000000e+00  1.951564e-20
orbit45          4.859752e-03  3.331253e-01
orbit46          5.658931e-04  5.460511e-02
orbit47          1.642657e-04  4.417157e-02
orbit48          0.000000e+00  1.066313e-18
orbit49          5.061348e-04  7.813601e-02
orbit50          2.745743e-06  2.947415e-02
orbit51          6.300703e-04  5.310928e-02
orbit52          1.657134e-04  1.237214e-01
orbit53          5.341639e-04  8.763343e-02
orbit54          1.001847e-04  3.894190e-02
orbit55          0.000000e+00  1.843144e-20
orbit56          1.211277e-03  1.077672e-01
orbit57          1.469190e-04  6.528773e-02
orbit58          0.000000e+00  1.116728e-19
orbit59          6.212643e-04  7.106338e-02
orbit60          1.284247e-05  9.090909e-03
orbit61          0.000000e+00  4.987330e-20
orbit62          8.515480e-05  4.921344e-02
orbit63          0.000000e+00  7.574236e-18
orbit64          0.000000e+00  8.565197e-20
orbit65          1.144070e-04  1.963045e-02
orbit66          5.992350e-04  9.068343e-02
orbit67          0.000000e+00  7.589415e-20
orbit68          0.000000e+00  1.084202e-19
orbit69          0.000000e+00  1.734723e-20
orbit70          8.620690e-06  1.023038e-02
orbit71          1.263311e-04  1.130460e-02
orbit72          0.000000e+00  1.734723e-20
AP              -2.399309e-05  1.629916e-02
bet              2.408241e-03  3.518906e-01
ecc              4.232212e-05  6.085522e-02
eccrad           1.104636e-04  1.289680e-01
close            5.111052e-04  1.400790e-01
constraint       2.168911e-04  2.692249e-01
coreness         3.442658e-04  5.111881e-02
knn              2.184323e-03  3.723107e-01
hubscore         3.284669e-04  1.525999e-01
pagerank         4.489851e-03  1.166027e+00
trans            2.445540e-05  6.577320e-02
evcent           5.061213e-04  2.679045e-01
first            3.614512e-06  1.281418e-02
upto_second      4.966992e-04  2.034217e-01
upto_third       1.420083e-03  1.556266e-01
upto_fourth      1.094755e-03  2.022424e-01
upto_fifth       1.102026e-03  2.059790e-01
upto_sixth       5.508436e-04  2.132736e-01
second           3.127348e-04  1.431927e-01
third            4.595232e-03  1.790721e-01
fourth           2.099615e-03  4.935886e-01
fifth            6.669579e-04  6.359721e-01
sixth            1.678351e-03  2.775528e-01
ratio1           1.852603e-03  4.020852e-01
ratio2           1.553363e-03  8.482459e-01
ratio3           1.946442e-03  3.510376e-01
ratio4           8.471704e-04  3.540654e-01
ratio5           2.560956e-04  4.457816e-01
ratio6           2.502564e-03  6.941809e-01
selfinter        2.142556e-05  2.077368e-01
walktrap_vertex  6.231906e-04  1.557972e-01
bigcom1         -7.395074e-06  1.214879e-01
bigcom2          0.000000e+00  1.734723e-20
bigcom3          0.000000e+00  7.589415e-21
bigcom4          3.751991e-04  6.452546e-02
bigcom6          0.000000e+00  0.000000e+00
bigcom8          4.696760e-04  7.173324e-02
bigcom9          0.000000e+00  0.000000e+00
bigcom11         0.000000e+00  1.734723e-20
bigcom13         0.000000e+00  1.084202e-21
bigcom15         0.000000e+00  1.084202e-21
bigcom16         0.000000e+00  0.000000e+00
bigcom21         0.000000e+00  1.084202e-21
bigcom22         1.486364e-04  4.965380e-02
bigcom24         0.000000e+00  1.843144e-20
bigcom26         0.000000e+00  3.252607e-21
bigcom28         1.853788e-04  9.639177e-02
bigcom30         0.000000e+00  3.252607e-21
bigcom31         0.000000e+00  0.000000e+00
bigcom32         0.000000e+00  1.843144e-20
bigcom33         0.000000e+00  1.084202e-21
bigcom34         0.000000e+00  0.000000e+00
bigcom36         0.000000e+00  2.168404e-21
bigcom37         0.000000e+00  0.000000e+00
bigcom38         0.000000e+00  1.084202e-21
bigcom39         0.000000e+00  0.000000e+00
bigcom40        -4.034965e-06  2.174365e-02
bigcom43         0.000000e+00  1.734723e-20
bigcom44         9.771247e-06  5.285748e-02
bigcom46         0.000000e+00  0.000000e+00
bigcom47         0.000000e+00  0.000000e+00
bigcom49         0.000000e+00  0.000000e+00
bigcom50         0.000000e+00  1.084202e-21
bigcom51         0.000000e+00  2.168404e-21
bigcom52         0.000000e+00  0.000000e+00
bigcom54         0.000000e+00  0.000000e+00
bigcom56         0.000000e+00  2.631579e-05
bigcom62         0.000000e+00  0.000000e+00
bigcom66         0.000000e+00  0.000000e+00
bigcom68         0.000000e+00  0.000000e+00
bigcom69         0.000000e+00  1.843144e-20
bigcom71         0.000000e+00  1.040834e-19
bigcom72         0.000000e+00  0.000000e+00
bigcom73         0.000000e+00  1.734723e-20
bigcom74         0.000000e+00  1.084202e-21
bigcom75         0.000000e+00  0.000000e+00
bigcom76         0.000000e+00  3.577867e-20
bigcom77         6.549545e-06  3.466246e-01
bigcom79         0.000000e+00  0.000000e+00
bigcom80         0.000000e+00  0.000000e+00
bigcom82         0.000000e+00  2.059984e-20
bigcom83         0.000000e+00  1.734723e-20
bigcom84         0.000000e+00  0.000000e+00
bigcom85         0.000000e+00  0.000000e+00
bigcom87         0.000000e+00  0.000000e+00
bigcom89         0.000000e+00  0.000000e+00
bigcom91         0.000000e+00  1.084202e-21
bigcom92         0.000000e+00  3.794708e-20
bigcom93         0.000000e+00  0.000000e+00
bigcom96         0.000000e+00  3.469447e-20
bigcom97         0.000000e+00  5.421011e-21
bigcom98         0.000000e+00  1.734723e-20
bigcom99         0.000000e+00  0.000000e+00
bigcom101        0.000000e+00  2.168404e-21
bigcom104        0.000000e+00  3.469447e-20
bigcom106        0.000000e+00  0.000000e+00
bigcom109        0.000000e+00  0.000000e+00
bigcom113        0.000000e+00  0.000000e+00
bigcom116        0.000000e+00  1.843144e-20
bigcom120        0.000000e+00  0.000000e+00
bigcom123        0.000000e+00  0.000000e+00
bigcom126        0.000000e+00  0.000000e+00
bigcom127        0.000000e+00  0.000000e+00
bigcom137        0.000000e+00  2.168404e-21
bigcom139        0.000000e+00  0.000000e+00
bigcom140        0.000000e+00  0.000000e+00
bigcom143        0.000000e+00  1.084202e-21
bigcom145        0.000000e+00  0.000000e+00
bigcom146        0.000000e+00  0.000000e+00
bigcom147        0.000000e+00  0.000000e+00
bigcom149        0.000000e+00  0.000000e+00
bigcom153        0.000000e+00  0.000000e+00
bigcom154        0.000000e+00  2.168404e-21
bigcom156        0.000000e+00  1.084202e-21
bigcom157        0.000000e+00  0.000000e+00
bigcom158        0.000000e+00  1.084202e-21
bigcom160        0.000000e+00  0.000000e+00
bigcom161        0.000000e+00  0.000000e+00
bigcom162        0.000000e+00  1.843144e-20
bigcom164        0.000000e+00  1.084202e-21
bigcom166        0.000000e+00  0.000000e+00
bigcom167        0.000000e+00  1.734723e-20
bigcom171        0.000000e+00  0.000000e+00
bigcom173        0.000000e+00  1.843144e-20
bigcom175        0.000000e+00  0.000000e+00
bigcom176        0.000000e+00  0.000000e+00
bigcom177        0.000000e+00  0.000000e+00
bigcom178        0.000000e+00  1.734723e-20
bigcom180        0.000000e+00  0.000000e+00
bigcom181        0.000000e+00  0.000000e+00
bigcom184        0.000000e+00  0.000000e+00
bigcom186        0.000000e+00  0.000000e+00
bigcom187        0.000000e+00  0.000000e+00
bigcom189        0.000000e+00  1.951564e-20
bigcom194        0.000000e+00  1.734723e-20
bigcom195        0.000000e+00  0.000000e+00
bigcom196        0.000000e+00  0.000000e+00
bigcom204        0.000000e+00  1.084202e-21
bigcom205        0.000000e+00  0.000000e+00
bigcom212        0.000000e+00  0.000000e+00
bigcom214        0.000000e+00  1.084202e-21
bigcom222        0.000000e+00  0.000000e+00
bigcom223        0.000000e+00  0.000000e+00
bigcom226        0.000000e+00  1.084202e-21
bigcom227        0.000000e+00  0.000000e+00
bigcom229        0.000000e+00  0.000000e+00
bigcom233        0.000000e+00  1.734723e-20
bigcom236        0.000000e+00  0.000000e+00
bigcom237        0.000000e+00  0.000000e+00
bigcom246        0.000000e+00  1.734723e-20
bigcom248        0.000000e+00  1.734723e-20
bigcom249        0.000000e+00  2.168404e-21
bigcom250        0.000000e+00  0.000000e+00
bigcom254        0.000000e+00  0.000000e+00
bigcom266        0.000000e+00  0.000000e+00
bigcom269        0.000000e+00  1.084202e-21
bigcom272        0.000000e+00  0.000000e+00
bigcom274        0.000000e+00  0.000000e+00
bigcom281        0.000000e+00  0.000000e+00
bigcom291        0.000000e+00  0.000000e+00
bigcom292        0.000000e+00  0.000000e+00
bigcom295        0.000000e+00  0.000000e+00
bigcom299        0.000000e+00  0.000000e+00
bigcom301        0.000000e+00  2.168404e-21
bigcom306        0.000000e+00  0.000000e+00
bigcom309        0.000000e+00  0.000000e+00
bigcom314        0.000000e+00  0.000000e+00
bigcom321        0.000000e+00  0.000000e+00
bigcom341        0.000000e+00  0.000000e+00
bigcom350        0.000000e+00  0.000000e+00
bigcom353        0.000000e+00  1.084202e-21
bigcom359        0.000000e+00  0.000000e+00
bigcom363        0.000000e+00  1.084202e-21
bigcom365        0.000000e+00  1.843144e-20
bigcom385        0.000000e+00  1.734723e-20
bigcom386        0.000000e+00  0.000000e+00
bigcom408        0.000000e+00  0.000000e+00
bigcom412        0.000000e+00  1.084202e-21
bigcom480        0.000000e+00  0.000000e+00
spin_vertex      5.145904e-04  2.326472e-01
membership_s1   -2.778178e-05  1.605465e-01
membership_s3    0.000000e+00  1.398621e-19
membership_s4    1.209724e-05  3.114814e-02
membership_s5    7.945682e-05  5.492387e-02
membership_s6    8.464033e-05  7.008332e-03
membership_s7    4.602169e-05  1.567559e-01
membership_s8    4.590157e-05  3.282745e-01
membership_s9    0.000000e+00  1.084202e-21
membership_s11   0.000000e+00  1.084202e-21
membership_s12   0.000000e+00  0.000000e+00
membership_s14   0.000000e+00  1.843144e-20
membership_s15  -3.068723e-06  6.452625e-02
membership_s16   0.000000e+00  1.084202e-21
membership_s17   0.000000e+00  1.084202e-21
membership_s18   0.000000e+00  2.168404e-20
membership_s20   0.000000e+00  3.252607e-21
membership_s21  -2.215603e-05  1.912373e-02
membership_s22   0.000000e+00  1.084202e-21
membership_s24  -4.080272e-05  7.772067e-02
membership_s25   0.000000e+00  0.000000e+00
membership_s26   0.000000e+00  0.000000e+00
membership_s27   3.929391e-05  1.799482e-01
membership_s28   0.000000e+00  2.276825e-20
membership_s30   3.769203e-04  4.056910e-01
membership_s31  -6.703874e-06  8.168590e-02
membership_s32  -1.512046e-05  4.593156e-02
membership_s33  -3.276895e-05  2.421037e-01
membership_s36   5.764145e-05  1.131427e-01
membership_s37   0.000000e+00  3.686287e-20
V1               1.578465e-03  7.625262e-01
V2               4.145158e-04  6.142848e-01
pdi             -9.107468e-06  2.723804e-02
adhesion         7.086722e-03  8.872278e-01
cohesion         5.148873e-03  6.666256e-01
inner            2.071382e-03  7.476297e-01
outer            2.009294e-03  5.823952e-01
ioratio          2.953858e-03  9.406817e-01
comsize          1.791495e-03  7.934838e-01
[1] "Dataset: low_targets Model GLM, run: 1 of 10 2015-06-18 11:58:38"
[1] "glmnet variable coefficients"
                     [,1]          [,2]
(Intercept)     -5.001707 -1.946176e+01
graph0           0.000000 -9.889653e-03
graph1           0.000000 -2.233929e-04
graph2           0.000000 -4.458586e-02
graph3           0.000000 -2.688736e-05
graph4           0.000000  9.411047e-11
graph5           0.000000 -7.460173e-03
graph6           0.000000  0.000000e+00
graph7           0.000000  0.000000e+00
graph8           0.000000 -1.246795e-01
graph9           0.000000  4.225507e-08
graph10          0.000000  3.937194e-09
graph11          0.000000  6.566208e-12
graph12          0.000000  5.566647e-07
graph13          0.000000 -7.753847e-07
graph14          0.000000  5.369021e-13
graph15          0.000000  8.045029e-04
graph16          0.000000  0.000000e+00
graph17          0.000000 -3.297432e-06
graph18          0.000000 -2.244985e-04
graph19          0.000000  1.321577e-05
graph20          0.000000  2.010178e-04
graph21          0.000000 -4.596428e-04
graph22          0.000000 -2.504496e-04
graph23          0.000000 -2.530475e-04
graph24          0.000000  8.001384e-04
graph25          0.000000 -2.722379e-03
graph26          0.000000  3.387864e-04
graph27          0.000000 -6.311274e-02
graph28          0.000000  4.564383e-02
graph29          0.000000 -4.319561e+00
orbit0           0.000000 -9.955633e-03
orbit1           0.000000 -1.780274e-04
orbit2           0.000000 -8.114968e-02
orbit3           0.000000 -4.355883e-02
orbit4           0.000000 -2.741488e-05
orbit5           0.000000 -3.438143e-05
orbit6           0.000000  3.853361e-09
orbit7           0.000000 -2.289616e-02
orbit8           0.000000 -7.046995e-03
orbit9           0.000000  0.000000e+00
orbit10          0.000000  0.000000e+00
orbit11          0.000000 -1.667022e-01
orbit12          0.000000  9.504599e-05
orbit13          0.000000 -3.859000e-01
orbit14          0.000000 -2.655863e-02
orbit15          0.000000  3.830308e-07
orbit16          0.000000 -1.020245e-05
orbit17          0.000000 -2.128916e-06
orbit18          0.000000  6.954393e-08
orbit19          0.000000  3.869803e-09
orbit20          0.000000  1.886727e-07
orbit21          0.000000  5.930982e-05
orbit22          0.000000  2.899432e-11
orbit23          0.000000  2.759019e-01
orbit24          0.000000  2.802252e-06
orbit25          0.000000 -9.077156e-06
orbit26          0.000000 -1.836512e-04
orbit27          0.000000 -5.026666e-05
orbit28          0.000000  4.330701e-05
orbit29          0.000000  1.082004e-04
orbit30          0.000000  6.992868e-04
orbit31          0.000000  0.000000e+00
orbit32          0.000000  5.776449e-07
orbit33          0.000000  3.876067e-01
orbit34          0.000000  7.876973e-04
orbit35          0.000000  6.555211e-06
orbit36          0.000000  1.624556e-04
orbit37          0.000000 -8.034423e-06
orbit38          0.000000 -6.319785e-04
orbit39          0.000000 -2.332118e-05
orbit40          0.000000  0.000000e+00
orbit41          0.000000 -1.014428e-03
orbit42          0.000000 -9.404258e-01
orbit43          0.000000 -2.238039e-04
orbit44          0.000000 -1.515393e+00
orbit45          0.000000  2.411903e-05
orbit46          0.000000 -2.412247e-07
orbit47          0.000000 -7.138146e-03
orbit48          0.000000 -8.604376e-04
orbit49          0.000000  2.379272e-04
orbit50          0.000000 -1.838268e-03
orbit51          0.000000 -5.906292e-05
orbit52          0.000000 -7.771289e-04
orbit53          0.000000  4.624263e-03
orbit54          0.000000 -2.889206e-04
orbit55          0.000000  0.000000e+00
orbit56          0.000000 -1.903825e-04
orbit57          0.000000 -2.317588e-03
orbit58          0.000000 -1.775476e+00
orbit59          0.000000  1.146194e-03
orbit60          0.000000 -3.683422e-02
orbit61          0.000000  0.000000e+00
orbit62          0.000000 -1.979763e-03
orbit63          0.000000 -5.780727e-02
orbit64          0.000000  0.000000e+00
orbit65          0.000000 -3.502606e-03
orbit66          0.000000  4.246328e-02
orbit67          0.000000 -1.207929e+00
orbit68          0.000000 -6.154606e-02
orbit69          0.000000  0.000000e+00
orbit70          0.000000  3.155743e-02
orbit71          0.000000  2.750973e+00
orbit72          0.000000 -4.335188e+00
AP               0.000000  4.850280e-01
bet              0.000000  1.124286e-05
ecc              0.000000  1.440452e-02
eccrad           0.000000  4.543646e-02
close            0.000000  0.000000e+00
constraint       0.000000 -1.498296e-01
coreness         0.000000  1.168184e-01
knn              0.000000  5.994063e-04
hubscore         0.000000  1.697270e+01
pagerank         0.000000 -2.148811e+00
trans            0.000000 -6.800330e-01
evcent           0.000000  1.474895e+01
first            0.000000 -1.151868e-02
upto_second      0.000000 -1.746141e-04
upto_third       0.000000  1.987668e-05
upto_fourth      0.000000 -1.903464e-06
upto_fifth       0.000000  0.000000e+00
upto_sixth       0.000000  1.155411e-03
second           0.000000 -1.407815e-04
third            0.000000  1.061870e-04
fourth           0.000000 -8.793461e-05
fifth            0.000000  1.048797e-05
sixth            0.000000  4.793956e-04
ratio1           0.000000  5.180928e-04
ratio2           0.000000 -1.010722e-04
ratio3           0.000000 -8.742998e-03
ratio4           0.000000  6.568874e-04
ratio5           0.000000  0.000000e+00
ratio6           0.000000 -3.866246e-04
selfinter        0.000000 -3.356634e-01
walktrap_vertex  0.000000  2.431675e-01
bigcom1          0.000000 -6.243057e-01
bigcom2          0.000000 -1.353871e+00
bigcom3          0.000000 -1.907834e+00
bigcom4          0.000000 -2.886171e-01
bigcom6          0.000000 -9.032211e-01
bigcom8          0.000000  4.058541e-02
bigcom9          0.000000 -1.505244e+00
bigcom11         0.000000 -1.426388e+00
bigcom13         0.000000 -1.295213e+00
bigcom15         0.000000 -9.751527e-01
bigcom16         0.000000 -1.057495e+00
bigcom21         0.000000 -2.125110e+00
bigcom22         0.000000  4.936251e-01
bigcom24         0.000000 -1.360410e+00
bigcom26         0.000000 -1.626561e+00
bigcom28         0.000000  2.071573e-01
bigcom30         0.000000 -1.686310e+00
bigcom31         0.000000 -9.808152e-01
bigcom32         0.000000 -7.465336e-01
bigcom33         0.000000 -9.006411e-01
bigcom34         0.000000 -7.643566e-01
bigcom36         0.000000 -1.060264e+00
bigcom37         0.000000 -3.065567e+00
bigcom38         0.000000 -1.436364e+00
bigcom39         0.000000 -1.073794e+00
bigcom40         0.000000 -1.064426e+00
bigcom43         0.000000 -1.352262e+00
bigcom44         0.000000  6.536610e-01
bigcom46         0.000000 -1.243297e+00
bigcom47         0.000000 -7.364438e-01
bigcom49         0.000000 -1.080225e+00
bigcom50         0.000000 -1.401463e+00
bigcom51         0.000000 -1.737220e+00
bigcom52         0.000000 -1.304512e+00
bigcom54         0.000000 -1.024066e+00
bigcom56         0.000000 -1.520086e+00
bigcom62         0.000000 -1.151197e+00
bigcom66         0.000000 -1.258870e+00
bigcom68         0.000000 -1.456058e+00
bigcom69         0.000000 -1.109349e+00
bigcom71         0.000000 -1.184577e+00
bigcom72         0.000000 -1.213663e+00
bigcom73         0.000000 -9.499416e-01
bigcom74         0.000000 -1.025085e+00
bigcom75         0.000000 -5.475924e-01
bigcom76         0.000000 -1.310576e+00
bigcom77         0.000000  2.792587e+00
bigcom79         0.000000 -1.489627e+00
bigcom80         0.000000 -9.617571e-01
bigcom82         0.000000 -1.330221e+00
bigcom83         0.000000  0.000000e+00
bigcom84         0.000000 -1.389335e+00
bigcom85         0.000000 -1.505256e+00
bigcom87         0.000000 -1.111159e+00
bigcom89         0.000000 -1.172314e+00
bigcom91         0.000000 -1.105531e+00
bigcom92         0.000000 -1.483240e+00
bigcom93         0.000000 -4.015986e-03
bigcom96         0.000000 -1.415508e+00
bigcom97         0.000000 -1.120082e+00
bigcom98         0.000000 -1.041781e+00
bigcom99         0.000000 -1.569487e+00
bigcom101        0.000000 -2.341989e+00
bigcom104        0.000000 -1.334574e+00
bigcom106        0.000000 -1.096001e+00
bigcom109        0.000000 -1.011235e+00
bigcom113        0.000000 -1.154829e+00
bigcom116        0.000000 -9.215918e-01
bigcom120        0.000000 -1.071463e+00
bigcom123        0.000000 -1.486397e+00
bigcom126        0.000000 -5.898038e-01
bigcom127        0.000000 -2.587612e-05
bigcom137        0.000000 -1.100125e+00
bigcom139        0.000000 -6.563509e-01
bigcom140        0.000000 -8.109329e-01
bigcom143        0.000000 -1.036922e+00
bigcom145        0.000000 -5.389811e-01
bigcom146        0.000000 -8.034730e-01
bigcom147        0.000000 -9.120068e-01
bigcom149        0.000000  0.000000e+00
bigcom153        0.000000 -9.184658e-01
bigcom154        0.000000 -1.582602e+00
bigcom156        0.000000 -1.108421e+00
bigcom157        0.000000  0.000000e+00
bigcom158        0.000000 -1.008871e+00
bigcom160        0.000000 -8.480944e-01
bigcom161        0.000000 -4.307315e-01
bigcom162        0.000000 -1.065075e+00
bigcom164        0.000000 -1.033129e+00
bigcom166        0.000000 -9.617966e-01
bigcom167        0.000000 -1.152895e+00
bigcom171        0.000000 -1.202495e+00
bigcom173        0.000000 -1.224501e+00
bigcom175        0.000000 -5.424891e-03
bigcom176        0.000000 -1.066081e+00
bigcom177        0.000000 -1.150151e+00
bigcom178        0.000000 -1.143198e+00
bigcom180        0.000000 -5.226449e-01
bigcom181        0.000000 -9.444274e-01
bigcom184        0.000000 -2.583022e-01
bigcom186        0.000000 -6.283260e-01
bigcom187        0.000000 -1.055503e+00
bigcom189        0.000000 -1.639579e+00
bigcom194        0.000000 -7.928417e-01
bigcom195        0.000000 -1.166481e+00
bigcom196        0.000000 -1.065879e+00
bigcom204        0.000000 -9.716107e-01
bigcom205        0.000000  0.000000e+00
bigcom212        0.000000 -7.418523e-01
bigcom214        0.000000 -1.166317e+00
bigcom222        0.000000 -9.657850e-01
bigcom223        0.000000  0.000000e+00
bigcom226        0.000000 -6.071501e-01
bigcom227        0.000000 -8.052361e-01
bigcom229        0.000000 -8.880189e-01
bigcom233        0.000000 -6.194272e-01
bigcom236        0.000000 -9.475584e-01
bigcom237        0.000000  0.000000e+00
bigcom246        0.000000 -9.627966e-01
bigcom248        0.000000 -6.159895e-01
bigcom249        0.000000 -7.106411e-01
bigcom250        0.000000 -5.118577e-01
bigcom254        0.000000 -8.547093e-01
bigcom266        0.000000 -1.368457e+00
bigcom269        0.000000 -1.388637e+00
bigcom272        0.000000 -1.082415e+00
bigcom274        0.000000 -3.553209e-01
bigcom281        0.000000 -9.795469e-01
bigcom291        0.000000 -8.448575e-01
bigcom292        0.000000 -7.719993e-01
bigcom295        0.000000 -5.964047e-01
bigcom299        0.000000 -1.228196e+00
bigcom301        0.000000 -9.151740e-01
bigcom306        0.000000 -1.036531e+00
bigcom309        0.000000 -9.426973e-01
bigcom314        0.000000  0.000000e+00
bigcom321        0.000000 -1.244896e+00
bigcom341        0.000000 -7.677844e-01
bigcom350        0.000000 -7.870664e+00
bigcom353        0.000000 -1.843217e+00
bigcom359        0.000000 -5.659219e-01
bigcom363        0.000000 -2.203188e+00
bigcom365        0.000000 -2.826894e-01
bigcom385        0.000000 -1.701594e+00
bigcom386        0.000000 -7.421701e-01
bigcom408        0.000000 -2.965392e-01
bigcom412        0.000000 -1.588917e+00
bigcom480        0.000000 -7.296508e-01
spin_vertex      0.000000 -2.711537e-01
membership_s1    0.000000  1.894576e-02
membership_s3    0.000000 -1.543517e+00
membership_s4    0.000000  3.763950e-01
membership_s5    0.000000 -7.540141e-02
membership_s6    0.000000  9.990818e-02
membership_s7    0.000000  2.063330e-01
membership_s8    0.000000  3.178583e+00
membership_s9    0.000000 -1.883026e+00
membership_s11   0.000000 -8.698125e-01
membership_s12   0.000000 -9.753347e-01
membership_s14   0.000000 -1.132552e+00
membership_s15   0.000000  2.706805e-01
membership_s16   0.000000 -1.024956e+00
membership_s17   0.000000 -9.369839e-01
membership_s18   0.000000 -1.324304e+00
membership_s20   0.000000 -7.767669e-01
membership_s21   0.000000  5.271711e-01
membership_s22   0.000000 -1.145146e+00
membership_s24   0.000000  1.905731e+00
membership_s25   0.000000 -8.761027e-01
membership_s26   0.000000 -1.062678e+00
membership_s27   0.000000  5.411919e-01
membership_s28   0.000000 -1.528681e+00
membership_s30   0.000000  4.730626e-01
membership_s31   0.000000  1.181062e-01
membership_s32   0.000000  3.638536e-01
membership_s33   0.000000  3.212680e+00
membership_s36   0.000000  2.370119e-01
membership_s37   0.000000 -1.346017e+00
V1               0.000000  1.310395e+00
V2               0.000000 -1.311160e+00
pdi              0.000000 -3.735808e+03
adhesion         0.000000 -7.990726e-05
cohesion         0.000000  1.127363e-04
inner            0.000000 -1.049832e-04
outer            0.000000 -1.292076e-05
ioratio          0.000000  7.365426e-01
comsize          0.000000 -9.397485e-05
[1] "Dataset: low_targets Model GBM, run: 2 of 10 2015-06-18 11:59:56"
Iter   TrainDeviance   ValidDeviance   StepSize   Improve
     1        0.0778            -nan     0.0100    0.0000
     2        0.0771            -nan     0.0100    0.0001
     3        0.0760            -nan     0.0100   -0.0001
     4        0.0754            -nan     0.0100   -0.0000
     5        0.0743            -nan     0.0100    0.0000
     6        0.0735            -nan     0.0100    0.0000
     7        0.0726            -nan     0.0100   -0.0000
     8        0.0721            -nan     0.0100   -0.0000
     9        0.0715            -nan     0.0100   -0.0000
    10        0.0708            -nan     0.0100   -0.0000
    20        0.0652            -nan     0.0100   -0.0000
    40        0.0555            -nan     0.0100   -0.0000
    49        0.0527            -nan     0.0100   -0.0000

[1] "GBM variable coefficients"
                            var    rel.inf
ioratio                 ioratio 7.29452326
V2                           V2 6.43754762
comsize                 comsize 5.93953656
orbit18                 orbit18 5.36116005
pagerank               pagerank 4.68323105
ratio2                   ratio2 4.61888869
outer                     outer 4.59628469
fourth                   fourth 3.59487328
bet                         bet 3.01018205
ratio3                   ratio3 2.86317884
V1                           V1 2.79444325
orbit66                 orbit66 2.32909576
graph14                 graph14 2.27054637
graph6                   graph6 2.10134060
orbit36                 orbit36 1.69479569
ratio6                   ratio6 1.68350552
ratio5                   ratio5 1.67075274
graph12                 graph12 1.64146408
fifth                     fifth 1.63882202
adhesion               adhesion 1.59663752
knn                         knn 1.58330389
graph19                 graph19 1.36583215
graph23                 graph23 1.19988445
cohesion               cohesion 1.17011763
sixth                     sixth 1.09636842
inner                     inner 1.01844492
graph10                 graph10 1.00420957
graph13                 graph13 0.99858561
graph15                 graph15 0.85332438
graph11                 graph11 0.82389822
orbit19                 orbit19 0.77732618
walktrap_vertex walktrap_vertex 0.70097339
orbit16                 orbit16 0.69339681
orbit71                 orbit71 0.68914371
upto_fifth           upto_fifth 0.67127246
orbit50                 orbit50 0.61665507
graph21                 graph21 0.61380939
graph16                 graph16 0.61333649
graph5                   graph5 0.59822678
orbit37                 orbit37 0.59496725
graph1                   graph1 0.54722952
orbit38                 orbit38 0.54380884
spin_vertex         spin_vertex 0.53828376
graph0                   graph0 0.53510303
third                     third 0.53300724
orbit32                 orbit32 0.48176664
graph2                   graph2 0.47251197
ratio1                   ratio1 0.45256514
membership_s7     membership_s7 0.45246848
orbit5                   orbit5 0.44716731
orbit17                 orbit17 0.40170099
graph9                   graph9 0.39112312
membership_s15   membership_s15 0.37751182
graph17                 graph17 0.36522444
graph25                 graph25 0.36053625
orbit4                   orbit4 0.35648528
graph20                 graph20 0.35305646
bigcom8                 bigcom8 0.35055959
membership_s27   membership_s27 0.34595540
coreness               coreness 0.34559974
orbit45                 orbit45 0.33467162
orbit65                 orbit65 0.32003882
orbit25                 orbit25 0.31273734
graph8                   graph8 0.31222141
graph18                 graph18 0.28524250
constraint           constraint 0.27888908
bigcom4                 bigcom4 0.27816909
upto_third           upto_third 0.27151292
hubscore               hubscore 0.26490105
orbit62                 orbit62 0.23024077
orbit52                 orbit52 0.22129103
membership_s5     membership_s5 0.22024260
membership_s21   membership_s21 0.21886338
graph24                 graph24 0.18199873
orbit29                 orbit29 0.16991009
bigcom22               bigcom22 0.16177967
membership_s4     membership_s4 0.13969612
orbit10                 orbit10 0.13643387
orbit46                 orbit46 0.13127702
graph26                 graph26 0.12837524
membership_s1     membership_s1 0.09276518
orbit26                 orbit26 0.08953406
orbit2                   orbit2 0.08746144
orbit33                 orbit33 0.08509724
orbit57                 orbit57 0.08484266
orbit21                 orbit21 0.08401185
graph3                   graph3 0.07633516
orbit27                 orbit27 0.07387453
ratio4                   ratio4 0.07369511
orbit35                 orbit35 0.07016662
orbit53                 orbit53 0.06771221
evcent                   evcent 0.06067338
graph22                 graph22 0.05717812
membership_s6     membership_s6 0.05342531
close                     close 0.05318742
orbit49                 orbit49 0.04412435
membership_s32   membership_s32 0.03653122
orbit24                 orbit24 0.03651407
bigcom28               bigcom28 0.01882629
graph4                   graph4 0.00000000
graph7                   graph7 0.00000000
graph27                 graph27 0.00000000
graph28                 graph28 0.00000000
graph29                 graph29 0.00000000
orbit0                   orbit0 0.00000000
orbit1                   orbit1 0.00000000
orbit3                   orbit3 0.00000000
orbit6                   orbit6 0.00000000
orbit7                   orbit7 0.00000000
orbit8                   orbit8 0.00000000
orbit9                   orbit9 0.00000000
orbit11                 orbit11 0.00000000
orbit12                 orbit12 0.00000000
orbit13                 orbit13 0.00000000
orbit14                 orbit14 0.00000000
orbit15                 orbit15 0.00000000
orbit20                 orbit20 0.00000000
orbit22                 orbit22 0.00000000
orbit23                 orbit23 0.00000000
orbit28                 orbit28 0.00000000
orbit30                 orbit30 0.00000000
orbit31                 orbit31 0.00000000
orbit34                 orbit34 0.00000000
orbit39                 orbit39 0.00000000
orbit40                 orbit40 0.00000000
orbit41                 orbit41 0.00000000
orbit42                 orbit42 0.00000000
orbit43                 orbit43 0.00000000
orbit44                 orbit44 0.00000000
orbit47                 orbit47 0.00000000
orbit48                 orbit48 0.00000000
orbit51                 orbit51 0.00000000
orbit54                 orbit54 0.00000000
orbit55                 orbit55 0.00000000
orbit56                 orbit56 0.00000000
orbit58                 orbit58 0.00000000
orbit59                 orbit59 0.00000000
orbit60                 orbit60 0.00000000
orbit61                 orbit61 0.00000000
orbit63                 orbit63 0.00000000
orbit64                 orbit64 0.00000000
orbit67                 orbit67 0.00000000
orbit68                 orbit68 0.00000000
orbit69                 orbit69 0.00000000
orbit70                 orbit70 0.00000000
orbit72                 orbit72 0.00000000
AP                           AP 0.00000000
ecc                         ecc 0.00000000
eccrad                   eccrad 0.00000000
trans                     trans 0.00000000
first                     first 0.00000000
upto_second         upto_second 0.00000000
upto_fourth         upto_fourth 0.00000000
upto_sixth           upto_sixth 0.00000000
second                   second 0.00000000
selfinter             selfinter 0.00000000
bigcom1                 bigcom1 0.00000000
bigcom2                 bigcom2 0.00000000
bigcom3                 bigcom3 0.00000000
bigcom6                 bigcom6 0.00000000
bigcom9                 bigcom9 0.00000000
bigcom11               bigcom11 0.00000000
bigcom13               bigcom13 0.00000000
bigcom15               bigcom15 0.00000000
bigcom16               bigcom16 0.00000000
bigcom21               bigcom21 0.00000000
bigcom24               bigcom24 0.00000000
bigcom26               bigcom26 0.00000000
bigcom30               bigcom30 0.00000000
bigcom31               bigcom31 0.00000000
bigcom32               bigcom32 0.00000000
bigcom33               bigcom33 0.00000000
bigcom34               bigcom34 0.00000000
bigcom36               bigcom36 0.00000000
bigcom37               bigcom37 0.00000000
bigcom38               bigcom38 0.00000000
bigcom39               bigcom39 0.00000000
bigcom40               bigcom40 0.00000000
bigcom43               bigcom43 0.00000000
bigcom44               bigcom44 0.00000000
bigcom46               bigcom46 0.00000000
bigcom47               bigcom47 0.00000000
bigcom49               bigcom49 0.00000000
bigcom50               bigcom50 0.00000000
bigcom51               bigcom51 0.00000000
bigcom52               bigcom52 0.00000000
bigcom54               bigcom54 0.00000000
bigcom56               bigcom56 0.00000000
bigcom62               bigcom62 0.00000000
bigcom66               bigcom66 0.00000000
bigcom68               bigcom68 0.00000000
bigcom69               bigcom69 0.00000000
bigcom71               bigcom71 0.00000000
bigcom72               bigcom72 0.00000000
bigcom73               bigcom73 0.00000000
bigcom74               bigcom74 0.00000000
bigcom75               bigcom75 0.00000000
bigcom76               bigcom76 0.00000000
bigcom77               bigcom77 0.00000000
bigcom79               bigcom79 0.00000000
bigcom80               bigcom80 0.00000000
bigcom82               bigcom82 0.00000000
bigcom83               bigcom83 0.00000000
bigcom84               bigcom84 0.00000000
bigcom85               bigcom85 0.00000000
bigcom87               bigcom87 0.00000000
bigcom89               bigcom89 0.00000000
bigcom91               bigcom91 0.00000000
bigcom92               bigcom92 0.00000000
bigcom93               bigcom93 0.00000000
bigcom96               bigcom96 0.00000000
bigcom97               bigcom97 0.00000000
bigcom98               bigcom98 0.00000000
bigcom99               bigcom99 0.00000000
bigcom101             bigcom101 0.00000000
bigcom104             bigcom104 0.00000000
bigcom106             bigcom106 0.00000000
bigcom109             bigcom109 0.00000000
bigcom113             bigcom113 0.00000000
bigcom116             bigcom116 0.00000000
bigcom120             bigcom120 0.00000000
bigcom123             bigcom123 0.00000000
bigcom126             bigcom126 0.00000000
bigcom127             bigcom127 0.00000000
bigcom137             bigcom137 0.00000000
bigcom139             bigcom139 0.00000000
bigcom140             bigcom140 0.00000000
bigcom143             bigcom143 0.00000000
bigcom145             bigcom145 0.00000000
bigcom146             bigcom146 0.00000000
bigcom147             bigcom147 0.00000000
bigcom149             bigcom149 0.00000000
bigcom153             bigcom153 0.00000000
bigcom154             bigcom154 0.00000000
bigcom156             bigcom156 0.00000000
bigcom157             bigcom157 0.00000000
bigcom158             bigcom158 0.00000000
bigcom160             bigcom160 0.00000000
bigcom161             bigcom161 0.00000000
bigcom162             bigcom162 0.00000000
bigcom164             bigcom164 0.00000000
bigcom166             bigcom166 0.00000000
bigcom167             bigcom167 0.00000000
bigcom171             bigcom171 0.00000000
bigcom173             bigcom173 0.00000000
bigcom175             bigcom175 0.00000000
bigcom176             bigcom176 0.00000000
bigcom177             bigcom177 0.00000000
bigcom178             bigcom178 0.00000000
bigcom180             bigcom180 0.00000000
bigcom181             bigcom181 0.00000000
bigcom184             bigcom184 0.00000000
bigcom186             bigcom186 0.00000000
bigcom187             bigcom187 0.00000000
bigcom189             bigcom189 0.00000000
bigcom194             bigcom194 0.00000000
bigcom195             bigcom195 0.00000000
bigcom196             bigcom196 0.00000000
bigcom204             bigcom204 0.00000000
bigcom205             bigcom205 0.00000000
bigcom212             bigcom212 0.00000000
bigcom214             bigcom214 0.00000000
bigcom222             bigcom222 0.00000000
bigcom223             bigcom223 0.00000000
bigcom226             bigcom226 0.00000000
bigcom227             bigcom227 0.00000000
bigcom229             bigcom229 0.00000000
bigcom233             bigcom233 0.00000000
bigcom236             bigcom236 0.00000000
bigcom237             bigcom237 0.00000000
bigcom246             bigcom246 0.00000000
bigcom248             bigcom248 0.00000000
bigcom249             bigcom249 0.00000000
bigcom250             bigcom250 0.00000000
bigcom254             bigcom254 0.00000000
bigcom266             bigcom266 0.00000000
bigcom269             bigcom269 0.00000000
bigcom272             bigcom272 0.00000000
bigcom274             bigcom274 0.00000000
bigcom281             bigcom281 0.00000000
bigcom291             bigcom291 0.00000000
bigcom292             bigcom292 0.00000000
bigcom295             bigcom295 0.00000000
bigcom299             bigcom299 0.00000000
bigcom301             bigcom301 0.00000000
bigcom306             bigcom306 0.00000000
bigcom309             bigcom309 0.00000000
bigcom314             bigcom314 0.00000000
bigcom321             bigcom321 0.00000000
bigcom341             bigcom341 0.00000000
bigcom350             bigcom350 0.00000000
bigcom353             bigcom353 0.00000000
bigcom359             bigcom359 0.00000000
bigcom363             bigcom363 0.00000000
bigcom365             bigcom365 0.00000000
bigcom385             bigcom385 0.00000000
bigcom386             bigcom386 0.00000000
bigcom408             bigcom408 0.00000000
bigcom412             bigcom412 0.00000000
bigcom480             bigcom480 0.00000000
membership_s3     membership_s3 0.00000000
membership_s8     membership_s8 0.00000000
membership_s9     membership_s9 0.00000000
membership_s11   membership_s11 0.00000000
membership_s12   membership_s12 0.00000000
membership_s14   membership_s14 0.00000000
membership_s16   membership_s16 0.00000000
membership_s17   membership_s17 0.00000000
membership_s18   membership_s18 0.00000000
membership_s20   membership_s20 0.00000000
membership_s22   membership_s22 0.00000000
membership_s24   membership_s24 0.00000000
membership_s25   membership_s25 0.00000000
membership_s26   membership_s26 0.00000000
membership_s28   membership_s28 0.00000000
membership_s30   membership_s30 0.00000000
membership_s31   membership_s31 0.00000000
membership_s33   membership_s33 0.00000000
membership_s36   membership_s36 0.00000000
membership_s37   membership_s37 0.00000000
pdi                         pdi 0.00000000
[1] "Dataset: low_targets Model RF, run: 2 of 10 2015-06-18 12:00:22"
     |      Out-of-bag   |
Tree |      MSE  %Var(y) |
   1 |   0.0111   171.50 |
   2 |  0.01007   155.63 |
   3 |  0.01036   160.04 |
   4 | 0.009312   143.86 |
   5 |  0.00916   141.51 |
   6 |  0.00902   139.35 |
   7 | 0.009132   141.09 |
   8 | 0.009032   139.54 |
   9 | 0.008923   137.86 |
  10 | 0.009021   139.37 |
  11 | 0.009129   141.04 |
  12 | 0.008853   136.78 |
  13 | 0.008637   133.44 |
  14 | 0.008482   131.05 |
  15 | 0.008386   129.55 |
  16 | 0.008259   127.60 |
  17 | 0.008267   127.72 |
  18 | 0.008271   127.78 |
  19 | 0.008083   124.88 |
  20 | 0.008071   124.69 |
  21 | 0.008059   124.50 |
  22 | 0.007969   123.12 |
  23 | 0.007934   122.57 |
  24 |  0.00792   122.36 |
  25 | 0.007894   121.95 |
  26 | 0.007898   122.02 |
  27 | 0.007894   121.96 |
  28 | 0.007884   121.80 |
  29 | 0.007807   120.61 |
  30 | 0.007773   120.09 |
  31 | 0.007718   119.24 |
  32 | 0.007696   118.90 |
  33 | 0.007703   119.00 |
  34 |  0.00769   118.80 |
  35 | 0.007686   118.75 |
  36 | 0.007647   118.15 |
  37 | 0.007639   118.02 |
  38 | 0.007608   117.55 |
  39 | 0.007615   117.65 |
  40 | 0.007625   117.80 |
  41 | 0.007623   117.77 |
  42 | 0.007616   117.66 |
  43 | 0.007627   117.83 |
  44 | 0.007613   117.61 |
  45 | 0.007606   117.51 |
  46 | 0.007604   117.47 |
  47 | 0.007603   117.46 |
  48 | 0.007563   116.85 |
  49 | 0.007567   116.90 |
  50 | 0.007536   116.42 |
  51 | 0.007536   116.43 |
  52 | 0.007521   116.20 |
  53 | 0.007529   116.32 |
  54 | 0.007528   116.30 |
  55 | 0.007534   116.40 |
  56 | 0.007542   116.52 |
  57 | 0.007531   116.35 |
  58 | 0.007535   116.41 |
  59 | 0.007524   116.25 |
  60 | 0.007534   116.40 |
  61 |  0.00753   116.33 |
  62 | 0.007529   116.32 |
  63 | 0.007525   116.25 |
  64 | 0.007521   116.20 |
  65 | 0.007505   115.94 |
  66 | 0.007491   115.73 |
  67 | 0.007489   115.70 |
  68 | 0.007479   115.55 |
  69 | 0.007489   115.71 |
  70 | 0.007486   115.66 |
  71 | 0.007481   115.58 |
  72 | 0.007461   115.27 |
  73 | 0.007459   115.24 |
  74 | 0.007467   115.37 |
  75 | 0.007458   115.23 |
  76 | 0.007444   115.01 |
  77 | 0.007441   114.96 |
  78 | 0.007435   114.87 |
  79 | 0.007432   114.83 |
  80 | 0.007432   114.81 |
  81 | 0.007402   114.35 |
  82 | 0.007413   114.52 |
  83 | 0.007411   114.50 |
  84 | 0.007402   114.35 |
  85 | 0.007393   114.22 |
  86 | 0.007388   114.14 |
  87 | 0.007382   114.05 |
  88 | 0.007383   114.06 |
  89 | 0.007378   113.99 |
  90 | 0.007375   113.93 |
  91 | 0.007371   113.87 |
  92 | 0.007356   113.64 |
  93 | 0.007357   113.66 |
  94 | 0.007356   113.65 |
  95 | 0.007356   113.65 |
  96 | 0.007346   113.49 |
  97 | 0.007352   113.58 |
  98 | 0.007353   113.60 |
  99 | 0.007347   113.51 |
 100 | 0.007341   113.41 |
[1] "Random Forest variable coefficients"
                      %IncMSE IncNodePurity
graph5           4.605756e-04  1.304339e-01
graph6           4.971645e-03  2.166018e-01
graph7           8.179366e-05  3.507143e-02
graph8           5.635941e-05  3.613154e-03
graph9           7.847261e-04  1.547556e-01
graph10          3.094546e-03  3.200472e-01
graph11          1.392837e-03  3.058392e-01
graph12          6.745290e-03  4.015032e-01
graph13          1.487502e-03  2.476701e-01
graph14          3.113289e-03  2.323934e-01
graph15          2.518029e-03  3.026306e-01
graph16          4.787725e-04  1.826766e-01
graph17          3.733992e-04  2.138471e-01
graph18          9.431443e-04  1.721173e-01
graph19          3.176393e-03  2.916106e-01
graph20          5.874997e-04  6.423269e-02
graph21          3.654786e-04  1.317475e-01
graph22          5.896121e-05  5.091195e-02
graph23          6.456630e-04  9.376230e-02
graph24          2.798827e-04  6.827460e-02
graph25          6.567922e-04  1.271064e-01
graph26          1.017327e-04  3.267816e-02
graph27          0.000000e+00  3.046608e-19
graph28          3.884456e-05  4.310260e-02
graph29          0.000000e+00  0.000000e+00
orbit0           4.020011e-05  4.772780e-02
orbit1           1.036085e-03  2.307692e-01
orbit2           4.105731e-05  3.288547e-02
orbit3           2.542790e-05  2.902408e-02
orbit4           1.597153e-03  1.730745e-01
orbit5           2.058372e-03  1.183961e-01
orbit6           1.240236e-03  2.225656e-01
orbit7           1.542523e-06  1.750936e-02
orbit8           5.916376e-04  1.358894e-01
orbit9           2.209144e-03  2.254342e-01
orbit10          1.249138e-04  4.667323e-02
orbit11          0.000000e+00  8.543513e-19
orbit12          2.451882e-04  7.349312e-02
orbit13          0.000000e+00  1.333333e-02
orbit14          1.126395e-04  1.548160e-02
orbit15          1.643576e-03  2.214403e-01
orbit16          4.673390e-04  3.084458e-01
orbit17          4.602565e-03  2.335781e-01
orbit18          2.575082e-03  8.040435e-01
orbit19          4.405168e-04  1.223408e-01
orbit20          9.549881e-04  1.661771e-01
orbit21          1.088473e-03  1.029021e-01
orbit22          2.557971e-03  4.097967e-01
orbit23          6.079673e-05  1.454545e-02
orbit24          2.683603e-03  2.749384e-01
orbit25          2.700912e-04  1.147827e-01
orbit26          1.182207e-03  7.386842e-02
orbit27          1.472935e-03  3.952343e-01
orbit28          2.066502e-04  1.789440e-01
orbit29          1.608432e-04  5.603129e-02
orbit30          4.930468e-05  2.544583e-02
orbit31          1.837051e-03  2.272560e-01
orbit32          9.544325e-04  7.557677e-02
orbit33         -1.121487e-05  3.984336e-02
orbit34          1.530977e-03  2.410825e-01
orbit35          1.243122e-03  1.185210e-01
orbit36          2.989013e-04  1.725896e-01
orbit37          1.542891e-03  1.631837e-01
orbit38          2.411968e-03  1.199642e-01
orbit39          7.802225e-04  1.543216e-01
orbit40          1.315937e-04  3.945116e-02
orbit41         -1.549374e-20  4.912520e-18
orbit42          0.000000e+00  1.127570e-19
orbit43          3.120284e-04  2.342766e-02
orbit44          0.000000e+00  0.000000e+00
orbit45          3.581438e-03  2.890678e-01
orbit46          4.518011e-04  7.730347e-02
orbit47          2.611578e-05  5.494505e-02
orbit48          4.306632e-06  2.400000e-02
orbit49          1.050807e-03  1.063609e-01
orbit50          7.705885e-06  4.455898e-02
orbit51          6.521223e-04  4.937016e-02
orbit52          3.425625e-04  4.695490e-02
orbit53          3.873697e-04  4.771978e-02
orbit54         -1.875117e-06  5.335836e-02
orbit55          0.000000e+00  0.000000e+00
orbit56          2.881422e-04  1.599782e-01
orbit57          1.870775e-04  4.100049e-02
orbit58          0.000000e+00  1.333333e-02
orbit59          9.615852e-04  5.473399e-02
orbit60          0.000000e+00  3.190476e-02
orbit61          0.000000e+00  0.000000e+00
orbit62          2.046473e-04  5.517978e-02
orbit63          4.363002e-06  8.888889e-03
orbit64          0.000000e+00  0.000000e+00
orbit65          9.327021e-05  8.481631e-02
orbit66          4.552077e-04  9.130660e-02
orbit67          0.000000e+00  0.000000e+00
orbit68          0.000000e+00  1.387779e-19
orbit69          0.000000e+00  0.000000e+00
orbit70          6.815728e-06  1.048205e-02
orbit71          9.085880e-05  4.318477e-02
orbit72          0.000000e+00  0.000000e+00
AP               2.017347e-05  3.731451e-02
bet              1.492153e-03  8.727547e-01
ecc              7.800587e-05  8.350702e-02
eccrad          -2.837984e-06  1.102333e-01
close            1.114714e-03  2.939082e-01
constraint       4.933406e-04  2.189118e-01
coreness         1.361329e-04  9.249510e-02
knn              1.800275e-03  4.291436e-01
hubscore         3.453158e-04  1.194330e-01
pagerank         4.465607e-03  6.126210e-01
trans            7.299912e-05  3.683923e-02
evcent           7.370677e-04  2.472168e-01
first            1.093191e-04  8.783806e-02
upto_second      1.532149e-03  1.734620e-01
upto_third       5.643111e-04  2.975247e-01
upto_fourth      2.835055e-03  1.145116e-01
upto_fifth       2.701275e-03  1.452650e-01
upto_sixth       1.287273e-03  2.468728e-01
second           6.758999e-04  1.813777e-01
third            2.800296e-03  2.663899e-01
fourth           2.091410e-03  6.418688e-01
fifth            4.475293e-04  5.096670e-01
sixth            1.148898e-03  2.911825e-01
ratio1           1.163359e-03  4.559079e-01
ratio2           2.316487e-03  7.433798e-01
ratio3           8.872291e-04  2.308603e-01
ratio4           2.154847e-03  4.054322e-01
ratio5           9.391668e-04  5.612042e-01
ratio6           9.310636e-04  5.190339e-01
selfinter       -2.199678e-05  2.254099e-01
walktrap_vertex  3.430579e-04  6.275747e-02
bigcom1          0.000000e+00  0.000000e+00
bigcom2          0.000000e+00  0.000000e+00
bigcom3          0.000000e+00  0.000000e+00
bigcom4          2.107135e-04  8.190794e-02
bigcom6          0.000000e+00  0.000000e+00
bigcom8          3.778660e-04  6.902735e-02
bigcom9          0.000000e+00  0.000000e+00
bigcom11         0.000000e+00  0.000000e+00
bigcom13         0.000000e+00  0.000000e+00
bigcom15         0.000000e+00  0.000000e+00
bigcom16         0.000000e+00  0.000000e+00
bigcom21         0.000000e+00  0.000000e+00
bigcom22         1.065633e-04  6.934896e-02
bigcom24         0.000000e+00  0.000000e+00
bigcom26         0.000000e+00  3.469447e-20
bigcom28         8.017255e-05  1.011293e-01
bigcom30         0.000000e+00  0.000000e+00
bigcom31         0.000000e+00  0.000000e+00
bigcom32         0.000000e+00  0.000000e+00
bigcom33         0.000000e+00  6.938894e-20
bigcom34         0.000000e+00  0.000000e+00
bigcom36         0.000000e+00  0.000000e+00
bigcom37         0.000000e+00  0.000000e+00
bigcom38         0.000000e+00  0.000000e+00
bigcom39         0.000000e+00  0.000000e+00
bigcom40         0.000000e+00  0.000000e+00
bigcom43         0.000000e+00  0.000000e+00
bigcom44         0.000000e+00  6.087573e-04
bigcom46         0.000000e+00  0.000000e+00
bigcom47         0.000000e+00  0.000000e+00
bigcom49         0.000000e+00  3.469447e-20
bigcom50         0.000000e+00  0.000000e+00
bigcom51         0.000000e+00  0.000000e+00
bigcom52         0.000000e+00  0.000000e+00
bigcom54         0.000000e+00  0.000000e+00
bigcom56         0.000000e+00  0.000000e+00
bigcom62         0.000000e+00  0.000000e+00
bigcom66         0.000000e+00  0.000000e+00
bigcom68         0.000000e+00  0.000000e+00
bigcom69         0.000000e+00  0.000000e+00
bigcom71         0.000000e+00  0.000000e+00
bigcom72        -2.437380e-05  3.266248e-01
bigcom73         0.000000e+00  0.000000e+00
bigcom74         0.000000e+00  3.469447e-20
bigcom75         0.000000e+00  0.000000e+00
bigcom76         0.000000e+00  0.000000e+00
bigcom77        -1.574283e-07  3.707366e-01
bigcom79         0.000000e+00  0.000000e+00
bigcom80         0.000000e+00  0.000000e+00
bigcom82         0.000000e+00  1.387779e-19
bigcom83         0.000000e+00  0.000000e+00
bigcom84         0.000000e+00  0.000000e+00
bigcom85         0.000000e+00  0.000000e+00
bigcom87         0.000000e+00  0.000000e+00
bigcom89         0.000000e+00  0.000000e+00
bigcom91         0.000000e+00  0.000000e+00
bigcom92         0.000000e+00  3.469447e-20
bigcom93         0.000000e+00  0.000000e+00
bigcom96         0.000000e+00  0.000000e+00
bigcom97         0.000000e+00  0.000000e+00
bigcom98         0.000000e+00  0.000000e+00
bigcom99         0.000000e+00  0.000000e+00
bigcom101        0.000000e+00  0.000000e+00
bigcom104        0.000000e+00  0.000000e+00
bigcom106        0.000000e+00  0.000000e+00
bigcom109        0.000000e+00  0.000000e+00
bigcom113        0.000000e+00  0.000000e+00
bigcom116        0.000000e+00  0.000000e+00
bigcom120        0.000000e+00  0.000000e+00
bigcom123        0.000000e+00  0.000000e+00
bigcom126        0.000000e+00  0.000000e+00
bigcom127        0.000000e+00  0.000000e+00
bigcom137        0.000000e+00  0.000000e+00
bigcom139        0.000000e+00  0.000000e+00
bigcom140        0.000000e+00  0.000000e+00
bigcom143        0.000000e+00  0.000000e+00
bigcom145        0.000000e+00  0.000000e+00
bigcom146        0.000000e+00  0.000000e+00
bigcom147        0.000000e+00  0.000000e+00
bigcom149        0.000000e+00  0.000000e+00
bigcom153        0.000000e+00  0.000000e+00
bigcom154        0.000000e+00  0.000000e+00
bigcom156        0.000000e+00  0.000000e+00
bigcom157        0.000000e+00  0.000000e+00
bigcom158        0.000000e+00  0.000000e+00
bigcom160        0.000000e+00  0.000000e+00
bigcom161        0.000000e+00  0.000000e+00
bigcom162        0.000000e+00  0.000000e+00
bigcom164        0.000000e+00  0.000000e+00
bigcom166        0.000000e+00  0.000000e+00
bigcom167        0.000000e+00  0.000000e+00
bigcom171        0.000000e+00  0.000000e+00
bigcom173        0.000000e+00  0.000000e+00
bigcom175        0.000000e+00  2.775558e-19
bigcom176        0.000000e+00  0.000000e+00
bigcom177        0.000000e+00  0.000000e+00
bigcom178        0.000000e+00  0.000000e+00
bigcom180        0.000000e+00  0.000000e+00
bigcom181        0.000000e+00  0.000000e+00
bigcom184        0.000000e+00  0.000000e+00
bigcom186        0.000000e+00  0.000000e+00
bigcom187        0.000000e+00  0.000000e+00
bigcom189        0.000000e+00  0.000000e+00
bigcom194        0.000000e+00  0.000000e+00
bigcom195        0.000000e+00  0.000000e+00
bigcom196        0.000000e+00  0.000000e+00
bigcom204        0.000000e+00  0.000000e+00
bigcom205        0.000000e+00  0.000000e+00
bigcom212        0.000000e+00  0.000000e+00
bigcom214        0.000000e+00  1.387779e-19
bigcom222        0.000000e+00  0.000000e+00
bigcom223        0.000000e+00  0.000000e+00
bigcom226        0.000000e+00  0.000000e+00
bigcom227        0.000000e+00  0.000000e+00
bigcom229        0.000000e+00  6.938894e-20
bigcom233        0.000000e+00  0.000000e+00
bigcom236        0.000000e+00  0.000000e+00
bigcom237        0.000000e+00  0.000000e+00
bigcom246        0.000000e+00  0.000000e+00
bigcom248        0.000000e+00  0.000000e+00
bigcom249        0.000000e+00  0.000000e+00
bigcom250        0.000000e+00  0.000000e+00
bigcom254        0.000000e+00  0.000000e+00
bigcom266        0.000000e+00  1.387779e-19
bigcom269        0.000000e+00  0.000000e+00
bigcom272        0.000000e+00  0.000000e+00
bigcom274        0.000000e+00  3.469447e-20
bigcom281        0.000000e+00  0.000000e+00
bigcom291        0.000000e+00  0.000000e+00
bigcom292        0.000000e+00  0.000000e+00
bigcom295        0.000000e+00  0.000000e+00
bigcom299        0.000000e+00  0.000000e+00
bigcom301        0.000000e+00  0.000000e+00
bigcom306        0.000000e+00  0.000000e+00
bigcom309        0.000000e+00  0.000000e+00
bigcom314        0.000000e+00  0.000000e+00
bigcom321        0.000000e+00  0.000000e+00
bigcom341        0.000000e+00  0.000000e+00
bigcom350        0.000000e+00  3.252607e-21
bigcom353        0.000000e+00  0.000000e+00
bigcom359        0.000000e+00  0.000000e+00
bigcom363        0.000000e+00  0.000000e+00
bigcom365        0.000000e+00  0.000000e+00
bigcom385        0.000000e+00  0.000000e+00
bigcom386        0.000000e+00  0.000000e+00
bigcom408        0.000000e+00  0.000000e+00
bigcom412        0.000000e+00  0.000000e+00
bigcom480        0.000000e+00  0.000000e+00
spin_vertex      4.598370e-04  1.286648e-01
membership_s1    6.214951e-07  5.465764e-02
membership_s3    0.000000e+00  0.000000e+00
membership_s4   -2.983818e-06  1.258780e-02
membership_s5    3.511446e-05  3.748043e-02
membership_s6    2.559652e-05  5.770388e-03
membership_s7    6.138212e-05  1.072077e-01
membership_s8   -8.056053e-07  2.994097e-01
membership_s9    0.000000e+00  0.000000e+00
membership_s11   0.000000e+00  0.000000e+00
membership_s12   0.000000e+00  0.000000e+00
membership_s14   0.000000e+00  0.000000e+00
membership_s15   1.063516e-04  6.962465e-02
membership_s16   0.000000e+00  0.000000e+00
membership_s17   0.000000e+00  2.775558e-19
membership_s18   0.000000e+00  0.000000e+00
membership_s20   0.000000e+00  0.000000e+00
membership_s21   2.177961e-05  2.456169e-01
membership_s22   0.000000e+00  1.387779e-19
membership_s24   0.000000e+00  0.000000e+00
membership_s25   0.000000e+00  0.000000e+00
membership_s26   0.000000e+00  0.000000e+00
membership_s27   2.485931e-05  1.145872e-01
membership_s28   0.000000e+00  0.000000e+00
membership_s30   7.013746e-05  2.560219e-01
membership_s31   5.849132e-06  6.145551e-04
membership_s32  -8.388927e-05  7.119709e-02
membership_s33  -3.245874e-05  2.587575e-01
membership_s36   9.370128e-05  3.527120e-02
membership_s37   0.000000e+00  0.000000e+00
V1               1.680055e-03  6.526583e-01
V2               1.173477e-03  8.682496e-01
pdi              1.720139e-05  1.642496e-02
adhesion         5.298938e-03  6.584201e-01
cohesion         4.598108e-03  7.595337e-01
inner            2.576366e-03  6.352541e-01
outer            1.794807e-03  4.934614e-01
ioratio          3.537285e-03  8.607728e-01
comsize          1.284148e-03  7.314789e-01
[1] "Dataset: low_targets Model GLM, run: 2 of 10 2015-06-18 12:01:32"
[1] "glmnet variable coefficients"
                     [,1]          [,2]
(Intercept)     -5.027085 -1.269377e+01
graph0           0.000000 -2.274558e-03
graph1           0.000000  0.000000e+00
graph2           0.000000 -8.715978e-03
graph3           0.000000 -1.868583e-05
graph4           0.000000 -5.289736e-10
graph5           0.000000  1.427063e-03
graph6           0.000000 -5.291557e-05
graph7           0.000000  4.072283e-05
graph8           0.000000  2.500223e-02
graph9           0.000000  0.000000e+00
graph10          0.000000  0.000000e+00
graph11          0.000000 -6.749424e-11
graph12          0.000000  3.261859e-07
graph13          0.000000 -1.850184e-06
graph14          0.000000  0.000000e+00
graph15          0.000000  6.555974e-04
graph16          0.000000  2.586895e-07
graph17          0.000000  0.000000e+00
graph18          0.000000 -1.856545e-04
graph19          0.000000  1.848068e-05
graph20          0.000000  8.486885e-05
graph21          0.000000 -3.672683e-04
graph22          0.000000 -1.755688e-04
graph23          0.000000 -3.202648e-04
graph24          0.000000  4.254312e-04
graph25          0.000000 -3.371471e-03
graph26          0.000000  5.278799e-04
graph27          0.000000 -4.395652e-02
graph28          0.000000  2.689169e-02
graph29          0.000000 -4.126861e+00
orbit0           0.000000 -7.976435e-03
orbit1           0.000000  0.000000e+00
orbit2           0.000000 -2.561851e-03
orbit3           0.000000 -9.858518e-03
orbit4           0.000000 -2.877668e-05
orbit5           0.000000  1.832642e-04
orbit6           0.000000 -5.176230e-11
orbit7           0.000000  1.187040e-04
orbit8           0.000000  1.274922e-03
orbit9           0.000000 -6.348070e-05
orbit10          0.000000 -1.004619e-04
orbit11          0.000000 -1.138040e-01
orbit12          0.000000  1.590572e-04
orbit13          0.000000 -4.935330e-01
orbit14          0.000000  7.738585e-02
orbit15          0.000000  4.445393e-09
orbit16          0.000000 -4.563320e-07
orbit17          0.000000 -4.706320e-06
orbit18          0.000000  4.997475e-08
orbit19          0.000000  1.473331e-10
orbit20          0.000000 -1.967276e-07
orbit21          0.000000 -1.296962e-05
orbit22          0.000000 -6.509075e-11
orbit23          0.000000 -1.664864e-03
orbit24          0.000000  2.177857e-06
orbit25          0.000000 -5.759450e-06
orbit26          0.000000  2.029890e-04
orbit27          0.000000 -4.938220e-05
orbit28          0.000000 -1.497689e-04
orbit29          0.000000  9.210196e-05
orbit30          0.000000 -1.268205e-03
orbit31          0.000000 -2.184403e-09
orbit32          0.000000  3.196784e-07
orbit33          0.000000  2.596608e-01
orbit34          0.000000  6.495150e-04
orbit35          0.000000  8.028760e-06
orbit36          0.000000  1.722126e-04
orbit37          0.000000 -6.368919e-06
orbit38          0.000000 -7.431433e-04
orbit39          0.000000 -1.427251e-06
orbit40          0.000000  0.000000e+00
orbit41          0.000000 -9.029579e-04
orbit42          0.000000 -4.601896e-01
orbit43          0.000000 -1.856221e-04
orbit44          0.000000 -3.976195e-01
orbit45          0.000000  1.614736e-05
orbit46          0.000000  3.167416e-05
orbit47          0.000000 -2.089132e-02
orbit48          0.000000 -3.927583e-04
orbit49          0.000000  1.094180e-04
orbit50          0.000000 -1.492308e-02
orbit51          0.000000 -3.703599e-04
orbit52          0.000000 -4.091077e-04
orbit53          0.000000  3.805931e-03
orbit54          0.000000 -1.996133e-04
orbit55          0.000000  0.000000e+00
orbit56          0.000000 -2.932107e-04
orbit57          0.000000 -1.380527e-03
orbit58          0.000000 -7.239656e-01
orbit59          0.000000  6.679193e-04
orbit60          0.000000 -2.219042e-02
orbit61          0.000000  0.000000e+00
orbit62          0.000000 -2.462174e-03
orbit63          0.000000 -3.093652e-02
orbit64          0.000000 -5.104018e-05
orbit65          0.000000 -1.901391e-03
orbit66          0.000000  3.273874e-02
orbit67          0.000000 -4.118870e-01
orbit68          0.000000 -4.308392e-02
orbit69          0.000000  0.000000e+00
orbit70          0.000000  2.467685e-02
orbit71          0.000000  1.632313e+00
orbit72          0.000000 -4.105023e+00
AP               0.000000  6.659225e-01
bet              0.000000  5.713968e-06
ecc              0.000000  1.925396e-02
eccrad           0.000000  9.156201e-02
close            0.000000  5.030582e+00
constraint       0.000000  4.335870e-01
coreness         0.000000  7.406415e-02
knn              0.000000  2.520778e-04
hubscore         0.000000  0.000000e+00
pagerank         0.000000 -1.740023e+00
trans            0.000000 -5.040353e-01
evcent           0.000000  0.000000e+00
first            0.000000 -1.697200e-02
upto_second      0.000000  0.000000e+00
upto_third       0.000000  4.961014e-05
upto_fourth      0.000000  0.000000e+00
upto_fifth       0.000000  1.927442e-04
upto_sixth       0.000000  2.857542e-04
second           0.000000  0.000000e+00
third            0.000000  1.215634e-04
fourth           0.000000 -1.310485e-04
fifth            0.000000  5.719200e-07
sixth            0.000000 -9.340759e-05
ratio1           0.000000  1.739488e-04
ratio2           0.000000 -3.647391e-04
ratio3           0.000000 -1.199870e-03
ratio4           0.000000  0.000000e+00
ratio5           0.000000  0.000000e+00
ratio6           0.000000  1.491926e-04
selfinter        0.000000  4.419842e-02
walktrap_vertex  0.000000 -7.738246e-02
bigcom1          0.000000 -6.153744e-01
bigcom2          0.000000 -8.650445e-01
bigcom3          0.000000 -1.363304e+00
bigcom4          0.000000  3.072911e-01
bigcom6          0.000000 -3.062552e-01
bigcom8          0.000000  4.828256e-01
bigcom9          0.000000 -9.022632e-01
bigcom11         0.000000 -8.253468e-01
bigcom13         0.000000 -6.384597e-01
bigcom15         0.000000 -5.039689e-01
bigcom16         0.000000 -4.940122e-01
bigcom21         0.000000 -1.929708e+00
bigcom22         0.000000  7.628483e-01
bigcom24         0.000000 -7.031009e-01
bigcom26         0.000000 -1.126339e+00
bigcom28         0.000000  6.568266e-01
bigcom30         0.000000 -1.375581e+00
bigcom31         0.000000 -1.882098e-01
bigcom32         0.000000 -5.304646e-01
bigcom33         0.000000 -4.926476e-01
bigcom34         0.000000 -1.503292e-01
bigcom36         0.000000 -7.371552e-01
bigcom37         0.000000 -2.011060e+00
bigcom38         0.000000 -1.142487e+00
bigcom39         0.000000 -6.666133e-01
bigcom40         0.000000 -3.440601e-01
bigcom43         0.000000 -7.866924e-01
bigcom44         0.000000  1.507821e-01
bigcom46         0.000000 -6.220305e-01
bigcom47         0.000000 -6.886903e-01
bigcom49         0.000000 -4.637011e-01
bigcom50         0.000000 -1.250253e+00
bigcom51         0.000000 -6.267168e-01
bigcom52         0.000000 -8.341226e-01
bigcom54         0.000000 -5.153158e-01
bigcom56         0.000000 -8.805251e-01
bigcom62         0.000000 -6.681268e-01
bigcom66         0.000000 -8.656327e-01
bigcom68         0.000000 -5.530275e-01
bigcom69         0.000000 -8.685791e-01
bigcom71         0.000000 -9.741664e-01
bigcom72         0.000000  3.171887e+00
bigcom73         0.000000 -5.156367e-01
bigcom74         0.000000 -5.696042e-01
bigcom75         0.000000 -2.392426e-01
bigcom76         0.000000 -1.015522e+00
bigcom77         0.000000  3.422205e+00
bigcom79         0.000000 -1.009288e+00
bigcom80         0.000000 -5.145239e-01
bigcom82         0.000000 -1.262298e+00
bigcom83         0.000000  0.000000e+00
bigcom84         0.000000 -3.525289e-01
bigcom85         0.000000 -1.020508e+00
bigcom87         0.000000 -6.328224e-01
bigcom89         0.000000 -9.681999e-01
bigcom91         0.000000 -3.866115e-01
bigcom92         0.000000 -1.032883e+00
bigcom93         0.000000  0.000000e+00
bigcom96         0.000000 -1.193143e+00
bigcom97         0.000000 -5.746084e-01
bigcom98         0.000000 -5.372418e-01
bigcom99         0.000000 -1.162105e+00
bigcom101        0.000000 -4.148849e-01
bigcom104        0.000000 -1.124186e+00
bigcom106        0.000000 -5.987194e-01
bigcom109        0.000000 -4.898119e-01
bigcom113        0.000000 -5.946320e-01
bigcom116        0.000000 -6.590695e-01
bigcom120        0.000000 -4.844964e-01
bigcom123        0.000000 -1.018529e+00
bigcom126        0.000000 -1.053010e-01
bigcom127        0.000000  0.000000e+00
bigcom137        0.000000 -6.481971e-01
bigcom139        0.000000 -4.407238e-01
bigcom140        0.000000 -4.984516e-01
bigcom143        0.000000 -6.566878e-01
bigcom145        0.000000 -2.902459e-01
bigcom146        0.000000 -2.705479e-01
bigcom147        0.000000 -2.865245e-01
bigcom149        0.000000  0.000000e+00
bigcom153        0.000000 -4.162092e-01
bigcom154        0.000000 -1.250518e+00
bigcom156        0.000000 -6.955945e-01
bigcom157        0.000000  0.000000e+00
bigcom158        0.000000 -7.402471e-01
bigcom160        0.000000 -4.481248e-01
bigcom161        0.000000 -9.251508e-02
bigcom162        0.000000 -5.557704e-01
bigcom164        0.000000 -2.298062e-01
bigcom166        0.000000 -4.392661e-01
bigcom167        0.000000 -6.718991e-01
bigcom171        0.000000 -6.067473e-01
bigcom173        0.000000 -8.439610e-01
bigcom175        0.000000  0.000000e+00
bigcom176        0.000000 -4.515649e-01
bigcom177        0.000000 -7.670127e-01
bigcom178        0.000000 -7.727670e-01
bigcom180        0.000000 -3.850982e-02
bigcom181        0.000000 -5.487284e-01
bigcom184        0.000000  0.000000e+00
bigcom186        0.000000 -5.739612e-01
bigcom187        0.000000 -4.589613e-01
bigcom189        0.000000 -1.199885e+00
bigcom194        0.000000 -4.110514e-01
bigcom195        0.000000 -4.459617e-01
bigcom196        0.000000 -7.490744e-01
bigcom204        0.000000 -3.444546e-01
bigcom205        0.000000 -1.048244e-01
bigcom212        0.000000 -1.111587e-01
bigcom214        0.000000 -7.379701e-01
bigcom222        0.000000 -4.237476e-01
bigcom223        0.000000  0.000000e+00
bigcom226        0.000000 -1.803063e-01
bigcom227        0.000000 -3.772838e-01
bigcom229        0.000000 -1.082834e+00
bigcom233        0.000000 -1.248409e-01
bigcom236        0.000000 -7.539608e-01
bigcom237        0.000000  0.000000e+00
bigcom246        0.000000 -2.807606e-01
bigcom248        0.000000 -2.470553e-01
bigcom249        0.000000 -3.873052e-01
bigcom250        0.000000 -1.972734e-01
bigcom254        0.000000 -7.967861e-02
bigcom266        0.000000 -7.688972e-01
bigcom269        0.000000 -8.476066e-01
bigcom272        0.000000 -5.073349e-01
bigcom274        0.000000 -4.054911e-01
bigcom281        0.000000 -5.457120e-01
bigcom291        0.000000 -2.399142e-01
bigcom292        0.000000 -3.809633e-01
bigcom295        0.000000 -2.390834e-01
bigcom299        0.000000 -6.457738e-01
bigcom301        0.000000 -5.766187e-01
bigcom306        0.000000 -5.264515e-01
bigcom309        0.000000 -6.792337e-01
bigcom314        0.000000  0.000000e+00
bigcom321        0.000000 -7.941423e-01
bigcom341        0.000000 -2.275185e-01
bigcom350        0.000000 -3.929005e+00
bigcom353        0.000000 -8.415185e-01
bigcom359        0.000000 -2.546515e-01
bigcom363        0.000000  0.000000e+00
bigcom365        0.000000 -1.435595e-01
bigcom385        0.000000 -1.063095e+00
bigcom386        0.000000 -4.300721e-01
bigcom408        0.000000 -3.805140e-01
bigcom412        0.000000 -6.072550e-01
bigcom480        0.000000 -2.611596e-01
spin_vertex      0.000000  1.943297e-01
membership_s1    0.000000 -8.960955e-02
membership_s3    0.000000 -9.448525e-01
membership_s4    0.000000  1.158427e-01
membership_s5    0.000000 -1.165253e-01
membership_s6    0.000000  3.621850e-01
membership_s7    0.000000  5.972291e-02
membership_s8    0.000000  2.903951e+00
membership_s9    0.000000 -9.088456e-01
membership_s11   0.000000 -4.505424e-01
membership_s12   0.000000 -8.522886e-01
membership_s14   0.000000  0.000000e+00
membership_s15   0.000000  2.530807e-01
membership_s16   0.000000 -8.466856e-01
membership_s17   0.000000 -8.104352e-01
membership_s18   0.000000 -9.102254e-01
membership_s20   0.000000 -7.073800e-01
membership_s21   0.000000  8.513472e-01
membership_s22   0.000000 -8.639091e-01
membership_s24   0.000000 -7.363981e-01
membership_s25   0.000000 -6.704549e-01
membership_s26   0.000000 -7.576032e-01
membership_s27   0.000000  3.356371e-01
membership_s28   0.000000 -1.256430e+00
membership_s30   0.000000  3.052466e-01
membership_s31   0.000000 -2.524168e-01
membership_s32   0.000000  5.868379e-01
membership_s33   0.000000  3.301371e+00
membership_s36   0.000000 -2.119868e-02
membership_s37   0.000000 -1.299062e+00
V1               0.000000  1.828476e+00
V2               0.000000 -5.522867e-01
pdi              0.000000 -2.243870e+03
adhesion         0.000000 -4.372862e-05
cohesion         0.000000  7.680641e-05
inner            0.000000 -1.140484e-04
outer            0.000000 -4.982591e-06
ioratio          0.000000  1.009037e+00
comsize          0.000000  1.631535e-04
[1] "Dataset: low_targets Model GBM, run: 3 of 10 2015-06-18 12:02:30"
Iter   TrainDeviance   ValidDeviance   StepSize   Improve
     1        0.0821            -nan     0.0100    0.0002
     2        0.0811            -nan     0.0100    0.0000
     3        0.0799            -nan     0.0100    0.0001
     4        0.0794            -nan     0.0100   -0.0000
     5        0.0789            -nan     0.0100   -0.0000
     6        0.0782            -nan     0.0100   -0.0001
     7        0.0775            -nan     0.0100    0.0000
     8        0.0766            -nan     0.0100    0.0000
     9        0.0754            -nan     0.0100    0.0000
    10        0.0749            -nan     0.0100    0.0000
    20        0.0685            -nan     0.0100   -0.0000
    40        0.0603            -nan     0.0100   -0.0000
    49        0.0580            -nan     0.0100   -0.0000

[1] "GBM variable coefficients"
                            var     rel.inf
orbit18                 orbit18 11.27869272
ioratio                 ioratio  9.43225442
pagerank               pagerank  5.52753122
outer                     outer  4.83730780
ratio3                   ratio3  4.12861552
ratio2                   ratio2  4.04749381
adhesion               adhesion  3.74310663
ratio6                   ratio6  3.65319096
comsize                 comsize  3.33895817
V2                           V2  3.28388433
bet                         bet  3.20297214
inner                     inner  2.91123587
spin_vertex         spin_vertex  2.40654104
fourth                   fourth  2.17650334
orbit36                 orbit36  2.13205811
graph12                 graph12  1.96964297
cohesion               cohesion  1.93808788
graph19                 graph19  1.62445997
knn                         knn  1.58270629
fifth                     fifth  1.41124413
graph11                 graph11  1.25458911
orbit38                 orbit38  1.25308849
ratio5                   ratio5  1.18976216
V1                           V1  1.18560088
orbit71                 orbit71  1.17934892
membership_s24   membership_s24  1.09410072
constraint           constraint  1.04787963
graph4                   graph4  0.69463556
orbit26                 orbit26  0.63986632
orbit16                 orbit16  0.63626159
third                     third  0.63203029
graph1                   graph1  0.63148166
orbit39                 orbit39  0.60245979
ratio4                   ratio4  0.58522999
graph23                 graph23  0.56157773
orbit66                 orbit66  0.50657166
ratio1                   ratio1  0.45556766
orbit30                 orbit30  0.44775170
graph3                   graph3  0.43532036
orbit57                 orbit57  0.41959617
upto_second         upto_second  0.40493244
graph10                 graph10  0.39933455
sixth                     sixth  0.38369322
walktrap_vertex walktrap_vertex  0.36641084
orbit33                 orbit33  0.36331773
orbit50                 orbit50  0.34990356
membership_s27   membership_s27  0.33734962
upto_fourth         upto_fourth  0.32070088
orbit28                 orbit28  0.32025432
upto_fifth           upto_fifth  0.31534699
orbit9                   orbit9  0.31195604
bigcom8                 bigcom8  0.29405178
graph15                 graph15  0.29109576
graph14                 graph14  0.27916683
upto_third           upto_third  0.27613219
orbit51                 orbit51  0.26998635
upto_sixth           upto_sixth  0.26221371
orbit5                   orbit5  0.24966800
orbit31                 orbit31  0.23990841
graph20                 graph20  0.23806839
membership_s21   membership_s21  0.23099175
orbit19                 orbit19  0.22894119
membership_s15   membership_s15  0.22751992
bigcom22               bigcom22  0.21827685
graph28                 graph28  0.21640783
orbit27                 orbit27  0.21513721
orbit21                 orbit21  0.20632825
bigcom4                 bigcom4  0.20630425
orbit47                 orbit47  0.19797426
orbit10                 orbit10  0.16961163
orbit20                 orbit20  0.15419549
orbit32                 orbit32  0.15010320
orbit25                 orbit25  0.14734494
graph21                 graph21  0.14483246
orbit15                 orbit15  0.11025409
bigcom28               bigcom28  0.08696814
graph18                 graph18  0.08096482
AP                           AP  0.07978530
orbit17                 orbit17  0.06252287
graph6                   graph6  0.06132977
orbit52                 orbit52  0.05663256
membership_s36   membership_s36  0.05353056
orbit46                 orbit46  0.05267370
graph9                   graph9  0.04969778
orbit29                 orbit29  0.04955393
membership_s1     membership_s1  0.04907151
orbit65                 orbit65  0.04847902
membership_s6     membership_s6  0.04732731
membership_s4     membership_s4  0.04454011
graph0                   graph0  0.00000000
graph2                   graph2  0.00000000
graph5                   graph5  0.00000000
graph7                   graph7  0.00000000
graph8                   graph8  0.00000000
graph13                 graph13  0.00000000
graph16                 graph16  0.00000000
graph17                 graph17  0.00000000
graph22                 graph22  0.00000000
graph24                 graph24  0.00000000
graph25                 graph25  0.00000000
graph26                 graph26  0.00000000
graph27                 graph27  0.00000000
graph29                 graph29  0.00000000
orbit0                   orbit0  0.00000000
orbit1                   orbit1  0.00000000
orbit2                   orbit2  0.00000000
orbit3                   orbit3  0.00000000
orbit4                   orbit4  0.00000000
orbit6                   orbit6  0.00000000
orbit7                   orbit7  0.00000000
orbit8                   orbit8  0.00000000
orbit11                 orbit11  0.00000000
orbit12                 orbit12  0.00000000
orbit13                 orbit13  0.00000000
orbit14                 orbit14  0.00000000
orbit22                 orbit22  0.00000000
orbit23                 orbit23  0.00000000
orbit24                 orbit24  0.00000000
orbit34                 orbit34  0.00000000
orbit35                 orbit35  0.00000000
orbit37                 orbit37  0.00000000
orbit40                 orbit40  0.00000000
orbit41                 orbit41  0.00000000
orbit42                 orbit42  0.00000000
orbit43                 orbit43  0.00000000
orbit44                 orbit44  0.00000000
orbit45                 orbit45  0.00000000
orbit48                 orbit48  0.00000000
orbit49                 orbit49  0.00000000
orbit53                 orbit53  0.00000000
orbit54                 orbit54  0.00000000
orbit55                 orbit55  0.00000000
orbit56                 orbit56  0.00000000
orbit58                 orbit58  0.00000000
orbit59                 orbit59  0.00000000
orbit60                 orbit60  0.00000000
orbit61                 orbit61  0.00000000
orbit62                 orbit62  0.00000000
orbit63                 orbit63  0.00000000
orbit64                 orbit64  0.00000000
orbit67                 orbit67  0.00000000
orbit68                 orbit68  0.00000000
orbit69                 orbit69  0.00000000
orbit70                 orbit70  0.00000000
orbit72                 orbit72  0.00000000
ecc                         ecc  0.00000000
eccrad                   eccrad  0.00000000
close                     close  0.00000000
coreness               coreness  0.00000000
hubscore               hubscore  0.00000000
trans                     trans  0.00000000
evcent                   evcent  0.00000000
first                     first  0.00000000
second                   second  0.00000000
selfinter             selfinter  0.00000000
bigcom1                 bigcom1  0.00000000
bigcom2                 bigcom2  0.00000000
bigcom3                 bigcom3  0.00000000
bigcom6                 bigcom6  0.00000000
bigcom9                 bigcom9  0.00000000
bigcom11               bigcom11  0.00000000
bigcom13               bigcom13  0.00000000
bigcom15               bigcom15  0.00000000
bigcom16               bigcom16  0.00000000
bigcom21               bigcom21  0.00000000
bigcom24               bigcom24  0.00000000
bigcom26               bigcom26  0.00000000
bigcom30               bigcom30  0.00000000
bigcom31               bigcom31  0.00000000
bigcom32               bigcom32  0.00000000
bigcom33               bigcom33  0.00000000
bigcom34               bigcom34  0.00000000
bigcom36               bigcom36  0.00000000
bigcom37               bigcom37  0.00000000
bigcom38               bigcom38  0.00000000
bigcom39               bigcom39  0.00000000
bigcom40               bigcom40  0.00000000
bigcom43               bigcom43  0.00000000
bigcom44               bigcom44  0.00000000
bigcom46               bigcom46  0.00000000
bigcom47               bigcom47  0.00000000
bigcom49               bigcom49  0.00000000
bigcom50               bigcom50  0.00000000
bigcom51               bigcom51  0.00000000
bigcom52               bigcom52  0.00000000
bigcom54               bigcom54  0.00000000
bigcom56               bigcom56  0.00000000
bigcom62               bigcom62  0.00000000
bigcom66               bigcom66  0.00000000
bigcom68               bigcom68  0.00000000
bigcom69               bigcom69  0.00000000
bigcom71               bigcom71  0.00000000
bigcom72               bigcom72  0.00000000
bigcom73               bigcom73  0.00000000
bigcom74               bigcom74  0.00000000
bigcom75               bigcom75  0.00000000
bigcom76               bigcom76  0.00000000
bigcom77               bigcom77  0.00000000
bigcom79               bigcom79  0.00000000
bigcom80               bigcom80  0.00000000
bigcom82               bigcom82  0.00000000
bigcom83               bigcom83  0.00000000
bigcom84               bigcom84  0.00000000
bigcom85               bigcom85  0.00000000
bigcom87               bigcom87  0.00000000
bigcom89               bigcom89  0.00000000
bigcom91               bigcom91  0.00000000
bigcom92               bigcom92  0.00000000
bigcom93               bigcom93  0.00000000
bigcom96               bigcom96  0.00000000
bigcom97               bigcom97  0.00000000
bigcom98               bigcom98  0.00000000
bigcom99               bigcom99  0.00000000
bigcom101             bigcom101  0.00000000
bigcom104             bigcom104  0.00000000
bigcom106             bigcom106  0.00000000
bigcom109             bigcom109  0.00000000
bigcom113             bigcom113  0.00000000
bigcom116             bigcom116  0.00000000
bigcom120             bigcom120  0.00000000
bigcom123             bigcom123  0.00000000
bigcom126             bigcom126  0.00000000
bigcom127             bigcom127  0.00000000
bigcom137             bigcom137  0.00000000
bigcom139             bigcom139  0.00000000
bigcom140             bigcom140  0.00000000
bigcom143             bigcom143  0.00000000
bigcom145             bigcom145  0.00000000
bigcom146             bigcom146  0.00000000
bigcom147             bigcom147  0.00000000
bigcom149             bigcom149  0.00000000
bigcom153             bigcom153  0.00000000
bigcom154             bigcom154  0.00000000
bigcom156             bigcom156  0.00000000
bigcom157             bigcom157  0.00000000
bigcom158             bigcom158  0.00000000
bigcom160             bigcom160  0.00000000
bigcom161             bigcom161  0.00000000
bigcom162             bigcom162  0.00000000
bigcom164             bigcom164  0.00000000
bigcom166             bigcom166  0.00000000
bigcom167             bigcom167  0.00000000
bigcom171             bigcom171  0.00000000
bigcom173             bigcom173  0.00000000
bigcom175             bigcom175  0.00000000
bigcom176             bigcom176  0.00000000
bigcom177             bigcom177  0.00000000
bigcom178             bigcom178  0.00000000
bigcom180             bigcom180  0.00000000
bigcom181             bigcom181  0.00000000
bigcom184             bigcom184  0.00000000
bigcom186             bigcom186  0.00000000
bigcom187             bigcom187  0.00000000
bigcom189             bigcom189  0.00000000
bigcom194             bigcom194  0.00000000
bigcom195             bigcom195  0.00000000
bigcom196             bigcom196  0.00000000
bigcom204             bigcom204  0.00000000
bigcom205             bigcom205  0.00000000
bigcom212             bigcom212  0.00000000
bigcom214             bigcom214  0.00000000
bigcom222             bigcom222  0.00000000
bigcom223             bigcom223  0.00000000
bigcom226             bigcom226  0.00000000
bigcom227             bigcom227  0.00000000
bigcom229             bigcom229  0.00000000
bigcom233             bigcom233  0.00000000
bigcom236             bigcom236  0.00000000
bigcom237             bigcom237  0.00000000
bigcom246             bigcom246  0.00000000
bigcom248             bigcom248  0.00000000
bigcom249             bigcom249  0.00000000
bigcom250             bigcom250  0.00000000
bigcom254             bigcom254  0.00000000
bigcom266             bigcom266  0.00000000
bigcom269             bigcom269  0.00000000
bigcom272             bigcom272  0.00000000
bigcom274             bigcom274  0.00000000
bigcom281             bigcom281  0.00000000
bigcom291             bigcom291  0.00000000
bigcom292             bigcom292  0.00000000
bigcom295             bigcom295  0.00000000
bigcom299             bigcom299  0.00000000
bigcom301             bigcom301  0.00000000
bigcom306             bigcom306  0.00000000
bigcom309             bigcom309  0.00000000
bigcom314             bigcom314  0.00000000
bigcom321             bigcom321  0.00000000
bigcom341             bigcom341  0.00000000
bigcom350             bigcom350  0.00000000
bigcom353             bigcom353  0.00000000
bigcom359             bigcom359  0.00000000
bigcom363             bigcom363  0.00000000
bigcom365             bigcom365  0.00000000
bigcom385             bigcom385  0.00000000
bigcom386             bigcom386  0.00000000
bigcom408             bigcom408  0.00000000
bigcom412             bigcom412  0.00000000
bigcom480             bigcom480  0.00000000
membership_s3     membership_s3  0.00000000
membership_s5     membership_s5  0.00000000
membership_s7     membership_s7  0.00000000
membership_s8     membership_s8  0.00000000
membership_s9     membership_s9  0.00000000
membership_s11   membership_s11  0.00000000
membership_s12   membership_s12  0.00000000
membership_s14   membership_s14  0.00000000
membership_s16   membership_s16  0.00000000
membership_s17   membership_s17  0.00000000
membership_s18   membership_s18  0.00000000
membership_s20   membership_s20  0.00000000
membership_s22   membership_s22  0.00000000
membership_s25   membership_s25  0.00000000
membership_s26   membership_s26  0.00000000
membership_s28   membership_s28  0.00000000
membership_s30   membership_s30  0.00000000
membership_s31   membership_s31  0.00000000
membership_s32   membership_s32  0.00000000
membership_s33   membership_s33  0.00000000
membership_s37   membership_s37  0.00000000
pdi                         pdi  0.00000000
[1] "Dataset: low_targets Model RF, run: 3 of 10 2015-06-18 12:02:56"
     |      Out-of-bag   |
Tree |      MSE  %Var(y) |
   1 |  0.01313   189.91 |
   2 |   0.0105   151.81 |
   3 |  0.01076   155.61 |
   4 |  0.01054   152.49 |
   5 |  0.01083   156.59 |
   6 |  0.01068   154.43 |
   7 | 0.009896   143.11 |
   8 | 0.009537   137.93 |
   9 | 0.009269   134.05 |
  10 | 0.008893   128.62 |
  11 | 0.008829   127.69 |
  12 | 0.008705   125.89 |
  13 |  0.00862   124.66 |
  14 | 0.008551   123.67 |
  15 | 0.008419   121.76 |
  16 | 0.008397   121.43 |
  17 | 0.008384   121.25 |
  18 |  0.00837   121.05 |
  19 | 0.008407   121.59 |
  20 | 0.008378   121.16 |
  21 | 0.008379   121.17 |
  22 | 0.008333   120.51 |
  23 | 0.008325   120.39 |
  24 | 0.008331   120.48 |
  25 | 0.008258   119.43 |
  26 | 0.008245   119.25 |
  27 | 0.008179   118.28 |
  28 | 0.008149   117.85 |
  29 | 0.008162   118.04 |
  30 | 0.008157   117.97 |
  31 | 0.008148   117.83 |
  32 | 0.008105   117.21 |
  33 | 0.008062   116.60 |
  34 | 0.008067   116.67 |
  35 | 0.008059   116.55 |
  36 | 0.008049   116.41 |
  37 | 0.008045   116.34 |
  38 | 0.008036   116.22 |
  39 |  0.00802   115.98 |
  40 | 0.007997   115.65 |
  41 | 0.007993   115.60 |
  42 | 0.007967   115.22 |
  43 | 0.007974   115.32 |
  44 | 0.007975   115.34 |
  45 | 0.007966   115.21 |
  46 | 0.007966   115.21 |
  47 | 0.007974   115.32 |
  48 | 0.007972   115.29 |
  49 | 0.007957   115.08 |
  50 | 0.007937   114.79 |
  51 | 0.007929   114.66 |
  52 | 0.007893   114.15 |
  53 | 0.007894   114.17 |
  54 | 0.007879   113.94 |
  55 | 0.007878   113.94 |
  56 | 0.007871   113.83 |
  57 |  0.00784   113.38 |
  58 | 0.007825   113.17 |
  59 | 0.007827   113.20 |
  60 | 0.007828   113.21 |
  61 | 0.007811   112.96 |
  62 | 0.007798   112.77 |
  63 | 0.007803   112.85 |
  64 | 0.007805   112.88 |
  65 | 0.007812   112.98 |
  66 |  0.00781   112.94 |
  67 | 0.007818   113.06 |
  68 | 0.007808   112.92 |
  69 |  0.00781   112.95 |
  70 | 0.007791   112.67 |
  71 |  0.00778   112.52 |
  72 |  0.00778   112.52 |
  73 | 0.007777   112.47 |
  74 | 0.007769   112.35 |
  75 | 0.007762   112.25 |
  76 | 0.007762   112.26 |
  77 | 0.007762   112.26 |
  78 | 0.007754   112.13 |
  79 | 0.007745   112.01 |
  80 |  0.00774   111.93 |
  81 | 0.007722   111.67 |
  82 | 0.007713   111.55 |
  83 |  0.00771   111.50 |
  84 | 0.007711   111.52 |
  85 |   0.0077   111.36 |
  86 | 0.007688   111.19 |
  87 | 0.007689   111.20 |
  88 | 0.007679   111.05 |
  89 | 0.007674   110.98 |
  90 | 0.007673   110.97 |
  91 | 0.007683   111.12 |
  92 | 0.007682   111.09 |
  93 | 0.007686   111.16 |
  94 | 0.007692   111.24 |
  95 | 0.007692   111.24 |
  96 | 0.007692   111.24 |
  97 | 0.007688   111.18 |
  98 | 0.007685   111.14 |
  99 | 0.007686   111.15 |
 100 | 0.007675   111.00 |
[1] "Random Forest variable coefficients"
                      %IncMSE IncNodePurity
graph5           3.618097e-04  4.039975e-02
graph6           2.279173e-03  4.505878e-01
graph7           7.503498e-05  7.218462e-02
graph8           2.574134e-05  4.977047e-03
graph9           1.972055e-03  2.468099e-01
graph10          4.872648e-03  4.485429e-01
graph11          8.919002e-04  1.995113e-01
graph12          4.634283e-03  3.359212e-01
graph13          2.336931e-03  2.668091e-01
graph14          1.368731e-03  2.065721e-01
graph15          4.966513e-03  2.175328e-01
graph16          1.878509e-03  1.135710e-01
graph17          1.083660e-03  3.080400e-01
graph18          5.891596e-04  7.393240e-02
graph19          7.764294e-03  3.272762e-01
graph20          8.042670e-04  1.389794e-01
graph21          2.591528e-03  2.092049e-01
graph22          2.146540e-05  1.584794e-02
graph23          1.033826e-03  1.618007e-01
graph24          5.733258e-04  6.835305e-02
graph25          8.730362e-04  1.016522e-01
graph26          4.171042e-05  2.222965e-02
graph27          0.000000e+00  3.572446e-19
graph28          7.061137e-06  6.052404e-03
graph29          0.000000e+00  0.000000e+00
orbit0           5.191712e-05  7.302037e-02
orbit1           1.074984e-03  2.136290e-01
orbit2           1.816572e-04  1.555137e-02
orbit3           3.019691e-05  1.891066e-03
orbit4           3.674873e-03  2.743517e-01
orbit5           2.078248e-03  1.494021e-01
orbit6           4.944979e-04  2.427828e-01
orbit7           1.233763e-05  5.421220e-02
orbit8           5.408861e-04  5.210177e-02
orbit9           9.477981e-04  1.555543e-01
orbit10          3.413676e-04  1.321397e-01
orbit11         -1.406327e-05  1.290592e-02
orbit12          1.271168e-04  7.195665e-02
orbit13          0.000000e+00  1.713039e-19
orbit14          8.433470e-05  7.928602e-03
orbit15          1.727654e-03  1.440323e-01
orbit16          1.688045e-03  4.349261e-01
orbit17          3.181011e-03  1.875016e-01
orbit18          3.463212e-03  1.094437e+00
orbit19          1.714425e-03  1.599305e-01
orbit20          3.565901e-03  2.217308e-01
orbit21          2.158870e-03  1.345228e-01
orbit22          1.700842e-03  2.946769e-01
orbit23          2.247606e-04  2.253568e-02
orbit24          5.156898e-03  2.717761e-01
orbit25          1.893566e-04  9.348067e-02
orbit26          1.832827e-03  8.830839e-02
orbit27          2.078747e-03  2.965354e-01
orbit28          1.741614e-03  2.462670e-01
orbit29          3.743214e-04  9.987395e-02
orbit30         -1.861742e-05  4.196653e-02
orbit31          8.570493e-04  1.979155e-01
orbit32          1.773439e-03  6.114375e-02
orbit33          5.302473e-05  2.893921e-02
orbit34          3.024188e-03  2.559576e-01
orbit35          9.430858e-04  1.869845e-01
orbit36          6.761621e-04  1.753811e-01
orbit37          1.769787e-04  1.968417e-01
orbit38          1.493184e-03  2.064515e-01
orbit39          7.620635e-04  1.834312e-01
orbit40          1.788551e-04  7.262482e-02
orbit41          0.000000e+00  1.333333e-02
orbit42          0.000000e+00  2.146720e-19
orbit43          1.685095e-04  3.287459e-02
orbit44          0.000000e+00  2.168404e-21
orbit45          4.101717e-03  4.885650e-01
orbit46          6.971152e-05  4.364196e-02
orbit47          6.857646e-05  4.875457e-02
orbit48          0.000000e+00  1.428571e-02
orbit49          4.187007e-04  5.259516e-02
orbit50          5.408594e-06  5.996161e-02
orbit51          2.047256e-03  1.072917e-01
orbit52          1.104241e-03  1.166738e-01
orbit53          3.886148e-04  6.825372e-02
orbit54          1.150951e-04  4.124593e-02
orbit55          0.000000e+00  7.589415e-21
orbit56          2.884042e-04  1.400216e-01
orbit57          4.232493e-05  2.674960e-02
orbit58          0.000000e+00  2.222614e-20
orbit59          1.659584e-03  4.198560e-02
orbit60         -1.060964e-19  1.500000e-02
orbit61          0.000000e+00  3.035766e-20
orbit62          1.455864e-04  1.054407e-01
orbit63          0.000000e+00  3.805550e-19
orbit64          0.000000e+00  1.881091e-19
orbit65         -1.242833e-07  1.814881e-02
orbit66          2.891633e-04  7.543331e-02
orbit67          0.000000e+00  7.589415e-21
orbit68          0.000000e+00  2.938188e-19
orbit69          0.000000e+00  3.252607e-21
orbit70          9.067252e-05  6.402066e-02
orbit71          9.020780e-05  1.248939e-02
orbit72          0.000000e+00  0.000000e+00
AP               2.607279e-05  2.781564e-02
bet              1.476903e-04  7.611405e-01
ecc              1.539498e-04  7.509955e-02
eccrad           2.453014e-04  6.160337e-02
close            8.475334e-04  2.897357e-01
constraint       3.953784e-04  2.256021e-01
coreness         6.099884e-05  8.367024e-02
knn              1.824490e-03  4.311678e-01
hubscore         4.257073e-04  2.499654e-01
pagerank         1.499770e-03  8.015677e-01
trans            1.459827e-05  1.989766e-02
evcent           4.741551e-04  2.395021e-01
first            1.054797e-04  2.241995e-02
upto_second      9.250814e-04  1.810343e-01
upto_third       1.352671e-03  1.937954e-01
upto_fourth      4.717815e-04  3.343597e-01
upto_fifth       2.836033e-03  2.929880e-01
upto_sixth       3.652943e-03  1.926309e-01
second           5.205524e-04  2.664097e-01
third            1.675222e-03  4.009570e-01
fourth           1.284723e-03  6.374165e-01
fifth            2.491176e-03  5.075024e-01
sixth            6.366762e-03  3.307995e-01
ratio1           9.467442e-04  2.765017e-01
ratio2           1.035464e-03  6.237677e-01
ratio3           1.292311e-03  4.200614e-01
ratio4           2.047160e-03  2.133309e-01
ratio5           4.795676e-04  5.780958e-01
ratio6           1.329407e-03  5.600856e-01
selfinter       -2.432837e-05  7.856770e-02
walktrap_vertex  1.963964e-04  1.009406e-01
bigcom1          2.505888e-06  7.662823e-02
bigcom2          0.000000e+00  2.710505e-21
bigcom3          0.000000e+00  1.680513e-20
bigcom4          2.843845e-04  7.120572e-02
bigcom6          0.000000e+00  0.000000e+00
bigcom8          5.878880e-04  5.121381e-02
bigcom9          0.000000e+00  9.757820e-21
bigcom11         0.000000e+00  0.000000e+00
bigcom13         0.000000e+00  5.421011e-21
bigcom15         0.000000e+00  2.168404e-21
bigcom16         0.000000e+00  1.084202e-21
bigcom21         0.000000e+00  1.517883e-20
bigcom22         8.690613e-05  5.615632e-02
bigcom24         0.000000e+00  0.000000e+00
bigcom26         0.000000e+00  5.421011e-21
bigcom28         7.531403e-05  4.358417e-02
bigcom30         0.000000e+00  1.192622e-20
bigcom31         0.000000e+00  0.000000e+00
bigcom32         0.000000e+00  0.000000e+00
bigcom33         0.000000e+00  0.000000e+00
bigcom34         0.000000e+00  0.000000e+00
bigcom36         0.000000e+00  1.084202e-21
bigcom37         0.000000e+00  2.168404e-21
bigcom38         0.000000e+00  0.000000e+00
bigcom39         0.000000e+00  7.589415e-21
bigcom40         0.000000e+00  1.290201e-19
bigcom43         0.000000e+00  6.505213e-21
bigcom44         0.000000e+00  7.133287e-02
bigcom46         0.000000e+00  0.000000e+00
bigcom47         0.000000e+00  0.000000e+00
bigcom49         0.000000e+00  1.409463e-20
bigcom50         0.000000e+00  0.000000e+00
bigcom51         0.000000e+00  5.421011e-22
bigcom52         0.000000e+00  1.084202e-21
bigcom54         0.000000e+00  0.000000e+00
bigcom56         0.000000e+00  2.168404e-21
bigcom62         0.000000e+00  0.000000e+00
bigcom66         0.000000e+00  1.084202e-21
bigcom68         0.000000e+00  0.000000e+00
bigcom69         0.000000e+00  2.168404e-21
bigcom71         0.000000e+00  0.000000e+00
bigcom72        -3.697681e-05  2.747675e-01
bigcom73         0.000000e+00  5.421011e-21
bigcom74         0.000000e+00  0.000000e+00
bigcom75         0.000000e+00  5.421011e-21
bigcom76         0.000000e+00  5.421011e-21
bigcom77         6.453560e-06  3.252651e-01
bigcom79         0.000000e+00  1.084202e-20
bigcom80         0.000000e+00  0.000000e+00
bigcom82         0.000000e+00  0.000000e+00
bigcom83         0.000000e+00  0.000000e+00
bigcom84         0.000000e+00  0.000000e+00
bigcom85         0.000000e+00  0.000000e+00
bigcom87         0.000000e+00  0.000000e+00
bigcom89         0.000000e+00  0.000000e+00
bigcom91         0.000000e+00  0.000000e+00
bigcom92         0.000000e+00  2.168404e-21
bigcom93         0.000000e+00  0.000000e+00
bigcom96         0.000000e+00  2.168404e-21
bigcom97         0.000000e+00  0.000000e+00
bigcom98         0.000000e+00  2.168404e-21
bigcom99         0.000000e+00  0.000000e+00
bigcom101        0.000000e+00  0.000000e+00
bigcom104        0.000000e+00  8.673617e-21
bigcom106        0.000000e+00  0.000000e+00
bigcom109        0.000000e+00  0.000000e+00
bigcom113        0.000000e+00  6.505213e-21
bigcom116        0.000000e+00  0.000000e+00
bigcom120        0.000000e+00  3.469447e-20
bigcom123        0.000000e+00  0.000000e+00
bigcom126        0.000000e+00  0.000000e+00
bigcom127        0.000000e+00  5.421011e-22
bigcom137        0.000000e+00  5.421011e-22
bigcom139        0.000000e+00  5.421011e-21
bigcom140        0.000000e+00  0.000000e+00
bigcom143        0.000000e+00  0.000000e+00
bigcom145        0.000000e+00  1.301043e-20
bigcom146        0.000000e+00  0.000000e+00
bigcom147        0.000000e+00  0.000000e+00
bigcom149        0.000000e+00  0.000000e+00
bigcom153        0.000000e+00  0.000000e+00
bigcom154        0.000000e+00  0.000000e+00
bigcom156        0.000000e+00  0.000000e+00
bigcom157        0.000000e+00  0.000000e+00
bigcom158        0.000000e+00  0.000000e+00
bigcom160        0.000000e+00  0.000000e+00
bigcom161        0.000000e+00  0.000000e+00
bigcom162        0.000000e+00  5.421011e-21
bigcom164        0.000000e+00  0.000000e+00
bigcom166        0.000000e+00  2.168404e-21
bigcom167        0.000000e+00  2.168404e-21
bigcom171        0.000000e+00  0.000000e+00
bigcom173        0.000000e+00  2.168404e-21
bigcom175        0.000000e+00  0.000000e+00
bigcom176        0.000000e+00  0.000000e+00
bigcom177        0.000000e+00  0.000000e+00
bigcom178        0.000000e+00  5.421011e-21
bigcom180        0.000000e+00  0.000000e+00
bigcom181        0.000000e+00  0.000000e+00
bigcom184        0.000000e+00  0.000000e+00
bigcom186        0.000000e+00  0.000000e+00
bigcom187        0.000000e+00  0.000000e+00
bigcom189        0.000000e+00  0.000000e+00
bigcom194        0.000000e+00  0.000000e+00
bigcom195        0.000000e+00  0.000000e+00
bigcom196        0.000000e+00  0.000000e+00
bigcom204        0.000000e+00  0.000000e+00
bigcom205        0.000000e+00  0.000000e+00
bigcom212        0.000000e+00  0.000000e+00
bigcom214        0.000000e+00  1.192622e-20
bigcom222        0.000000e+00  0.000000e+00
bigcom223        0.000000e+00  0.000000e+00
bigcom226        0.000000e+00  0.000000e+00
bigcom227        0.000000e+00  0.000000e+00
bigcom229        0.000000e+00  1.084202e-21
bigcom233        0.000000e+00  0.000000e+00
bigcom236        0.000000e+00  2.168404e-21
bigcom237        0.000000e+00  0.000000e+00
bigcom246        0.000000e+00  5.421011e-21
bigcom248        0.000000e+00  0.000000e+00
bigcom249        0.000000e+00  0.000000e+00
bigcom250        0.000000e+00  0.000000e+00
bigcom254        0.000000e+00  0.000000e+00
bigcom266        0.000000e+00  0.000000e+00
bigcom269        0.000000e+00  0.000000e+00
bigcom272        0.000000e+00  0.000000e+00
bigcom274        0.000000e+00  8.673617e-21
bigcom281        0.000000e+00  5.421011e-21
bigcom291        0.000000e+00  0.000000e+00
bigcom292        0.000000e+00  0.000000e+00
bigcom295        0.000000e+00  0.000000e+00
bigcom299        0.000000e+00  0.000000e+00
bigcom301        0.000000e+00  5.421011e-21
bigcom306        0.000000e+00  0.000000e+00
bigcom309        0.000000e+00  0.000000e+00
bigcom314        0.000000e+00  2.168404e-21
bigcom321        0.000000e+00  0.000000e+00
bigcom341        0.000000e+00  2.168404e-21
bigcom350        0.000000e+00  0.000000e+00
bigcom353        0.000000e+00  0.000000e+00
bigcom359        0.000000e+00  0.000000e+00
bigcom363        0.000000e+00  0.000000e+00
bigcom365        0.000000e+00  0.000000e+00
bigcom385        0.000000e+00  6.505213e-21
bigcom386        0.000000e+00  0.000000e+00
bigcom408        0.000000e+00  2.168404e-21
bigcom412        0.000000e+00  0.000000e+00
bigcom480        0.000000e+00  0.000000e+00
spin_vertex      4.862284e-04  1.827917e-01
membership_s1    9.989730e-06  1.706483e-01
membership_s3    0.000000e+00  5.421011e-22
membership_s4    1.989714e-05  2.581139e-02
membership_s5    6.011131e-05  4.408317e-02
membership_s6    2.759866e-05  4.660145e-02
membership_s7    8.779480e-06  1.101835e-01
membership_s8    4.227167e-05  2.209317e-01
membership_s9    0.000000e+00  0.000000e+00
membership_s11   0.000000e+00  0.000000e+00
membership_s12   0.000000e+00  1.084202e-20
membership_s14   0.000000e+00  4.336809e-21
membership_s15   4.065013e-05  9.352186e-02
membership_s16   0.000000e+00  1.084202e-20
membership_s17   0.000000e+00  0.000000e+00
membership_s18   0.000000e+00  9.757820e-21
membership_s20   0.000000e+00  1.084202e-21
membership_s21   5.530167e-05  2.826438e-01
membership_s22   0.000000e+00  0.000000e+00
membership_s24   2.234028e-05  1.054307e-01
membership_s25   0.000000e+00  9.757820e-21
membership_s26   0.000000e+00  1.517883e-20
membership_s27   1.935173e-05  9.409698e-02
membership_s28   0.000000e+00  3.252607e-21
membership_s30   3.168963e-04  2.284723e-01
membership_s31   0.000000e+00  2.717368e-02
membership_s32   2.021328e-05  1.427084e-01
membership_s33  -3.877102e-05  2.411580e-01
membership_s36   1.077831e-04  4.461353e-02
membership_s37   0.000000e+00  2.059984e-20
V1               9.626676e-04  6.488746e-01
V2               6.455020e-04  6.215526e-01
pdi             -1.035228e-05  4.148872e-02
adhesion         7.543788e-03  7.466922e-01
cohesion         6.510543e-03  7.267618e-01
inner            2.982299e-03  8.069345e-01
outer            2.781280e-03  5.853618e-01
ioratio          3.818958e-03  1.558250e+00
comsize          1.914848e-03  6.355477e-01
[1] "Dataset: low_targets Model GLM, run: 3 of 10 2015-06-18 12:04:45"
[1] "glmnet variable coefficients"
                     [,1]          [,2]
(Intercept)     -4.960139 -2.144757e+01
graph0           0.000000  0.000000e+00
graph1           0.000000  0.000000e+00
graph2           0.000000  2.339773e-04
graph3           0.000000 -4.105314e-05
graph4           0.000000  0.000000e+00
graph5           0.000000 -9.811678e-04
graph6           0.000000 -1.580448e-05
graph7           0.000000  3.653592e-04
graph8           0.000000  1.608937e-01
graph9           0.000000  0.000000e+00
graph10          0.000000  0.000000e+00
graph11          0.000000  0.000000e+00
graph12          0.000000  4.359786e-07
graph13          0.000000  0.000000e+00
graph14          0.000000  0.000000e+00
graph15          0.000000  7.493333e-04
graph16          0.000000  0.000000e+00
graph17          0.000000 -7.420946e-06
graph18          0.000000 -1.216128e-04
graph19          0.000000  8.748180e-06
graph20          0.000000 -1.062913e-04
graph21          0.000000  0.000000e+00
graph22          0.000000 -4.635172e-04
graph23          0.000000 -2.581366e-04
graph24          0.000000  2.833023e-04
graph25          0.000000 -7.853803e-03
graph26          0.000000  1.068464e-05
graph27          0.000000 -2.026807e-02
graph28          0.000000 -6.385766e-04
graph29          0.000000 -2.063786e+00
orbit0           0.000000  0.000000e+00
orbit1           0.000000  0.000000e+00
orbit2           0.000000  4.287627e-03
orbit3           0.000000  2.512990e-03
orbit4           0.000000 -5.454236e-05
orbit5           0.000000  1.262594e-04
orbit6           0.000000  0.000000e+00
orbit7           0.000000  2.713708e-02
orbit8           0.000000 -1.175720e-03
orbit9           0.000000 -3.852747e-05
orbit10          0.000000 -5.690063e-08
orbit11          0.000000 -3.322482e-01
orbit12          0.000000  7.296852e-04
orbit13          0.000000 -6.739324e-01
orbit14          0.000000  2.098937e-01
orbit15          0.000000  6.146559e-08
orbit16          0.000000 -1.186437e-05
orbit17          0.000000 -2.919917e-06
orbit18          0.000000  8.477712e-08
orbit19          0.000000  0.000000e+00
orbit20          0.000000  1.406496e-07
orbit21          0.000000  6.950725e-05
orbit22          0.000000  0.000000e+00
orbit23          0.000000 -5.062816e-02
orbit24          0.000000  2.962078e-06
orbit25          0.000000 -9.855255e-06
orbit26          0.000000 -2.047616e-04
orbit27          0.000000 -5.094506e-05
orbit28          0.000000 -2.881440e-05
orbit29          0.000000  8.891042e-05
orbit30          0.000000  9.667938e-04
orbit31          0.000000 -1.398019e-08
orbit32          0.000000  5.592408e-07
orbit33          0.000000  3.388540e-01
orbit34          0.000000  6.959026e-04
orbit35          0.000000  2.043958e-06
orbit36          0.000000  1.624497e-04
orbit37          0.000000 -6.184324e-06
orbit38          0.000000  6.443583e-03
orbit39          0.000000 -1.472728e-11
orbit40          0.000000 -2.062905e-05
orbit41          0.000000 -1.298150e-03
orbit42          0.000000 -1.163397e+00
orbit43          0.000000 -1.464441e-04
orbit44          0.000000 -1.324444e+00
orbit45          0.000000  3.171886e-05
orbit46          0.000000 -6.494043e-06
orbit47          0.000000 -4.053674e-03
orbit48          0.000000 -5.990787e-04
orbit49          0.000000 -9.262661e-05
orbit50          0.000000 -1.271181e-02
orbit51          0.000000  0.000000e+00
orbit52          0.000000  9.938499e-05
orbit53          0.000000  2.505515e-03
orbit54          0.000000 -4.511596e-04
orbit55          0.000000  0.000000e+00
orbit56          0.000000 -1.814081e-04
orbit57          0.000000 -4.537446e-03
orbit58          0.000000 -1.969646e+00
orbit59          0.000000  5.669420e-04
orbit60          0.000000 -1.870014e-02
orbit61          0.000000  0.000000e+00
orbit62          0.000000 -9.476014e-03
orbit63          0.000000 -5.303118e-02
orbit64          0.000000  0.000000e+00
orbit65          0.000000  0.000000e+00
orbit66          0.000000  5.989282e-02
orbit67          0.000000 -3.566910e-01
orbit68          0.000000 -1.873916e-02
orbit69          0.000000  0.000000e+00
orbit70          0.000000 -1.447833e-03
orbit71          0.000000  1.951365e+00
orbit72          0.000000 -2.059873e+00
AP               0.000000  9.794283e-01
bet              0.000000 -1.070896e-05
ecc              0.000000  2.659080e-02
eccrad           0.000000  1.186974e-01
close            0.000000  2.513465e+00
constraint       0.000000 -1.112187e-01
coreness         0.000000  1.087517e-01
knn              0.000000  5.640119e-04
hubscore         0.000000 -1.699054e-02
pagerank         0.000000 -2.812510e+00
trans            0.000000 -5.409166e-01
evcent           0.000000  0.000000e+00
first            0.000000  0.000000e+00
upto_second      0.000000  0.000000e+00
upto_third       0.000000  6.842588e-05
upto_fourth      0.000000 -7.483481e-07
upto_fifth       0.000000  0.000000e+00
upto_sixth       0.000000  1.288369e-03
second           0.000000  0.000000e+00
third            0.000000  1.374337e-04
fourth           0.000000 -1.211656e-04
fifth            0.000000 -1.929250e-05
sixth            0.000000  4.352867e-04
ratio1           0.000000  5.717688e-04
ratio2           0.000000 -4.191975e-04
ratio3           0.000000 -8.752735e-03
ratio4           0.000000  1.365694e-03
ratio5           0.000000  0.000000e+00
ratio6           0.000000 -3.115871e-04
selfinter        0.000000 -2.765641e-01
walktrap_vertex  0.000000 -1.529763e-01
bigcom1          0.000000 -5.613351e-01
bigcom2          0.000000 -1.201423e+00
bigcom3          0.000000 -1.750208e+00
bigcom4          0.000000 -1.236003e-02
bigcom6          0.000000 -9.480076e-01
bigcom8          0.000000  6.576584e-01
bigcom9          0.000000 -1.407487e+00
bigcom11         0.000000 -1.353276e+00
bigcom13         0.000000 -8.953175e-01
bigcom15         0.000000 -7.969982e-01
bigcom16         0.000000 -1.161473e+00
bigcom21         0.000000 -1.432816e+00
bigcom22         0.000000  5.825824e-01
bigcom24         0.000000 -1.100034e+00
bigcom26         0.000000 -1.754469e+00
bigcom28         0.000000  3.910658e-01
bigcom30         0.000000 -1.953503e+00
bigcom31         0.000000 -6.810439e-01
bigcom32         0.000000 -1.159343e+00
bigcom33         0.000000 -9.624037e-01
bigcom34         0.000000 -5.464282e-01
bigcom36         0.000000 -1.221355e+00
bigcom37         0.000000 -2.599201e+00
bigcom38         0.000000 -1.881416e+00
bigcom39         0.000000 -9.955581e-01
bigcom40         0.000000 -2.415546e+00
bigcom43         0.000000 -1.257423e+00
bigcom44         0.000000  2.983426e-01
bigcom46         0.000000 -1.073599e+00
bigcom47         0.000000 -9.589379e-01
bigcom49         0.000000 -1.009675e+00
bigcom50         0.000000 -1.640814e+00
bigcom51         0.000000 -1.489424e+00
bigcom52         0.000000 -1.259504e+00
bigcom54         0.000000 -1.231808e+00
bigcom56         0.000000 -1.083833e+00
bigcom62         0.000000 -1.361826e+00
bigcom66         0.000000 -1.359204e+00
bigcom68         0.000000 -1.419071e+00
bigcom69         0.000000 -1.399488e+00
bigcom71         0.000000 -1.273498e+00
bigcom72         0.000000  2.644404e+00
bigcom73         0.000000 -8.715537e-01
bigcom74         0.000000 -1.125051e+00
bigcom75         0.000000 -6.903850e-01
bigcom76         0.000000 -1.639198e+00
bigcom77         0.000000  2.874420e+00
bigcom79         0.000000 -1.435031e+00
bigcom80         0.000000 -9.553391e-01
bigcom82         0.000000 -1.501737e+00
bigcom83         0.000000  0.000000e+00
bigcom84         0.000000 -9.535924e-01
bigcom85         0.000000 -1.467922e+00
bigcom87         0.000000 -1.007226e+00
bigcom89         0.000000 -1.633198e+00
bigcom91         0.000000 -1.791226e+00
bigcom92         0.000000 -1.554118e+00
bigcom93         0.000000  0.000000e+00
bigcom96         0.000000 -1.706328e+00
bigcom97         0.000000 -1.112125e+00
bigcom98         0.000000 -1.095374e+00
bigcom99         0.000000 -1.834962e+00
bigcom101        0.000000 -2.149814e+00
bigcom104        0.000000 -1.542393e+00
bigcom106        0.000000 -1.223097e+00
bigcom109        0.000000 -1.104678e+00
bigcom113        0.000000 -9.874472e-01
bigcom116        0.000000 -9.694472e-01
bigcom120        0.000000 -9.869722e-01
bigcom123        0.000000 -1.385899e+00
bigcom126        0.000000 -4.142156e-01
bigcom127        0.000000  0.000000e+00
bigcom137        0.000000 -1.224414e+00
bigcom139        0.000000 -7.764902e-01
bigcom140        0.000000 -1.377945e+00
bigcom143        0.000000 -1.039967e+00
bigcom145        0.000000 -5.459862e-01
bigcom146        0.000000 -9.816516e-01
bigcom147        0.000000 -7.732246e-01
bigcom149        0.000000  0.000000e+00
bigcom153        0.000000 -8.453264e-01
bigcom154        0.000000 -1.914124e+00
bigcom156        0.000000 -1.269317e+00
bigcom157        0.000000  0.000000e+00
bigcom158        0.000000 -1.175939e+00
bigcom160        0.000000 -8.551377e-01
bigcom161        0.000000 -3.783623e-01
bigcom162        0.000000 -1.030200e+00
bigcom164        0.000000 -1.014811e+00
bigcom166        0.000000 -1.294668e+00
bigcom167        0.000000 -1.104489e+00
bigcom171        0.000000  0.000000e+00
bigcom173        0.000000 -1.356369e+00
bigcom175        0.000000  0.000000e+00
bigcom176        0.000000 -1.608029e+00
bigcom177        0.000000 -1.060444e+00
bigcom178        0.000000 -1.265919e+00
bigcom180        0.000000 -3.745534e-01
bigcom181        0.000000 -6.504291e-01
bigcom184        0.000000 -4.246754e-01
bigcom186        0.000000 -8.200009e-01
bigcom187        0.000000 -1.418381e+00
bigcom189        0.000000 -2.079880e+00
bigcom194        0.000000 -1.012600e+00
bigcom195        0.000000 -6.542384e-01
bigcom196        0.000000 -1.077363e+00
bigcom204        0.000000 -7.759670e-01
bigcom205        0.000000  0.000000e+00
bigcom212        0.000000 -6.375677e-01
bigcom214        0.000000 -1.153570e+00
bigcom222        0.000000 -7.642186e-01
bigcom223        0.000000  0.000000e+00
bigcom226        0.000000 -5.113634e-01
bigcom227        0.000000 -7.657191e-01
bigcom229        0.000000 -1.219575e+00
bigcom233        0.000000  0.000000e+00
bigcom236        0.000000 -1.236026e+00
bigcom237        0.000000  0.000000e+00
bigcom246        0.000000 -6.248284e-01
bigcom248        0.000000 -5.343526e-01
bigcom249        0.000000 -3.718914e-01
bigcom250        0.000000 -2.307481e-01
bigcom254        0.000000 -7.704301e-01
bigcom266        0.000000 -1.150609e+00
bigcom269        0.000000 -1.238208e+00
bigcom272        0.000000 -1.050377e+00
bigcom274        0.000000 -5.475272e-01
bigcom281        0.000000 -1.029668e+00
bigcom291        0.000000 -4.912503e-01
bigcom292        0.000000 -7.861360e-01
bigcom295        0.000000 -6.780972e-01
bigcom299        0.000000 -1.222006e+00
bigcom301        0.000000 -1.121977e+00
bigcom306        0.000000 -5.575036e-01
bigcom309        0.000000 -1.073229e+00
bigcom314        0.000000 -2.446865e-01
bigcom321        0.000000 -1.245075e+00
bigcom341        0.000000 -5.582894e-01
bigcom350        0.000000 -5.708949e+00
bigcom353        0.000000 -1.805446e+00
bigcom359        0.000000 -6.904605e-01
bigcom363        0.000000 -2.282171e+00
bigcom365        0.000000 -3.201042e-01
bigcom385        0.000000 -1.719799e+00
bigcom386        0.000000 -1.026225e+00
bigcom408        0.000000 -3.783401e-01
bigcom412        0.000000 -1.508460e+00
bigcom480        0.000000 -6.808107e-01
spin_vertex      0.000000 -3.715533e-01
membership_s1    0.000000 -2.173965e-02
membership_s3    0.000000 -1.582336e+00
membership_s4    0.000000  4.932637e-01
membership_s5    0.000000 -1.013875e-02
membership_s6    0.000000  4.343452e-01
membership_s7    0.000000  2.737827e-01
membership_s8    0.000000  2.699831e+00
membership_s9    0.000000 -1.916059e+00
membership_s11   0.000000 -9.031246e-01
membership_s12   0.000000 -9.865327e-01
membership_s14   0.000000 -1.172644e+00
membership_s15   0.000000  2.620920e-01
membership_s16   0.000000 -1.162278e+00
membership_s17   0.000000 -9.804884e-01
membership_s18   0.000000 -1.205102e+00
membership_s20   0.000000 -7.868075e-01
membership_s21   0.000000  1.022455e+00
membership_s22   0.000000 -1.009325e+00
membership_s24   0.000000  2.123865e+00
membership_s25   0.000000 -9.400741e-01
membership_s26   0.000000 -9.603178e-01
membership_s27   0.000000  5.497678e-01
membership_s28   0.000000 -1.624666e+00
membership_s30   0.000000  5.694798e-01
membership_s31   0.000000 -2.732531e-01
membership_s32   0.000000  7.013394e-01
membership_s33   0.000000  3.208494e+00
membership_s36   0.000000  4.346001e-01
membership_s37   0.000000 -1.532699e+00
V1               0.000000  2.529011e+00
V2               0.000000 -3.277106e-01
pdi              0.000000 -3.472476e+03
adhesion         0.000000 -9.059721e-05
cohesion         0.000000  1.190448e-04
inner            0.000000 -1.142885e-04
outer            0.000000 -3.165944e-05
ioratio          0.000000  5.951383e-01
comsize          0.000000 -1.142891e-04
[1] "Dataset: low_targets Model GBM, run: 4 of 10 2015-06-18 12:06:26"
Iter   TrainDeviance   ValidDeviance   StepSize   Improve
     1        0.0813            -nan     0.0100   -0.0001
     2        0.0804            -nan     0.0100    0.0002
     3        0.0794            -nan     0.0100   -0.0001
     4        0.0785            -nan     0.0100   -0.0000
     5        0.0776            -nan     0.0100    0.0000
     6        0.0766            -nan     0.0100    0.0001
     7        0.0759            -nan     0.0100    0.0000
     8        0.0752            -nan     0.0100    0.0000
     9        0.0744            -nan     0.0100   -0.0000
    10        0.0738            -nan     0.0100    0.0000
    20        0.0669            -nan     0.0100   -0.0000
    40        0.0591            -nan     0.0100   -0.0000
    49        0.0563            -nan     0.0100   -0.0000

[1] "GBM variable coefficients"
                            var    rel.inf
ioratio                 ioratio 9.03730993
orbit18                 orbit18 7.86678115
V2                           V2 5.71018560
ratio2                   ratio2 4.14117856
ratio3                   ratio3 4.10356928
ratio6                   ratio6 4.01291694
bet                         bet 3.96509638
pagerank               pagerank 3.71749816
outer                     outer 2.80036581
V1                           V1 2.65979844
comsize                 comsize 2.58443841
inner                     inner 2.44116938
graph14                 graph14 2.01538283
graph12                 graph12 1.99113624
graph3                   graph3 1.68515666
graph6                   graph6 1.64902954
graph11                 graph11 1.61392510
spin_vertex         spin_vertex 1.58491118
orbit66                 orbit66 1.58306179
orbit36                 orbit36 1.53456864
fourth                   fourth 1.40259716
graph20                 graph20 1.36874502
graph23                 graph23 1.36821792
fifth                     fifth 1.34059439
adhesion               adhesion 1.29207087
graph10                 graph10 1.21892129
graph19                 graph19 1.20802496
graph13                 graph13 1.10187737
third                     third 1.07735271
cohesion               cohesion 1.04978583
orbit51                 orbit51 0.94820964
graph17                 graph17 0.83578343
membership_s24   membership_s24 0.78840813
ratio5                   ratio5 0.77206968
upto_fifth           upto_fifth 0.77086384
orbit71                 orbit71 0.75571537
bigcom4                 bigcom4 0.74657236
graph1                   graph1 0.70189050
orbit38                 orbit38 0.69386656
membership_s21   membership_s21 0.57049806
close                     close 0.55308096
orbit32                 orbit32 0.55272532
orbit46                 orbit46 0.54951051
knn                         knn 0.53038015
orbit28                 orbit28 0.52199862
graph4                   graph4 0.47914234
ratio4                   ratio4 0.44279421
graph26                 graph26 0.44080071
walktrap_vertex walktrap_vertex 0.44066849
graph5                   graph5 0.42560813
membership_s32   membership_s32 0.36513551
orbit16                 orbit16 0.32601216
orbit62                 orbit62 0.32535897
orbit30                 orbit30 0.30604781
ratio1                   ratio1 0.29627329
orbit20                 orbit20 0.29233779
orbit31                 orbit31 0.29056209
orbit65                 orbit65 0.28476372
graph8                   graph8 0.27676423
orbit39                 orbit39 0.27654561
upto_sixth           upto_sixth 0.24739281
graph15                 graph15 0.24626753
coreness               coreness 0.24523723
orbit45                 orbit45 0.24458698
orbit27                 orbit27 0.24154880
orbit37                 orbit37 0.24146148
orbit24                 orbit24 0.23886841
graph0                   graph0 0.23883929
sixth                     sixth 0.23850610
orbit19                 orbit19 0.22652060
bigcom28               bigcom28 0.21441542
orbit10                 orbit10 0.21420751
graph21                 graph21 0.19901175
orbit5                   orbit5 0.18434992
upto_third           upto_third 0.18233111
orbit35                 orbit35 0.14341147
graph18                 graph18 0.13099056
orbit21                 orbit21 0.11559415
graph7                   graph7 0.11453596
constraint           constraint 0.11446450
membership_s15   membership_s15 0.11217219
bigcom44               bigcom44 0.09183090
membership_s27   membership_s27 0.08522603
hubscore               hubscore 0.08242329
graph9                   graph9 0.08172935
orbit52                 orbit52 0.07969960
orbit23                 orbit23 0.07769055
orbit26                 orbit26 0.07723059
membership_s36   membership_s36 0.06650895
orbit57                 orbit57 0.06502475
upto_fourth         upto_fourth 0.06343061
AP                           AP 0.06198836
graph2                   graph2 0.06145422
membership_s1     membership_s1 0.05832842
membership_s5     membership_s5 0.04834802
orbit33                 orbit33 0.03911372
ecc                         ecc 0.03609811
orbit2                   orbit2 0.03014181
orbit49                 orbit49 0.02780155
orbit29                 orbit29 0.02406486
membership_s6     membership_s6 0.02109682
graph16                 graph16 0.00000000
graph22                 graph22 0.00000000
graph24                 graph24 0.00000000
graph25                 graph25 0.00000000
graph27                 graph27 0.00000000
graph28                 graph28 0.00000000
graph29                 graph29 0.00000000
orbit0                   orbit0 0.00000000
orbit1                   orbit1 0.00000000
orbit3                   orbit3 0.00000000
orbit4                   orbit4 0.00000000
orbit6                   orbit6 0.00000000
orbit7                   orbit7 0.00000000
orbit8                   orbit8 0.00000000
orbit9                   orbit9 0.00000000
orbit11                 orbit11 0.00000000
orbit12                 orbit12 0.00000000
orbit13                 orbit13 0.00000000
orbit14                 orbit14 0.00000000
orbit15                 orbit15 0.00000000
orbit17                 orbit17 0.00000000
orbit22                 orbit22 0.00000000
orbit25                 orbit25 0.00000000
orbit34                 orbit34 0.00000000
orbit40                 orbit40 0.00000000
orbit41                 orbit41 0.00000000
orbit42                 orbit42 0.00000000
orbit43                 orbit43 0.00000000
orbit44                 orbit44 0.00000000
orbit47                 orbit47 0.00000000
orbit48                 orbit48 0.00000000
orbit50                 orbit50 0.00000000
orbit53                 orbit53 0.00000000
orbit54                 orbit54 0.00000000
orbit55                 orbit55 0.00000000
orbit56                 orbit56 0.00000000
orbit58                 orbit58 0.00000000
orbit59                 orbit59 0.00000000
orbit60                 orbit60 0.00000000
orbit61                 orbit61 0.00000000
orbit63                 orbit63 0.00000000
orbit64                 orbit64 0.00000000
orbit67                 orbit67 0.00000000
orbit68                 orbit68 0.00000000
orbit69                 orbit69 0.00000000
orbit70                 orbit70 0.00000000
orbit72                 orbit72 0.00000000
eccrad                   eccrad 0.00000000
trans                     trans 0.00000000
evcent                   evcent 0.00000000
first                     first 0.00000000
upto_second         upto_second 0.00000000
second                   second 0.00000000
selfinter             selfinter 0.00000000
bigcom1                 bigcom1 0.00000000
bigcom2                 bigcom2 0.00000000
bigcom3                 bigcom3 0.00000000
bigcom6                 bigcom6 0.00000000
bigcom8                 bigcom8 0.00000000
bigcom9                 bigcom9 0.00000000
bigcom11               bigcom11 0.00000000
bigcom13               bigcom13 0.00000000
bigcom15               bigcom15 0.00000000
bigcom16               bigcom16 0.00000000
bigcom21               bigcom21 0.00000000
bigcom22               bigcom22 0.00000000
bigcom24               bigcom24 0.00000000
bigcom26               bigcom26 0.00000000
bigcom30               bigcom30 0.00000000
bigcom31               bigcom31 0.00000000
bigcom32               bigcom32 0.00000000
bigcom33               bigcom33 0.00000000
bigcom34               bigcom34 0.00000000
bigcom36               bigcom36 0.00000000
bigcom37               bigcom37 0.00000000
bigcom38               bigcom38 0.00000000
bigcom39               bigcom39 0.00000000
bigcom40               bigcom40 0.00000000
bigcom43               bigcom43 0.00000000
bigcom46               bigcom46 0.00000000
bigcom47               bigcom47 0.00000000
bigcom49               bigcom49 0.00000000
bigcom50               bigcom50 0.00000000
bigcom51               bigcom51 0.00000000
bigcom52               bigcom52 0.00000000
bigcom54               bigcom54 0.00000000
bigcom56               bigcom56 0.00000000
bigcom62               bigcom62 0.00000000
bigcom66               bigcom66 0.00000000
bigcom68               bigcom68 0.00000000
bigcom69               bigcom69 0.00000000
bigcom71               bigcom71 0.00000000
bigcom72               bigcom72 0.00000000
bigcom73               bigcom73 0.00000000
bigcom74               bigcom74 0.00000000
bigcom75               bigcom75 0.00000000
bigcom76               bigcom76 0.00000000
bigcom77               bigcom77 0.00000000
bigcom79               bigcom79 0.00000000
bigcom80               bigcom80 0.00000000
bigcom82               bigcom82 0.00000000
bigcom83               bigcom83 0.00000000
bigcom84               bigcom84 0.00000000
bigcom85               bigcom85 0.00000000
bigcom87               bigcom87 0.00000000
bigcom89               bigcom89 0.00000000
bigcom91               bigcom91 0.00000000
bigcom92               bigcom92 0.00000000
bigcom93               bigcom93 0.00000000
bigcom96               bigcom96 0.00000000
bigcom97               bigcom97 0.00000000
bigcom98               bigcom98 0.00000000
bigcom99               bigcom99 0.00000000
bigcom101             bigcom101 0.00000000
bigcom104             bigcom104 0.00000000
bigcom106             bigcom106 0.00000000
bigcom109             bigcom109 0.00000000
bigcom113             bigcom113 0.00000000
bigcom116             bigcom116 0.00000000
bigcom120             bigcom120 0.00000000
bigcom123             bigcom123 0.00000000
bigcom126             bigcom126 0.00000000
bigcom127             bigcom127 0.00000000
bigcom137             bigcom137 0.00000000
bigcom139             bigcom139 0.00000000
bigcom140             bigcom140 0.00000000
bigcom143             bigcom143 0.00000000
bigcom145             bigcom145 0.00000000
bigcom146             bigcom146 0.00000000
bigcom147             bigcom147 0.00000000
bigcom149             bigcom149 0.00000000
bigcom153             bigcom153 0.00000000
bigcom154             bigcom154 0.00000000
bigcom156             bigcom156 0.00000000
bigcom157             bigcom157 0.00000000
bigcom158             bigcom158 0.00000000
bigcom160             bigcom160 0.00000000
bigcom161             bigcom161 0.00000000
bigcom162             bigcom162 0.00000000
bigcom164             bigcom164 0.00000000
bigcom166             bigcom166 0.00000000
bigcom167             bigcom167 0.00000000
bigcom171             bigcom171 0.00000000
bigcom173             bigcom173 0.00000000
bigcom175             bigcom175 0.00000000
bigcom176             bigcom176 0.00000000
bigcom177             bigcom177 0.00000000
bigcom178             bigcom178 0.00000000
bigcom180             bigcom180 0.00000000
bigcom181             bigcom181 0.00000000
bigcom184             bigcom184 0.00000000
bigcom186             bigcom186 0.00000000
bigcom187             bigcom187 0.00000000
bigcom189             bigcom189 0.00000000
bigcom194             bigcom194 0.00000000
bigcom195             bigcom195 0.00000000
bigcom196             bigcom196 0.00000000
bigcom204             bigcom204 0.00000000
bigcom205             bigcom205 0.00000000
bigcom212             bigcom212 0.00000000
bigcom214             bigcom214 0.00000000
bigcom222             bigcom222 0.00000000
bigcom223             bigcom223 0.00000000
bigcom226             bigcom226 0.00000000
bigcom227             bigcom227 0.00000000
bigcom229             bigcom229 0.00000000
bigcom233             bigcom233 0.00000000
bigcom236             bigcom236 0.00000000
bigcom237             bigcom237 0.00000000
bigcom246             bigcom246 0.00000000
bigcom248             bigcom248 0.00000000
bigcom249             bigcom249 0.00000000
bigcom250             bigcom250 0.00000000
bigcom254             bigcom254 0.00000000
bigcom266             bigcom266 0.00000000
bigcom269             bigcom269 0.00000000
bigcom272             bigcom272 0.00000000
bigcom274             bigcom274 0.00000000
bigcom281             bigcom281 0.00000000
bigcom291             bigcom291 0.00000000
bigcom292             bigcom292 0.00000000
bigcom295             bigcom295 0.00000000
bigcom299             bigcom299 0.00000000
bigcom301             bigcom301 0.00000000
bigcom306             bigcom306 0.00000000
bigcom309             bigcom309 0.00000000
bigcom314             bigcom314 0.00000000
bigcom321             bigcom321 0.00000000
bigcom341             bigcom341 0.00000000
bigcom350             bigcom350 0.00000000
bigcom353             bigcom353 0.00000000
bigcom359             bigcom359 0.00000000
bigcom363             bigcom363 0.00000000
bigcom365             bigcom365 0.00000000
bigcom385             bigcom385 0.00000000
bigcom386             bigcom386 0.00000000
bigcom408             bigcom408 0.00000000
bigcom412             bigcom412 0.00000000
bigcom480             bigcom480 0.00000000
membership_s3     membership_s3 0.00000000
membership_s4     membership_s4 0.00000000
membership_s7     membership_s7 0.00000000
membership_s8     membership_s8 0.00000000
membership_s9     membership_s9 0.00000000
membership_s11   membership_s11 0.00000000
membership_s12   membership_s12 0.00000000
membership_s14   membership_s14 0.00000000
membership_s16   membership_s16 0.00000000
membership_s17   membership_s17 0.00000000
membership_s18   membership_s18 0.00000000
membership_s20   membership_s20 0.00000000
membership_s22   membership_s22 0.00000000
membership_s25   membership_s25 0.00000000
membership_s26   membership_s26 0.00000000
membership_s28   membership_s28 0.00000000
membership_s30   membership_s30 0.00000000
membership_s31   membership_s31 0.00000000
membership_s33   membership_s33 0.00000000
membership_s37   membership_s37 0.00000000
pdi                         pdi 0.00000000
[1] "Dataset: low_targets Model RF, run: 4 of 10 2015-06-18 12:06:52"
     |      Out-of-bag   |
Tree |      MSE  %Var(y) |
   1 |  0.01171   171.64 |
   2 |  0.01198   175.70 |
   3 |  0.01223   179.26 |
   4 |  0.01192   174.75 |
   5 |  0.01071   157.09 |
   6 | 0.009877   144.81 |
   7 | 0.009384   137.58 |
   8 |   0.0091   133.42 |
   9 | 0.009273   135.96 |
  10 | 0.009047   132.65 |
  11 | 0.008949   131.21 |
  12 | 0.008834   129.52 |
  13 |  0.00869   127.40 |
  14 | 0.008552   125.38 |
  15 |  0.00837   122.72 |
  16 | 0.008285   121.47 |
  17 | 0.008189   120.06 |
  18 | 0.008146   119.43 |
  19 | 0.008076   118.40 |
  20 | 0.008022   117.62 |
  21 | 0.007879   115.51 |
  22 | 0.007893   115.72 |
  23 | 0.007849   115.08 |
  24 | 0.007816   114.60 |
  25 | 0.007764   113.83 |
  26 | 0.007788   114.19 |
  27 | 0.007751   113.64 |
  28 |  0.00773   113.33 |
  29 | 0.007651   112.18 |
  30 | 0.007624   111.77 |
  31 | 0.007613   111.62 |
  32 | 0.007614   111.63 |
  33 | 0.007577   111.09 |
  34 | 0.007547   110.65 |
  35 | 0.007542   110.58 |
  36 | 0.007543   110.59 |
  37 | 0.007533   110.44 |
  38 | 0.007557   110.79 |
  39 | 0.007586   111.21 |
  40 |  0.00757   110.98 |
  41 |  0.00754   110.54 |
  42 |  0.00752   110.25 |
  43 | 0.007513   110.15 |
  44 | 0.007523   110.29 |
  45 | 0.007523   110.30 |
  46 | 0.007499   109.94 |
  47 | 0.007518   110.22 |
  48 | 0.007524   110.31 |
  49 | 0.007491   109.83 |
  50 | 0.007522   110.28 |
  51 | 0.007533   110.44 |
  52 | 0.007509   110.09 |
  53 | 0.007499   109.95 |
  54 | 0.007508   110.07 |
  55 | 0.007517   110.21 |
  56 | 0.007505   110.03 |
  57 | 0.007504   110.01 |
  58 | 0.007506   110.05 |
  59 | 0.007536   110.49 |
  60 | 0.007512   110.13 |
  61 | 0.007499   109.94 |
  62 | 0.007499   109.94 |
  63 | 0.007501   109.97 |
  64 | 0.007502   109.99 |
  65 | 0.007514   110.17 |
  66 | 0.007524   110.31 |
  67 |  0.00753   110.40 |
  68 | 0.007523   110.29 |
  69 | 0.007511   110.12 |
  70 | 0.007512   110.14 |
  71 | 0.007516   110.19 |
  72 | 0.007518   110.22 |
  73 | 0.007523   110.29 |
  74 | 0.007526   110.34 |
  75 | 0.007511   110.12 |
  76 | 0.007487   109.77 |
  77 | 0.007493   109.86 |
  78 | 0.007491   109.82 |
  79 | 0.007499   109.94 |
  80 | 0.007498   109.92 |
  81 |  0.00749   109.82 |
  82 | 0.007479   109.66 |
  83 | 0.007473   109.57 |
  84 |  0.00747   109.51 |
  85 | 0.007465   109.45 |
  86 | 0.007471   109.53 |
  87 | 0.007477   109.63 |
  88 | 0.007475   109.59 |
  89 | 0.007479   109.65 |
  90 | 0.007478   109.64 |
  91 | 0.007473   109.56 |
  92 | 0.007479   109.65 |
  93 | 0.007482   109.69 |
  94 | 0.007476   109.61 |
  95 | 0.007481   109.68 |
  96 | 0.007487   109.77 |
  97 | 0.007487   109.77 |
  98 | 0.007482   109.70 |
  99 | 0.007477   109.61 |
 100 | 0.007483   109.71 |
[1] "Random Forest variable coefficients"
                      %IncMSE IncNodePurity
graph5           1.737000e-04  8.871653e-02
graph6           5.667897e-03  1.870283e-01
graph7           1.176656e-04  6.908790e-02
graph8           3.507369e-08  3.226357e-03
graph9           1.276259e-03  1.899154e-01
graph10          8.556730e-04  2.210460e-01
graph11          9.928127e-04  1.648658e-01
graph12          4.136091e-03  3.132648e-01
graph13          6.138654e-04  1.422101e-01
graph14          2.191350e-03  3.079267e-01
graph15          5.750054e-03  3.066743e-01
graph16          8.717265e-04  1.731673e-01
graph17          2.982658e-03  1.985576e-01
graph18          6.771698e-04  3.256242e-02
graph19          7.128783e-03  2.384633e-01
graph20          4.526835e-04  6.970629e-02
graph21          7.581119e-04  1.653372e-01
graph22          2.616629e-05  2.662005e-02
graph23          1.550055e-03  7.395181e-02
graph24          2.580588e-05  4.008827e-02
graph25          1.357965e-03  1.257889e-01
graph26          1.201375e-04  3.483028e-02
graph27          2.604167e-05  1.636364e-02
graph28         -4.358730e-06  1.368462e-03
graph29          0.000000e+00  8.673617e-21
orbit0           8.660878e-05  5.105118e-02
orbit1           8.355286e-04  2.117292e-01
orbit2           4.227077e-05  5.111739e-02
orbit3           0.000000e+00  3.475099e-04
orbit4           9.289178e-04  1.816340e-01
orbit5           1.595255e-03  3.038742e-01
orbit6           2.014918e-03  1.745612e-01
orbit7           7.790193e-05  5.892386e-03
orbit8           4.691247e-04  1.222879e-01
orbit9           3.671159e-04  2.904728e-01
orbit10          9.453232e-05  4.141302e-02
orbit11          1.711596e-05  1.182051e-02
orbit12          2.154244e-05  2.647340e-02
orbit13          0.000000e+00  8.673617e-21
orbit14          1.173084e-04  9.363154e-03
orbit15          4.311946e-04  1.634807e-01
orbit16          8.652447e-04  1.844252e-01
orbit17          1.170767e-03  1.373056e-01
orbit18          9.532844e-04  8.245794e-01
orbit19          1.839549e-03  2.636203e-01
orbit20          1.184910e-03  3.365733e-01
orbit21          6.462769e-04  1.067160e-01
orbit22          1.375976e-03  2.047852e-01
orbit23         -4.584141e-06  3.663055e-02
orbit24          4.411013e-03  4.778033e-01
orbit25          5.502566e-04  7.904114e-02
orbit26          1.676605e-03  1.196920e-01
orbit27          7.051595e-04  2.282494e-01
orbit28          1.995192e-03  2.320398e-01
orbit29          1.739246e-04  2.961214e-02
orbit30          5.183690e-05  4.315694e-02
orbit31          1.665180e-03  2.024774e-01
orbit32          1.455121e-03  7.399690e-02
orbit33          2.534589e-05  5.563654e-02
orbit34          3.732710e-03  2.165489e-01
orbit35          2.603400e-03  2.092905e-01
orbit36          2.688571e-04  1.383055e-01
orbit37          7.581156e-04  1.043118e-01
orbit38          1.422695e-03  1.429493e-01
orbit39          1.221810e-03  1.174032e-01
orbit40          3.632527e-05  2.157563e-02
orbit41          0.000000e+00  1.734723e-20
orbit42          0.000000e+00  4.553649e-20
orbit43          5.734487e-04  6.982172e-02
orbit44          0.000000e+00  0.000000e+00
orbit45          3.413207e-03  1.953113e-01
orbit46          4.561848e-04  1.358495e-01
orbit47          8.335298e-05  8.855648e-04
orbit48          0.000000e+00  6.071532e-20
orbit49          5.546414e-04  8.756988e-02
orbit50          1.503714e-04  8.728181e-02
orbit51          1.534457e-03  8.604681e-02
orbit52          1.010912e-04  3.925723e-02
orbit53          3.132846e-04  7.850081e-02
orbit54          1.047312e-04  2.856275e-02
orbit55          0.000000e+00  0.000000e+00
orbit56          1.594433e-03  1.924067e-01
orbit57          1.544582e-04  4.987009e-02
orbit58          0.000000e+00  0.000000e+00
orbit59          1.513528e-04  2.971564e-02
orbit60          0.000000e+00  8.333333e-03
orbit61          0.000000e+00  2.168404e-21
orbit62          5.577444e-04  9.647430e-02
orbit63          3.471098e-05  2.677778e-02
orbit64          0.000000e+00  0.000000e+00
orbit65          2.620334e-04  6.414110e-02
orbit66          7.548092e-04  8.873733e-02
orbit67          0.000000e+00  4.336809e-21
orbit68          0.000000e+00  3.903128e-20
orbit69          0.000000e+00  0.000000e+00
orbit70          5.905459e-05  7.542443e-02
orbit71          3.475637e-05  9.042806e-03
orbit72          0.000000e+00  0.000000e+00
AP               2.077111e-05  4.121909e-02
bet              5.042555e-04  6.609541e-01
ecc              2.714987e-05  8.750638e-02
eccrad           1.181802e-04  1.636093e-01
close            3.500657e-03  2.875508e-01
constraint       1.349426e-03  1.913045e-01
coreness         4.220627e-05  6.649822e-02
knn              3.076094e-03  5.148080e-01
hubscore         9.960392e-04  3.095313e-01
pagerank         1.367248e-03  7.625385e-01
trans            9.274599e-06  1.988666e-02
evcent           1.909632e-03  4.374691e-01
first           -9.035108e-07  8.992175e-03
upto_second      1.620306e-03  2.410546e-01
upto_third       5.280428e-04  1.471579e-01
upto_fourth      3.062424e-04  1.726078e-01
upto_fifth       6.145531e-04  1.324719e-01
upto_sixth       3.917531e-03  3.195881e-01
second           9.592860e-04  2.359840e-01
third            3.308462e-03  2.854254e-01
fourth           1.069238e-03  5.490874e-01
fifth            1.284551e-04  4.479273e-01
sixth            4.262936e-04  3.645488e-01
ratio1           2.024344e-03  2.644196e-01
ratio2           1.548360e-03  6.761077e-01
ratio3           1.080592e-03  3.738232e-01
ratio4           9.085484e-04  5.059048e-01
ratio5           3.386953e-04  4.945747e-01
ratio6           1.397406e-03  5.725983e-01
selfinter        5.486344e-05  1.840442e-01
walktrap_vertex  6.998112e-04  4.905516e-02
bigcom1          8.628186e-06  1.212300e-01
bigcom2          0.000000e+00  0.000000e+00
bigcom3          0.000000e+00  0.000000e+00
bigcom4          9.882412e-05  5.557021e-02
bigcom6          0.000000e+00  0.000000e+00
bigcom8          0.000000e+00  8.673617e-21
bigcom9          0.000000e+00  0.000000e+00
bigcom11         0.000000e+00  1.387779e-19
bigcom13         0.000000e+00  0.000000e+00
bigcom15         0.000000e+00  0.000000e+00
bigcom16         0.000000e+00  0.000000e+00
bigcom21         0.000000e+00  0.000000e+00
bigcom22         0.000000e+00  0.000000e+00
bigcom24         0.000000e+00  8.673617e-21
bigcom26         0.000000e+00  0.000000e+00
bigcom28         8.479720e-05  6.868804e-02
bigcom30         0.000000e+00  0.000000e+00
bigcom31         0.000000e+00  0.000000e+00
bigcom32         0.000000e+00  1.387779e-19
bigcom33         0.000000e+00  0.000000e+00
bigcom34         0.000000e+00  0.000000e+00
bigcom36         0.000000e+00  0.000000e+00
bigcom37         0.000000e+00  0.000000e+00
bigcom38         0.000000e+00  0.000000e+00
bigcom39         0.000000e+00  0.000000e+00
bigcom40        -1.258117e-05  3.961953e-02
bigcom43         0.000000e+00  1.387779e-19
bigcom44        -6.970083e-11  7.936802e-02
bigcom46         0.000000e+00  0.000000e+00
bigcom47         0.000000e+00  0.000000e+00
bigcom49         0.000000e+00  0.000000e+00
bigcom50         0.000000e+00  0.000000e+00
bigcom51         0.000000e+00  0.000000e+00
bigcom52         0.000000e+00  0.000000e+00
bigcom54         0.000000e+00  0.000000e+00
bigcom56         0.000000e+00  0.000000e+00
bigcom62         0.000000e+00  0.000000e+00
bigcom66         0.000000e+00  0.000000e+00
bigcom68         0.000000e+00  0.000000e+00
bigcom69         0.000000e+00  0.000000e+00
bigcom71         0.000000e+00  0.000000e+00
bigcom72        -8.609077e-06  2.631898e-01
bigcom73         0.000000e+00  0.000000e+00
bigcom74         0.000000e+00  0.000000e+00
bigcom75         0.000000e+00  0.000000e+00
bigcom76         0.000000e+00  0.000000e+00
bigcom77         3.253471e-06  4.114364e-01
bigcom79         0.000000e+00  0.000000e+00
bigcom80         0.000000e+00  0.000000e+00
bigcom82         0.000000e+00  0.000000e+00
bigcom83         0.000000e+00  0.000000e+00
bigcom84         0.000000e+00  0.000000e+00
bigcom85         0.000000e+00  0.000000e+00
bigcom87         0.000000e+00  0.000000e+00
bigcom89         0.000000e+00  0.000000e+00
bigcom91         0.000000e+00  0.000000e+00
bigcom92         0.000000e+00  0.000000e+00
bigcom93         0.000000e+00  0.000000e+00
bigcom96         0.000000e+00  0.000000e+00
bigcom97         0.000000e+00  0.000000e+00
bigcom98         0.000000e+00  0.000000e+00
bigcom99         0.000000e+00  0.000000e+00
bigcom101        0.000000e+00  0.000000e+00
bigcom104        0.000000e+00  1.387779e-19
bigcom106        0.000000e+00  0.000000e+00
bigcom109        0.000000e+00  0.000000e+00
bigcom113        0.000000e+00  0.000000e+00
bigcom116        0.000000e+00  0.000000e+00
bigcom120        0.000000e+00  0.000000e+00
bigcom123        0.000000e+00  0.000000e+00
bigcom126        0.000000e+00  0.000000e+00
bigcom127        0.000000e+00  0.000000e+00
bigcom137        0.000000e+00  0.000000e+00
bigcom139        0.000000e+00  0.000000e+00
bigcom140        0.000000e+00  0.000000e+00
bigcom143        0.000000e+00  0.000000e+00
bigcom145        0.000000e+00  0.000000e+00
bigcom146        0.000000e+00  0.000000e+00
bigcom147        0.000000e+00  1.387779e-19
bigcom149        0.000000e+00  0.000000e+00
bigcom153        0.000000e+00  0.000000e+00
bigcom154        0.000000e+00  0.000000e+00
bigcom156        0.000000e+00  0.000000e+00
bigcom157        0.000000e+00  0.000000e+00
bigcom158        0.000000e+00  0.000000e+00
bigcom160        0.000000e+00  0.000000e+00
bigcom161        0.000000e+00  0.000000e+00
bigcom162        0.000000e+00  0.000000e+00
bigcom164        0.000000e+00  0.000000e+00
bigcom166        0.000000e+00  0.000000e+00
bigcom167        0.000000e+00  0.000000e+00
bigcom171        0.000000e+00  0.000000e+00
bigcom173        0.000000e+00  1.734723e-20
bigcom175        0.000000e+00  0.000000e+00
bigcom176        0.000000e+00  0.000000e+00
bigcom177        0.000000e+00  0.000000e+00
bigcom178        0.000000e+00  0.000000e+00
bigcom180        0.000000e+00  0.000000e+00
bigcom181        0.000000e+00  0.000000e+00
bigcom184        0.000000e+00  0.000000e+00
bigcom186        0.000000e+00  0.000000e+00
bigcom187        0.000000e+00  0.000000e+00
bigcom189        0.000000e+00  0.000000e+00
bigcom194        0.000000e+00  0.000000e+00
bigcom195        0.000000e+00  0.000000e+00
bigcom196        0.000000e+00  0.000000e+00
bigcom204        0.000000e+00  0.000000e+00
bigcom205        0.000000e+00  0.000000e+00
bigcom212        0.000000e+00  0.000000e+00
bigcom214        0.000000e+00  0.000000e+00
bigcom222        0.000000e+00  0.000000e+00
bigcom223        0.000000e+00  0.000000e+00
bigcom226        0.000000e+00  1.387779e-19
bigcom227        0.000000e+00  2.775558e-19
bigcom229        0.000000e+00  1.734723e-20
bigcom233        0.000000e+00  0.000000e+00
bigcom236        0.000000e+00  0.000000e+00
bigcom237        0.000000e+00  0.000000e+00
bigcom246        0.000000e+00  0.000000e+00
bigcom248        0.000000e+00  0.000000e+00
bigcom249        0.000000e+00  1.387779e-19
bigcom250        0.000000e+00  0.000000e+00
bigcom254        0.000000e+00  0.000000e+00
bigcom266        0.000000e+00  0.000000e+00
bigcom269        0.000000e+00  0.000000e+00
bigcom272        0.000000e+00  0.000000e+00
bigcom274        0.000000e+00  0.000000e+00
bigcom281        0.000000e+00  0.000000e+00
bigcom291        0.000000e+00  0.000000e+00
bigcom292        0.000000e+00  0.000000e+00
bigcom295        0.000000e+00  0.000000e+00
bigcom299        0.000000e+00  0.000000e+00
bigcom301        0.000000e+00  0.000000e+00
bigcom306        0.000000e+00  0.000000e+00
bigcom309        0.000000e+00  0.000000e+00
bigcom314        0.000000e+00  0.000000e+00
bigcom321        0.000000e+00  0.000000e+00
bigcom341        0.000000e+00  0.000000e+00
bigcom350        0.000000e+00  0.000000e+00
bigcom353        0.000000e+00  0.000000e+00
bigcom359        0.000000e+00  0.000000e+00
bigcom363        0.000000e+00  0.000000e+00
bigcom365        0.000000e+00  0.000000e+00
bigcom385        0.000000e+00  0.000000e+00
bigcom386        0.000000e+00  0.000000e+00
bigcom408        0.000000e+00  0.000000e+00
bigcom412        0.000000e+00  0.000000e+00
bigcom480        0.000000e+00  0.000000e+00
spin_vertex      3.260183e-04  2.323818e-01
membership_s1    2.872596e-05  1.268612e-01
membership_s3    0.000000e+00  0.000000e+00
membership_s4   -1.708163e-05  1.021775e-02
membership_s5    7.820788e-06  3.763035e-02
membership_s6    1.580475e-05  3.529244e-02
membership_s7    6.108733e-05  5.901637e-02
membership_s8    5.065845e-05  3.203117e-01
membership_s9    0.000000e+00  0.000000e+00
membership_s11   0.000000e+00  0.000000e+00
membership_s12   0.000000e+00  0.000000e+00
membership_s14   0.000000e+00  0.000000e+00
membership_s15   5.695145e-05  5.310066e-02
membership_s16   0.000000e+00  0.000000e+00
membership_s17   0.000000e+00  0.000000e+00
membership_s18   0.000000e+00  0.000000e+00
membership_s20   0.000000e+00  0.000000e+00
membership_s21   9.290705e-06  2.009722e-01
membership_s22   0.000000e+00  0.000000e+00
membership_s24  -4.786642e-06  1.122902e-01
membership_s25   0.000000e+00  0.000000e+00
membership_s26   0.000000e+00  0.000000e+00
membership_s27   3.251891e-05  2.430524e-01
membership_s28   0.000000e+00  0.000000e+00
membership_s30   1.463258e-04  3.057422e-01
membership_s31   4.035446e-07  1.256167e-01
membership_s32  -8.411409e-06  3.982017e-02
membership_s33  -2.912161e-05  2.945299e-01
membership_s36   1.676862e-04  1.238540e-01
membership_s37   0.000000e+00  2.168404e-21
V1               2.002657e-03  7.625331e-01
V2               8.171100e-04  7.193099e-01
pdi             -2.281891e-05  2.703329e-02
adhesion         9.125311e-03  1.297649e+00
cohesion         7.019947e-03  8.664958e-01
inner            2.365971e-03  7.337776e-01
outer            8.480332e-04  4.894108e-01
ioratio          4.488820e-03  9.968751e-01
comsize          5.873784e-04  6.702803e-01
[1] "Dataset: low_targets Model GLM, run: 4 of 10 2015-06-18 12:08:07"
[1] "glmnet variable coefficients"
                     [,1]          [,2]
(Intercept)     -4.974003 -1.691396e+01
graph0           0.000000  2.546235e-04
graph1           0.000000  0.000000e+00
graph2           0.000000  0.000000e+00
graph3           0.000000 -1.682837e-05
graph4           0.000000 -2.238142e-11
graph5           0.000000  1.599006e-03
graph6           0.000000  0.000000e+00
graph7           0.000000  1.232860e-04
graph8           0.000000  5.798878e-01
graph9           0.000000  0.000000e+00
graph10          0.000000  5.823621e-11
graph11          0.000000 -3.872008e-11
graph12          0.000000  0.000000e+00
graph13          0.000000  0.000000e+00
graph14          0.000000  0.000000e+00
graph15          0.000000  4.850116e-04
graph16          0.000000  0.000000e+00
graph17          0.000000  0.000000e+00
graph18          0.000000 -7.342928e-05
graph19          0.000000  3.160822e-05
graph20          0.000000  3.999667e-05
graph21          0.000000 -2.808989e-04
graph22          0.000000 -4.345594e-05
graph23          0.000000 -3.188413e-04
graph24          0.000000  3.593791e-04
graph25          0.000000 -3.106694e-03
graph26          0.000000  6.829094e-04
graph27          0.000000 -3.483098e-02
graph28          0.000000  2.086541e-02
graph29          0.000000 -2.750332e+00
orbit0           0.000000  5.319402e-03
orbit1           0.000000  0.000000e+00
orbit2           0.000000  6.291030e-03
orbit3           0.000000  0.000000e+00
orbit4           0.000000 -1.822696e-05
orbit5           0.000000  0.000000e+00
orbit6           0.000000 -2.227852e-12
orbit7           0.000000  2.074780e-02
orbit8           0.000000  1.710947e-03
orbit9           0.000000  0.000000e+00
orbit10          0.000000  0.000000e+00
orbit11          0.000000 -2.609696e-01
orbit12          0.000000  3.097922e-04
orbit13          0.000000 -3.982641e-01
orbit14          0.000000  5.948908e-01
orbit15          0.000000  1.474641e-07
orbit16          0.000000 -1.207063e-05
orbit17          0.000000 -1.720762e-06
orbit18          0.000000  1.110981e-07
orbit19          0.000000  3.085619e-14
orbit20          0.000000 -1.006107e-09
orbit21          0.000000  1.893256e-04
orbit22          0.000000 -6.051656e-11
orbit23          0.000000 -1.954521e-02
orbit24          0.000000  1.476803e-06
orbit25          0.000000 -6.272115e-06
orbit26          0.000000 -2.915669e-04
orbit27          0.000000 -4.172237e-05
orbit28          0.000000 -1.965375e-05
orbit29          0.000000  1.129042e-04
orbit30          0.000000  8.605362e-04
orbit31          0.000000 -4.134108e-09
orbit32          0.000000  2.597689e-07
orbit33          0.000000  2.785865e-01
orbit34          0.000000  4.305890e-04
orbit35          0.000000  2.954862e-06
orbit36          0.000000  1.154662e-04
orbit37          0.000000 -6.037344e-06
orbit38          0.000000 -6.425419e-04
orbit39          0.000000 -1.375592e-10
orbit40          0.000000  0.000000e+00
orbit41          0.000000 -1.661704e-03
orbit42          0.000000 -8.242975e-01
orbit43          0.000000 -9.464041e-05
orbit44          0.000000 -1.048376e+00
orbit45          0.000000  3.752178e-05
orbit46          0.000000  4.520452e-05
orbit47          0.000000 -1.159781e-02
orbit48          0.000000 -5.998082e-04
orbit49          0.000000  5.462578e-05
orbit50          0.000000 -1.864465e-02
orbit51          0.000000 -6.499801e-05
orbit52          0.000000 -4.990325e-04
orbit53          0.000000  1.413632e-04
orbit54          0.000000 -3.897150e-05
orbit55          0.000000  0.000000e+00
orbit56          0.000000 -2.353712e-04
orbit57          0.000000 -3.501496e-03
orbit58          0.000000 -1.860550e+00
orbit59          0.000000  6.534315e-04
orbit60          0.000000 -1.822165e-02
orbit61          0.000000  0.000000e+00
orbit62          0.000000 -9.349724e-04
orbit63          0.000000 -4.817653e-02
orbit64          0.000000 -3.641597e-04
orbit65          0.000000  4.617760e-04
orbit66          0.000000  6.230572e-03
orbit67          0.000000 -7.545718e-01
orbit68          0.000000 -3.312436e-02
orbit69          0.000000  0.000000e+00
orbit70          0.000000  1.826184e-02
orbit71          0.000000  4.557285e-01
orbit72          0.000000 -2.750693e+00
AP               0.000000  6.973816e-01
bet              0.000000 -1.309618e-05
ecc              0.000000  1.681852e-02
eccrad           0.000000  7.248974e-02
close            0.000000  0.000000e+00
constraint       0.000000  6.443629e-02
coreness         0.000000  1.294351e-01
knn              0.000000  3.179830e-04
hubscore         0.000000  0.000000e+00
pagerank         0.000000 -7.037740e-01
trans            0.000000 -1.921526e+00
evcent           0.000000  0.000000e+00
first            0.000000  4.848823e-03
upto_second      0.000000  0.000000e+00
upto_third       0.000000  3.074149e-05
upto_fourth      0.000000 -2.056825e-06
upto_fifth       0.000000  0.000000e+00
upto_sixth       0.000000  9.003646e-04
second           0.000000  0.000000e+00
third            0.000000  8.028754e-05
fourth           0.000000 -7.692248e-05
fifth            0.000000 -2.949933e-06
sixth            0.000000  3.620640e-04
ratio1           0.000000  1.844697e-04
ratio2           0.000000 -5.095917e-04
ratio3           0.000000 -6.375078e-03
ratio4           0.000000  7.650008e-04
ratio5           0.000000  0.000000e+00
ratio6           0.000000 -2.788457e-04
selfinter        0.000000 -2.132194e-01
walktrap_vertex  0.000000 -6.144408e-01
bigcom1          0.000000 -2.636478e-01
bigcom2          0.000000 -8.006104e-01
bigcom3          0.000000 -1.237316e+00
bigcom4          0.000000  1.781575e-01
bigcom6          0.000000 -4.064178e-01
bigcom8          0.000000 -2.665639e+00
bigcom9          0.000000 -1.012391e+00
bigcom11         0.000000 -8.367430e-01
bigcom13         0.000000 -7.914580e-01
bigcom15         0.000000 -6.287634e-01
bigcom16         0.000000 -6.103387e-01
bigcom21         0.000000 -1.419596e+00
bigcom22         0.000000 -1.031898e+00
bigcom24         0.000000 -6.878630e-01
bigcom26         0.000000 -9.574077e-01
bigcom28         0.000000  4.879173e-01
bigcom30         0.000000 -1.324622e+00
bigcom31         0.000000 -1.123838e+00
bigcom32         0.000000 -3.676784e-01
bigcom33         0.000000 -3.380183e-01
bigcom34         0.000000 -4.195209e-01
bigcom36         0.000000 -7.227982e-01
bigcom37         0.000000 -1.494206e+00
bigcom38         0.000000 -1.200096e+00
bigcom39         0.000000 -9.050448e-01
bigcom40         0.000000 -7.886918e-01
bigcom43         0.000000 -9.017541e-01
bigcom44         0.000000  9.112011e-01
bigcom46         0.000000 -6.429310e-01
bigcom47         0.000000 -4.478624e-01
bigcom49         0.000000 -4.856177e-01
bigcom50         0.000000 -9.844697e-01
bigcom51         0.000000 -9.651039e-01
bigcom52         0.000000 -6.028409e-01
bigcom54         0.000000 -5.220726e-01
bigcom56         0.000000 -8.076826e-01
bigcom62         0.000000 -7.058542e-01
bigcom66         0.000000 -7.027763e-01
bigcom68         0.000000 -8.084388e-01
bigcom69         0.000000 -9.321470e-01
bigcom71         0.000000 -8.214838e-01
bigcom72         0.000000  2.908597e+00
bigcom73         0.000000 -2.814803e-01
bigcom74         0.000000 -4.645503e-01
bigcom75         0.000000 -2.980486e-01
bigcom76         0.000000 -1.025889e+00
bigcom77         0.000000  3.836917e+00
bigcom79         0.000000 -1.046156e+00
bigcom80         0.000000 -3.349366e-01
bigcom82         0.000000 -1.026736e+00
bigcom83         0.000000  0.000000e+00
bigcom84         0.000000 -8.630519e-01
bigcom85         0.000000 -6.374360e-01
bigcom87         0.000000 -4.780632e-01
bigcom89         0.000000 -1.040018e+00
bigcom91         0.000000 -5.429395e-01
bigcom92         0.000000 -9.230138e-01
bigcom93         0.000000  0.000000e+00
bigcom96         0.000000 -7.269045e-01
bigcom97         0.000000 -5.112959e-01
bigcom98         0.000000 -6.151471e-01
bigcom99         0.000000 -6.803883e-01
bigcom101        0.000000 -1.714500e+00
bigcom104        0.000000 -9.459629e-01
bigcom106        0.000000 -5.834554e-01
bigcom109        0.000000 -5.631118e-01
bigcom113        0.000000 -4.685723e-01
bigcom116        0.000000 -4.010689e-01
bigcom120        0.000000 -7.620299e-02
bigcom123        0.000000 -8.815858e-01
bigcom126        0.000000 -1.962665e-01
bigcom127        0.000000  0.000000e+00
bigcom137        0.000000 -5.179260e-01
bigcom139        0.000000 -2.425592e-01
bigcom140        0.000000 -6.600752e-01
bigcom143        0.000000 -3.842910e-01
bigcom145        0.000000  0.000000e+00
bigcom146        0.000000 -7.977636e-01
bigcom147        0.000000 -3.930407e-01
bigcom149        0.000000  0.000000e+00
bigcom153        0.000000 -3.779963e-01
bigcom154        0.000000 -1.225408e+00
bigcom156        0.000000 -7.016503e-01
bigcom157        0.000000  0.000000e+00
bigcom158        0.000000 -9.664940e-04
bigcom160        0.000000 -1.334192e-01
bigcom161        0.000000  0.000000e+00
bigcom162        0.000000 -4.824608e-01
bigcom164        0.000000 -3.346390e-01
bigcom166        0.000000 -4.141650e-01
bigcom167        0.000000 -5.145660e-01
bigcom171        0.000000 -3.795463e-01
bigcom173        0.000000 -7.443906e-01
bigcom175        0.000000  0.000000e+00
bigcom176        0.000000 -9.690966e-01
bigcom177        0.000000 -3.355399e-01
bigcom178        0.000000 -4.501450e-01
bigcom180        0.000000  0.000000e+00
bigcom181        0.000000 -3.644098e-01
bigcom184        0.000000 -1.043996e-01
bigcom186        0.000000 -4.430360e-01
bigcom187        0.000000 -6.573343e-01
bigcom189        0.000000 -1.280837e+00
bigcom194        0.000000 -3.730123e-01
bigcom195        0.000000 -4.157281e-01
bigcom196        0.000000 -6.359904e-01
bigcom204        0.000000 -5.614388e-01
bigcom205        0.000000  0.000000e+00
bigcom212        0.000000 -1.768902e-01
bigcom214        0.000000 -6.523056e-01
bigcom222        0.000000 -2.927855e-02
bigcom223        0.000000  0.000000e+00
bigcom226        0.000000 -2.375476e-01
bigcom227        0.000000 -4.992759e-01
bigcom229        0.000000 -6.249504e-01
bigcom233        0.000000 -8.113838e-02
bigcom236        0.000000 -5.436080e-01
bigcom237        0.000000  0.000000e+00
bigcom246        0.000000 -3.256725e-01
bigcom248        0.000000 -2.004614e-01
bigcom249        0.000000 -4.465032e-03
bigcom250        0.000000 -8.927136e-02
bigcom254        0.000000 -2.808898e-01
bigcom266        0.000000 -8.610928e-01
bigcom269        0.000000 -7.441360e-01
bigcom272        0.000000 -6.750699e-01
bigcom274        0.000000 -1.992519e-01
bigcom281        0.000000 -7.847474e-01
bigcom291        0.000000  0.000000e+00
bigcom292        0.000000 -2.530173e-01
bigcom295        0.000000 -2.436828e-01
bigcom299        0.000000 -5.751484e-01
bigcom301        0.000000 -6.653856e-01
bigcom306        0.000000 -7.081956e-01
bigcom309        0.000000 -5.952338e-01
bigcom314        0.000000  0.000000e+00
bigcom321        0.000000 -8.201570e-01
bigcom341        0.000000 -1.395149e-01
bigcom350        0.000000 -3.158932e+00
bigcom353        0.000000 -1.032860e+00
bigcom359        0.000000 -1.898044e-01
bigcom363        0.000000 -1.508125e+00
bigcom365        0.000000  0.000000e+00
bigcom385        0.000000 -1.046553e+00
bigcom386        0.000000 -5.066788e-01
bigcom408        0.000000 -2.019982e-01
bigcom412        0.000000 -5.563067e-01
bigcom480        0.000000 -1.389231e-01
spin_vertex      0.000000 -1.358604e-01
membership_s1    0.000000 -3.332278e-01
membership_s3    0.000000 -1.159480e+00
membership_s4    0.000000  3.638415e-02
membership_s5    0.000000  3.865346e-02
membership_s6    0.000000  2.252657e-01
membership_s7    0.000000 -1.851507e-01
membership_s8    0.000000  2.355003e+00
membership_s9    0.000000 -1.561501e+00
membership_s11   0.000000 -7.794095e-01
membership_s12   0.000000 -8.958132e-01
membership_s14   0.000000 -1.016169e+00
membership_s15   0.000000  1.324418e-01
membership_s16   0.000000 -1.011439e+00
membership_s17   0.000000 -8.214889e-01
membership_s18   0.000000 -1.070099e+00
membership_s20   0.000000 -6.230153e-01
membership_s21   0.000000  7.735963e-01
membership_s22   0.000000 -8.030697e-01
membership_s24   0.000000  1.928789e+00
membership_s25   0.000000 -6.161824e-01
membership_s26   0.000000 -5.289186e-01
membership_s27   0.000000  3.689813e-01
membership_s28   0.000000 -1.212325e+00
membership_s30   0.000000  1.838612e-01
membership_s31   0.000000  1.278316e-02
membership_s32   0.000000  5.304404e-01
membership_s33   0.000000  2.917139e+00
membership_s36   0.000000  1.917598e-01
membership_s37   0.000000 -1.250833e+00
V1               0.000000  1.384209e+00
V2               0.000000 -4.430372e-01
pdi              0.000000 -1.694123e+03
adhesion         0.000000 -3.046721e-05
cohesion         0.000000  4.138385e-05
inner            0.000000 -7.552889e-05
outer            0.000000  3.834319e-06
ioratio          0.000000  1.390198e+00
comsize          0.000000  1.091699e-05
[1] "Dataset: low_targets Model GBM, run: 5 of 10 2015-06-18 12:09:04"
Iter   TrainDeviance   ValidDeviance   StepSize   Improve
     1        0.0830            -nan     0.0100   -0.0001
     2        0.0819            -nan     0.0100   -0.0000
     3        0.0806            -nan     0.0100    0.0001
     4        0.0797            -nan     0.0100   -0.0001
     5        0.0790            -nan     0.0100   -0.0000
     6        0.0781            -nan     0.0100    0.0000
     7        0.0773            -nan     0.0100    0.0001
     8        0.0769            -nan     0.0100   -0.0000
     9        0.0764            -nan     0.0100   -0.0000
    10        0.0759            -nan     0.0100   -0.0001
    20        0.0708            -nan     0.0100   -0.0000
    40        0.0621            -nan     0.0100   -0.0000
    49        0.0591            -nan     0.0100   -0.0000

[1] "GBM variable coefficients"
                            var     rel.inf
orbit18                 orbit18 12.04471050
ioratio                 ioratio  9.37578703
V2                           V2  5.77921546
bet                         bet  4.47667199
ratio2                   ratio2  4.04704372
ratio6                   ratio6  3.34110416
inner                     inner  3.22332900
comsize                 comsize  2.77619702
outer                     outer  2.77142759
orbit66                 orbit66  2.30715576
orbit36                 orbit36  2.19892470
pagerank               pagerank  2.16523418
fourth                   fourth  2.06185236
V1                           V1  1.98418856
graph11                 graph11  1.72060317
fifth                     fifth  1.66421207
graph19                 graph19  1.66234043
orbit26                 orbit26  1.56949895
ratio1                   ratio1  1.44719688
knn                         knn  1.34884998
orbit45                 orbit45  1.33722933
graph13                 graph13  1.26299830
ratio5                   ratio5  1.21799909
membership_s24   membership_s24  1.19008363
graph4                   graph4  1.12575983
graph16                 graph16  1.04640505
graph12                 graph12  1.03989447
graph6                   graph6  0.97517669
graph17                 graph17  0.96403136
graph5                   graph5  0.95585671
ratio3                   ratio3  0.83869718
close                     close  0.83576278
walktrap_vertex walktrap_vertex  0.82548179
cohesion               cohesion  0.80233395
ratio4                   ratio4  0.76328511
orbit38                 orbit38  0.75269557
orbit9                   orbit9  0.74400023
upto_fifth           upto_fifth  0.71578004
bigcom4                 bigcom4  0.71072271
orbit20                 orbit20  0.58833808
bigcom8                 bigcom8  0.53511506
orbit2                   orbit2  0.50389576
graph0                   graph0  0.47734136
orbit52                 orbit52  0.47496351
upto_sixth           upto_sixth  0.47383262
orbit16                 orbit16  0.47275232
graph14                 graph14  0.45989975
graph21                 graph21  0.42906112
sixth                     sixth  0.42037472
orbit65                 orbit65  0.39207456
orbit31                 orbit31  0.38644214
coreness               coreness  0.37554967
spin_vertex         spin_vertex  0.37426317
graph26                 graph26  0.35629162
orbit30                 orbit30  0.33687557
membership_s32   membership_s32  0.31617429
orbit39                 orbit39  0.31037538
orbit27                 orbit27  0.29622290
membership_s21   membership_s21  0.27894588
graph10                 graph10  0.27227015
orbit5                   orbit5  0.26954687
upto_fourth         upto_fourth  0.24611717
orbit28                 orbit28  0.23366158
orbit32                 orbit32  0.22834025
adhesion               adhesion  0.21842622
orbit10                 orbit10  0.21306737
orbit11                 orbit11  0.21300722
orbit37                 orbit37  0.20941125
graph15                 graph15  0.20874733
graph2                   graph2  0.20857220
orbit29                 orbit29  0.20321942
bigcom22               bigcom22  0.19566740
membership_s31   membership_s31  0.18867930
membership_s7     membership_s7  0.18465852
orbit24                 orbit24  0.17429778
ecc                         ecc  0.17247653
graph1                   graph1  0.16743950
orbit46                 orbit46  0.16630492
orbit19                 orbit19  0.15489594
graph24                 graph24  0.14874174
orbit21                 orbit21  0.14176818
membership_s15   membership_s15  0.13665449
orbit51                 orbit51  0.10595310
orbit49                 orbit49  0.09890892
graph18                 graph18  0.09345096
bigcom44               bigcom44  0.09315618
orbit12                 orbit12  0.09220536
orbit59                 orbit59  0.09129625
hubscore               hubscore  0.08539144
AP                           AP  0.07436804
graph9                   graph9  0.07303436
orbit70                 orbit70  0.06537639
orbit17                 orbit17  0.05516437
orbit50                 orbit50  0.04500189
membership_s6     membership_s6  0.03988694
graph20                 graph20  0.03759963
membership_s36   membership_s36  0.03264294
graph23                 graph23  0.03206509
graph3                   graph3  0.00000000
graph7                   graph7  0.00000000
graph8                   graph8  0.00000000
graph22                 graph22  0.00000000
graph25                 graph25  0.00000000
graph27                 graph27  0.00000000
graph28                 graph28  0.00000000
graph29                 graph29  0.00000000
orbit0                   orbit0  0.00000000
orbit1                   orbit1  0.00000000
orbit3                   orbit3  0.00000000
orbit4                   orbit4  0.00000000
orbit6                   orbit6  0.00000000
orbit7                   orbit7  0.00000000
orbit8                   orbit8  0.00000000
orbit13                 orbit13  0.00000000
orbit14                 orbit14  0.00000000
orbit15                 orbit15  0.00000000
orbit22                 orbit22  0.00000000
orbit23                 orbit23  0.00000000
orbit25                 orbit25  0.00000000
orbit33                 orbit33  0.00000000
orbit34                 orbit34  0.00000000
orbit35                 orbit35  0.00000000
orbit40                 orbit40  0.00000000
orbit41                 orbit41  0.00000000
orbit42                 orbit42  0.00000000
orbit43                 orbit43  0.00000000
orbit44                 orbit44  0.00000000
orbit47                 orbit47  0.00000000
orbit48                 orbit48  0.00000000
orbit53                 orbit53  0.00000000
orbit54                 orbit54  0.00000000
orbit55                 orbit55  0.00000000
orbit56                 orbit56  0.00000000
orbit57                 orbit57  0.00000000
orbit58                 orbit58  0.00000000
orbit60                 orbit60  0.00000000
orbit61                 orbit61  0.00000000
orbit62                 orbit62  0.00000000
orbit63                 orbit63  0.00000000
orbit64                 orbit64  0.00000000
orbit67                 orbit67  0.00000000
orbit68                 orbit68  0.00000000
orbit69                 orbit69  0.00000000
orbit71                 orbit71  0.00000000
orbit72                 orbit72  0.00000000
eccrad                   eccrad  0.00000000
constraint           constraint  0.00000000
trans                     trans  0.00000000
evcent                   evcent  0.00000000
first                     first  0.00000000
upto_second         upto_second  0.00000000
upto_third           upto_third  0.00000000
second                   second  0.00000000
third                     third  0.00000000
selfinter             selfinter  0.00000000
bigcom1                 bigcom1  0.00000000
bigcom2                 bigcom2  0.00000000
bigcom3                 bigcom3  0.00000000
bigcom6                 bigcom6  0.00000000
bigcom9                 bigcom9  0.00000000
bigcom11               bigcom11  0.00000000
bigcom13               bigcom13  0.00000000
bigcom15               bigcom15  0.00000000
bigcom16               bigcom16  0.00000000
bigcom21               bigcom21  0.00000000
bigcom24               bigcom24  0.00000000
bigcom26               bigcom26  0.00000000
bigcom28               bigcom28  0.00000000
bigcom30               bigcom30  0.00000000
bigcom31               bigcom31  0.00000000
bigcom32               bigcom32  0.00000000
bigcom33               bigcom33  0.00000000
bigcom34               bigcom34  0.00000000
bigcom36               bigcom36  0.00000000
bigcom37               bigcom37  0.00000000
bigcom38               bigcom38  0.00000000
bigcom39               bigcom39  0.00000000
bigcom40               bigcom40  0.00000000
bigcom43               bigcom43  0.00000000
bigcom46               bigcom46  0.00000000
bigcom47               bigcom47  0.00000000
bigcom49               bigcom49  0.00000000
bigcom50               bigcom50  0.00000000
bigcom51               bigcom51  0.00000000
bigcom52               bigcom52  0.00000000
bigcom54               bigcom54  0.00000000
bigcom56               bigcom56  0.00000000
bigcom62               bigcom62  0.00000000
bigcom66               bigcom66  0.00000000
bigcom68               bigcom68  0.00000000
bigcom69               bigcom69  0.00000000
bigcom71               bigcom71  0.00000000
bigcom72               bigcom72  0.00000000
bigcom73               bigcom73  0.00000000
bigcom74               bigcom74  0.00000000
bigcom75               bigcom75  0.00000000
bigcom76               bigcom76  0.00000000
bigcom77               bigcom77  0.00000000
bigcom79               bigcom79  0.00000000
bigcom80               bigcom80  0.00000000
bigcom82               bigcom82  0.00000000
bigcom83               bigcom83  0.00000000
bigcom84               bigcom84  0.00000000
bigcom85               bigcom85  0.00000000
bigcom87               bigcom87  0.00000000
bigcom89               bigcom89  0.00000000
bigcom91               bigcom91  0.00000000
bigcom92               bigcom92  0.00000000
bigcom93               bigcom93  0.00000000
bigcom96               bigcom96  0.00000000
bigcom97               bigcom97  0.00000000
bigcom98               bigcom98  0.00000000
bigcom99               bigcom99  0.00000000
bigcom101             bigcom101  0.00000000
bigcom104             bigcom104  0.00000000
bigcom106             bigcom106  0.00000000
bigcom109             bigcom109  0.00000000
bigcom113             bigcom113  0.00000000
bigcom116             bigcom116  0.00000000
bigcom120             bigcom120  0.00000000
bigcom123             bigcom123  0.00000000
bigcom126             bigcom126  0.00000000
bigcom127             bigcom127  0.00000000
bigcom137             bigcom137  0.00000000
bigcom139             bigcom139  0.00000000
bigcom140             bigcom140  0.00000000
bigcom143             bigcom143  0.00000000
bigcom145             bigcom145  0.00000000
bigcom146             bigcom146  0.00000000
bigcom147             bigcom147  0.00000000
bigcom149             bigcom149  0.00000000
bigcom153             bigcom153  0.00000000
bigcom154             bigcom154  0.00000000
bigcom156             bigcom156  0.00000000
bigcom157             bigcom157  0.00000000
bigcom158             bigcom158  0.00000000
bigcom160             bigcom160  0.00000000
bigcom161             bigcom161  0.00000000
bigcom162             bigcom162  0.00000000
bigcom164             bigcom164  0.00000000
bigcom166             bigcom166  0.00000000
bigcom167             bigcom167  0.00000000
bigcom171             bigcom171  0.00000000
bigcom173             bigcom173  0.00000000
bigcom175             bigcom175  0.00000000
bigcom176             bigcom176  0.00000000
bigcom177             bigcom177  0.00000000
bigcom178             bigcom178  0.00000000
bigcom180             bigcom180  0.00000000
bigcom181             bigcom181  0.00000000
bigcom184             bigcom184  0.00000000
bigcom186             bigcom186  0.00000000
bigcom187             bigcom187  0.00000000
bigcom189             bigcom189  0.00000000
bigcom194             bigcom194  0.00000000
bigcom195             bigcom195  0.00000000
bigcom196             bigcom196  0.00000000
bigcom204             bigcom204  0.00000000
bigcom205             bigcom205  0.00000000
bigcom212             bigcom212  0.00000000
bigcom214             bigcom214  0.00000000
bigcom222             bigcom222  0.00000000
bigcom223             bigcom223  0.00000000
bigcom226             bigcom226  0.00000000
bigcom227             bigcom227  0.00000000
bigcom229             bigcom229  0.00000000
bigcom233             bigcom233  0.00000000
bigcom236             bigcom236  0.00000000
bigcom237             bigcom237  0.00000000
bigcom246             bigcom246  0.00000000
bigcom248             bigcom248  0.00000000
bigcom249             bigcom249  0.00000000
bigcom250             bigcom250  0.00000000
bigcom254             bigcom254  0.00000000
bigcom266             bigcom266  0.00000000
bigcom269             bigcom269  0.00000000
bigcom272             bigcom272  0.00000000
bigcom274             bigcom274  0.00000000
bigcom281             bigcom281  0.00000000
bigcom291             bigcom291  0.00000000
bigcom292             bigcom292  0.00000000
bigcom295             bigcom295  0.00000000
bigcom299             bigcom299  0.00000000
bigcom301             bigcom301  0.00000000
bigcom306             bigcom306  0.00000000
bigcom309             bigcom309  0.00000000
bigcom314             bigcom314  0.00000000
bigcom321             bigcom321  0.00000000
bigcom341             bigcom341  0.00000000
bigcom350             bigcom350  0.00000000
bigcom353             bigcom353  0.00000000
bigcom359             bigcom359  0.00000000
bigcom363             bigcom363  0.00000000
bigcom365             bigcom365  0.00000000
bigcom385             bigcom385  0.00000000
bigcom386             bigcom386  0.00000000
bigcom408             bigcom408  0.00000000
bigcom412             bigcom412  0.00000000
bigcom480             bigcom480  0.00000000
membership_s1     membership_s1  0.00000000
membership_s3     membership_s3  0.00000000
membership_s4     membership_s4  0.00000000
membership_s5     membership_s5  0.00000000
membership_s8     membership_s8  0.00000000
membership_s9     membership_s9  0.00000000
membership_s11   membership_s11  0.00000000
membership_s12   membership_s12  0.00000000
membership_s14   membership_s14  0.00000000
membership_s16   membership_s16  0.00000000
membership_s17   membership_s17  0.00000000
membership_s18   membership_s18  0.00000000
membership_s20   membership_s20  0.00000000
membership_s22   membership_s22  0.00000000
membership_s25   membership_s25  0.00000000
membership_s26   membership_s26  0.00000000
membership_s27   membership_s27  0.00000000
membership_s28   membership_s28  0.00000000
membership_s30   membership_s30  0.00000000
membership_s33   membership_s33  0.00000000
membership_s37   membership_s37  0.00000000
pdi                         pdi  0.00000000
[1] "Dataset: low_targets Model RF, run: 5 of 10 2015-06-18 12:09:30"
     |      Out-of-bag   |
Tree |      MSE  %Var(y) |
   1 |  0.01356   193.97 |
   2 |   0.0101   144.49 |
   3 |  0.01128   161.35 |
   4 |  0.01124   160.81 |
   5 |  0.01122   160.62 |
   6 |  0.01094   156.59 |
   7 |   0.0101   144.58 |
   8 |  0.01008   144.20 |
   9 | 0.009813   140.42 |
  10 | 0.009605   137.45 |
  11 | 0.009355   133.87 |
  12 | 0.009245   132.29 |
  13 | 0.009144   130.85 |
  14 | 0.009072   129.82 |
  15 | 0.008917   127.59 |
  16 | 0.008814   126.12 |
  17 | 0.008728   124.90 |
  18 | 0.008698   124.47 |
  19 | 0.008612   123.24 |
  20 |  0.00869   124.35 |
  21 | 0.008666   124.01 |
  22 | 0.008606   123.15 |
  23 | 0.008524   121.97 |
  24 |  0.00845   120.91 |
  25 | 0.008439   120.76 |
  26 | 0.008367   119.74 |
  27 | 0.008272   118.38 |
  28 | 0.008281   118.50 |
  29 | 0.008306   118.86 |
  30 | 0.008267   118.30 |
  31 | 0.008248   118.02 |
  32 | 0.008225   117.70 |
  33 | 0.008223   117.67 |
  34 | 0.008161   116.78 |
  35 | 0.008151   116.64 |
  36 |  0.00813   116.34 |
  37 | 0.008093   115.82 |
  38 | 0.008087   115.72 |
  39 |  0.00806   115.33 |
  40 | 0.008042   115.08 |
  41 | 0.008015   114.69 |
  42 | 0.008009   114.61 |
  43 |    0.008   114.47 |
  44 | 0.007974   114.10 |
  45 | 0.007984   114.26 |
  46 | 0.007953   113.81 |
  47 | 0.007961   113.92 |
  48 | 0.007981   114.21 |
  49 | 0.007989   114.32 |
  50 |  0.00799   114.34 |
  51 | 0.007967   114.01 |
  52 | 0.007985   114.26 |
  53 | 0.007975   114.13 |
  54 | 0.007972   114.07 |
  55 | 0.007963   113.96 |
  56 |  0.00794   113.61 |
  57 | 0.007913   113.23 |
  58 | 0.007913   113.24 |
  59 | 0.007903   113.09 |
  60 | 0.007901   113.07 |
  61 | 0.007898   113.01 |
  62 | 0.007896   112.98 |
  63 | 0.007898   113.02 |
  64 | 0.007903   113.08 |
  65 | 0.007895   112.97 |
  66 | 0.007887   112.86 |
  67 | 0.007892   112.93 |
  68 | 0.007904   113.11 |
  69 | 0.007904   113.11 |
  70 |   0.0079   113.05 |
  71 | 0.007883   112.80 |
  72 |  0.00788   112.77 |
  73 | 0.007889   112.88 |
  74 | 0.007883   112.81 |
  75 | 0.007885   112.83 |
  76 | 0.007889   112.89 |
  77 |   0.0079   113.04 |
  78 | 0.007896   112.99 |
  79 |  0.00789   112.90 |
  80 | 0.007892   112.93 |
  81 | 0.007882   112.79 |
  82 | 0.007883   112.80 |
  83 | 0.007866   112.56 |
  84 | 0.007864   112.53 |
  85 | 0.007856   112.42 |
  86 |  0.00786   112.48 |
  87 | 0.007855   112.40 |
  88 | 0.007854   112.39 |
  89 | 0.007853   112.37 |
  90 | 0.007858   112.44 |
  91 | 0.007864   112.53 |
  92 | 0.007858   112.45 |
  93 | 0.007858   112.45 |
  94 | 0.007859   112.46 |
  95 | 0.007858   112.44 |
  96 | 0.007859   112.46 |
  97 | 0.007854   112.39 |
  98 | 0.007857   112.44 |
  99 |  0.00785   112.34 |
 100 | 0.007848   112.30 |
[1] "Random Forest variable coefficients"
                      %IncMSE IncNodePurity
graph5           7.417848e-04  1.666118e-01
graph6           1.692199e-03  3.271817e-01
graph7           6.566213e-05  6.370644e-03
graph8           0.000000e+00  8.326673e-19
graph9           3.728456e-03  2.488289e-01
graph10          1.892810e-03  3.003481e-01
graph11          1.051273e-03  3.433549e-01
graph12          2.354614e-03  3.163817e-01
graph13          6.042557e-04  1.793921e-01
graph14          2.427573e-03  3.255627e-01
graph15          4.443140e-03  2.062377e-01
graph16          4.593595e-03  2.003708e-01
graph17          8.648152e-04  2.450850e-01
graph18          3.823129e-04  3.010465e-02
graph19          7.088582e-03  3.151481e-01
graph20          1.354552e-04  7.237118e-02
graph21          1.567507e-03  1.785917e-01
graph22          0.000000e+00  2.114194e-18
graph23          6.479276e-04  1.601660e-01
graph24          4.725720e-04  7.978867e-02
graph25          4.321483e-04  9.469148e-02
graph26          6.208668e-05  3.690103e-02
graph27          0.000000e+00  1.118897e-18
graph28          3.191041e-06  2.655786e-03
graph29          0.000000e+00  5.551115e-19
orbit0           7.179623e-05  1.192942e-01
orbit1           5.487172e-04  2.221632e-01
orbit2           7.343590e-05  5.336217e-02
orbit3          -8.933542e-06  1.344646e-02
orbit4           1.511291e-03  3.838005e-01
orbit5           3.596925e-03  2.057155e-01
orbit6           3.718386e-04  2.274172e-01
orbit7           3.422955e-05  2.285528e-02
orbit8           4.687907e-04  1.106227e-01
orbit9           4.246138e-04  1.816158e-01
orbit10          2.283578e-05  3.199219e-02
orbit11          2.890122e-05  3.911129e-02
orbit12          5.724363e-05  2.820081e-02
orbit13          0.000000e+00  2.775558e-19
orbit14          0.000000e+00  4.163336e-19
orbit15          1.330070e-03  2.235017e-01
orbit16          1.181411e-03  4.787190e-01
orbit17          3.668294e-03  3.175943e-01
orbit18          2.692102e-03  9.118647e-01
orbit19          1.281167e-03  1.865856e-01
orbit20          3.854423e-04  2.159320e-01
orbit21          2.559996e-03  1.961566e-01
orbit22          2.301200e-03  2.675964e-01
orbit23         -1.643989e-06  4.567384e-02
orbit24          8.781405e-03  4.244591e-01
orbit25          3.853558e-04  1.454576e-01
orbit26          1.557729e-03  1.247707e-01
orbit27          3.336070e-03  1.821662e-01
orbit28          1.515856e-03  2.611358e-01
orbit29          2.262258e-04  7.952079e-02
orbit30          6.605403e-05  1.930392e-02
orbit31          8.880928e-04  2.298324e-01
orbit32          1.584331e-03  9.196427e-02
orbit33          6.557910e-06  2.165986e-02
orbit34          2.035962e-03  2.379359e-01
orbit35          2.333999e-03  3.537949e-01
orbit36          4.609354e-04  2.331738e-01
orbit37          1.269333e-03  1.248427e-01
orbit38          1.853199e-03  1.389188e-01
orbit39          1.614300e-03  1.679410e-01
orbit40          1.480776e-04  3.472786e-02
orbit41          0.000000e+00  2.311519e-18
orbit42          0.000000e+00  8.326673e-19
orbit43          2.968327e-04  4.086123e-02
orbit44          0.000000e+00  8.326673e-19
orbit45          3.162080e-03  3.727355e-01
orbit46          4.639664e-04  8.453631e-02
orbit47          4.746093e-05  1.911743e-02
orbit48          0.000000e+00  1.448494e-18
orbit49          1.929588e-04  4.155928e-02
orbit50          3.706641e-05  4.329114e-02
orbit51          2.916837e-03  1.890713e-01
orbit52          5.865330e-04  8.199953e-02
orbit53          2.228297e-04  6.720480e-02
orbit54          2.624660e-05  4.957233e-02
orbit55          0.000000e+00  6.938894e-19
orbit56          6.021259e-04  1.627258e-01
orbit57          1.276472e-04  2.128026e-02
orbit58          0.000000e+00  8.326673e-19
orbit59          1.218246e-03  5.174668e-02
orbit60          0.000000e+00  1.284780e-18
orbit61          0.000000e+00  4.163336e-19
orbit62          1.075583e-04  5.975071e-02
orbit63          0.000000e+00  1.144917e-18
orbit64          0.000000e+00  9.020562e-19
orbit65          1.221118e-04  5.484433e-02
orbit66          5.707074e-04  1.152784e-01
orbit67          0.000000e+00  9.714451e-19
orbit68          0.000000e+00  4.683753e-19
orbit69          0.000000e+00  0.000000e+00
orbit70         -2.207966e-06  5.067990e-03
orbit71          0.000000e+00  4.163336e-19
orbit72          0.000000e+00  1.387779e-19
AP              -1.833186e-05  1.971296e-02
bet              9.893429e-04  6.369632e-01
ecc              5.816848e-05  6.160646e-02
eccrad           7.775061e-05  1.058869e-01
close            5.139205e-04  2.592406e-01
constraint       1.727196e-04  2.107677e-01
coreness         8.409744e-05  8.870537e-02
knn              1.925916e-03  4.419178e-01
hubscore         1.865707e-03  1.779703e-01
pagerank         1.012641e-03  7.086847e-01
trans            4.289295e-05  1.050009e-01
evcent           5.937407e-04  2.691363e-01
first            1.037823e-05  7.676205e-03
upto_second      1.927173e-03  1.080569e-01
upto_third       1.168380e-03  1.930476e-01
upto_fourth      2.928320e-03  1.860859e-01
upto_fifth       1.245696e-03  3.210335e-01
upto_sixth       6.743844e-04  1.601338e-01
second           2.929185e-04  2.427226e-01
third            4.438535e-03  2.916441e-01
fourth           1.732310e-03  5.160624e-01
fifth            8.575225e-04  6.335785e-01
sixth            1.133733e-03  3.162234e-01
ratio1           1.393928e-03  3.177272e-01
ratio2           8.792702e-04  7.498299e-01
ratio3           2.911866e-03  3.479257e-01
ratio4           2.627166e-03  2.177474e-01
ratio5           6.377475e-04  5.690374e-01
ratio6           1.686719e-03  7.761570e-01
selfinter        9.225414e-06  1.552191e-01
walktrap_vertex  4.629261e-04  7.092825e-02
bigcom1         -2.126341e-05  9.834029e-02
bigcom2          0.000000e+00  8.326673e-19
bigcom3          0.000000e+00  0.000000e+00
bigcom4          3.245469e-04  1.276855e-01
bigcom6          0.000000e+00  5.551115e-19
bigcom8          3.934423e-04  1.063347e-01
bigcom9          0.000000e+00  1.387779e-19
bigcom11         0.000000e+00  5.551115e-19
bigcom13         0.000000e+00  1.387779e-19
bigcom15         0.000000e+00  5.551115e-19
bigcom16         0.000000e+00  1.110223e-18
bigcom21         0.000000e+00  5.551115e-19
bigcom22         5.796569e-06  2.520075e-02
bigcom24         0.000000e+00  5.551115e-19
bigcom26         0.000000e+00  0.000000e+00
bigcom28         0.000000e+00  0.000000e+00
bigcom30         0.000000e+00  2.775558e-19
bigcom31         0.000000e+00  6.938894e-19
bigcom32         0.000000e+00  1.387779e-19
bigcom33         0.000000e+00  5.551115e-19
bigcom34         0.000000e+00  1.387779e-19
bigcom36         0.000000e+00  6.938894e-19
bigcom37         0.000000e+00  2.775558e-19
bigcom38         0.000000e+00  4.857226e-19
bigcom39         0.000000e+00  6.938894e-19
bigcom40         0.000000e+00  0.000000e+00
bigcom43         0.000000e+00  6.938894e-19
bigcom44         1.853444e-05  5.387819e-02
bigcom46         0.000000e+00  6.938894e-19
bigcom47         0.000000e+00  6.938894e-19
bigcom49         0.000000e+00  4.163336e-19
bigcom50         0.000000e+00  4.163336e-19
bigcom51         0.000000e+00  4.163336e-19
bigcom52         0.000000e+00  2.775558e-19
bigcom54         0.000000e+00  1.110223e-18
bigcom56         0.000000e+00  4.163336e-19
bigcom62         0.000000e+00  0.000000e+00
bigcom66         0.000000e+00  6.245005e-19
bigcom68         0.000000e+00  5.551115e-19
bigcom69         0.000000e+00  6.938894e-19
bigcom71         0.000000e+00  0.000000e+00
bigcom72        -3.101503e-05  2.747220e-01
bigcom73         0.000000e+00  8.326673e-19
bigcom74         0.000000e+00  5.551115e-19
bigcom75         0.000000e+00  0.000000e+00
bigcom76         0.000000e+00  4.163336e-19
bigcom77         0.000000e+00  6.245005e-19
bigcom79         0.000000e+00  4.163336e-19
bigcom80         0.000000e+00  2.775558e-19
bigcom82         0.000000e+00  3.469447e-19
bigcom83         0.000000e+00  0.000000e+00
bigcom84         0.000000e+00  5.551115e-19
bigcom85         0.000000e+00  8.326673e-19
bigcom87         0.000000e+00  4.163336e-19
bigcom89         0.000000e+00  9.714451e-19
bigcom91         0.000000e+00  6.938894e-19
bigcom92         0.000000e+00  2.775558e-19
bigcom93         0.000000e+00  0.000000e+00
bigcom96         0.000000e+00  0.000000e+00
bigcom97         0.000000e+00  4.163336e-19
bigcom98         0.000000e+00  4.163336e-19
bigcom99         0.000000e+00  1.387779e-19
bigcom101        0.000000e+00  4.163336e-19
bigcom104        0.000000e+00  4.163336e-19
bigcom106        0.000000e+00  2.775558e-19
bigcom109        0.000000e+00  0.000000e+00
bigcom113        0.000000e+00  0.000000e+00
bigcom116        0.000000e+00  2.775558e-19
bigcom120        0.000000e+00  4.163336e-19
bigcom123        0.000000e+00  6.938894e-19
bigcom126        0.000000e+00  2.775558e-19
bigcom127        0.000000e+00  4.163336e-19
bigcom137        0.000000e+00  1.249001e-18
bigcom139        0.000000e+00  2.081668e-19
bigcom140        0.000000e+00  1.387779e-19
bigcom143        0.000000e+00  0.000000e+00
bigcom145        0.000000e+00  0.000000e+00
bigcom146        0.000000e+00  6.938894e-19
bigcom147        0.000000e+00  5.551115e-19
bigcom149        0.000000e+00  0.000000e+00
bigcom153        0.000000e+00  5.551115e-19
bigcom154        0.000000e+00  1.387779e-19
bigcom156        0.000000e+00  4.163336e-19
bigcom157        0.000000e+00  6.938894e-19
bigcom158        0.000000e+00  6.938894e-19
bigcom160        0.000000e+00  2.775558e-19
bigcom161        0.000000e+00  5.551115e-19
bigcom162        0.000000e+00  0.000000e+00
bigcom164        0.000000e+00  1.179612e-18
bigcom166        0.000000e+00  4.163336e-19
bigcom167        0.000000e+00  4.163336e-19
bigcom171        0.000000e+00  1.387779e-19
bigcom173        0.000000e+00  2.775558e-19
bigcom175        0.000000e+00  1.387779e-18
bigcom176        0.000000e+00  2.081668e-19
bigcom177        0.000000e+00  6.938894e-19
bigcom178        0.000000e+00  1.387779e-19
bigcom180        0.000000e+00  4.163336e-19
bigcom181        0.000000e+00  5.551115e-19
bigcom184        0.000000e+00  0.000000e+00
bigcom186        0.000000e+00  0.000000e+00
bigcom187        0.000000e+00  0.000000e+00
bigcom189        0.000000e+00  8.326673e-19
bigcom194        0.000000e+00  6.938894e-19
bigcom195        0.000000e+00  2.775558e-19
bigcom196        0.000000e+00  6.938894e-20
bigcom204        0.000000e+00  5.551115e-19
bigcom205        0.000000e+00  0.000000e+00
bigcom212        0.000000e+00  0.000000e+00
bigcom214        0.000000e+00  8.326673e-19
bigcom222        0.000000e+00  4.163336e-19
bigcom223        0.000000e+00  0.000000e+00
bigcom226        0.000000e+00  4.163336e-19
bigcom227        0.000000e+00  2.775558e-19
bigcom229        0.000000e+00  4.857226e-19
bigcom233        0.000000e+00  4.163336e-19
bigcom236        0.000000e+00  2.775558e-19
bigcom237        0.000000e+00  6.938894e-19
bigcom246        0.000000e+00  4.163336e-19
bigcom248        0.000000e+00  5.551115e-19
bigcom249        0.000000e+00  4.163336e-19
bigcom250        0.000000e+00  6.938894e-19
bigcom254        0.000000e+00  6.938894e-19
bigcom266        0.000000e+00  1.387779e-19
bigcom269        0.000000e+00  8.326673e-19
bigcom272        0.000000e+00  2.775558e-19
bigcom274        0.000000e+00  3.469447e-19
bigcom281        0.000000e+00  2.775558e-19
bigcom291        0.000000e+00  4.163336e-19
bigcom292        0.000000e+00  0.000000e+00
bigcom295        0.000000e+00  2.775558e-19
bigcom299        0.000000e+00  5.551115e-19
bigcom301        0.000000e+00  0.000000e+00
bigcom306        0.000000e+00  4.857226e-19
bigcom309        0.000000e+00  2.775558e-19
bigcom314        0.000000e+00  2.775558e-19
bigcom321        0.000000e+00  2.775558e-19
bigcom341        0.000000e+00  1.387779e-19
bigcom350        0.000000e+00  0.000000e+00
bigcom353        0.000000e+00  1.387779e-19
bigcom359        0.000000e+00  6.245005e-19
bigcom363        0.000000e+00  1.387779e-19
bigcom365        0.000000e+00  2.775558e-19
bigcom385        0.000000e+00  4.163336e-19
bigcom386        0.000000e+00  8.326673e-19
bigcom408        0.000000e+00  0.000000e+00
bigcom412        0.000000e+00  9.714451e-19
bigcom480        0.000000e+00  5.551115e-19
spin_vertex      2.329849e-04  2.333115e-01
membership_s1    2.718289e-05  1.725370e-01
membership_s3    0.000000e+00  5.551115e-19
membership_s4    6.326486e-06  3.733733e-02
membership_s5   -2.016491e-05  2.196875e-02
membership_s6    3.307375e-05  3.636550e-02
membership_s7    2.723388e-05  1.164537e-01
membership_s8   -7.487656e-06  1.943504e-01
membership_s9    0.000000e+00  1.387779e-19
membership_s11   0.000000e+00  1.387779e-19
membership_s12   0.000000e+00  5.551115e-19
membership_s14   0.000000e+00  4.163336e-19
membership_s15   1.946385e-04  5.734177e-02
membership_s16   0.000000e+00  4.163336e-19
membership_s17   0.000000e+00  5.551115e-19
membership_s18   0.000000e+00  2.081668e-19
membership_s20   0.000000e+00  0.000000e+00
membership_s21   1.246123e-05  2.505120e-01
membership_s22   0.000000e+00  9.714451e-19
membership_s24  -4.594910e-05  1.329835e-01
membership_s25   0.000000e+00  9.714451e-19
membership_s26   0.000000e+00  2.775558e-19
membership_s27   1.331037e-05  7.009560e-02
membership_s28   0.000000e+00  5.551115e-19
membership_s30   1.473774e-04  2.438003e-01
membership_s31   2.116950e-05  1.749620e-01
membership_s32  -1.826894e-05  1.098269e-01
membership_s33  -5.687699e-05  2.608524e-01
membership_s36   1.014032e-04  5.185844e-02
membership_s37   0.000000e+00  0.000000e+00
V1               1.669834e-03  9.152994e-01
V2               7.213407e-04  6.712499e-01
pdi             -1.449061e-05  3.929701e-02
adhesion         9.408006e-03  1.082170e+00
cohesion         8.345821e-03  9.331943e-01
inner            9.516872e-04  6.049315e-01
outer            3.385828e-03  5.403287e-01
ioratio          5.166266e-03  1.009377e+00
comsize          1.785260e-03  7.252935e-01
[1] "Dataset: low_targets Model GLM, run: 5 of 10 2015-06-18 12:11:06"
[1] "glmnet variable coefficients"
                     [,1]          [,2]
(Intercept)     -4.949404 -1.833180e+01
graph0           0.000000  0.000000e+00
graph1           0.000000  0.000000e+00
graph2           0.000000 -5.142145e-02
graph3           0.000000 -2.285725e-05
graph4           0.000000  0.000000e+00
graph5           0.000000  1.367228e-04
graph6           0.000000  6.516513e-06
graph7           0.000000  4.869567e-06
graph8           0.000000 -3.074145e-01
graph9           0.000000  0.000000e+00
graph10          0.000000  0.000000e+00
graph11          0.000000 -8.811591e-11
graph12          0.000000  3.877327e-07
graph13          0.000000  0.000000e+00
graph14          0.000000  0.000000e+00
graph15          0.000000  7.129721e-04
graph16          0.000000  5.328696e-07
graph17          0.000000 -4.450946e-07
graph18          0.000000 -2.787044e-04
graph19          0.000000  3.122249e-08
graph20          0.000000  1.208355e-04
graph21          0.000000 -2.393908e-04
graph22          0.000000 -2.200171e-04
graph23          0.000000 -3.193212e-04
graph24          0.000000  6.563710e-04
graph25          0.000000 -6.499112e-03
graph26          0.000000 -2.608311e-04
graph27          0.000000 -1.034647e-02
graph28          0.000000  3.032492e-02
graph29          0.000000 -1.455340e+00
orbit0           0.000000  0.000000e+00
orbit1           0.000000  0.000000e+00
orbit2           0.000000  7.697983e-03
orbit3           0.000000 -4.684011e-02
orbit4           0.000000 -3.203028e-05
orbit5           0.000000  4.194866e-05
orbit6           0.000000  0.000000e+00
orbit7           0.000000  3.777797e-02
orbit8           0.000000  3.326924e-05
orbit9           0.000000  0.000000e+00
orbit10          0.000000  2.303424e-04
orbit11          0.000000 -1.498533e-01
orbit12          0.000000  7.955175e-05
orbit13          0.000000 -1.173281e+00
orbit14          0.000000 -3.345210e-01
orbit15          0.000000  3.368021e-08
orbit16          0.000000 -1.765527e-05
orbit17          0.000000 -1.610105e-06
orbit18          0.000000  9.677094e-08
orbit19          0.000000  5.235409e-12
orbit20          0.000000 -1.162130e-08
orbit21          0.000000  1.727839e-04
orbit22          0.000000 -6.553038e-11
orbit23          0.000000 -3.490723e-02
orbit24          0.000000  2.357305e-06
orbit25          0.000000 -5.970843e-06
orbit26          0.000000  3.700468e-05
orbit27          0.000000 -3.744759e-05
orbit28          0.000000  0.000000e+00
orbit29          0.000000  6.497398e-05
orbit30          0.000000  1.105210e-03
orbit31          0.000000  0.000000e+00
orbit32          0.000000  7.267494e-07
orbit33          0.000000  1.365740e-01
orbit34          0.000000  7.023482e-04
orbit35          0.000000  4.643948e-06
orbit36          0.000000  1.482898e-04
orbit37          0.000000 -1.217447e-06
orbit38          0.000000 -5.238602e-04
orbit39          0.000000  0.000000e+00
orbit40          0.000000 -2.376699e-06
orbit41          0.000000 -6.991637e-04
orbit42          0.000000 -6.228553e-01
orbit43          0.000000 -2.817646e-04
orbit44          0.000000 -9.456850e-01
orbit45          0.000000  0.000000e+00
orbit46          0.000000  1.015990e-04
orbit47          0.000000 -4.424686e-03
orbit48          0.000000 -4.371622e-05
orbit49          0.000000  1.418771e-04
orbit50          0.000000 -2.536596e-02
orbit51          0.000000 -5.227855e-04
orbit52          0.000000  0.000000e+00
orbit53          0.000000 -3.962261e-02
orbit54          0.000000 -2.195433e-04
orbit55          0.000000  0.000000e+00
orbit56          0.000000 -3.005768e-04
orbit57          0.000000 -1.314083e-03
orbit58          0.000000 -1.991086e+00
orbit59          0.000000  7.748530e-04
orbit60          0.000000 -1.655007e-03
orbit61          0.000000  0.000000e+00
orbit62          0.000000 -5.921029e-03
orbit63          0.000000 -6.245751e-02
orbit64          0.000000  0.000000e+00
orbit65          0.000000 -3.501919e-03
orbit66          0.000000  5.044132e-02
orbit67          0.000000 -5.338402e-02
orbit68          0.000000 -1.012618e-02
orbit69          0.000000  0.000000e+00
orbit70          0.000000  2.917213e-02
orbit71          0.000000 -8.639585e-01
orbit72          0.000000 -1.548934e+00
AP               0.000000  8.841107e-01
bet              0.000000 -1.614482e-05
ecc              0.000000  1.601263e-02
eccrad           0.000000  7.622786e-02
close            0.000000  1.017119e+00
constraint       0.000000  5.556288e-02
coreness         0.000000  1.209908e-01
knn              0.000000  2.157960e-04
hubscore         0.000000  7.537351e+00
pagerank         0.000000 -2.276519e+00
trans            0.000000 -2.366902e-01
evcent           0.000000  4.097586e+00
first            0.000000  0.000000e+00
upto_second      0.000000  0.000000e+00
upto_third       0.000000  4.096968e-05
upto_fourth      0.000000 -7.361875e-07
upto_fifth       0.000000  0.000000e+00
upto_sixth       0.000000  1.065519e-03
second           0.000000  0.000000e+00
third            0.000000  9.290168e-05
fourth           0.000000 -8.618986e-05
fifth            0.000000 -9.588698e-06
sixth            0.000000  3.625831e-04
ratio1           0.000000  1.288911e-04
ratio2           0.000000 -7.701937e-04
ratio3           0.000000 -7.630991e-03
ratio4           0.000000  0.000000e+00
ratio5           0.000000  0.000000e+00
ratio6           0.000000 -2.514478e-04
selfinter        0.000000 -1.980677e-01
walktrap_vertex  0.000000 -3.683653e-01
bigcom1          0.000000 -3.174819e-01
bigcom2          0.000000 -9.608355e-01
bigcom3          0.000000 -1.407778e+00
bigcom4          0.000000  8.608209e-02
bigcom6          0.000000 -5.031077e-01
bigcom8          0.000000  2.292096e-01
bigcom9          0.000000 -1.145732e+00
bigcom11         0.000000 -1.089381e+00
bigcom13         0.000000 -8.396133e-01
bigcom15         0.000000 -5.131254e-01
bigcom16         0.000000 -7.465176e-01
bigcom21         0.000000 -2.120986e+00
bigcom22         0.000000  6.802117e-01
bigcom24         0.000000 -6.367644e-01
bigcom26         0.000000 -1.196749e+00
bigcom28         0.000000 -1.388839e+00
bigcom30         0.000000 -1.381187e+00
bigcom31         0.000000 -3.720515e-01
bigcom32         0.000000 -5.796848e-01
bigcom33         0.000000 -1.635564e-01
bigcom34         0.000000 -4.849052e-01
bigcom36         0.000000 -7.854245e-01
bigcom37         0.000000 -2.090228e+00
bigcom38         0.000000 -1.164107e+00
bigcom39         0.000000 -5.905119e-01
bigcom40         0.000000 -6.597702e-01
bigcom43         0.000000 -7.239898e-01
bigcom44         0.000000  9.131586e-01
bigcom46         0.000000 -1.130898e+00
bigcom47         0.000000 -6.690030e-01
bigcom49         0.000000 -6.611287e-01
bigcom50         0.000000 -1.102080e+00
bigcom51         0.000000 -5.765057e-01
bigcom52         0.000000 -7.876766e-01
bigcom54         0.000000 -8.308126e-01
bigcom56         0.000000 -7.930396e-01
bigcom62         0.000000 -9.539810e-01
bigcom66         0.000000 -8.547678e-01
bigcom68         0.000000 -9.084627e-01
bigcom69         0.000000 -1.042424e+00
bigcom71         0.000000 -9.955877e-01
bigcom72         0.000000  2.903088e+00
bigcom73         0.000000  0.000000e+00
bigcom74         0.000000 -5.239776e-01
bigcom75         0.000000 -4.857465e-01
bigcom76         0.000000 -1.033876e+00
bigcom77         0.000000 -2.918597e-01
bigcom79         0.000000 -9.908820e-01
bigcom80         0.000000 -2.702953e-01
bigcom82         0.000000 -1.143128e+00
bigcom83         0.000000  0.000000e+00
bigcom84         0.000000 -4.561079e-01
bigcom85         0.000000 -1.136865e+00
bigcom87         0.000000 -6.357225e-01
bigcom89         0.000000 -1.071041e+00
bigcom91         0.000000 -3.902901e-01
bigcom92         0.000000 -1.167170e+00
bigcom93         0.000000  0.000000e+00
bigcom96         0.000000  0.000000e+00
bigcom97         0.000000 -7.008070e-01
bigcom98         0.000000 -8.257690e-01
bigcom99         0.000000 -1.361147e+00
bigcom101        0.000000 -1.849335e+00
bigcom104        0.000000 -9.956530e-01
bigcom106        0.000000 -8.133093e-01
bigcom109        0.000000 -6.729087e-01
bigcom113        0.000000 -6.292076e-01
bigcom116        0.000000 -5.536427e-01
bigcom120        0.000000 -7.153109e-01
bigcom123        0.000000 -1.008970e+00
bigcom126        0.000000 -3.494802e-01
bigcom127        0.000000  0.000000e+00
bigcom137        0.000000 -8.018463e-01
bigcom139        0.000000 -4.941602e-01
bigcom140        0.000000 -6.512625e-01
bigcom143        0.000000 -6.327382e-01
bigcom145        0.000000 -3.332542e-01
bigcom146        0.000000 -8.206114e-01
bigcom147        0.000000 -4.535213e-01
bigcom149        0.000000  0.000000e+00
bigcom153        0.000000 -5.657345e-01
bigcom154        0.000000 -1.312465e+00
bigcom156        0.000000 -9.929967e-01
bigcom157        0.000000  0.000000e+00
bigcom158        0.000000 -7.810435e-01
bigcom160        0.000000 -6.636948e-01
bigcom161        0.000000 -2.194488e-01
bigcom162        0.000000 -2.495007e-01
bigcom164        0.000000 -7.167065e-01
bigcom166        0.000000 -5.491891e-01
bigcom167        0.000000 -7.247962e-01
bigcom171        0.000000 -5.728735e-01
bigcom173        0.000000 -9.425951e-01
bigcom175        0.000000  0.000000e+00
bigcom176        0.000000 -1.216892e+00
bigcom177        0.000000 -9.243865e-01
bigcom178        0.000000 -7.629586e-01
bigcom180        0.000000 -1.691276e-01
bigcom181        0.000000 -8.109079e-01
bigcom184        0.000000 -7.363706e-02
bigcom186        0.000000  0.000000e+00
bigcom187        0.000000 -1.118526e+00
bigcom189        0.000000 -1.339698e+00
bigcom194        0.000000 -6.107688e-01
bigcom195        0.000000 -5.884631e-01
bigcom196        0.000000  0.000000e+00
bigcom204        0.000000 -6.369492e-01
bigcom205        0.000000  0.000000e+00
bigcom212        0.000000 -4.747807e-02
bigcom214        0.000000 -7.720560e-01
bigcom222        0.000000 -3.496581e-01
bigcom223        0.000000  0.000000e+00
bigcom226        0.000000 -3.168797e-01
bigcom227        0.000000 -2.620840e-01
bigcom229        0.000000 -8.636745e-01
bigcom233        0.000000 -1.982330e-01
bigcom236        0.000000 -7.971108e-01
bigcom237        0.000000  0.000000e+00
bigcom246        0.000000 -5.531594e-01
bigcom248        0.000000 -3.265324e-01
bigcom249        0.000000 -2.138937e-01
bigcom250        0.000000  0.000000e+00
bigcom254        0.000000 -4.836778e-01
bigcom266        0.000000 -9.412658e-01
bigcom269        0.000000 -8.814984e-01
bigcom272        0.000000 -7.658044e-01
bigcom274        0.000000 -4.061009e-01
bigcom281        0.000000 -6.599548e-01
bigcom291        0.000000 -3.842517e-01
bigcom292        0.000000 -3.782220e-01
bigcom295        0.000000 -3.144453e-01
bigcom299        0.000000 -7.530238e-01
bigcom301        0.000000 -6.458717e-01
bigcom306        0.000000 -7.647593e-01
bigcom309        0.000000 -7.741614e-01
bigcom314        0.000000  0.000000e+00
bigcom321        0.000000 -8.285315e-01
bigcom341        0.000000 -3.876449e-02
bigcom350        0.000000  0.000000e+00
bigcom353        0.000000 -1.449609e+00
bigcom359        0.000000 -3.516423e-01
bigcom363        0.000000 -1.463599e+00
bigcom365        0.000000 -1.221695e-02
bigcom385        0.000000 -1.256445e+00
bigcom386        0.000000 -6.209377e-01
bigcom408        0.000000 -1.264800e-01
bigcom412        0.000000 -1.045257e+00
bigcom480        0.000000 -3.344716e-01
spin_vertex      0.000000 -1.874458e-01
membership_s1    0.000000 -1.359571e-01
membership_s3    0.000000 -1.323074e+00
membership_s4    0.000000  3.006431e-01
membership_s5    0.000000 -7.043360e-02
membership_s6    0.000000  2.617983e-01
membership_s7    0.000000  6.723429e-02
membership_s8    0.000000  2.505692e+00
membership_s9    0.000000 -1.564342e+00
membership_s11   0.000000 -8.102070e-01
membership_s12   0.000000 -8.162522e-01
membership_s14   0.000000 -9.725843e-01
membership_s15   0.000000  1.673415e-01
membership_s16   0.000000 -1.027370e+00
membership_s17   0.000000 -8.966401e-01
membership_s18   0.000000 -1.058019e+00
membership_s20   0.000000 -6.773784e-01
membership_s21   0.000000  7.829732e-01
membership_s22   0.000000 -8.840029e-01
membership_s24   0.000000  1.950453e+00
membership_s25   0.000000 -8.071036e-01
membership_s26   0.000000 -7.890906e-01
membership_s27   0.000000  1.837320e-01
membership_s28   0.000000 -1.469151e+00
membership_s30   0.000000  3.092232e-01
membership_s31   0.000000  1.211644e-02
membership_s32   0.000000  4.764542e-01
membership_s33   0.000000  3.022888e+00
membership_s36   0.000000  2.549757e-01
membership_s37   0.000000 -1.376816e+00
V1               0.000000  2.055461e+00
V2               0.000000 -5.757216e-01
pdi              0.000000 -1.725641e+03
adhesion         0.000000 -2.543354e-05
cohesion         0.000000  2.807969e-05
inner            0.000000 -7.514855e-05
outer            0.000000  0.000000e+00
ioratio          0.000000  8.882806e-01
comsize          0.000000 -2.011730e-05
[1] "Dataset: low_targets Model GBM, run: 6 of 10 2015-06-18 12:12:01"
Iter   TrainDeviance   ValidDeviance   StepSize   Improve
     1        0.0745            -nan     0.0100   -0.0000
     2        0.0737            -nan     0.0100   -0.0000
     3        0.0730            -nan     0.0100   -0.0001
     4        0.0722            -nan     0.0100   -0.0001
     5        0.0713            -nan     0.0100   -0.0000
     6        0.0705            -nan     0.0100   -0.0000
     7        0.0698            -nan     0.0100    0.0000
     8        0.0689            -nan     0.0100    0.0000
     9        0.0678            -nan     0.0100    0.0000
    10        0.0673            -nan     0.0100    0.0001
    20        0.0624            -nan     0.0100   -0.0000
    40        0.0543            -nan     0.0100   -0.0000
    49        0.0514            -nan     0.0100   -0.0000

[1] "GBM variable coefficients"
                            var     rel.inf
orbit18                 orbit18 13.27679672
outer                     outer  5.21461385
ioratio                 ioratio  5.19033924
ratio2                   ratio2  4.73182645
pagerank               pagerank  4.50901947
ratio6                   ratio6  4.07690514
bet                         bet  4.00947329
V2                           V2  3.93173534
inner                     inner  3.87847708
comsize                 comsize  3.15576336
orbit36                 orbit36  3.10456733
ratio5                   ratio5  2.66136563
fourth                   fourth  2.43802883
graph10                 graph10  2.35881434
V1                           V1  2.23871839
fifth                     fifth  1.59839971
orbit38                 orbit38  1.24373244
adhesion               adhesion  1.22860373
graph6                   graph6  1.20584193
orbit71                 orbit71  1.19629174
ratio1                   ratio1  1.18041560
upto_fifth           upto_fifth  1.16093635
graph12                 graph12  1.14365571
membership_s24   membership_s24  1.12294930
orbit46                 orbit46  1.01514252
graph15                 graph15  1.00291499
orbit28                 orbit28  0.83955873
graph14                 graph14  0.80750220
orbit20                 orbit20  0.76093718
cohesion               cohesion  0.75729793
graph19                 graph19  0.64672259
membership_s7     membership_s7  0.64435646
orbit17                 orbit17  0.63739706
graph26                 graph26  0.61932584
ratio3                   ratio3  0.61918289
ratio4                   ratio4  0.61768628
graph9                   graph9  0.61555167
knn                         knn  0.59777615
graph16                 graph16  0.58180250
graph3                   graph3  0.53258005
graph20                 graph20  0.51114834
orbit52                 orbit52  0.47090346
orbit19                 orbit19  0.46853038
orbit37                 orbit37  0.45178133
graph17                 graph17  0.44964576
orbit33                 orbit33  0.44052956
walktrap_vertex walktrap_vertex  0.44014099
membership_s21   membership_s21  0.43038946
orbit32                 orbit32  0.40701276
spin_vertex         spin_vertex  0.40223768
orbit65                 orbit65  0.38031816
third                     third  0.37773454
orbit24                 orbit24  0.37312298
bigcom28               bigcom28  0.35653726
graph2                   graph2  0.35328229
constraint           constraint  0.34940725
graph1                   graph1  0.34339066
orbit39                 orbit39  0.31303610
orbit56                 orbit56  0.31042503
bigcom8                 bigcom8  0.29613416
upto_fourth         upto_fourth  0.28292169
orbit31                 orbit31  0.28241779
orbit16                 orbit16  0.27133595
graph8                   graph8  0.25476571
membership_s32   membership_s32  0.24767323
graph21                 graph21  0.24137377
membership_s5     membership_s5  0.21949997
orbit26                 orbit26  0.19638361
orbit21                 orbit21  0.19549651
orbit4                   orbit4  0.18563357
graph5                   graph5  0.17345092
orbit49                 orbit49  0.17081477
bigcom4                 bigcom4  0.15062972
graph23                 graph23  0.14839433
graph7                   graph7  0.13881271
orbit10                 orbit10  0.13597888
upto_sixth           upto_sixth  0.09901787
orbit62                 orbit62  0.09893035
membership_s15   membership_s15  0.09542484
bigcom44               bigcom44  0.08955553
orbit5                   orbit5  0.08878048
bigcom22               bigcom22  0.08864950
membership_s6     membership_s6  0.08725778
orbit13                 orbit13  0.08692403
orbit53                 orbit53  0.08337089
graph11                 graph11  0.07884430
orbit30                 orbit30  0.07856256
membership_s27   membership_s27  0.07791093
orbit27                 orbit27  0.07187906
hubscore               hubscore  0.06958990
close                     close  0.06873268
graph13                 graph13  0.06726303
graph0                   graph0  0.06699572
graph18                 graph18  0.06504872
graph4                   graph4  0.05944307
orbit51                 orbit51  0.05772895
trans                     trans  0.04579255
graph22                 graph22  0.00000000
graph24                 graph24  0.00000000
graph25                 graph25  0.00000000
graph27                 graph27  0.00000000
graph28                 graph28  0.00000000
graph29                 graph29  0.00000000
orbit0                   orbit0  0.00000000
orbit1                   orbit1  0.00000000
orbit2                   orbit2  0.00000000
orbit3                   orbit3  0.00000000
orbit6                   orbit6  0.00000000
orbit7                   orbit7  0.00000000
orbit8                   orbit8  0.00000000
orbit9                   orbit9  0.00000000
orbit11                 orbit11  0.00000000
orbit12                 orbit12  0.00000000
orbit14                 orbit14  0.00000000
orbit15                 orbit15  0.00000000
orbit22                 orbit22  0.00000000
orbit23                 orbit23  0.00000000
orbit25                 orbit25  0.00000000
orbit29                 orbit29  0.00000000
orbit34                 orbit34  0.00000000
orbit35                 orbit35  0.00000000
orbit40                 orbit40  0.00000000
orbit41                 orbit41  0.00000000
orbit42                 orbit42  0.00000000
orbit43                 orbit43  0.00000000
orbit44                 orbit44  0.00000000
orbit45                 orbit45  0.00000000
orbit47                 orbit47  0.00000000
orbit48                 orbit48  0.00000000
orbit50                 orbit50  0.00000000
orbit54                 orbit54  0.00000000
orbit55                 orbit55  0.00000000
orbit57                 orbit57  0.00000000
orbit58                 orbit58  0.00000000
orbit59                 orbit59  0.00000000
orbit60                 orbit60  0.00000000
orbit61                 orbit61  0.00000000
orbit63                 orbit63  0.00000000
orbit64                 orbit64  0.00000000
orbit66                 orbit66  0.00000000
orbit67                 orbit67  0.00000000
orbit68                 orbit68  0.00000000
orbit69                 orbit69  0.00000000
orbit70                 orbit70  0.00000000
orbit72                 orbit72  0.00000000
AP                           AP  0.00000000
ecc                         ecc  0.00000000
eccrad                   eccrad  0.00000000
coreness               coreness  0.00000000
evcent                   evcent  0.00000000
first                     first  0.00000000
upto_second         upto_second  0.00000000
upto_third           upto_third  0.00000000
second                   second  0.00000000
sixth                     sixth  0.00000000
selfinter             selfinter  0.00000000
bigcom1                 bigcom1  0.00000000
bigcom2                 bigcom2  0.00000000
bigcom3                 bigcom3  0.00000000
bigcom6                 bigcom6  0.00000000
bigcom9                 bigcom9  0.00000000
bigcom11               bigcom11  0.00000000
bigcom13               bigcom13  0.00000000
bigcom15               bigcom15  0.00000000
bigcom16               bigcom16  0.00000000
bigcom21               bigcom21  0.00000000
bigcom24               bigcom24  0.00000000
bigcom26               bigcom26  0.00000000
bigcom30               bigcom30  0.00000000
bigcom31               bigcom31  0.00000000
bigcom32               bigcom32  0.00000000
bigcom33               bigcom33  0.00000000
bigcom34               bigcom34  0.00000000
bigcom36               bigcom36  0.00000000
bigcom37               bigcom37  0.00000000
bigcom38               bigcom38  0.00000000
bigcom39               bigcom39  0.00000000
bigcom40               bigcom40  0.00000000
bigcom43               bigcom43  0.00000000
bigcom46               bigcom46  0.00000000
bigcom47               bigcom47  0.00000000
bigcom49               bigcom49  0.00000000
bigcom50               bigcom50  0.00000000
bigcom51               bigcom51  0.00000000
bigcom52               bigcom52  0.00000000
bigcom54               bigcom54  0.00000000
bigcom56               bigcom56  0.00000000
bigcom62               bigcom62  0.00000000
bigcom66               bigcom66  0.00000000
bigcom68               bigcom68  0.00000000
bigcom69               bigcom69  0.00000000
bigcom71               bigcom71  0.00000000
bigcom72               bigcom72  0.00000000
bigcom73               bigcom73  0.00000000
bigcom74               bigcom74  0.00000000
bigcom75               bigcom75  0.00000000
bigcom76               bigcom76  0.00000000
bigcom77               bigcom77  0.00000000
bigcom79               bigcom79  0.00000000
bigcom80               bigcom80  0.00000000
bigcom82               bigcom82  0.00000000
bigcom83               bigcom83  0.00000000
bigcom84               bigcom84  0.00000000
bigcom85               bigcom85  0.00000000
bigcom87               bigcom87  0.00000000
bigcom89               bigcom89  0.00000000
bigcom91               bigcom91  0.00000000
bigcom92               bigcom92  0.00000000
bigcom93               bigcom93  0.00000000
bigcom96               bigcom96  0.00000000
bigcom97               bigcom97  0.00000000
bigcom98               bigcom98  0.00000000
bigcom99               bigcom99  0.00000000
bigcom101             bigcom101  0.00000000
bigcom104             bigcom104  0.00000000
bigcom106             bigcom106  0.00000000
bigcom109             bigcom109  0.00000000
bigcom113             bigcom113  0.00000000
bigcom116             bigcom116  0.00000000
bigcom120             bigcom120  0.00000000
bigcom123             bigcom123  0.00000000
bigcom126             bigcom126  0.00000000
bigcom127             bigcom127  0.00000000
bigcom137             bigcom137  0.00000000
bigcom139             bigcom139  0.00000000
bigcom140             bigcom140  0.00000000
bigcom143             bigcom143  0.00000000
bigcom145             bigcom145  0.00000000
bigcom146             bigcom146  0.00000000
bigcom147             bigcom147  0.00000000
bigcom149             bigcom149  0.00000000
bigcom153             bigcom153  0.00000000
bigcom154             bigcom154  0.00000000
bigcom156             bigcom156  0.00000000
bigcom157             bigcom157  0.00000000
bigcom158             bigcom158  0.00000000
bigcom160             bigcom160  0.00000000
bigcom161             bigcom161  0.00000000
bigcom162             bigcom162  0.00000000
bigcom164             bigcom164  0.00000000
bigcom166             bigcom166  0.00000000
bigcom167             bigcom167  0.00000000
bigcom171             bigcom171  0.00000000
bigcom173             bigcom173  0.00000000
bigcom175             bigcom175  0.00000000
bigcom176             bigcom176  0.00000000
bigcom177             bigcom177  0.00000000
bigcom178             bigcom178  0.00000000
bigcom180             bigcom180  0.00000000
bigcom181             bigcom181  0.00000000
bigcom184             bigcom184  0.00000000
bigcom186             bigcom186  0.00000000
bigcom187             bigcom187  0.00000000
bigcom189             bigcom189  0.00000000
bigcom194             bigcom194  0.00000000
bigcom195             bigcom195  0.00000000
bigcom196             bigcom196  0.00000000
bigcom204             bigcom204  0.00000000
bigcom205             bigcom205  0.00000000
bigcom212             bigcom212  0.00000000
bigcom214             bigcom214  0.00000000
bigcom222             bigcom222  0.00000000
bigcom223             bigcom223  0.00000000
bigcom226             bigcom226  0.00000000
bigcom227             bigcom227  0.00000000
bigcom229             bigcom229  0.00000000
bigcom233             bigcom233  0.00000000
bigcom236             bigcom236  0.00000000
bigcom237             bigcom237  0.00000000
bigcom246             bigcom246  0.00000000
bigcom248             bigcom248  0.00000000
bigcom249             bigcom249  0.00000000
bigcom250             bigcom250  0.00000000
bigcom254             bigcom254  0.00000000
bigcom266             bigcom266  0.00000000
bigcom269             bigcom269  0.00000000
bigcom272             bigcom272  0.00000000
bigcom274             bigcom274  0.00000000
bigcom281             bigcom281  0.00000000
bigcom291             bigcom291  0.00000000
bigcom292             bigcom292  0.00000000
bigcom295             bigcom295  0.00000000
bigcom299             bigcom299  0.00000000
bigcom301             bigcom301  0.00000000
bigcom306             bigcom306  0.00000000
bigcom309             bigcom309  0.00000000
bigcom314             bigcom314  0.00000000
bigcom321             bigcom321  0.00000000
bigcom341             bigcom341  0.00000000
bigcom350             bigcom350  0.00000000
bigcom353             bigcom353  0.00000000
bigcom359             bigcom359  0.00000000
bigcom363             bigcom363  0.00000000
bigcom365             bigcom365  0.00000000
bigcom385             bigcom385  0.00000000
bigcom386             bigcom386  0.00000000
bigcom408             bigcom408  0.00000000
bigcom412             bigcom412  0.00000000
bigcom480             bigcom480  0.00000000
membership_s1     membership_s1  0.00000000
membership_s3     membership_s3  0.00000000
membership_s4     membership_s4  0.00000000
membership_s8     membership_s8  0.00000000
membership_s9     membership_s9  0.00000000
membership_s11   membership_s11  0.00000000
membership_s12   membership_s12  0.00000000
membership_s14   membership_s14  0.00000000
membership_s16   membership_s16  0.00000000
membership_s17   membership_s17  0.00000000
membership_s18   membership_s18  0.00000000
membership_s20   membership_s20  0.00000000
membership_s22   membership_s22  0.00000000
membership_s25   membership_s25  0.00000000
membership_s26   membership_s26  0.00000000
membership_s28   membership_s28  0.00000000
membership_s30   membership_s30  0.00000000
membership_s31   membership_s31  0.00000000
membership_s33   membership_s33  0.00000000
membership_s36   membership_s36  0.00000000
membership_s37   membership_s37  0.00000000
pdi                         pdi  0.00000000
[1] "Dataset: low_targets Model RF, run: 6 of 10 2015-06-18 12:12:28"
     |      Out-of-bag   |
Tree |      MSE  %Var(y) |
   1 | 0.009502   154.42 |
   2 |  0.01057   171.71 |
   3 |  0.01021   165.97 |
   4 |  0.01027   166.95 |
   5 | 0.009713   157.86 |
   6 | 0.009501   154.40 |
   7 | 0.009485   154.15 |
   8 | 0.009498   154.37 |
   9 | 0.009228   149.97 |
  10 | 0.009073   147.45 |
  11 | 0.008797   142.97 |
  12 | 0.008523   138.52 |
  13 | 0.008158   132.59 |
  14 | 0.007897   128.34 |
  15 | 0.007901   128.40 |
  16 |  0.00791   128.56 |
  17 | 0.007818   127.06 |
  18 | 0.007697   125.09 |
  19 | 0.007672   124.69 |
  20 | 0.007625   123.92 |
  21 | 0.007593   123.40 |
  22 | 0.007599   123.50 |
  23 | 0.007612   123.72 |
  24 | 0.007567   122.98 |
  25 | 0.007563   122.91 |
  26 | 0.007507   122.00 |
  27 | 0.007478   121.54 |
  28 | 0.007426   120.69 |
  29 | 0.007392   120.13 |
  30 | 0.007371   119.79 |
  31 | 0.007356   119.56 |
  32 | 0.007342   119.32 |
  33 | 0.007338   119.26 |
  34 | 0.007335   119.21 |
  35 | 0.007288   118.44 |
  36 |  0.00731   118.81 |
  37 | 0.007279   118.29 |
  38 | 0.007261   118.01 |
  39 | 0.007269   118.14 |
  40 | 0.007267   118.10 |
  41 | 0.007271   118.17 |
  42 | 0.007266   118.09 |
  43 | 0.007249   117.82 |
  44 | 0.007223   117.39 |
  45 | 0.007209   117.16 |
  46 | 0.007182   116.73 |
  47 | 0.007163   116.41 |
  48 | 0.007155   116.29 |
  49 |  0.00714   116.04 |
  50 | 0.007134   115.94 |
  51 | 0.007154   116.27 |
  52 | 0.007163   116.40 |
  53 | 0.007147   116.16 |
  54 | 0.007138   116.01 |
  55 | 0.007121   115.74 |
  56 | 0.007115   115.63 |
  57 | 0.007105   115.47 |
  58 | 0.007124   115.78 |
  59 | 0.007125   115.79 |
  60 | 0.007124   115.77 |
  61 | 0.007112   115.59 |
  62 | 0.007101   115.41 |
  63 | 0.007102   115.42 |
  64 | 0.007094   115.29 |
  65 |  0.00708   115.07 |
  66 | 0.007089   115.20 |
  67 |  0.00709   115.22 |
  68 | 0.007094   115.30 |
  69 | 0.007084   115.13 |
  70 | 0.007076   115.00 |
  71 | 0.007091   115.25 |
  72 | 0.007098   115.36 |
  73 | 0.007089   115.20 |
  74 | 0.007095   115.30 |
  75 | 0.007085   115.14 |
  76 | 0.007082   115.09 |
  77 | 0.007067   114.86 |
  78 | 0.007061   114.75 |
  79 | 0.007067   114.85 |
  80 | 0.007076   115.00 |
  81 | 0.007082   115.09 |
  82 | 0.007081   115.09 |
  83 | 0.007088   115.20 |
  84 | 0.007098   115.36 |
  85 | 0.007083   115.12 |
  86 |  0.00708   115.06 |
  87 |  0.00708   115.07 |
  88 | 0.007088   115.19 |
  89 |  0.00709   115.23 |
  90 | 0.007085   115.14 |
  91 | 0.007075   114.98 |
  92 | 0.007077   115.01 |
  93 | 0.007071   114.92 |
  94 | 0.007067   114.85 |
  95 |  0.00707   114.89 |
  96 | 0.007066   114.84 |
  97 | 0.007059   114.73 |
  98 | 0.007062   114.77 |
  99 | 0.007066   114.84 |
 100 | 0.007067   114.85 |
[1] "Random Forest variable coefficients"
                      %IncMSE IncNodePurity
graph5           8.508705e-04  5.568692e-02
graph6           1.849249e-03  3.124242e-01
graph7           8.162109e-05  5.258498e-02
graph8           4.352387e-05  2.802637e-04
graph9           3.686468e-04  1.532889e-01
graph10          5.874409e-04  2.589193e-01
graph11          2.661928e-03  2.119048e-01
graph12          2.246173e-03  2.540179e-01
graph13          2.430168e-03  1.847468e-01
graph14          1.427631e-03  2.678361e-01
graph15          4.777105e-03  2.588622e-01
graph16          1.215350e-03  2.882136e-01
graph17          5.129561e-04  9.143593e-02
graph18          1.228751e-04  5.501224e-02
graph19          3.260490e-03  1.889104e-01
graph20          6.048598e-04  7.995633e-02
graph21          9.972878e-04  1.228708e-01
graph22          0.000000e+00  1.729302e-19
graph23          4.277570e-04  7.577478e-02
graph24          1.210491e-03  5.646962e-02
graph25          8.539560e-04  8.708143e-02
graph26          4.947093e-05  3.926282e-02
graph27          0.000000e+00  2.222222e-02
graph28          4.871203e-05  1.295769e-02
graph29          0.000000e+00  0.000000e+00
orbit0           8.505909e-06  7.014066e-02
orbit1           1.679317e-03  3.114451e-01
orbit2           8.267449e-06  1.557230e-02
orbit3          -4.319654e-06  2.100000e-02
orbit4           9.964068e-04  3.917214e-01
orbit5           1.350773e-03  1.538861e-01
orbit6           2.993067e-03  1.887052e-01
orbit7           2.807737e-05  8.913273e-02
orbit8           3.876051e-04  8.366775e-02
orbit9           3.347967e-04  1.032088e-01
orbit10          4.062268e-05  5.161028e-02
orbit11         -4.260876e-06  3.783362e-02
orbit12         -4.188100e-06  9.774721e-03
orbit13          0.000000e+00  6.938894e-20
orbit14          4.758233e-05  1.065803e-02
orbit15          1.088144e-03  1.920211e-01
orbit16          1.973788e-03  2.261050e-01
orbit17          3.493797e-03  2.427506e-01
orbit18          1.172183e-03  9.329151e-01
orbit19          5.279531e-04  1.356531e-01
orbit20          1.712650e-03  1.391220e-01
orbit21          6.116897e-04  3.021357e-01
orbit22          1.627395e-03  3.776246e-01
orbit23          5.486673e-05  1.213693e-02
orbit24          2.624868e-03  1.913265e-01
orbit25          3.049836e-04  8.062857e-02
orbit26          8.857571e-04  5.676227e-02
orbit27          4.571539e-04  2.154110e-01
orbit28          1.617858e-03  2.961690e-01
orbit29          2.352455e-05  3.860577e-02
orbit30          1.239723e-05  6.041814e-02
orbit31          2.790022e-04  2.327279e-01
orbit32          1.583957e-03  3.894501e-02
orbit33          6.874821e-05  4.694634e-02
orbit34          4.347443e-03  4.045774e-01
orbit35          2.265065e-03  1.914719e-01
orbit36          9.319809e-04  2.669670e-01
orbit37          6.268896e-04  1.110258e-01
orbit38          1.532057e-03  1.744383e-01
orbit39          7.692764e-04  8.239665e-02
orbit40          7.584418e-05  4.073125e-02
orbit41          0.000000e+00  0.000000e+00
orbit42          0.000000e+00  0.000000e+00
orbit43          3.545696e-04  3.691157e-02
orbit44          0.000000e+00  0.000000e+00
orbit45          4.645085e-03  2.004281e-01
orbit46          3.353314e-04  1.336868e-01
orbit47          2.622387e-05  1.853535e-02
orbit48          0.000000e+00  0.000000e+00
orbit49          1.645096e-04  7.103133e-02
orbit50         -2.174081e-05  4.385180e-02
orbit51          1.537872e-03  5.574233e-02
orbit52          1.158923e-04  3.539452e-02
orbit53          7.493518e-05  1.405756e-02
orbit54          1.280556e-05  2.672154e-02
orbit55          0.000000e+00  0.000000e+00
orbit56          4.498406e-04  9.012625e-02
orbit57         -1.094351e-06  3.523098e-04
orbit58          0.000000e+00  0.000000e+00
orbit59          1.795838e-03  3.714694e-02
orbit60          0.000000e+00  9.974660e-20
orbit61          0.000000e+00  0.000000e+00
orbit62          6.443416e-04  8.422852e-02
orbit63          0.000000e+00  4.336809e-20
orbit64          7.322741e-05  9.816878e-03
orbit65          1.292804e-05  3.425963e-02
orbit66          4.347826e-06  1.383977e-02
orbit67          0.000000e+00  0.000000e+00
orbit68          0.000000e+00  1.084202e-20
orbit69          0.000000e+00  0.000000e+00
orbit70          1.285803e-05  1.119582e-02
orbit71          7.493777e-05  2.836266e-02
orbit72          0.000000e+00  0.000000e+00
AP              -1.736474e-06  3.800696e-02
bet              1.222621e-03  7.887278e-01
ecc              7.039672e-06  9.841694e-02
eccrad           5.821426e-05  2.371427e-02
close            1.754948e-03  1.572614e-01
constraint       1.760134e-04  1.525688e-01
coreness         9.712075e-05  9.008125e-02
knn              1.550509e-03  3.742634e-01
hubscore         2.090962e-03  3.656736e-01
pagerank         2.855196e-03  7.760933e-01
trans            8.277386e-06  4.857159e-02
evcent           1.439734e-03  2.391285e-01
first            1.166182e-05  3.726584e-02
upto_second      1.046974e-03  3.789194e-02
upto_third       3.608661e-04  1.686022e-01
upto_fourth      2.576428e-03  2.125521e-01
upto_fifth       8.880187e-04  2.401263e-01
upto_sixth       8.349130e-04  1.636171e-01
second           9.537875e-04  1.116003e-01
third            2.945847e-03  2.350757e-01
fourth           1.609649e-03  5.502572e-01
fifth            1.628239e-03  6.193504e-01
sixth            2.030397e-03  3.150239e-01
ratio1           1.790887e-03  2.502863e-01
ratio2           9.387792e-04  4.288189e-01
ratio3           5.223079e-04  3.454061e-01
ratio4           2.133869e-03  3.692110e-01
ratio5           4.352323e-04  4.725380e-01
ratio6           3.670232e-03  7.526029e-01
selfinter        2.001820e-06  8.477853e-02
walktrap_vertex  4.358424e-04  1.602932e-01
bigcom1         -1.312497e-05  1.179137e-01
bigcom2          0.000000e+00  0.000000e+00
bigcom3          0.000000e+00  0.000000e+00
bigcom4          2.526792e-04  1.035516e-01
bigcom6          0.000000e+00  0.000000e+00
bigcom8          5.294096e-04  8.936784e-02
bigcom9          0.000000e+00  0.000000e+00
bigcom11         0.000000e+00  1.734723e-20
bigcom13         0.000000e+00  0.000000e+00
bigcom15         0.000000e+00  0.000000e+00
bigcom16         0.000000e+00  0.000000e+00
bigcom21         0.000000e+00  0.000000e+00
bigcom22         5.715803e-05  7.324298e-02
bigcom24         0.000000e+00  0.000000e+00
bigcom26         0.000000e+00  0.000000e+00
bigcom28         8.836909e-05  5.094222e-02
bigcom30         0.000000e+00  0.000000e+00
bigcom31         0.000000e+00  0.000000e+00
bigcom32         0.000000e+00  0.000000e+00
bigcom33         0.000000e+00  0.000000e+00
bigcom34         0.000000e+00  0.000000e+00
bigcom36         0.000000e+00  0.000000e+00
bigcom37         0.000000e+00  0.000000e+00
bigcom38         0.000000e+00  0.000000e+00
bigcom39         0.000000e+00  0.000000e+00
bigcom40        -2.188184e-06  4.565217e-03
bigcom43         0.000000e+00  0.000000e+00
bigcom44         0.000000e+00  1.390339e-01
bigcom46         0.000000e+00  0.000000e+00
bigcom47         0.000000e+00  0.000000e+00
bigcom49         0.000000e+00  0.000000e+00
bigcom50         0.000000e+00  0.000000e+00
bigcom51         0.000000e+00  0.000000e+00
bigcom52         0.000000e+00  0.000000e+00
bigcom54         0.000000e+00  0.000000e+00
bigcom56         0.000000e+00  0.000000e+00
bigcom62         0.000000e+00  0.000000e+00
bigcom66         0.000000e+00  0.000000e+00
bigcom68         0.000000e+00  0.000000e+00
bigcom69         0.000000e+00  0.000000e+00
bigcom71         0.000000e+00  0.000000e+00
bigcom72        -4.506782e-05  2.200679e-01
bigcom73         0.000000e+00  0.000000e+00
bigcom74         0.000000e+00  0.000000e+00
bigcom75         0.000000e+00  0.000000e+00
bigcom76         0.000000e+00  0.000000e+00
bigcom77         3.677430e-07  4.814775e-01
bigcom79         0.000000e+00  0.000000e+00
bigcom80         0.000000e+00  0.000000e+00
bigcom82         0.000000e+00  0.000000e+00
bigcom83         0.000000e+00  0.000000e+00
bigcom84         0.000000e+00  0.000000e+00
bigcom85         0.000000e+00  0.000000e+00
bigcom87         0.000000e+00  0.000000e+00
bigcom89         0.000000e+00  0.000000e+00
bigcom91         0.000000e+00  0.000000e+00
bigcom92         0.000000e+00  0.000000e+00
bigcom93         0.000000e+00  0.000000e+00
bigcom96         0.000000e+00  0.000000e+00
bigcom97         0.000000e+00  0.000000e+00
bigcom98         0.000000e+00  0.000000e+00
bigcom99         0.000000e+00  0.000000e+00
bigcom101        0.000000e+00  0.000000e+00
bigcom104        0.000000e+00  0.000000e+00
bigcom106        0.000000e+00  0.000000e+00
bigcom109        0.000000e+00  0.000000e+00
bigcom113        0.000000e+00  0.000000e+00
bigcom116        0.000000e+00  2.775558e-19
bigcom120        0.000000e+00  0.000000e+00
bigcom123        0.000000e+00  0.000000e+00
bigcom126        0.000000e+00  0.000000e+00
bigcom127        0.000000e+00  0.000000e+00
bigcom137        0.000000e+00  0.000000e+00
bigcom139        0.000000e+00  8.673617e-21
bigcom140        0.000000e+00  6.938894e-20
bigcom143        0.000000e+00  0.000000e+00
bigcom145        0.000000e+00  0.000000e+00
bigcom146        0.000000e+00  2.775558e-19
bigcom147        0.000000e+00  0.000000e+00
bigcom149        0.000000e+00  0.000000e+00
bigcom153        0.000000e+00  2.775558e-19
bigcom154        0.000000e+00  1.387779e-19
bigcom156        0.000000e+00  0.000000e+00
bigcom157        0.000000e+00  2.775558e-19
bigcom158        0.000000e+00  0.000000e+00
bigcom160        0.000000e+00  0.000000e+00
bigcom161        0.000000e+00  0.000000e+00
bigcom162        0.000000e+00  0.000000e+00
bigcom164        0.000000e+00  0.000000e+00
bigcom166        0.000000e+00  0.000000e+00
bigcom167        0.000000e+00  0.000000e+00
bigcom171        0.000000e+00  0.000000e+00
bigcom173        0.000000e+00  0.000000e+00
bigcom175        0.000000e+00  0.000000e+00
bigcom176        0.000000e+00  0.000000e+00
bigcom177        0.000000e+00  0.000000e+00
bigcom178        0.000000e+00  0.000000e+00
bigcom180        0.000000e+00  0.000000e+00
bigcom181        0.000000e+00  0.000000e+00
bigcom184        0.000000e+00  0.000000e+00
bigcom186        0.000000e+00  0.000000e+00
bigcom187        0.000000e+00  0.000000e+00
bigcom189        0.000000e+00  0.000000e+00
bigcom194        0.000000e+00  0.000000e+00
bigcom195        0.000000e+00  0.000000e+00
bigcom196        0.000000e+00  0.000000e+00
bigcom204        0.000000e+00  0.000000e+00
bigcom205        0.000000e+00  0.000000e+00
bigcom212        0.000000e+00  0.000000e+00
bigcom214        0.000000e+00  0.000000e+00
bigcom222        0.000000e+00  0.000000e+00
bigcom223        0.000000e+00  0.000000e+00
bigcom226        0.000000e+00  0.000000e+00
bigcom227        0.000000e+00  0.000000e+00
bigcom229        0.000000e+00  0.000000e+00
bigcom233        0.000000e+00  0.000000e+00
bigcom236        0.000000e+00  0.000000e+00
bigcom237        0.000000e+00  0.000000e+00
bigcom246        0.000000e+00  0.000000e+00
bigcom248        0.000000e+00  0.000000e+00
bigcom249        0.000000e+00  0.000000e+00
bigcom250        0.000000e+00  0.000000e+00
bigcom254        0.000000e+00  0.000000e+00
bigcom266        0.000000e+00  0.000000e+00
bigcom269        0.000000e+00  0.000000e+00
bigcom272        0.000000e+00  5.551115e-19
bigcom274        0.000000e+00  0.000000e+00
bigcom281        0.000000e+00  0.000000e+00
bigcom291        0.000000e+00  0.000000e+00
bigcom292        0.000000e+00  0.000000e+00
bigcom295        0.000000e+00  0.000000e+00
bigcom299        0.000000e+00  0.000000e+00
bigcom301        0.000000e+00  0.000000e+00
bigcom306        0.000000e+00  0.000000e+00
bigcom309        0.000000e+00  0.000000e+00
bigcom314        0.000000e+00  0.000000e+00
bigcom321        0.000000e+00  0.000000e+00
bigcom341        0.000000e+00  0.000000e+00
bigcom350        0.000000e+00  6.938894e-20
bigcom353        0.000000e+00  0.000000e+00
bigcom359        0.000000e+00  0.000000e+00
bigcom363        0.000000e+00  0.000000e+00
bigcom365        0.000000e+00  0.000000e+00
bigcom385        0.000000e+00  0.000000e+00
bigcom386        0.000000e+00  0.000000e+00
bigcom408        0.000000e+00  0.000000e+00
bigcom412        0.000000e+00  0.000000e+00
bigcom480        0.000000e+00  0.000000e+00
spin_vertex      6.816230e-04  1.545470e-01
membership_s1   -1.130042e-06  4.758913e-02
membership_s3    0.000000e+00  0.000000e+00
membership_s4   -1.318546e-05  4.539638e-02
membership_s5    1.734323e-05  2.471536e-02
membership_s6    3.109191e-05  5.801845e-02
membership_s7    5.120671e-05  1.424397e-01
membership_s8    0.000000e+00  0.000000e+00
membership_s9    0.000000e+00  0.000000e+00
membership_s11   0.000000e+00  1.734723e-20
membership_s12   0.000000e+00  0.000000e+00
membership_s14   0.000000e+00  0.000000e+00
membership_s15   1.208127e-04  1.287324e-01
membership_s16   0.000000e+00  0.000000e+00
membership_s17   0.000000e+00  0.000000e+00
membership_s18   0.000000e+00  0.000000e+00
membership_s20   0.000000e+00  0.000000e+00
membership_s21   3.657477e-05  2.963839e-01
membership_s22   0.000000e+00  0.000000e+00
membership_s24  -9.600959e-06  1.268815e-01
membership_s25   0.000000e+00  0.000000e+00
membership_s26   0.000000e+00  0.000000e+00
membership_s27  -2.872449e-05  8.710258e-02
membership_s28   0.000000e+00  0.000000e+00
membership_s30   1.131582e-04  1.099846e-01
membership_s31   3.887762e-06  1.010033e-01
membership_s32   4.372494e-06  5.775375e-02
membership_s33  -2.836396e-05  3.838148e-01
membership_s36   1.315175e-04  1.956260e-01
membership_s37   0.000000e+00  0.000000e+00
V1               1.147205e-03  6.326440e-01
V2               7.877370e-04  5.633653e-01
pdi              1.945330e-06  3.400818e-02
adhesion         6.154502e-03  8.907470e-01
cohesion         6.230597e-03  7.328897e-01
inner            3.115015e-03  6.053152e-01
outer            2.116903e-03  3.989794e-01
ioratio          8.933928e-03  1.133237e+00
comsize          1.691180e-03  6.958132e-01
[1] "Dataset: low_targets Model GLM, run: 6 of 10 2015-06-18 12:13:36"
[1] "glmnet variable coefficients"
                     [,1]          [,2]
(Intercept)     -5.078374 -2.769231e+01
graph0           0.000000  0.000000e+00
graph1           0.000000  0.000000e+00
graph2           0.000000 -2.165299e-01
graph3           0.000000 -1.296076e-05
graph4           0.000000  0.000000e+00
graph5           0.000000  2.341079e-03
graph6           0.000000 -1.490635e-05
graph7           0.000000 -4.183428e-03
graph8           0.000000 -2.517164e-01
graph9           0.000000  0.000000e+00
graph10          0.000000  1.025433e-09
graph11          0.000000  0.000000e+00
graph12          0.000000  3.156537e-07
graph13          0.000000 -3.139869e-06
graph14          0.000000  0.000000e+00
graph15          0.000000  7.604639e-04
graph16          0.000000  0.000000e+00
graph17          0.000000  0.000000e+00
graph18          0.000000 -6.713314e-05
graph19          0.000000  2.849393e-05
graph20          0.000000  8.278346e-05
graph21          0.000000 -6.217518e-04
graph22          0.000000  0.000000e+00
graph23          0.000000 -1.326263e-04
graph24          0.000000  8.282929e-05
graph25          0.000000 -3.293796e-03
graph26          0.000000  2.780259e-03
graph27          0.000000 -2.498632e-02
graph28          0.000000  2.135584e-02
graph29          0.000000 -3.984119e+00
orbit0           0.000000  0.000000e+00
orbit1           0.000000  0.000000e+00
orbit2           0.000000  1.031242e-02
orbit3           0.000000 -2.049216e-01
orbit4           0.000000 -2.063136e-05
orbit5           0.000000  2.840752e-05
orbit6           0.000000  0.000000e+00
orbit7           0.000000  5.851625e-02
orbit8           0.000000  2.221876e-03
orbit9           0.000000 -2.139958e-05
orbit10          0.000000 -2.167761e-05
orbit11          0.000000 -3.592280e-01
orbit12          0.000000 -3.855223e-03
orbit13          0.000000 -2.990943e-03
orbit14          0.000000 -1.916085e-01
orbit15          0.000000  0.000000e+00
orbit16          0.000000 -6.252651e-06
orbit17          0.000000 -2.300214e-06
orbit18          0.000000  5.899496e-08
orbit19          0.000000  8.113508e-10
orbit20          0.000000  5.141338e-08
orbit21          0.000000  6.421613e-05
orbit22          0.000000  0.000000e+00
orbit23          0.000000 -4.331800e-02
orbit24          0.000000  1.993761e-06
orbit25          0.000000 -3.322587e-06
orbit26          0.000000 -1.312870e-04
orbit27          0.000000 -5.619114e-05
orbit28          0.000000 -2.637086e-05
orbit29          0.000000  7.628711e-05
orbit30          0.000000  9.261750e-04
orbit31          0.000000  0.000000e+00
orbit32          0.000000  3.907481e-07
orbit33          0.000000  4.941435e-01
orbit34          0.000000  7.682587e-04
orbit35          0.000000  1.908330e-06
orbit36          0.000000  1.550983e-04
orbit37          0.000000 -7.529827e-06
orbit38          0.000000 -1.609981e-03
orbit39          0.000000 -1.647754e-05
orbit40          0.000000  6.398372e-06
orbit41          0.000000 -1.149971e-03
orbit42          0.000000 -8.233898e-01
orbit43          0.000000 -6.898264e-05
orbit44          0.000000 -5.007051e-01
orbit45          0.000000  3.362978e-05
orbit46          0.000000  8.138957e-05
orbit47          0.000000 -9.943952e-03
orbit48          0.000000 -7.677511e-04
orbit49          0.000000  1.100347e-04
orbit50          0.000000 -1.650858e-02
orbit51          0.000000 -9.350563e-05
orbit52          0.000000 -1.196838e-03
orbit53          0.000000  3.392464e-03
orbit54          0.000000  0.000000e+00
orbit55          0.000000  0.000000e+00
orbit56          0.000000 -1.756380e-04
orbit57          0.000000  3.241912e-05
orbit58          0.000000 -1.013357e+00
orbit59          0.000000  3.024281e-04
orbit60          0.000000 -2.296248e-02
orbit61          0.000000  0.000000e+00
orbit62          0.000000 -4.490388e-03
orbit63          0.000000 -3.617598e-02
orbit64          0.000000  0.000000e+00
orbit65          0.000000  1.800369e-03
orbit66          0.000000  1.283612e-02
orbit67          0.000000 -6.383468e-01
orbit68          0.000000 -2.348571e-02
orbit69          0.000000  0.000000e+00
orbit70          0.000000  1.525163e-02
orbit71          0.000000  3.959434e+00
orbit72          0.000000 -3.973763e+00
AP               0.000000  8.805447e-01
bet              0.000000  8.431078e-06
ecc              0.000000 -3.045845e-02
eccrad           0.000000 -1.927043e-01
close            0.000000  4.124795e+00
constraint       0.000000  6.643588e-02
coreness         0.000000  4.617704e-03
knn              0.000000  8.020642e-05
hubscore         0.000000  0.000000e+00
pagerank         0.000000 -2.252743e+00
trans            0.000000 -1.008529e-01
evcent           0.000000  0.000000e+00
first            0.000000  0.000000e+00
upto_second      0.000000  0.000000e+00
upto_third       0.000000  2.992952e-05
upto_fourth      0.000000  0.000000e+00
upto_fifth       0.000000  0.000000e+00
upto_sixth       0.000000  1.830451e-03
second           0.000000  0.000000e+00
third            0.000000  1.000147e-04
fourth           0.000000 -6.599802e-05
fifth            0.000000 -9.072772e-06
sixth            0.000000  5.513626e-04
ratio1           0.000000  1.230350e-05
ratio2           0.000000 -3.456386e-03
ratio3           0.000000 -7.764216e-03
ratio4           0.000000  1.077811e-03
ratio5           0.000000  0.000000e+00
ratio6           0.000000 -2.500898e-04
selfinter        0.000000 -4.414016e-02
walktrap_vertex  0.000000 -3.128316e-01
bigcom1          0.000000 -3.323491e-01
bigcom2          0.000000 -1.061879e+00
bigcom3          0.000000 -1.212825e+00
bigcom4          0.000000  3.836934e-02
bigcom6          0.000000  0.000000e+00
bigcom8          0.000000  5.263394e-01
bigcom9          0.000000 -1.176506e+00
bigcom11         0.000000 -8.875637e-01
bigcom13         0.000000 -9.369924e-01
bigcom15         0.000000 -6.904380e-01
bigcom16         0.000000 -6.662973e-01
bigcom21         0.000000 -1.241086e+00
bigcom22         0.000000  8.484382e-01
bigcom24         0.000000 -7.035117e-01
bigcom26         0.000000 -1.041724e+00
bigcom28         0.000000  6.413701e-01
bigcom30         0.000000 -1.421126e+00
bigcom31         0.000000 -3.289773e-01
bigcom32         0.000000 -4.156372e-01
bigcom33         0.000000 -5.929911e-01
bigcom34         0.000000 -5.062932e-01
bigcom36         0.000000 -8.446803e-01
bigcom37         0.000000  0.000000e+00
bigcom38         0.000000 -1.411031e+00
bigcom39         0.000000 -7.079851e-01
bigcom40         0.000000 -5.688836e-01
bigcom43         0.000000 -9.868551e-01
bigcom44         0.000000  7.995264e-01
bigcom46         0.000000 -6.274013e-01
bigcom47         0.000000 -3.182771e-01
bigcom49         0.000000 -6.114509e-01
bigcom50         0.000000 -9.576666e-01
bigcom51         0.000000 -1.371500e+00
bigcom52         0.000000 -4.669054e-01
bigcom54         0.000000 -6.987455e-01
bigcom56         0.000000 -8.707790e-01
bigcom62         0.000000 -6.636022e-01
bigcom66         0.000000 -8.187071e-01
bigcom68         0.000000 -8.304593e-01
bigcom69         0.000000 -1.003649e+00
bigcom71         0.000000 -9.955526e-01
bigcom72         0.000000  2.917477e+00
bigcom73         0.000000 -1.808799e-01
bigcom74         0.000000 -8.204207e-01
bigcom75         0.000000 -1.373861e-01
bigcom76         0.000000 -1.042703e+00
bigcom77         0.000000  4.035915e+00
bigcom79         0.000000 -1.219057e+00
bigcom80         0.000000 -2.664283e-01
bigcom82         0.000000 -1.221173e+00
bigcom83         0.000000  0.000000e+00
bigcom84         0.000000 -4.643252e-01
bigcom85         0.000000 -1.191325e+00
bigcom87         0.000000 -2.898261e-01
bigcom89         0.000000 -1.229911e+00
bigcom91         0.000000 -3.250537e-01
bigcom92         0.000000 -9.027264e-01
bigcom93         0.000000  0.000000e+00
bigcom96         0.000000 -3.028004e-01
bigcom97         0.000000 -6.730485e-01
bigcom98         0.000000 -5.357883e-01
bigcom99         0.000000 -1.513190e+00
bigcom101        0.000000 -1.696570e+00
bigcom104        0.000000 -1.174677e+00
bigcom106        0.000000 -4.854695e-01
bigcom109        0.000000 -7.788606e-01
bigcom113        0.000000 -3.565770e-01
bigcom116        0.000000 -1.944636e-01
bigcom120        0.000000 -2.330479e-01
bigcom123        0.000000 -9.401705e-01
bigcom126        0.000000 -1.469605e-01
bigcom127        0.000000  0.000000e+00
bigcom137        0.000000 -5.625294e-01
bigcom139        0.000000 -1.215466e-01
bigcom140        0.000000 -7.426495e-01
bigcom143        0.000000 -1.698527e-01
bigcom145        0.000000 -3.140082e-02
bigcom146        0.000000 -4.324459e-01
bigcom147        0.000000 -2.312706e-01
bigcom149        0.000000  0.000000e+00
bigcom153        0.000000 -4.136485e-01
bigcom154        0.000000 -1.276990e+00
bigcom156        0.000000 -9.953373e-01
bigcom157        0.000000  0.000000e+00
bigcom158        0.000000 -4.736222e-01
bigcom160        0.000000 -1.891122e-01
bigcom161        0.000000 -2.083101e-02
bigcom162        0.000000 -6.385136e-01
bigcom164        0.000000 -5.249338e-01
bigcom166        0.000000 -3.234499e-01
bigcom167        0.000000 -4.262670e-01
bigcom171        0.000000 -4.019574e-01
bigcom173        0.000000 -1.027902e+00
bigcom175        0.000000  0.000000e+00
bigcom176        0.000000 -1.320667e+00
bigcom177        0.000000 -6.259208e-01
bigcom178        0.000000 -4.801003e-01
bigcom180        0.000000 -4.601031e-01
bigcom181        0.000000 -9.360755e-01
bigcom184        0.000000 -1.499050e-01
bigcom186        0.000000 -3.262032e-01
bigcom187        0.000000 -9.906550e-01
bigcom189        0.000000 -1.112951e+00
bigcom194        0.000000 -5.585486e-01
bigcom195        0.000000 -5.770008e-01
bigcom196        0.000000 -6.922975e-01
bigcom204        0.000000 -7.503202e-01
bigcom205        0.000000  0.000000e+00
bigcom212        0.000000 -3.008902e-01
bigcom214        0.000000 -6.635215e-01
bigcom222        0.000000 -3.788289e-01
bigcom223        0.000000  0.000000e+00
bigcom226        0.000000 -3.500476e-01
bigcom227        0.000000 -6.109988e-01
bigcom229        0.000000 -6.871386e-01
bigcom233        0.000000  0.000000e+00
bigcom236        0.000000 -7.153439e-01
bigcom237        0.000000  0.000000e+00
bigcom246        0.000000 -4.019071e-01
bigcom248        0.000000 -2.507674e-01
bigcom249        0.000000 -2.844572e-03
bigcom250        0.000000  0.000000e+00
bigcom254        0.000000 -1.364796e-01
bigcom266        0.000000 -1.266399e+00
bigcom269        0.000000 -8.884944e-01
bigcom272        0.000000 -8.675771e-01
bigcom274        0.000000 -3.488888e-01
bigcom281        0.000000 -7.365675e-01
bigcom291        0.000000 -4.492316e-01
bigcom292        0.000000 -8.985614e-02
bigcom295        0.000000 -1.293485e-01
bigcom299        0.000000 -5.965466e-01
bigcom301        0.000000 -5.857752e-01
bigcom306        0.000000 -6.381833e-01
bigcom309        0.000000 -5.624161e-01
bigcom314        0.000000  0.000000e+00
bigcom321        0.000000 -9.468102e-01
bigcom341        0.000000 -1.288901e-01
bigcom350        0.000000 -1.060183e+01
bigcom353        0.000000 -8.006250e-01
bigcom359        0.000000  0.000000e+00
bigcom363        0.000000 -1.846376e+00
bigcom365        0.000000  0.000000e+00
bigcom385        0.000000 -9.578090e-01
bigcom386        0.000000 -6.640638e-01
bigcom408        0.000000 -1.658938e-01
bigcom412        0.000000 -6.675410e-01
bigcom480        0.000000 -3.794969e-01
spin_vertex      0.000000 -8.136929e-01
membership_s1    0.000000 -5.227142e-01
membership_s3    0.000000 -1.237331e+00
membership_s4    0.000000  6.981590e-01
membership_s5    0.000000  1.605589e-01
membership_s6    0.000000  5.865636e-01
membership_s7    0.000000  3.733700e-01
membership_s8    0.000000 -9.189413e-01
membership_s9    0.000000 -1.248297e+00
membership_s11   0.000000 -7.367283e-01
membership_s12   0.000000 -5.984211e-01
membership_s14   0.000000 -7.911411e-01
membership_s15   0.000000  4.693320e-01
membership_s16   0.000000 -8.119745e-01
membership_s17   0.000000 -7.580238e-01
membership_s18   0.000000 -8.544883e-01
membership_s20   0.000000 -3.525060e-01
membership_s21   0.000000  1.124815e+00
membership_s22   0.000000 -6.048727e-01
membership_s24   0.000000  2.256775e+00
membership_s25   0.000000 -4.678911e-01
membership_s26   0.000000 -7.585392e-01
membership_s27   0.000000  4.947938e-01
membership_s28   0.000000 -1.071322e+00
membership_s30   0.000000  3.343371e-01
membership_s31   0.000000  2.443272e-01
membership_s32   0.000000  7.658120e-01
membership_s33   0.000000  3.747667e+00
membership_s36   0.000000  5.574754e-01
membership_s37   0.000000 -1.185158e+00
V1               0.000000  1.180810e+00
V2               0.000000 -1.296990e+00
pdi              0.000000 -3.603270e+03
adhesion         0.000000 -3.053011e-05
cohesion         0.000000  4.276725e-05
inner            0.000000 -6.734061e-05
outer            0.000000 -4.944143e-05
ioratio          0.000000  2.323615e-01
comsize          0.000000  1.183982e-04
[1] "Dataset: low_targets Model GBM, run: 7 of 10 2015-06-18 12:14:39"
Iter   TrainDeviance   ValidDeviance   StepSize   Improve
     1        0.0780            -nan     0.0100   -0.0001
     2        0.0774            -nan     0.0100   -0.0000
     3        0.0766            -nan     0.0100    0.0000
     4        0.0758            -nan     0.0100    0.0000
     5        0.0751            -nan     0.0100   -0.0000
     6        0.0743            -nan     0.0100    0.0000
     7        0.0737            -nan     0.0100   -0.0000
     8        0.0731            -nan     0.0100   -0.0000
     9        0.0723            -nan     0.0100   -0.0000
    10        0.0716            -nan     0.0100    0.0000
    20        0.0666            -nan     0.0100   -0.0000
    40        0.0577            -nan     0.0100   -0.0000
    49        0.0545            -nan     0.0100   -0.0000

[1] "GBM variable coefficients"
                            var      rel.inf
orbit18                 orbit18 10.148770058
ioratio                 ioratio  6.570261956
V2                           V2  3.859435408
ratio2                   ratio2  3.629632774
comsize                 comsize  3.436294154
pagerank               pagerank  3.318775212
ratio3                   ratio3  3.162594056
fourth                   fourth  3.135944521
graph11                 graph11  3.029465352
V1                           V1  2.875218582
bet                         bet  2.702431093
outer                     outer  2.567121342
orbit66                 orbit66  2.515199372
graph6                   graph6  2.481121341
ratio5                   ratio5  2.458167761
upto_fifth           upto_fifth  2.120846325
ratio6                   ratio6  2.050115079
walktrap_vertex walktrap_vertex  1.752831744
orbit28                 orbit28  1.737019741
graph12                 graph12  1.655832782
graph14                 graph14  1.364448947
graph13                 graph13  1.293710137
cohesion               cohesion  1.252761759
orbit17                 orbit17  1.196054303
membership_s24   membership_s24  1.100489404
orbit36                 orbit36  1.073308211
spin_vertex         spin_vertex  1.072038992
inner                     inner  1.013559446
graph10                 graph10  1.004746021
constraint           constraint  0.996564638
graph3                   graph3  0.979946131
knn                         knn  0.973597615
graph19                 graph19  0.927241102
ratio1                   ratio1  0.844530329
orbit71                 orbit71  0.779097183
orbit27                 orbit27  0.706305822
membership_s21   membership_s21  0.675645012
graph15                 graph15  0.656814035
coreness               coreness  0.653463732
membership_s7     membership_s7  0.602395880
orbit16                 orbit16  0.585214439
graph17                 graph17  0.520950135
orbit50                 orbit50  0.517966627
bigcom4                 bigcom4  0.489260685
orbit52                 orbit52  0.486996301
orbit20                 orbit20  0.448654664
orbit39                 orbit39  0.424671815
graph1                   graph1  0.415091334
graph23                 graph23  0.410717846
graph4                   graph4  0.406146731
upto_third           upto_third  0.396891912
evcent                   evcent  0.393532003
orbit32                 orbit32  0.387502497
orbit46                 orbit46  0.384770660
graph8                   graph8  0.384668123
orbit65                 orbit65  0.380058519
graph16                 graph16  0.377585873
bigcom44               bigcom44  0.368730626
graph20                 graph20  0.364544020
graph5                   graph5  0.351150719
graph2                   graph2  0.349682088
adhesion               adhesion  0.328554152
graph9                   graph9  0.325356088
upto_sixth           upto_sixth  0.313629265
fifth                     fifth  0.297110824
bigcom28               bigcom28  0.289798313
bigcom22               bigcom22  0.280770129
orbit5                   orbit5  0.278108786
graph25                 graph25  0.275804756
orbit37                 orbit37  0.274919509
orbit9                   orbit9  0.273145510
orbit31                 orbit31  0.267457771
graph0                   graph0  0.255949796
membership_s31   membership_s31  0.227140871
orbit59                 orbit59  0.220209223
ratio4                   ratio4  0.192599500
graph18                 graph18  0.190254201
upto_fourth         upto_fourth  0.188638153
membership_s15   membership_s15  0.176134073
orbit30                 orbit30  0.174259585
graph28                 graph28  0.171684244
graph21                 graph21  0.164988761
bigcom8                 bigcom8  0.152632618
orbit51                 orbit51  0.138528941
membership_s1     membership_s1  0.137158945
membership_s6     membership_s6  0.134290076
third                     third  0.133982850
hubscore               hubscore  0.099526268
membership_s8     membership_s8  0.093289531
orbit38                 orbit38  0.088563834
orbit57                 orbit57  0.087861523
orbit35                 orbit35  0.075605091
orbit21                 orbit21  0.073601463
orbit29                 orbit29  0.072872880
orbit62                 orbit62  0.065888563
sixth                     sixth  0.055122157
orbit45                 orbit45  0.048887160
orbit24                 orbit24  0.041021861
orbit49                 orbit49  0.035610066
trans                     trans  0.033747060
orbit15                 orbit15  0.021972586
membership_s4     membership_s4  0.019796550
membership_s5     membership_s5  0.004941501
graph7                   graph7  0.000000000
graph22                 graph22  0.000000000
graph24                 graph24  0.000000000
graph26                 graph26  0.000000000
graph27                 graph27  0.000000000
graph29                 graph29  0.000000000
orbit0                   orbit0  0.000000000
orbit1                   orbit1  0.000000000
orbit2                   orbit2  0.000000000
orbit3                   orbit3  0.000000000
orbit4                   orbit4  0.000000000
orbit6                   orbit6  0.000000000
orbit7                   orbit7  0.000000000
orbit8                   orbit8  0.000000000
orbit10                 orbit10  0.000000000
orbit11                 orbit11  0.000000000
orbit12                 orbit12  0.000000000
orbit13                 orbit13  0.000000000
orbit14                 orbit14  0.000000000
orbit19                 orbit19  0.000000000
orbit22                 orbit22  0.000000000
orbit23                 orbit23  0.000000000
orbit25                 orbit25  0.000000000
orbit26                 orbit26  0.000000000
orbit33                 orbit33  0.000000000
orbit34                 orbit34  0.000000000
orbit40                 orbit40  0.000000000
orbit41                 orbit41  0.000000000
orbit42                 orbit42  0.000000000
orbit43                 orbit43  0.000000000
orbit44                 orbit44  0.000000000
orbit47                 orbit47  0.000000000
orbit48                 orbit48  0.000000000
orbit53                 orbit53  0.000000000
orbit54                 orbit54  0.000000000
orbit55                 orbit55  0.000000000
orbit56                 orbit56  0.000000000
orbit58                 orbit58  0.000000000
orbit60                 orbit60  0.000000000
orbit61                 orbit61  0.000000000
orbit63                 orbit63  0.000000000
orbit64                 orbit64  0.000000000
orbit67                 orbit67  0.000000000
orbit68                 orbit68  0.000000000
orbit69                 orbit69  0.000000000
orbit70                 orbit70  0.000000000
orbit72                 orbit72  0.000000000
AP                           AP  0.000000000
ecc                         ecc  0.000000000
eccrad                   eccrad  0.000000000
close                     close  0.000000000
first                     first  0.000000000
upto_second         upto_second  0.000000000
second                   second  0.000000000
selfinter             selfinter  0.000000000
bigcom1                 bigcom1  0.000000000
bigcom2                 bigcom2  0.000000000
bigcom3                 bigcom3  0.000000000
bigcom6                 bigcom6  0.000000000
bigcom9                 bigcom9  0.000000000
bigcom11               bigcom11  0.000000000
bigcom13               bigcom13  0.000000000
bigcom15               bigcom15  0.000000000
bigcom16               bigcom16  0.000000000
bigcom21               bigcom21  0.000000000
bigcom24               bigcom24  0.000000000
bigcom26               bigcom26  0.000000000
bigcom30               bigcom30  0.000000000
bigcom31               bigcom31  0.000000000
bigcom32               bigcom32  0.000000000
bigcom33               bigcom33  0.000000000
bigcom34               bigcom34  0.000000000
bigcom36               bigcom36  0.000000000
bigcom37               bigcom37  0.000000000
bigcom38               bigcom38  0.000000000
bigcom39               bigcom39  0.000000000
bigcom40               bigcom40  0.000000000
bigcom43               bigcom43  0.000000000
bigcom46               bigcom46  0.000000000
bigcom47               bigcom47  0.000000000
bigcom49               bigcom49  0.000000000
bigcom50               bigcom50  0.000000000
bigcom51               bigcom51  0.000000000
bigcom52               bigcom52  0.000000000
bigcom54               bigcom54  0.000000000
bigcom56               bigcom56  0.000000000
bigcom62               bigcom62  0.000000000
bigcom66               bigcom66  0.000000000
bigcom68               bigcom68  0.000000000
bigcom69               bigcom69  0.000000000
bigcom71               bigcom71  0.000000000
bigcom72               bigcom72  0.000000000
bigcom73               bigcom73  0.000000000
bigcom74               bigcom74  0.000000000
bigcom75               bigcom75  0.000000000
bigcom76               bigcom76  0.000000000
bigcom77               bigcom77  0.000000000
bigcom79               bigcom79  0.000000000
bigcom80               bigcom80  0.000000000
bigcom82               bigcom82  0.000000000
bigcom83               bigcom83  0.000000000
bigcom84               bigcom84  0.000000000
bigcom85               bigcom85  0.000000000
bigcom87               bigcom87  0.000000000
bigcom89               bigcom89  0.000000000
bigcom91               bigcom91  0.000000000
bigcom92               bigcom92  0.000000000
bigcom93               bigcom93  0.000000000
bigcom96               bigcom96  0.000000000
bigcom97               bigcom97  0.000000000
bigcom98               bigcom98  0.000000000
bigcom99               bigcom99  0.000000000
bigcom101             bigcom101  0.000000000
bigcom104             bigcom104  0.000000000
bigcom106             bigcom106  0.000000000
bigcom109             bigcom109  0.000000000
bigcom113             bigcom113  0.000000000
bigcom116             bigcom116  0.000000000
bigcom120             bigcom120  0.000000000
bigcom123             bigcom123  0.000000000
bigcom126             bigcom126  0.000000000
bigcom127             bigcom127  0.000000000
bigcom137             bigcom137  0.000000000
bigcom139             bigcom139  0.000000000
bigcom140             bigcom140  0.000000000
bigcom143             bigcom143  0.000000000
bigcom145             bigcom145  0.000000000
bigcom146             bigcom146  0.000000000
bigcom147             bigcom147  0.000000000
bigcom149             bigcom149  0.000000000
bigcom153             bigcom153  0.000000000
bigcom154             bigcom154  0.000000000
bigcom156             bigcom156  0.000000000
bigcom157             bigcom157  0.000000000
bigcom158             bigcom158  0.000000000
bigcom160             bigcom160  0.000000000
bigcom161             bigcom161  0.000000000
bigcom162             bigcom162  0.000000000
bigcom164             bigcom164  0.000000000
bigcom166             bigcom166  0.000000000
bigcom167             bigcom167  0.000000000
bigcom171             bigcom171  0.000000000
bigcom173             bigcom173  0.000000000
bigcom175             bigcom175  0.000000000
bigcom176             bigcom176  0.000000000
bigcom177             bigcom177  0.000000000
bigcom178             bigcom178  0.000000000
bigcom180             bigcom180  0.000000000
bigcom181             bigcom181  0.000000000
bigcom184             bigcom184  0.000000000
bigcom186             bigcom186  0.000000000
bigcom187             bigcom187  0.000000000
bigcom189             bigcom189  0.000000000
bigcom194             bigcom194  0.000000000
bigcom195             bigcom195  0.000000000
bigcom196             bigcom196  0.000000000
bigcom204             bigcom204  0.000000000
bigcom205             bigcom205  0.000000000
bigcom212             bigcom212  0.000000000
bigcom214             bigcom214  0.000000000
bigcom222             bigcom222  0.000000000
bigcom223             bigcom223  0.000000000
bigcom226             bigcom226  0.000000000
bigcom227             bigcom227  0.000000000
bigcom229             bigcom229  0.000000000
bigcom233             bigcom233  0.000000000
bigcom236             bigcom236  0.000000000
bigcom237             bigcom237  0.000000000
bigcom246             bigcom246  0.000000000
bigcom248             bigcom248  0.000000000
bigcom249             bigcom249  0.000000000
bigcom250             bigcom250  0.000000000
bigcom254             bigcom254  0.000000000
bigcom266             bigcom266  0.000000000
bigcom269             bigcom269  0.000000000
bigcom272             bigcom272  0.000000000
bigcom274             bigcom274  0.000000000
bigcom281             bigcom281  0.000000000
bigcom291             bigcom291  0.000000000
bigcom292             bigcom292  0.000000000
bigcom295             bigcom295  0.000000000
bigcom299             bigcom299  0.000000000
bigcom301             bigcom301  0.000000000
bigcom306             bigcom306  0.000000000
bigcom309             bigcom309  0.000000000
bigcom314             bigcom314  0.000000000
bigcom321             bigcom321  0.000000000
bigcom341             bigcom341  0.000000000
bigcom350             bigcom350  0.000000000
bigcom353             bigcom353  0.000000000
bigcom359             bigcom359  0.000000000
bigcom363             bigcom363  0.000000000
bigcom365             bigcom365  0.000000000
bigcom385             bigcom385  0.000000000
bigcom386             bigcom386  0.000000000
bigcom408             bigcom408  0.000000000
bigcom412             bigcom412  0.000000000
bigcom480             bigcom480  0.000000000
membership_s3     membership_s3  0.000000000
membership_s9     membership_s9  0.000000000
membership_s11   membership_s11  0.000000000
membership_s12   membership_s12  0.000000000
membership_s14   membership_s14  0.000000000
membership_s16   membership_s16  0.000000000
membership_s17   membership_s17  0.000000000
membership_s18   membership_s18  0.000000000
membership_s20   membership_s20  0.000000000
membership_s22   membership_s22  0.000000000
membership_s25   membership_s25  0.000000000
membership_s26   membership_s26  0.000000000
membership_s27   membership_s27  0.000000000
membership_s28   membership_s28  0.000000000
membership_s30   membership_s30  0.000000000
membership_s32   membership_s32  0.000000000
membership_s33   membership_s33  0.000000000
membership_s36   membership_s36  0.000000000
membership_s37   membership_s37  0.000000000
pdi                         pdi  0.000000000
[1] "Dataset: low_targets Model RF, run: 7 of 10 2015-06-18 12:15:05"
     |      Out-of-bag   |
Tree |      MSE  %Var(y) |
   1 |  0.01492   229.24 |
   2 |  0.01269   194.99 |
   3 |  0.01211   186.13 |
   4 |  0.01142   175.46 |
   5 |  0.01091   167.62 |
   6 |  0.01035   159.12 |
   7 | 0.009405   144.52 |
   8 | 0.008871   136.32 |
   9 |  0.00896   137.69 |
  10 | 0.008608   132.28 |
  11 | 0.008475   130.23 |
  12 | 0.008416   129.33 |
  13 | 0.008302   127.57 |
  14 | 0.008213   126.20 |
  15 | 0.008112   124.66 |
  16 | 0.008075   124.08 |
  17 | 0.008144   125.14 |
  18 | 0.008004   122.99 |
  19 | 0.008021   123.26 |
  20 |  0.00797   122.48 |
  21 | 0.007935   121.93 |
  22 | 0.007866   120.88 |
  23 | 0.007853   120.67 |
  24 | 0.007809   119.99 |
  25 | 0.007818   120.13 |
  26 | 0.007787   119.66 |
  27 | 0.007793   119.75 |
  28 | 0.007749   119.08 |
  29 | 0.007707   118.43 |
  30 | 0.007711   118.49 |
  31 | 0.007682   118.04 |
  32 | 0.007699   118.31 |
  33 | 0.007681   118.03 |
  34 | 0.007683   118.07 |
  35 |  0.00766   117.70 |
  36 | 0.007637   117.35 |
  37 | 0.007635   117.33 |
  38 | 0.007591   116.64 |
  39 | 0.007604   116.84 |
  40 | 0.007613   116.99 |
  41 | 0.007618   117.07 |
  42 | 0.007601   116.81 |
  43 | 0.007592   116.66 |
  44 | 0.007568   116.29 |
  45 | 0.007555   116.09 |
  46 | 0.007543   115.91 |
  47 | 0.007531   115.73 |
  48 | 0.007528   115.68 |
  49 | 0.007526   115.65 |
  50 | 0.007522   115.59 |
  51 |  0.00752   115.55 |
  52 | 0.007528   115.68 |
  53 | 0.007518   115.53 |
  54 | 0.007485   115.02 |
  55 | 0.007473   114.84 |
  56 | 0.007493   115.14 |
  57 | 0.007487   115.05 |
  58 | 0.007471   114.80 |
  59 | 0.007471   114.81 |
  60 | 0.007475   114.87 |
  61 | 0.007468   114.76 |
  62 | 0.007479   114.93 |
  63 | 0.007468   114.75 |
  64 |  0.00747   114.78 |
  65 | 0.007468   114.75 |
  66 | 0.007467   114.74 |
  67 |  0.00747   114.79 |
  68 | 0.007476   114.88 |
  69 | 0.007469   114.76 |
  70 | 0.007476   114.88 |
  71 | 0.007481   114.96 |
  72 | 0.007471   114.81 |
  73 | 0.007447   114.43 |
  74 | 0.007442   114.35 |
  75 | 0.007435   114.25 |
  76 | 0.007427   114.13 |
  77 | 0.007436   114.27 |
  78 | 0.007439   114.31 |
  79 | 0.007428   114.14 |
  80 | 0.007422   114.06 |
  81 | 0.007434   114.23 |
  82 | 0.007435   114.25 |
  83 | 0.007422   114.06 |
  84 | 0.007416   113.96 |
  85 | 0.007408   113.84 |
  86 | 0.007411   113.88 |
  87 | 0.007424   114.08 |
  88 |  0.00743   114.17 |
  89 | 0.007441   114.34 |
  90 | 0.007438   114.30 |
  91 | 0.007437   114.28 |
  92 | 0.007438   114.29 |
  93 | 0.007419   114.01 |
  94 | 0.007409   113.86 |
  95 | 0.007404   113.78 |
  96 | 0.007396   113.65 |
  97 | 0.007388   113.53 |
  98 | 0.007371   113.26 |
  99 | 0.007362   113.14 |
 100 | 0.007366   113.19 |
[1] "Random Forest variable coefficients"
                      %IncMSE IncNodePurity
graph5           9.330379e-04  5.457197e-02
graph6           1.293692e-03  1.932818e-01
graph7           3.422220e-04  1.086448e-01
graph8          -2.373808e-06  3.118336e-03
graph9           1.299936e-03  3.424457e-01
graph10          2.056810e-03  2.357327e-01
graph11          3.215451e-03  2.294968e-01
graph12          4.349352e-03  3.723925e-01
graph13          2.697574e-03  3.138115e-01
graph14          5.441562e-03  3.123874e-01
graph15          2.983146e-03  2.119276e-01
graph16          1.521537e-03  1.237311e-01
graph17          1.439922e-03  2.065663e-01
graph18          1.200837e-03  4.666386e-02
graph19          3.452720e-03  3.515298e-01
graph20          2.507709e-04  6.966043e-02
graph21          1.316658e-03  7.908796e-02
graph22          0.000000e+00  9.757820e-20
graph23          6.700091e-04  2.347074e-01
graph24          8.384488e-04  6.126832e-02
graph25          4.166677e-04  1.110477e-01
graph26          1.850364e-04  7.744368e-02
graph27          0.000000e+00  1.734723e-20
graph28          4.388450e-06  2.940096e-02
graph29          0.000000e+00  0.000000e+00
orbit0           2.479351e-05  4.008671e-02
orbit1           1.535219e-03  1.700637e-01
orbit2           3.210444e-05  4.764966e-02
orbit3           4.969344e-05  5.904340e-03
orbit4           4.092806e-04  1.232112e-01
orbit5           2.333668e-03  1.506423e-01
orbit6           9.841995e-04  1.755248e-01
orbit7           8.007381e-05  4.085367e-02
orbit8           2.780211e-04  1.257466e-01
orbit9           2.662774e-04  1.250974e-01
orbit10          4.689180e-04  9.283075e-02
orbit11          1.754386e-05  8.888889e-03
orbit12          7.045488e-05  1.833887e-02
orbit13          0.000000e+00  1.428571e-02
orbit14          0.000000e+00  3.469447e-20
orbit15          4.179636e-04  1.098840e-01
orbit16          3.521904e-03  3.862084e-01
orbit17          4.941127e-03  2.710855e-01
orbit18          4.033884e-03  9.098215e-01
orbit19          2.528951e-04  3.121043e-02
orbit20          7.000413e-04  2.906151e-01
orbit21          1.060625e-04  5.880623e-02
orbit22          3.416647e-03  3.891882e-01
orbit23          4.768718e-05  5.126549e-02
orbit24          3.163680e-03  4.085210e-01
orbit25          2.331928e-03  5.492935e-02
orbit26          2.275346e-03  1.458983e-01
orbit27          1.280224e-03  2.100191e-01
orbit28          2.055920e-03  2.393531e-01
orbit29          1.120162e-04  4.449290e-02
orbit30         -2.986800e-08  2.256346e-03
orbit31          8.706870e-04  2.152440e-01
orbit32          1.204101e-03  4.832651e-02
orbit33          0.000000e+00  1.084202e-21
orbit34          6.218592e-03  1.587540e-01
orbit35          2.931188e-03  9.881817e-02
orbit36          9.631567e-04  3.550989e-01
orbit37          2.643709e-04  1.090952e-01
orbit38          4.579051e-04  4.911266e-02
orbit39          5.324108e-04  1.701712e-01
orbit40          9.676634e-05  4.907111e-02
orbit41          0.000000e+00  1.387779e-19
orbit42          0.000000e+00  1.179612e-18
orbit43          1.333650e-03  4.444942e-02
orbit44          0.000000e+00  0.000000e+00
orbit45          3.818877e-03  2.182597e-01
orbit46          1.968261e-04  9.584974e-02
orbit47          3.992293e-06  1.354040e-02
orbit48          0.000000e+00  3.686287e-20
orbit49          1.456570e-04  2.769900e-02
orbit50          1.579372e-05  4.258868e-02
orbit51          1.254764e-03  7.774268e-02
orbit52          2.919456e-04  3.886645e-02
orbit53          3.292051e-04  7.935905e-02
orbit54          4.782609e-05  6.222222e-03
orbit55          0.000000e+00  0.000000e+00
orbit56          1.486709e-04  7.215595e-02
orbit57          9.701440e-05  2.785091e-02
orbit58          0.000000e+00  0.000000e+00
orbit59          1.632924e-03  9.628090e-02
orbit60          0.000000e+00  7.719519e-19
orbit61          0.000000e+00  0.000000e+00
orbit62          1.073176e-03  7.695517e-02
orbit63          0.000000e+00  3.599551e-19
orbit64          4.918854e-06  2.366097e-03
orbit65          1.086582e-04  4.239536e-02
orbit66          4.944966e-04  8.299684e-02
orbit67          0.000000e+00  0.000000e+00
orbit68          0.000000e+00  8.673617e-21
orbit69          0.000000e+00  0.000000e+00
orbit70          1.364547e-06  9.108681e-03
orbit71          8.171502e-05  2.477702e-02
orbit72          0.000000e+00  0.000000e+00
AP               2.669450e-05  5.886543e-02
bet              2.855689e-04  3.962306e-01
ecc              4.554199e-06  2.471063e-02
eccrad           2.142280e-05  2.843460e-02
close            6.901647e-04  2.316803e-01
constraint       1.986941e-04  2.012218e-01
coreness         1.801767e-04  1.019315e-01
knn              3.763713e-03  4.434933e-01
hubscore         7.470444e-04  1.978225e-01
pagerank         1.917360e-03  8.076503e-01
trans            5.438544e-05  9.885067e-02
evcent           3.379084e-03  1.641916e-01
first            3.714513e-05  6.276934e-02
upto_second      8.399633e-04  1.591774e-01
upto_third       3.684905e-03  2.414461e-01
upto_fourth      3.725876e-03  1.789221e-01
upto_fifth       1.856554e-03  2.185356e-01
upto_sixth       1.552173e-03  1.157361e-01
second           1.057981e-03  2.184100e-01
third            1.739855e-03  1.577934e-01
fourth           2.791828e-03  7.361891e-01
fifth            3.189844e-04  4.391080e-01
sixth            1.048349e-03  4.116533e-01
ratio1           2.205063e-03  4.485269e-01
ratio2           1.868504e-03  9.377702e-01
ratio3           1.925357e-03  6.954715e-01
ratio4           3.476577e-03  3.292276e-01
ratio5           8.740850e-04  4.652771e-01
ratio6           3.309366e-03  5.808359e-01
selfinter       -1.842618e-06  2.113553e-01
walktrap_vertex  8.500676e-04  1.307149e-01
bigcom1          0.000000e+00  6.317424e-02
bigcom2          0.000000e+00  1.734723e-20
bigcom3          0.000000e+00  0.000000e+00
bigcom4          2.629929e-04  3.110672e-02
bigcom6          0.000000e+00  0.000000e+00
bigcom8          4.367200e-04  8.329247e-02
bigcom9          0.000000e+00  0.000000e+00
bigcom11         0.000000e+00  0.000000e+00
bigcom13         0.000000e+00  1.040834e-19
bigcom15         0.000000e+00  0.000000e+00
bigcom16         0.000000e+00  0.000000e+00
bigcom21         0.000000e+00  0.000000e+00
bigcom22         4.619874e-05  4.858781e-02
bigcom24         0.000000e+00  0.000000e+00
bigcom26         0.000000e+00  0.000000e+00
bigcom28         4.467861e-05  5.315403e-02
bigcom30         0.000000e+00  0.000000e+00
bigcom31         0.000000e+00  0.000000e+00
bigcom32         0.000000e+00  0.000000e+00
bigcom33         0.000000e+00  0.000000e+00
bigcom34         0.000000e+00  0.000000e+00
bigcom36         0.000000e+00  0.000000e+00
bigcom37         0.000000e+00  0.000000e+00
bigcom38         0.000000e+00  0.000000e+00
bigcom39         0.000000e+00  0.000000e+00
bigcom40         8.639309e-06  2.259381e-02
bigcom43         0.000000e+00  0.000000e+00
bigcom44         4.248285e-05  7.980062e-02
bigcom46         0.000000e+00  8.673617e-21
bigcom47         0.000000e+00  0.000000e+00
bigcom49         0.000000e+00  0.000000e+00
bigcom50         0.000000e+00  2.775558e-19
bigcom51         0.000000e+00  0.000000e+00
bigcom52         0.000000e+00  0.000000e+00
bigcom54         0.000000e+00  0.000000e+00
bigcom56         0.000000e+00  0.000000e+00
bigcom62         0.000000e+00  0.000000e+00
bigcom66         0.000000e+00  0.000000e+00
bigcom68         0.000000e+00  1.387779e-19
bigcom69         0.000000e+00  0.000000e+00
bigcom71         0.000000e+00  1.734723e-20
bigcom72         5.499501e-07  2.796117e-01
bigcom73         0.000000e+00  0.000000e+00
bigcom74         0.000000e+00  0.000000e+00
bigcom75         0.000000e+00  0.000000e+00
bigcom76         0.000000e+00  0.000000e+00
bigcom77         8.755284e-06  3.203089e-01
bigcom79         0.000000e+00  0.000000e+00
bigcom80         0.000000e+00  8.673617e-21
bigcom82         0.000000e+00  0.000000e+00
bigcom83         0.000000e+00  0.000000e+00
bigcom84         0.000000e+00  0.000000e+00
bigcom85         0.000000e+00  2.775558e-19
bigcom87         0.000000e+00  0.000000e+00
bigcom89         0.000000e+00  0.000000e+00
bigcom91         0.000000e+00  1.734723e-20
bigcom92         0.000000e+00  0.000000e+00
bigcom93         0.000000e+00  0.000000e+00
bigcom96         0.000000e+00  0.000000e+00
bigcom97         0.000000e+00  1.040834e-19
bigcom98         0.000000e+00  0.000000e+00
bigcom99         0.000000e+00  0.000000e+00
bigcom101        0.000000e+00  0.000000e+00
bigcom104        0.000000e+00  0.000000e+00
bigcom106        0.000000e+00  0.000000e+00
bigcom109        0.000000e+00  1.734723e-20
bigcom113        0.000000e+00  0.000000e+00
bigcom116        0.000000e+00  0.000000e+00
bigcom120        0.000000e+00  0.000000e+00
bigcom123        0.000000e+00  0.000000e+00
bigcom126        0.000000e+00  0.000000e+00
bigcom127        0.000000e+00  0.000000e+00
bigcom137        0.000000e+00  0.000000e+00
bigcom139        0.000000e+00  0.000000e+00
bigcom140        0.000000e+00  0.000000e+00
bigcom143        0.000000e+00  0.000000e+00
bigcom145        0.000000e+00  3.469447e-20
bigcom146        0.000000e+00  0.000000e+00
bigcom147        0.000000e+00  0.000000e+00
bigcom149        0.000000e+00  0.000000e+00
bigcom153        0.000000e+00  0.000000e+00
bigcom154        0.000000e+00  8.673617e-21
bigcom156        0.000000e+00  0.000000e+00
bigcom157        0.000000e+00  0.000000e+00
bigcom158        0.000000e+00  0.000000e+00
bigcom160        0.000000e+00  1.734723e-20
bigcom161        0.000000e+00  0.000000e+00
bigcom162        0.000000e+00  0.000000e+00
bigcom164        0.000000e+00  0.000000e+00
bigcom166        0.000000e+00  0.000000e+00
bigcom167        0.000000e+00  1.734723e-20
bigcom171        0.000000e+00  0.000000e+00
bigcom173        0.000000e+00  0.000000e+00
bigcom175        0.000000e+00  0.000000e+00
bigcom176        0.000000e+00  0.000000e+00
bigcom177        0.000000e+00  0.000000e+00
bigcom178        0.000000e+00  0.000000e+00
bigcom180        0.000000e+00  1.387779e-19
bigcom181        0.000000e+00  0.000000e+00
bigcom184        0.000000e+00  0.000000e+00
bigcom186        0.000000e+00  0.000000e+00
bigcom187        0.000000e+00  0.000000e+00
bigcom189        0.000000e+00  1.387779e-19
bigcom194        0.000000e+00  0.000000e+00
bigcom195        0.000000e+00  0.000000e+00
bigcom196        0.000000e+00  0.000000e+00
bigcom204        0.000000e+00  0.000000e+00
bigcom205        0.000000e+00  0.000000e+00
bigcom212        0.000000e+00  1.561251e-19
bigcom214        0.000000e+00  1.734723e-20
bigcom222        0.000000e+00  0.000000e+00
bigcom223        0.000000e+00  0.000000e+00
bigcom226        0.000000e+00  0.000000e+00
bigcom227        0.000000e+00  0.000000e+00
bigcom229        0.000000e+00  0.000000e+00
bigcom233        0.000000e+00  0.000000e+00
bigcom236        0.000000e+00  0.000000e+00
bigcom237        0.000000e+00  0.000000e+00
bigcom246        0.000000e+00  0.000000e+00
bigcom248        0.000000e+00  0.000000e+00
bigcom249        0.000000e+00  0.000000e+00
bigcom250        0.000000e+00  0.000000e+00
bigcom254        0.000000e+00  0.000000e+00
bigcom266        0.000000e+00  0.000000e+00
bigcom269        0.000000e+00  0.000000e+00
bigcom272        0.000000e+00  0.000000e+00
bigcom274        0.000000e+00  0.000000e+00
bigcom281        0.000000e+00  0.000000e+00
bigcom291        0.000000e+00  0.000000e+00
bigcom292        0.000000e+00  0.000000e+00
bigcom295        0.000000e+00  0.000000e+00
bigcom299        0.000000e+00  0.000000e+00
bigcom301        0.000000e+00  0.000000e+00
bigcom306        0.000000e+00  1.387779e-19
bigcom309        0.000000e+00  1.387779e-19
bigcom314        0.000000e+00  0.000000e+00
bigcom321        0.000000e+00  0.000000e+00
bigcom341        0.000000e+00  0.000000e+00
bigcom350        0.000000e+00  0.000000e+00
bigcom353        0.000000e+00  0.000000e+00
bigcom359        0.000000e+00  0.000000e+00
bigcom363        0.000000e+00  0.000000e+00
bigcom365        0.000000e+00  0.000000e+00
bigcom385        0.000000e+00  0.000000e+00
bigcom386        0.000000e+00  0.000000e+00
bigcom408        0.000000e+00  0.000000e+00
bigcom412        0.000000e+00  0.000000e+00
bigcom480        0.000000e+00  0.000000e+00
spin_vertex      5.761543e-04  2.526438e-01
membership_s1    3.276913e-05  1.429685e-01
membership_s3    0.000000e+00  1.734723e-20
membership_s4   -1.869605e-05  3.362448e-02
membership_s5    2.825409e-05  5.509940e-02
membership_s6    4.736001e-06  7.523279e-02
membership_s7    1.298365e-04  1.230744e-01
membership_s8   -3.041786e-05  2.933551e-01
membership_s9    0.000000e+00  0.000000e+00
membership_s11   0.000000e+00  0.000000e+00
membership_s12   0.000000e+00  0.000000e+00
membership_s14   0.000000e+00  0.000000e+00
membership_s15   4.837806e-05  7.723618e-02
membership_s16   0.000000e+00  0.000000e+00
membership_s17   0.000000e+00  1.734723e-20
membership_s18   0.000000e+00  0.000000e+00
membership_s20   0.000000e+00  0.000000e+00
membership_s21   1.353045e-05  1.810637e-01
membership_s22   0.000000e+00  0.000000e+00
membership_s24  -1.170802e-05  8.709364e-02
membership_s25   0.000000e+00  0.000000e+00
membership_s26   0.000000e+00  0.000000e+00
membership_s27   4.597488e-05  7.545958e-02
membership_s28   0.000000e+00  1.734723e-20
membership_s30   1.629584e-04  4.693865e-01
membership_s31   0.000000e+00  1.147872e-01
membership_s32  -8.339510e-06  9.792607e-02
membership_s33  -4.371791e-05  3.285140e-01
membership_s36   2.045557e-05  9.579203e-02
membership_s37   0.000000e+00  1.734723e-20
V1               2.136215e-03  8.804197e-01
V2               9.780056e-04  6.869972e-01
pdi              1.058267e-05  3.641449e-02
adhesion         5.725020e-03  6.881202e-01
cohesion         6.916793e-03  6.497330e-01
inner            2.471164e-03  6.845708e-01
outer            5.671451e-04  6.249669e-01
ioratio          5.007576e-03  1.187702e+00
comsize          1.272949e-03  6.453255e-01
[1] "Dataset: low_targets Model GLM, run: 7 of 10 2015-06-18 12:16:19"
[1] "glmnet variable coefficients"
                     [,1]          [,2]
(Intercept)     -5.021632 -1.979580e+01
graph0           0.000000  0.000000e+00
graph1           0.000000  0.000000e+00
graph2           0.000000 -7.118174e-02
graph3           0.000000 -1.234272e-05
graph4           0.000000 -5.317616e-09
graph5           0.000000  0.000000e+00
graph6           0.000000  0.000000e+00
graph7           0.000000  0.000000e+00
graph8           0.000000  5.222131e-02
graph9           0.000000  8.432024e-08
graph10          0.000000  0.000000e+00
graph11          0.000000 -6.513764e-11
graph12          0.000000  1.518165e-07
graph13          0.000000  0.000000e+00
graph14          0.000000  0.000000e+00
graph15          0.000000  1.487658e-05
graph16          0.000000  0.000000e+00
graph17          0.000000 -1.645276e-07
graph18          0.000000 -1.592171e-04
graph19          0.000000  2.162716e-05
graph20          0.000000  1.037805e-04
graph21          0.000000 -2.351970e-05
graph22          0.000000 -1.544011e-04
graph23          0.000000 -2.492458e-04
graph24          0.000000  3.060268e-04
graph25          0.000000 -4.572940e-03
graph26          0.000000  5.923525e-04
graph27          0.000000 -5.016305e-02
graph28          0.000000  2.927966e-02
graph29          0.000000 -3.068202e+00
orbit0           0.000000  0.000000e+00
orbit1           0.000000  0.000000e+00
orbit2           0.000000  2.213543e-07
orbit3           0.000000 -4.187338e-02
orbit4           0.000000 -1.762069e-05
orbit5           0.000000  3.185512e-05
orbit6           0.000000 -5.822860e-09
orbit7           0.000000  2.004270e-02
orbit8           0.000000  0.000000e+00
orbit9           0.000000  0.000000e+00
orbit10          0.000000 -3.000432e-07
orbit11          0.000000 -4.019582e-01
orbit12          0.000000  0.000000e+00
orbit13          0.000000 -4.361244e-01
orbit14          0.000000  1.289154e-01
orbit15          0.000000  7.301482e-08
orbit16          0.000000 -3.515557e-06
orbit17          0.000000  8.168650e-07
orbit18          0.000000  6.184037e-08
orbit19          0.000000  0.000000e+00
orbit20          0.000000  2.703981e-10
orbit21          0.000000  1.531010e-04
orbit22          0.000000 -6.969741e-11
orbit23          0.000000 -6.812092e-02
orbit24          0.000000  2.292677e-06
orbit25          0.000000 -6.429307e-06
orbit26          0.000000 -1.090589e-04
orbit27          0.000000 -3.395447e-05
orbit28          0.000000  2.053277e-05
orbit29          0.000000  9.998143e-05
orbit30          0.000000  9.427848e-04
orbit31          0.000000 -2.605963e-08
orbit32          0.000000  3.587790e-07
orbit33          0.000000  2.069680e-01
orbit34          0.000000  8.659528e-06
orbit35          0.000000  4.630068e-07
orbit36          0.000000  1.488531e-04
orbit37          0.000000 -1.081075e-05
orbit38          0.000000 -8.984282e-04
orbit39          0.000000 -1.059013e-05
orbit40          0.000000  0.000000e+00
orbit41          0.000000 -1.087707e-03
orbit42          0.000000 -7.857377e-01
orbit43          0.000000 -1.649883e-04
orbit44          0.000000 -8.969064e-01
orbit45          0.000000  2.580704e-05
orbit46          0.000000  2.497778e-05
orbit47          0.000000 -2.667825e-03
orbit48          0.000000 -4.957764e-04
orbit49          0.000000  1.262917e-04
orbit50          0.000000 -1.173920e-02
orbit51          0.000000  1.062173e-04
orbit52          0.000000 -8.921761e-04
orbit53          0.000000  6.310254e-03
orbit54          0.000000 -1.726105e-04
orbit55          0.000000  0.000000e+00
orbit56          0.000000 -1.968285e-04
orbit57          0.000000 -2.061507e-03
orbit58          0.000000 -1.871717e+00
orbit59          0.000000  5.363963e-04
orbit60          0.000000 -2.645099e-02
orbit61          0.000000  0.000000e+00
orbit62          0.000000 -4.884618e-03
orbit63          0.000000 -5.232519e-02
orbit64          0.000000  0.000000e+00
orbit65          0.000000 -8.306621e-04
orbit66          0.000000  2.413695e-02
orbit67          0.000000 -6.865300e-01
orbit68          0.000000 -4.885139e-02
orbit69          0.000000  0.000000e+00
orbit70          0.000000  1.984405e-02
orbit71          0.000000  1.863476e+00
orbit72          0.000000 -3.099504e+00
AP               0.000000  2.549081e-01
bet              0.000000 -1.088444e-05
ecc              0.000000 -1.380922e-01
eccrad           0.000000 -8.155560e-01
close            0.000000  1.672083e-03
constraint       0.000000 -2.127027e-01
coreness         0.000000  4.122133e-02
knn              0.000000  7.297320e-04
hubscore         0.000000  0.000000e+00
pagerank         0.000000 -1.726141e+00
trans            0.000000 -5.640128e-01
evcent           0.000000  0.000000e+00
first            0.000000  0.000000e+00
upto_second      0.000000  0.000000e+00
upto_third       0.000000  6.114566e-06
upto_fourth      0.000000  0.000000e+00
upto_fifth       0.000000 -2.684402e-05
upto_sixth       0.000000  1.106134e-03
second           0.000000  0.000000e+00
third            0.000000  1.687510e-05
fourth           0.000000 -3.693539e-06
fifth            0.000000 -2.562059e-05
sixth            0.000000  6.787725e-04
ratio1           0.000000  6.792775e-04
ratio2           0.000000 -2.161163e-04
ratio3           0.000000 -7.364580e-03
ratio4           0.000000  3.917912e-06
ratio5           0.000000 -2.390608e-01
ratio6           0.000000 -4.290246e-04
selfinter        0.000000  7.115940e-02
walktrap_vertex  0.000000 -4.105267e-01
bigcom1          0.000000 -4.714304e-01
bigcom2          0.000000 -9.361976e-01
bigcom3          0.000000 -1.438603e+00
bigcom4          0.000000  3.119701e-01
bigcom6          0.000000 -4.003128e-01
bigcom8          0.000000  3.470286e-01
bigcom9          0.000000 -1.112360e+00
bigcom11         0.000000 -1.067184e+00
bigcom13         0.000000 -9.994721e-01
bigcom15         0.000000 -5.686865e-01
bigcom16         0.000000 -3.637106e-01
bigcom21         0.000000 -1.439711e+00
bigcom22         0.000000  7.646590e-01
bigcom24         0.000000 -7.532809e-01
bigcom26         0.000000 -1.201744e+00
bigcom28         0.000000  5.078266e-01
bigcom30         0.000000 -1.196345e+00
bigcom31         0.000000 -9.092091e-01
bigcom32         0.000000 -5.023943e-01
bigcom33         0.000000 -4.641196e-01
bigcom34         0.000000 -6.738394e-01
bigcom36         0.000000 -5.522226e-01
bigcom37         0.000000 -1.743254e+00
bigcom38         0.000000 -1.398244e+00
bigcom39         0.000000 -7.081090e-01
bigcom40         0.000000 -5.165992e-01
bigcom43         0.000000 -8.500743e-01
bigcom44         0.000000  1.114205e+00
bigcom46         0.000000 -1.117543e+00
bigcom47         0.000000 -6.262209e-01
bigcom49         0.000000 -6.239081e-01
bigcom50         0.000000 -1.154408e+00
bigcom51         0.000000 -1.100487e+00
bigcom52         0.000000 -8.460390e-01
bigcom54         0.000000 -7.802477e-01
bigcom56         0.000000 -7.631179e-01
bigcom62         0.000000 -9.209464e-01
bigcom66         0.000000 -8.494486e-01
bigcom68         0.000000 -9.382368e-01
bigcom69         0.000000 -9.430047e-01
bigcom71         0.000000 -9.236214e-01
bigcom72         0.000000  3.158461e+00
bigcom73         0.000000 -3.709617e-01
bigcom74         0.000000 -6.202158e-01
bigcom75         0.000000 -3.875323e-01
bigcom76         0.000000 -1.143005e+00
bigcom77         0.000000  3.313024e+00
bigcom79         0.000000 -9.863309e-01
bigcom80         0.000000 -5.916606e-01
bigcom82         0.000000 -9.866650e-01
bigcom83         0.000000  0.000000e+00
bigcom84         0.000000 -8.440037e-01
bigcom85         0.000000 -9.115735e-01
bigcom87         0.000000 -7.710134e-01
bigcom89         0.000000 -1.124516e+00
bigcom91         0.000000 -7.413227e-01
bigcom92         0.000000 -1.126230e+00
bigcom93         0.000000  0.000000e+00
bigcom96         0.000000 -1.039819e+00
bigcom97         0.000000 -6.797480e-01
bigcom98         0.000000 -6.492090e-01
bigcom99         0.000000 -9.167418e-01
bigcom101        0.000000 -1.826491e+00
bigcom104        0.000000 -1.009258e+00
bigcom106        0.000000 -7.074126e-01
bigcom109        0.000000 -5.004859e-01
bigcom113        0.000000 -5.649307e-01
bigcom116        0.000000 -5.164002e-01
bigcom120        0.000000 -4.542385e-01
bigcom123        0.000000 -9.894143e-01
bigcom126        0.000000 -3.373311e-01
bigcom127        0.000000  0.000000e+00
bigcom137        0.000000 -8.438644e-01
bigcom139        0.000000 -4.940864e-01
bigcom140        0.000000 -8.005522e-01
bigcom143        0.000000 -7.415078e-01
bigcom145        0.000000  0.000000e+00
bigcom146        0.000000 -9.707293e-01
bigcom147        0.000000 -4.293473e-01
bigcom149        0.000000  0.000000e+00
bigcom153        0.000000 -6.182176e-01
bigcom154        0.000000 -1.268087e+00
bigcom156        0.000000 -9.855415e-01
bigcom157        0.000000  0.000000e+00
bigcom158        0.000000 -3.940732e-01
bigcom160        0.000000 -5.811810e-01
bigcom161        0.000000 -1.059916e-01
bigcom162        0.000000 -6.400671e-01
bigcom164        0.000000 -5.884531e-01
bigcom166        0.000000 -7.714481e-01
bigcom167        0.000000 -6.180902e-01
bigcom171        0.000000 -5.930665e-01
bigcom173        0.000000 -9.152680e-01
bigcom175        0.000000  0.000000e+00
bigcom176        0.000000 -1.326056e+00
bigcom177        0.000000 -6.947040e-01
bigcom178        0.000000 -8.720898e-01
bigcom180        0.000000 -1.918806e-01
bigcom181        0.000000 -6.825802e-01
bigcom184        0.000000 -3.112750e-01
bigcom186        0.000000 -5.905419e-01
bigcom187        0.000000 -9.415280e-01
bigcom189        0.000000 -1.078410e+00
bigcom194        0.000000 -3.579405e-01
bigcom195        0.000000 -5.750468e-01
bigcom196        0.000000 -6.070370e-01
bigcom204        0.000000 -4.896420e-01
bigcom205        0.000000  0.000000e+00
bigcom212        0.000000 -3.289546e-01
bigcom214        0.000000 -7.399279e-01
bigcom222        0.000000 -3.524576e-01
bigcom223        0.000000  0.000000e+00
bigcom226        0.000000  0.000000e+00
bigcom227        0.000000 -5.693162e-01
bigcom229        0.000000 -7.376205e-01
bigcom233        0.000000 -3.103878e-01
bigcom236        0.000000 -8.342141e-01
bigcom237        0.000000  0.000000e+00
bigcom246        0.000000 -5.309620e-01
bigcom248        0.000000 -2.584178e-01
bigcom249        0.000000 -2.560568e-01
bigcom250        0.000000 -4.263093e-02
bigcom254        0.000000 -4.554583e-01
bigcom266        0.000000 -7.852902e-01
bigcom269        0.000000 -8.501932e-01
bigcom272        0.000000 -7.478996e-01
bigcom274        0.000000 -2.933913e-01
bigcom281        0.000000 -3.878403e-01
bigcom291        0.000000 -3.740525e-01
bigcom292        0.000000 -5.043156e-01
bigcom295        0.000000  0.000000e+00
bigcom299        0.000000 -7.659988e-01
bigcom301        0.000000 -6.802084e-01
bigcom306        0.000000 -7.867198e-01
bigcom309        0.000000 -7.536857e-01
bigcom314        0.000000  0.000000e+00
bigcom321        0.000000 -8.565794e-01
bigcom341        0.000000 -1.989973e-02
bigcom350        0.000000 -4.912724e+00
bigcom353        0.000000 -1.019439e+00
bigcom359        0.000000 -3.486836e-01
bigcom363        0.000000 -1.988855e+00
bigcom365        0.000000  0.000000e+00
bigcom385        0.000000 -1.225553e+00
bigcom386        0.000000  0.000000e+00
bigcom408        0.000000 -5.175393e-01
bigcom412        0.000000 -7.811827e-01
bigcom480        0.000000 -3.558198e-01
spin_vertex      0.000000 -1.415831e-01
membership_s1    0.000000 -4.798239e-02
membership_s3    0.000000 -1.289697e+00
membership_s4    0.000000  2.552367e-01
membership_s5    0.000000 -6.822104e-02
membership_s6    0.000000  2.433489e-01
membership_s7    0.000000  4.869782e-02
membership_s8    0.000000  2.497466e+00
membership_s9    0.000000 -1.638593e+00
membership_s11   0.000000 -5.613371e-01
membership_s12   0.000000 -4.591933e-01
membership_s14   0.000000 -1.237198e+00
membership_s15   0.000000  7.265188e-02
membership_s16   0.000000 -7.490720e-01
membership_s17   0.000000 -7.928287e-01
membership_s18   0.000000 -1.077674e+00
membership_s20   0.000000 -5.026337e-01
membership_s21   0.000000  6.879508e-01
membership_s22   0.000000 -7.460289e-01
membership_s24   0.000000  2.243541e+00
membership_s25   0.000000 -6.048820e-01
membership_s26   0.000000 -7.168665e-01
membership_s27   0.000000  1.503882e-01
membership_s28   0.000000 -1.304333e+00
membership_s30   0.000000  4.042992e-01
membership_s31   0.000000  4.459313e-02
membership_s32   0.000000  2.892186e-01
membership_s33   0.000000  3.590016e+00
membership_s36   0.000000 -1.523138e-02
membership_s37   0.000000 -1.301694e+00
V1               0.000000  2.511539e+00
V2               0.000000 -4.807202e-01
pdi              0.000000 -9.138374e+02
adhesion         0.000000 -2.322755e-05
cohesion         0.000000  3.282914e-05
inner            0.000000 -2.521376e-05
outer            0.000000  0.000000e+00
ioratio          0.000000  3.625436e+00
comsize          0.000000  4.840586e-05
[1] "Dataset: low_targets Model GBM, run: 8 of 10 2015-06-18 12:17:17"
Iter   TrainDeviance   ValidDeviance   StepSize   Improve
     1        0.0827            -nan     0.0100    0.0001
     2        0.0818            -nan     0.0100    0.0002
     3        0.0812            -nan     0.0100   -0.0000
     4        0.0801            -nan     0.0100    0.0001
     5        0.0793            -nan     0.0100    0.0001
     6        0.0784            -nan     0.0100   -0.0000
     7        0.0780            -nan     0.0100   -0.0000
     8        0.0770            -nan     0.0100   -0.0000
     9        0.0764            -nan     0.0100   -0.0000
    10        0.0756            -nan     0.0100   -0.0000
    20        0.0703            -nan     0.0100   -0.0000
    40        0.0613            -nan     0.0100   -0.0000
    49        0.0582            -nan     0.0100   -0.0000

[1] "GBM variable coefficients"
                            var    rel.inf
orbit18                 orbit18 8.30067602
ioratio                 ioratio 7.78015193
V2                           V2 5.69390311
ratio6                   ratio6 4.84192647
ratio2                   ratio2 3.76430651
comsize                 comsize 3.51355947
V1                           V1 3.49804350
ratio3                   ratio3 3.46967409
pagerank               pagerank 2.71554083
graph6                   graph6 2.67895702
fourth                   fourth 2.51421644
bet                         bet 2.33491307
orbit66                 orbit66 2.26200331
graph19                 graph19 2.22601925
outer                     outer 2.17002583
graph14                 graph14 1.93436417
orbit36                 orbit36 1.75396346
knn                         knn 1.70719282
fifth                     fifth 1.69985316
adhesion               adhesion 1.66123635
cohesion               cohesion 1.60230268
ratio1                   ratio1 1.57902528
graph23                 graph23 1.26691420
upto_fifth           upto_fifth 1.14224975
graph12                 graph12 0.96477446
graph4                   graph4 0.95046043
membership_s24   membership_s24 0.92411820
orbit19                 orbit19 0.88248514
orbit27                 orbit27 0.87680350
graph20                 graph20 0.87479709
graph11                 graph11 0.80508823
spin_vertex         spin_vertex 0.80304573
orbit26                 orbit26 0.79266627
upto_fourth         upto_fourth 0.78982547
inner                     inner 0.76088972
membership_s7     membership_s7 0.73424390
ratio5                   ratio5 0.72139989
orbit21                 orbit21 0.70845028
orbit71                 orbit71 0.68562612
orbit28                 orbit28 0.62614006
orbit45                 orbit45 0.61572012
orbit16                 orbit16 0.56936470
constraint           constraint 0.56400151
orbit31                 orbit31 0.54682003
orbit5                   orbit5 0.51930955
bigcom4                 bigcom4 0.51876248
graph17                 graph17 0.47940926
walktrap_vertex walktrap_vertex 0.46878706
third                     third 0.46360513
orbit40                 orbit40 0.43448329
orbit17                 orbit17 0.42705060
graph3                   graph3 0.39260517
orbit38                 orbit38 0.38086198
ratio4                   ratio4 0.37659957
bigcom8                 bigcom8 0.36251449
graph16                 graph16 0.36073215
graph2                   graph2 0.36051272
orbit51                 orbit51 0.35299059
orbit30                 orbit30 0.35271402
graph15                 graph15 0.34094402
evcent                   evcent 0.32764531
orbit20                 orbit20 0.30847048
orbit32                 orbit32 0.30500120
orbit15                 orbit15 0.30205736
graph21                 graph21 0.28363920
graph5                   graph5 0.27518815
orbit46                 orbit46 0.26549959
orbit25                 orbit25 0.25942091
bigcom44               bigcom44 0.25692500
orbit35                 orbit35 0.25671961
orbit37                 orbit37 0.25468139
graph8                   graph8 0.24123904
orbit24                 orbit24 0.23473875
graph26                 graph26 0.22400532
orbit50                 orbit50 0.22117613
graph25                 graph25 0.20287365
orbit65                 orbit65 0.19363754
bigcom28               bigcom28 0.18945113
bigcom22               bigcom22 0.15507132
membership_s36   membership_s36 0.15153517
orbit52                 orbit52 0.11242657
orbit33                 orbit33 0.09122526
orbit29                 orbit29 0.08744217
close                     close 0.08488228
orbit12                 orbit12 0.08482010
orbit10                 orbit10 0.08304990
orbit23                 orbit23 0.08076096
graph9                   graph9 0.07576999
orbit70                 orbit70 0.07561844
membership_s5     membership_s5 0.07272901
graph28                 graph28 0.06915992
graph7                   graph7 0.05198106
graph10                 graph10 0.05006712
hubscore               hubscore 0.04240764
orbit64                 orbit64 0.03766954
coreness               coreness 0.02898000
orbit49                 orbit49 0.02329424
membership_s27   membership_s27 0.02232196
membership_s6     membership_s6 0.01679597
graph0                   graph0 0.00000000
graph1                   graph1 0.00000000
graph13                 graph13 0.00000000
graph18                 graph18 0.00000000
graph22                 graph22 0.00000000
graph24                 graph24 0.00000000
graph27                 graph27 0.00000000
graph29                 graph29 0.00000000
orbit0                   orbit0 0.00000000
orbit1                   orbit1 0.00000000
orbit2                   orbit2 0.00000000
orbit3                   orbit3 0.00000000
orbit4                   orbit4 0.00000000
orbit6                   orbit6 0.00000000
orbit7                   orbit7 0.00000000
orbit8                   orbit8 0.00000000
orbit9                   orbit9 0.00000000
orbit11                 orbit11 0.00000000
orbit13                 orbit13 0.00000000
orbit14                 orbit14 0.00000000
orbit22                 orbit22 0.00000000
orbit34                 orbit34 0.00000000
orbit39                 orbit39 0.00000000
orbit41                 orbit41 0.00000000
orbit42                 orbit42 0.00000000
orbit43                 orbit43 0.00000000
orbit44                 orbit44 0.00000000
orbit47                 orbit47 0.00000000
orbit48                 orbit48 0.00000000
orbit53                 orbit53 0.00000000
orbit54                 orbit54 0.00000000
orbit55                 orbit55 0.00000000
orbit56                 orbit56 0.00000000
orbit57                 orbit57 0.00000000
orbit58                 orbit58 0.00000000
orbit59                 orbit59 0.00000000
orbit60                 orbit60 0.00000000
orbit61                 orbit61 0.00000000
orbit62                 orbit62 0.00000000
orbit63                 orbit63 0.00000000
orbit67                 orbit67 0.00000000
orbit68                 orbit68 0.00000000
orbit69                 orbit69 0.00000000
orbit72                 orbit72 0.00000000
AP                           AP 0.00000000
ecc                         ecc 0.00000000
eccrad                   eccrad 0.00000000
trans                     trans 0.00000000
first                     first 0.00000000
upto_second         upto_second 0.00000000
upto_third           upto_third 0.00000000
upto_sixth           upto_sixth 0.00000000
second                   second 0.00000000
sixth                     sixth 0.00000000
selfinter             selfinter 0.00000000
bigcom1                 bigcom1 0.00000000
bigcom2                 bigcom2 0.00000000
bigcom3                 bigcom3 0.00000000
bigcom6                 bigcom6 0.00000000
bigcom9                 bigcom9 0.00000000
bigcom11               bigcom11 0.00000000
bigcom13               bigcom13 0.00000000
bigcom15               bigcom15 0.00000000
bigcom16               bigcom16 0.00000000
bigcom21               bigcom21 0.00000000
bigcom24               bigcom24 0.00000000
bigcom26               bigcom26 0.00000000
bigcom30               bigcom30 0.00000000
bigcom31               bigcom31 0.00000000
bigcom32               bigcom32 0.00000000
bigcom33               bigcom33 0.00000000
bigcom34               bigcom34 0.00000000
bigcom36               bigcom36 0.00000000
bigcom37               bigcom37 0.00000000
bigcom38               bigcom38 0.00000000
bigcom39               bigcom39 0.00000000
bigcom40               bigcom40 0.00000000
bigcom43               bigcom43 0.00000000
bigcom46               bigcom46 0.00000000
bigcom47               bigcom47 0.00000000
bigcom49               bigcom49 0.00000000
bigcom50               bigcom50 0.00000000
bigcom51               bigcom51 0.00000000
bigcom52               bigcom52 0.00000000
bigcom54               bigcom54 0.00000000
bigcom56               bigcom56 0.00000000
bigcom62               bigcom62 0.00000000
bigcom66               bigcom66 0.00000000
bigcom68               bigcom68 0.00000000
bigcom69               bigcom69 0.00000000
bigcom71               bigcom71 0.00000000
bigcom72               bigcom72 0.00000000
bigcom73               bigcom73 0.00000000
bigcom74               bigcom74 0.00000000
bigcom75               bigcom75 0.00000000
bigcom76               bigcom76 0.00000000
bigcom77               bigcom77 0.00000000
bigcom79               bigcom79 0.00000000
bigcom80               bigcom80 0.00000000
bigcom82               bigcom82 0.00000000
bigcom83               bigcom83 0.00000000
bigcom84               bigcom84 0.00000000
bigcom85               bigcom85 0.00000000
bigcom87               bigcom87 0.00000000
bigcom89               bigcom89 0.00000000
bigcom91               bigcom91 0.00000000
bigcom92               bigcom92 0.00000000
bigcom93               bigcom93 0.00000000
bigcom96               bigcom96 0.00000000
bigcom97               bigcom97 0.00000000
bigcom98               bigcom98 0.00000000
bigcom99               bigcom99 0.00000000
bigcom101             bigcom101 0.00000000
bigcom104             bigcom104 0.00000000
bigcom106             bigcom106 0.00000000
bigcom109             bigcom109 0.00000000
bigcom113             bigcom113 0.00000000
bigcom116             bigcom116 0.00000000
bigcom120             bigcom120 0.00000000
bigcom123             bigcom123 0.00000000
bigcom126             bigcom126 0.00000000
bigcom127             bigcom127 0.00000000
bigcom137             bigcom137 0.00000000
bigcom139             bigcom139 0.00000000
bigcom140             bigcom140 0.00000000
bigcom143             bigcom143 0.00000000
bigcom145             bigcom145 0.00000000
bigcom146             bigcom146 0.00000000
bigcom147             bigcom147 0.00000000
bigcom149             bigcom149 0.00000000
bigcom153             bigcom153 0.00000000
bigcom154             bigcom154 0.00000000
bigcom156             bigcom156 0.00000000
bigcom157             bigcom157 0.00000000
bigcom158             bigcom158 0.00000000
bigcom160             bigcom160 0.00000000
bigcom161             bigcom161 0.00000000
bigcom162             bigcom162 0.00000000
bigcom164             bigcom164 0.00000000
bigcom166             bigcom166 0.00000000
bigcom167             bigcom167 0.00000000
bigcom171             bigcom171 0.00000000
bigcom173             bigcom173 0.00000000
bigcom175             bigcom175 0.00000000
bigcom176             bigcom176 0.00000000
bigcom177             bigcom177 0.00000000
bigcom178             bigcom178 0.00000000
bigcom180             bigcom180 0.00000000
bigcom181             bigcom181 0.00000000
bigcom184             bigcom184 0.00000000
bigcom186             bigcom186 0.00000000
bigcom187             bigcom187 0.00000000
bigcom189             bigcom189 0.00000000
bigcom194             bigcom194 0.00000000
bigcom195             bigcom195 0.00000000
bigcom196             bigcom196 0.00000000
bigcom204             bigcom204 0.00000000
bigcom205             bigcom205 0.00000000
bigcom212             bigcom212 0.00000000
bigcom214             bigcom214 0.00000000
bigcom222             bigcom222 0.00000000
bigcom223             bigcom223 0.00000000
bigcom226             bigcom226 0.00000000
bigcom227             bigcom227 0.00000000
bigcom229             bigcom229 0.00000000
bigcom233             bigcom233 0.00000000
bigcom236             bigcom236 0.00000000
bigcom237             bigcom237 0.00000000
bigcom246             bigcom246 0.00000000
bigcom248             bigcom248 0.00000000
bigcom249             bigcom249 0.00000000
bigcom250             bigcom250 0.00000000
bigcom254             bigcom254 0.00000000
bigcom266             bigcom266 0.00000000
bigcom269             bigcom269 0.00000000
bigcom272             bigcom272 0.00000000
bigcom274             bigcom274 0.00000000
bigcom281             bigcom281 0.00000000
bigcom291             bigcom291 0.00000000
bigcom292             bigcom292 0.00000000
bigcom295             bigcom295 0.00000000
bigcom299             bigcom299 0.00000000
bigcom301             bigcom301 0.00000000
bigcom306             bigcom306 0.00000000
bigcom309             bigcom309 0.00000000
bigcom314             bigcom314 0.00000000
bigcom321             bigcom321 0.00000000
bigcom341             bigcom341 0.00000000
bigcom350             bigcom350 0.00000000
bigcom353             bigcom353 0.00000000
bigcom359             bigcom359 0.00000000
bigcom363             bigcom363 0.00000000
bigcom365             bigcom365 0.00000000
bigcom385             bigcom385 0.00000000
bigcom386             bigcom386 0.00000000
bigcom408             bigcom408 0.00000000
bigcom412             bigcom412 0.00000000
bigcom480             bigcom480 0.00000000
membership_s1     membership_s1 0.00000000
membership_s3     membership_s3 0.00000000
membership_s4     membership_s4 0.00000000
membership_s8     membership_s8 0.00000000
membership_s9     membership_s9 0.00000000
membership_s11   membership_s11 0.00000000
membership_s12   membership_s12 0.00000000
membership_s14   membership_s14 0.00000000
membership_s15   membership_s15 0.00000000
membership_s16   membership_s16 0.00000000
membership_s17   membership_s17 0.00000000
membership_s18   membership_s18 0.00000000
membership_s20   membership_s20 0.00000000
membership_s21   membership_s21 0.00000000
membership_s22   membership_s22 0.00000000
membership_s25   membership_s25 0.00000000
membership_s26   membership_s26 0.00000000
membership_s28   membership_s28 0.00000000
membership_s30   membership_s30 0.00000000
membership_s31   membership_s31 0.00000000
membership_s32   membership_s32 0.00000000
membership_s33   membership_s33 0.00000000
membership_s37   membership_s37 0.00000000
pdi                         pdi 0.00000000
[1] "Dataset: low_targets Model RF, run: 8 of 10 2015-06-18 12:17:43"
     |      Out-of-bag   |
Tree |      MSE  %Var(y) |
   1 |  0.01083   154.29 |
   2 |  0.01331   189.54 |
   3 |  0.01133   161.36 |
   4 |  0.01129   160.78 |
   5 |  0.01117   159.05 |
   6 |  0.01107   157.72 |
   7 |  0.01064   151.49 |
   8 |  0.00989   140.84 |
   9 | 0.009361   133.32 |
  10 | 0.009507   135.39 |
  11 | 0.009201   131.04 |
  12 |  0.00904   128.75 |
  13 | 0.008907   126.85 |
  14 | 0.008823   125.65 |
  15 | 0.008712   124.07 |
  16 | 0.008749   124.60 |
  17 | 0.008656   123.28 |
  18 | 0.008628   122.88 |
  19 | 0.008566   122.00 |
  20 | 0.008507   121.15 |
  21 | 0.008452   120.37 |
  22 | 0.008436   120.14 |
  23 | 0.008418   119.88 |
  24 | 0.008409   119.76 |
  25 | 0.008371   119.22 |
  26 | 0.008331   118.65 |
  27 | 0.008319   118.48 |
  28 |   0.0083   118.20 |
  29 | 0.008221   117.08 |
  30 | 0.008191   116.66 |
  31 | 0.008154   116.12 |
  32 | 0.008134   115.84 |
  33 | 0.008088   115.19 |
  34 | 0.008086   115.15 |
  35 | 0.008082   115.11 |
  36 | 0.008068   114.91 |
  37 | 0.008072   114.96 |
  38 | 0.008051   114.66 |
  39 | 0.008084   115.13 |
  40 | 0.008078   115.05 |
  41 | 0.008042   114.53 |
  42 |  0.00804   114.50 |
  43 | 0.008032   114.39 |
  44 | 0.008003   113.97 |
  45 | 0.007989   113.78 |
  46 | 0.007981   113.67 |
  47 |  0.00799   113.79 |
  48 | 0.007978   113.62 |
  49 |  0.00798   113.65 |
  50 | 0.007993   113.83 |
  51 | 0.007992   113.82 |
  52 | 0.007987   113.75 |
  53 | 0.007975   113.58 |
  54 | 0.007966   113.44 |
  55 | 0.007962   113.39 |
  56 | 0.007956   113.31 |
  57 | 0.007961   113.38 |
  58 | 0.007963   113.41 |
  59 | 0.007955   113.29 |
  60 | 0.007946   113.17 |
  61 | 0.007953   113.27 |
  62 | 0.007954   113.27 |
  63 | 0.007952   113.25 |
  64 | 0.007933   112.98 |
  65 | 0.007924   112.86 |
  66 | 0.007914   112.71 |
  67 | 0.007882   112.25 |
  68 | 0.007871   112.10 |
  69 | 0.007883   112.27 |
  70 |  0.00788   112.22 |
  71 | 0.007865   112.01 |
  72 | 0.007855   111.87 |
  73 |  0.00785   111.80 |
  74 | 0.007847   111.75 |
  75 | 0.007835   111.59 |
  76 | 0.007833   111.56 |
  77 | 0.007833   111.55 |
  78 | 0.007842   111.68 |
  79 | 0.007837   111.61 |
  80 | 0.007824   111.43 |
  81 | 0.007812   111.26 |
  82 |  0.00781   111.23 |
  83 | 0.007798   111.06 |
  84 | 0.007788   110.92 |
  85 | 0.007772   110.68 |
  86 | 0.007761   110.52 |
  87 |  0.00776   110.52 |
  88 | 0.007762   110.55 |
  89 | 0.007761   110.53 |
  90 | 0.007762   110.54 |
  91 | 0.007772   110.68 |
  92 | 0.007757   110.47 |
  93 | 0.007757   110.48 |
  94 | 0.007754   110.43 |
  95 | 0.007751   110.39 |
  96 |  0.00776   110.51 |
  97 | 0.007761   110.52 |
  98 |  0.00775   110.37 |
  99 | 0.007754   110.43 |
 100 | 0.007745   110.31 |
[1] "Random Forest variable coefficients"
                      %IncMSE IncNodePurity
graph5           3.831186e-04  5.885614e-02
graph6           2.837093e-03  3.554334e-01
graph7           9.648319e-05  2.943435e-02
graph8           5.020575e-05  1.645600e-02
graph9           3.375277e-04  2.756764e-01
graph10          4.867879e-03  3.242800e-01
graph11          1.116897e-03  2.350933e-01
graph12          6.700422e-03  4.450388e-01
graph13          1.605826e-03  2.089640e-01
graph14          3.807314e-03  2.459458e-01
graph15          2.043389e-03  2.822521e-01
graph16          5.686972e-04  1.610481e-01
graph17          4.282958e-03  2.234440e-01
graph18          5.840741e-04  1.493559e-02
graph19          2.589982e-03  3.135971e-01
graph20          8.873373e-04  1.131959e-01
graph21          1.332917e-03  2.243983e-01
graph22          3.041247e-05  2.118641e-02
graph23          9.832613e-04  1.135910e-01
graph24          5.858024e-04  6.882038e-02
graph25          9.006211e-05  8.742834e-02
graph26          1.180020e-04  4.385607e-02
graph27          0.000000e+00  2.970714e-19
graph28          2.991404e-05  2.547291e-02
graph29          0.000000e+00  1.387779e-19
orbit0           3.273174e-04  1.461411e-01
orbit1           7.421883e-04  1.483720e-01
orbit2           4.797506e-05  7.416813e-02
orbit3           2.177700e-06  4.411765e-03
orbit4           2.208281e-03  1.990807e-01
orbit5           2.378898e-03  2.315250e-01
orbit6           1.914803e-03  4.148940e-01
orbit7           3.023758e-05  1.531877e-03
orbit8           7.768450e-04  5.701855e-02
orbit9           2.986261e-03  1.632538e-01
orbit10          1.267453e-03  7.252561e-02
orbit11          8.605852e-06  7.795699e-04
orbit12          1.335692e-05  1.832328e-02
orbit13          0.000000e+00  1.431147e-19
orbit14          1.316886e-05  9.397777e-03
orbit15          1.079673e-03  1.696875e-01
orbit16          7.041018e-04  4.031712e-01
orbit17          1.686438e-03  1.680839e-01
orbit18          3.495797e-03  9.401050e-01
orbit19          8.058673e-04  1.234097e-01
orbit20          1.040658e-03  2.011161e-01
orbit21          5.045820e-04  1.306442e-01
orbit22          1.930985e-03  2.452050e-01
orbit23         -7.137194e-05  1.151443e-01
orbit24          5.125441e-03  3.723262e-01
orbit25          1.653020e-03  1.133748e-01
orbit26          2.476883e-03  4.098199e-02
orbit27          1.524894e-03  2.234585e-01
orbit28          1.302100e-03  2.250431e-01
orbit29          1.166421e-04  3.848819e-02
orbit30         -4.719906e-06  2.683079e-02
orbit31          4.632694e-04  2.271773e-01
orbit32          1.414919e-03  8.168646e-02
orbit33          3.017426e-06  3.180411e-02
orbit34          3.067952e-03  2.477109e-01
orbit35          5.224156e-03  2.629122e-01
orbit36          1.478097e-03  2.291586e-01
orbit37          3.263172e-04  4.500082e-02
orbit38          3.887752e-04  1.086203e-01
orbit39          1.632379e-03  1.270400e-01
orbit40          1.504125e-04  5.845337e-02
orbit41          0.000000e+00  9.540979e-20
orbit42          0.000000e+00  0.000000e+00
orbit43          4.630461e-04  6.505462e-02
orbit44          0.000000e+00  1.387779e-19
orbit45          1.951553e-03  2.330992e-01
orbit46          3.230245e-04  1.291240e-01
orbit47          2.265838e-04  1.310741e-01
orbit48          0.000000e+00  1.428571e-02
orbit49          7.894348e-04  4.152956e-02
orbit50          1.891374e-04  4.635811e-02
orbit51          1.759180e-04  1.342491e-01
orbit52          8.442802e-04  6.386098e-02
orbit53          1.245055e-05  1.091987e-02
orbit54          1.613805e-04  3.349760e-02
orbit55          0.000000e+00  0.000000e+00
orbit56          1.540833e-03  5.245516e-02
orbit57          2.223931e-04  5.515327e-02
orbit58          0.000000e+00  1.084202e-21
orbit59          1.857362e-03  6.442246e-02
orbit60          0.000000e+00  1.333333e-02
orbit61          0.000000e+00  0.000000e+00
orbit62          4.373649e-04  4.441587e-02
orbit63          0.000000e+00  2.059984e-20
orbit64          0.000000e+00  1.664250e-19
orbit65          1.306800e-05  3.919941e-02
orbit66          6.907210e-04  2.010197e-01
orbit67          0.000000e+00  0.000000e+00
orbit68          3.478279e-05  3.761905e-02
orbit69          0.000000e+00  0.000000e+00
orbit70          1.030589e-04  4.363538e-02
orbit71          3.055718e-05  1.707381e-02
orbit72          0.000000e+00  0.000000e+00
AP               7.050889e-06  3.137924e-02
bet              1.791219e-03  5.791210e-01
ecc              3.771663e-05  3.101493e-02
eccrad           5.746599e-05  2.780166e-02
close            3.488334e-03  2.560598e-01
constraint       1.150962e-03  2.418901e-01
coreness         8.777406e-05  6.557657e-02
knn              2.093729e-03  4.301932e-01
hubscore         9.633318e-04  2.374255e-01
pagerank         3.167346e-03  7.888606e-01
trans            2.085935e-05  1.431007e-01
evcent           3.983641e-04  6.930742e-02
first            2.654002e-05  3.356793e-02
upto_second      6.176342e-04  2.056602e-01
upto_third       4.129629e-04  2.029400e-01
upto_fourth      5.426430e-04  3.335196e-01
upto_fifth       1.034289e-03  2.670391e-01
upto_sixth       1.342277e-03  1.943762e-01
second           5.011472e-04  2.862732e-01
third            2.749514e-03  3.226041e-01
fourth           1.731971e-03  8.084843e-01
fifth            4.663462e-04  4.567773e-01
sixth            1.710647e-03  3.809955e-01
ratio1           1.246029e-03  4.576890e-01
ratio2           1.534036e-03  6.265550e-01
ratio3           1.286268e-03  4.317217e-01
ratio4           3.451342e-03  4.006885e-01
ratio5           4.325209e-04  5.067864e-01
ratio6           3.704599e-03  7.800907e-01
selfinter        2.321689e-05  2.505232e-01
walktrap_vertex  3.801774e-04  7.152558e-02
bigcom1         -8.977392e-06  9.079176e-02
bigcom2          0.000000e+00  1.387779e-19
bigcom3          0.000000e+00  0.000000e+00
bigcom4          3.018692e-04  9.023212e-02
bigcom6          0.000000e+00  1.387779e-19
bigcom8          4.510733e-04  5.368862e-02
bigcom9          0.000000e+00  0.000000e+00
bigcom11         0.000000e+00  0.000000e+00
bigcom13         0.000000e+00  0.000000e+00
bigcom15         0.000000e+00  0.000000e+00
bigcom16         0.000000e+00  0.000000e+00
bigcom21         0.000000e+00  5.421011e-22
bigcom22         2.910705e-05  4.601700e-02
bigcom24         0.000000e+00  0.000000e+00
bigcom26         0.000000e+00  0.000000e+00
bigcom28         7.043645e-05  6.762269e-02
bigcom30         0.000000e+00  6.938894e-20
bigcom31         0.000000e+00  0.000000e+00
bigcom32         0.000000e+00  0.000000e+00
bigcom33         0.000000e+00  2.775558e-19
bigcom34         0.000000e+00  0.000000e+00
bigcom36         0.000000e+00  0.000000e+00
bigcom37         0.000000e+00  1.387779e-19
bigcom38         0.000000e+00  0.000000e+00
bigcom39         0.000000e+00  0.000000e+00
bigcom40         4.358907e-06  1.839781e-02
bigcom43         0.000000e+00  0.000000e+00
bigcom44         6.438537e-06  9.323272e-02
bigcom46         0.000000e+00  6.938894e-20
bigcom47         0.000000e+00  0.000000e+00
bigcom49         0.000000e+00  0.000000e+00
bigcom50         0.000000e+00  0.000000e+00
bigcom51         0.000000e+00  1.387779e-19
bigcom52         0.000000e+00  6.938894e-20
bigcom54         0.000000e+00  0.000000e+00
bigcom56         0.000000e+00  0.000000e+00
bigcom62         0.000000e+00  0.000000e+00
bigcom66         0.000000e+00  0.000000e+00
bigcom68         0.000000e+00  1.387779e-19
bigcom69         0.000000e+00  0.000000e+00
bigcom71         0.000000e+00  0.000000e+00
bigcom72        -2.959800e-05  2.730927e-01
bigcom73         0.000000e+00  1.387779e-19
bigcom74         0.000000e+00  0.000000e+00
bigcom75         0.000000e+00  0.000000e+00
bigcom76         0.000000e+00  1.387779e-19
bigcom77        -8.978031e-06  2.455266e-01
bigcom79         0.000000e+00  5.421011e-22
bigcom80         0.000000e+00  0.000000e+00
bigcom82         0.000000e+00  0.000000e+00
bigcom83         0.000000e+00  1.387779e-19
bigcom84         0.000000e+00  0.000000e+00
bigcom85         0.000000e+00  0.000000e+00
bigcom87         0.000000e+00  0.000000e+00
bigcom89         0.000000e+00  0.000000e+00
bigcom91         0.000000e+00  0.000000e+00
bigcom92         0.000000e+00  0.000000e+00
bigcom93         0.000000e+00  0.000000e+00
bigcom96         0.000000e+00  0.000000e+00
bigcom97         0.000000e+00  1.387779e-19
bigcom98         0.000000e+00  0.000000e+00
bigcom99         0.000000e+00  0.000000e+00
bigcom101        0.000000e+00  0.000000e+00
bigcom104        0.000000e+00  0.000000e+00
bigcom106        0.000000e+00  0.000000e+00
bigcom109        0.000000e+00  0.000000e+00
bigcom113        0.000000e+00  0.000000e+00
bigcom116        0.000000e+00  6.938894e-20
bigcom120        0.000000e+00  6.938894e-20
bigcom123        0.000000e+00  0.000000e+00
bigcom126        0.000000e+00  0.000000e+00
bigcom127        0.000000e+00  1.084202e-21
bigcom137        0.000000e+00  0.000000e+00
bigcom139        0.000000e+00  0.000000e+00
bigcom140        0.000000e+00  0.000000e+00
bigcom143        0.000000e+00  1.387779e-19
bigcom145        0.000000e+00  0.000000e+00
bigcom146        0.000000e+00  0.000000e+00
bigcom147        0.000000e+00  0.000000e+00
bigcom149        0.000000e+00  0.000000e+00
bigcom153        0.000000e+00  0.000000e+00
bigcom154        0.000000e+00  5.421011e-22
bigcom156        0.000000e+00  0.000000e+00
bigcom157        0.000000e+00  0.000000e+00
bigcom158        0.000000e+00  0.000000e+00
bigcom160        0.000000e+00  0.000000e+00
bigcom161        0.000000e+00  0.000000e+00
bigcom162        0.000000e+00  0.000000e+00
bigcom164        0.000000e+00  0.000000e+00
bigcom166        0.000000e+00  1.387779e-19
bigcom167        0.000000e+00  0.000000e+00
bigcom171        0.000000e+00  6.938894e-20
bigcom173        0.000000e+00  0.000000e+00
bigcom175        0.000000e+00  0.000000e+00
bigcom176        0.000000e+00  0.000000e+00
bigcom177        0.000000e+00  0.000000e+00
bigcom178        0.000000e+00  0.000000e+00
bigcom180        0.000000e+00  1.387779e-19
bigcom181        0.000000e+00  0.000000e+00
bigcom184        0.000000e+00  0.000000e+00
bigcom186        0.000000e+00  0.000000e+00
bigcom187        0.000000e+00  6.938894e-20
bigcom189        0.000000e+00  0.000000e+00
bigcom194        0.000000e+00  1.084202e-21
bigcom195        0.000000e+00  1.387779e-19
bigcom196        0.000000e+00  1.387779e-19
bigcom204        0.000000e+00  0.000000e+00
bigcom205        0.000000e+00  0.000000e+00
bigcom212        0.000000e+00  0.000000e+00
bigcom214        0.000000e+00  1.734723e-20
bigcom222        0.000000e+00  0.000000e+00
bigcom223        0.000000e+00  0.000000e+00
bigcom226        0.000000e+00  0.000000e+00
bigcom227        0.000000e+00  0.000000e+00
bigcom229        0.000000e+00  1.734723e-20
bigcom233        0.000000e+00  2.081668e-19
bigcom236        0.000000e+00  0.000000e+00
bigcom237        0.000000e+00  0.000000e+00
bigcom246        0.000000e+00  0.000000e+00
bigcom248        0.000000e+00  0.000000e+00
bigcom249        0.000000e+00  1.387779e-19
bigcom250        0.000000e+00  0.000000e+00
bigcom254        0.000000e+00  0.000000e+00
bigcom266        0.000000e+00  0.000000e+00
bigcom269        0.000000e+00  0.000000e+00
bigcom272        0.000000e+00  0.000000e+00
bigcom274        0.000000e+00  0.000000e+00
bigcom281        0.000000e+00  0.000000e+00
bigcom291        0.000000e+00  0.000000e+00
bigcom292        0.000000e+00  0.000000e+00
bigcom295        0.000000e+00  6.938894e-20
bigcom299        0.000000e+00  0.000000e+00
bigcom301        0.000000e+00  5.421011e-22
bigcom306        0.000000e+00  2.081668e-19
bigcom309        0.000000e+00  0.000000e+00
bigcom314        0.000000e+00  0.000000e+00
bigcom321        0.000000e+00  0.000000e+00
bigcom341        0.000000e+00  0.000000e+00
bigcom350        0.000000e+00  0.000000e+00
bigcom353        0.000000e+00  2.775558e-19
bigcom359        0.000000e+00  1.387779e-19
bigcom363        0.000000e+00  0.000000e+00
bigcom365        0.000000e+00  0.000000e+00
bigcom385        0.000000e+00  1.387779e-19
bigcom386        0.000000e+00  0.000000e+00
bigcom408        0.000000e+00  0.000000e+00
bigcom412        0.000000e+00  0.000000e+00
bigcom480        0.000000e+00  0.000000e+00
spin_vertex      5.799844e-04  3.401233e-01
membership_s1    1.805288e-05  1.372103e-01
membership_s3    0.000000e+00  1.084202e-21
membership_s4    9.667040e-06  1.095585e-02
membership_s5    1.106881e-05  3.607430e-02
membership_s6    1.233835e-06  4.095679e-03
membership_s7    1.212391e-04  1.589394e-01
membership_s8    1.656208e-05  3.329871e-01
membership_s9    0.000000e+00  0.000000e+00
membership_s11   0.000000e+00  0.000000e+00
membership_s12   0.000000e+00  6.938894e-20
membership_s14   0.000000e+00  0.000000e+00
membership_s15   5.476070e-05  1.454150e-01
membership_s16   0.000000e+00  0.000000e+00
membership_s17   0.000000e+00  0.000000e+00
membership_s18   0.000000e+00  1.084202e-21
membership_s20   0.000000e+00  5.421011e-22
membership_s21   2.263523e-05  2.966208e-01
membership_s22   0.000000e+00  1.734723e-20
membership_s24  -3.821175e-05  1.155874e-01
membership_s25   0.000000e+00  1.387779e-19
membership_s26   0.000000e+00  0.000000e+00
membership_s27   1.575680e-05  1.961101e-01
membership_s28   0.000000e+00  6.938894e-20
membership_s30   2.506133e-04  3.141604e-01
membership_s31  -2.231920e-06  4.800869e-02
membership_s32  -1.625159e-05  1.074248e-01
membership_s33  -7.824613e-06  6.053985e-01
membership_s36   1.474046e-04  6.880221e-02
membership_s37   0.000000e+00  1.084202e-21
V1               3.134404e-03  9.976459e-01
V2               6.309295e-04  7.810667e-01
pdi              9.559977e-06  5.906870e-03
adhesion         1.298452e-02  1.322645e+00
cohesion         1.060547e-02  1.100937e+00
inner            2.169562e-03  6.085541e-01
outer            2.527633e-03  7.338877e-01
ioratio          3.806357e-03  1.007703e+00
comsize          7.108698e-04  7.250910e-01
[1] "Dataset: low_targets Model GLM, run: 8 of 10 2015-06-18 12:18:54"
[1] "glmnet variable coefficients"
                    [,1]          [,2]
(Intercept)     -4.94456 -1.965577e+01
graph0           0.00000  2.703528e-03
graph1           0.00000  0.000000e+00
graph2           0.00000 -2.218095e-02
graph3           0.00000 -2.673048e-05
graph4           0.00000  0.000000e+00
graph5           0.00000  3.946037e-04
graph6           0.00000 -5.395090e-05
graph7           0.00000  0.000000e+00
graph8           0.00000 -1.432308e-01
graph9           0.00000  9.635082e-09
graph10          0.00000  0.000000e+00
graph11          0.00000  2.162651e-11
graph12          0.00000  3.062476e-07
graph13          0.00000 -3.583358e-08
graph14          0.00000 -2.613174e-09
graph15          0.00000  6.261581e-04
graph16          0.00000  0.000000e+00
graph17          0.00000 -1.753147e-06
graph18          0.00000 -7.518759e-05
graph19          0.00000  1.220610e-05
graph20          0.00000  9.905188e-05
graph21          0.00000 -2.139633e-04
graph22          0.00000 -4.098872e-04
graph23          0.00000 -2.727998e-04
graph24          0.00000  2.466373e-04
graph25          0.00000 -3.534890e-03
graph26          0.00000  4.860133e-03
graph27          0.00000 -9.570280e-02
graph28          0.00000  4.839194e-02
graph29          0.00000 -4.776025e+00
orbit0           0.00000  1.812581e-03
orbit1           0.00000  0.000000e+00
orbit2           0.00000  1.330182e-02
orbit3           0.00000 -1.307049e-02
orbit4           0.00000 -3.197879e-05
orbit5           0.00000  5.689155e-05
orbit6           0.00000  0.000000e+00
orbit7           0.00000  2.198579e-02
orbit8           0.00000  2.101257e-04
orbit9           0.00000 -1.092180e-04
orbit10          0.00000  0.000000e+00
orbit11          0.00000 -3.289713e-01
orbit12          0.00000  6.305429e-04
orbit13          0.00000 -4.613045e-01
orbit14          0.00000 -1.398141e-02
orbit15          0.00000  2.732537e-07
orbit16          0.00000 -5.276316e-06
orbit17          0.00000 -1.748314e-06
orbit18          0.00000  4.079226e-08
orbit19          0.00000  0.000000e+00
orbit20          0.00000  4.540081e-08
orbit21          0.00000  8.956740e-05
orbit22          0.00000  2.749367e-11
orbit23          0.00000 -2.292712e-02
orbit24          0.00000  2.151718e-06
orbit25          0.00000 -6.172472e-06
orbit26          0.00000 -1.721520e-04
orbit27          0.00000 -4.951679e-05
orbit28          0.00000  1.361926e-05
orbit29          0.00000  9.440334e-05
orbit30          0.00000  7.625230e-04
orbit31          0.00000 -2.617992e-08
orbit32          0.00000  2.880307e-07
orbit33          0.00000  3.319038e-01
orbit34          0.00000  6.088111e-04
orbit35          0.00000  3.303662e-06
orbit36          0.00000  1.659271e-04
orbit37          0.00000 -7.600596e-06
orbit38          0.00000 -1.596597e-03
orbit39          0.00000 -8.460740e-06
orbit40          0.00000  0.000000e+00
orbit41          0.00000 -1.263832e-03
orbit42          0.00000 -8.878758e-01
orbit43          0.00000 -9.665526e-05
orbit44          0.00000 -1.046929e+00
orbit45          0.00000  2.359577e-05
orbit46          0.00000  0.000000e+00
orbit47          0.00000 -9.850138e-03
orbit48          0.00000 -6.920639e-04
orbit49          0.00000  1.192155e-04
orbit50          0.00000 -1.410413e-02
orbit51          0.00000 -6.662500e-07
orbit52          0.00000 -4.128356e-04
orbit53          0.00000  8.003521e-04
orbit54          0.00000 -3.937004e-04
orbit55          0.00000 -8.827607e-04
orbit56          0.00000 -2.131062e-04
orbit57          0.00000 -3.464796e-03
orbit58          0.00000 -1.433681e+00
orbit59          0.00000  4.440532e-04
orbit60          0.00000 -3.222450e-02
orbit61          0.00000  0.000000e+00
orbit62          0.00000 -4.247038e-03
orbit63          0.00000 -6.518883e-02
orbit64          0.00000  3.554588e-05
orbit65          0.00000  2.783484e-03
orbit66          0.00000  3.974662e-02
orbit67          0.00000 -8.028445e-01
orbit68          0.00000 -9.427056e-02
orbit69          0.00000  0.000000e+00
orbit70          0.00000  3.303965e-02
orbit71          0.00000  2.646717e+00
orbit72          0.00000 -4.848558e+00
AP               0.00000  7.778213e-01
bet              0.00000 -1.262374e-05
ecc              0.00000  2.850468e-02
eccrad           0.00000  1.320072e-01
close            0.00000  3.536573e+00
constraint       0.00000  3.823598e-03
coreness         0.00000  6.725743e-02
knn              0.00000  2.150373e-04
hubscore         0.00000  0.000000e+00
pagerank         0.00000 -2.153812e+00
trans            0.00000 -4.765184e-01
evcent           0.00000  0.000000e+00
first            0.00000  1.454811e-03
upto_second      0.00000  0.000000e+00
upto_third       0.00000  4.494964e-05
upto_fourth      0.00000 -1.834312e-06
upto_fifth       0.00000  0.000000e+00
upto_sixth       0.00000  1.116112e-03
second           0.00000  0.000000e+00
third            0.00000  8.466919e-05
fourth           0.00000 -8.591822e-05
fifth            0.00000 -7.946762e-06
sixth            0.00000  5.231782e-04
ratio1           0.00000  9.721063e-05
ratio2           0.00000 -3.558413e-04
ratio3           0.00000 -1.188823e-02
ratio4           0.00000  1.029432e-03
ratio5           0.00000  0.000000e+00
ratio6           0.00000 -3.511295e-04
selfinter        0.00000 -2.719560e-01
walktrap_vertex  0.00000 -5.680855e-02
bigcom1          0.00000 -5.382370e-01
bigcom2          0.00000 -1.094903e+00
bigcom3          0.00000 -1.681950e+00
bigcom4          0.00000  2.366355e-02
bigcom6          0.00000 -7.937091e-01
bigcom8          0.00000  1.446969e-01
bigcom9          0.00000 -1.484280e+00
bigcom11         0.00000 -1.291606e+00
bigcom13         0.00000 -1.148954e+00
bigcom15         0.00000 -8.113068e-01
bigcom16         0.00000 -1.031358e+00
bigcom21         0.00000 -2.090440e+00
bigcom22         0.00000  5.540289e-01
bigcom24         0.00000 -1.066310e+00
bigcom26         0.00000 -1.532923e+00
bigcom28         0.00000  4.000954e-01
bigcom30         0.00000 -1.664391e+00
bigcom31         0.00000 -3.393133e-01
bigcom32         0.00000 -8.783365e-01
bigcom33         0.00000 -5.861607e-01
bigcom34         0.00000 -5.521168e-01
bigcom36         0.00000 -1.069040e+00
bigcom37         0.00000 -2.421426e+00
bigcom38         0.00000 -1.294711e+00
bigcom39         0.00000 -1.011597e+00
bigcom40         0.00000 -9.365420e-01
bigcom43         0.00000 -1.257827e+00
bigcom44         0.00000  7.049721e-01
bigcom46         0.00000 -1.173833e+00
bigcom47         0.00000 -8.988833e-01
bigcom49         0.00000 -6.865017e-01
bigcom50         0.00000 -1.406616e+00
bigcom51         0.00000 -1.100759e+00
bigcom52         0.00000 -1.166362e+00
bigcom54         0.00000 -9.578200e-01
bigcom56         0.00000 -1.144979e+00
bigcom62         0.00000 -1.253106e+00
bigcom66         0.00000 -1.122099e+00
bigcom68         0.00000 -1.123934e+00
bigcom69         0.00000 -1.274974e+00
bigcom71         0.00000 -1.100597e+00
bigcom72         0.00000  2.702834e+00
bigcom73         0.00000 -7.324154e-01
bigcom74         0.00000 -8.692099e-01
bigcom75         0.00000 -6.408072e-01
bigcom76         0.00000 -6.674419e-01
bigcom77         0.00000  2.911058e+00
bigcom79         0.00000 -1.422235e+00
bigcom80         0.00000 -8.742404e-01
bigcom82         0.00000 -1.067538e+00
bigcom83         0.00000  0.000000e+00
bigcom84         0.00000 -1.079942e+00
bigcom85         0.00000 -1.266073e+00
bigcom87         0.00000 -9.182759e-01
bigcom89         0.00000 -1.280211e+00
bigcom91         0.00000 -1.172918e+00
bigcom92         0.00000 -1.358726e+00
bigcom93         0.00000  0.000000e+00
bigcom96         0.00000 -1.285983e+00
bigcom97         0.00000 -1.008517e+00
bigcom98         0.00000 -1.058042e+00
bigcom99         0.00000 -1.218170e+00
bigcom101        0.00000 -2.411041e+00
bigcom104        0.00000 -1.255362e+00
bigcom106        0.00000 -1.067880e+00
bigcom109        0.00000 -8.384651e-01
bigcom113        0.00000 -8.624680e-01
bigcom116        0.00000 -8.656811e-01
bigcom120        0.00000 -9.230226e-01
bigcom123        0.00000 -1.321156e+00
bigcom126        0.00000 -3.922800e-01
bigcom127        0.00000  0.000000e+00
bigcom137        0.00000 -1.048173e+00
bigcom139        0.00000 -6.801963e-01
bigcom140        0.00000 -9.194339e-01
bigcom143        0.00000 -8.668068e-01
bigcom145        0.00000 -3.371272e-01
bigcom146        0.00000 -6.841773e-01
bigcom147        0.00000 -7.256409e-01
bigcom149        0.00000  0.000000e+00
bigcom153        0.00000 -8.111574e-01
bigcom154        0.00000 -1.686497e+00
bigcom156        0.00000 -1.108678e+00
bigcom157        0.00000  0.000000e+00
bigcom158        0.00000 -5.882455e-01
bigcom160        0.00000 -8.173184e-01
bigcom161        0.00000 -3.005025e-01
bigcom162        0.00000 -8.771311e-01
bigcom164        0.00000 -7.413849e-01
bigcom166        0.00000 -1.052878e+00
bigcom167        0.00000 -9.758712e-01
bigcom171        0.00000 -9.329825e-01
bigcom173        0.00000 -1.128008e+00
bigcom175        0.00000  0.000000e+00
bigcom176        0.00000 -1.680156e+00
bigcom177        0.00000 -9.414849e-01
bigcom178        0.00000 -9.870600e-01
bigcom180        0.00000 -3.242442e-01
bigcom181        0.00000 -9.535386e-01
bigcom184        0.00000 -2.729760e-01
bigcom186        0.00000 -7.477109e-01
bigcom187        0.00000 -1.090785e+00
bigcom189        0.00000 -1.317611e+00
bigcom194        0.00000 -9.031873e-01
bigcom195        0.00000 -8.500284e-01
bigcom196        0.00000 -1.009854e+00
bigcom204        0.00000 -8.183407e-01
bigcom205        0.00000  0.000000e+00
bigcom212        0.00000 -5.960847e-01
bigcom214        0.00000 -1.017781e+00
bigcom222        0.00000 -7.854434e-01
bigcom223        0.00000  0.000000e+00
bigcom226        0.00000 -4.490485e-01
bigcom227        0.00000 -7.492025e-01
bigcom229        0.00000 -9.319942e-01
bigcom233        0.00000 -3.995366e-01
bigcom236        0.00000 -9.820258e-01
bigcom237        0.00000  0.000000e+00
bigcom246        0.00000 -7.409299e-01
bigcom248        0.00000 -4.462486e-01
bigcom249        0.00000 -5.424626e-01
bigcom250        0.00000 -1.270612e-01
bigcom254        0.00000 -5.738297e-01
bigcom266        0.00000 -1.303081e+00
bigcom269        0.00000 -1.263522e+00
bigcom272        0.00000 -1.071203e+00
bigcom274        0.00000 -4.987621e-01
bigcom281        0.00000 -8.867370e-01
bigcom291        0.00000 -6.371830e-01
bigcom292        0.00000 -5.964165e-01
bigcom295        0.00000 -6.787295e-01
bigcom299        0.00000 -3.694112e-01
bigcom301        0.00000 -8.681027e-01
bigcom306        0.00000 -9.831910e-01
bigcom309        0.00000 -1.011453e+00
bigcom314        0.00000 -6.981653e-02
bigcom321        0.00000 -1.210439e+00
bigcom341        0.00000 -3.993413e-01
bigcom350        0.00000 -6.721713e+00
bigcom353        0.00000 -1.719806e+00
bigcom359        0.00000 -5.304930e-01
bigcom363        0.00000 -2.437570e+00
bigcom365        0.00000 -1.592183e-01
bigcom385        0.00000 -1.041518e+00
bigcom386        0.00000 -6.359607e-01
bigcom408        0.00000 -5.973185e-01
bigcom412        0.00000 -1.120150e+00
bigcom480        0.00000 -5.131878e-01
spin_vertex      0.00000 -1.315852e-01
membership_s1    0.00000 -5.245305e-03
membership_s3    0.00000 -1.581243e+00
membership_s4    0.00000  1.675687e-01
membership_s5    0.00000 -7.594385e-02
membership_s6    0.00000  1.284843e-01
membership_s7    0.00000  1.826522e-01
membership_s8    0.00000  2.594675e+00
membership_s9    0.00000 -1.886566e+00
membership_s11   0.00000 -8.953695e-01
membership_s12   0.00000 -5.711904e-01
membership_s14   0.00000 -1.730470e+00
membership_s15   0.00000  2.165184e-01
membership_s16   0.00000 -1.083620e+00
membership_s17   0.00000 -8.786509e-01
membership_s18   0.00000 -1.139108e+00
membership_s20   0.00000 -7.254698e-01
membership_s21   0.00000  3.599969e-01
membership_s22   0.00000 -9.138550e-01
membership_s24   0.00000  2.414633e+00
membership_s25   0.00000 -8.525557e-01
membership_s26   0.00000 -8.751983e-01
membership_s27   0.00000  4.222342e-01
membership_s28   0.00000 -1.471906e+00
membership_s30   0.00000  4.705993e-01
membership_s31   0.00000  6.361492e-02
membership_s32   0.00000  5.979244e-01
membership_s33   0.00000  4.005418e+00
membership_s36   0.00000  3.735902e-01
membership_s37   0.00000 -1.439989e+00
V1               0.00000  4.994408e-01
V2               0.00000 -1.998823e+00
pdi              0.00000 -1.795475e+03
adhesion         0.00000 -6.399486e-05
cohesion         0.00000  8.955688e-05
inner            0.00000 -1.009887e-04
outer            0.00000 -1.233103e-05
ioratio          0.00000  3.253117e-01
comsize          0.00000 -8.530957e-05
[1] "Dataset: low_targets Model GBM, run: 9 of 10 2015-06-18 12:19:53"
Iter   TrainDeviance   ValidDeviance   StepSize   Improve
     1        0.0811            -nan     0.0100    0.0001
     2        0.0799            -nan     0.0100   -0.0000
     3        0.0792            -nan     0.0100   -0.0000
     4        0.0786            -nan     0.0100    0.0001
     5        0.0779            -nan     0.0100   -0.0000
     6        0.0769            -nan     0.0100   -0.0001
     7        0.0762            -nan     0.0100   -0.0001
     8        0.0755            -nan     0.0100   -0.0000
     9        0.0742            -nan     0.0100   -0.0001
    10        0.0738            -nan     0.0100   -0.0000
    20        0.0677            -nan     0.0100   -0.0000
    40        0.0584            -nan     0.0100   -0.0000
    49        0.0554            -nan     0.0100   -0.0000

[1] "GBM variable coefficients"
                            var    rel.inf
orbit18                 orbit18 7.57509102
ioratio                 ioratio 7.20406789
ratio2                   ratio2 5.42477497
pagerank               pagerank 5.26023803
bet                         bet 4.82926082
V2                           V2 4.17465142
outer                     outer 3.68670199
inner                     inner 3.48748048
V1                           V1 3.43098430
comsize                 comsize 3.17793820
orbit36                 orbit36 2.42280073
fourth                   fourth 2.32413879
ratio6                   ratio6 2.18065215
graph12                 graph12 1.90914946
knn                         knn 1.89341580
graph6                   graph6 1.87046335
ratio3                   ratio3 1.73991304
orbit20                 orbit20 1.61884387
orbit66                 orbit66 1.58623858
ratio5                   ratio5 1.58471821
graph19                 graph19 1.42475772
fifth                     fifth 1.40535047
orbit38                 orbit38 1.24059560
orbit17                 orbit17 1.20144192
graph10                 graph10 1.10033899
membership_s24   membership_s24 1.02702916
orbit5                   orbit5 1.01780806
orbit45                 orbit45 0.98353151
graph4                   graph4 0.98003413
orbit28                 orbit28 0.94230302
adhesion               adhesion 0.88730188
graph5                   graph5 0.87535196
spin_vertex         spin_vertex 0.82255183
orbit71                 orbit71 0.73119984
ratio1                   ratio1 0.70510598
graph1                   graph1 0.69663052
ratio4                   ratio4 0.68684022
graph11                 graph11 0.67902307
graph21                 graph21 0.67018984
graph9                   graph9 0.66386685
cohesion               cohesion 0.64036164
graph13                 graph13 0.56054438
graph15                 graph15 0.54714991
orbit16                 orbit16 0.53519121
orbit39                 orbit39 0.52064372
graph20                 graph20 0.48961774
constraint           constraint 0.46864362
graph14                 graph14 0.45897340
orbit51                 orbit51 0.45011294
bigcom8                 bigcom8 0.44201811
graph28                 graph28 0.41813341
third                     third 0.37353763
graph2                   graph2 0.37238672
orbit32                 orbit32 0.35161385
graph25                 graph25 0.34007267
graph16                 graph16 0.32285793
orbit50                 orbit50 0.31334097
orbit46                 orbit46 0.30790315
bigcom4                 bigcom4 0.30518254
orbit65                 orbit65 0.28549921
bigcom44               bigcom44 0.28306955
close                     close 0.26624400
orbit26                 orbit26 0.26336530
sixth                     sixth 0.25901301
upto_third           upto_third 0.25711423
upto_fourth         upto_fourth 0.25398070
orbit57                 orbit57 0.24310566
orbit62                 orbit62 0.24284970
graph23                 graph23 0.23747337
bigcom22               bigcom22 0.21979784
orbit31                 orbit31 0.21124350
orbit37                 orbit37 0.18704091
membership_s21   membership_s21 0.18565750
membership_s1     membership_s1 0.15702452
orbit30                 orbit30 0.15701206
orbit21                 orbit21 0.15539896
graph17                 graph17 0.15156406
upto_fifth           upto_fifth 0.14358911
graph8                   graph8 0.13904905
orbit49                 orbit49 0.11614310
graph18                 graph18 0.08515105
graph24                 graph24 0.08159171
orbit11                 orbit11 0.07962026
graph3                   graph3 0.07674873
graph7                   graph7 0.07674053
AP                           AP 0.07446715
membership_s32   membership_s32 0.07286307
membership_s31   membership_s31 0.07222556
orbit12                 orbit12 0.06850132
membership_s27   membership_s27 0.06172861
orbit15                 orbit15 0.06055299
orbit29                 orbit29 0.05767732
orbit7                   orbit7 0.05552894
orbit48                 orbit48 0.05543766
orbit19                 orbit19 0.05367710
walktrap_vertex walktrap_vertex 0.04974906
orbit24                 orbit24 0.04401551
selfinter             selfinter 0.04093381
orbit33                 orbit33 0.02784051
membership_s6     membership_s6 0.02669368
orbit9                   orbit9 0.02195893
graph0                   graph0 0.00000000
graph22                 graph22 0.00000000
graph26                 graph26 0.00000000
graph27                 graph27 0.00000000
graph29                 graph29 0.00000000
orbit0                   orbit0 0.00000000
orbit1                   orbit1 0.00000000
orbit2                   orbit2 0.00000000
orbit3                   orbit3 0.00000000
orbit4                   orbit4 0.00000000
orbit6                   orbit6 0.00000000
orbit8                   orbit8 0.00000000
orbit10                 orbit10 0.00000000
orbit13                 orbit13 0.00000000
orbit14                 orbit14 0.00000000
orbit22                 orbit22 0.00000000
orbit23                 orbit23 0.00000000
orbit25                 orbit25 0.00000000
orbit27                 orbit27 0.00000000
orbit34                 orbit34 0.00000000
orbit35                 orbit35 0.00000000
orbit40                 orbit40 0.00000000
orbit41                 orbit41 0.00000000
orbit42                 orbit42 0.00000000
orbit43                 orbit43 0.00000000
orbit44                 orbit44 0.00000000
orbit47                 orbit47 0.00000000
orbit52                 orbit52 0.00000000
orbit53                 orbit53 0.00000000
orbit54                 orbit54 0.00000000
orbit55                 orbit55 0.00000000
orbit56                 orbit56 0.00000000
orbit58                 orbit58 0.00000000
orbit59                 orbit59 0.00000000
orbit60                 orbit60 0.00000000
orbit61                 orbit61 0.00000000
orbit63                 orbit63 0.00000000
orbit64                 orbit64 0.00000000
orbit67                 orbit67 0.00000000
orbit68                 orbit68 0.00000000
orbit69                 orbit69 0.00000000
orbit70                 orbit70 0.00000000
orbit72                 orbit72 0.00000000
ecc                         ecc 0.00000000
eccrad                   eccrad 0.00000000
coreness               coreness 0.00000000
hubscore               hubscore 0.00000000
trans                     trans 0.00000000
evcent                   evcent 0.00000000
first                     first 0.00000000
upto_second         upto_second 0.00000000
upto_sixth           upto_sixth 0.00000000
second                   second 0.00000000
bigcom1                 bigcom1 0.00000000
bigcom2                 bigcom2 0.00000000
bigcom3                 bigcom3 0.00000000
bigcom6                 bigcom6 0.00000000
bigcom9                 bigcom9 0.00000000
bigcom11               bigcom11 0.00000000
bigcom13               bigcom13 0.00000000
bigcom15               bigcom15 0.00000000
bigcom16               bigcom16 0.00000000
bigcom21               bigcom21 0.00000000
bigcom24               bigcom24 0.00000000
bigcom26               bigcom26 0.00000000
bigcom28               bigcom28 0.00000000
bigcom30               bigcom30 0.00000000
bigcom31               bigcom31 0.00000000
bigcom32               bigcom32 0.00000000
bigcom33               bigcom33 0.00000000
bigcom34               bigcom34 0.00000000
bigcom36               bigcom36 0.00000000
bigcom37               bigcom37 0.00000000
bigcom38               bigcom38 0.00000000
bigcom39               bigcom39 0.00000000
bigcom40               bigcom40 0.00000000
bigcom43               bigcom43 0.00000000
bigcom46               bigcom46 0.00000000
bigcom47               bigcom47 0.00000000
bigcom49               bigcom49 0.00000000
bigcom50               bigcom50 0.00000000
bigcom51               bigcom51 0.00000000
bigcom52               bigcom52 0.00000000
bigcom54               bigcom54 0.00000000
bigcom56               bigcom56 0.00000000
bigcom62               bigcom62 0.00000000
bigcom66               bigcom66 0.00000000
bigcom68               bigcom68 0.00000000
bigcom69               bigcom69 0.00000000
bigcom71               bigcom71 0.00000000
bigcom72               bigcom72 0.00000000
bigcom73               bigcom73 0.00000000
bigcom74               bigcom74 0.00000000
bigcom75               bigcom75 0.00000000
bigcom76               bigcom76 0.00000000
bigcom77               bigcom77 0.00000000
bigcom79               bigcom79 0.00000000
bigcom80               bigcom80 0.00000000
bigcom82               bigcom82 0.00000000
bigcom83               bigcom83 0.00000000
bigcom84               bigcom84 0.00000000
bigcom85               bigcom85 0.00000000
bigcom87               bigcom87 0.00000000
bigcom89               bigcom89 0.00000000
bigcom91               bigcom91 0.00000000
bigcom92               bigcom92 0.00000000
bigcom93               bigcom93 0.00000000
bigcom96               bigcom96 0.00000000
bigcom97               bigcom97 0.00000000
bigcom98               bigcom98 0.00000000
bigcom99               bigcom99 0.00000000
bigcom101             bigcom101 0.00000000
bigcom104             bigcom104 0.00000000
bigcom106             bigcom106 0.00000000
bigcom109             bigcom109 0.00000000
bigcom113             bigcom113 0.00000000
bigcom116             bigcom116 0.00000000
bigcom120             bigcom120 0.00000000
bigcom123             bigcom123 0.00000000
bigcom126             bigcom126 0.00000000
bigcom127             bigcom127 0.00000000
bigcom137             bigcom137 0.00000000
bigcom139             bigcom139 0.00000000
bigcom140             bigcom140 0.00000000
bigcom143             bigcom143 0.00000000
bigcom145             bigcom145 0.00000000
bigcom146             bigcom146 0.00000000
bigcom147             bigcom147 0.00000000
bigcom149             bigcom149 0.00000000
bigcom153             bigcom153 0.00000000
bigcom154             bigcom154 0.00000000
bigcom156             bigcom156 0.00000000
bigcom157             bigcom157 0.00000000
bigcom158             bigcom158 0.00000000
bigcom160             bigcom160 0.00000000
bigcom161             bigcom161 0.00000000
bigcom162             bigcom162 0.00000000
bigcom164             bigcom164 0.00000000
bigcom166             bigcom166 0.00000000
bigcom167             bigcom167 0.00000000
bigcom171             bigcom171 0.00000000
bigcom173             bigcom173 0.00000000
bigcom175             bigcom175 0.00000000
bigcom176             bigcom176 0.00000000
bigcom177             bigcom177 0.00000000
bigcom178             bigcom178 0.00000000
bigcom180             bigcom180 0.00000000
bigcom181             bigcom181 0.00000000
bigcom184             bigcom184 0.00000000
bigcom186             bigcom186 0.00000000
bigcom187             bigcom187 0.00000000
bigcom189             bigcom189 0.00000000
bigcom194             bigcom194 0.00000000
bigcom195             bigcom195 0.00000000
bigcom196             bigcom196 0.00000000
bigcom204             bigcom204 0.00000000
bigcom205             bigcom205 0.00000000
bigcom212             bigcom212 0.00000000
bigcom214             bigcom214 0.00000000
bigcom222             bigcom222 0.00000000
bigcom223             bigcom223 0.00000000
bigcom226             bigcom226 0.00000000
bigcom227             bigcom227 0.00000000
bigcom229             bigcom229 0.00000000
bigcom233             bigcom233 0.00000000
bigcom236             bigcom236 0.00000000
bigcom237             bigcom237 0.00000000
bigcom246             bigcom246 0.00000000
bigcom248             bigcom248 0.00000000
bigcom249             bigcom249 0.00000000
bigcom250             bigcom250 0.00000000
bigcom254             bigcom254 0.00000000
bigcom266             bigcom266 0.00000000
bigcom269             bigcom269 0.00000000
bigcom272             bigcom272 0.00000000
bigcom274             bigcom274 0.00000000
bigcom281             bigcom281 0.00000000
bigcom291             bigcom291 0.00000000
bigcom292             bigcom292 0.00000000
bigcom295             bigcom295 0.00000000
bigcom299             bigcom299 0.00000000
bigcom301             bigcom301 0.00000000
bigcom306             bigcom306 0.00000000
bigcom309             bigcom309 0.00000000
bigcom314             bigcom314 0.00000000
bigcom321             bigcom321 0.00000000
bigcom341             bigcom341 0.00000000
bigcom350             bigcom350 0.00000000
bigcom353             bigcom353 0.00000000
bigcom359             bigcom359 0.00000000
bigcom363             bigcom363 0.00000000
bigcom365             bigcom365 0.00000000
bigcom385             bigcom385 0.00000000
bigcom386             bigcom386 0.00000000
bigcom408             bigcom408 0.00000000
bigcom412             bigcom412 0.00000000
bigcom480             bigcom480 0.00000000
membership_s3     membership_s3 0.00000000
membership_s4     membership_s4 0.00000000
membership_s5     membership_s5 0.00000000
membership_s7     membership_s7 0.00000000
membership_s8     membership_s8 0.00000000
membership_s9     membership_s9 0.00000000
membership_s11   membership_s11 0.00000000
membership_s12   membership_s12 0.00000000
membership_s14   membership_s14 0.00000000
membership_s15   membership_s15 0.00000000
membership_s16   membership_s16 0.00000000
membership_s17   membership_s17 0.00000000
membership_s18   membership_s18 0.00000000
membership_s20   membership_s20 0.00000000
membership_s22   membership_s22 0.00000000
membership_s25   membership_s25 0.00000000
membership_s26   membership_s26 0.00000000
membership_s28   membership_s28 0.00000000
membership_s30   membership_s30 0.00000000
membership_s33   membership_s33 0.00000000
membership_s36   membership_s36 0.00000000
membership_s37   membership_s37 0.00000000
pdi                         pdi 0.00000000
[1] "Dataset: low_targets Model RF, run: 9 of 10 2015-06-18 12:20:19"
     |      Out-of-bag   |
Tree |      MSE  %Var(y) |
   1 |  0.01295   189.27 |
   2 |  0.01257   183.68 |
   3 |  0.01194   174.48 |
   4 |   0.0122   178.28 |
   5 |   0.0117   170.89 |
   6 |  0.01041   152.16 |
   7 | 0.009889   144.51 |
   8 | 0.009738   142.29 |
   9 | 0.009345   136.55 |
  10 | 0.009091   132.84 |
  11 | 0.008943   130.67 |
  12 | 0.008839   129.16 |
  13 | 0.008712   127.30 |
  14 | 0.008631   126.13 |
  15 | 0.008523   124.55 |
  16 | 0.008416   122.98 |
  17 | 0.008321   121.60 |
  18 | 0.008258   120.67 |
  19 |  0.00814   118.94 |
  20 | 0.008141   118.96 |
  21 | 0.008095   118.28 |
  22 |  0.00813   118.80 |
  23 | 0.008119   118.64 |
  24 | 0.008083   118.12 |
  25 |  0.00801   117.04 |
  26 |  0.00799   116.76 |
  27 | 0.008006   116.98 |
  28 |  0.00798   116.60 |
  29 | 0.007969   116.45 |
  30 |  0.00792   115.73 |
  31 | 0.007903   115.48 |
  32 | 0.007883   115.19 |
  33 | 0.007842   114.60 |
  34 | 0.007849   114.69 |
  35 | 0.007846   114.65 |
  36 | 0.007839   114.55 |
  37 | 0.007799   113.97 |
  38 | 0.007784   113.74 |
  39 | 0.007772   113.56 |
  40 | 0.007751   113.26 |
  41 | 0.007744   113.15 |
  42 | 0.007762   113.43 |
  43 |  0.00775   113.25 |
  44 | 0.007741   113.11 |
  45 |  0.00775   113.24 |
  46 | 0.007748   113.21 |
  47 | 0.007768   113.50 |
  48 | 0.007784   113.74 |
  49 | 0.007799   113.96 |
  50 | 0.007792   113.86 |
  51 | 0.007791   113.84 |
  52 | 0.007788   113.81 |
  53 | 0.007789   113.81 |
  54 | 0.007792   113.86 |
  55 | 0.007787   113.78 |
  56 | 0.007788   113.79 |
  57 | 0.007789   113.82 |
  58 | 0.007776   113.63 |
  59 | 0.007787   113.79 |
  60 | 0.007792   113.85 |
  61 |   0.0078   113.98 |
  62 | 0.007792   113.87 |
  63 | 0.007799   113.97 |
  64 | 0.007806   114.06 |
  65 | 0.007793   113.88 |
  66 | 0.007787   113.79 |
  67 | 0.007787   113.78 |
  68 | 0.007799   113.96 |
  69 | 0.007805   114.05 |
  70 | 0.007809   114.11 |
  71 | 0.007801   113.99 |
  72 | 0.007817   114.23 |
  73 | 0.007807   114.08 |
  74 | 0.007793   113.88 |
  75 | 0.007796   113.92 |
  76 | 0.007785   113.76 |
  77 | 0.007778   113.66 |
  78 | 0.007775   113.60 |
  79 | 0.007756   113.34 |
  80 | 0.007754   113.30 |
  81 | 0.007748   113.22 |
  82 | 0.007737   113.05 |
  83 | 0.007724   112.86 |
  84 | 0.007724   112.87 |
  85 | 0.007731   112.97 |
  86 | 0.007742   113.13 |
  87 | 0.007722   112.84 |
  88 | 0.007704   112.57 |
  89 | 0.007712   112.68 |
  90 | 0.007703   112.57 |
  91 | 0.007697   112.47 |
  92 | 0.007695   112.44 |
  93 | 0.007688   112.34 |
  94 | 0.007683   112.26 |
  95 | 0.007678   112.19 |
  96 | 0.007677   112.18 |
  97 | 0.007677   112.18 |
  98 | 0.007681   112.24 |
  99 | 0.007681   112.23 |
 100 | 0.007678   112.20 |
[1] "Random Forest variable coefficients"
                      %IncMSE IncNodePurity
graph5           1.498412e-04  4.862194e-02
graph6           2.179824e-03  3.271150e-01
graph7           4.792713e-05  3.791664e-02
graph8           6.527831e-05  4.168369e-03
graph9           2.070085e-04  1.528259e-01
graph10          1.374237e-03  3.165631e-01
graph11          1.820122e-03  3.436955e-01
graph12          3.834292e-03  3.906830e-01
graph13          1.902474e-03  2.875669e-01
graph14          1.886870e-03  3.181918e-01
graph15          7.590334e-03  3.776148e-01
graph16          2.984571e-03  2.361594e-01
graph17          5.421009e-04  1.824433e-01
graph18          6.522070e-05  9.558800e-03
graph19          1.211718e-03  2.185597e-01
graph20          3.519877e-04  4.819896e-02
graph21          6.939555e-04  1.583990e-01
graph22          4.368720e-06  1.108880e-02
graph23          3.725767e-04  8.515018e-02
graph24          6.198152e-04  7.590739e-02
graph25          3.050668e-04  1.693250e-01
graph26          9.650521e-05  8.081744e-03
graph27          0.000000e+00  1.843144e-20
graph28          2.645465e-05  1.230311e-02
graph29          0.000000e+00  0.000000e+00
orbit0           1.811239e-05  3.805731e-02
orbit1           1.063643e-03  1.653894e-01
orbit2           4.044229e-05  9.874480e-02
orbit3           0.000000e+00  1.843144e-20
orbit4           3.238817e-03  1.317478e-01
orbit5           1.986965e-03  3.516118e-01
orbit6           8.736915e-04  1.408404e-01
orbit7           4.935018e-05  3.522019e-02
orbit8           3.368609e-04  1.076242e-01
orbit9           3.136379e-04  2.325606e-01
orbit10          3.604618e-04  4.818414e-02
orbit11         -5.130274e-06  3.440934e-02
orbit12          3.157653e-05  1.652143e-02
orbit13          0.000000e+00  5.204170e-20
orbit14          0.000000e+00  1.564923e-03
orbit15          3.874081e-04  1.748837e-01
orbit16          1.147645e-03  3.046182e-01
orbit17          2.648784e-03  2.053484e-01
orbit18          2.199717e-03  1.018759e+00
orbit19          1.021416e-03  2.102941e-01
orbit20          9.785221e-04  3.024858e-01
orbit21          1.270380e-03  2.216863e-01
orbit22          2.827823e-03  1.969614e-01
orbit23          6.990243e-05  2.390484e-02
orbit24          2.854032e-03  3.177719e-01
orbit25          1.397245e-03  1.443944e-01
orbit26          2.119131e-03  7.422613e-02
orbit27          1.088011e-03  2.196876e-01
orbit28          5.339893e-03  2.147489e-01
orbit29          4.351159e-05  6.354919e-02
orbit30         -4.334634e-06  2.584752e-02
orbit31          1.355998e-03  1.627242e-01
orbit32          1.544404e-03  1.438563e-01
orbit33          1.309850e-07  3.660850e-02
orbit34          5.309090e-03  2.138596e-01
orbit35          4.224906e-03  2.024467e-01
orbit36          1.335657e-03  1.723225e-01
orbit37          3.141655e-04  1.261689e-01
orbit38          2.087120e-03  1.669643e-01
orbit39          7.359777e-04  2.030520e-01
orbit40          2.452900e-04  9.477016e-02
orbit41          0.000000e+00  1.428571e-02
orbit42          0.000000e+00  1.084202e-21
orbit43          2.593460e-04  7.027314e-02
orbit44          0.000000e+00  1.084202e-21
orbit45          4.560470e-03  2.420771e-01
orbit46          3.122846e-04  1.540661e-01
orbit47          9.837089e-05  5.229202e-02
orbit48          0.000000e+00  7.047314e-20
orbit49          1.212060e-04  8.398717e-02
orbit50         -2.680570e-06  1.432490e-02
orbit51          2.675050e-03  7.404922e-02
orbit52          2.689255e-04  7.202505e-02
orbit53          1.172547e-04  2.652997e-02
orbit54          1.275803e-04  4.619713e-02
orbit55          0.000000e+00  0.000000e+00
orbit56          1.896659e-04  1.480584e-01
orbit57          2.928747e-04  2.592856e-02
orbit58          0.000000e+00  0.000000e+00
orbit59          1.699785e-03  3.996205e-02
orbit60          0.000000e+00  4.336809e-20
orbit61          0.000000e+00  0.000000e+00
orbit62          3.089104e-04  8.900629e-02
orbit63          2.146844e-05  8.888889e-03
orbit64          3.996525e-06  1.885193e-03
orbit65          5.822150e-05  1.965677e-02
orbit66          5.865269e-04  1.062163e-01
orbit67          0.000000e+00  0.000000e+00
orbit68          0.000000e+00  1.355253e-19
orbit69          0.000000e+00  5.551115e-19
orbit70          2.283857e-06  1.103423e-02
orbit71          2.367019e-05  1.341654e-02
orbit72          0.000000e+00  0.000000e+00
AP              -4.130434e-05  7.323013e-02
bet              1.171735e-03  7.429921e-01
ecc              3.822606e-05  1.256942e-01
eccrad           9.297726e-05  2.246606e-01
close            2.322830e-03  4.053656e-01
constraint       4.818558e-04  3.861990e-01
coreness         2.714440e-05  1.634871e-02
knn              1.791854e-03  6.578343e-01
hubscore         3.707838e-04  2.169956e-01
pagerank         2.623678e-03  1.051701e+00
trans            7.544811e-06  8.219197e-02
evcent           9.287375e-04  2.082911e-01
first            8.558250e-07  2.444595e-02
upto_second      2.522585e-03  1.920595e-01
upto_third       2.505483e-03  2.579126e-01
upto_fourth      4.482866e-04  1.439743e-01
upto_fifth       1.346935e-03  2.133262e-01
upto_sixth       1.096880e-03  1.472667e-01
second           6.192369e-04  2.385361e-01
third            4.689505e-03  2.835357e-01
fourth           2.451131e-03  6.538287e-01
fifth            2.208314e-03  5.341415e-01
sixth            5.327417e-04  4.571750e-01
ratio1           1.823299e-03  2.573505e-01
ratio2           1.697611e-03  8.691296e-01
ratio3           1.913102e-03  3.815556e-01
ratio4           2.882674e-03  5.453162e-01
ratio5           6.663285e-04  4.774231e-01
ratio6           2.452868e-03  6.949968e-01
selfinter        1.295468e-05  9.369043e-02
walktrap_vertex  3.493143e-04  2.222334e-02
bigcom1          1.806924e-06  1.004452e-01
bigcom2          0.000000e+00  0.000000e+00
bigcom3          0.000000e+00  0.000000e+00
bigcom4          2.664839e-04  1.225112e-01
bigcom6          0.000000e+00  0.000000e+00
bigcom8          2.962288e-04  9.684239e-02
bigcom9          0.000000e+00  0.000000e+00
bigcom11         0.000000e+00  0.000000e+00
bigcom13         0.000000e+00  0.000000e+00
bigcom15         0.000000e+00  0.000000e+00
bigcom16         0.000000e+00  0.000000e+00
bigcom21         0.000000e+00  5.551115e-19
bigcom22         8.558235e-05  9.475673e-02
bigcom24         0.000000e+00  0.000000e+00
bigcom26         0.000000e+00  0.000000e+00
bigcom28        -1.815777e-05  7.381750e-02
bigcom30         0.000000e+00  0.000000e+00
bigcom31         0.000000e+00  0.000000e+00
bigcom32         0.000000e+00  3.469447e-20
bigcom33         0.000000e+00  0.000000e+00
bigcom34         0.000000e+00  0.000000e+00
bigcom36         0.000000e+00  0.000000e+00
bigcom37         0.000000e+00  0.000000e+00
bigcom38         0.000000e+00  0.000000e+00
bigcom39         0.000000e+00  0.000000e+00
bigcom40         0.000000e+00  4.506667e-02
bigcom43         0.000000e+00  1.734723e-20
bigcom44         2.892180e-05  9.879315e-02
bigcom46         0.000000e+00  0.000000e+00
bigcom47         0.000000e+00  0.000000e+00
bigcom49         0.000000e+00  0.000000e+00
bigcom50         0.000000e+00  0.000000e+00
bigcom51         0.000000e+00  0.000000e+00
bigcom52         0.000000e+00  0.000000e+00
bigcom54         0.000000e+00  0.000000e+00
bigcom56         0.000000e+00  0.000000e+00
bigcom62         0.000000e+00  1.387779e-19
bigcom66         0.000000e+00  0.000000e+00
bigcom68         0.000000e+00  0.000000e+00
bigcom69         0.000000e+00  3.469447e-20
bigcom71         0.000000e+00  1.084202e-21
bigcom72        -8.811985e-06  2.873802e-01
bigcom73         0.000000e+00  0.000000e+00
bigcom74         0.000000e+00  0.000000e+00
bigcom75         0.000000e+00  0.000000e+00
bigcom76         0.000000e+00  0.000000e+00
bigcom77        -1.503724e-06  4.703207e-01
bigcom79         0.000000e+00  0.000000e+00
bigcom80         0.000000e+00  6.938894e-20
bigcom82         0.000000e+00  0.000000e+00
bigcom83         0.000000e+00  6.938894e-20
bigcom84         0.000000e+00  0.000000e+00
bigcom85         0.000000e+00  0.000000e+00
bigcom87         0.000000e+00  0.000000e+00
bigcom89         0.000000e+00  0.000000e+00
bigcom91         0.000000e+00  0.000000e+00
bigcom92         0.000000e+00  0.000000e+00
bigcom93         0.000000e+00  0.000000e+00
bigcom96         0.000000e+00  0.000000e+00
bigcom97         0.000000e+00  0.000000e+00
bigcom98         0.000000e+00  1.040834e-19
bigcom99         0.000000e+00  0.000000e+00
bigcom101        0.000000e+00  1.734723e-20
bigcom104        0.000000e+00  0.000000e+00
bigcom106        0.000000e+00  0.000000e+00
bigcom109        0.000000e+00  0.000000e+00
bigcom113        0.000000e+00  6.938894e-20
bigcom116        0.000000e+00  0.000000e+00
bigcom120        0.000000e+00  0.000000e+00
bigcom123        0.000000e+00  0.000000e+00
bigcom126        0.000000e+00  0.000000e+00
bigcom127        0.000000e+00  0.000000e+00
bigcom137        0.000000e+00  0.000000e+00
bigcom139        0.000000e+00  0.000000e+00
bigcom140        0.000000e+00  0.000000e+00
bigcom143        0.000000e+00  0.000000e+00
bigcom145        0.000000e+00  0.000000e+00
bigcom146        0.000000e+00  0.000000e+00
bigcom147        0.000000e+00  0.000000e+00
bigcom149        0.000000e+00  0.000000e+00
bigcom153        0.000000e+00  0.000000e+00
bigcom154        0.000000e+00  0.000000e+00
bigcom156        0.000000e+00  0.000000e+00
bigcom157        0.000000e+00  0.000000e+00
bigcom158        0.000000e+00  0.000000e+00
bigcom160        0.000000e+00  0.000000e+00
bigcom161        0.000000e+00  0.000000e+00
bigcom162        0.000000e+00  0.000000e+00
bigcom164        0.000000e+00  0.000000e+00
bigcom166        0.000000e+00  0.000000e+00
bigcom167        0.000000e+00  0.000000e+00
bigcom171        0.000000e+00  0.000000e+00
bigcom173        0.000000e+00  6.938894e-20
bigcom175        0.000000e+00  0.000000e+00
bigcom176        0.000000e+00  1.084202e-21
bigcom177        0.000000e+00  0.000000e+00
bigcom178        0.000000e+00  0.000000e+00
bigcom180        0.000000e+00  0.000000e+00
bigcom181        0.000000e+00  0.000000e+00
bigcom184        0.000000e+00  0.000000e+00
bigcom186        0.000000e+00  6.938894e-20
bigcom187        0.000000e+00  0.000000e+00
bigcom189        0.000000e+00  0.000000e+00
bigcom194        0.000000e+00  0.000000e+00
bigcom195        0.000000e+00  6.938894e-20
bigcom196        0.000000e+00  3.469447e-20
bigcom204        0.000000e+00  6.938894e-20
bigcom205        0.000000e+00  0.000000e+00
bigcom212        0.000000e+00  0.000000e+00
bigcom214        0.000000e+00  6.938894e-20
bigcom222        0.000000e+00  0.000000e+00
bigcom223        0.000000e+00  0.000000e+00
bigcom226        0.000000e+00  0.000000e+00
bigcom227        0.000000e+00  0.000000e+00
bigcom229        0.000000e+00  0.000000e+00
bigcom233        0.000000e+00  0.000000e+00
bigcom236        0.000000e+00  0.000000e+00
bigcom237        0.000000e+00  0.000000e+00
bigcom246        0.000000e+00  0.000000e+00
bigcom248        0.000000e+00  0.000000e+00
bigcom249        0.000000e+00  0.000000e+00
bigcom250        0.000000e+00  0.000000e+00
bigcom254        0.000000e+00  0.000000e+00
bigcom266        0.000000e+00  0.000000e+00
bigcom269        0.000000e+00  0.000000e+00
bigcom272        0.000000e+00  0.000000e+00
bigcom274        0.000000e+00  0.000000e+00
bigcom281        0.000000e+00  0.000000e+00
bigcom291        0.000000e+00  0.000000e+00
bigcom292        0.000000e+00  0.000000e+00
bigcom295        0.000000e+00  0.000000e+00
bigcom299        0.000000e+00  0.000000e+00
bigcom301        0.000000e+00  3.469447e-20
bigcom306        0.000000e+00  0.000000e+00
bigcom309        0.000000e+00  0.000000e+00
bigcom314        0.000000e+00  0.000000e+00
bigcom321        0.000000e+00  0.000000e+00
bigcom341        0.000000e+00  0.000000e+00
bigcom350        0.000000e+00  0.000000e+00
bigcom353        0.000000e+00  0.000000e+00
bigcom359        0.000000e+00  0.000000e+00
bigcom363        0.000000e+00  0.000000e+00
bigcom365        0.000000e+00  0.000000e+00
bigcom385        0.000000e+00  0.000000e+00
bigcom386        0.000000e+00  0.000000e+00
bigcom408        0.000000e+00  0.000000e+00
bigcom412        0.000000e+00  0.000000e+00
bigcom480        0.000000e+00  0.000000e+00
spin_vertex      1.499150e-04  2.507614e-01
membership_s1   -3.396791e-05  1.078542e-01
membership_s3    0.000000e+00  1.561251e-19
membership_s4    5.791367e-06  4.741019e-02
membership_s5    2.996678e-05  9.671392e-02
membership_s6    6.533631e-05  4.152316e-02
membership_s7    2.621871e-05  8.592774e-03
membership_s8    8.510234e-05  1.900722e-01
membership_s9    0.000000e+00  0.000000e+00
membership_s11   0.000000e+00  0.000000e+00
membership_s12   0.000000e+00  0.000000e+00
membership_s14   0.000000e+00  0.000000e+00
membership_s15   2.135931e-07  9.401709e-04
membership_s16   0.000000e+00  0.000000e+00
membership_s17   0.000000e+00  1.084202e-21
membership_s18   0.000000e+00  1.734723e-20
membership_s20   0.000000e+00  0.000000e+00
membership_s21   1.727027e-05  2.147297e-01
membership_s22   0.000000e+00  0.000000e+00
membership_s24  -4.406829e-05  1.272184e-01
membership_s25   0.000000e+00  0.000000e+00
membership_s26   0.000000e+00  0.000000e+00
membership_s27   1.584099e-05  1.133299e-01
membership_s28   0.000000e+00  0.000000e+00
membership_s30   2.380127e-04  2.683754e-01
membership_s31   2.492420e-05  8.397999e-02
membership_s32   9.675043e-06  6.980460e-02
membership_s33   0.000000e+00  0.000000e+00
membership_s36   1.203374e-04  1.047533e-01
membership_s37   0.000000e+00  1.734723e-20
V1               2.327925e-03  8.105415e-01
V2               5.855401e-04  7.754322e-01
pdi             -2.575025e-05  3.204895e-02
adhesion         5.865021e-03  1.046942e+00
cohesion         4.667988e-03  7.493798e-01
inner            2.108772e-03  6.458025e-01
outer            1.127067e-03  5.652674e-01
ioratio          4.361265e-03  9.972492e-01
comsize          7.262720e-04  7.824796e-01
[1] "Dataset: low_targets Model GLM, run: 9 of 10 2015-06-18 12:21:28"
[1] "glmnet variable coefficients"
                    [,1]          [,2]
(Intercept)     -4.97062 -6.648213e+00
graph0           0.00000 -6.466449e-02
graph1           0.00000 -1.938209e-04
graph2           0.00000  2.018148e-01
graph3           0.00000 -9.422598e-05
graph4           0.00000  7.465830e-08
graph5           0.00000  2.247108e-03
graph6           0.00000 -6.989273e-05
graph7           0.00000  2.668452e-05
graph8           0.00000 -1.025794e+00
graph9           0.00000  2.822883e-07
graph10          0.00000  1.586582e-08
graph11          0.00000 -3.273925e-11
graph12          0.00000  8.232206e-07
graph13          0.00000 -1.515981e-07
graph14          0.00000  2.580142e-08
graph15          0.00000  1.096447e-03
graph16          0.00000  0.000000e+00
graph17          0.00000  0.000000e+00
graph18          0.00000 -3.509766e-04
graph19          0.00000  4.871056e-05
graph20          0.00000  1.151509e-04
graph21          0.00000 -3.233800e-04
graph22          0.00000 -3.291482e-04
graph23          0.00000 -4.647038e-04
graph24          0.00000  1.380300e-03
graph25          0.00000 -5.276045e-03
graph26          0.00000  4.890950e-04
graph27          0.00000 -1.193420e-01
graph28          0.00000  4.145385e-02
graph29          0.00000 -3.485447e+00
orbit0           0.00000 -2.983067e-02
orbit1           0.00000 -1.939536e-04
orbit2           0.00000  0.000000e+00
orbit3           0.00000  1.570424e-01
orbit4           0.00000 -1.123287e-04
orbit5           0.00000  1.414880e-04
orbit6           0.00000  9.763902e-08
orbit7           0.00000  1.239207e-01
orbit8           0.00000  5.607815e-04
orbit9           0.00000 -4.672606e-05
orbit10          0.00000 -2.693421e-04
orbit11          0.00000 -6.564605e-01
orbit12          0.00000  1.816262e-04
orbit13          0.00000 -1.118471e+00
orbit14          0.00000 -7.267823e-01
orbit15          0.00000  5.879798e-07
orbit16          0.00000 -7.456416e-06
orbit17          0.00000 -3.746395e-06
orbit18          0.00000 -4.554962e-08
orbit19          0.00000  2.047793e-08
orbit20          0.00000  1.843157e-08
orbit21          0.00000  1.265335e-04
orbit22          0.00000 -2.712243e-11
orbit23          0.00000 -1.279373e-01
orbit24          0.00000  5.114757e-06
orbit25          0.00000 -1.629663e-05
orbit26          0.00000 -3.445153e-04
orbit27          0.00000 -8.640990e-05
orbit28          0.00000  2.330348e-05
orbit29          0.00000  1.713779e-04
orbit30          0.00000  1.144114e-03
orbit31          0.00000  2.623186e-09
orbit32          0.00000  1.067484e-06
orbit33          0.00000  4.632956e-01
orbit34          0.00000  1.017193e-03
orbit35          0.00000  8.129761e-06
orbit36          0.00000  3.291074e-04
orbit37          0.00000 -1.100463e-05
orbit38          0.00000 -2.955847e-03
orbit39          0.00000 -1.176247e-05
orbit40          0.00000  2.863561e-06
orbit41          0.00000 -2.227403e-03
orbit42          0.00000 -7.857794e-01
orbit43          0.00000 -3.762889e-04
orbit44          0.00000 -1.719502e+00
orbit45          0.00000  5.702041e-05
orbit46          0.00000  1.507800e-04
orbit47          0.00000 -1.107358e-02
orbit48          0.00000 -1.706313e-03
orbit49          0.00000  1.267454e-04
orbit50          0.00000 -2.273016e-02
orbit51          0.00000 -1.891245e-06
orbit52          0.00000 -7.557103e-04
orbit53          0.00000  4.077595e-03
orbit54          0.00000 -3.275007e-04
orbit55          0.00000  0.000000e+00
orbit56          0.00000 -4.183741e-04
orbit57          0.00000 -3.388003e-03
orbit58          0.00000 -1.941357e+00
orbit59          0.00000  1.812867e-03
orbit60          0.00000 -5.382381e-02
orbit61          0.00000  0.000000e+00
orbit62          0.00000 -5.160620e-03
orbit63          0.00000 -9.583850e-02
orbit64          0.00000  4.467741e-03
orbit65          0.00000 -4.526354e-03
orbit66          0.00000  5.380653e-02
orbit67          0.00000 -5.912301e-01
orbit68          0.00000 -1.152625e-01
orbit69          0.00000  0.000000e+00
orbit70          0.00000  2.546818e-02
orbit71          0.00000  5.633441e+00
orbit72          0.00000 -3.472361e+00
AP               0.00000  1.340482e+00
bet              0.00000 -2.974895e-05
ecc              0.00000  6.697378e-02
eccrad           0.00000  3.292728e-01
close            0.00000  5.806692e-01
constraint       0.00000 -7.802366e-02
coreness         0.00000  2.072976e-01
knn              0.00000  4.401437e-04
hubscore         0.00000 -5.007047e+00
pagerank         0.00000 -1.167028e+01
trans            0.00000 -1.211005e+00
evcent           0.00000  0.000000e+00
first            0.00000 -5.745217e-02
upto_second      0.00000 -9.597404e-05
upto_third       0.00000  1.354370e-04
upto_fourth      0.00000  5.174840e-06
upto_fifth       0.00000 -3.094625e-07
upto_sixth       0.00000  2.678697e-04
second           0.00000 -1.961163e-04
third            0.00000  2.665137e-04
fourth           0.00000 -1.788338e-04
fifth            0.00000 -5.871832e-05
sixth            0.00000  6.190191e-04
ratio1           0.00000  1.472026e-04
ratio2           0.00000 -6.588373e-04
ratio3           0.00000 -1.938352e-02
ratio4           0.00000 -1.190816e-03
ratio5           0.00000 -1.439290e-05
ratio6           0.00000 -7.307550e-04
selfinter        0.00000 -4.071768e-01
walktrap_vertex  0.00000 -3.078520e-01
bigcom1          0.00000 -6.087724e-01
bigcom2          0.00000 -1.747234e+00
bigcom3          0.00000 -2.519461e+00
bigcom4          0.00000 -1.898702e-01
bigcom6          0.00000 -1.296744e+00
bigcom8          0.00000  8.409555e-01
bigcom9          0.00000 -2.079378e+00
bigcom11         0.00000 -1.796413e+00
bigcom13         0.00000 -1.505959e+00
bigcom15         0.00000 -1.265918e+00
bigcom16         0.00000 -1.502812e+00
bigcom21         0.00000 -2.550114e+00
bigcom22         0.00000  7.135011e-01
bigcom24         0.00000 -1.145407e+00
bigcom26         0.00000 -2.077720e+00
bigcom28         0.00000  3.685831e-01
bigcom30         0.00000 -2.248701e+00
bigcom31         0.00000 -5.823678e-01
bigcom32         0.00000 -1.136567e+00
bigcom33         0.00000 -1.076544e+00
bigcom34         0.00000 -1.468522e+00
bigcom36         0.00000 -1.421923e+00
bigcom37         0.00000 -3.188450e+00
bigcom38         0.00000 -2.340479e+00
bigcom39         0.00000 -1.362872e+00
bigcom40         0.00000 -1.497558e+00
bigcom43         0.00000 -1.956516e+00
bigcom44         0.00000  5.494148e-01
bigcom46         0.00000 -1.696792e+00
bigcom47         0.00000 -1.406463e+00
bigcom49         0.00000 -1.104502e+00
bigcom50         0.00000 -2.063744e+00
bigcom51         0.00000 -2.448885e+00
bigcom52         0.00000 -1.392459e+00
bigcom54         0.00000 -1.433964e+00
bigcom56         0.00000 -2.040626e+00
bigcom62         0.00000 -1.855232e+00
bigcom66         0.00000 -1.056597e+00
bigcom68         0.00000 -1.783135e+00
bigcom69         0.00000 -1.919938e+00
bigcom71         0.00000 -1.815659e+00
bigcom72         0.00000  3.114835e+00
bigcom73         0.00000 -1.007730e+00
bigcom74         0.00000 -1.408999e+00
bigcom75         0.00000 -1.047829e+00
bigcom76         0.00000 -2.280015e+00
bigcom77         0.00000  3.125842e+00
bigcom79         0.00000 -2.065302e+00
bigcom80         0.00000 -1.348142e+00
bigcom82         0.00000 -1.973905e+00
bigcom83         0.00000  0.000000e+00
bigcom84         0.00000 -8.811389e-01
bigcom85         0.00000 -9.785198e-01
bigcom87         0.00000 -1.302902e+00
bigcom89         0.00000 -2.144187e+00
bigcom91         0.00000 -1.464808e+00
bigcom92         0.00000 -1.965866e+00
bigcom93         0.00000  0.000000e+00
bigcom96         0.00000 -1.666017e+00
bigcom97         0.00000 -1.511118e+00
bigcom98         0.00000 -1.556227e+00
bigcom99         0.00000 -2.121162e+00
bigcom101        0.00000 -2.654820e+00
bigcom104        0.00000 -1.799536e+00
bigcom106        0.00000 -1.660403e+00
bigcom109        0.00000 -1.406757e+00
bigcom113        0.00000  0.000000e+00
bigcom116        0.00000 -1.272705e+00
bigcom120        0.00000 -1.538166e+00
bigcom123        0.00000 -1.520921e+00
bigcom126        0.00000 -7.889620e-01
bigcom127        0.00000  0.000000e+00
bigcom137        0.00000 -1.226561e+00
bigcom139        0.00000 -1.050780e+00
bigcom140        0.00000 -1.579123e+00
bigcom143        0.00000 -1.419777e+00
bigcom145        0.00000 -7.201654e-01
bigcom146        0.00000 -1.714436e+00
bigcom147        0.00000 -1.187608e+00
bigcom149        0.00000  0.000000e+00
bigcom153        0.00000 -1.143621e+00
bigcom154        0.00000 -2.214464e+00
bigcom156        0.00000 -1.802637e+00
bigcom157        0.00000  0.000000e+00
bigcom158        0.00000 -1.415909e+00
bigcom160        0.00000 -1.352874e+00
bigcom161        0.00000 -5.945691e-01
bigcom162        0.00000 -5.957831e-01
bigcom164        0.00000 -1.345972e+00
bigcom166        0.00000 -1.406364e+00
bigcom167        0.00000 -1.448214e+00
bigcom171        0.00000 -1.298381e+00
bigcom173        0.00000 -1.593061e+00
bigcom175        0.00000  0.000000e+00
bigcom176        0.00000 -1.876109e+00
bigcom177        0.00000 -1.589003e+00
bigcom178        0.00000 -1.553003e+00
bigcom180        0.00000 -5.150768e-01
bigcom181        0.00000 -1.263325e+00
bigcom184        0.00000 -7.924123e-01
bigcom186        0.00000 -1.157658e+00
bigcom187        0.00000 -1.140533e+00
bigcom189        0.00000 -2.483168e+00
bigcom194        0.00000 -1.099577e+00
bigcom195        0.00000 -1.240764e+00
bigcom196        0.00000 -1.614205e+00
bigcom204        0.00000 -1.359541e+00
bigcom205        0.00000  0.000000e+00
bigcom212        0.00000 -6.276820e-01
bigcom214        0.00000 -1.555412e+00
bigcom222        0.00000 -1.209443e+00
bigcom223        0.00000  0.000000e+00
bigcom226        0.00000  0.000000e+00
bigcom227        0.00000 -1.227887e+00
bigcom229        0.00000 -1.534369e+00
bigcom233        0.00000 -7.085954e-01
bigcom236        0.00000 -1.563340e+00
bigcom237        0.00000  0.000000e+00
bigcom246        0.00000 -1.077521e+00
bigcom248        0.00000  0.000000e+00
bigcom249        0.00000 -8.788694e-01
bigcom250        0.00000 -1.670026e-01
bigcom254        0.00000 -1.040282e+00
bigcom266        0.00000 -1.910113e+00
bigcom269        0.00000 -1.769508e+00
[truncated: 114,263 more chars]
