# Supplementary material for: Distinctive Behaviors of Druggable Proteins in Cellular Networks
Source: PLoS Comput Biol. 2015 Dec 23;11(12):e1004597. doi: 10.1371/journal.pcbi.1004597 (PMC4689399; doi:10.1371/journal.pcbi.1004597)
Supplement: S1 File — (ZIP) [file pcbi.1004597.s004.zip › S1_File/direct.blast.20150613.random.ppi.optimised_Target_results_low_TnotC.txt]

[[1]]
[1] "low_TnotC"

[1] "Dataset: low_TnotC Model GBM, run: 1 of 10 2015-06-18 11:55:53"
Iter   TrainDeviance   ValidDeviance   StepSize   Improve
     1        0.0612            -nan     0.0100    0.0001
     2        0.0604            -nan     0.0100    0.0000
     3        0.0595            -nan     0.0100    0.0000
     4        0.0584            -nan     0.0100    0.0000
     5        0.0576            -nan     0.0100   -0.0001
     6        0.0569            -nan     0.0100   -0.0000
     7        0.0559            -nan     0.0100   -0.0000
     8        0.0546            -nan     0.0100   -0.0000
     9        0.0540            -nan     0.0100   -0.0000
    10        0.0529            -nan     0.0100   -0.0000
    20        0.0466            -nan     0.0100    0.0000
    40        0.0386            -nan     0.0100    0.0000
    44        0.0374            -nan     0.0100   -0.0000

[1] "GBM variable coefficients"
                            var     rel.inf
comsize                 comsize 7.832422050
outer                     outer 5.861474340
V2                           V2 5.408541057
ratio2                   ratio2 4.983267335
V1                           V1 4.528397750
fourth                   fourth 4.105745701
knn                         knn 3.850660816
ratio5                   ratio5 3.841157479
pagerank               pagerank 3.729014742
orbit13                 orbit13 3.282761720
orbit18                 orbit18 2.988943803
inner                     inner 2.793250625
bet                         bet 2.652624188
ratio3                   ratio3 2.409628553
ioratio                 ioratio 1.821025662
graph15                 graph15 1.770919324
graph23                 graph23 1.640937573
orbit27                 orbit27 1.628959264
graph9                   graph9 1.587490327
walktrap_vertex walktrap_vertex 1.292625270
graph17                 graph17 1.271389846
graph13                 graph13 1.194489789
upto_fourth         upto_fourth 1.170323163
graph11                 graph11 1.151453140
ratio4                   ratio4 1.100575237
ratio1                   ratio1 1.099912433
graph6                   graph6 1.092176827
orbit17                 orbit17 0.999375226
graph25                 graph25 0.967204250
graph1                   graph1 0.935790181
orbit28                 orbit28 0.932921040
orbit36                 orbit36 0.916538967
graph21                 graph21 0.910355893
cohesion               cohesion 0.831978144
adhesion               adhesion 0.813347055
ratio6                   ratio6 0.779500411
graph10                 graph10 0.773782806
graph4                   graph4 0.744887369
membership_s36   membership_s36 0.731757665
orbit42                 orbit42 0.666283042
orbit20                 orbit20 0.664552953
orbit39                 orbit39 0.612429437
orbit15                 orbit15 0.527017947
hubscore               hubscore 0.522352419
orbit53                 orbit53 0.518618585
fifth                     fifth 0.498394656
graph16                 graph16 0.488450671
orbit21                 orbit21 0.484712365
graph3                   graph3 0.478321567
orbit31                 orbit31 0.467595263
orbit59                 orbit59 0.460655457
graph7                   graph7 0.441333466
membership_s1     membership_s1 0.420217392
bigcom21               bigcom21 0.418011444
orbit10                 orbit10 0.417864164
upto_fifth           upto_fifth 0.416317118
graph20                 graph20 0.380146803
orbit26                 orbit26 0.372578576
graph14                 graph14 0.329430474
orbit47                 orbit47 0.311273375
orbit19                 orbit19 0.307993464
orbit16                 orbit16 0.205490374
orbit56                 orbit56 0.204928938
graph12                 graph12 0.200902738
orbit37                 orbit37 0.188936817
orbit62                 orbit62 0.171664722
constraint           constraint 0.169592803
graph24                 graph24 0.159488027
orbit9                   orbit9 0.155952313
orbit33                 orbit33 0.154537436
membership_s5     membership_s5 0.151588249
graph5                   graph5 0.143900483
orbit63                 orbit63 0.138492828
membership_s30   membership_s30 0.134373356
orbit40                 orbit40 0.108787101
orbit11                 orbit11 0.098918186
orbit29                 orbit29 0.095745426
orbit4                   orbit4 0.092153290
orbit30                 orbit30 0.087071404
orbit52                 orbit52 0.085035115
upto_second         upto_second 0.075222991
graph26                 graph26 0.074983228
orbit2                   orbit2 0.072046851
membership_s6     membership_s6 0.071516598
orbit38                 orbit38 0.064891865
orbit55                 orbit55 0.060048084
orbit32                 orbit32 0.059232440
membership_s32   membership_s32 0.042549950
third                     third 0.034013781
membership_s7     membership_s7 0.033888051
membership_s31   membership_s31 0.026863500
ecc                         ecc 0.005025394
graph0                   graph0 0.000000000
graph2                   graph2 0.000000000
graph8                   graph8 0.000000000
graph18                 graph18 0.000000000
graph19                 graph19 0.000000000
graph22                 graph22 0.000000000
graph27                 graph27 0.000000000
graph28                 graph28 0.000000000
graph29                 graph29 0.000000000
orbit0                   orbit0 0.000000000
orbit1                   orbit1 0.000000000
orbit3                   orbit3 0.000000000
orbit5                   orbit5 0.000000000
orbit6                   orbit6 0.000000000
orbit7                   orbit7 0.000000000
orbit8                   orbit8 0.000000000
orbit12                 orbit12 0.000000000
orbit14                 orbit14 0.000000000
orbit22                 orbit22 0.000000000
orbit23                 orbit23 0.000000000
orbit24                 orbit24 0.000000000
orbit25                 orbit25 0.000000000
orbit34                 orbit34 0.000000000
orbit35                 orbit35 0.000000000
orbit41                 orbit41 0.000000000
orbit43                 orbit43 0.000000000
orbit44                 orbit44 0.000000000
orbit45                 orbit45 0.000000000
orbit46                 orbit46 0.000000000
orbit48                 orbit48 0.000000000
orbit49                 orbit49 0.000000000
orbit50                 orbit50 0.000000000
orbit51                 orbit51 0.000000000
orbit54                 orbit54 0.000000000
orbit57                 orbit57 0.000000000
orbit58                 orbit58 0.000000000
orbit60                 orbit60 0.000000000
orbit61                 orbit61 0.000000000
orbit64                 orbit64 0.000000000
orbit65                 orbit65 0.000000000
orbit66                 orbit66 0.000000000
orbit67                 orbit67 0.000000000
orbit68                 orbit68 0.000000000
orbit69                 orbit69 0.000000000
orbit70                 orbit70 0.000000000
orbit71                 orbit71 0.000000000
orbit72                 orbit72 0.000000000
AP                           AP 0.000000000
eccrad                   eccrad 0.000000000
close                     close 0.000000000
coreness               coreness 0.000000000
trans                     trans 0.000000000
evcent                   evcent 0.000000000
first                     first 0.000000000
upto_third           upto_third 0.000000000
upto_sixth           upto_sixth 0.000000000
second                   second 0.000000000
sixth                     sixth 0.000000000
selfinter             selfinter 0.000000000
bigcom1                 bigcom1 0.000000000
bigcom2                 bigcom2 0.000000000
bigcom3                 bigcom3 0.000000000
bigcom4                 bigcom4 0.000000000
bigcom6                 bigcom6 0.000000000
bigcom8                 bigcom8 0.000000000
bigcom9                 bigcom9 0.000000000
bigcom11               bigcom11 0.000000000
bigcom13               bigcom13 0.000000000
bigcom15               bigcom15 0.000000000
bigcom16               bigcom16 0.000000000
bigcom22               bigcom22 0.000000000
bigcom24               bigcom24 0.000000000
bigcom26               bigcom26 0.000000000
bigcom28               bigcom28 0.000000000
bigcom30               bigcom30 0.000000000
bigcom31               bigcom31 0.000000000
bigcom32               bigcom32 0.000000000
bigcom33               bigcom33 0.000000000
bigcom34               bigcom34 0.000000000
bigcom36               bigcom36 0.000000000
bigcom37               bigcom37 0.000000000
bigcom38               bigcom38 0.000000000
bigcom39               bigcom39 0.000000000
bigcom40               bigcom40 0.000000000
bigcom43               bigcom43 0.000000000
bigcom44               bigcom44 0.000000000
bigcom46               bigcom46 0.000000000
bigcom47               bigcom47 0.000000000
bigcom49               bigcom49 0.000000000
bigcom50               bigcom50 0.000000000
bigcom51               bigcom51 0.000000000
bigcom52               bigcom52 0.000000000
bigcom54               bigcom54 0.000000000
bigcom56               bigcom56 0.000000000
bigcom62               bigcom62 0.000000000
bigcom66               bigcom66 0.000000000
bigcom68               bigcom68 0.000000000
bigcom69               bigcom69 0.000000000
bigcom71               bigcom71 0.000000000
bigcom72               bigcom72 0.000000000
bigcom73               bigcom73 0.000000000
bigcom74               bigcom74 0.000000000
bigcom75               bigcom75 0.000000000
bigcom76               bigcom76 0.000000000
bigcom77               bigcom77 0.000000000
bigcom79               bigcom79 0.000000000
bigcom80               bigcom80 0.000000000
bigcom82               bigcom82 0.000000000
bigcom83               bigcom83 0.000000000
bigcom84               bigcom84 0.000000000
bigcom85               bigcom85 0.000000000
bigcom87               bigcom87 0.000000000
bigcom89               bigcom89 0.000000000
bigcom91               bigcom91 0.000000000
bigcom92               bigcom92 0.000000000
bigcom93               bigcom93 0.000000000
bigcom96               bigcom96 0.000000000
bigcom97               bigcom97 0.000000000
bigcom98               bigcom98 0.000000000
bigcom99               bigcom99 0.000000000
bigcom101             bigcom101 0.000000000
bigcom104             bigcom104 0.000000000
bigcom106             bigcom106 0.000000000
bigcom109             bigcom109 0.000000000
bigcom113             bigcom113 0.000000000
bigcom116             bigcom116 0.000000000
bigcom120             bigcom120 0.000000000
bigcom123             bigcom123 0.000000000
bigcom126             bigcom126 0.000000000
bigcom127             bigcom127 0.000000000
bigcom137             bigcom137 0.000000000
bigcom139             bigcom139 0.000000000
bigcom140             bigcom140 0.000000000
bigcom143             bigcom143 0.000000000
bigcom145             bigcom145 0.000000000
bigcom146             bigcom146 0.000000000
bigcom147             bigcom147 0.000000000
bigcom149             bigcom149 0.000000000
bigcom153             bigcom153 0.000000000
bigcom154             bigcom154 0.000000000
bigcom156             bigcom156 0.000000000
bigcom157             bigcom157 0.000000000
bigcom158             bigcom158 0.000000000
bigcom160             bigcom160 0.000000000
bigcom161             bigcom161 0.000000000
bigcom162             bigcom162 0.000000000
bigcom164             bigcom164 0.000000000
bigcom166             bigcom166 0.000000000
bigcom167             bigcom167 0.000000000
bigcom171             bigcom171 0.000000000
bigcom173             bigcom173 0.000000000
bigcom175             bigcom175 0.000000000
bigcom176             bigcom176 0.000000000
bigcom177             bigcom177 0.000000000
bigcom178             bigcom178 0.000000000
bigcom180             bigcom180 0.000000000
bigcom181             bigcom181 0.000000000
bigcom184             bigcom184 0.000000000
bigcom186             bigcom186 0.000000000
bigcom187             bigcom187 0.000000000
bigcom189             bigcom189 0.000000000
bigcom194             bigcom194 0.000000000
bigcom195             bigcom195 0.000000000
bigcom196             bigcom196 0.000000000
bigcom204             bigcom204 0.000000000
bigcom205             bigcom205 0.000000000
bigcom212             bigcom212 0.000000000
bigcom214             bigcom214 0.000000000
bigcom222             bigcom222 0.000000000
bigcom223             bigcom223 0.000000000
bigcom226             bigcom226 0.000000000
bigcom227             bigcom227 0.000000000
bigcom229             bigcom229 0.000000000
bigcom233             bigcom233 0.000000000
bigcom236             bigcom236 0.000000000
bigcom237             bigcom237 0.000000000
bigcom246             bigcom246 0.000000000
bigcom248             bigcom248 0.000000000
bigcom249             bigcom249 0.000000000
bigcom250             bigcom250 0.000000000
bigcom254             bigcom254 0.000000000
bigcom266             bigcom266 0.000000000
bigcom269             bigcom269 0.000000000
bigcom272             bigcom272 0.000000000
bigcom274             bigcom274 0.000000000
bigcom281             bigcom281 0.000000000
bigcom291             bigcom291 0.000000000
bigcom292             bigcom292 0.000000000
bigcom295             bigcom295 0.000000000
bigcom299             bigcom299 0.000000000
bigcom301             bigcom301 0.000000000
bigcom306             bigcom306 0.000000000
bigcom309             bigcom309 0.000000000
bigcom314             bigcom314 0.000000000
bigcom321             bigcom321 0.000000000
bigcom341             bigcom341 0.000000000
bigcom350             bigcom350 0.000000000
bigcom353             bigcom353 0.000000000
bigcom359             bigcom359 0.000000000
bigcom363             bigcom363 0.000000000
bigcom365             bigcom365 0.000000000
bigcom385             bigcom385 0.000000000
bigcom386             bigcom386 0.000000000
bigcom408             bigcom408 0.000000000
bigcom412             bigcom412 0.000000000
bigcom480             bigcom480 0.000000000
spin_vertex         spin_vertex 0.000000000
membership_s3     membership_s3 0.000000000
membership_s4     membership_s4 0.000000000
membership_s8     membership_s8 0.000000000
membership_s9     membership_s9 0.000000000
membership_s11   membership_s11 0.000000000
membership_s12   membership_s12 0.000000000
membership_s14   membership_s14 0.000000000
membership_s15   membership_s15 0.000000000
membership_s16   membership_s16 0.000000000
membership_s17   membership_s17 0.000000000
membership_s18   membership_s18 0.000000000
membership_s20   membership_s20 0.000000000
membership_s21   membership_s21 0.000000000
membership_s22   membership_s22 0.000000000
membership_s24   membership_s24 0.000000000
membership_s25   membership_s25 0.000000000
membership_s26   membership_s26 0.000000000
membership_s27   membership_s27 0.000000000
membership_s28   membership_s28 0.000000000
membership_s33   membership_s33 0.000000000
membership_s37   membership_s37 0.000000000
pdi                         pdi 0.000000000
[1] "Dataset: low_TnotC Model RF, run: 1 of 10 2015-06-18 11:56:28"
     |      Out-of-bag   |
Tree |      MSE  %Var(y) |
   1 | 0.007254   147.82 |
   2 | 0.009893   201.60 |
   3 | 0.008765   178.61 |
   4 | 0.008555   174.33 |
   5 | 0.007751   157.94 |
   6 | 0.007346   149.70 |
   7 | 0.007307   148.90 |
   8 | 0.006904   140.69 |
   9 | 0.006679   136.11 |
  10 | 0.006746   137.46 |
  11 | 0.006785   138.26 |
  12 | 0.006684   136.20 |
  13 | 0.006531   133.09 |
  14 | 0.006439   131.22 |
  15 | 0.006357   129.54 |
  16 | 0.006387   130.16 |
  17 | 0.006188   126.10 |
  18 |   0.0063   128.37 |
  19 | 0.006114   124.59 |
  20 | 0.006107   124.46 |
  21 | 0.006066   123.62 |
  22 | 0.006029   122.85 |
  23 | 0.006042   123.12 |
  24 | 0.005984   121.94 |
  25 | 0.005939   121.03 |
  26 | 0.005898   120.19 |
  27 | 0.005954   121.33 |
  28 | 0.005921   120.65 |
  29 |  0.00589   120.03 |
  30 | 0.005899   120.21 |
  31 | 0.005908   120.40 |
  32 | 0.005849   119.19 |
  33 | 0.005864   119.49 |
  34 | 0.005844   119.09 |
  35 | 0.005839   118.98 |
  36 |  0.00582   118.60 |
  37 | 0.005828   118.76 |
  38 | 0.005827   118.75 |
  39 | 0.005808   118.35 |
  40 | 0.005823   118.65 |
  41 | 0.005807   118.34 |
  42 | 0.005779   117.76 |
  43 | 0.005767   117.52 |
  44 | 0.005773   117.65 |
  45 | 0.005758   117.33 |
  46 | 0.005748   117.13 |
  47 | 0.005724   116.64 |
  48 | 0.005746   117.09 |
  49 | 0.005719   116.54 |
  50 | 0.005725   116.67 |
  51 | 0.005734   116.84 |
  52 | 0.005726   116.68 |
  53 | 0.005733   116.83 |
  54 | 0.005722   116.61 |
  55 |  0.00572   116.56 |
  56 | 0.005728   116.72 |
  57 | 0.005701   116.17 |
  58 | 0.005701   116.18 |
  59 | 0.005681   115.76 |
  60 | 0.005671   115.56 |
  61 | 0.005668   115.51 |
  62 | 0.005686   115.88 |
  63 | 0.005681   115.76 |
  64 | 0.005667   115.49 |
  65 | 0.005655   115.24 |
  66 | 0.005653   115.20 |
  67 | 0.005662   115.39 |
  68 | 0.005671   115.56 |
  69 | 0.005683   115.81 |
  70 | 0.005684   115.83 |
  71 | 0.005707   116.30 |
  72 | 0.005707   116.30 |
  73 | 0.005708   116.31 |
  74 | 0.005703   116.22 |
  75 | 0.005703   116.21 |
  76 | 0.005701   116.17 |
  77 |  0.00568   115.74 |
  78 | 0.005676   115.66 |
  79 | 0.005679   115.73 |
  80 | 0.005681   115.76 |
  81 |  0.00569   115.96 |
  82 | 0.005689   115.92 |
  83 | 0.005685   115.85 |
  84 |  0.00567   115.53 |
  85 | 0.005671   115.56 |
  86 | 0.005663   115.39 |
  87 | 0.005653   115.19 |
  88 | 0.005632   114.78 |
  89 | 0.005625   114.63 |
  90 | 0.005621   114.55 |
  91 | 0.005618   114.48 |
  92 | 0.005625   114.62 |
  93 | 0.005625   114.62 |
  94 | 0.005628   114.69 |
  95 |  0.00564   114.93 |
  96 | 0.005642   114.96 |
  97 | 0.005649   115.11 |
  98 | 0.005642   114.97 |
  99 | 0.005645   115.04 |
 100 | 0.005648   115.09 |
[1] "Random Forest variable coefficients"
                      %IncMSE IncNodePurity
graph5           4.322607e-04  1.389176e-01
graph6           1.439311e-03  1.589644e-01
graph7           3.242659e-04  2.453812e-02
graph8           0.000000e+00  0.000000e+00
graph9           2.926513e-03  2.443853e-01
graph10          2.110177e-03  3.040970e-01
graph11          1.467414e-03  3.457642e-01
graph12          1.115531e-03  1.633130e-01
graph13          3.156550e-03  2.401942e-01
graph14          2.791268e-03  1.297422e-01
graph15          4.947925e-03  1.742843e-01
graph16          1.160198e-03  1.608161e-01
graph17          2.424712e-03  1.964419e-01
graph18          7.686483e-05  9.868262e-02
graph19          7.142434e-04  1.463378e-01
graph20          2.097726e-03  1.735485e-01
graph21          2.201756e-04  3.056391e-01
graph22          1.685997e-04  1.985107e-05
graph23          3.382478e-03  3.815494e-01
graph24          2.583651e-04  6.871256e-02
graph25          8.227948e-04  9.298860e-02
graph26          0.000000e+00  2.656295e-19
graph27          8.639309e-06  4.079730e-04
graph28          0.000000e+00  8.673617e-21
graph29          0.000000e+00  0.000000e+00
orbit0           4.063742e-05  4.476594e-02
orbit1           2.387965e-03  1.308231e-01
orbit2           1.012586e-05  1.684776e-02
orbit3           4.419962e-05  5.725222e-03
orbit4           2.419989e-03  1.624058e-01
orbit5           2.035995e-03  1.693375e-01
orbit6           2.458569e-03  2.785367e-01
orbit7          -4.312204e-06  3.000000e-02
orbit8           4.424947e-05  3.541550e-02
orbit9           1.214421e-03  8.901939e-02
orbit10          3.774106e-05  5.596855e-02
orbit11          4.345914e-06  2.063942e-02
orbit12          3.362960e-04  8.914187e-02
orbit13          4.704671e-05  2.320970e-02
orbit14          0.000000e+00  2.710505e-22
orbit15          5.398697e-03  2.423543e-01
orbit16          4.297983e-03  1.479628e-01
orbit17          2.487388e-03  1.986913e-01
orbit18          2.480522e-03  4.403827e-01
orbit19          2.644640e-03  2.005332e-01
orbit20          6.229180e-03  3.465471e-01
orbit21          1.198463e-03  5.017027e-02
orbit22          2.871064e-03  2.024797e-01
orbit23          0.000000e+00  0.000000e+00
orbit24          4.861132e-04  1.099815e-01
orbit25          7.484686e-05  2.508689e-02
orbit26          9.196937e-04  3.656475e-02
orbit27          5.570152e-03  3.313690e-01
orbit28          3.440985e-03  2.373277e-01
orbit29          6.359649e-05  4.848236e-03
orbit30          0.000000e+00  6.852158e-19
orbit31          3.414792e-03  2.031689e-01
orbit32          4.684769e-04  4.836881e-02
orbit33          4.217964e-04  8.510329e-03
orbit34          4.938587e-03  2.054011e-01
orbit35          8.407812e-04  1.594326e-01
orbit36          8.952171e-04  1.239202e-01
orbit37          5.473788e-04  1.827093e-01
orbit38          6.398822e-05  6.071487e-02
orbit39          2.485714e-03  1.978347e-01
orbit40          3.910312e-05  3.715429e-02
orbit41         -4.438711e-06  2.032846e-02
orbit42          4.357282e-06  3.980132e-01
orbit43          1.534411e-04  3.357052e-02
orbit44          0.000000e+00  0.000000e+00
orbit45          4.227113e-04  1.675690e-01
orbit46          4.302926e-06  1.505873e-02
orbit47          7.060511e-04  1.861493e-02
orbit48          1.992235e-05  1.206404e-02
orbit49          3.510504e-04  5.213635e-02
orbit50          0.000000e+00  9.757820e-21
orbit51          9.630337e-04  9.126444e-02
orbit52          3.549280e-04  1.957674e-02
orbit53          9.905625e-04  5.179517e-02
orbit54          2.974017e-04  4.842296e-02
orbit55         -4.336585e-06  9.648955e-04
orbit56          2.744469e-03  2.181932e-01
orbit57          0.000000e+00  0.000000e+00
orbit58          0.000000e+00  0.000000e+00
orbit59          4.486197e-04  1.430243e-03
orbit60          0.000000e+00  0.000000e+00
orbit61          9.106955e-05  7.029654e-02
orbit62          1.862140e-03  1.414572e-01
orbit63          9.884249e-04  5.003500e-02
orbit64         -4.217630e-06  1.500000e-02
orbit65          1.031368e-04  1.270958e-02
orbit66          0.000000e+00  0.000000e+00
orbit67          0.000000e+00  0.000000e+00
orbit68          0.000000e+00  1.192622e-20
orbit69          1.966916e-05  6.025883e-02
orbit70          0.000000e+00  0.000000e+00
orbit71          0.000000e+00  0.000000e+00
orbit72          0.000000e+00  0.000000e+00
AP               0.000000e+00  0.000000e+00
bet              2.474964e-03  2.918482e-01
ecc              2.327890e-04  6.858082e-02
eccrad           8.601491e-06  4.481402e-02
close            2.990743e-04  1.703393e-01
constraint       5.069221e-04  1.935156e-01
coreness         3.512128e-04  5.153265e-02
knn              5.102201e-03  2.621210e-01
hubscore         3.819707e-03  2.488316e-01
pagerank         2.522814e-03  3.385734e-01
trans            0.000000e+00  1.002887e-20
evcent           2.813703e-03  2.334562e-01
first           -1.378302e-06  2.738889e-02
upto_second      4.371521e-03  1.455723e-01
upto_third       2.429144e-03  1.630364e-01
upto_fourth      4.652628e-03  2.587449e-01
upto_fifth       1.243914e-03  1.826905e-01
upto_sixth       4.807065e-05  7.197759e-02
second           2.614015e-03  2.217114e-01
third            6.013202e-03  1.465326e-01
fourth           2.813679e-03  5.046794e-01
fifth            3.687500e-03  1.852799e-01
sixth            9.220560e-04  1.935542e-01
ratio1           4.592026e-03  2.602895e-01
ratio2           3.703095e-03  5.335253e-01
ratio3           6.823765e-03  6.651060e-01
ratio4           2.364307e-03  4.824428e-01
ratio5           1.342953e-03  6.390868e-01
ratio6           3.689811e-03  3.444154e-01
selfinter        1.287069e-05  1.417387e-03
walktrap_vertex -5.054766e-06  2.835116e-02
bigcom1          2.038535e-05  2.178431e-02
bigcom2          0.000000e+00  4.336809e-21
bigcom3          0.000000e+00  0.000000e+00
bigcom4          0.000000e+00  1.557692e-02
bigcom6          0.000000e+00  0.000000e+00
bigcom8          0.000000e+00  0.000000e+00
bigcom9          0.000000e+00  0.000000e+00
bigcom11         0.000000e+00  0.000000e+00
bigcom13         0.000000e+00  1.734723e-20
bigcom15         0.000000e+00  0.000000e+00
bigcom16         0.000000e+00  0.000000e+00
bigcom21         9.392202e-05  1.838680e-01
bigcom22         0.000000e+00  0.000000e+00
bigcom24         0.000000e+00  0.000000e+00
bigcom26         0.000000e+00  0.000000e+00
bigcom28         0.000000e+00  0.000000e+00
bigcom30         0.000000e+00  0.000000e+00
bigcom31         0.000000e+00  0.000000e+00
bigcom32         0.000000e+00  0.000000e+00
bigcom33         0.000000e+00  0.000000e+00
bigcom34         0.000000e+00  0.000000e+00
bigcom36         0.000000e+00  0.000000e+00
bigcom37         0.000000e+00  0.000000e+00
bigcom38         1.849764e-06  3.237450e-01
bigcom39         0.000000e+00  0.000000e+00
bigcom40         4.201506e-06  4.790756e-02
bigcom43         0.000000e+00  0.000000e+00
bigcom44        -8.605852e-06  1.943662e-02
bigcom46         0.000000e+00  0.000000e+00
bigcom47         0.000000e+00  0.000000e+00
bigcom49         0.000000e+00  0.000000e+00
bigcom50         0.000000e+00  0.000000e+00
bigcom51         0.000000e+00  0.000000e+00
bigcom52         0.000000e+00  0.000000e+00
bigcom54         0.000000e+00  0.000000e+00
bigcom56         0.000000e+00  0.000000e+00
bigcom62         0.000000e+00  0.000000e+00
bigcom66         0.000000e+00  0.000000e+00
bigcom68         0.000000e+00  0.000000e+00
bigcom69         0.000000e+00  0.000000e+00
bigcom71         0.000000e+00  0.000000e+00
bigcom72         0.000000e+00  0.000000e+00
bigcom73         0.000000e+00  0.000000e+00
bigcom74         0.000000e+00  0.000000e+00
bigcom75         0.000000e+00  0.000000e+00
bigcom76         0.000000e+00  0.000000e+00
bigcom77         0.000000e+00  0.000000e+00
bigcom79         0.000000e+00  0.000000e+00
bigcom80         0.000000e+00  0.000000e+00
bigcom82         0.000000e+00  0.000000e+00
bigcom83         0.000000e+00  0.000000e+00
bigcom84         0.000000e+00  0.000000e+00
bigcom85         0.000000e+00  0.000000e+00
bigcom87         0.000000e+00  0.000000e+00
bigcom89         0.000000e+00  0.000000e+00
bigcom91         0.000000e+00  0.000000e+00
bigcom92         0.000000e+00  0.000000e+00
bigcom93         0.000000e+00  0.000000e+00
bigcom96         0.000000e+00  0.000000e+00
bigcom97         0.000000e+00  0.000000e+00
bigcom98         0.000000e+00  0.000000e+00
bigcom99         0.000000e+00  0.000000e+00
bigcom101        0.000000e+00  0.000000e+00
bigcom104        0.000000e+00  0.000000e+00
bigcom106        0.000000e+00  0.000000e+00
bigcom109        0.000000e+00  0.000000e+00
bigcom113        0.000000e+00  0.000000e+00
bigcom116        1.489298e-05  2.156703e-01
bigcom120        0.000000e+00  0.000000e+00
bigcom123        0.000000e+00  0.000000e+00
bigcom126        0.000000e+00  0.000000e+00
bigcom127        0.000000e+00  0.000000e+00
bigcom137        0.000000e+00  0.000000e+00
bigcom139        0.000000e+00  0.000000e+00
bigcom140        0.000000e+00  0.000000e+00
bigcom143        0.000000e+00  0.000000e+00
bigcom145        0.000000e+00  0.000000e+00
bigcom146        0.000000e+00  0.000000e+00
bigcom147        0.000000e+00  0.000000e+00
bigcom149        0.000000e+00  0.000000e+00
bigcom153        0.000000e+00  0.000000e+00
bigcom154        0.000000e+00  0.000000e+00
bigcom156        0.000000e+00  0.000000e+00
bigcom157        0.000000e+00  0.000000e+00
bigcom158        0.000000e+00  0.000000e+00
bigcom160        0.000000e+00  0.000000e+00
bigcom161        0.000000e+00  0.000000e+00
bigcom162        0.000000e+00  0.000000e+00
bigcom164        0.000000e+00  0.000000e+00
bigcom166        0.000000e+00  0.000000e+00
bigcom167        0.000000e+00  0.000000e+00
bigcom171        0.000000e+00  0.000000e+00
bigcom173        0.000000e+00  0.000000e+00
bigcom175        0.000000e+00  0.000000e+00
bigcom176        0.000000e+00  0.000000e+00
bigcom177        0.000000e+00  0.000000e+00
bigcom178        0.000000e+00  0.000000e+00
bigcom180        0.000000e+00  0.000000e+00
bigcom181        0.000000e+00  0.000000e+00
bigcom184        0.000000e+00  0.000000e+00
bigcom186        0.000000e+00  0.000000e+00
bigcom187        0.000000e+00  0.000000e+00
bigcom189        0.000000e+00  0.000000e+00
bigcom194        0.000000e+00  0.000000e+00
bigcom195        0.000000e+00  0.000000e+00
bigcom196        0.000000e+00  0.000000e+00
bigcom204        0.000000e+00  0.000000e+00
bigcom205        0.000000e+00  0.000000e+00
bigcom212        0.000000e+00  0.000000e+00
bigcom214        0.000000e+00  0.000000e+00
bigcom222        0.000000e+00  0.000000e+00
bigcom223        0.000000e+00  0.000000e+00
bigcom226        0.000000e+00  0.000000e+00
bigcom227        0.000000e+00  0.000000e+00
bigcom229        0.000000e+00  0.000000e+00
bigcom233        0.000000e+00  0.000000e+00
bigcom236        0.000000e+00  0.000000e+00
bigcom237        0.000000e+00  0.000000e+00
bigcom246        0.000000e+00  0.000000e+00
bigcom248        0.000000e+00  0.000000e+00
bigcom249        0.000000e+00  0.000000e+00
bigcom250        4.295127e-06  4.378154e-01
bigcom254        0.000000e+00  0.000000e+00
bigcom266        0.000000e+00  0.000000e+00
bigcom269        0.000000e+00  0.000000e+00
bigcom272        0.000000e+00  0.000000e+00
bigcom274        0.000000e+00  0.000000e+00
bigcom281        0.000000e+00  0.000000e+00
bigcom291        0.000000e+00  0.000000e+00
bigcom292        0.000000e+00  0.000000e+00
bigcom295        0.000000e+00  0.000000e+00
bigcom299        0.000000e+00  0.000000e+00
bigcom301        0.000000e+00  0.000000e+00
bigcom306        0.000000e+00  0.000000e+00
bigcom309        0.000000e+00  0.000000e+00
bigcom314        0.000000e+00  0.000000e+00
bigcom321        0.000000e+00  0.000000e+00
bigcom341        0.000000e+00  0.000000e+00
bigcom350        0.000000e+00  0.000000e+00
bigcom353        0.000000e+00  0.000000e+00
bigcom359        0.000000e+00  0.000000e+00
bigcom363        0.000000e+00  0.000000e+00
bigcom365        0.000000e+00  0.000000e+00
bigcom385        0.000000e+00  0.000000e+00
bigcom386        0.000000e+00  0.000000e+00
bigcom408        0.000000e+00  0.000000e+00
bigcom412        0.000000e+00  0.000000e+00
bigcom480        0.000000e+00  0.000000e+00
spin_vertex      9.444208e-07  8.963504e-03
membership_s1   -4.167710e-06  4.940580e-02
membership_s3    0.000000e+00  0.000000e+00
membership_s4    6.406665e-06  1.845553e-02
membership_s5    9.826178e-05  1.089649e-01
membership_s6    3.880299e-06  2.307963e-02
membership_s7   -6.497938e-06  1.474979e-01
membership_s8    0.000000e+00  0.000000e+00
membership_s9    0.000000e+00  0.000000e+00
membership_s11   0.000000e+00  0.000000e+00
membership_s12  -7.896260e-05  2.733342e-01
membership_s14   0.000000e+00  0.000000e+00
membership_s15   0.000000e+00  0.000000e+00
membership_s16   0.000000e+00  0.000000e+00
membership_s17   0.000000e+00  0.000000e+00
membership_s18   0.000000e+00  0.000000e+00
membership_s20   0.000000e+00  0.000000e+00
membership_s21   0.000000e+00  0.000000e+00
membership_s22   0.000000e+00  0.000000e+00
membership_s24   0.000000e+00  0.000000e+00
membership_s25   1.851747e-04  7.862779e-01
membership_s26   0.000000e+00  0.000000e+00
membership_s27   0.000000e+00  3.541667e-02
membership_s28   0.000000e+00  2.168404e-20
membership_s30   1.113719e-05  1.300032e-02
membership_s31   0.000000e+00  2.844947e-18
membership_s32   1.373312e-05  4.193959e-02
membership_s33   0.000000e+00  0.000000e+00
membership_s36   9.976165e-05  5.460606e-02
membership_s37   0.000000e+00  0.000000e+00
V1               3.332057e-04  3.960405e-01
V2               1.573508e-03  5.108576e-01
pdi              0.000000e+00  0.000000e+00
adhesion         1.052632e-03  3.895231e-01
cohesion         1.048239e-03  3.453111e-01
inner            1.003928e-03  2.734805e-01
outer            8.122651e-04  4.828191e-01
ioratio          1.552213e-03  4.061307e-01
comsize          3.351706e-03  1.071917e+00
[1] "Dataset: low_TnotC Model GLM, run: 1 of 10 2015-06-18 11:57:39"
[1] "glmnet variable coefficients"
                         [,1]          [,2]
(Intercept)     -5.307149e+00 -5.303315e+00
graph0          -6.641978e-40 -6.462751e-05
graph1          -9.386903e-43 -9.056001e-08
graph2           2.934908e-40  2.967096e-05
graph3          -2.862414e-44 -2.690662e-09
graph4          -8.177149e-46 -7.898648e-11
graph5          -1.401784e-41 -1.345574e-06
graph6          -4.108915e-43 -3.959150e-08
graph7          -2.986576e-41 -2.905770e-06
graph8          -2.472178e-39 -2.422091e-04
graph9          -5.392068e-46 -5.041870e-11
graph10         -3.189096e-47 -3.074569e-12
graph11         -1.153527e-48 -1.113847e-13
graph12         -2.397811e-45 -2.306634e-10
graph13         -9.444108e-45 -8.683253e-10
graph14         -2.786693e-46 -2.698280e-11
graph15         -1.329336e-42 -1.278762e-07
graph16         -9.524137e-45 -9.161209e-10
graph17         -1.793342e-44 -1.733663e-09
graph18         -6.260592e-43 -6.049790e-08
graph19         -6.313307e-44 -5.968304e-09
graph20         -3.358543e-43 -3.214502e-08
graph21         -1.435071e-42 -1.383925e-07
graph22         -8.151321e-43 -7.946716e-08
graph23         -2.194370e-43 -2.034115e-08
graph24         -1.346177e-42 -1.289182e-07
graph25         -1.131956e-41 -1.092396e-06
graph26         -9.981464e-42 -9.691483e-07
graph27         -7.251516e-41 -7.047622e-06
graph28         -8.755858e-41 -8.529656e-06
graph29         -4.080478e-39 -3.979505e-04
orbit0          -6.641978e-40 -6.462626e-05
orbit1          -9.348901e-43 -9.018459e-08
orbit2          -2.755646e-40 -2.680909e-05
orbit3           2.934908e-40  2.967333e-05
orbit4          -2.177888e-44 -2.008403e-09
orbit5          -8.583084e-43 -8.343898e-08
orbit6          -8.177092e-46 -7.898140e-11
orbit7          -4.126069e-40 -4.032279e-05
orbit8          -1.401784e-41 -1.345485e-06
orbit9          -4.085624e-43 -3.920015e-08
orbit10         -1.400014e-42 -1.358347e-07
orbit11          5.919847e-40  5.898771e-05
orbit12         -3.154037e-41 -3.070262e-06
orbit13          3.973719e-39  3.918175e-04
orbit14         -2.472178e-39 -2.422062e-04
orbit15         -5.388299e-46 -5.002028e-11
orbit16         -2.424087e-44 -2.332565e-09
orbit17         -3.678014e-45 -3.488130e-10
orbit18          2.187648e-46  2.204868e-11
orbit19         -3.324700e-47 -3.208681e-12
orbit20         -9.279740e-46 -9.033235e-11
orbit21         -7.815317e-43 -7.610161e-08
orbit22         -1.153527e-48 -1.113768e-13
orbit23         -1.142651e-39 -1.119923e-04
orbit24         -2.295425e-45 -2.199684e-10
orbit25         -8.218709e-45 -7.973295e-10
orbit26         -4.159030e-43 -3.961082e-08
orbit27         -5.880562e-45 -4.902844e-10
orbit28         -3.478046e-43 -3.365005e-08
orbit29         -2.353317e-44 -2.199102e-09
orbit30         -2.052312e-42 -1.999774e-07
orbit31         -2.615152e-46 -2.527130e-11
orbit32         -1.860009e-45 -1.811447e-10
orbit33          4.188945e-40  4.223595e-05
orbit34         -1.329336e-42 -1.278659e-07
orbit35         -9.586250e-45 -9.158213e-10
orbit36         -8.159206e-44 -7.423321e-09
orbit37         -2.886870e-44 -2.797859e-09
orbit38         -1.911760e-41 -1.863235e-06
orbit39         -1.988443e-44 -1.908725e-09
orbit40         -2.994719e-44 -2.909065e-09
orbit41         -1.781964e-42 -1.725648e-07
orbit42          6.040368e-39  5.958014e-04
orbit43         -6.260250e-43 -6.049068e-08
orbit44         -3.288305e-39 -3.220111e-04
orbit45         -6.389346e-44 -6.016014e-09
orbit46         -2.809400e-43 -2.689416e-08
orbit47         -1.226542e-41 -1.181263e-06
orbit48         -8.659465e-43 -8.320052e-08
orbit49         -3.329956e-43 -3.185460e-08
orbit50         -6.238585e-41 -6.104349e-06
orbit51         -2.674012e-42 -2.592663e-07
orbit52         -1.153537e-42 -1.095826e-07
orbit53         -2.258857e-41 -2.163295e-06
orbit54         -8.152515e-43 -7.947609e-08
orbit55          9.871869e-39  9.717983e-04
orbit56         -1.813571e-43 -1.659445e-08
orbit57         -4.571696e-42 -4.447632e-07
orbit58         -2.693543e-39 -2.634678e-04
orbit59         -1.403426e-42 -1.343705e-07
orbit60         -1.582337e-41 -1.522449e-06
orbit61          1.893948e-38  1.865567e-03
orbit62         -1.349211e-41 -1.303059e-06
orbit63         -7.919886e-41 -7.683225e-06
orbit64         -1.868122e-42 -1.313906e-07
orbit65         -1.107524e-41 -1.074739e-06
orbit66         -3.899232e-41 -3.795442e-06
orbit67         -3.638914e-39 -3.565460e-04
orbit68         -8.211961e-41 -7.992633e-06
orbit69          9.618170e-38  9.470543e-03
orbit70         -8.746177e-41 -8.518746e-06
orbit71         -2.434008e-39 -2.391790e-04
orbit72         -4.080478e-39 -3.979368e-04
AP              -5.140041e-39 -5.056178e-04
bet             -3.263195e-43 -3.203521e-08
ecc             -7.325305e-40 -7.341963e-05
eccrad          -4.395183e-39 -4.405159e-04
close           -1.002823e-38 -9.454981e-04
constraint       3.536829e-39  3.451563e-04
coreness        -6.930714e-40 -6.757688e-05
knn              3.749434e-43  3.813882e-08
hubscore        -8.557897e-38 -8.167596e-03
pagerank        -1.371423e-38 -1.351970e-03
trans           -4.231161e-39 -4.149175e-04
evcent          -8.411856e-38 -8.026276e-03
first           -6.641978e-40 -6.462300e-05
upto_second     -9.151310e-43 -8.826125e-08
upto_third      -4.144925e-44 -3.627792e-09
upto_fourth     -1.860112e-43 -1.799789e-08
upto_fifth       3.094288e-43  3.075805e-08
upto_sixth       7.682348e-43  7.585639e-08
second          -9.130022e-43 -8.805318e-08
third            1.350953e-44  1.851950e-09
fourth          -1.886984e-43 -1.909634e-08
fifth            3.775216e-43  3.671837e-08
sixth           -3.395435e-43 -3.385786e-08
ratio1           3.999915e-43  4.054350e-08
ratio2           3.884337e-42  3.779028e-07
ratio3          -1.589968e-43 -2.092213e-08
ratio4          -8.265771e-42 -8.151752e-07
ratio5          -5.801137e-42 -5.702916e-07
ratio6          -3.118063e-43 -3.117494e-08
selfinter       -3.615671e-39 -3.558936e-04
walktrap_vertex -1.008598e-39 -9.744307e-05
bigcom1          2.132369e-39  2.109422e-04
bigcom2         -4.987756e-39 -4.905529e-04
bigcom3         -5.072595e-39 -4.990935e-04
bigcom4         -1.475169e-39 -1.437411e-04
bigcom6         -4.982994e-39 -4.909344e-04
bigcom8         -5.060299e-39 -4.969158e-04
bigcom9         -5.004496e-39 -4.921905e-04
bigcom11        -4.989345e-39 -4.904373e-04
bigcom13        -4.997308e-39 -4.911371e-04
bigcom15        -4.996511e-39 -4.912086e-04
bigcom16        -4.986167e-39 -4.921338e-04
bigcom21         1.810214e-38  1.783287e-03
bigcom22        -5.046435e-39 -4.961439e-04
bigcom24        -4.984580e-39 -4.909066e-04
bigcom26        -5.004496e-39 -4.926361e-04
bigcom28        -5.061935e-39 -4.969876e-04
bigcom30        -5.014915e-39 -4.927608e-04
bigcom31        -4.982994e-39 -4.897398e-04
bigcom32        -4.989345e-39 -4.917489e-04
bigcom33        -4.982994e-39 -4.884975e-04
bigcom34        -4.985374e-39 -4.905471e-04
bigcom36        -4.989345e-39 -4.911013e-04
bigcom37        -4.982994e-39 -4.908755e-04
bigcom38         1.074058e-37  1.057358e-02
bigcom39        -4.991731e-39 -4.914567e-04
bigcom40         1.126982e-39  1.119463e-04
bigcom43        -4.986167e-39 -4.905633e-04
bigcom44         8.237694e-39  8.122397e-04
bigcom46        -4.989345e-39 -4.909107e-04
bigcom47        -4.986962e-39 -4.911550e-04
bigcom49        -4.986962e-39 -4.916071e-04
bigcom50        -4.988550e-39 -4.912280e-04
bigcom51        -4.984580e-39 -4.902560e-04
bigcom52        -4.982994e-39 -4.911930e-04
bigcom54        -4.984580e-39 -4.912363e-04
bigcom56        -4.984580e-39 -4.905682e-04
bigcom62        -4.982994e-39 -4.910986e-04
bigcom66        -4.984580e-39 -4.910716e-04
bigcom68        -4.984580e-39 -4.915351e-04
bigcom69        -4.987756e-39 -4.912573e-04
bigcom71        -4.993323e-39 -4.905157e-04
bigcom72        -4.984580e-39 -4.900359e-04
bigcom73        -4.984580e-39 -4.903008e-04
bigcom74        -4.985374e-39 -4.896608e-04
bigcom75        -4.982994e-39 -4.911112e-04
bigcom76        -4.985374e-39 -4.907667e-04
bigcom77        -4.984580e-39 -4.907760e-04
bigcom79        -4.983787e-39 -4.909410e-04
bigcom80        -4.984580e-39 -4.917030e-04
bigcom82        -4.986167e-39 -4.913602e-04
bigcom83        -4.983787e-39 -4.912580e-04
bigcom84        -4.983787e-39 -4.889382e-04
bigcom85        -4.986167e-39 -4.907648e-04
bigcom87        -4.985374e-39 -4.912363e-04
bigcom89        -4.984580e-39 -4.902979e-04
bigcom91        -4.983787e-39 -4.898461e-04
bigcom92        -4.990936e-39 -4.916915e-04
bigcom93        -4.984580e-39 -4.914316e-04
bigcom96        -4.982994e-39 -4.910437e-04
bigcom97        -4.986962e-39 -4.909679e-04
bigcom98        -4.985374e-39 -4.914261e-04
bigcom99        -4.985374e-39 -4.910797e-04
bigcom101       -4.986962e-39 -4.901131e-04
bigcom104       -4.990140e-39 -4.906980e-04
bigcom106       -4.986167e-39 -4.913775e-04
bigcom109       -4.985374e-39 -4.898686e-04
bigcom113       -4.986962e-39 -4.909261e-04
bigcom116        8.699820e-38  8.564388e-03
bigcom120       -4.983787e-39 -4.906681e-04
bigcom123       -4.985374e-39 -4.898375e-04
bigcom126       -4.982994e-39 -4.912028e-04
bigcom127       -4.982994e-39 -4.905856e-04
bigcom137       -4.984580e-39 -4.908464e-04
bigcom139       -4.982201e-39 -4.916959e-04
bigcom140       -4.984580e-39 -4.895485e-04
bigcom143       -4.985374e-39 -4.917862e-04
bigcom145       -4.983787e-39 -4.905298e-04
bigcom146       -4.984580e-39 -4.886961e-04
bigcom147       -4.985374e-39 -4.908342e-04
bigcom149       -4.982201e-39 -4.892667e-04
bigcom153       -4.986962e-39 -4.912846e-04
bigcom154       -4.990936e-39 -4.912467e-04
bigcom156       -4.983787e-39 -4.910241e-04
bigcom157       -4.982994e-39 -5.039642e-04
bigcom158       -4.983787e-39 -4.910653e-04
bigcom160       -4.985374e-39 -4.904156e-04
bigcom161       -4.983787e-39 -4.912041e-04
bigcom162       -4.983787e-39 -4.914549e-04
bigcom164       -4.982994e-39 -4.914460e-04
bigcom166       -4.986962e-39 -4.903485e-04
bigcom167       -4.988550e-39 -4.913055e-04
bigcom171       -4.982201e-39 -4.915321e-04
bigcom173       -4.985374e-39 -4.907213e-04
bigcom175       -4.983787e-39 -4.899478e-04
bigcom176       -4.983787e-39 -4.900796e-04
bigcom177       -4.984580e-39 -4.911218e-04
bigcom178       -4.984580e-39 -4.914665e-04
bigcom180       -4.983787e-39 -4.901810e-04
bigcom181       -4.985374e-39 -4.910314e-04
bigcom184       -4.982994e-39 -4.879782e-04
bigcom186       -4.983787e-39 -4.912973e-04
bigcom187       -4.982994e-39 -4.899317e-04
bigcom189       -4.986167e-39 -4.907580e-04
bigcom194       -4.984580e-39 -4.907935e-04
bigcom195       -4.984580e-39 -4.913716e-04
bigcom196       -4.982994e-39 -4.914972e-04
bigcom204       -4.988550e-39 -4.901849e-04
bigcom205       -4.983787e-39 -4.907423e-04
bigcom212       -4.984580e-39 -4.898615e-04
bigcom214       -4.986167e-39 -4.910723e-04
bigcom222       -4.982994e-39 -4.874416e-04
bigcom223        0.000000e+00  0.000000e+00
bigcom226       -4.983787e-39 -4.906643e-04
bigcom227       -4.983787e-39 -4.898874e-04
bigcom229       -4.982994e-39 -4.914353e-04
bigcom233       -4.982994e-39 -4.923307e-04
bigcom236       -4.983787e-39 -4.912841e-04
bigcom237        0.000000e+00  0.000000e+00
bigcom246       -4.985374e-39 -4.905369e-04
bigcom248       -4.984580e-39 -4.898291e-04
bigcom249       -4.982994e-39 -4.914410e-04
bigcom250        3.318773e-37  3.267092e-02
bigcom254       -4.985374e-39 -4.914013e-04
bigcom266       -4.982994e-39 -4.905983e-04
bigcom269       -4.986167e-39 -4.917986e-04
bigcom272       -4.983787e-39 -4.907278e-04
bigcom274       -4.993323e-39 -4.903517e-04
bigcom281       -4.983787e-39 -4.909319e-04
bigcom291       -4.982201e-39 -4.911952e-04
bigcom292       -4.983787e-39 -4.907758e-04
bigcom295       -4.982201e-39 -4.906858e-04
bigcom299       -4.982994e-39 -4.909165e-04
bigcom301       -4.984580e-39 -4.908717e-04
bigcom306       -4.984580e-39 -4.898102e-04
bigcom309       -4.986962e-39 -4.909355e-04
bigcom314       -4.982201e-39 -4.889510e-04
bigcom321       -4.988550e-39 -4.910562e-04
bigcom341       -4.982994e-39 -4.870181e-04
bigcom350       -4.982994e-39 -4.960025e-04
bigcom353       -4.983787e-39 -4.906335e-04
bigcom359       -4.983787e-39 -4.919276e-04
bigcom363       -4.984580e-39 -4.912252e-04
bigcom365       -4.982994e-39 -4.903972e-04
bigcom385       -4.985374e-39 -4.910289e-04
bigcom386       -4.982201e-39 -4.911111e-04
bigcom408       -4.986167e-39 -4.905719e-04
bigcom412       -4.984580e-39 -4.894913e-04
bigcom480       -4.985374e-39 -4.909110e-04
spin_vertex      7.657766e-39  7.498675e-04
membership_s1    8.174474e-40  7.984010e-05
membership_s3   -4.996511e-39 -4.921165e-04
membership_s4   -6.840944e-40 -6.710593e-05
membership_s5    1.569993e-39  1.550497e-04
membership_s6    1.374272e-40  1.463434e-05
membership_s7    1.184282e-39  1.163207e-04
membership_s8   -4.987756e-39 -4.919039e-04
membership_s9   -4.991731e-39 -4.923405e-04
membership_s11  -4.988550e-39 -4.915501e-04
membership_s12   1.074058e-37  1.057328e-02
membership_s14  -4.986167e-39 -4.910445e-04
membership_s15  -5.068490e-39 -4.993097e-04
membership_s16  -4.988550e-39 -4.908217e-04
membership_s17  -4.987756e-39 -4.913484e-04
membership_s18  -5.014915e-39 -4.936501e-04
membership_s20  -4.986167e-39 -4.919671e-04
membership_s21  -5.087430e-39 -5.015119e-04
membership_s22  -4.998106e-39 -4.928905e-04
membership_s24  -4.998106e-39 -4.924382e-04
membership_s25   2.198002e-37  2.163815e-02
membership_s26  -4.994916e-39 -4.915435e-04
membership_s27  -2.672633e-39 -2.632126e-04
membership_s28  -4.992527e-39 -4.924487e-04
membership_s30  -1.286985e-39 -1.265517e-04
membership_s31  -2.324965e-39 -2.293041e-04
membership_s32  -2.333515e-39 -2.299978e-04
membership_s33  -4.986167e-39 -4.918836e-04
membership_s36   2.741577e-39  2.695470e-04
membership_s37  -5.036695e-39 -4.959026e-04
V1               3.550219e-40  3.220144e-05
V2               6.871561e-39  6.740806e-04
pdi             -2.171174e-35 -2.135060e+00
adhesion         1.214039e-43  1.193855e-08
cohesion        -2.430680e-43 -2.390259e-08
inner           -1.234607e-43 -1.213697e-08
outer           -1.562961e-43 -1.536705e-08
ioratio         -2.865407e-39 -2.821331e-04
comsize         -5.386571e-43 -5.300897e-08
[1] "Dataset: low_TnotC Model GBM, run: 2 of 10 2015-06-18 11:57:40"
Iter   TrainDeviance   ValidDeviance   StepSize   Improve
     1        0.0598            -nan     0.0100    0.0000
     2        0.0584            -nan     0.0100    0.0000
     3        0.0570            -nan     0.0100   -0.0000
     4        0.0560            -nan     0.0100    0.0001
     5        0.0548            -nan     0.0100   -0.0001
     6        0.0543            -nan     0.0100   -0.0001
     7        0.0534            -nan     0.0100   -0.0000
     8        0.0527            -nan     0.0100   -0.0001
     9        0.0519            -nan     0.0100   -0.0000
    10        0.0511            -nan     0.0100   -0.0000
    20        0.0453            -nan     0.0100   -0.0000
    40        0.0374            -nan     0.0100   -0.0000
    44        0.0362            -nan     0.0100   -0.0000

[1] "GBM variable coefficients"
                            var     rel.inf
comsize                 comsize 7.177877436
outer                     outer 6.604674996
V1                           V1 5.465311358
ratio5                   ratio5 4.766068634
orbit18                 orbit18 4.711951470
ratio3                   ratio3 4.423999639
ratio2                   ratio2 4.282782731
bet                         bet 3.167653034
ratio6                   ratio6 3.128763590
orbit13                 orbit13 2.868084736
pagerank               pagerank 2.609107356
V2                           V2 2.490113349
orbit36                 orbit36 2.144659400
orbit27                 orbit27 2.139893445
orbit26                 orbit26 2.075179098
graph23                 graph23 2.041577418
orbit16                 orbit16 1.900185148
graph21                 graph21 1.753813901
graph1                   graph1 1.722746965
cohesion               cohesion 1.665325535
fourth                   fourth 1.381058888
coreness               coreness 1.279014803
orbit30                 orbit30 1.266763766
graph10                 graph10 1.254242022
orbit45                 orbit45 1.225931610
ioratio                 ioratio 1.183563272
knn                         knn 1.123362899
graph13                 graph13 1.073892532
membership_s36   membership_s36 1.040238747
inner                     inner 1.036470652
orbit5                   orbit5 0.996094393
graph5                   graph5 0.962485361
orbit42                 orbit42 0.952765478
ratio4                   ratio4 0.902696208
orbit39                 orbit39 0.866741281
upto_sixth           upto_sixth 0.849822015
graph3                   graph3 0.783564732
hubscore               hubscore 0.741017265
orbit17                 orbit17 0.713327290
orbit38                 orbit38 0.700986133
orbit28                 orbit28 0.698551190
ratio1                   ratio1 0.690144995
fifth                     fifth 0.686551160
orbit53                 orbit53 0.661409672
membership_s5     membership_s5 0.637093545
graph11                 graph11 0.613276492
orbit31                 orbit31 0.578988559
walktrap_vertex walktrap_vertex 0.546106528
adhesion               adhesion 0.528978101
bigcom21               bigcom21 0.500641306
orbit52                 orbit52 0.471659782
graph15                 graph15 0.440877522
graph9                   graph9 0.355959810
close                     close 0.355896717
graph27                 graph27 0.303113568
orbit11                 orbit11 0.285634909
orbit15                 orbit15 0.261538304
orbit56                 orbit56 0.257184879
graph6                   graph6 0.256137487
bigcom116             bigcom116 0.246662528
graph20                 graph20 0.238453984
orbit20                 orbit20 0.194468891
orbit21                 orbit21 0.194010524
orbit37                 orbit37 0.188498964
graph14                 graph14 0.186047648
orbit32                 orbit32 0.176103060
constraint           constraint 0.174312459
orbit62                 orbit62 0.163527180
third                     third 0.157604101
orbit49                 orbit49 0.143925176
orbit63                 orbit63 0.120156874
graph25                 graph25 0.112450579
graph4                   graph4 0.099820792
orbit61                 orbit61 0.098686488
orbit9                   orbit9 0.092754104
orbit24                 orbit24 0.081052350
graph17                 graph17 0.080225152
graph18                 graph18 0.077067845
orbit46                 orbit46 0.076397569
bigcom40               bigcom40 0.073027093
graph24                 graph24 0.071824156
pdi                         pdi 0.070576159
AP                           AP 0.068124392
orbit55                 orbit55 0.053750569
upto_fifth           upto_fifth 0.044158194
graph16                 graph16 0.041744032
membership_s31   membership_s31 0.029041846
orbit65                 orbit65 0.024349376
bigcom4                 bigcom4 0.010041244
membership_s27   membership_s27 0.007583554
graph0                   graph0 0.000000000
graph2                   graph2 0.000000000
graph7                   graph7 0.000000000
graph8                   graph8 0.000000000
graph12                 graph12 0.000000000
graph19                 graph19 0.000000000
graph22                 graph22 0.000000000
graph26                 graph26 0.000000000
graph28                 graph28 0.000000000
graph29                 graph29 0.000000000
orbit0                   orbit0 0.000000000
orbit1                   orbit1 0.000000000
orbit2                   orbit2 0.000000000
orbit3                   orbit3 0.000000000
orbit4                   orbit4 0.000000000
orbit6                   orbit6 0.000000000
orbit7                   orbit7 0.000000000
orbit8                   orbit8 0.000000000
orbit10                 orbit10 0.000000000
orbit12                 orbit12 0.000000000
orbit14                 orbit14 0.000000000
orbit19                 orbit19 0.000000000
orbit22                 orbit22 0.000000000
orbit23                 orbit23 0.000000000
orbit25                 orbit25 0.000000000
orbit29                 orbit29 0.000000000
orbit33                 orbit33 0.000000000
orbit34                 orbit34 0.000000000
orbit35                 orbit35 0.000000000
orbit40                 orbit40 0.000000000
orbit41                 orbit41 0.000000000
orbit43                 orbit43 0.000000000
orbit44                 orbit44 0.000000000
orbit47                 orbit47 0.000000000
orbit48                 orbit48 0.000000000
orbit50                 orbit50 0.000000000
orbit51                 orbit51 0.000000000
orbit54                 orbit54 0.000000000
orbit57                 orbit57 0.000000000
orbit58                 orbit58 0.000000000
orbit59                 orbit59 0.000000000
orbit60                 orbit60 0.000000000
orbit64                 orbit64 0.000000000
orbit66                 orbit66 0.000000000
orbit67                 orbit67 0.000000000
orbit68                 orbit68 0.000000000
orbit69                 orbit69 0.000000000
orbit70                 orbit70 0.000000000
orbit71                 orbit71 0.000000000
orbit72                 orbit72 0.000000000
ecc                         ecc 0.000000000
eccrad                   eccrad 0.000000000
trans                     trans 0.000000000
evcent                   evcent 0.000000000
first                     first 0.000000000
upto_second         upto_second 0.000000000
upto_third           upto_third 0.000000000
upto_fourth         upto_fourth 0.000000000
second                   second 0.000000000
sixth                     sixth 0.000000000
selfinter             selfinter 0.000000000
bigcom1                 bigcom1 0.000000000
bigcom2                 bigcom2 0.000000000
bigcom3                 bigcom3 0.000000000
bigcom6                 bigcom6 0.000000000
bigcom8                 bigcom8 0.000000000
bigcom9                 bigcom9 0.000000000
bigcom11               bigcom11 0.000000000
bigcom13               bigcom13 0.000000000
bigcom15               bigcom15 0.000000000
bigcom16               bigcom16 0.000000000
bigcom22               bigcom22 0.000000000
bigcom24               bigcom24 0.000000000
bigcom26               bigcom26 0.000000000
bigcom28               bigcom28 0.000000000
bigcom30               bigcom30 0.000000000
bigcom31               bigcom31 0.000000000
bigcom32               bigcom32 0.000000000
bigcom33               bigcom33 0.000000000
bigcom34               bigcom34 0.000000000
bigcom36               bigcom36 0.000000000
bigcom37               bigcom37 0.000000000
bigcom38               bigcom38 0.000000000
bigcom39               bigcom39 0.000000000
bigcom43               bigcom43 0.000000000
bigcom44               bigcom44 0.000000000
bigcom46               bigcom46 0.000000000
bigcom47               bigcom47 0.000000000
bigcom49               bigcom49 0.000000000
bigcom50               bigcom50 0.000000000
bigcom51               bigcom51 0.000000000
bigcom52               bigcom52 0.000000000
bigcom54               bigcom54 0.000000000
bigcom56               bigcom56 0.000000000
bigcom62               bigcom62 0.000000000
bigcom66               bigcom66 0.000000000
bigcom68               bigcom68 0.000000000
bigcom69               bigcom69 0.000000000
bigcom71               bigcom71 0.000000000
bigcom72               bigcom72 0.000000000
bigcom73               bigcom73 0.000000000
bigcom74               bigcom74 0.000000000
bigcom75               bigcom75 0.000000000
bigcom76               bigcom76 0.000000000
bigcom77               bigcom77 0.000000000
bigcom79               bigcom79 0.000000000
bigcom80               bigcom80 0.000000000
bigcom82               bigcom82 0.000000000
bigcom83               bigcom83 0.000000000
bigcom84               bigcom84 0.000000000
bigcom85               bigcom85 0.000000000
bigcom87               bigcom87 0.000000000
bigcom89               bigcom89 0.000000000
bigcom91               bigcom91 0.000000000
bigcom92               bigcom92 0.000000000
bigcom93               bigcom93 0.000000000
bigcom96               bigcom96 0.000000000
bigcom97               bigcom97 0.000000000
bigcom98               bigcom98 0.000000000
bigcom99               bigcom99 0.000000000
bigcom101             bigcom101 0.000000000
bigcom104             bigcom104 0.000000000
bigcom106             bigcom106 0.000000000
bigcom109             bigcom109 0.000000000
bigcom113             bigcom113 0.000000000
bigcom120             bigcom120 0.000000000
bigcom123             bigcom123 0.000000000
bigcom126             bigcom126 0.000000000
bigcom127             bigcom127 0.000000000
bigcom137             bigcom137 0.000000000
bigcom139             bigcom139 0.000000000
bigcom140             bigcom140 0.000000000
bigcom143             bigcom143 0.000000000
bigcom145             bigcom145 0.000000000
bigcom146             bigcom146 0.000000000
bigcom147             bigcom147 0.000000000
bigcom149             bigcom149 0.000000000
bigcom153             bigcom153 0.000000000
bigcom154             bigcom154 0.000000000
bigcom156             bigcom156 0.000000000
bigcom157             bigcom157 0.000000000
bigcom158             bigcom158 0.000000000
bigcom160             bigcom160 0.000000000
bigcom161             bigcom161 0.000000000
bigcom162             bigcom162 0.000000000
bigcom164             bigcom164 0.000000000
bigcom166             bigcom166 0.000000000
bigcom167             bigcom167 0.000000000
bigcom171             bigcom171 0.000000000
bigcom173             bigcom173 0.000000000
bigcom175             bigcom175 0.000000000
bigcom176             bigcom176 0.000000000
bigcom177             bigcom177 0.000000000
bigcom178             bigcom178 0.000000000
bigcom180             bigcom180 0.000000000
bigcom181             bigcom181 0.000000000
bigcom184             bigcom184 0.000000000
bigcom186             bigcom186 0.000000000
bigcom187             bigcom187 0.000000000
bigcom189             bigcom189 0.000000000
bigcom194             bigcom194 0.000000000
bigcom195             bigcom195 0.000000000
bigcom196             bigcom196 0.000000000
bigcom204             bigcom204 0.000000000
bigcom205             bigcom205 0.000000000
bigcom212             bigcom212 0.000000000
bigcom214             bigcom214 0.000000000
bigcom222             bigcom222 0.000000000
bigcom223             bigcom223 0.000000000
bigcom226             bigcom226 0.000000000
bigcom227             bigcom227 0.000000000
bigcom229             bigcom229 0.000000000
bigcom233             bigcom233 0.000000000
bigcom236             bigcom236 0.000000000
bigcom237             bigcom237 0.000000000
bigcom246             bigcom246 0.000000000
bigcom248             bigcom248 0.000000000
bigcom249             bigcom249 0.000000000
bigcom250             bigcom250 0.000000000
bigcom254             bigcom254 0.000000000
bigcom266             bigcom266 0.000000000
bigcom269             bigcom269 0.000000000
bigcom272             bigcom272 0.000000000
bigcom274             bigcom274 0.000000000
bigcom281             bigcom281 0.000000000
bigcom291             bigcom291 0.000000000
bigcom292             bigcom292 0.000000000
bigcom295             bigcom295 0.000000000
bigcom299             bigcom299 0.000000000
bigcom301             bigcom301 0.000000000
bigcom306             bigcom306 0.000000000
bigcom309             bigcom309 0.000000000
bigcom314             bigcom314 0.000000000
bigcom321             bigcom321 0.000000000
bigcom341             bigcom341 0.000000000
bigcom350             bigcom350 0.000000000
bigcom353             bigcom353 0.000000000
bigcom359             bigcom359 0.000000000
bigcom363             bigcom363 0.000000000
bigcom365             bigcom365 0.000000000
bigcom385             bigcom385 0.000000000
bigcom386             bigcom386 0.000000000
bigcom408             bigcom408 0.000000000
bigcom412             bigcom412 0.000000000
bigcom480             bigcom480 0.000000000
spin_vertex         spin_vertex 0.000000000
membership_s1     membership_s1 0.000000000
membership_s3     membership_s3 0.000000000
membership_s4     membership_s4 0.000000000
membership_s6     membership_s6 0.000000000
membership_s7     membership_s7 0.000000000
membership_s8     membership_s8 0.000000000
membership_s9     membership_s9 0.000000000
membership_s11   membership_s11 0.000000000
membership_s12   membership_s12 0.000000000
membership_s14   membership_s14 0.000000000
membership_s15   membership_s15 0.000000000
membership_s16   membership_s16 0.000000000
membership_s17   membership_s17 0.000000000
membership_s18   membership_s18 0.000000000
membership_s20   membership_s20 0.000000000
membership_s21   membership_s21 0.000000000
membership_s22   membership_s22 0.000000000
membership_s24   membership_s24 0.000000000
membership_s25   membership_s25 0.000000000
membership_s26   membership_s26 0.000000000
membership_s28   membership_s28 0.000000000
membership_s30   membership_s30 0.000000000
membership_s32   membership_s32 0.000000000
membership_s33   membership_s33 0.000000000
membership_s37   membership_s37 0.000000000
[1] "Dataset: low_TnotC Model RF, run: 2 of 10 2015-06-18 11:58:13"
     |      Out-of-bag   |
Tree |      MSE  %Var(y) |
   1 | 0.007871   165.90 |
   2 | 0.008279   174.49 |
   3 | 0.007839   165.23 |
   4 | 0.007068   148.97 |
   5 | 0.006885   145.11 |
   6 | 0.006669   140.57 |
   7 | 0.006789   143.08 |
   8 | 0.006657   140.32 |
   9 | 0.006619   139.51 |
  10 | 0.006321   133.23 |
  11 | 0.006418   135.28 |
  12 | 0.006436   135.66 |
  13 | 0.006329   133.39 |
  14 | 0.006367   134.20 |
  15 | 0.006217   131.05 |
  16 | 0.006123   129.06 |
  17 | 0.006093   128.42 |
  18 |  0.00603   127.10 |
  19 | 0.005992   126.30 |
  20 | 0.006028   127.04 |
  21 | 0.005981   126.06 |
  22 | 0.005959   125.60 |
  23 | 0.005931   125.01 |
  24 | 0.005956   125.53 |
  25 | 0.005962   125.66 |
  26 | 0.005982   126.07 |
  27 |  0.00592   124.78 |
  28 | 0.005912   124.60 |
  29 | 0.005913   124.64 |
  30 | 0.005874   123.82 |
  31 | 0.005868   123.67 |
  32 | 0.005861   123.54 |
  33 | 0.005912   124.60 |
  34 | 0.005869   123.71 |
  35 | 0.005766   121.54 |
  36 | 0.005741   121.00 |
  37 |  0.00568   119.71 |
  38 | 0.005682   119.75 |
  39 | 0.005649   119.07 |
  40 | 0.005661   119.31 |
  41 | 0.005667   119.44 |
  42 | 0.005665   119.40 |
  43 | 0.005682   119.75 |
  44 | 0.005691   119.94 |
  45 | 0.005673   119.56 |
  46 | 0.005668   119.46 |
  47 |  0.00564   118.87 |
  48 | 0.005632   118.71 |
  49 | 0.005618   118.40 |
  50 | 0.005602   118.08 |
  51 | 0.005593   117.88 |
  52 | 0.005583   117.67 |
  53 | 0.005563   117.26 |
  54 | 0.005533   116.62 |
  55 | 0.005515   116.24 |
  56 | 0.005513   116.21 |
  57 | 0.005509   116.12 |
  58 | 0.005509   116.11 |
  59 |  0.00549   115.71 |
  60 | 0.005495   115.82 |
  61 | 0.005491   115.73 |
  62 | 0.005482   115.55 |
  63 | 0.005486   115.63 |
  64 | 0.005455   114.98 |
  65 | 0.005458   115.05 |
  66 | 0.005464   115.17 |
  67 | 0.005446   114.78 |
  68 | 0.005443   114.73 |
  69 | 0.005437   114.61 |
  70 | 0.005435   114.55 |
  71 | 0.005428   114.40 |
  72 | 0.005424   114.33 |
  73 | 0.005406   113.95 |
  74 | 0.005406   113.95 |
  75 | 0.005407   113.97 |
  76 | 0.005404   113.89 |
  77 | 0.005406   113.94 |
  78 | 0.005399   113.80 |
  79 | 0.005394   113.70 |
  80 | 0.005389   113.59 |
  81 | 0.005391   113.63 |
  82 |  0.00539   113.60 |
  83 | 0.005404   113.89 |
  84 | 0.005408   113.98 |
  85 | 0.005408   113.98 |
  86 | 0.005399   113.79 |
  87 | 0.005402   113.85 |
  88 | 0.005392   113.66 |
  89 | 0.005393   113.66 |
  90 | 0.005394   113.70 |
  91 | 0.005391   113.62 |
  92 | 0.005381   113.41 |
  93 | 0.005379   113.38 |
  94 | 0.005376   113.30 |
  95 | 0.005379   113.38 |
  96 | 0.005388   113.56 |
  97 | 0.005383   113.45 |
  98 | 0.005382   113.44 |
  99 | 0.005374   113.27 |
 100 | 0.005367   113.13 |
[1] "Random Forest variable coefficients"
                      %IncMSE IncNodePurity
graph5           3.605068e-04  1.351848e-01
graph6           5.112193e-04  1.077715e-01
graph7           5.570235e-04  3.396545e-02
graph8           0.000000e+00  9.757820e-19
graph9           4.803528e-03  1.581201e-01
graph10          2.713521e-03  3.743872e-01
graph11          2.360639e-03  2.466936e-01
graph12          1.905467e-03  1.280707e-01
graph13          3.253838e-03  2.059756e-01
graph14          2.894431e-03  1.902466e-01
graph15          3.130481e-03  2.170105e-01
graph16          2.012181e-03  2.255478e-01
graph17          1.656824e-03  2.369333e-01
graph18          2.976355e-04  1.081430e-01
graph19          1.287785e-03  1.496880e-01
graph20          2.692426e-03  1.286032e-01
graph21          1.007889e-03  1.826363e-01
graph22          5.814752e-04  1.214141e-01
graph23          1.746445e-03  2.473737e-01
graph24          1.198381e-04  6.674660e-02
graph25          1.353480e-03  4.301407e-02
graph26          3.996239e-04  5.440259e-02
graph27         -9.625477e-06  1.851610e-03
graph28          0.000000e+00  4.250073e-19
graph29          0.000000e+00  1.387779e-19
orbit0           5.006862e-05  2.196305e-02
orbit1           6.162430e-03  2.316699e-01
orbit2          -1.950183e-05  3.446035e-02
orbit3           0.000000e+00  1.203464e-18
orbit4           2.083982e-03  2.644117e-01
orbit5           2.390693e-03  1.728190e-01
orbit6           1.037301e-03  1.341840e-01
orbit7           3.056769e-05  8.220840e-04
orbit8           1.027885e-03  5.161996e-02
orbit9           6.558623e-04  2.335957e-01
orbit10          8.628704e-04  2.534978e-02
orbit11          2.511884e-05  9.934614e-03
orbit12          3.002681e-04  5.170802e-02
orbit13          1.016826e-04  2.531063e-02
orbit14          0.000000e+00  2.526191e-19
orbit15          1.835058e-03  8.207277e-02
orbit16          1.438640e-03  1.491773e-01
orbit17          3.301745e-03  2.276780e-01
orbit18          3.954645e-03  5.526278e-01
orbit19          7.254367e-04  1.465544e-01
orbit20          2.129383e-03  2.050086e-01
orbit21          8.939831e-04  8.482735e-02
orbit22          4.255003e-03  2.281011e-01
orbit23         -4.368720e-06  1.714286e-02
orbit24          2.185742e-03  1.191394e-01
orbit25          2.072002e-05  7.293124e-02
orbit26          7.866340e-04  1.542718e-01
orbit27          2.835747e-03  1.940978e-01
orbit28          1.940024e-03  1.948307e-01
orbit29          5.494304e-04  3.039991e-02
orbit30          1.321775e-04  7.848446e-03
orbit31          6.279976e-03  1.555594e-01
orbit32          3.310201e-04  2.943657e-02
orbit33          7.598722e-06  2.777014e-03
orbit34          4.001925e-03  1.695924e-01
orbit35          5.112023e-04  1.735755e-01
orbit36          2.975194e-04  7.970320e-02
orbit37          1.552267e-03  1.260580e-01
orbit38          1.132807e-04  5.246096e-02
orbit39          1.104800e-03  9.401288e-02
orbit40          1.303595e-04  2.207596e-02
orbit41          4.302869e-05  3.491033e-02
orbit42         -1.104395e-05  2.951334e-01
orbit43          3.447603e-05  1.072829e-02
orbit44          0.000000e+00  1.387779e-19
orbit45          7.884137e-04  1.908065e-01
orbit46         -1.287088e-05  1.893851e-02
orbit47          7.397803e-04  8.581372e-02
orbit48          9.957292e-05  2.723466e-02
orbit49          1.903809e-03  1.733417e-01
orbit50          0.000000e+00  2.655753e-18
orbit51          2.330297e-03  2.141637e-01
orbit52          7.256414e-04  4.608600e-02
orbit53          1.960682e-03  6.904787e-02
orbit54          9.139575e-04  7.716968e-02
orbit55          2.454793e-06  2.607997e-03
orbit56          1.412988e-03  1.973727e-01
orbit57          0.000000e+00  2.028000e-18
orbit58          0.000000e+00  5.551115e-19
orbit59          3.742849e-04  4.793933e-02
orbit60          6.750386e-05  1.068833e-02
orbit61          6.462465e-05  4.805248e-02
orbit62          1.264699e-03  1.149281e-01
orbit63          4.969687e-04  3.479570e-03
orbit64          0.000000e+00  1.875670e-18
orbit65          2.189143e-04  4.257786e-02
orbit66          0.000000e+00  1.086371e-18
orbit67          0.000000e+00  3.469447e-19
orbit68          0.000000e+00  1.500000e-02
orbit69          2.258827e-07  2.739014e-02
orbit70          0.000000e+00  1.333569e-18
orbit71          0.000000e+00  1.387779e-19
orbit72          0.000000e+00  1.387779e-19
AP               0.000000e+00  1.832302e-19
bet              1.347228e-03  6.264870e-01
ecc             -1.237986e-06  1.504773e-02
eccrad           1.691932e-04  7.588508e-02
close            6.956605e-04  7.343742e-02
constraint       6.358028e-05  9.511345e-02
coreness         4.139757e-04  4.742033e-02
knn              6.026486e-03  2.810553e-01
hubscore         1.155997e-03  3.021340e-01
pagerank         1.997426e-03  5.095091e-01
trans            0.000000e+00  1.889764e-18
evcent           2.644637e-03  1.167869e-01
first            2.433921e-05  7.464950e-02
upto_second      4.171252e-03  2.420018e-01
upto_third       3.619825e-03  2.151045e-01
upto_fourth      1.620457e-03  1.511402e-01
upto_fifth       1.502860e-03  2.080755e-01
upto_sixth       2.469438e-04  7.222400e-02
second           6.898929e-03  3.693970e-01
third            2.881216e-03  2.814452e-01
fourth           1.878608e-03  3.121883e-01
fifth            5.549484e-04  2.416008e-01
sixth            1.895351e-03  1.688049e-01
ratio1           5.472653e-03  2.204439e-01
ratio2           5.566133e-03  7.144683e-01
ratio3           6.708130e-03  4.357724e-01
ratio4           5.214370e-04  1.794585e-01
ratio5           1.869623e-03  5.599700e-01
ratio6           5.357791e-03  4.381684e-01
selfinter       -4.983338e-08  9.289996e-05
walktrap_vertex  5.148059e-05  5.286957e-02
bigcom1          1.475863e-05  4.646359e-02
bigcom2          0.000000e+00  0.000000e+00
bigcom3          0.000000e+00  6.071532e-19
bigcom4          4.284490e-06  2.360300e-02
bigcom6          0.000000e+00  2.775558e-19
bigcom8          0.000000e+00  3.295975e-19
bigcom9          0.000000e+00  6.938894e-20
bigcom11         0.000000e+00  1.387779e-19
bigcom13         0.000000e+00  6.938894e-20
bigcom15         0.000000e+00  4.857226e-19
bigcom16         0.000000e+00  0.000000e+00
bigcom21         4.285176e-05  2.253007e-01
bigcom22         0.000000e+00  4.857226e-19
bigcom24         0.000000e+00  0.000000e+00
bigcom26         0.000000e+00  9.714451e-19
bigcom28         0.000000e+00  3.122502e-19
bigcom30         0.000000e+00  6.938894e-20
bigcom31         0.000000e+00  0.000000e+00
bigcom32         0.000000e+00  2.081668e-19
bigcom33         0.000000e+00  0.000000e+00
bigcom34         0.000000e+00  3.469447e-19
bigcom36         0.000000e+00  0.000000e+00
bigcom37         0.000000e+00  0.000000e+00
bigcom38         4.787722e-05  2.241438e-01
bigcom39         0.000000e+00  2.775558e-19
bigcom40         4.755148e-05  2.424508e-02
bigcom43         0.000000e+00  0.000000e+00
bigcom44         1.349172e-05  4.864349e-02
bigcom46         0.000000e+00  4.857226e-19
bigcom47         0.000000e+00  0.000000e+00
bigcom49         0.000000e+00  4.857226e-19
bigcom50         0.000000e+00  2.081668e-19
bigcom51         0.000000e+00  1.387779e-19
bigcom52         0.000000e+00  0.000000e+00
bigcom54         0.000000e+00  0.000000e+00
bigcom56         0.000000e+00  0.000000e+00
bigcom62         0.000000e+00  0.000000e+00
bigcom66         0.000000e+00  4.163336e-19
bigcom68         0.000000e+00  0.000000e+00
bigcom69         0.000000e+00  0.000000e+00
bigcom71         0.000000e+00  4.857226e-19
bigcom72         0.000000e+00  6.938894e-20
bigcom73         0.000000e+00  0.000000e+00
bigcom74         0.000000e+00  6.938894e-20
bigcom75         0.000000e+00  1.387779e-19
bigcom76         0.000000e+00  1.387779e-19
bigcom77         0.000000e+00  6.938894e-20
bigcom79         0.000000e+00  0.000000e+00
bigcom80         0.000000e+00  0.000000e+00
bigcom82         0.000000e+00  6.938894e-20
bigcom83         0.000000e+00  2.081668e-19
bigcom84         0.000000e+00  0.000000e+00
bigcom85         0.000000e+00  2.081668e-19
bigcom87         0.000000e+00  0.000000e+00
bigcom89         0.000000e+00  3.469447e-19
bigcom91         0.000000e+00  0.000000e+00
bigcom92         0.000000e+00  6.938894e-20
bigcom93         0.000000e+00  2.775558e-19
bigcom96         0.000000e+00  6.938894e-20
bigcom97         0.000000e+00  2.775558e-19
bigcom98         0.000000e+00  3.469447e-19
bigcom99         0.000000e+00  6.938894e-20
bigcom101        0.000000e+00  1.734723e-19
bigcom104        0.000000e+00  0.000000e+00
bigcom106        0.000000e+00  7.632783e-19
bigcom109        0.000000e+00  0.000000e+00
bigcom113        0.000000e+00  1.387779e-19
bigcom116       -1.067540e-05  1.340499e-01
bigcom120        0.000000e+00  0.000000e+00
bigcom123        0.000000e+00  2.081668e-19
bigcom126        0.000000e+00  2.775558e-19
bigcom127        0.000000e+00  6.938894e-20
bigcom137        0.000000e+00  1.387779e-19
bigcom139        0.000000e+00  3.469447e-19
bigcom140        0.000000e+00  6.938894e-20
bigcom143        0.000000e+00  0.000000e+00
bigcom145        0.000000e+00  1.387779e-19
bigcom146        0.000000e+00  0.000000e+00
bigcom147        0.000000e+00  3.469447e-19
bigcom149        0.000000e+00  0.000000e+00
bigcom153        0.000000e+00  6.938894e-20
bigcom154        0.000000e+00  0.000000e+00
bigcom156        0.000000e+00  6.938894e-20
bigcom157        0.000000e+00  0.000000e+00
bigcom158        0.000000e+00  2.775558e-19
bigcom160        0.000000e+00  6.938894e-20
bigcom161        0.000000e+00  0.000000e+00
bigcom162        0.000000e+00  6.938894e-20
bigcom164        0.000000e+00  6.938894e-20
bigcom166        0.000000e+00  3.469447e-19
bigcom167        0.000000e+00  1.387779e-19
bigcom171        0.000000e+00  6.938894e-20
bigcom173        0.000000e+00  1.387779e-19
bigcom175        0.000000e+00  6.938894e-20
bigcom176        0.000000e+00  6.938894e-20
bigcom177        0.000000e+00  0.000000e+00
bigcom178        0.000000e+00  0.000000e+00
bigcom180        0.000000e+00  2.081668e-19
bigcom181        0.000000e+00  0.000000e+00
bigcom184        0.000000e+00  0.000000e+00
bigcom186        0.000000e+00  0.000000e+00
bigcom187        0.000000e+00  3.469447e-19
bigcom189        0.000000e+00  2.775558e-19
bigcom194        0.000000e+00  3.469447e-19
bigcom195        0.000000e+00  3.469447e-19
bigcom196        0.000000e+00  2.081668e-19
bigcom204        0.000000e+00  0.000000e+00
bigcom205        0.000000e+00  0.000000e+00
bigcom212        0.000000e+00  0.000000e+00
bigcom214        0.000000e+00  3.469447e-19
bigcom222        0.000000e+00  0.000000e+00
bigcom223        0.000000e+00  0.000000e+00
bigcom226        0.000000e+00  4.163336e-19
bigcom227        0.000000e+00  2.081668e-19
bigcom229        0.000000e+00  0.000000e+00
bigcom233        0.000000e+00  0.000000e+00
bigcom236        0.000000e+00  0.000000e+00
bigcom237        0.000000e+00  0.000000e+00
bigcom246        0.000000e+00  6.938894e-20
bigcom248        0.000000e+00  6.245005e-19
bigcom249        0.000000e+00  0.000000e+00
bigcom250       -1.027257e-05  2.997617e-01
bigcom254        0.000000e+00  0.000000e+00
bigcom266        0.000000e+00  0.000000e+00
bigcom269        0.000000e+00  1.387779e-19
bigcom272        0.000000e+00  2.775558e-19
bigcom274        0.000000e+00  1.387779e-19
bigcom281        0.000000e+00  6.938894e-20
bigcom291        0.000000e+00  0.000000e+00
bigcom292        0.000000e+00  2.775558e-19
bigcom295        0.000000e+00  0.000000e+00
bigcom299        0.000000e+00  2.775558e-19
bigcom301        0.000000e+00  2.775558e-19
bigcom306        0.000000e+00  0.000000e+00
bigcom309        0.000000e+00  6.938894e-20
bigcom314        0.000000e+00  6.938894e-20
bigcom321        0.000000e+00  1.387779e-19
bigcom341        0.000000e+00  1.387779e-19
bigcom350        0.000000e+00  2.775558e-19
bigcom353        0.000000e+00  0.000000e+00
bigcom359        0.000000e+00  0.000000e+00
bigcom363        0.000000e+00  6.938894e-20
bigcom365        0.000000e+00  2.775558e-19
bigcom385        0.000000e+00  6.938894e-20
bigcom386        0.000000e+00  6.938894e-20
bigcom408        0.000000e+00  2.775558e-19
bigcom412        0.000000e+00  6.938894e-20
bigcom480        0.000000e+00  0.000000e+00
spin_vertex      8.661758e-06  5.760943e-03
membership_s1   -1.721911e-05  3.015997e-03
membership_s3    0.000000e+00  4.163336e-19
membership_s4   -1.307622e-05  1.756410e-02
membership_s5    3.499568e-04  1.084794e-01
membership_s6    5.349735e-06  2.493804e-02
membership_s7   -5.415636e-06  8.591726e-02
membership_s8    0.000000e+00  1.387779e-19
membership_s9    0.000000e+00  6.938894e-20
membership_s11   0.000000e+00  2.081668e-19
membership_s12   0.000000e+00  4.163336e-19
membership_s14   0.000000e+00  6.938894e-20
membership_s15   3.266180e-05  1.755348e-01
membership_s16   0.000000e+00  0.000000e+00
membership_s17   0.000000e+00  0.000000e+00
membership_s18   0.000000e+00  6.938894e-20
membership_s20   0.000000e+00  3.469447e-19
membership_s21   8.699435e-06  8.571429e-03
membership_s22   0.000000e+00  0.000000e+00
membership_s24   0.000000e+00  2.081668e-19
membership_s25   9.861454e-05  5.763942e-01
membership_s26   0.000000e+00  0.000000e+00
membership_s27   4.347826e-06  8.333550e-02
membership_s28   0.000000e+00  1.387779e-19
membership_s30   8.714597e-06  2.842708e-05
membership_s31  -2.190013e-06  1.555875e-03
membership_s32   0.000000e+00  6.591949e-19
membership_s33   0.000000e+00  0.000000e+00
membership_s36   8.084564e-05  3.452943e-02
membership_s37   0.000000e+00  5.941428e-19
V1               3.920678e-04  4.043280e-01
V2               1.644396e-03  4.404689e-01
pdi              0.000000e+00  4.803016e-19
adhesion         6.200918e-03  3.984995e-01
cohesion         5.999787e-03  4.325177e-01
inner            5.938621e-04  3.815409e-01
outer            2.093428e-04  4.310913e-01
ioratio          5.576800e-04  3.851595e-01
comsize          2.679771e-03  7.688423e-01
[1] "Dataset: low_TnotC Model GLM, run: 2 of 10 2015-06-18 12:00:55"
[1] "glmnet variable coefficients"
                         [,1]          [,2]
(Intercept)     -5.341217e+00 -5.338920e+00
graph0          -1.241032e-40 -1.291950e-05
graph1          -8.651653e-44 -9.572973e-09
graph2           7.968606e-40  8.247797e-05
graph3           1.872976e-44  1.923479e-09
graph4          -2.333785e-47 -3.025555e-12
graph5          -1.085991e-41 -1.126048e-06
graph6           5.936424e-44  5.922403e-09
graph7          -1.043250e-41 -1.089022e-06
graph8          -2.739627e-39 -2.851258e-04
graph9           3.082282e-46  3.165362e-11
graph10         -6.191791e-49 -8.649729e-14
graph11          2.961113e-50  2.191501e-15
graph12         -2.044166e-46 -2.263712e-11
graph13          1.812310e-44  1.872299e-09
graph14          2.665350e-48  1.055845e-13
graph15         -8.293319e-43 -8.625318e-08
graph16         -3.438596e-45 -3.614543e-10
graph17          3.489351e-45  3.547431e-10
graph18          4.386391e-43  4.522155e-08
graph19          8.953413e-45  8.793758e-10
graph20         -3.001754e-43 -3.108519e-08
graph21         -7.094946e-43 -7.410264e-08
graph22         -3.529546e-43 -3.673723e-08
graph23          1.069625e-43  1.090463e-08
graph24         -1.249530e-43 -1.375005e-08
graph25         -1.015577e-41 -1.056006e-06
graph26         -8.630776e-42 -8.978429e-07
graph27         -5.652696e-41 -5.921095e-06
graph28         -8.351537e-41 -8.660718e-06
graph29         -4.819951e-39 -4.984255e-04
orbit0          -1.241032e-40 -1.291936e-05
orbit1          -8.537759e-44 -9.455563e-09
orbit2          -7.006671e-41 -7.265889e-06
orbit3           7.968606e-40  8.247827e-05
orbit4           2.731282e-44  2.812303e-09
orbit5          -3.720656e-43 -3.873553e-08
orbit6          -2.333436e-47 -3.025141e-12
orbit7          -2.556747e-40 -2.653582e-05
orbit8          -1.085991e-41 -1.126023e-06
orbit9          -2.825693e-44 -3.220418e-09
orbit10          6.843975e-43  7.048665e-08
orbit11          1.142243e-39  1.185839e-04
orbit12         -1.201455e-41 -1.253330e-06
orbit13          4.522022e-39  4.694502e-04
orbit14         -2.739627e-39 -2.851264e-04
orbit15          4.895171e-46  5.035667e-11
orbit16         -2.595273e-45 -2.703096e-10
orbit17         -1.774649e-45 -1.843972e-10
orbit18          4.459589e-46  4.628126e-11
orbit19         -2.163340e-48 -2.487442e-13
orbit20         -4.199092e-46 -4.373947e-11
orbit21         -4.896526e-43 -5.085375e-08
orbit22          2.961114e-50  2.191939e-15
orbit23         -9.573377e-40 -9.939694e-05
orbit24         -2.186929e-46 -2.428491e-11
orbit25         -6.411218e-46 -6.957282e-11
orbit26          1.612388e-42  1.673982e-07
orbit27          2.261824e-44  2.337383e-09
orbit28         -1.228248e-43 -1.279591e-08
orbit29          6.703835e-44  6.931938e-09
orbit30         -1.809369e-42 -1.884834e-07
orbit31         -2.980424e-47 -3.281328e-12
orbit32          6.973519e-46  7.179518e-11
orbit33          1.281697e-39  1.331738e-04
orbit34         -8.293319e-43 -8.625246e-08
orbit35          1.167180e-45  1.133404e-10
orbit36          1.073177e-44  1.152816e-09
orbit37         -2.449348e-44 -2.546467e-09
orbit38         -1.687881e-41 -1.752501e-06
orbit39         -2.065940e-45 -2.288227e-10
orbit40          1.130663e-44  1.167079e-09
orbit41          5.739184e-42  5.950401e-07
orbit42          8.815184e-39  9.159651e-04
orbit43          4.387048e-43  4.522624e-08
orbit44         -2.855267e-39 -2.974663e-04
orbit45          1.552903e-44  1.557423e-09
orbit46         -5.527745e-44 -5.871200e-09
orbit47          1.373870e-41  1.426673e-06
orbit48         -4.226751e-43 -4.534065e-08
orbit49         -2.975383e-43 -3.081034e-08
orbit50         -5.167586e-41 -5.360396e-06
orbit51         -2.151510e-42 -2.236778e-07
orbit52          2.933030e-43  2.951434e-08
orbit53         -1.458409e-41 -1.525717e-06
orbit54         -3.530632e-43 -3.674894e-08
orbit55          9.144203e-39  9.492751e-04
orbit56          1.593962e-43  1.635395e-08
orbit57         -4.156156e-42 -4.327810e-07
orbit58         -2.632129e-39 -2.737952e-04
orbit59         -2.410418e-43 -2.582944e-08
orbit60          2.547787e-41  2.633707e-06
orbit61          1.839457e-38  1.910635e-03
orbit62         -1.225752e-41 -1.272979e-06
orbit63         -6.675730e-41 -6.939542e-06
orbit64          1.073827e-42  7.160662e-08
orbit65         -9.367028e-42 -9.747919e-07
orbit66         -3.773715e-41 -3.919396e-06
orbit67         -3.322486e-39 -3.470799e-04
orbit68         -6.617423e-41 -6.924482e-06
orbit69          8.716437e-38  9.061512e-03
orbit70         -8.349941e-41 -8.658269e-06
orbit71         -2.414199e-39 -2.519401e-04
orbit72         -4.819951e-39 -4.984142e-04
AP              -4.965268e-39 -5.156985e-04
bet             -1.336435e-43 -1.386419e-08
ecc             -1.443634e-39 -1.496338e-04
eccrad          -8.661803e-39 -8.977986e-04
close            1.133352e-38  1.165160e-03
constraint       8.302165e-40  8.625995e-05
coreness        -6.153201e-41 -6.424713e-06
knn              8.288621e-43  8.512460e-08
hubscore         1.823318e-38  1.829056e-03
pagerank        -1.322636e-38 -1.372622e-03
trans           -3.392493e-39 -3.537331e-04
evcent           1.774596e-38  1.778892e-03
first           -1.241032e-40 -1.291975e-05
upto_second     -6.344424e-44 -7.199282e-09
upto_third       1.731011e-43  1.787222e-08
upto_fourth      4.201021e-44  4.238662e-09
upto_fifth       4.677009e-43  4.841781e-08
upto_sixth       7.552100e-43  7.823336e-08
second          -6.298583e-44 -7.152245e-09
third            2.623518e-43  2.714041e-08
fourth          -3.177871e-43 -3.295941e-08
fifth            3.536825e-44  3.841493e-09
sixth           -5.777269e-43 -5.979410e-08
ratio1           8.376600e-43  8.603331e-08
ratio2           4.407589e-42  4.586938e-07
ratio3          -3.473298e-42 -3.587079e-07
ratio4          -1.011868e-41 -1.048462e-06
ratio5          -5.679196e-42 -5.874715e-07
ratio6          -6.367218e-43 -6.594397e-08
selfinter       -1.541882e-39 -1.603592e-04
walktrap_vertex -6.255190e-41 -6.619567e-06
bigcom1          4.985212e-39  5.181890e-04
bigcom2         -4.821485e-39 -5.014478e-04
bigcom3         -4.904197e-39 -5.100769e-04
bigcom4         -1.252186e-39 -1.303001e-04
bigcom6         -4.816886e-39 -5.004600e-04
bigcom8         -4.884434e-39 -5.079572e-04
bigcom9         -4.835333e-39 -5.026949e-04
bigcom11        -4.822252e-39 -5.010886e-04
bigcom13        -4.829938e-39 -5.020661e-04
bigcom15        -4.830708e-39 -5.020427e-04
bigcom16        -4.820718e-39 -5.019685e-04
bigcom21         1.826922e-38  1.900508e-03
bigcom22        -4.882074e-39 -5.076913e-04
bigcom24        -4.818418e-39 -5.009757e-04
bigcom26        -4.836876e-39 -5.028737e-04
bigcom28        -4.895481e-39 -5.089080e-04
bigcom30        -4.843835e-39 -5.034314e-04
bigcom31        -4.816886e-39 -5.010003e-04
bigcom32        -4.823787e-39 -5.017525e-04
bigcom33        -4.817652e-39 -5.014220e-04
bigcom34        -4.819184e-39 -5.016757e-04
bigcom36        -4.822252e-39 -5.010101e-04
bigcom37        -4.816886e-39 -5.004165e-04
bigcom38         8.716437e-38  9.065232e-03
bigcom39        -4.824555e-39 -5.019795e-04
bigcom40         1.154406e-39  1.198814e-04
bigcom43        -4.819184e-39 -5.011541e-04
bigcom44         8.405690e-39  8.747554e-04
bigcom46        -4.823019e-39 -5.015856e-04
bigcom47        -4.820718e-39 -5.022560e-04
bigcom49        -4.821485e-39 -5.017749e-04
bigcom50        -4.822252e-39 -5.013825e-04
bigcom51        -4.818418e-39 -5.006987e-04
bigcom52        -4.817652e-39 -5.004744e-04
bigcom54        -4.818418e-39 -5.007730e-04
bigcom56        -4.819184e-39 -5.007950e-04
bigcom62        -4.817652e-39 -5.004179e-04
bigcom66        -4.819184e-39 -5.011078e-04
bigcom68        -4.817652e-39 -5.008396e-04
bigcom69        -4.822252e-39 -5.008266e-04
bigcom71        -4.826092e-39 -5.018243e-04
bigcom72        -4.819951e-39 -5.009029e-04
bigcom73        -4.817652e-39 -5.005216e-04
bigcom74        -4.819951e-39 -5.010232e-04
bigcom75        -4.816886e-39 -5.007762e-04
bigcom76        -4.817652e-39 -5.005089e-04
bigcom77        -4.818418e-39 -5.009310e-04
bigcom79        -4.818418e-39 -5.005311e-04
bigcom80        -4.818418e-39 -5.009586e-04
bigcom82        -4.819951e-39 -5.008785e-04
bigcom83        -4.817652e-39 -5.005657e-04
bigcom84        -4.817652e-39 -5.002633e-04
bigcom85        -4.819184e-39 -5.015334e-04
bigcom87        -4.819184e-39 -5.011333e-04
bigcom89        -4.818418e-39 -5.007616e-04
bigcom91        -4.816886e-39 -4.994332e-04
bigcom92        -4.824555e-39 -5.018029e-04
bigcom93        -4.817652e-39 -5.019214e-04
bigcom96        -4.816886e-39 -5.004267e-04
bigcom97        -4.819951e-39 -5.018631e-04
bigcom98        -4.817652e-39 -5.009106e-04
bigcom99        -4.816886e-39 -5.011220e-04
bigcom101       -4.820718e-39 -5.009275e-04
bigcom104       -4.823019e-39 -5.017248e-04
bigcom106       -4.819184e-39 -5.007284e-04
bigcom109       -4.818418e-39 -5.008987e-04
bigcom113       -4.820718e-39 -5.012691e-04
bigcom116        6.748485e-38  7.017864e-03
bigcom120       -4.816886e-39 -5.003947e-04
bigcom123       -4.819184e-39 -5.009585e-04
bigcom126       -4.816886e-39 -5.005764e-04
bigcom127       -4.816121e-39 -5.003321e-04
bigcom137       -4.819184e-39 -5.011201e-04
bigcom139       -4.817652e-39 -5.009795e-04
bigcom140       -4.818418e-39 -5.009927e-04
bigcom143       -4.818418e-39 -5.009300e-04
bigcom145       -4.818418e-39 -5.021388e-04
bigcom146       -4.819184e-39 -5.012928e-04
bigcom147       -4.819184e-39 -5.006706e-04
bigcom149       -4.816121e-39 -5.026574e-04
bigcom153       -4.820718e-39 -5.007314e-04
bigcom154       -4.823787e-39 -5.019908e-04
bigcom156       -4.817652e-39 -5.007539e-04
bigcom157       -4.817652e-39 -5.137250e-04
bigcom158       -4.817652e-39 -5.004664e-04
bigcom160       -4.819184e-39 -5.009788e-04
bigcom161       -4.817652e-39 -5.014911e-04
bigcom162       -4.817652e-39 -5.013637e-04
bigcom164       -4.817652e-39 -5.005563e-04
bigcom166       -4.821485e-39 -5.015434e-04
bigcom167       -4.823019e-39 -5.016517e-04
bigcom171       -4.816121e-39 -5.003035e-04
bigcom173       -4.819184e-39 -5.014589e-04
bigcom175       -4.817652e-39 -5.005588e-04
bigcom176       -4.818418e-39 -5.006864e-04
bigcom177       -4.818418e-39 -5.018136e-04
bigcom178       -4.818418e-39 -5.010240e-04
bigcom180       -4.817652e-39 -5.021965e-04
bigcom181       -4.818418e-39 -5.009579e-04
bigcom184       -4.817652e-39 -5.009018e-04
bigcom186       -4.817652e-39 -5.017653e-04
bigcom187       -4.817652e-39 -5.012371e-04
bigcom189       -4.818418e-39 -5.006197e-04
bigcom194       -4.819184e-39 -5.013601e-04
bigcom195       -4.818418e-39 -5.007566e-04
bigcom196       -4.816886e-39 -5.011317e-04
bigcom204       -4.822252e-39 -5.012536e-04
bigcom205       -4.818418e-39 -5.011445e-04
bigcom212       -4.816886e-39 -5.010436e-04
bigcom214       -4.819184e-39 -5.009011e-04
bigcom222       -4.817652e-39 -5.021140e-04
bigcom223        0.000000e+00  0.000000e+00
bigcom226       -4.817652e-39 -5.019710e-04
bigcom227       -4.817652e-39 -5.008918e-04
bigcom229       -4.818418e-39 -5.014501e-04
bigcom233       -4.816886e-39 -5.023560e-04
bigcom236       -4.817652e-39 -5.009843e-04
bigcom237       -4.816121e-39 -5.002709e-04
bigcom246       -4.818418e-39 -5.012999e-04
bigcom248       -4.819951e-39 -5.029013e-04
bigcom249       -4.816886e-39 -5.012572e-04
bigcom250        3.320433e-37  3.452807e-02
bigcom254       -4.817652e-39 -5.024435e-04
bigcom266       -4.816886e-39 -5.002457e-04
bigcom269       -4.821485e-39 -5.012027e-04
bigcom272       -4.818418e-39 -5.005112e-04
bigcom274       -4.826092e-39 -5.009850e-04
bigcom281       -4.817652e-39 -5.012928e-04
bigcom291       -4.816121e-39 -5.003804e-04
bigcom292       -4.817652e-39 -5.009882e-04
bigcom295       -4.816121e-39 -5.003291e-04
bigcom299       -4.817652e-39 -5.006645e-04
bigcom301       -4.819184e-39 -5.006278e-04
bigcom306       -4.818418e-39 -5.004356e-04
bigcom309       -4.820718e-39 -5.013041e-04
bigcom314       -4.816886e-39 -4.995731e-04
bigcom321       -4.822252e-39 -5.014206e-04
bigcom341       -4.817652e-39 -5.003234e-04
bigcom350       -4.816886e-39 -5.063242e-04
bigcom353       -4.816121e-39 -5.005396e-04
bigcom359       -4.816886e-39 -5.019203e-04
bigcom363       -4.818418e-39 -5.005371e-04
bigcom365       -4.816886e-39 -5.006507e-04
bigcom385       -4.819184e-39 -5.007784e-04
bigcom386       -4.816886e-39 -5.067926e-04
bigcom408       -4.821485e-39 -5.009690e-04
bigcom412       -4.819184e-39 -5.011768e-04
bigcom480       -4.819184e-39 -5.011731e-04
spin_vertex      3.489004e-39  3.630332e-04
membership_s1    8.733736e-40  9.106284e-05
membership_s3   -4.828399e-39 -5.015356e-04
membership_s4   -4.757787e-40 -4.949121e-05
membership_s5    1.807662e-39  1.880915e-04
membership_s6    3.863545e-40  3.917851e-05
membership_s7    4.043519e-39  4.204752e-04
membership_s8   -4.821485e-39 -5.008450e-04
membership_s9   -4.825323e-39 -5.011698e-04
membership_s11  -4.820718e-39 -5.009116e-04
membership_s12  -4.821485e-39 -5.021205e-04
membership_s14  -4.819184e-39 -5.006523e-04
membership_s15   4.704838e-39  4.893498e-04
membership_s16  -4.823019e-39 -5.009408e-04
membership_s17  -4.821485e-39 -5.006168e-04
membership_s18  -4.846934e-39 -5.035112e-04
membership_s20  -4.819951e-39 -5.007588e-04
membership_s21  -4.911350e-39 -5.109310e-04
membership_s22  -4.829168e-39 -5.021713e-04
membership_s24  -4.829938e-39 -5.017225e-04
membership_s25   1.975187e-37  2.054132e-02
membership_s26  -4.827629e-39 -5.007333e-04
membership_s27  -2.501820e-39 -2.599715e-04
membership_s28  -4.827629e-39 -5.016999e-04
membership_s30  -2.573954e-39 -2.675627e-04
membership_s31  -2.015539e-39 -2.092835e-04
membership_s32  -5.108400e-39 -5.310310e-04
membership_s33  -4.819951e-39 -5.002744e-04
membership_s36   2.788153e-39  2.899965e-04
membership_s37  -4.871870e-39 -5.062475e-04
V1              -1.023459e-39 -1.046350e-04
V2               6.697183e-39  6.976048e-04
pdi             -2.069696e-35 -2.149166e+00
adhesion         1.389355e-43  1.436404e-08
cohesion        -2.781527e-43 -2.875726e-08
inner           -1.435256e-43 -1.486503e-08
outer           -1.790469e-43 -1.851897e-08
ioratio         -3.014731e-39 -3.110760e-04
comsize         -5.414989e-43 -5.592416e-08
[1] "Dataset: low_TnotC Model GBM, run: 3 of 10 2015-06-18 12:00:55"
Iter   TrainDeviance   ValidDeviance   StepSize   Improve
     1        0.0570            -nan     0.0100    0.0001
     2        0.0560            -nan     0.0100    0.0001
     3        0.0552            -nan     0.0100   -0.0000
     4        0.0539            -nan     0.0100   -0.0000
     5        0.0531            -nan     0.0100   -0.0000
     6        0.0520            -nan     0.0100   -0.0000
     7        0.0511            -nan     0.0100   -0.0001
     8        0.0504            -nan     0.0100    0.0000
     9        0.0497            -nan     0.0100    0.0000
    10        0.0489            -nan     0.0100    0.0000
    20        0.0435            -nan     0.0100   -0.0000
    40        0.0362            -nan     0.0100   -0.0000
    44        0.0351            -nan     0.0100   -0.0000

[1] "GBM variable coefficients"
                            var    rel.inf
pagerank               pagerank 5.84546930
ratio5                   ratio5 5.61951882
fourth                   fourth 5.56782982
outer                     outer 4.21837149
V1                           V1 4.05535978
graph23                 graph23 3.92840554
comsize                 comsize 3.56004149
orbit18                 orbit18 3.30690222
ratio2                   ratio2 2.63560018
inner                     inner 2.48216237
adhesion               adhesion 2.41771770
orbit27                 orbit27 2.25651594
ioratio                 ioratio 2.22921213
orbit13                 orbit13 2.21621655
V2                           V2 2.20808109
orbit26                 orbit26 2.17909733
bet                         bet 2.03746107
knn                         knn 2.01935289
graph9                   graph9 1.89795558
orbit39                 orbit39 1.84498925
cohesion               cohesion 1.82786950
ratio1                   ratio1 1.78381942
coreness               coreness 1.73931905
ratio6                   ratio6 1.73625259
graph3                   graph3 1.71400614
graph10                 graph10 1.58765703
graph14                 graph14 1.38014135
graph16                 graph16 1.33512373
ratio3                   ratio3 1.26163048
graph1                   graph1 1.20538171
orbit36                 orbit36 1.05054869
upto_sixth           upto_sixth 1.04508270
orbit19                 orbit19 1.04381392
hubscore               hubscore 1.02668660
ratio4                   ratio4 1.02245356
graph13                 graph13 0.95848954
membership_s36   membership_s36 0.91852308
graph19                 graph19 0.87614762
graph12                 graph12 0.80549044
bigcom21               bigcom21 0.78963916
orbit42                 orbit42 0.78713144
graph20                 graph20 0.69578794
graph6                   graph6 0.59197673
orbit41                 orbit41 0.59037771
membership_s25   membership_s25 0.58948484
graph17                 graph17 0.53719610
orbit10                 orbit10 0.53112826
orbit31                 orbit31 0.52533870
orbit37                 orbit37 0.45394200
walktrap_vertex walktrap_vertex 0.43464202
orbit56                 orbit56 0.40977213
orbit60                 orbit60 0.39545157
sixth                     sixth 0.38618393
orbit30                 orbit30 0.37448883
graph15                 graph15 0.36546059
graph21                 graph21 0.36491602
fifth                     fifth 0.34638593
membership_s1     membership_s1 0.34260168
membership_s5     membership_s5 0.28212227
orbit16                 orbit16 0.27478713
graph5                   graph5 0.27141329
bigcom116             bigcom116 0.25982771
membership_s7     membership_s7 0.21650543
graph24                 graph24 0.21570858
orbit45                 orbit45 0.15276965
orbit28                 orbit28 0.14669407
upto_fourth         upto_fourth 0.14130696
graph11                 graph11 0.13375720
third                     third 0.13222597
orbit35                 orbit35 0.11803786
orbit69                 orbit69 0.11643249
membership_s32   membership_s32 0.10934378
membership_s15   membership_s15 0.10520053
orbit62                 orbit62 0.09657497
orbit21                 orbit21 0.09079072
orbit20                 orbit20 0.08793026
upto_second         upto_second 0.08458257
orbit29                 orbit29 0.08355647
evcent                   evcent 0.08278140
orbit57                 orbit57 0.08041423
pdi                         pdi 0.07696529
orbit55                 orbit55 0.07196974
orbit32                 orbit32 0.07096397
membership_s31   membership_s31 0.06861833
orbit33                 orbit33 0.05151543
membership_s27   membership_s27 0.02060043
graph0                   graph0 0.00000000
graph2                   graph2 0.00000000
graph4                   graph4 0.00000000
graph7                   graph7 0.00000000
graph8                   graph8 0.00000000
graph18                 graph18 0.00000000
graph22                 graph22 0.00000000
graph25                 graph25 0.00000000
graph26                 graph26 0.00000000
graph27                 graph27 0.00000000
graph28                 graph28 0.00000000
graph29                 graph29 0.00000000
orbit0                   orbit0 0.00000000
orbit1                   orbit1 0.00000000
orbit2                   orbit2 0.00000000
orbit3                   orbit3 0.00000000
orbit4                   orbit4 0.00000000
orbit5                   orbit5 0.00000000
orbit6                   orbit6 0.00000000
orbit7                   orbit7 0.00000000
orbit8                   orbit8 0.00000000
orbit9                   orbit9 0.00000000
orbit11                 orbit11 0.00000000
orbit12                 orbit12 0.00000000
orbit14                 orbit14 0.00000000
orbit15                 orbit15 0.00000000
orbit17                 orbit17 0.00000000
orbit22                 orbit22 0.00000000
orbit23                 orbit23 0.00000000
orbit24                 orbit24 0.00000000
orbit25                 orbit25 0.00000000
orbit34                 orbit34 0.00000000
orbit38                 orbit38 0.00000000
orbit40                 orbit40 0.00000000
orbit43                 orbit43 0.00000000
orbit44                 orbit44 0.00000000
orbit46                 orbit46 0.00000000
orbit47                 orbit47 0.00000000
orbit48                 orbit48 0.00000000
orbit49                 orbit49 0.00000000
orbit50                 orbit50 0.00000000
orbit51                 orbit51 0.00000000
orbit52                 orbit52 0.00000000
orbit53                 orbit53 0.00000000
orbit54                 orbit54 0.00000000
orbit58                 orbit58 0.00000000
orbit59                 orbit59 0.00000000
orbit61                 orbit61 0.00000000
orbit63                 orbit63 0.00000000
orbit64                 orbit64 0.00000000
orbit65                 orbit65 0.00000000
orbit66                 orbit66 0.00000000
orbit67                 orbit67 0.00000000
orbit68                 orbit68 0.00000000
orbit70                 orbit70 0.00000000
orbit71                 orbit71 0.00000000
orbit72                 orbit72 0.00000000
AP                           AP 0.00000000
ecc                         ecc 0.00000000
eccrad                   eccrad 0.00000000
close                     close 0.00000000
constraint           constraint 0.00000000
trans                     trans 0.00000000
first                     first 0.00000000
upto_third           upto_third 0.00000000
upto_fifth           upto_fifth 0.00000000
second                   second 0.00000000
selfinter             selfinter 0.00000000
bigcom1                 bigcom1 0.00000000
bigcom2                 bigcom2 0.00000000
bigcom3                 bigcom3 0.00000000
bigcom4                 bigcom4 0.00000000
bigcom6                 bigcom6 0.00000000
bigcom8                 bigcom8 0.00000000
bigcom9                 bigcom9 0.00000000
bigcom11               bigcom11 0.00000000
bigcom13               bigcom13 0.00000000
bigcom15               bigcom15 0.00000000
bigcom16               bigcom16 0.00000000
bigcom22               bigcom22 0.00000000
bigcom24               bigcom24 0.00000000
bigcom26               bigcom26 0.00000000
bigcom28               bigcom28 0.00000000
bigcom30               bigcom30 0.00000000
bigcom31               bigcom31 0.00000000
bigcom32               bigcom32 0.00000000
bigcom33               bigcom33 0.00000000
bigcom34               bigcom34 0.00000000
bigcom36               bigcom36 0.00000000
bigcom37               bigcom37 0.00000000
bigcom38               bigcom38 0.00000000
bigcom39               bigcom39 0.00000000
bigcom40               bigcom40 0.00000000
bigcom43               bigcom43 0.00000000
bigcom44               bigcom44 0.00000000
bigcom46               bigcom46 0.00000000
bigcom47               bigcom47 0.00000000
bigcom49               bigcom49 0.00000000
bigcom50               bigcom50 0.00000000
bigcom51               bigcom51 0.00000000
bigcom52               bigcom52 0.00000000
bigcom54               bigcom54 0.00000000
bigcom56               bigcom56 0.00000000
bigcom62               bigcom62 0.00000000
bigcom66               bigcom66 0.00000000
bigcom68               bigcom68 0.00000000
bigcom69               bigcom69 0.00000000
bigcom71               bigcom71 0.00000000
bigcom72               bigcom72 0.00000000
bigcom73               bigcom73 0.00000000
bigcom74               bigcom74 0.00000000
bigcom75               bigcom75 0.00000000
bigcom76               bigcom76 0.00000000
bigcom77               bigcom77 0.00000000
bigcom79               bigcom79 0.00000000
bigcom80               bigcom80 0.00000000
bigcom82               bigcom82 0.00000000
bigcom83               bigcom83 0.00000000
bigcom84               bigcom84 0.00000000
bigcom85               bigcom85 0.00000000
bigcom87               bigcom87 0.00000000
bigcom89               bigcom89 0.00000000
bigcom91               bigcom91 0.00000000
bigcom92               bigcom92 0.00000000
bigcom93               bigcom93 0.00000000
bigcom96               bigcom96 0.00000000
bigcom97               bigcom97 0.00000000
bigcom98               bigcom98 0.00000000
bigcom99               bigcom99 0.00000000
bigcom101             bigcom101 0.00000000
bigcom104             bigcom104 0.00000000
bigcom106             bigcom106 0.00000000
bigcom109             bigcom109 0.00000000
bigcom113             bigcom113 0.00000000
bigcom120             bigcom120 0.00000000
bigcom123             bigcom123 0.00000000
bigcom126             bigcom126 0.00000000
bigcom127             bigcom127 0.00000000
bigcom137             bigcom137 0.00000000
bigcom139             bigcom139 0.00000000
bigcom140             bigcom140 0.00000000
bigcom143             bigcom143 0.00000000
bigcom145             bigcom145 0.00000000
bigcom146             bigcom146 0.00000000
bigcom147             bigcom147 0.00000000
bigcom149             bigcom149 0.00000000
bigcom153             bigcom153 0.00000000
bigcom154             bigcom154 0.00000000
bigcom156             bigcom156 0.00000000
bigcom157             bigcom157 0.00000000
bigcom158             bigcom158 0.00000000
bigcom160             bigcom160 0.00000000
bigcom161             bigcom161 0.00000000
bigcom162             bigcom162 0.00000000
bigcom164             bigcom164 0.00000000
bigcom166             bigcom166 0.00000000
bigcom167             bigcom167 0.00000000
bigcom171             bigcom171 0.00000000
bigcom173             bigcom173 0.00000000
bigcom175             bigcom175 0.00000000
bigcom176             bigcom176 0.00000000
bigcom177             bigcom177 0.00000000
bigcom178             bigcom178 0.00000000
bigcom180             bigcom180 0.00000000
bigcom181             bigcom181 0.00000000
bigcom184             bigcom184 0.00000000
bigcom186             bigcom186 0.00000000
bigcom187             bigcom187 0.00000000
bigcom189             bigcom189 0.00000000
bigcom194             bigcom194 0.00000000
bigcom195             bigcom195 0.00000000
bigcom196             bigcom196 0.00000000
bigcom204             bigcom204 0.00000000
bigcom205             bigcom205 0.00000000
bigcom212             bigcom212 0.00000000
bigcom214             bigcom214 0.00000000
bigcom222             bigcom222 0.00000000
bigcom223             bigcom223 0.00000000
bigcom226             bigcom226 0.00000000
bigcom227             bigcom227 0.00000000
bigcom229             bigcom229 0.00000000
bigcom233             bigcom233 0.00000000
bigcom236             bigcom236 0.00000000
bigcom237             bigcom237 0.00000000
bigcom246             bigcom246 0.00000000
bigcom248             bigcom248 0.00000000
bigcom249             bigcom249 0.00000000
bigcom250             bigcom250 0.00000000
bigcom254             bigcom254 0.00000000
bigcom266             bigcom266 0.00000000
bigcom269             bigcom269 0.00000000
bigcom272             bigcom272 0.00000000
bigcom274             bigcom274 0.00000000
bigcom281             bigcom281 0.00000000
bigcom291             bigcom291 0.00000000
bigcom292             bigcom292 0.00000000
bigcom295             bigcom295 0.00000000
bigcom299             bigcom299 0.00000000
bigcom301             bigcom301 0.00000000
bigcom306             bigcom306 0.00000000
bigcom309             bigcom309 0.00000000
bigcom314             bigcom314 0.00000000
bigcom321             bigcom321 0.00000000
bigcom341             bigcom341 0.00000000
bigcom350             bigcom350 0.00000000
bigcom353             bigcom353 0.00000000
bigcom359             bigcom359 0.00000000
bigcom363             bigcom363 0.00000000
bigcom365             bigcom365 0.00000000
bigcom385             bigcom385 0.00000000
bigcom386             bigcom386 0.00000000
bigcom408             bigcom408 0.00000000
bigcom412             bigcom412 0.00000000
bigcom480             bigcom480 0.00000000
spin_vertex         spin_vertex 0.00000000
membership_s3     membership_s3 0.00000000
membership_s4     membership_s4 0.00000000
membership_s6     membership_s6 0.00000000
membership_s8     membership_s8 0.00000000
membership_s9     membership_s9 0.00000000
membership_s11   membership_s11 0.00000000
membership_s12   membership_s12 0.00000000
membership_s14   membership_s14 0.00000000
membership_s16   membership_s16 0.00000000
membership_s17   membership_s17 0.00000000
membership_s18   membership_s18 0.00000000
membership_s20   membership_s20 0.00000000
membership_s21   membership_s21 0.00000000
membership_s22   membership_s22 0.00000000
membership_s24   membership_s24 0.00000000
membership_s26   membership_s26 0.00000000
membership_s28   membership_s28 0.00000000
membership_s30   membership_s30 0.00000000
membership_s33   membership_s33 0.00000000
membership_s37   membership_s37 0.00000000
[1] "Dataset: low_TnotC Model RF, run: 3 of 10 2015-06-18 12:01:18"
     |      Out-of-bag   |
Tree |      MSE  %Var(y) |
   1 | 0.007691   168.36 |
   2 | 0.007822   171.22 |
   3 | 0.008445   184.86 |
   4 | 0.008857   193.87 |
   5 | 0.008329   182.33 |
   6 | 0.007619   166.77 |
   7 |  0.00703   153.88 |
   8 | 0.006797   148.79 |
   9 | 0.006872   150.42 |
  10 | 0.006791   148.65 |
  11 | 0.006763   148.05 |
  12 | 0.006632   145.17 |
  13 |  0.00655   143.39 |
  14 | 0.006556   143.52 |
  15 | 0.006336   138.69 |
  16 | 0.006258   136.98 |
  17 | 0.006098   133.49 |
  18 | 0.006057   132.59 |
  19 | 0.006114   133.83 |
  20 | 0.006103   133.60 |
  21 | 0.006084   133.17 |
  22 | 0.005992   131.16 |
  23 | 0.006002   131.38 |
  24 | 0.005967   130.61 |
  25 | 0.005968   130.63 |
  26 | 0.005907   129.31 |
  27 | 0.005864   128.36 |
  28 | 0.005831   127.64 |
  29 | 0.005806   127.09 |
  30 | 0.005799   126.94 |
  31 | 0.005745   125.76 |
  32 | 0.005757   126.02 |
  33 | 0.005714   125.09 |
  34 | 0.005679   124.31 |
  35 | 0.005683   124.41 |
  36 |  0.00567   124.11 |
  37 |  0.00563   123.25 |
  38 | 0.005614   122.88 |
  39 | 0.005582   122.18 |
  40 | 0.005582   122.20 |
  41 | 0.005539   121.25 |
  42 | 0.005557   121.65 |
  43 | 0.005559   121.68 |
  44 | 0.005566   121.84 |
  45 | 0.005521   120.86 |
  46 | 0.005512   120.66 |
  47 | 0.005505   120.50 |
  48 | 0.005488   120.12 |
  49 | 0.005501   120.41 |
  50 | 0.005492   120.22 |
  51 | 0.005472   119.78 |
  52 | 0.005454   119.38 |
  53 | 0.005452   119.34 |
  54 | 0.005454   119.38 |
  55 | 0.005438   119.04 |
  56 |  0.00545   119.30 |
  57 | 0.005448   119.27 |
  58 | 0.005449   119.29 |
  59 | 0.005433   118.94 |
  60 |  0.00544   119.09 |
  61 | 0.005438   119.03 |
  62 | 0.005448   119.25 |
  63 | 0.005432   118.91 |
  64 | 0.005422   118.70 |
  65 | 0.005415   118.53 |
  66 | 0.005414   118.52 |
  67 | 0.005423   118.72 |
  68 | 0.005421   118.66 |
  69 | 0.005448   119.25 |
  70 | 0.005435   118.97 |
  71 |  0.00543   118.86 |
  72 | 0.005429   118.84 |
  73 | 0.005421   118.67 |
  74 | 0.005419   118.62 |
  75 | 0.005409   118.41 |
  76 | 0.005392   118.03 |
  77 | 0.005392   118.02 |
  78 |  0.00538   117.77 |
  79 | 0.005382   117.81 |
  80 | 0.005382   117.82 |
  81 | 0.005387   117.92 |
  82 | 0.005392   118.02 |
  83 | 0.005402   118.25 |
  84 | 0.005401   118.22 |
  85 | 0.005395   118.11 |
  86 |   0.0054   118.20 |
  87 | 0.005391   118.01 |
  88 | 0.005386   117.90 |
  89 | 0.005379   117.74 |
  90 | 0.005373   117.62 |
  91 | 0.005369   117.54 |
  92 | 0.005373   117.61 |
  93 | 0.005375   117.65 |
  94 | 0.005376   117.68 |
  95 | 0.005373   117.62 |
  96 | 0.005374   117.64 |
  97 |  0.00538   117.76 |
  98 | 0.005379   117.75 |
  99 | 0.005381   117.78 |
 100 | 0.005383   117.82 |
[1] "Random Forest variable coefficients"
                      %IncMSE IncNodePurity
graph5           7.457354e-04  4.104344e-02
graph6           5.361311e-04  1.914500e-01
graph7           1.116415e-04  1.905533e-02
graph8           0.000000e+00  3.252607e-21
graph9           4.955924e-03  2.871347e-01
graph10          3.637731e-03  2.107435e-01
graph11          2.060317e-03  1.943908e-01
graph12          9.657863e-04  1.281220e-01
graph13          3.897216e-03  2.584873e-01
graph14          2.294938e-03  1.141002e-01
graph15          2.405979e-03  3.563328e-02
graph16          1.036174e-03  1.015717e-01
graph17          1.699504e-03  2.489275e-01
graph18          6.749808e-04  1.205073e-02
graph19          6.549919e-04  8.471199e-02
graph20          7.359440e-04  1.445402e-01
graph21          1.226302e-03  1.138632e-01
graph22          7.793470e-04  1.056939e-01
graph23          3.541339e-03  2.201209e-01
graph24          6.081367e-04  7.553328e-02
graph25          1.010418e-03  1.009337e-01
graph26          0.000000e+00  3.829944e-19
graph27          0.000000e+00  1.084202e-20
graph28          1.303781e-05  3.383333e-02
graph29          0.000000e+00  0.000000e+00
orbit0           2.212213e-04  8.475290e-02
orbit1           7.140577e-04  1.163952e-01
orbit2          -5.852690e-07  2.488961e-02
orbit3           0.000000e+00  5.963112e-20
orbit4           2.901404e-03  2.356148e-01
orbit5           1.581150e-03  1.364471e-01
orbit6           1.641490e-03  1.622898e-01
orbit7           4.354175e-06  9.540882e-03
orbit8           5.104438e-04  7.725560e-02
orbit9           1.690950e-03  1.307901e-01
orbit10          1.064130e-04  5.558092e-02
orbit11          1.416578e-05  1.932418e-03
orbit12          1.472693e-04  2.111333e-02
orbit13          2.575258e-05  2.646373e-02
orbit14          0.000000e+00  1.951564e-20
orbit15          6.165387e-03  2.353390e-01
orbit16          8.365864e-04  1.416483e-01
orbit17          7.738799e-04  1.856946e-01
orbit18          3.528186e-03  4.397627e-01
orbit19          1.842459e-03  1.760101e-01
orbit20          7.830655e-04  1.640383e-01
orbit21          1.493362e-04  1.860706e-02
orbit22          2.443885e-03  2.071356e-01
orbit23          2.534854e-05  2.392344e-04
orbit24          2.695753e-03  1.086401e-01
orbit25          6.725778e-05  3.655431e-02
orbit26          2.943663e-03  2.340637e-01
orbit27          4.430292e-03  2.094070e-01
orbit28          5.201133e-04  5.167698e-02
orbit29          1.722816e-05  2.978814e-02
orbit30          0.000000e+00  8.373293e-18
orbit31          1.036863e-03  1.180379e-01
orbit32          5.324149e-04  5.752815e-02
orbit33          0.000000e+00  1.262586e-04
orbit34          3.372409e-03  1.239910e-01
orbit35          1.885048e-03  1.856233e-01
orbit36          4.183535e-04  1.309516e-01
orbit37          1.017234e-03  8.514793e-02
orbit38          1.388969e-05  2.802592e-02
orbit39          5.924320e-04  1.237129e-01
orbit40          4.390876e-04  1.024140e-01
orbit41          1.309017e-04  3.723950e-02
orbit42          5.554157e-05  3.772061e-01
orbit43          4.428512e-04  4.911623e-02
orbit44          0.000000e+00  0.000000e+00
orbit45          2.472525e-04  1.306637e-01
orbit46          2.422919e-04  6.741779e-02
orbit47          5.898852e-04  9.756970e-03
orbit48          2.077743e-04  1.786278e-03
orbit49          5.878725e-04  8.608097e-02
orbit50          0.000000e+00  9.172350e-19
orbit51          3.060917e-04  6.654534e-02
orbit52          1.369379e-04  1.034857e-02
orbit53          9.325754e-05  1.576691e-03
orbit54          0.000000e+00  2.773389e-18
orbit55         -1.936039e-06  9.211045e-04
orbit56          1.941405e-03  1.602973e-01
orbit57          0.000000e+00  2.702374e-19
orbit58          0.000000e+00  8.944668e-21
orbit59          3.459176e-04  9.174433e-02
orbit60          0.000000e+00  2.331035e-20
orbit61          8.976038e-05  2.978969e-02
orbit62          1.628946e-03  1.950991e-01
orbit63          0.000000e+00  1.428571e-02
orbit64          2.162630e-05  1.636364e-02
orbit65         -4.266582e-06  1.387505e-04
orbit66          0.000000e+00  4.065758e-21
orbit67          0.000000e+00  5.231275e-20
orbit68          4.295533e-06  1.500000e-02
orbit69          3.782911e-05  2.623336e-02
orbit70          0.000000e+00  2.108773e-19
orbit71          0.000000e+00  1.084202e-21
orbit72          0.000000e+00  5.258381e-20
AP               0.000000e+00  2.168404e-21
bet              2.674841e-03  4.771815e-01
ecc              7.168938e-04  9.239701e-03
eccrad           0.000000e+00  2.807018e-03
close            2.081673e-03  2.462243e-01
constraint       1.430820e-04  5.972250e-02
coreness         8.747082e-04  1.163479e-01
knn              6.956238e-03  2.666900e-01
hubscore         2.722597e-03  2.187949e-01
pagerank         5.028753e-03  4.902398e-01
trans            3.437908e-05  2.634921e-02
evcent           1.881669e-03  1.366425e-01
first            3.893590e-04  3.326670e-02
upto_second      1.188648e-03  1.933196e-01
upto_third       2.502277e-03  2.064833e-01
upto_fourth      2.877578e-03  9.819597e-02
upto_fifth       2.730117e-03  9.902733e-02
upto_sixth       3.012295e-03  1.691254e-01
second           1.510297e-03  1.581135e-01
third            8.491555e-04  1.226015e-01
fourth           1.535405e-03  5.940032e-01
fifth            3.446392e-03  2.819957e-01
sixth            2.000267e-03  2.176681e-01
ratio1           4.082735e-03  3.091533e-01
ratio2           4.686822e-03  4.835288e-01
ratio3           3.422947e-03  3.940826e-01
ratio4           1.459719e-03  4.846961e-01
ratio5           1.312334e-03  4.716895e-01
ratio6           2.610428e-03  3.835349e-01
selfinter        8.561900e-06  3.810025e-02
walktrap_vertex  4.016096e-05  5.462743e-02
bigcom1          3.719666e-05  7.427350e-02
bigcom2          0.000000e+00  0.000000e+00
bigcom3          0.000000e+00  0.000000e+00
bigcom4          0.000000e+00  1.897354e-21
bigcom6          0.000000e+00  0.000000e+00
bigcom8          0.000000e+00  1.946143e-19
bigcom9          0.000000e+00  0.000000e+00
bigcom11         0.000000e+00  0.000000e+00
bigcom13         0.000000e+00  1.816039e-20
bigcom15         0.000000e+00  0.000000e+00
bigcom16         0.000000e+00  0.000000e+00
bigcom21         1.690925e-04  1.616846e-01
bigcom22         0.000000e+00  5.692061e-21
bigcom24         0.000000e+00  0.000000e+00
bigcom26         0.000000e+00  5.421011e-22
bigcom28         0.000000e+00  4.336809e-21
bigcom30         0.000000e+00  2.168404e-21
bigcom31         0.000000e+00  0.000000e+00
bigcom32         0.000000e+00  0.000000e+00
bigcom33         0.000000e+00  0.000000e+00
bigcom34         0.000000e+00  0.000000e+00
bigcom36         0.000000e+00  0.000000e+00
bigcom37         0.000000e+00  0.000000e+00
bigcom38        -2.089689e-06  1.995898e-01
bigcom39         0.000000e+00  0.000000e+00
bigcom40         0.000000e+00  2.168404e-21
bigcom43         0.000000e+00  1.734723e-20
bigcom44        -8.743084e-06  3.386841e-02
bigcom46         0.000000e+00  0.000000e+00
bigcom47         0.000000e+00  0.000000e+00
bigcom49         0.000000e+00  0.000000e+00
bigcom50         0.000000e+00  0.000000e+00
bigcom51         0.000000e+00  0.000000e+00
bigcom52         0.000000e+00  0.000000e+00
bigcom54         0.000000e+00  0.000000e+00
bigcom56         0.000000e+00  0.000000e+00
bigcom62         0.000000e+00  0.000000e+00
bigcom66         0.000000e+00  0.000000e+00
bigcom68         0.000000e+00  0.000000e+00
bigcom69         0.000000e+00  0.000000e+00
bigcom71         0.000000e+00  0.000000e+00
bigcom72         0.000000e+00  3.252607e-21
bigcom73         0.000000e+00  2.168404e-21
bigcom74         0.000000e+00  0.000000e+00
bigcom75         0.000000e+00  0.000000e+00
bigcom76         0.000000e+00  8.131516e-22
bigcom77         0.000000e+00  0.000000e+00
bigcom79         0.000000e+00  1.734723e-20
bigcom80         0.000000e+00  0.000000e+00
bigcom82         0.000000e+00  0.000000e+00
bigcom83         0.000000e+00  5.204170e-20
bigcom84         0.000000e+00  0.000000e+00
bigcom85         0.000000e+00  1.843144e-20
bigcom87         0.000000e+00  1.734723e-20
bigcom89         0.000000e+00  0.000000e+00
bigcom91         0.000000e+00  3.469447e-20
bigcom92         0.000000e+00  0.000000e+00
bigcom93         0.000000e+00  0.000000e+00
bigcom96         0.000000e+00  0.000000e+00
bigcom97         0.000000e+00  0.000000e+00
bigcom98         0.000000e+00  1.734723e-20
bigcom99         0.000000e+00  1.734723e-20
bigcom101        0.000000e+00  1.734723e-20
bigcom104        0.000000e+00  0.000000e+00
bigcom106        0.000000e+00  0.000000e+00
bigcom109        0.000000e+00  0.000000e+00
bigcom113        0.000000e+00  1.870249e-20
bigcom116        7.510058e-06  1.531668e-01
bigcom120        0.000000e+00  1.734723e-20
bigcom123        0.000000e+00  0.000000e+00
bigcom126        0.000000e+00  0.000000e+00
bigcom127        0.000000e+00  1.816039e-20
bigcom137        0.000000e+00  1.192622e-20
bigcom139        0.000000e+00  0.000000e+00
bigcom140        0.000000e+00  0.000000e+00
bigcom143        0.000000e+00  6.938894e-20
bigcom145        0.000000e+00  1.084202e-21
bigcom146        0.000000e+00  1.734723e-20
bigcom147        0.000000e+00  1.734723e-20
bigcom149        0.000000e+00  0.000000e+00
bigcom153        0.000000e+00  0.000000e+00
bigcom154        0.000000e+00  3.577867e-20
bigcom156        0.000000e+00  0.000000e+00
bigcom157        0.000000e+00  8.131516e-22
bigcom158        0.000000e+00  0.000000e+00
bigcom160        0.000000e+00  1.084202e-21
bigcom161        0.000000e+00  0.000000e+00
bigcom162        0.000000e+00  0.000000e+00
bigcom164        0.000000e+00  0.000000e+00
bigcom166        0.000000e+00  0.000000e+00
bigcom167        0.000000e+00  0.000000e+00
bigcom171        0.000000e+00  0.000000e+00
bigcom173        0.000000e+00  0.000000e+00
bigcom175        0.000000e+00  0.000000e+00
bigcom176        0.000000e+00  1.734723e-20
bigcom177        0.000000e+00  0.000000e+00
bigcom178        0.000000e+00  0.000000e+00
bigcom180        0.000000e+00  0.000000e+00
bigcom181        0.000000e+00  0.000000e+00
bigcom184        0.000000e+00  0.000000e+00
bigcom186        0.000000e+00  0.000000e+00
bigcom187        0.000000e+00  0.000000e+00
bigcom189        0.000000e+00  1.734723e-20
bigcom194        0.000000e+00  1.734723e-20
bigcom195        0.000000e+00  0.000000e+00
bigcom196        0.000000e+00  0.000000e+00
bigcom204        0.000000e+00  0.000000e+00
bigcom205        0.000000e+00  0.000000e+00
bigcom212        0.000000e+00  0.000000e+00
bigcom214        0.000000e+00  0.000000e+00
bigcom222        0.000000e+00  1.816039e-20
bigcom223        0.000000e+00  0.000000e+00
bigcom226        0.000000e+00  0.000000e+00
bigcom227        0.000000e+00  0.000000e+00
bigcom229        0.000000e+00  1.084202e-21
bigcom233        0.000000e+00  0.000000e+00
bigcom236        0.000000e+00  0.000000e+00
bigcom237        0.000000e+00  0.000000e+00
bigcom246        0.000000e+00  0.000000e+00
bigcom248        0.000000e+00  1.734723e-20
bigcom249        0.000000e+00  0.000000e+00
bigcom250       -9.790007e-20  4.380382e-01
bigcom254        0.000000e+00  0.000000e+00
bigcom266        0.000000e+00  0.000000e+00
bigcom269        0.000000e+00  0.000000e+00
bigcom272        0.000000e+00  0.000000e+00
bigcom274        0.000000e+00  0.000000e+00
bigcom281        0.000000e+00  0.000000e+00
bigcom291        0.000000e+00  0.000000e+00
bigcom292        0.000000e+00  1.734723e-20
bigcom295        0.000000e+00  0.000000e+00
bigcom299        0.000000e+00  0.000000e+00
bigcom301        0.000000e+00  8.131516e-22
bigcom306        0.000000e+00  0.000000e+00
bigcom309        0.000000e+00  0.000000e+00
bigcom314        0.000000e+00  1.734723e-20
bigcom321        0.000000e+00  1.734723e-20
bigcom341        0.000000e+00  0.000000e+00
bigcom350        0.000000e+00  0.000000e+00
bigcom353        0.000000e+00  0.000000e+00
bigcom359        0.000000e+00  0.000000e+00
bigcom363        0.000000e+00  0.000000e+00
bigcom365        0.000000e+00  0.000000e+00
bigcom385        0.000000e+00  0.000000e+00
bigcom386        0.000000e+00  0.000000e+00
bigcom408        0.000000e+00  0.000000e+00
bigcom412        0.000000e+00  0.000000e+00
bigcom480        0.000000e+00  0.000000e+00
spin_vertex      6.905172e-06  4.969697e-02
membership_s1   -2.135585e-05  2.736260e-02
membership_s3    0.000000e+00  0.000000e+00
membership_s4    0.000000e+00  2.981556e-21
membership_s5    1.277676e-04  7.902223e-02
membership_s6    0.000000e+00  2.710505e-21
membership_s7    3.583318e-05  1.339938e-01
membership_s8    0.000000e+00  3.469447e-20
membership_s9    0.000000e+00  1.734723e-20
membership_s11   0.000000e+00  0.000000e+00
membership_s12  -6.278752e-05  3.061073e-01
membership_s14   0.000000e+00  0.000000e+00
membership_s15   4.497077e-05  1.698098e-01
membership_s16   0.000000e+00  1.084202e-21
membership_s17   0.000000e+00  1.843144e-20
membership_s18   0.000000e+00  7.047314e-20
membership_s20   0.000000e+00  1.084202e-21
membership_s21   0.000000e+00  1.932590e-19
membership_s22   0.000000e+00  0.000000e+00
membership_s24   0.000000e+00  0.000000e+00
membership_s25   1.514698e-04  4.829689e-01
membership_s26   0.000000e+00  0.000000e+00
membership_s27   8.578500e-06  5.189040e-02
membership_s28   0.000000e+00  1.734723e-20
membership_s30  -6.753905e-07  4.673724e-03
membership_s31   0.000000e+00  5.421011e-21
membership_s32   1.824148e-05  5.833387e-02
membership_s33   0.000000e+00  1.084202e-21
membership_s36   9.741200e-05  2.827996e-02
membership_s37   0.000000e+00  0.000000e+00
V1              -2.441392e-06  1.548442e-01
V2               2.159923e-03  6.033593e-01
pdi              5.357908e-06  4.333333e-03
adhesion         3.763124e-03  3.234650e-01
cohesion         3.392533e-03  5.080055e-01
inner            1.667737e-03  4.333654e-01
outer            5.928165e-04  4.128808e-01
ioratio          6.567227e-04  3.828246e-01
comsize          1.848608e-03  9.956956e-01
[1] "Dataset: low_TnotC Model GLM, run: 3 of 10 2015-06-18 12:02:30"
[1] "glmnet variable coefficients"
                         [,1]          [,2]
(Intercept)     -5.379421e+00 -5.378178e+00
graph0          -4.230351e-40 -3.874576e-05
graph1          -3.703470e-44 -3.674460e-09
graph2           6.055488e-40  5.548952e-05
graph3           9.556491e-45  8.742343e-10
graph4           5.365327e-47  4.588839e-12
graph5          -1.416473e-41 -1.295191e-06
graph6           9.949022e-44  9.026110e-09
graph7          -1.109846e-41 -1.020113e-06
graph8          -2.359289e-39 -2.167573e-04
graph9           2.265498e-46  2.081953e-11
graph10         -3.304432e-49 -4.167358e-14
graph11          1.327637e-49  1.168473e-14
graph12         -3.504225e-47 -3.774407e-12
graph13          1.382045e-44  1.267991e-09
graph14          2.733338e-47  2.414296e-12
graph15         -1.052181e-42 -9.637261e-08
graph16         -2.911529e-45 -2.686317e-10
graph17          4.943411e-45  4.504063e-10
graph18          4.792386e-43  4.383731e-08
graph19          1.143763e-44  1.036541e-09
graph20         -3.013774e-43 -2.750087e-08
graph21         -8.156098e-43 -7.492498e-08
graph22         -3.348790e-43 -3.074980e-08
graph23          1.868033e-43  1.711498e-08
graph24         -2.371046e-44 -2.461873e-09
graph25         -1.027047e-41 -9.411099e-07
graph26         -8.450010e-42 -7.756902e-07
graph27         -5.620039e-41 -5.183848e-06
graph28         -8.239865e-41 -7.549755e-06
graph29         -3.797263e-39 -3.473506e-04
orbit0          -4.230351e-40 -3.874551e-05
orbit1          -3.471932e-44 -3.463347e-09
orbit2          -1.337811e-40 -1.221879e-05
orbit3           6.055488e-40  5.548988e-05
orbit4           1.638820e-44  1.500342e-09
orbit5          -3.705133e-43 -3.397567e-08
orbit6           5.365660e-47  4.589086e-12
orbit7          -2.462318e-40 -2.253119e-05
orbit8          -1.416473e-41 -1.295168e-06
orbit9           3.177661e-44  2.797015e-09
orbit10          7.122723e-43  6.509808e-08
orbit11          1.096756e-39  1.007453e-04
orbit12         -1.265313e-41 -1.162823e-06
orbit13          4.412854e-39  4.050590e-04
orbit14         -2.359289e-39 -2.167576e-04
orbit15          3.818609e-46  3.502887e-11
orbit16         -7.405459e-45 -6.739119e-10
orbit17         -1.492650e-45 -1.358767e-10
orbit18          1.259380e-47  1.190358e-12
orbit19          1.230942e-48  1.000684e-13
orbit20         -3.758931e-46 -3.451629e-11
orbit21         -4.610783e-43 -4.223301e-08
orbit22          1.327637e-49  1.168487e-14
orbit23         -9.010341e-40 -8.258401e-05
orbit24         -8.421166e-48 -1.333539e-12
orbit25         -4.110228e-46 -3.930175e-11
orbit26          1.795304e-42  1.648786e-07
orbit27          1.434938e-44  1.319054e-09
orbit28         -1.076095e-43 -9.847858e-09
orbit29          6.086466e-44  5.575044e-09
orbit30         -1.805561e-42 -1.659668e-07
orbit31         -4.492893e-48 -5.159288e-13
orbit32          8.335936e-46  7.619615e-11
orbit33          1.301387e-39  1.196601e-04
orbit34         -1.052181e-42 -9.637155e-08
orbit35          1.966711e-45  1.770443e-10
orbit36         -7.122163e-44 -6.431116e-09
orbit37         -2.349128e-44 -2.154519e-09
orbit38         -1.655525e-41 -1.516920e-06
orbit39          1.688950e-45  1.486828e-10
orbit40          1.140013e-44  1.043335e-09
orbit41          5.945617e-42  5.453197e-07
orbit42          8.754435e-39  8.041692e-04
orbit43          4.792932e-43  4.384078e-08
orbit44         -3.005221e-39 -2.763123e-04
orbit45          1.869839e-44  1.702512e-09
orbit46         -5.905910e-44 -5.447626e-09
orbit47          1.212438e-41  1.115404e-06
orbit48         -3.264420e-43 -3.088007e-08
orbit49         -2.988853e-43 -2.727084e-08
orbit50         -5.017628e-41 -4.595718e-06
orbit51         -2.163038e-42 -1.982901e-07
orbit52          4.365718e-44  3.551927e-09
orbit53         -2.373009e-41 -2.181284e-06
orbit54         -3.349827e-43 -3.075956e-08
orbit55          9.094889e-39  8.346096e-04
orbit56          2.429927e-43  2.227892e-08
orbit57         -3.805191e-42 -3.499099e-07
orbit58         -2.637069e-39 -2.421907e-04
orbit59         -1.314465e-43 -1.235486e-08
orbit60          2.493208e-41  2.282393e-06
orbit61          1.902863e-38  1.746921e-03
orbit62         -1.215027e-41 -1.112425e-06
orbit63         -8.059430e-41 -7.391548e-06
orbit64          2.401628e-42  2.001548e-07
orbit65         -8.901206e-42 -8.171969e-07
orbit66         -4.169775e-41 -3.826004e-06
orbit67         -3.247711e-39 -2.991867e-04
orbit68         -6.571561e-41 -6.058301e-06
orbit69          7.969073e-38  7.321386e-03
orbit70         -8.224296e-41 -7.534949e-06
orbit71         -2.295500e-39 -2.112253e-04
orbit72         -3.797263e-39 -3.473455e-04
AP              -4.788774e-39 -4.396034e-04
bet             -1.249496e-43 -1.145118e-08
ecc             -4.839077e-40 -4.425637e-05
eccrad          -2.903446e-39 -2.655373e-04
close            5.148288e-39  4.691287e-04
constraint       3.036881e-39  2.784643e-04
coreness        -3.091802e-40 -2.830742e-05
knn              1.006346e-42  9.177233e-08
hubscore         2.122705e-38  1.924961e-03
pagerank        -1.274632e-38 -1.170189e-03
trans           -4.087930e-39 -3.761056e-04
evcent           2.059399e-38  1.866928e-03
first           -4.230351e-40 -3.874516e-05
upto_second     -4.314366e-45 -6.910018e-10
upto_third       9.013206e-44  8.247735e-09
upto_fourth     -4.174197e-44 -3.861204e-09
upto_fifth       3.392746e-43  3.112811e-08
upto_sixth       6.923357e-43  6.352072e-08
second          -2.628448e-45 -5.368759e-10
third            1.342771e-43  1.231169e-08
fourth          -2.607236e-43 -2.392112e-08
fifth            1.517932e-43  1.397900e-08
sixth           -3.919837e-43 -3.596410e-08
ratio1           1.023595e-42  9.334653e-08
ratio2           1.100264e-42  1.009460e-07
ratio3          -1.178781e-42 -1.079812e-07
ratio4          -7.776635e-42 -7.133395e-07
ratio5          -5.491835e-42 -5.030691e-07
ratio6          -3.371889e-43 -3.095008e-08
selfinter       -1.329754e-39 -1.221874e-04
walktrap_vertex -1.202673e-39 -1.102191e-04
bigcom1          4.974525e-39  4.571677e-04
bigcom2         -4.640097e-39 -4.264421e-04
bigcom3         -4.717818e-39 -4.334123e-04
bigcom4         -2.207072e-39 -2.026393e-04
bigcom6         -4.637158e-39 -4.258048e-04
bigcom8         -4.707204e-39 -4.324739e-04
bigcom9         -4.655583e-39 -4.276171e-04
bigcom11        -4.643038e-39 -4.262568e-04
bigcom13        -4.648196e-39 -4.268973e-04
bigcom15        -4.650409e-39 -4.270676e-04
bigcom16        -4.640832e-39 -4.268320e-04
bigcom21         1.898422e-38  1.745048e-03
bigcom22        -4.693628e-39 -4.311906e-04
bigcom24        -4.637893e-39 -4.259851e-04
bigcom26        -4.654104e-39 -4.275927e-04
bigcom28        -4.704936e-39 -4.320732e-04
bigcom30        -4.665965e-39 -4.284093e-04
bigcom31        -4.636424e-39 -4.263494e-04
bigcom32        -4.643774e-39 -4.267032e-04
bigcom33        -4.637158e-39 -4.259966e-04
bigcom34        -4.638627e-39 -4.264426e-04
bigcom36        -4.643038e-39 -4.263874e-04
bigcom37        -4.637893e-39 -4.258176e-04
bigcom38         8.734372e-38  8.027014e-03
bigcom39        -4.643774e-39 -4.267705e-04
bigcom40        -1.824952e-39 -1.675574e-04
bigcom43        -4.639362e-39 -4.260699e-04
bigcom44         9.904038e-39  9.108708e-04
bigcom46        -4.643038e-39 -4.265151e-04
bigcom47        -4.640097e-39 -4.269408e-04
bigcom49        -4.641567e-39 -4.266414e-04
bigcom50        -4.643038e-39 -4.265818e-04
bigcom51        -4.638627e-39 -4.258406e-04
bigcom52        -4.637158e-39 -4.260214e-04
bigcom54        -4.638627e-39 -4.259352e-04
bigcom56        -4.638627e-39 -4.258752e-04
bigcom62        -4.637893e-39 -4.258268e-04
bigcom66        -4.638627e-39 -4.260363e-04
bigcom68        -4.637893e-39 -4.260866e-04
bigcom69        -4.642303e-39 -4.261039e-04
bigcom71        -4.644511e-39 -4.267459e-04
bigcom72        -4.640097e-39 -4.261102e-04
bigcom73        -4.638627e-39 -4.258828e-04
bigcom74        -4.640097e-39 -4.261934e-04
bigcom75        -4.637158e-39 -4.258390e-04
bigcom76        -4.639362e-39 -4.258454e-04
bigcom77        -4.638627e-39 -4.261231e-04
bigcom79        -4.637893e-39 -4.258409e-04
bigcom80        -4.638627e-39 -4.261989e-04
bigcom82        -4.640097e-39 -4.262470e-04
bigcom83        -4.637893e-39 -4.258670e-04
bigcom84        -4.637158e-39 -4.253810e-04
bigcom85        -4.640097e-39 -4.265205e-04
bigcom87        -4.640097e-39 -4.261714e-04
bigcom89        -4.638627e-39 -4.259050e-04
bigcom91        -4.637893e-39 -4.253106e-04
bigcom92        -4.644511e-39 -4.268214e-04
bigcom93        -4.638627e-39 -4.267205e-04
bigcom96        -4.637158e-39 -4.258298e-04
bigcom97        -4.641567e-39 -4.267619e-04
bigcom98        -4.639362e-39 -4.262075e-04
bigcom99        -4.639362e-39 -4.261836e-04
bigcom101       -4.640832e-39 -4.261046e-04
bigcom104       -4.643038e-39 -4.266668e-04
bigcom106       -4.640097e-39 -4.260401e-04
bigcom109       -4.638627e-39 -4.259099e-04
bigcom113       -4.640097e-39 -4.265320e-04
bigcom116        6.766429e-38  6.218160e-03
bigcom120       -4.637893e-39 -4.257399e-04
bigcom123       -4.639362e-39 -4.259415e-04
bigcom126       -4.637893e-39 -4.259855e-04
bigcom127       -4.637158e-39 -4.256663e-04
bigcom137       -4.639362e-39 -4.262561e-04
bigcom139       -4.637893e-39 -4.260703e-04
bigcom140       -4.638627e-39 -4.260481e-04
bigcom143       -4.639362e-39 -4.261793e-04
bigcom145       -4.637893e-39 -4.266926e-04
bigcom146       -4.638627e-39 -4.260540e-04
bigcom147       -4.638627e-39 -4.258812e-04
bigcom149       -4.636424e-39 -4.269729e-04
bigcom153       -4.640097e-39 -4.258789e-04
bigcom154       -4.643774e-39 -4.267543e-04
bigcom156       -4.637893e-39 -4.259507e-04
bigcom157       -4.637893e-39 -4.346646e-04
bigcom158       -4.637893e-39 -4.258552e-04
bigcom160       -4.638627e-39 -4.260364e-04
bigcom161       -4.637158e-39 -4.265680e-04
bigcom162       -4.637893e-39 -4.263904e-04
bigcom164       -4.638627e-39 -4.258416e-04
bigcom166       -4.641567e-39 -4.266561e-04
bigcom167       -4.643038e-39 -4.265519e-04
bigcom171        0.000000e+00  0.000000e+00
bigcom173       -4.638627e-39 -4.262887e-04
bigcom175       -4.637893e-39 -4.257799e-04
bigcom176       -4.638627e-39 -4.257867e-04
bigcom177       -4.637893e-39 -4.266771e-04
bigcom178       -4.639362e-39 -4.263614e-04
bigcom180       -4.637893e-39 -4.269849e-04
bigcom181       -4.640097e-39 -4.263355e-04
bigcom184       -4.636424e-39 -4.253980e-04
bigcom186       -4.637893e-39 -4.267930e-04
bigcom187       -4.637893e-39 -4.264503e-04
bigcom189       -4.639362e-39 -4.258282e-04
bigcom194       -4.638627e-39 -4.263517e-04
bigcom195       -4.637158e-39 -4.259778e-04
bigcom196       -4.637158e-39 -4.264559e-04
bigcom204       -4.641567e-39 -4.263409e-04
bigcom205       -4.638627e-39 -4.262269e-04
bigcom212       -4.638627e-39 -4.264023e-04
bigcom214       -4.640097e-39 -4.262601e-04
bigcom222       -4.637893e-39 -4.270332e-04
bigcom223        0.000000e+00  0.000000e+00
bigcom226       -4.637893e-39 -4.267152e-04
bigcom227       -4.637158e-39 -4.258825e-04
bigcom229       -4.638627e-39 -4.263877e-04
bigcom233       -4.636424e-39 -4.281565e-04
bigcom236       -4.638627e-39 -4.261032e-04
bigcom237       -4.636424e-39 -4.256053e-04
bigcom246       -4.638627e-39 -4.263085e-04
bigcom248       -4.640832e-39 -4.273686e-04
bigcom249       -4.636424e-39 -4.261638e-04
bigcom250        5.005732e-37  4.599851e-02
bigcom254       -4.639362e-39 -4.267780e-04
bigcom266       -4.636424e-39 -4.253903e-04
bigcom269       -4.640097e-39 -4.263356e-04
bigcom272       -4.637893e-39 -4.259735e-04
bigcom274       -4.647458e-39 -4.261877e-04
bigcom281       -4.637893e-39 -4.262512e-04
bigcom291       -4.636424e-39 -4.258491e-04
bigcom292       -4.637893e-39 -4.261141e-04
bigcom295       -4.636424e-39 -4.255548e-04
bigcom299       -4.637893e-39 -4.259295e-04
bigcom301       -4.639362e-39 -4.259126e-04
bigcom306       -4.637893e-39 -4.256556e-04
bigcom309       -4.640832e-39 -4.263852e-04
bigcom314       -4.637158e-39 -4.250720e-04
bigcom321       -4.641567e-39 -4.263832e-04
bigcom341       -4.637893e-39 -4.253981e-04
bigcom350       -4.637158e-39 -4.297960e-04
bigcom353       -4.637893e-39 -4.259812e-04
bigcom359       -4.637893e-39 -4.273660e-04
bigcom363       -4.638627e-39 -4.259440e-04
bigcom365       -4.637158e-39 -4.257459e-04
bigcom385       -4.639362e-39 -4.260298e-04
bigcom386       -4.637158e-39 -4.301031e-04
bigcom408       -4.640097e-39 -4.256800e-04
bigcom412       -4.638627e-39 -4.263122e-04
bigcom480       -4.639362e-39 -4.263575e-04
spin_vertex      3.746278e-39  3.436654e-04
membership_s1   -6.124034e-40 -5.616037e-05
membership_s3   -4.648933e-39 -4.268987e-04
membership_s4   -2.012081e-39 -1.848321e-04
membership_s5    2.060193e-39  1.894261e-04
membership_s6   -9.707054e-40 -8.993294e-05
membership_s7    4.629218e-39  4.253724e-04
membership_s8   -4.643774e-39 -4.265865e-04
membership_s9   -4.644511e-39 -4.267630e-04
membership_s11  -4.642303e-39 -4.264138e-04
membership_s12   1.077512e-37  9.901590e-03
membership_s14  -4.640097e-39 -4.261273e-04
membership_s15   5.068541e-39  4.658596e-04
membership_s16  -4.643038e-39 -4.263066e-04
membership_s17  -4.642303e-39 -4.262430e-04
membership_s18  -4.668196e-39 -4.284439e-04
membership_s20  -4.640097e-39 -4.263329e-04
membership_s21  -4.730006e-39 -4.347532e-04
membership_s22  -4.649671e-39 -4.273349e-04
membership_s24  -4.651148e-39 -4.271255e-04
membership_s25   1.793312e-37  1.648020e-02
membership_s26  -4.648933e-39 -4.265442e-04
membership_s27  -2.302149e-39 -2.113528e-04
membership_s28  -4.647458e-39 -4.269760e-04
membership_s30  -8.270575e-40 -7.589029e-05
membership_s31  -1.806491e-39 -1.658416e-04
membership_s32  -1.974423e-39 -1.813352e-04
membership_s33  -4.640097e-39 -4.261762e-04
membership_s36   1.676544e-39  1.541021e-04
membership_s37  -4.687619e-39 -4.305468e-04
V1              -1.129546e-39 -1.026400e-04
V2               6.312529e-39  5.808584e-04
pdi             -1.985652e-35 -1.822461e+00
adhesion         1.310379e-43  1.197740e-08
cohesion        -2.612037e-43 -2.387453e-08
inner           -1.246168e-43 -1.140383e-08
outer           -1.677445e-43 -1.533670e-08
ioratio         -3.615252e-39 -3.303858e-04
comsize         -5.597641e-43 -5.115246e-08
[1] "Dataset: low_TnotC Model GBM, run: 4 of 10 2015-06-18 12:02:31"
Iter   TrainDeviance   ValidDeviance   StepSize   Improve
     1        0.0633            -nan     0.0100   -0.0001
     2        0.0622            -nan     0.0100   -0.0000
     3        0.0617            -nan     0.0100   -0.0001
     4        0.0609            -nan     0.0100   -0.0000
     5        0.0595            -nan     0.0100    0.0000
     6        0.0584            -nan     0.0100   -0.0001
     7        0.0579            -nan     0.0100   -0.0000
     8        0.0569            -nan     0.0100    0.0000
     9        0.0564            -nan     0.0100    0.0000
    10        0.0555            -nan     0.0100   -0.0001
    20        0.0495            -nan     0.0100   -0.0000
    40        0.0416            -nan     0.0100   -0.0000
    44        0.0405            -nan     0.0100   -0.0000

[1] "GBM variable coefficients"
                            var     rel.inf
V1                           V1 7.596892888
comsize                 comsize 5.910725047
V2                           V2 5.385704937
orbit18                 orbit18 4.578856694
outer                     outer 4.100501661
ratio3                   ratio3 4.085978220
ratio2                   ratio2 3.577401033
adhesion               adhesion 3.535099442
knn                         knn 3.345896176
ratio6                   ratio6 3.317089239
graph23                 graph23 3.137227180
orbit13                 orbit13 2.891860710
ratio5                   ratio5 2.735858796
graph15                 graph15 2.292291972
orbit20                 orbit20 2.261702923
bet                         bet 2.156470207
orbit26                 orbit26 2.076460934
pagerank               pagerank 1.851605587
ioratio                 ioratio 1.798007206
orbit27                 orbit27 1.602375336
ratio1                   ratio1 1.577738503
fourth                   fourth 1.486996443
orbit36                 orbit36 1.456554186
ratio4                   ratio4 1.185377818
cohesion               cohesion 1.131822832
coreness               coreness 1.092902414
graph19                 graph19 0.999874708
orbit31                 orbit31 0.892969095
orbit42                 orbit42 0.872266264
orbit30                 orbit30 0.870287595
orbit17                 orbit17 0.862424746
orbit45                 orbit45 0.807097599
orbit19                 orbit19 0.780213753
inner                     inner 0.769696398
bigcom21               bigcom21 0.727666151
graph6                   graph6 0.721784579
hubscore               hubscore 0.716834852
orbit38                 orbit38 0.712627433
graph17                 graph17 0.702870686
graph5                   graph5 0.685796248
orbit16                 orbit16 0.625956418
orbit52                 orbit52 0.599386692
graph9                   graph9 0.588801961
orbit62                 orbit62 0.575830566
orbit37                 orbit37 0.549525019
upto_fifth           upto_fifth 0.541761727
orbit29                 orbit29 0.469191884
orbit56                 orbit56 0.462829241
graph1                   graph1 0.449819761
third                     third 0.447736460
orbit39                 orbit39 0.430843513
upto_second         upto_second 0.420616442
graph10                 graph10 0.399942776
orbit53                 orbit53 0.385127457
graph14                 graph14 0.380332488
graph22                 graph22 0.362661532
upto_sixth           upto_sixth 0.322373480
orbit28                 orbit28 0.309368359
membership_s30   membership_s30 0.282642625
graph13                 graph13 0.280557462
graph25                 graph25 0.251304806
bigcom38               bigcom38 0.248766403
orbit49                 orbit49 0.246084616
graph11                 graph11 0.225076397
orbit51                 orbit51 0.223289544
graph12                 graph12 0.210617736
graph21                 graph21 0.199364005
spin_vertex         spin_vertex 0.166505628
orbit5                   orbit5 0.158438335
graph20                 graph20 0.144095865
orbit21                 orbit21 0.140016246
constraint           constraint 0.132051241
bigcom116             bigcom116 0.129599052
fifth                     fifth 0.122458262
walktrap_vertex walktrap_vertex 0.118305233
orbit32                 orbit32 0.110957579
graph7                   graph7 0.099971798
sixth                     sixth 0.091906237
orbit24                 orbit24 0.091011862
orbit2                   orbit2 0.090275189
membership_s32   membership_s32 0.078975239
graph16                 graph16 0.078471446
graph4                   graph4 0.075260298
orbit57                 orbit57 0.074210387
graph3                   graph3 0.071866114
bigcom44               bigcom44 0.061516978
membership_s5     membership_s5 0.053466336
orbit55                 orbit55 0.049607016
ecc                         ecc 0.024953652
membership_s36   membership_s36 0.024127171
orbit15                 orbit15 0.012584830
membership_s27   membership_s27 0.009406728
bigcom40               bigcom40 0.008343417
graph0                   graph0 0.000000000
graph2                   graph2 0.000000000
graph8                   graph8 0.000000000
graph18                 graph18 0.000000000
graph24                 graph24 0.000000000
graph26                 graph26 0.000000000
graph27                 graph27 0.000000000
graph28                 graph28 0.000000000
graph29                 graph29 0.000000000
orbit0                   orbit0 0.000000000
orbit1                   orbit1 0.000000000
orbit3                   orbit3 0.000000000
orbit4                   orbit4 0.000000000
orbit6                   orbit6 0.000000000
orbit7                   orbit7 0.000000000
orbit8                   orbit8 0.000000000
orbit9                   orbit9 0.000000000
orbit10                 orbit10 0.000000000
orbit11                 orbit11 0.000000000
orbit12                 orbit12 0.000000000
orbit14                 orbit14 0.000000000
orbit22                 orbit22 0.000000000
orbit23                 orbit23 0.000000000
orbit25                 orbit25 0.000000000
orbit33                 orbit33 0.000000000
orbit34                 orbit34 0.000000000
orbit35                 orbit35 0.000000000
orbit40                 orbit40 0.000000000
orbit41                 orbit41 0.000000000
orbit43                 orbit43 0.000000000
orbit44                 orbit44 0.000000000
orbit46                 orbit46 0.000000000
orbit47                 orbit47 0.000000000
orbit48                 orbit48 0.000000000
orbit50                 orbit50 0.000000000
orbit54                 orbit54 0.000000000
orbit58                 orbit58 0.000000000
orbit59                 orbit59 0.000000000
orbit60                 orbit60 0.000000000
orbit61                 orbit61 0.000000000
orbit63                 orbit63 0.000000000
orbit64                 orbit64 0.000000000
orbit65                 orbit65 0.000000000
orbit66                 orbit66 0.000000000
orbit67                 orbit67 0.000000000
orbit68                 orbit68 0.000000000
orbit69                 orbit69 0.000000000
orbit70                 orbit70 0.000000000
orbit71                 orbit71 0.000000000
orbit72                 orbit72 0.000000000
AP                           AP 0.000000000
eccrad                   eccrad 0.000000000
close                     close 0.000000000
trans                     trans 0.000000000
evcent                   evcent 0.000000000
first                     first 0.000000000
upto_third           upto_third 0.000000000
upto_fourth         upto_fourth 0.000000000
second                   second 0.000000000
selfinter             selfinter 0.000000000
bigcom1                 bigcom1 0.000000000
bigcom2                 bigcom2 0.000000000
bigcom3                 bigcom3 0.000000000
bigcom4                 bigcom4 0.000000000
bigcom6                 bigcom6 0.000000000
bigcom8                 bigcom8 0.000000000
bigcom9                 bigcom9 0.000000000
bigcom11               bigcom11 0.000000000
bigcom13               bigcom13 0.000000000
bigcom15               bigcom15 0.000000000
bigcom16               bigcom16 0.000000000
bigcom22               bigcom22 0.000000000
bigcom24               bigcom24 0.000000000
bigcom26               bigcom26 0.000000000
bigcom28               bigcom28 0.000000000
bigcom30               bigcom30 0.000000000
bigcom31               bigcom31 0.000000000
bigcom32               bigcom32 0.000000000
bigcom33               bigcom33 0.000000000
bigcom34               bigcom34 0.000000000
bigcom36               bigcom36 0.000000000
bigcom37               bigcom37 0.000000000
bigcom39               bigcom39 0.000000000
bigcom43               bigcom43 0.000000000
bigcom46               bigcom46 0.000000000
bigcom47               bigcom47 0.000000000
bigcom49               bigcom49 0.000000000
bigcom50               bigcom50 0.000000000
bigcom51               bigcom51 0.000000000
bigcom52               bigcom52 0.000000000
bigcom54               bigcom54 0.000000000
bigcom56               bigcom56 0.000000000
bigcom62               bigcom62 0.000000000
bigcom66               bigcom66 0.000000000
bigcom68               bigcom68 0.000000000
bigcom69               bigcom69 0.000000000
bigcom71               bigcom71 0.000000000
bigcom72               bigcom72 0.000000000
bigcom73               bigcom73 0.000000000
bigcom74               bigcom74 0.000000000
bigcom75               bigcom75 0.000000000
bigcom76               bigcom76 0.000000000
bigcom77               bigcom77 0.000000000
bigcom79               bigcom79 0.000000000
bigcom80               bigcom80 0.000000000
bigcom82               bigcom82 0.000000000
bigcom83               bigcom83 0.000000000
bigcom84               bigcom84 0.000000000
bigcom85               bigcom85 0.000000000
bigcom87               bigcom87 0.000000000
bigcom89               bigcom89 0.000000000
bigcom91               bigcom91 0.000000000
bigcom92               bigcom92 0.000000000
bigcom93               bigcom93 0.000000000
bigcom96               bigcom96 0.000000000
bigcom97               bigcom97 0.000000000
bigcom98               bigcom98 0.000000000
bigcom99               bigcom99 0.000000000
bigcom101             bigcom101 0.000000000
bigcom104             bigcom104 0.000000000
bigcom106             bigcom106 0.000000000
bigcom109             bigcom109 0.000000000
bigcom113             bigcom113 0.000000000
bigcom120             bigcom120 0.000000000
bigcom123             bigcom123 0.000000000
bigcom126             bigcom126 0.000000000
bigcom127             bigcom127 0.000000000
bigcom137             bigcom137 0.000000000
bigcom139             bigcom139 0.000000000
bigcom140             bigcom140 0.000000000
bigcom143             bigcom143 0.000000000
bigcom145             bigcom145 0.000000000
bigcom146             bigcom146 0.000000000
bigcom147             bigcom147 0.000000000
bigcom149             bigcom149 0.000000000
bigcom153             bigcom153 0.000000000
bigcom154             bigcom154 0.000000000
bigcom156             bigcom156 0.000000000
bigcom157             bigcom157 0.000000000
bigcom158             bigcom158 0.000000000
bigcom160             bigcom160 0.000000000
bigcom161             bigcom161 0.000000000
bigcom162             bigcom162 0.000000000
bigcom164             bigcom164 0.000000000
bigcom166             bigcom166 0.000000000
bigcom167             bigcom167 0.000000000
bigcom171             bigcom171 0.000000000
bigcom173             bigcom173 0.000000000
bigcom175             bigcom175 0.000000000
bigcom176             bigcom176 0.000000000
bigcom177             bigcom177 0.000000000
bigcom178             bigcom178 0.000000000
bigcom180             bigcom180 0.000000000
bigcom181             bigcom181 0.000000000
bigcom184             bigcom184 0.000000000
bigcom186             bigcom186 0.000000000
bigcom187             bigcom187 0.000000000
bigcom189             bigcom189 0.000000000
bigcom194             bigcom194 0.000000000
bigcom195             bigcom195 0.000000000
bigcom196             bigcom196 0.000000000
bigcom204             bigcom204 0.000000000
bigcom205             bigcom205 0.000000000
bigcom212             bigcom212 0.000000000
bigcom214             bigcom214 0.000000000
bigcom222             bigcom222 0.000000000
bigcom223             bigcom223 0.000000000
bigcom226             bigcom226 0.000000000
bigcom227             bigcom227 0.000000000
bigcom229             bigcom229 0.000000000
bigcom233             bigcom233 0.000000000
bigcom236             bigcom236 0.000000000
bigcom237             bigcom237 0.000000000
bigcom246             bigcom246 0.000000000
bigcom248             bigcom248 0.000000000
bigcom249             bigcom249 0.000000000
bigcom250             bigcom250 0.000000000
bigcom254             bigcom254 0.000000000
bigcom266             bigcom266 0.000000000
bigcom269             bigcom269 0.000000000
bigcom272             bigcom272 0.000000000
bigcom274             bigcom274 0.000000000
bigcom281             bigcom281 0.000000000
bigcom291             bigcom291 0.000000000
bigcom292             bigcom292 0.000000000
bigcom295             bigcom295 0.000000000
bigcom299             bigcom299 0.000000000
bigcom301             bigcom301 0.000000000
bigcom306             bigcom306 0.000000000
bigcom309             bigcom309 0.000000000
bigcom314             bigcom314 0.000000000
bigcom321             bigcom321 0.000000000
bigcom341             bigcom341 0.000000000
bigcom350             bigcom350 0.000000000
bigcom353             bigcom353 0.000000000
bigcom359             bigcom359 0.000000000
bigcom363             bigcom363 0.000000000
bigcom365             bigcom365 0.000000000
bigcom385             bigcom385 0.000000000
bigcom386             bigcom386 0.000000000
bigcom408             bigcom408 0.000000000
bigcom412             bigcom412 0.000000000
bigcom480             bigcom480 0.000000000
membership_s1     membership_s1 0.000000000
membership_s3     membership_s3 0.000000000
membership_s4     membership_s4 0.000000000
membership_s6     membership_s6 0.000000000
membership_s7     membership_s7 0.000000000
membership_s8     membership_s8 0.000000000
membership_s9     membership_s9 0.000000000
membership_s11   membership_s11 0.000000000
membership_s12   membership_s12 0.000000000
membership_s14   membership_s14 0.000000000
membership_s15   membership_s15 0.000000000
membership_s16   membership_s16 0.000000000
membership_s17   membership_s17 0.000000000
membership_s18   membership_s18 0.000000000
membership_s20   membership_s20 0.000000000
membership_s21   membership_s21 0.000000000
membership_s22   membership_s22 0.000000000
membership_s24   membership_s24 0.000000000
membership_s25   membership_s25 0.000000000
membership_s26   membership_s26 0.000000000
membership_s28   membership_s28 0.000000000
membership_s31   membership_s31 0.000000000
membership_s33   membership_s33 0.000000000
membership_s37   membership_s37 0.000000000
pdi                         pdi 0.000000000
[1] "Dataset: low_TnotC Model RF, run: 4 of 10 2015-06-18 12:02:53"
     |      Out-of-bag   |
Tree |      MSE  %Var(y) |
   1 | 0.009026   177.50 |
   2 | 0.009692   190.60 |
   3 | 0.009504   186.90 |
   4 | 0.009445   185.74 |
   5 | 0.008468   166.53 |
   6 | 0.007725   151.92 |
   7 | 0.007298   143.52 |
   8 | 0.007319   143.93 |
   9 | 0.007307   143.69 |
  10 | 0.007097   139.57 |
  11 | 0.007196   141.52 |
  12 | 0.007071   139.06 |
  13 | 0.006845   134.62 |
  14 | 0.006738   132.51 |
  15 | 0.006599   129.78 |
  16 |  0.00661   129.99 |
  17 | 0.006521   128.24 |
  18 | 0.006455   126.95 |
  19 |   0.0063   123.91 |
  20 | 0.006319   124.27 |
  21 | 0.006252   122.96 |
  22 | 0.006231   122.54 |
  23 | 0.006196   121.85 |
  24 | 0.006169   121.33 |
  25 | 0.006184   121.61 |
  26 | 0.006156   121.07 |
  27 | 0.006175   121.43 |
  28 | 0.006154   121.03 |
  29 | 0.006153   121.01 |
  30 | 0.006125   120.46 |
  31 | 0.006088   119.73 |
  32 | 0.006083   119.64 |
  33 | 0.006056   119.10 |
  34 | 0.006038   118.74 |
  35 | 0.006049   118.97 |
  36 | 0.006029   118.57 |
  37 |  0.00601   118.20 |
  38 | 0.006005   118.10 |
  39 | 0.006001   118.01 |
  40 | 0.005978   117.56 |
  41 | 0.005962   117.24 |
  42 | 0.005947   116.94 |
  43 | 0.005949   116.99 |
  44 | 0.005949   117.00 |
  45 | 0.005935   116.72 |
  46 | 0.005933   116.68 |
  47 | 0.005942   116.85 |
  48 | 0.005948   116.98 |
  49 | 0.005929   116.61 |
  50 | 0.005923   116.48 |
  51 | 0.005924   116.49 |
  52 | 0.005924   116.50 |
  53 | 0.005924   116.50 |
  54 |  0.00594   116.82 |
  55 | 0.005936   116.74 |
  56 | 0.005914   116.30 |
  57 | 0.005909   116.20 |
  58 | 0.005917   116.36 |
  59 | 0.005919   116.41 |
  60 | 0.005916   116.35 |
  61 | 0.005905   116.13 |
  62 | 0.005898   115.98 |
  63 |  0.00588   115.63 |
  64 | 0.005876   115.55 |
  65 | 0.005869   115.43 |
  66 |  0.00587   115.45 |
  67 | 0.005882   115.68 |
  68 |  0.00589   115.84 |
  69 | 0.005893   115.89 |
  70 | 0.005883   115.69 |
  71 |  0.00587   115.44 |
  72 | 0.005865   115.34 |
  73 | 0.005851   115.06 |
  74 | 0.005855   115.14 |
  75 | 0.005845   114.94 |
  76 | 0.005848   115.00 |
  77 | 0.005853   115.10 |
  78 | 0.005849   115.02 |
  79 | 0.005858   115.21 |
  80 | 0.005854   115.13 |
  81 | 0.005842   114.89 |
  82 | 0.005829   114.64 |
  83 | 0.005817   114.40 |
  84 | 0.005807   114.21 |
  85 | 0.005808   114.22 |
  86 | 0.005802   114.10 |
  87 | 0.005802   114.10 |
  88 | 0.005797   114.00 |
  89 | 0.005789   113.85 |
  90 |  0.00579   113.87 |
  91 | 0.005789   113.85 |
  92 | 0.005779   113.66 |
  93 | 0.005771   113.49 |
  94 | 0.005766   113.40 |
  95 | 0.005757   113.22 |
  96 | 0.005757   113.22 |
  97 | 0.005758   113.24 |
  98 | 0.005755   113.19 |
  99 |  0.00576   113.28 |
 100 | 0.005757   113.22 |
[1] "Random Forest variable coefficients"
                      %IncMSE IncNodePurity
graph5           2.024578e-04  5.806453e-02
graph6           3.572331e-03  1.134881e-01
graph7           1.551724e-04  9.879518e-03
graph8           0.000000e+00  0.000000e+00
graph9           2.540517e-03  2.104937e-01
graph10          1.346684e-03  2.320835e-01
graph11          5.007812e-03  2.958310e-01
graph12          1.375686e-03  1.257972e-01
graph13          3.282415e-03  2.629145e-01
graph14          8.840380e-04  1.147976e-01
graph15          9.148035e-03  1.918660e-01
graph16          1.345831e-03  1.735687e-01
graph17          2.371740e-03  1.389880e-01
graph18          3.476962e-04  3.316043e-02
graph19          1.142701e-03  1.057593e-01
graph20          1.166345e-03  1.950073e-01
graph21          5.756351e-04  1.129886e-01
graph22          3.641416e-05  1.240310e-02
graph23          2.030754e-03  2.549452e-01
graph24          2.785697e-04  3.506796e-02
graph25          7.332139e-04  7.652235e-02
graph26          3.096136e-04  4.999540e-02
graph27          0.000000e+00  1.539567e-19
graph28          0.000000e+00  8.673617e-21
graph29          0.000000e+00  0.000000e+00
orbit0           8.241521e-06  2.573290e-02
orbit1           1.286291e-03  1.333697e-01
orbit2          -1.946823e-06  4.622931e-02
orbit3           4.370629e-06  8.750000e-03
orbit4           2.475435e-03  1.783354e-01
orbit5           5.250820e-03  1.395759e-01
orbit6           5.854985e-04  2.266917e-01
orbit7           5.342541e-06  8.864478e-03
orbit8           1.035966e-03  5.636159e-02
orbit9           3.222105e-03  1.168778e-01
orbit10          1.133091e-03  8.107479e-02
orbit11          5.677236e-06  1.388677e-02
orbit12          2.615519e-05  9.090909e-03
orbit13          5.871091e-05  2.390975e-02
orbit14          0.000000e+00  0.000000e+00
orbit15          8.466653e-03  2.900222e-01
orbit16          4.305260e-03  2.213644e-01
orbit17          5.254707e-03  1.931415e-01
orbit18          4.238250e-03  4.652268e-01
orbit19          9.894013e-04  1.554703e-01
orbit20          2.918231e-03  2.261759e-01
orbit21          3.479695e-05  4.368914e-02
orbit22          4.627325e-03  1.754368e-01
orbit23          0.000000e+00  8.333333e-03
orbit24          2.513753e-03  1.171475e-01
orbit25          1.442856e-04  5.519734e-02
orbit26          1.495351e-03  1.763996e-01
orbit27          2.698789e-03  1.284255e-01
orbit28          8.520080e-03  2.424945e-01
orbit29          1.610043e-04  4.542129e-02
orbit30          3.682130e-04  5.517108e-02
orbit31          7.890873e-03  1.881443e-01
orbit32          9.094993e-04  1.156677e-01
orbit33         -6.502854e-06  2.732978e-03
orbit34          3.270998e-03  1.857509e-01
orbit35          6.482685e-03  1.660389e-01
orbit36          5.616345e-04  1.569167e-01
orbit37          3.486751e-04  7.899170e-02
orbit38          2.407182e-04  1.111967e-01
orbit39          3.693393e-03  1.111366e-01
orbit40          1.009888e-04  3.313363e-02
orbit41          1.263232e-04  7.759855e-02
orbit42          2.107083e-08  5.170206e-01
orbit43          8.362676e-05  9.896907e-03
orbit44          0.000000e+00  2.602085e-20
orbit45          4.393462e-04  9.370928e-02
orbit46          2.195390e-05  2.835000e-02
orbit47          1.381734e-04  6.643346e-03
orbit48          6.927527e-05  1.093515e-02
orbit49          5.396455e-04  2.118157e-01
orbit50          0.000000e+00  6.071532e-20
orbit51          3.331062e-03  5.491545e-02
orbit52          6.940031e-04  3.044781e-02
orbit53          1.802083e-03  8.170685e-03
orbit54          5.812993e-04  8.233267e-02
orbit55         -3.525795e-10  7.514074e-04
orbit56          2.083596e-03  3.144386e-01
orbit57          0.000000e+00  6.965999e-20
orbit58          0.000000e+00  1.734723e-20
orbit59          1.081783e-06  1.441426e-02
orbit60          0.000000e+00  1.387779e-19
orbit61          4.431297e-05  6.007533e-02
orbit62          6.941784e-04  9.097808e-02
orbit63          8.259596e-04  1.165368e-02
orbit64          8.616975e-06  6.888514e-03
orbit65          8.572653e-05  2.188932e-02
orbit66          0.000000e+00  0.000000e+00
orbit67          0.000000e+00  0.000000e+00
orbit68         -7.408723e-06  3.695580e-03
orbit69          3.463261e-05  4.367383e-02
orbit70          0.000000e+00  0.000000e+00
orbit71          0.000000e+00  3.469447e-20
orbit72          0.000000e+00  0.000000e+00
AP               0.000000e+00  0.000000e+00
bet              3.774842e-03  7.632249e-01
ecc              3.590398e-05  3.100653e-02
eccrad           1.026069e-04  8.650722e-02
close            7.500778e-04  2.032415e-01
constraint       4.570266e-04  1.292059e-01
coreness         3.644952e-04  1.844833e-01
knn              5.054482e-03  2.331821e-01
hubscore         3.715871e-03  2.768075e-01
pagerank         5.493817e-03  7.719415e-01
trans            1.618837e-05  2.599140e-03
evcent           1.811331e-03  1.913140e-01
first            6.386750e-05  7.794816e-02
upto_second      4.312704e-03  1.259848e-01
upto_third       2.659843e-03  1.746322e-01
upto_fourth      1.795726e-03  1.933088e-01
upto_fifth       1.850757e-03  2.448758e-01
upto_sixth       8.228931e-04  1.568949e-01
second           2.026584e-03  1.193362e-01
third            2.137839e-03  2.306021e-01
fourth           1.093938e-03  4.323252e-01
fifth            5.580244e-03  2.850148e-01
sixth            6.551922e-04  1.500429e-01
ratio1           3.394262e-03  3.013928e-01
ratio2           4.091526e-03  7.044249e-01
ratio3           5.574409e-03  4.442354e-01
ratio4           2.677691e-03  2.415091e-01
ratio5           1.119753e-03  7.180837e-01
ratio6           5.179162e-03  4.275136e-01
selfinter        7.887749e-06  5.958792e-02
walktrap_vertex  4.620458e-05  9.900332e-02
bigcom1          5.424453e-05  5.801796e-02
bigcom2          0.000000e+00  0.000000e+00
bigcom3          0.000000e+00  0.000000e+00
bigcom4          1.740321e-05  1.886905e-02
bigcom6          0.000000e+00  0.000000e+00
bigcom8          0.000000e+00  0.000000e+00
bigcom9          0.000000e+00  0.000000e+00
bigcom11         0.000000e+00  3.469447e-20
bigcom13         0.000000e+00  0.000000e+00
bigcom15         0.000000e+00  0.000000e+00
bigcom16         0.000000e+00  3.469447e-20
bigcom21         1.387167e-04  1.624455e-01
bigcom22         0.000000e+00  0.000000e+00
bigcom24         0.000000e+00  1.734723e-20
bigcom26         0.000000e+00  3.469447e-20
bigcom28         0.000000e+00  0.000000e+00
bigcom30         0.000000e+00  3.469447e-20
bigcom31         0.000000e+00  0.000000e+00
bigcom32         0.000000e+00  3.469447e-20
bigcom33         0.000000e+00  3.469447e-20
bigcom34         0.000000e+00  0.000000e+00
bigcom36         0.000000e+00  0.000000e+00
bigcom37         0.000000e+00  0.000000e+00
bigcom38         4.668325e-06  2.304346e-01
bigcom39         0.000000e+00  0.000000e+00
bigcom40         7.670309e-06  4.178113e-02
bigcom43         0.000000e+00  3.469447e-20
bigcom44        -1.187579e-05  4.189788e-02
bigcom46         0.000000e+00  0.000000e+00
bigcom47         0.000000e+00  0.000000e+00
bigcom49         0.000000e+00  5.204170e-20
bigcom50         0.000000e+00  0.000000e+00
bigcom51         0.000000e+00  0.000000e+00
bigcom52         0.000000e+00  0.000000e+00
bigcom54         0.000000e+00  0.000000e+00
bigcom56         0.000000e+00  6.938894e-20
bigcom62         0.000000e+00  1.734723e-20
bigcom66         0.000000e+00  0.000000e+00
bigcom68         0.000000e+00  0.000000e+00
bigcom69         0.000000e+00  0.000000e+00
bigcom71         0.000000e+00  0.000000e+00
bigcom72         0.000000e+00  0.000000e+00
bigcom73         0.000000e+00  0.000000e+00
bigcom74         0.000000e+00  0.000000e+00
bigcom75         0.000000e+00  3.469447e-20
bigcom76         0.000000e+00  0.000000e+00
bigcom77         0.000000e+00  1.734723e-20
bigcom79         0.000000e+00  0.000000e+00
bigcom80         0.000000e+00  3.469447e-20
bigcom82         0.000000e+00  0.000000e+00
bigcom83         0.000000e+00  0.000000e+00
bigcom84         0.000000e+00  0.000000e+00
bigcom85         0.000000e+00  0.000000e+00
bigcom87         0.000000e+00  0.000000e+00
bigcom89         0.000000e+00  0.000000e+00
bigcom91         0.000000e+00  0.000000e+00
bigcom92         0.000000e+00  0.000000e+00
bigcom93         0.000000e+00  0.000000e+00
bigcom96         0.000000e+00  0.000000e+00
bigcom97         0.000000e+00  0.000000e+00
bigcom98         0.000000e+00  0.000000e+00
bigcom99         0.000000e+00  6.938894e-20
bigcom101        0.000000e+00  0.000000e+00
bigcom104        0.000000e+00  3.469447e-20
bigcom106        0.000000e+00  0.000000e+00
bigcom109        0.000000e+00  0.000000e+00
bigcom113        0.000000e+00  0.000000e+00
bigcom116        1.122475e-05  1.000492e-01
bigcom120        0.000000e+00  1.734723e-20
bigcom123        0.000000e+00  0.000000e+00
bigcom126        0.000000e+00  0.000000e+00
bigcom127        0.000000e+00  0.000000e+00
bigcom137        0.000000e+00  0.000000e+00
bigcom139        0.000000e+00  3.469447e-20
bigcom140        0.000000e+00  0.000000e+00
bigcom143        0.000000e+00  0.000000e+00
bigcom145        0.000000e+00  8.673617e-21
bigcom146        0.000000e+00  0.000000e+00
bigcom147        0.000000e+00  0.000000e+00
bigcom149        0.000000e+00  0.000000e+00
bigcom153        0.000000e+00  0.000000e+00
bigcom154        0.000000e+00  0.000000e+00
bigcom156        0.000000e+00  1.734723e-20
bigcom157        0.000000e+00  0.000000e+00
bigcom158        0.000000e+00  0.000000e+00
bigcom160        0.000000e+00  0.000000e+00
bigcom161        0.000000e+00  0.000000e+00
bigcom162        0.000000e+00  6.938894e-20
bigcom164        0.000000e+00  6.938894e-20
bigcom166        0.000000e+00  3.469447e-20
bigcom167        0.000000e+00  0.000000e+00
bigcom171        0.000000e+00  0.000000e+00
bigcom173        0.000000e+00  3.469447e-20
bigcom175        0.000000e+00  0.000000e+00
bigcom176        0.000000e+00  0.000000e+00
bigcom177        0.000000e+00  0.000000e+00
bigcom178        0.000000e+00  0.000000e+00
bigcom180        0.000000e+00  0.000000e+00
bigcom181        0.000000e+00  5.204170e-20
bigcom184        0.000000e+00  0.000000e+00
bigcom186        0.000000e+00  0.000000e+00
bigcom187        0.000000e+00  0.000000e+00
bigcom189        0.000000e+00  0.000000e+00
bigcom194        0.000000e+00  3.469447e-20
bigcom195        0.000000e+00  0.000000e+00
bigcom196        0.000000e+00  6.938894e-20
bigcom204        0.000000e+00  0.000000e+00
bigcom205        0.000000e+00  0.000000e+00
bigcom212        0.000000e+00  8.673617e-21
bigcom214        0.000000e+00  0.000000e+00
bigcom222        0.000000e+00  0.000000e+00
bigcom223        0.000000e+00  0.000000e+00
bigcom226        0.000000e+00  0.000000e+00
bigcom227        0.000000e+00  0.000000e+00
bigcom229        0.000000e+00  0.000000e+00
bigcom233        0.000000e+00  0.000000e+00
bigcom236        0.000000e+00  3.469447e-20
bigcom237        0.000000e+00  0.000000e+00
bigcom246        0.000000e+00  1.734723e-20
bigcom248        0.000000e+00  0.000000e+00
bigcom249        0.000000e+00  0.000000e+00
bigcom250       -5.980800e-07  4.121105e-01
bigcom254        0.000000e+00  0.000000e+00
bigcom266        0.000000e+00  0.000000e+00
bigcom269        0.000000e+00  3.469447e-20
bigcom272        0.000000e+00  0.000000e+00
bigcom274        0.000000e+00  0.000000e+00
bigcom281        0.000000e+00  0.000000e+00
bigcom291        0.000000e+00  0.000000e+00
bigcom292        0.000000e+00  0.000000e+00
bigcom295        0.000000e+00  0.000000e+00
bigcom299        0.000000e+00  0.000000e+00
bigcom301        0.000000e+00  0.000000e+00
bigcom306        0.000000e+00  0.000000e+00
bigcom309        0.000000e+00  0.000000e+00
bigcom314        0.000000e+00  0.000000e+00
bigcom321        0.000000e+00  0.000000e+00
bigcom341        0.000000e+00  3.469447e-20
bigcom350        0.000000e+00  0.000000e+00
bigcom353        0.000000e+00  0.000000e+00
bigcom359        0.000000e+00  3.469447e-20
bigcom363        0.000000e+00  0.000000e+00
bigcom365        0.000000e+00  0.000000e+00
bigcom385        0.000000e+00  0.000000e+00
bigcom386        0.000000e+00  3.469447e-20
bigcom408        0.000000e+00  0.000000e+00
bigcom412        0.000000e+00  0.000000e+00
bigcom480        0.000000e+00  0.000000e+00
spin_vertex      2.278218e-05  7.555074e-02
membership_s1   -1.805794e-05  4.410299e-03
membership_s3    0.000000e+00  0.000000e+00
membership_s4   -7.410595e-06  4.312351e-04
membership_s5    2.215777e-04  1.267752e-01
membership_s6    2.090586e-05  2.255991e-02
membership_s7    2.702940e-05  1.072497e-01
membership_s8    0.000000e+00  0.000000e+00
membership_s9    0.000000e+00  0.000000e+00
membership_s11   0.000000e+00  0.000000e+00
membership_s12  -1.411203e-05  2.616646e-01
membership_s14   0.000000e+00  0.000000e+00
membership_s15   1.454337e-05  1.007126e-01
membership_s16   0.000000e+00  0.000000e+00
membership_s17   0.000000e+00  1.043545e-19
membership_s18   0.000000e+00  1.734723e-20
membership_s20   0.000000e+00  0.000000e+00
membership_s21   0.000000e+00  1.734723e-20
membership_s22   0.000000e+00  6.938894e-20
membership_s24   0.000000e+00  0.000000e+00
membership_s25   1.958494e-04  6.768128e-01
membership_s26   0.000000e+00  0.000000e+00
membership_s27   1.312057e-05  1.070741e-01
membership_s28   0.000000e+00  0.000000e+00
membership_s30   9.954654e-06  4.609749e-03
membership_s31   0.000000e+00  0.000000e+00
membership_s32   1.721678e-05  1.906826e-02
membership_s33   0.000000e+00  0.000000e+00
membership_s36   3.715996e-05  3.965325e-02
membership_s37   0.000000e+00  8.673617e-21
V1               2.858645e-04  2.736445e-01
V2               1.829143e-03  5.456084e-01
pdi              0.000000e+00  5.674603e-04
adhesion         2.707602e-03  3.803368e-01
cohesion         3.180655e-03  4.286137e-01
inner            3.614979e-04  3.587089e-01
outer            7.682977e-05  6.417869e-01
ioratio          1.385016e-03  5.440928e-01
comsize          2.297522e-03  9.078391e-01
[1] "Dataset: low_TnotC Model GLM, run: 4 of 10 2015-06-18 12:03:56"
[1] "glmnet variable coefficients"
                         [,1]          [,2]
(Intercept)     -5.271235e+00 -5.268614e+00
graph0          -3.697943e-40 -3.813929e-05
graph1          -3.212507e-43 -3.314111e-08
graph2           5.515520e-40  5.728071e-05
graph3           7.787374e-46  1.104591e-10
graph4          -2.299692e-46 -2.381196e-11
graph5          -1.490530e-41 -1.532897e-06
graph6          -3.389936e-44 -3.417894e-09
graph7          -1.413948e-41 -1.460479e-06
graph8          -2.565662e-39 -2.662860e-04
graph9           1.776513e-47  2.554839e-12
graph10         -9.685970e-48 -9.998655e-13
graph11         -2.774170e-49 -2.873014e-14
graph12         -7.942394e-46 -8.169087e-11
graph13          9.754401e-45  1.026370e-09
graph14         -5.354227e-47 -5.539786e-12
graph15         -1.086900e-42 -1.118271e-07
graph16         -5.457459e-45 -5.621934e-10
graph17          5.474471e-46  6.108845e-11
graph18          3.167114e-43  3.295097e-08
graph19         -1.886137e-44 -1.908247e-09
graph20         -3.834458e-43 -3.937602e-08
graph21         -9.263047e-43 -9.552228e-08
graph22         -4.098075e-43 -4.235564e-08
graph23         -4.501565e-44 -4.384161e-09
graph24         -4.146143e-43 -4.246983e-08
graph25         -1.326515e-41 -1.368100e-06
graph26         -9.846801e-42 -1.018564e-06
graph27         -6.969342e-41 -7.230197e-06
graph28         -9.367265e-41 -9.683197e-06
graph29         -4.307926e-39 -4.447304e-04
orbit0          -3.697943e-40 -3.813868e-05
orbit1          -3.189294e-43 -3.290056e-08
orbit2          -1.545629e-40 -1.591811e-05
orbit3           5.515520e-40  5.728179e-05
orbit4           7.781952e-45  8.387172e-10
orbit5          -4.848811e-43 -5.003543e-08
orbit6          -2.299649e-46 -2.381007e-11
orbit7          -3.201918e-40 -3.310873e-05
orbit8          -1.490530e-41 -1.532846e-06
orbit9          -1.464349e-43 -1.505769e-08
orbit10          4.772312e-43  4.966126e-08
orbit11          9.854122e-40  1.024766e-04
orbit12         -1.568181e-41 -1.620448e-06
orbit13          4.420710e-39  4.589110e-04
orbit14         -2.565662e-39 -2.662853e-04
orbit15          1.433978e-46  1.564326e-11
orbit16         -1.015095e-44 -1.034579e-09
orbit17         -2.665391e-45 -2.720026e-10
orbit18          2.609155e-46  2.725542e-11
orbit19         -1.048742e-47 -1.084752e-12
orbit20         -5.120229e-46 -5.290508e-11
orbit21         -5.734840e-43 -5.922300e-08
orbit22         -2.774170e-49 -2.872737e-14
orbit23         -1.062149e-39 -1.100296e-04
orbit24         -9.630611e-46 -9.898982e-11
orbit25         -1.318644e-45 -1.361375e-10
orbit26          1.474582e-42  1.534041e-07
orbit27          1.012923e-44  1.075426e-09
orbit28         -1.829458e-43 -1.881380e-08
orbit29          4.982964e-44  5.185202e-09
orbit30         -2.148816e-42 -2.227907e-07
orbit31         -9.382265e-47 -9.718696e-12
orbit32          5.289075e-46  5.496243e-11
orbit33          1.064404e-39  1.108660e-04
orbit34         -1.086900e-42 -1.118231e-07
orbit35         -1.781042e-45 -1.809248e-10
orbit36         -7.080691e-44 -7.077139e-09
orbit37         -2.867943e-44 -2.963332e-09
orbit38         -1.911069e-41 -1.976148e-06
orbit39         -7.628247e-45 -7.855414e-10
orbit40          8.179547e-45  8.547791e-10
orbit41          4.627729e-42  4.803858e-07
orbit42          8.509942e-39  8.840164e-04
orbit43          3.167746e-43  3.295664e-08
orbit44         -3.080575e-39 -3.199457e-04
orbit45         -1.494743e-44 -1.494763e-09
orbit46         -1.490229e-43 -1.530709e-08
orbit47          1.027768e-41  1.075953e-06
orbit48         -5.838766e-43 -6.116287e-08
orbit49         -3.810062e-43 -3.911871e-08
orbit50         -5.599955e-41 -5.792747e-06
orbit51         -2.498910e-42 -2.580569e-07
orbit52         -2.879137e-44 -2.576397e-09
orbit53         -2.025220e-41 -2.090980e-06
orbit54         -4.099114e-43 -4.236604e-08
orbit55          1.088885e-38  1.130143e-03
orbit56          1.113433e-44  1.451890e-09
orbit57         -4.309910e-42 -4.468260e-07
orbit58         -2.809294e-39 -2.913904e-04
orbit59         -5.441561e-43 -5.587931e-08
orbit60          2.318065e-41  2.409069e-06
orbit61          1.803977e-38  1.872882e-03
orbit62         -1.551448e-41 -1.599435e-06
orbit63         -7.838934e-41 -8.099850e-06
orbit64         -2.647867e-43 -3.351582e-08
orbit65         -1.084037e-41 -1.121251e-06
orbit66         -4.128211e-41 -4.271402e-06
orbit67         -3.483415e-39 -3.624919e-04
orbit68         -8.032587e-41 -8.334911e-06
orbit69          1.072249e-37  1.113952e-02
orbit70         -9.349817e-41 -9.664045e-06
orbit71         -2.526229e-39 -2.628680e-04
orbit72         -4.307926e-39 -4.447202e-04
AP              -5.327713e-39 -5.530039e-04
bet             -1.687739e-43 -1.747492e-08
ecc             -1.127249e-39 -1.172600e-04
eccrad          -6.763494e-39 -7.035568e-04
close            1.375477e-39  1.493819e-04
constraint       2.107959e-39  2.177648e-04
coreness        -2.859619e-40 -2.947791e-05
knn              6.322535e-43  6.539025e-08
hubscore        -1.192045e-38 -1.194939e-03
pagerank        -1.285505e-38 -1.335466e-03
trans           -4.025974e-39 -4.185220e-04
evcent          -1.217475e-38 -1.221895e-03
first           -3.697943e-40 -3.813775e-05
upto_second     -2.948869e-43 -3.043030e-08
upto_third       7.316400e-44  7.683333e-09
upto_fourth     -9.752285e-44 -1.009130e-08
upto_fifth       3.955871e-43  4.109585e-08
upto_sixth       9.009183e-43  9.347409e-08
second          -2.935926e-43 -3.029680e-08
third            1.328838e-43  1.391063e-08
fourth          -3.095248e-43 -3.227498e-08
fifth            2.562238e-43  2.655188e-08
sixth           -4.626557e-43 -4.808513e-08
ratio1           6.496464e-43  6.716936e-08
ratio2           3.355984e-42  3.471006e-07
ratio3          -5.140142e-43 -5.437673e-08
ratio4          -8.757283e-42 -9.083095e-07
ratio5          -6.127471e-42 -6.342004e-07
ratio6          -4.673422e-43 -4.860021e-08
selfinter       -1.885463e-39 -1.959634e-04
walktrap_vertex -7.872190e-40 -8.110490e-05
bigcom1          4.478265e-39  4.656092e-04
bigcom2         -5.169236e-39 -5.369678e-04
bigcom3         -5.253248e-39 -5.458138e-04
bigcom4         -1.598293e-39 -1.655640e-04
bigcom6         -5.164281e-39 -5.363525e-04
bigcom8         -5.243873e-39 -5.444435e-04
bigcom9         -5.185823e-39 -5.385085e-04
bigcom11        -5.170890e-39 -5.367984e-04
bigcom13        -5.177516e-39 -5.374034e-04
bigcom15        -5.176687e-39 -5.373744e-04
bigcom16        -5.167583e-39 -5.372860e-04
bigcom21         1.692040e-38  1.758955e-03
bigcom22        -5.231990e-39 -5.433680e-04
bigcom24        -5.165931e-39 -5.366812e-04
bigcom26        -5.184159e-39 -5.386405e-04
bigcom28        -5.242172e-39 -5.440615e-04
bigcom30        -5.194991e-39 -5.392132e-04
bigcom31        -5.164281e-39 -5.364059e-04
bigcom32        -5.170890e-39 -5.374998e-04
bigcom33        -5.165106e-39 -5.366691e-04
bigcom34        -5.166757e-39 -5.371029e-04
bigcom36        -5.170063e-39 -5.368573e-04
bigcom37        -5.164281e-39 -5.363902e-04
bigcom38         7.268837e-38  7.553427e-03
bigcom39        -5.172545e-39 -5.375950e-04
bigcom40         7.693168e-40  8.031300e-05
bigcom43        -5.167583e-39 -5.366094e-04
bigcom44         8.776701e-39  9.132381e-04
bigcom46        -5.170890e-39 -5.370993e-04
bigcom47        -5.169236e-39 -5.378253e-04
bigcom49        -5.169236e-39 -5.375080e-04
bigcom50        -5.170063e-39 -5.371674e-04
bigcom51        -5.165931e-39 -5.362342e-04
bigcom52        -5.165106e-39 -5.366151e-04
bigcom54        -5.165931e-39 -5.366485e-04
bigcom56        -5.166757e-39 -5.364812e-04
bigcom62        -5.165106e-39 -5.364784e-04
bigcom66        -5.165931e-39 -5.368961e-04
bigcom68        -5.165106e-39 -5.367575e-04
bigcom69        -5.169236e-39 -5.366589e-04
bigcom71        -5.175029e-39 -5.373750e-04
bigcom72        -5.167583e-39 -5.365667e-04
bigcom73        -5.165931e-39 -5.363424e-04
bigcom74        -5.166757e-39 -5.363784e-04
bigcom75        -5.164281e-39 -5.366243e-04
bigcom76        -5.166757e-39 -5.364063e-04
bigcom77        -5.165106e-39 -5.365826e-04
bigcom79        -5.165931e-39 -5.366083e-04
bigcom80        -5.165106e-39 -5.369934e-04
bigcom82        -5.166757e-39 -5.368782e-04
bigcom83        -5.163456e-39 -5.362208e-04
bigcom84        -5.165106e-39 -5.355701e-04
bigcom85        -5.167583e-39 -5.372950e-04
bigcom87        -5.167583e-39 -5.369996e-04
bigcom89        -5.165931e-39 -5.363543e-04
bigcom91        -5.165106e-39 -5.355239e-04
bigcom92        -5.172545e-39 -5.376683e-04
bigcom93        -5.165931e-39 -5.376017e-04
bigcom96        -5.164281e-39 -5.364511e-04
bigcom97        -5.169236e-39 -5.374856e-04
bigcom98        -5.166757e-39 -5.368945e-04
bigcom99        -5.165931e-39 -5.368428e-04
bigcom101       -5.168409e-39 -5.364449e-04
bigcom104       -5.171717e-39 -5.372501e-04
bigcom106       -5.167583e-39 -5.367787e-04
bigcom109       -5.166757e-39 -5.363531e-04
bigcom113       -5.168409e-39 -5.371615e-04
bigcom116        6.232676e-38  6.476226e-03
bigcom120       -5.164281e-39 -5.365217e-04
bigcom123       -5.165106e-39 -5.360558e-04
bigcom126       -5.165106e-39 -5.367293e-04
bigcom127       -5.164281e-39 -5.361370e-04
bigcom137       -5.165106e-39 -5.369839e-04
bigcom139       -5.165106e-39 -5.369191e-04
bigcom140       -5.164281e-39 -5.364789e-04
bigcom143       -5.165931e-39 -5.370747e-04
bigcom145       -5.165931e-39 -5.371556e-04
bigcom146       -5.165931e-39 -5.357061e-04
bigcom147       -5.166757e-39 -5.364514e-04
bigcom149       -5.163456e-39 -5.374857e-04
bigcom153       -5.166757e-39 -5.365872e-04
bigcom154       -5.170890e-39 -5.374258e-04
bigcom156       -5.164281e-39 -5.365914e-04
bigcom157       -5.165106e-39 -5.501208e-04
bigcom158       -5.164281e-39 -5.364290e-04
bigcom160       -5.165106e-39 -5.361427e-04
bigcom161       -5.164281e-39 -5.373767e-04
bigcom162       -5.165106e-39 -5.372881e-04
bigcom164       -5.165931e-39 -5.365214e-04
bigcom166       -5.168409e-39 -5.370808e-04
bigcom167       -5.171717e-39 -5.374384e-04
bigcom171       -5.163456e-39 -5.366163e-04
bigcom173       -5.165931e-39 -5.368853e-04
bigcom175       -5.164281e-39 -5.357300e-04
bigcom176       -5.165106e-39 -5.363801e-04
bigcom177       -5.165106e-39 -5.374787e-04
bigcom178       -5.165931e-39 -5.372810e-04
bigcom180       -5.164281e-39 -5.377317e-04
bigcom181       -5.165931e-39 -5.365604e-04
bigcom184       -5.165106e-39 -5.355052e-04
bigcom186       -5.164281e-39 -5.365196e-04
bigcom187       -5.165106e-39 -5.369523e-04
bigcom189       -5.167583e-39 -5.365409e-04
bigcom194       -5.166757e-39 -5.369892e-04
bigcom195       -5.165106e-39 -5.366895e-04
bigcom196       -5.164281e-39 -5.372482e-04
bigcom204       -5.169236e-39 -5.364530e-04
bigcom205       -5.165931e-39 -5.369676e-04
bigcom212       -5.165931e-39 -5.367453e-04
bigcom214       -5.165931e-39 -5.366889e-04
bigcom222       -5.164281e-39 -5.373783e-04
bigcom223        0.000000e+00  0.000000e+00
bigcom226       -5.165106e-39 -5.373063e-04
bigcom227       -5.165106e-39 -5.362546e-04
bigcom229       -5.165106e-39 -5.369690e-04
bigcom233       -5.164281e-39 -5.383829e-04
bigcom236       -5.165106e-39 -5.370057e-04
bigcom237       -5.163456e-39 -5.360503e-04
bigcom246       -5.165931e-39 -5.368403e-04
bigcom248       -5.168409e-39 -5.385174e-04
bigcom249       -5.164281e-39 -5.370683e-04
bigcom250        3.316966e-37  3.446358e-02
bigcom254       -5.166757e-39 -5.376465e-04
bigcom266       -5.164281e-39 -5.360713e-04
bigcom269       -5.168409e-39 -5.372136e-04
bigcom272       -5.165931e-39 -5.363814e-04
bigcom274       -5.175858e-39 -5.365348e-04
bigcom281       -5.164281e-39 -5.364705e-04
bigcom291        0.000000e+00  0.000000e+00
bigcom292       -5.165106e-39 -5.366802e-04
bigcom295       -5.163456e-39 -5.361368e-04
bigcom299       -5.165106e-39 -5.364761e-04
bigcom301       -5.165931e-39 -5.364240e-04
bigcom306       -5.165106e-39 -5.355678e-04
bigcom309       -5.168409e-39 -5.370061e-04
bigcom314       -5.164281e-39 -5.353896e-04
bigcom321       -5.170890e-39 -5.371216e-04
bigcom341       -5.164281e-39 -5.364044e-04
bigcom350       -5.164281e-39 -5.437086e-04
bigcom353       -5.165106e-39 -5.364040e-04
bigcom359       -5.165106e-39 -5.384224e-04
bigcom363       -5.165931e-39 -5.365448e-04
bigcom365       -5.164281e-39 -5.362787e-04
bigcom385       -5.165931e-39 -5.366056e-04
bigcom386       -5.164281e-39 -5.425462e-04
bigcom408       -5.169236e-39 -5.365246e-04
bigcom412       -5.165931e-39 -5.364079e-04
bigcom480       -5.165931e-39 -5.368132e-04
spin_vertex      4.720077e-39  4.890624e-04
membership_s1    5.336318e-40  5.537623e-05
membership_s3   -5.177516e-39 -5.376486e-04
membership_s4   -1.009022e-39 -1.047533e-04
membership_s5    1.708927e-39  1.778688e-04
membership_s6   -1.035044e-41 -1.446279e-06
membership_s7    4.019770e-39  4.175347e-04
membership_s8   -5.170890e-39 -5.373353e-04
membership_s9   -5.175858e-39 -5.378785e-04
membership_s11  -5.170063e-39 -5.369364e-04
membership_s12   1.212549e-37  1.259866e-02
membership_s14  -5.167583e-39 -5.366258e-04
membership_s15   3.845725e-39  3.994774e-04
membership_s16  -5.170890e-39 -5.367643e-04
membership_s17  -5.168409e-39 -5.364711e-04
membership_s18  -5.200842e-39 -5.398818e-04
membership_s20  -5.166757e-39 -5.369509e-04
membership_s21  -5.272098e-39 -5.481445e-04
membership_s22  -5.175858e-39 -5.381838e-04
membership_s24  -5.179175e-39 -5.378705e-04
membership_s25   1.971725e-37  2.048805e-02
membership_s26  -5.173373e-39 -5.364498e-04
membership_s27  -2.874191e-39 -2.985084e-04
membership_s28  -5.174201e-39 -5.376815e-04
membership_s30  -1.435523e-39 -1.490351e-04
membership_s31  -2.355722e-39 -2.447090e-04
membership_s32  -2.543511e-39 -2.642349e-04
membership_s33  -5.167583e-39 -5.368036e-04
membership_s36   1.063269e-39  1.104385e-04
membership_s37  -5.214266e-39 -5.415883e-04
V1              -5.087105e-40 -5.252288e-05
V2               7.156399e-39  7.435419e-04
pdi             -2.209758e-35 -2.293094e+00
adhesion         1.174061e-43  1.213777e-08
cohesion        -2.350961e-43 -2.430491e-08
inner           -1.258718e-43 -1.303318e-08
outer           -1.594707e-43 -1.649581e-08
ioratio         -2.884875e-39 -2.980730e-04
comsize         -4.434010e-43 -4.580015e-08
[1] "Dataset: low_TnotC Model GBM, run: 5 of 10 2015-06-18 12:03:57"
Iter   TrainDeviance   ValidDeviance   StepSize   Improve
     1        0.0616            -nan     0.0100    0.0000
     2        0.0609            -nan     0.0100    0.0000
     3        0.0591            -nan     0.0100   -0.0000
     4        0.0583            -nan     0.0100   -0.0000
     5        0.0575            -nan     0.0100   -0.0001
     6        0.0562            -nan     0.0100   -0.0000
     7        0.0554            -nan     0.0100   -0.0000
     8        0.0542            -nan     0.0100   -0.0000
     9        0.0536            -nan     0.0100   -0.0000
    10        0.0525            -nan     0.0100   -0.0001
    20        0.0468            -nan     0.0100   -0.0000
    40        0.0390            -nan     0.0100   -0.0000
    44        0.0380            -nan     0.0100   -0.0000

[1] "GBM variable coefficients"
                            var      rel.inf
V1                           V1 5.6118198434
ratio2                   ratio2 4.8666138409
orbit13                 orbit13 4.8113242659
outer                     outer 4.4640967249
comsize                 comsize 4.1312035760
orbit18                 orbit18 3.5226873368
V2                           V2 3.4352500010
ratio5                   ratio5 3.1725565622
ratio6                   ratio6 3.1294782489
pagerank               pagerank 3.1059828042
graph23                 graph23 2.6161653727
upto_second         upto_second 2.3565130303
ratio3                   ratio3 2.2598155296
graph19                 graph19 2.2367807913
graph9                   graph9 2.1828236097
bet                         bet 2.1040692411
orbit36                 orbit36 2.0965139190
ioratio                 ioratio 2.0837516942
knn                         knn 2.0420337664
orbit26                 orbit26 2.0134104324
ratio1                   ratio1 1.9246512081
orbit17                 orbit17 1.7075935881
fourth                   fourth 1.6508599886
cohesion               cohesion 1.5986463462
ratio4                   ratio4 1.5802830739
orbit39                 orbit39 1.4790666874
graph1                   graph1 1.4549340260
graph11                 graph11 1.3572623337
graph15                 graph15 1.3451083615
inner                     inner 1.2848995174
graph13                 graph13 1.1715264201
graph14                 graph14 1.1361836594
adhesion               adhesion 1.0693845714
orbit27                 orbit27 0.9135462047
orbit19                 orbit19 0.8559697520
coreness               coreness 0.8392383469
graph25                 graph25 0.7690309370
orbit37                 orbit37 0.7518155467
graph17                 graph17 0.6388171528
orbit16                 orbit16 0.6374954066
orbit31                 orbit31 0.6368491943
evcent                   evcent 0.6280272008
bigcom21               bigcom21 0.6228977083
orbit20                 orbit20 0.6153602745
orbit42                 orbit42 0.6145577303
graph12                 graph12 0.5663930086
fifth                     fifth 0.5360511016
orbit53                 orbit53 0.5254319792
upto_fourth         upto_fourth 0.5098237073
orbit56                 orbit56 0.4750280445
graph10                 graph10 0.4719603073
orbit10                 orbit10 0.4698567918
orbit5                   orbit5 0.4634860144
membership_s5     membership_s5 0.4421749602
orbit38                 orbit38 0.4202387700
graph5                   graph5 0.3930060081
graph16                 graph16 0.3534395978
orbit62                 orbit62 0.3347426044
membership_s36   membership_s36 0.3247945875
orbit51                 orbit51 0.3095769085
orbit45                 orbit45 0.2878878008
graph6                   graph6 0.2822707784
graph20                 graph20 0.2615374777
membership_s30   membership_s30 0.2534514891
membership_s32   membership_s32 0.2302194489
close                     close 0.2104047098
hubscore               hubscore 0.2015660221
orbit30                 orbit30 0.1988208405
orbit7                   orbit7 0.1805932869
orbit28                 orbit28 0.1679415367
third                     third 0.1662717150
upto_sixth           upto_sixth 0.1501592338
walktrap_vertex walktrap_vertex 0.1473373054
orbit60                 orbit60 0.1436525540
graph3                   graph3 0.1361699994
constraint           constraint 0.1299227679
graph18                 graph18 0.1141017178
orbit49                 orbit49 0.1090862306
orbit63                 orbit63 0.1059228341
orbit25                 orbit25 0.0992789879
orbit50                 orbit50 0.0909169725
sixth                     sixth 0.0719600215
orbit32                 orbit32 0.0583486885
orbit55                 orbit55 0.0407186633
orbit21                 orbit21 0.0380330021
orbit41                 orbit41 0.0005256962
graph0                   graph0 0.0000000000
graph2                   graph2 0.0000000000
graph4                   graph4 0.0000000000
graph7                   graph7 0.0000000000
graph8                   graph8 0.0000000000
graph21                 graph21 0.0000000000
graph22                 graph22 0.0000000000
graph24                 graph24 0.0000000000
graph26                 graph26 0.0000000000
graph27                 graph27 0.0000000000
graph28                 graph28 0.0000000000
graph29                 graph29 0.0000000000
orbit0                   orbit0 0.0000000000
orbit1                   orbit1 0.0000000000
orbit2                   orbit2 0.0000000000
orbit3                   orbit3 0.0000000000
orbit4                   orbit4 0.0000000000
orbit6                   orbit6 0.0000000000
orbit8                   orbit8 0.0000000000
orbit9                   orbit9 0.0000000000
orbit11                 orbit11 0.0000000000
orbit12                 orbit12 0.0000000000
orbit14                 orbit14 0.0000000000
orbit15                 orbit15 0.0000000000
orbit22                 orbit22 0.0000000000
orbit23                 orbit23 0.0000000000
orbit24                 orbit24 0.0000000000
orbit29                 orbit29 0.0000000000
orbit33                 orbit33 0.0000000000
orbit34                 orbit34 0.0000000000
orbit35                 orbit35 0.0000000000
orbit40                 orbit40 0.0000000000
orbit43                 orbit43 0.0000000000
orbit44                 orbit44 0.0000000000
orbit46                 orbit46 0.0000000000
orbit47                 orbit47 0.0000000000
orbit48                 orbit48 0.0000000000
orbit52                 orbit52 0.0000000000
orbit54                 orbit54 0.0000000000
orbit57                 orbit57 0.0000000000
orbit58                 orbit58 0.0000000000
orbit59                 orbit59 0.0000000000
orbit61                 orbit61 0.0000000000
orbit64                 orbit64 0.0000000000
orbit65                 orbit65 0.0000000000
orbit66                 orbit66 0.0000000000
orbit67                 orbit67 0.0000000000
orbit68                 orbit68 0.0000000000
orbit69                 orbit69 0.0000000000
orbit70                 orbit70 0.0000000000
orbit71                 orbit71 0.0000000000
orbit72                 orbit72 0.0000000000
AP                           AP 0.0000000000
ecc                         ecc 0.0000000000
eccrad                   eccrad 0.0000000000
trans                     trans 0.0000000000
first                     first 0.0000000000
upto_third           upto_third 0.0000000000
upto_fifth           upto_fifth 0.0000000000
second                   second 0.0000000000
selfinter             selfinter 0.0000000000
bigcom1                 bigcom1 0.0000000000
bigcom2                 bigcom2 0.0000000000
bigcom3                 bigcom3 0.0000000000
bigcom4                 bigcom4 0.0000000000
bigcom6                 bigcom6 0.0000000000
bigcom8                 bigcom8 0.0000000000
bigcom9                 bigcom9 0.0000000000
bigcom11               bigcom11 0.0000000000
bigcom13               bigcom13 0.0000000000
bigcom15               bigcom15 0.0000000000
bigcom16               bigcom16 0.0000000000
bigcom22               bigcom22 0.0000000000
bigcom24               bigcom24 0.0000000000
bigcom26               bigcom26 0.0000000000
bigcom28               bigcom28 0.0000000000
bigcom30               bigcom30 0.0000000000
bigcom31               bigcom31 0.0000000000
bigcom32               bigcom32 0.0000000000
bigcom33               bigcom33 0.0000000000
bigcom34               bigcom34 0.0000000000
bigcom36               bigcom36 0.0000000000
bigcom37               bigcom37 0.0000000000
bigcom38               bigcom38 0.0000000000
bigcom39               bigcom39 0.0000000000
bigcom40               bigcom40 0.0000000000
bigcom43               bigcom43 0.0000000000
bigcom44               bigcom44 0.0000000000
bigcom46               bigcom46 0.0000000000
bigcom47               bigcom47 0.0000000000
bigcom49               bigcom49 0.0000000000
bigcom50               bigcom50 0.0000000000
bigcom51               bigcom51 0.0000000000
bigcom52               bigcom52 0.0000000000
bigcom54               bigcom54 0.0000000000
bigcom56               bigcom56 0.0000000000
bigcom62               bigcom62 0.0000000000
bigcom66               bigcom66 0.0000000000
bigcom68               bigcom68 0.0000000000
bigcom69               bigcom69 0.0000000000
bigcom71               bigcom71 0.0000000000
bigcom72               bigcom72 0.0000000000
bigcom73               bigcom73 0.0000000000
bigcom74               bigcom74 0.0000000000
bigcom75               bigcom75 0.0000000000
bigcom76               bigcom76 0.0000000000
bigcom77               bigcom77 0.0000000000
bigcom79               bigcom79 0.0000000000
bigcom80               bigcom80 0.0000000000
bigcom82               bigcom82 0.0000000000
bigcom83               bigcom83 0.0000000000
bigcom84               bigcom84 0.0000000000
bigcom85               bigcom85 0.0000000000
bigcom87               bigcom87 0.0000000000
bigcom89               bigcom89 0.0000000000
bigcom91               bigcom91 0.0000000000
bigcom92               bigcom92 0.0000000000
bigcom93               bigcom93 0.0000000000
bigcom96               bigcom96 0.0000000000
bigcom97               bigcom97 0.0000000000
bigcom98               bigcom98 0.0000000000
bigcom99               bigcom99 0.0000000000
bigcom101             bigcom101 0.0000000000
bigcom104             bigcom104 0.0000000000
bigcom106             bigcom106 0.0000000000
bigcom109             bigcom109 0.0000000000
bigcom113             bigcom113 0.0000000000
bigcom116             bigcom116 0.0000000000
bigcom120             bigcom120 0.0000000000
bigcom123             bigcom123 0.0000000000
bigcom126             bigcom126 0.0000000000
bigcom127             bigcom127 0.0000000000
bigcom137             bigcom137 0.0000000000
bigcom139             bigcom139 0.0000000000
bigcom140             bigcom140 0.0000000000
bigcom143             bigcom143 0.0000000000
bigcom145             bigcom145 0.0000000000
bigcom146             bigcom146 0.0000000000
bigcom147             bigcom147 0.0000000000
bigcom149             bigcom149 0.0000000000
bigcom153             bigcom153 0.0000000000
bigcom154             bigcom154 0.0000000000
bigcom156             bigcom156 0.0000000000
bigcom157             bigcom157 0.0000000000
bigcom158             bigcom158 0.0000000000
bigcom160             bigcom160 0.0000000000
bigcom161             bigcom161 0.0000000000
bigcom162             bigcom162 0.0000000000
bigcom164             bigcom164 0.0000000000
bigcom166             bigcom166 0.0000000000
bigcom167             bigcom167 0.0000000000
bigcom171             bigcom171 0.0000000000
bigcom173             bigcom173 0.0000000000
bigcom175             bigcom175 0.0000000000
bigcom176             bigcom176 0.0000000000
bigcom177             bigcom177 0.0000000000
bigcom178             bigcom178 0.0000000000
bigcom180             bigcom180 0.0000000000
bigcom181             bigcom181 0.0000000000
bigcom184             bigcom184 0.0000000000
bigcom186             bigcom186 0.0000000000
bigcom187             bigcom187 0.0000000000
bigcom189             bigcom189 0.0000000000
bigcom194             bigcom194 0.0000000000
bigcom195             bigcom195 0.0000000000
bigcom196             bigcom196 0.0000000000
bigcom204             bigcom204 0.0000000000
bigcom205             bigcom205 0.0000000000
bigcom212             bigcom212 0.0000000000
bigcom214             bigcom214 0.0000000000
bigcom222             bigcom222 0.0000000000
bigcom223             bigcom223 0.0000000000
bigcom226             bigcom226 0.0000000000
bigcom227             bigcom227 0.0000000000
bigcom229             bigcom229 0.0000000000
bigcom233             bigcom233 0.0000000000
bigcom236             bigcom236 0.0000000000
bigcom237             bigcom237 0.0000000000
bigcom246             bigcom246 0.0000000000
bigcom248             bigcom248 0.0000000000
bigcom249             bigcom249 0.0000000000
bigcom250             bigcom250 0.0000000000
bigcom254             bigcom254 0.0000000000
bigcom266             bigcom266 0.0000000000
bigcom269             bigcom269 0.0000000000
bigcom272             bigcom272 0.0000000000
bigcom274             bigcom274 0.0000000000
bigcom281             bigcom281 0.0000000000
bigcom291             bigcom291 0.0000000000
bigcom292             bigcom292 0.0000000000
bigcom295             bigcom295 0.0000000000
bigcom299             bigcom299 0.0000000000
bigcom301             bigcom301 0.0000000000
bigcom306             bigcom306 0.0000000000
bigcom309             bigcom309 0.0000000000
bigcom314             bigcom314 0.0000000000
bigcom321             bigcom321 0.0000000000
bigcom341             bigcom341 0.0000000000
bigcom350             bigcom350 0.0000000000
bigcom353             bigcom353 0.0000000000
bigcom359             bigcom359 0.0000000000
bigcom363             bigcom363 0.0000000000
bigcom365             bigcom365 0.0000000000
bigcom385             bigcom385 0.0000000000
bigcom386             bigcom386 0.0000000000
bigcom408             bigcom408 0.0000000000
bigcom412             bigcom412 0.0000000000
bigcom480             bigcom480 0.0000000000
spin_vertex         spin_vertex 0.0000000000
membership_s1     membership_s1 0.0000000000
membership_s3     membership_s3 0.0000000000
membership_s4     membership_s4 0.0000000000
membership_s6     membership_s6 0.0000000000
membership_s7     membership_s7 0.0000000000
membership_s8     membership_s8 0.0000000000
membership_s9     membership_s9 0.0000000000
membership_s11   membership_s11 0.0000000000
membership_s12   membership_s12 0.0000000000
membership_s14   membership_s14 0.0000000000
membership_s15   membership_s15 0.0000000000
membership_s16   membership_s16 0.0000000000
membership_s17   membership_s17 0.0000000000
membership_s18   membership_s18 0.0000000000
membership_s20   membership_s20 0.0000000000
membership_s21   membership_s21 0.0000000000
membership_s22   membership_s22 0.0000000000
membership_s24   membership_s24 0.0000000000
membership_s25   membership_s25 0.0000000000
membership_s26   membership_s26 0.0000000000
membership_s27   membership_s27 0.0000000000
membership_s28   membership_s28 0.0000000000
membership_s31   membership_s31 0.0000000000
membership_s33   membership_s33 0.0000000000
membership_s37   membership_s37 0.0000000000
pdi                         pdi 0.0000000000
[1] "Dataset: low_TnotC Model RF, run: 5 of 10 2015-06-18 12:04:19"
     |      Out-of-bag   |
Tree |      MSE  %Var(y) |
   1 |  0.01098   222.54 |
   2 |  0.01049   212.58 |
   3 |  0.01037   210.22 |
   4 | 0.009168   185.81 |
   5 | 0.008435   170.97 |
   6 | 0.008161   165.42 |
   7 | 0.007633   154.70 |
   8 | 0.007332   148.60 |
   9 | 0.007337   148.71 |
  10 | 0.007079   143.48 |
  11 | 0.006861   139.06 |
  12 |  0.00669   135.59 |
  13 | 0.006197   125.61 |
  14 | 0.006118   124.00 |
  15 | 0.006035   122.32 |
  16 | 0.005966   120.92 |
  17 | 0.005975   121.10 |
  18 | 0.005951   120.61 |
  19 |  0.00586   118.78 |
  20 | 0.005891   119.39 |
  21 | 0.005876   119.10 |
  22 | 0.005866   118.88 |
  23 | 0.005827   118.10 |
  24 | 0.005786   117.28 |
  25 | 0.005777   117.08 |
  26 | 0.005766   116.86 |
  27 | 0.005814   117.83 |
  28 | 0.005799   117.54 |
  29 | 0.005813   117.82 |
  30 | 0.005772   117.00 |
  31 |  0.00577   116.95 |
  32 | 0.005745   116.44 |
  33 |  0.00574   116.35 |
  34 | 0.005725   116.03 |
  35 | 0.005726   116.06 |
  36 | 0.005755   116.64 |
  37 | 0.005763   116.80 |
  38 | 0.005746   116.47 |
  39 | 0.005765   116.85 |
  40 | 0.005762   116.78 |
  41 | 0.005745   116.44 |
  42 | 0.005735   116.23 |
  43 | 0.005722   115.97 |
  44 | 0.005744   116.42 |
  45 |  0.00575   116.55 |
  46 | 0.005744   116.43 |
  47 | 0.005738   116.30 |
  48 | 0.005729   116.11 |
  49 | 0.005745   116.45 |
  50 | 0.005714   115.80 |
  51 | 0.005702   115.57 |
  52 | 0.005708   115.70 |
  53 |   0.0057   115.52 |
  54 | 0.005697   115.47 |
  55 | 0.005692   115.36 |
  56 | 0.005693   115.39 |
  57 | 0.005686   115.24 |
  58 | 0.005675   115.03 |
  59 | 0.005665   114.81 |
  60 |  0.00567   114.91 |
  61 |  0.00566   114.72 |
  62 | 0.005659   114.70 |
  63 |  0.00566   114.72 |
  64 | 0.005654   114.59 |
  65 | 0.005651   114.54 |
  66 | 0.005649   114.49 |
  67 | 0.005645   114.41 |
  68 | 0.005645   114.42 |
  69 | 0.005641   114.33 |
  70 |  0.00567   114.91 |
  71 | 0.005671   114.94 |
  72 | 0.005669   114.90 |
  73 | 0.005659   114.70 |
  74 | 0.005663   114.77 |
  75 | 0.005653   114.58 |
  76 | 0.005654   114.60 |
  77 | 0.005651   114.54 |
  78 | 0.005654   114.59 |
  79 | 0.005644   114.40 |
  80 | 0.005647   114.46 |
  81 | 0.005644   114.40 |
  82 | 0.005649   114.50 |
  83 | 0.005643   114.38 |
  84 | 0.005638   114.27 |
  85 | 0.005629   114.09 |
  86 | 0.005624   113.99 |
  87 | 0.005632   114.16 |
  88 | 0.005638   114.27 |
  89 | 0.005634   114.20 |
  90 | 0.005627   114.06 |
  91 | 0.005626   114.04 |
  92 | 0.005628   114.07 |
  93 | 0.005627   114.06 |
  94 | 0.005619   113.88 |
  95 | 0.005619   113.89 |
  96 | 0.005622   113.94 |
  97 | 0.005611   113.72 |
  98 | 0.005603   113.56 |
  99 | 0.005608   113.66 |
 100 | 0.005612   113.74 |
[1] "Random Forest variable coefficients"
                      %IncMSE IncNodePurity
graph5           7.606618e-04  4.028179e-02
graph6           3.528611e-03  2.568107e-01
graph7           2.125237e-04  3.382851e-02
graph8           0.000000e+00  1.436568e-20
graph9           4.197720e-03  1.754725e-01
graph10          1.902141e-03  2.480253e-01
graph11          8.775594e-03  2.505874e-01
graph12          9.780634e-04  1.205371e-01
graph13          3.232145e-03  2.338666e-01
graph14          2.083387e-03  3.142155e-01
graph15          2.860167e-03  1.352233e-01
graph16          5.823280e-03  1.299847e-01
graph17          1.472286e-03  1.284005e-01
graph18          3.583997e-05  5.101338e-02
graph19          1.162279e-03  2.165373e-01
graph20          2.211313e-03  2.478524e-01
graph21          1.050114e-04  3.664738e-02
graph22          8.681593e-04  1.063088e-01
graph23          3.241235e-03  2.798835e-01
graph24          7.412313e-04  3.710904e-02
graph25          1.683815e-03  1.499247e-01
graph26          2.334139e-05  2.760459e-02
graph27          0.000000e+00  9.595189e-20
graph28          0.000000e+00  4.336809e-20
graph29          0.000000e+00  1.734723e-20
orbit0           2.872974e-05  4.668071e-02
orbit1           3.719893e-03  1.404949e-01
orbit2           1.446216e-05  5.422797e-02
orbit3           0.000000e+00  7.619048e-03
orbit4           1.334599e-03  1.070800e-01
orbit5           5.615780e-03  1.420126e-01
orbit6           1.966466e-03  1.537964e-01
orbit7          -4.376368e-06  6.468647e-03
orbit8           7.630211e-04  3.326906e-02
orbit9           3.229852e-03  1.066651e-01
orbit10          6.399333e-04  3.253113e-02
orbit11          0.000000e+00  4.960225e-20
orbit12          6.972667e-04  6.307261e-02
orbit13          8.791556e-05  3.199029e-02
orbit14          0.000000e+00  1.414884e-19
orbit15          7.894052e-03  3.676295e-01
orbit16          7.261267e-03  1.233467e-01
orbit17          1.327478e-03  1.843435e-01
orbit18          4.115418e-03  5.230210e-01
orbit19          8.805334e-04  1.042602e-01
orbit20          1.288172e-03  1.287708e-01
orbit21          3.156021e-05  2.100000e-02
orbit22          5.579296e-03  2.386911e-01
orbit23          0.000000e+00  2.683400e-20
orbit24          1.730848e-03  2.401224e-01
orbit25          6.625637e-05  1.290437e-02
orbit26          7.982040e-04  2.031020e-01
orbit27          3.046917e-03  2.601664e-01
orbit28          4.995435e-03  1.779122e-01
orbit29          1.050976e-03  2.332390e-02
orbit30          0.000000e+00  3.140473e-17
orbit31          3.812100e-03  1.800955e-01
orbit32          3.467626e-03  1.238929e-01
orbit33         -1.044750e-05  1.099568e-03
orbit34          2.732335e-03  1.573853e-01
orbit35          3.776126e-03  1.007056e-01
orbit36          7.417736e-04  1.446601e-01
orbit37          4.684206e-04  5.346818e-02
orbit38          2.877644e-04  8.694041e-02
orbit39          1.193871e-03  1.784470e-01
orbit40          5.527322e-04  4.934886e-02
orbit41          8.144013e-05  1.189515e-02
orbit42          4.857975e-06  2.385033e-01
orbit43          0.000000e+00  2.502924e-02
orbit44          0.000000e+00  7.589415e-20
orbit45          1.412071e-03  1.386761e-01
orbit46          0.000000e+00  6.776264e-20
orbit47          5.185825e-05  1.071181e-02
orbit48          0.000000e+00  1.599198e-20
orbit49          1.330962e-03  1.792199e-01
orbit50          0.000000e+00  4.770490e-20
orbit51          2.126081e-03  7.103803e-02
orbit52          7.118624e-04  2.376546e-02
orbit53          2.850282e-03  4.444416e-02
orbit54          4.702864e-04  1.770671e-02
orbit55          0.000000e+00  1.626303e-21
orbit56          1.599012e-03  2.049203e-01
orbit57          0.000000e+00  8.548934e-19
orbit58          0.000000e+00  1.482646e-19
orbit59          5.537928e-04  5.045368e-02
orbit60          0.000000e+00  3.062871e-20
orbit61          7.852458e-05  7.066231e-02
orbit62          1.334336e-03  7.906886e-02
orbit63          3.526651e-04  2.717941e-02
orbit64          9.462295e-05  1.449389e-02
orbit65          3.876476e-04  2.754432e-02
orbit66          0.000000e+00  4.174178e-20
orbit67          0.000000e+00  6.505213e-21
orbit68          0.000000e+00  8.104411e-20
orbit69          9.026933e-07  4.389453e-02
orbit70          0.000000e+00  7.589415e-21
orbit71          0.000000e+00  0.000000e+00
orbit72          0.000000e+00  0.000000e+00
AP               0.000000e+00  3.903128e-20
bet              7.580911e-04  6.355798e-01
ecc              9.529965e-05  3.637309e-02
eccrad           6.087500e-05  2.823867e-02
close            1.214120e-03  3.080372e-01
constraint       1.925754e-04  2.088616e-01
coreness         2.798636e-04  6.647313e-02
knn              4.674363e-03  3.455133e-01
hubscore         1.468025e-03  2.077476e-01
pagerank         9.217874e-04  4.159249e-01
trans            4.808110e-05  1.873810e-02
evcent           4.047600e-03  4.160016e-01
first            5.865868e-05  4.300067e-02
upto_second      1.471618e-03  1.832794e-01
upto_third       4.093808e-03  2.459999e-01
upto_fourth      2.837906e-03  1.296649e-01
upto_fifth       7.456195e-04  1.237675e-01
upto_sixth       9.845304e-04  1.764722e-01
second           7.675992e-03  1.804238e-01
third            1.578923e-03  1.462287e-01
fourth           4.161583e-03  5.878053e-01
fifth            2.675075e-03  2.552861e-01
sixth            2.326515e-03  3.077200e-01
ratio1           5.538037e-03  1.620598e-01
ratio2           2.756167e-03  5.695879e-01
ratio3           7.476484e-03  7.777852e-01
ratio4           2.399296e-03  2.967929e-01
ratio5           1.418902e-03  5.170816e-01
ratio6           2.617823e-03  3.523865e-01
selfinter       -4.416339e-06  1.607253e-02
walktrap_vertex  1.319925e-05  1.023280e-01
bigcom1          0.000000e+00  8.673617e-21
bigcom2          0.000000e+00  0.000000e+00
bigcom3          0.000000e+00  2.710505e-21
bigcom4          3.384586e-06  3.398790e-05
bigcom6          0.000000e+00  0.000000e+00
bigcom8          0.000000e+00  3.794708e-21
bigcom9          0.000000e+00  1.355253e-21
bigcom11         0.000000e+00  0.000000e+00
bigcom13         0.000000e+00  3.523657e-20
bigcom15         0.000000e+00  0.000000e+00
bigcom16         0.000000e+00  1.084202e-21
bigcom21         9.347296e-05  1.470018e-01
bigcom22         0.000000e+00  2.710505e-21
bigcom24         0.000000e+00  0.000000e+00
bigcom26         0.000000e+00  2.710505e-21
bigcom28         0.000000e+00  6.776264e-21
bigcom30         0.000000e+00  1.084202e-21
bigcom31         0.000000e+00  6.938894e-20
bigcom32         0.000000e+00  0.000000e+00
bigcom33         0.000000e+00  0.000000e+00
bigcom34         0.000000e+00  1.387779e-19
bigcom36         0.000000e+00  0.000000e+00
bigcom37         0.000000e+00  1.387779e-19
bigcom38         4.588831e-05  2.581576e-01
bigcom39         0.000000e+00  1.084202e-21
bigcom40         9.053314e-06  1.153059e-02
bigcom43         0.000000e+00  0.000000e+00
bigcom44         3.604229e-06  1.901881e-03
bigcom46         0.000000e+00  0.000000e+00
bigcom47         0.000000e+00  0.000000e+00
bigcom49         0.000000e+00  0.000000e+00
bigcom50         0.000000e+00  4.336809e-21
bigcom51         0.000000e+00  0.000000e+00
bigcom52         0.000000e+00  3.469447e-20
bigcom54         0.000000e+00  0.000000e+00
bigcom56         0.000000e+00  0.000000e+00
bigcom62         0.000000e+00  1.387779e-19
bigcom66         0.000000e+00  3.252607e-21
bigcom68         0.000000e+00  0.000000e+00
bigcom69         0.000000e+00  0.000000e+00
bigcom71         0.000000e+00  1.734723e-20
bigcom72         0.000000e+00  0.000000e+00
bigcom73         0.000000e+00  0.000000e+00
bigcom74         0.000000e+00  0.000000e+00
bigcom75         0.000000e+00  0.000000e+00
bigcom76         0.000000e+00  0.000000e+00
bigcom77         0.000000e+00  0.000000e+00
bigcom79         0.000000e+00  1.393200e-19
bigcom80         0.000000e+00  5.421011e-21
bigcom82         0.000000e+00  0.000000e+00
bigcom83         0.000000e+00  0.000000e+00
bigcom84         0.000000e+00  0.000000e+00
bigcom85         0.000000e+00  0.000000e+00
bigcom87         0.000000e+00  0.000000e+00
bigcom89         0.000000e+00  1.084202e-21
bigcom91         0.000000e+00  0.000000e+00
bigcom92         0.000000e+00  0.000000e+00
bigcom93         0.000000e+00  0.000000e+00
bigcom96         0.000000e+00  0.000000e+00
bigcom97         0.000000e+00  1.387779e-19
bigcom98         0.000000e+00  0.000000e+00
bigcom99         0.000000e+00  0.000000e+00
bigcom101        0.000000e+00  1.734723e-20
bigcom104        0.000000e+00  0.000000e+00
bigcom106        0.000000e+00  5.421011e-21
bigcom109        0.000000e+00  0.000000e+00
bigcom113        0.000000e+00  0.000000e+00
bigcom116        0.000000e+00  0.000000e+00
bigcom120        0.000000e+00  2.710505e-22
bigcom123        0.000000e+00  0.000000e+00
bigcom126        0.000000e+00  1.387779e-19
bigcom127        0.000000e+00  0.000000e+00
bigcom137        0.000000e+00  0.000000e+00
bigcom139        0.000000e+00  0.000000e+00
bigcom140        0.000000e+00  0.000000e+00
bigcom143        0.000000e+00  0.000000e+00
bigcom145        0.000000e+00  7.372575e-20
bigcom146        0.000000e+00  0.000000e+00
bigcom147        0.000000e+00  4.878910e-21
bigcom149        0.000000e+00  0.000000e+00
bigcom153        0.000000e+00  0.000000e+00
bigcom154        0.000000e+00  2.710505e-22
bigcom156        0.000000e+00  0.000000e+00
bigcom157        0.000000e+00  0.000000e+00
bigcom158        0.000000e+00  0.000000e+00
bigcom160        0.000000e+00  0.000000e+00
bigcom161        0.000000e+00  0.000000e+00
bigcom162        0.000000e+00  0.000000e+00
bigcom164        0.000000e+00  0.000000e+00
bigcom166        0.000000e+00  1.387779e-19
bigcom167        0.000000e+00  0.000000e+00
bigcom171        0.000000e+00  0.000000e+00
bigcom173        0.000000e+00  4.336809e-21
bigcom175        0.000000e+00  0.000000e+00
bigcom176        0.000000e+00  2.710505e-22
bigcom177        0.000000e+00  0.000000e+00
bigcom178        0.000000e+00  3.252607e-21
bigcom180        0.000000e+00  0.000000e+00
bigcom181        0.000000e+00  0.000000e+00
bigcom184        0.000000e+00  0.000000e+00
bigcom186        0.000000e+00  6.938894e-20
bigcom187        0.000000e+00  0.000000e+00
bigcom189        0.000000e+00  0.000000e+00
bigcom194        0.000000e+00  1.387779e-19
bigcom195        0.000000e+00  2.168404e-21
bigcom196        0.000000e+00  2.168404e-21
bigcom204        0.000000e+00  2.168404e-21
bigcom205        0.000000e+00  0.000000e+00
bigcom212        0.000000e+00  0.000000e+00
bigcom214        0.000000e+00  5.421011e-22
bigcom222        0.000000e+00  0.000000e+00
bigcom223        0.000000e+00  0.000000e+00
bigcom226        0.000000e+00  0.000000e+00
bigcom227        0.000000e+00  0.000000e+00
bigcom229        0.000000e+00  6.938894e-20
bigcom233        0.000000e+00  0.000000e+00
bigcom236        0.000000e+00  0.000000e+00
bigcom237        0.000000e+00  0.000000e+00
bigcom246        0.000000e+00  0.000000e+00
bigcom248        0.000000e+00  0.000000e+00
bigcom249        0.000000e+00  0.000000e+00
bigcom250       -6.231923e-11  3.659165e-01
bigcom254        0.000000e+00  0.000000e+00
bigcom266        0.000000e+00  2.168404e-21
bigcom269        0.000000e+00  0.000000e+00
bigcom272        0.000000e+00  0.000000e+00
bigcom274        0.000000e+00  8.402567e-21
bigcom281        0.000000e+00  0.000000e+00
bigcom291        0.000000e+00  0.000000e+00
bigcom292        0.000000e+00  0.000000e+00
bigcom295        0.000000e+00  0.000000e+00
bigcom299        0.000000e+00  0.000000e+00
bigcom301        0.000000e+00  2.710505e-22
bigcom306        0.000000e+00  1.387779e-19
bigcom309        0.000000e+00  1.387779e-19
bigcom314        0.000000e+00  0.000000e+00
bigcom321        0.000000e+00  0.000000e+00
bigcom341        0.000000e+00  0.000000e+00
bigcom350        0.000000e+00  0.000000e+00
bigcom353        0.000000e+00  0.000000e+00
bigcom359        0.000000e+00  0.000000e+00
bigcom363        0.000000e+00  0.000000e+00
bigcom365        0.000000e+00  0.000000e+00
bigcom385        0.000000e+00  0.000000e+00
bigcom386        0.000000e+00  6.938894e-20
bigcom408        0.000000e+00  0.000000e+00
bigcom412        0.000000e+00  0.000000e+00
bigcom480        0.000000e+00  0.000000e+00
spin_vertex      2.263588e-05  6.552884e-02
membership_s1   -3.579974e-05  2.572143e-02
membership_s3    0.000000e+00  4.607859e-20
membership_s4   -2.144390e-05  1.379720e-02
membership_s5    1.315976e-04  4.511300e-02
membership_s6    1.294778e-05  3.366018e-02
membership_s7    2.046034e-05  1.490751e-01
membership_s8    0.000000e+00  1.626303e-21
membership_s9    0.000000e+00  4.336809e-21
membership_s11   0.000000e+00  1.404042e-19
membership_s12  -1.382621e-05  2.192425e-01
membership_s14   0.000000e+00  0.000000e+00
membership_s15   3.412596e-05  1.347882e-01
membership_s16   0.000000e+00  1.734723e-20
membership_s17   0.000000e+00  2.710505e-21
membership_s18   0.000000e+00  1.111307e-20
membership_s20   0.000000e+00  0.000000e+00
membership_s21   8.557980e-06  8.571429e-03
membership_s22   0.000000e+00  0.000000e+00
membership_s24   0.000000e+00  0.000000e+00
membership_s25   1.992835e-04  5.331240e-01
membership_s26   0.000000e+00  3.794708e-21
membership_s27   0.000000e+00  4.072222e-02
membership_s28   0.000000e+00  2.168404e-21
membership_s30   9.002729e-06  1.188624e-02
membership_s31  -3.279405e-06  1.509492e-02
membership_s32   6.411016e-05  4.495872e-02
membership_s33   0.000000e+00  1.084202e-21
membership_s36  -2.516435e-05  4.392361e-02
membership_s37   0.000000e+00  7.936508e-03
V1               8.277080e-05  2.877314e-01
V2               2.117332e-03  5.747480e-01
pdi              0.000000e+00  2.195509e-20
adhesion         1.174090e-03  4.563272e-01
cohesion         2.164005e-03  5.027583e-01
inner            2.809282e-04  2.891946e-01
outer            9.175412e-04  5.142772e-01
ioratio          1.958668e-03  5.484992e-01
comsize          2.458169e-03  9.619204e-01
[1] "Dataset: low_TnotC Model GLM, run: 5 of 10 2015-06-18 12:05:31"
[1] "glmnet variable coefficients"
                         [,1]          [,2]
(Intercept)     -5.301699e+00 -5.298691e+00
graph0          -4.751839e-40 -4.897032e-05
graph1          -3.228378e-43 -3.322878e-08
graph2           7.573135e-40  7.852278e-05
graph3          -7.112110e-45 -7.054399e-10
graph4          -1.492483e-46 -1.537490e-11
graph5          -1.446060e-41 -1.484129e-06
graph6          -3.225686e-44 -3.242584e-09
graph7          -1.152642e-41 -1.189953e-06
graph8          -2.637797e-39 -2.734162e-04
graph9          -1.341314e-46 -1.314892e-11
graph10         -8.372468e-48 -8.608685e-13
graph11         -1.407797e-49 -1.446955e-14
graph12         -1.001892e-45 -1.030921e-10
graph13          7.461102e-45  7.874933e-10
graph14         -3.194839e-47 -3.287109e-12
graph15         -1.289620e-42 -1.326179e-07
graph16         -5.239862e-45 -5.385202e-10
graph17          7.445993e-46  8.078830e-11
graph18          3.978882e-43  4.127776e-08
graph19         -2.540152e-44 -2.583049e-09
graph20         -3.326463e-43 -3.408914e-08
graph21         -8.112034e-43 -8.347662e-08
graph22         -3.837335e-43 -3.964910e-08
graph23         -1.104683e-43 -1.114701e-08
graph24         -1.939327e-43 -1.975615e-08
graph25         -1.108435e-41 -1.141867e-06
graph26         -9.415244e-42 -9.733741e-07
graph27         -5.892056e-41 -6.123852e-06
graph28         -9.889540e-41 -1.021736e-05
graph29         -4.102694e-39 -4.233948e-04
orbit0          -4.751839e-40 -4.896972e-05
orbit1          -3.201204e-43 -3.294794e-08
orbit2          -1.752400e-40 -1.801729e-05
orbit3           7.573135e-40  7.852374e-05
orbit4          -1.977643e-45 -1.720573e-10
orbit5          -4.639435e-43 -4.775584e-08
orbit6          -1.492442e-46 -1.537310e-11
orbit7          -3.048532e-40 -3.144554e-05
orbit8          -1.446060e-41 -1.484078e-06
orbit9          -1.673441e-43 -1.718978e-08
orbit10          6.103087e-43  6.331033e-08
orbit11          1.141835e-39  1.185531e-04
orbit12         -1.321777e-41 -1.365166e-06
orbit13          4.852614e-39  5.029954e-04
orbit14         -2.637797e-39 -2.734160e-04
orbit15         -5.287811e-47 -4.678199e-12
orbit16         -1.126247e-44 -1.146097e-09
orbit17         -2.902695e-45 -2.959885e-10
orbit18          1.305224e-46  1.371540e-11
orbit19         -8.308485e-48 -8.560184e-13
orbit20         -4.609981e-46 -4.750590e-11
orbit21         -5.230255e-43 -5.386394e-08
orbit22         -1.407797e-49 -1.446703e-14
orbit23         -1.003636e-39 -1.037532e-04
orbit24         -1.316598e-45 -1.354147e-10
orbit25         -9.866885e-46 -1.019981e-10
orbit26          1.749560e-42  1.816875e-07
orbit27          1.436017e-46  4.024062e-11
orbit28         -1.732756e-43 -1.776439e-08
orbit29          6.366153e-44  6.607498e-09
orbit30         -1.880513e-42 -1.946476e-07
orbit31         -7.069686e-47 -7.296613e-12
orbit32          6.215539e-46  6.442462e-11
orbit33          1.260037e-39  1.310082e-04
orbit34         -1.289620e-42 -1.326140e-07
orbit35         -1.683915e-45 -1.702071e-10
orbit36         -4.958646e-44 -4.848075e-09
orbit37         -2.683555e-44 -2.767651e-09
orbit38         -1.840204e-41 -1.899055e-06
orbit39         -8.198968e-45 -8.428381e-10
orbit40          9.181415e-45  9.550135e-10
orbit41          4.782293e-42  4.954843e-07
orbit42          8.921334e-39  9.253579e-04
orbit43          3.979491e-43  4.128286e-08
orbit44         -3.124480e-39 -3.239508e-04
orbit45         -2.812456e-44 -2.854091e-09
orbit46         -8.298405e-44 -8.492563e-09
orbit47          1.546943e-41  1.612213e-06
orbit48         -4.547450e-43 -4.788280e-08
orbit49         -3.300632e-43 -3.381825e-08
orbit50         -6.130968e-41 -6.332112e-06
orbit51         -2.435694e-42 -2.510399e-07
orbit52          2.029857e-43  2.129840e-08
orbit53         -1.609628e-41 -1.658328e-06
orbit54         -3.838511e-43 -3.966126e-08
orbit55          9.364984e-39  9.705345e-04
orbit56         -6.420559e-44 -6.340057e-09
orbit57         -4.182674e-42 -4.332954e-07
orbit58         -2.740821e-39 -2.840015e-04
orbit59         -3.108632e-43 -3.183560e-08
orbit60          2.275538e-41  2.355873e-06
orbit61          1.991518e-38  2.064722e-03
orbit62         -1.345697e-41 -1.385243e-06
orbit63         -7.364726e-41 -7.601030e-06
orbit64         -7.867140e-43 -9.697529e-08
orbit65         -9.957055e-42 -1.029290e-06
orbit66         -4.619794e-41 -4.777919e-06
orbit67         -3.535895e-39 -3.677670e-04
orbit68         -6.896574e-41 -7.166087e-06
orbit69          1.073795e-37  1.113862e-02
orbit70         -9.875174e-41 -1.020188e-05
orbit71         -3.196336e-39 -3.315959e-04
orbit72         -4.102694e-39 -4.233871e-04
AP              -5.160371e-39 -5.349059e-04
bet             -1.448198e-43 -1.496787e-08
ecc             -1.000772e-39 -1.040317e-04
eccrad          -6.004632e-39 -6.241877e-04
close           -3.506076e-39 -3.549990e-04
constraint       3.234745e-39  3.341491e-04
coreness        -3.745547e-40 -3.858335e-05
knn              6.120434e-43  6.323706e-08
hubscore        -1.849313e-38 -1.870831e-03
pagerank        -1.371968e-38 -1.423320e-03
trans           -3.675744e-39 -3.816040e-04
evcent          -1.859461e-38 -1.881939e-03
first           -4.751839e-40 -4.896875e-05
upto_second     -3.027129e-43 -3.116379e-08
upto_third       1.062037e-44  1.204935e-09
upto_fourth     -1.522172e-43 -1.571614e-08
upto_fifth       3.409580e-43  3.542625e-08
upto_sixth       7.615294e-43  7.896594e-08
second          -3.010043e-43 -3.098753e-08
third            4.075878e-44  4.361913e-09
fourth          -2.552594e-43 -2.659234e-08
fifth            3.303678e-43  3.416182e-08
sixth           -3.802961e-43 -3.954839e-08
ratio1           6.282186e-43  6.489032e-08
ratio2           3.952262e-42  4.081806e-07
ratio3           1.470897e-42  1.501324e-07
ratio4          -8.349687e-42 -8.654850e-07
ratio5          -5.671055e-42 -5.865108e-07
ratio6          -3.523661e-43 -3.668656e-08
selfinter       -1.681373e-39 -1.744404e-04
walktrap_vertex -1.601741e-39 -1.653476e-04
bigcom1          2.172108e-39  2.256747e-04
bigcom2         -5.014915e-39 -5.200643e-04
bigcom3         -5.100689e-39 -5.290673e-04
bigcom4         -1.418016e-39 -1.464885e-04
bigcom6         -5.010101e-39 -5.195617e-04
bigcom8         -5.086604e-39 -5.272026e-04
bigcom9         -5.032647e-39 -5.217058e-04
bigcom11        -5.016522e-39 -5.197069e-04
bigcom13        -5.023766e-39 -5.205266e-04
bigcom15        -5.022154e-39 -5.204978e-04
bigcom16        -5.013310e-39 -5.203246e-04
bigcom21         1.861022e-38  1.931542e-03
bigcom22        -5.076707e-39 -5.263719e-04
bigcom24        -5.010903e-39 -5.196176e-04
bigcom26        -5.028606e-39 -5.215686e-04
bigcom28        -5.084126e-39 -5.267598e-04
bigcom30        -5.041560e-39 -5.224159e-04
bigcom31        -5.010101e-39 -5.196071e-04
bigcom32        -5.018130e-39 -5.208628e-04
bigcom33        -5.010101e-39 -5.198017e-04
bigcom34        -5.011705e-39 -5.203226e-04
bigcom36        -5.016522e-39 -5.200995e-04
bigcom37        -5.010903e-39 -5.196415e-04
bigcom38         9.615540e-38  9.977149e-03
bigcom39        -5.018130e-39 -5.207087e-04
bigcom40         8.436387e-40  8.794910e-05
bigcom43        -5.012507e-39 -5.196852e-04
bigcom44         9.324165e-39  9.684019e-04
bigcom46        -5.017326e-39 -5.202563e-04
bigcom47        -5.014915e-39 -5.209429e-04
bigcom49        -5.014112e-39 -5.206112e-04
bigcom50        -5.015719e-39 -5.203235e-04
bigcom51        -5.010903e-39 -5.191532e-04
bigcom52        -5.010903e-39 -5.198716e-04
bigcom54        -5.011705e-39 -5.198179e-04
bigcom56        -5.012507e-39 -5.195962e-04
bigcom62        -5.010903e-39 -5.196743e-04
bigcom66        -5.012507e-39 -5.200244e-04
bigcom68        -5.011705e-39 -5.200926e-04
bigcom69        -5.014915e-39 -5.197251e-04
bigcom71        -5.021349e-39 -5.205917e-04
bigcom72        -5.013310e-39 -5.197329e-04
bigcom73        -5.010101e-39 -5.192126e-04
bigcom74        -5.012507e-39 -5.195725e-04
bigcom75        -5.010101e-39 -5.196714e-04
bigcom76        -5.012507e-39 -5.194944e-04
bigcom77        -5.010903e-39 -5.197746e-04
bigcom79        -5.010903e-39 -5.199731e-04
bigcom80        -5.010101e-39 -5.204447e-04
bigcom82        -5.011705e-39 -5.199371e-04
bigcom83        -5.010101e-39 -5.198214e-04
bigcom84        -5.010903e-39 -5.187018e-04
bigcom85        -5.012507e-39 -5.203772e-04
bigcom87        -5.012507e-39 -5.199391e-04
bigcom89        -5.010903e-39 -5.192936e-04
bigcom91        -5.010101e-39 -5.182501e-04
bigcom92        -5.017326e-39 -5.207142e-04
bigcom93        -5.010903e-39 -5.213707e-04
bigcom96         0.000000e+00  0.000000e+00
bigcom97        -5.014915e-39 -5.206941e-04
bigcom98        -5.011705e-39 -5.198616e-04
bigcom99        -5.011705e-39 -5.198683e-04
bigcom101       -5.014915e-39 -5.197517e-04
bigcom104       -5.013310e-39 -5.200533e-04
bigcom106       -5.013310e-39 -5.198964e-04
bigcom109       -5.011705e-39 -5.195478e-04
bigcom113       -5.014112e-39 -5.204441e-04
bigcom116       -5.018934e-39 -5.207294e-04
bigcom120       -5.010903e-39 -5.194929e-04
bigcom123       -5.012507e-39 -5.193164e-04
bigcom126       -5.010903e-39 -5.199602e-04
bigcom127       -5.010101e-39 -5.193906e-04
bigcom137       -5.012507e-39 -5.201334e-04
bigcom139       -5.010903e-39 -5.200177e-04
bigcom140       -5.011705e-39 -5.194861e-04
bigcom143       -5.012507e-39 -5.202880e-04
bigcom145       -5.011705e-39 -5.204250e-04
bigcom146       -5.011705e-39 -5.191421e-04
bigcom147       -5.010903e-39 -5.200493e-04
bigcom149        0.000000e+00  0.000000e+00
bigcom153       -5.014112e-39 -5.198228e-04
bigcom154       -5.016522e-39 -5.204228e-04
bigcom156       -5.010903e-39 -5.197589e-04
bigcom157       -5.010903e-39 -5.329391e-04
bigcom158       -5.010903e-39 -5.197244e-04
bigcom160       -5.010903e-39 -5.196412e-04
bigcom161       -5.010903e-39 -5.204210e-04
bigcom162       -5.009300e-39 -5.203393e-04
bigcom164       -5.011705e-39 -5.197354e-04
bigcom166       -5.014112e-39 -5.202347e-04
bigcom167       -5.015719e-39 -5.204008e-04
bigcom171       -5.009300e-39 -5.199159e-04
bigcom173       -5.012507e-39 -5.201444e-04
bigcom175       -5.010101e-39 -5.196253e-04
bigcom176       -5.011705e-39 -5.194364e-04
bigcom177       -5.011705e-39 -5.205877e-04
bigcom178       -5.012507e-39 -5.204074e-04
bigcom180       -5.010101e-39 -5.211373e-04
bigcom181       -5.013310e-39 -5.199433e-04
bigcom184       -5.010903e-39 -5.185515e-04
bigcom186       -5.010101e-39 -5.213020e-04
bigcom187       -5.010101e-39 -5.195276e-04
bigcom189       -5.012507e-39 -5.196280e-04
bigcom194       -5.012507e-39 -5.201202e-04
bigcom195       -5.011705e-39 -5.199373e-04
bigcom196       -5.009300e-39 -5.210392e-04
bigcom204       -5.013310e-39 -5.191862e-04
bigcom205       -5.010903e-39 -5.203295e-04
bigcom212       -5.010903e-39 -5.197626e-04
bigcom214       -5.013310e-39 -5.199778e-04
bigcom222       -5.010903e-39 -5.205230e-04
bigcom223        0.000000e+00  0.000000e+00
bigcom226       -5.010903e-39 -5.204427e-04
bigcom227       -5.010101e-39 -5.191517e-04
bigcom229       -5.010903e-39 -5.201838e-04
bigcom233       -5.010101e-39 -5.215403e-04
bigcom236       -5.011705e-39 -5.200450e-04
bigcom237       -5.009300e-39 -5.193785e-04
bigcom246       -5.012507e-39 -5.200005e-04
bigcom248       -5.013310e-39 -5.220250e-04
bigcom249       -5.010101e-39 -5.201573e-04
bigcom250        3.318511e-37  3.442852e-02
bigcom254       -5.011705e-39 -5.200056e-04
bigcom266       -5.009300e-39 -5.194140e-04
bigcom269       -5.014112e-39 -5.203630e-04
bigcom272       -5.011705e-39 -5.195745e-04
bigcom274       -5.021349e-39 -5.197199e-04
bigcom281       -5.010101e-39 -5.204319e-04
bigcom291       -5.009300e-39 -5.196681e-04
bigcom292       -5.010903e-39 -5.196862e-04
bigcom295       -5.009300e-39 -5.191983e-04
bigcom299       -5.010903e-39 -5.195601e-04
bigcom301       -5.012507e-39 -5.195880e-04
bigcom306       -5.010903e-39 -5.186873e-04
bigcom309       -5.012507e-39 -5.196725e-04
bigcom314       -5.010101e-39 -5.187329e-04
bigcom321       -5.015719e-39 -5.201666e-04
bigcom341       -5.010101e-39 -5.176077e-04
bigcom350        0.000000e+00  0.000000e+00
bigcom353       -5.010101e-39 -5.196103e-04
bigcom359       -5.010903e-39 -5.216599e-04
bigcom363       -5.010101e-39 -5.195742e-04
bigcom365       -5.010101e-39 -5.194451e-04
bigcom385       -5.012507e-39 -5.197880e-04
bigcom386       -5.010101e-39 -5.259054e-04
bigcom408       -5.013310e-39 -5.193221e-04
bigcom412       -5.012507e-39 -5.196683e-04
bigcom480       -5.011705e-39 -5.200025e-04
spin_vertex      5.556435e-39  5.747456e-04
membership_s1   -8.353289e-40 -8.670069e-05
membership_s3   -5.022960e-39 -5.211185e-04
membership_s4   -7.509266e-40 -7.781104e-05
membership_s5    1.585168e-39  1.647607e-04
membership_s6    2.262959e-40  2.315440e-05
membership_s7    4.021812e-39  4.171433e-04
membership_s8   -5.017326e-39 -5.206184e-04
membership_s9   -5.020544e-39 -5.211155e-04
membership_s11  -5.016522e-39 -5.205692e-04
membership_s12   1.214095e-37  1.259668e-02
membership_s14  -5.012507e-39 -5.200787e-04
membership_s15   4.508865e-39  4.676787e-04
membership_s16  -5.015719e-39 -5.201581e-04
membership_s17  -5.014915e-39 -5.199921e-04
membership_s18  -5.043184e-39 -5.226418e-04
membership_s20  -5.012507e-39 -5.203991e-04
membership_s21  -5.112348e-39 -5.307250e-04
membership_s22  -5.023766e-39 -5.217460e-04
membership_s24  -5.024572e-39 -5.211354e-04
membership_s25   1.973273e-37  2.047364e-02
membership_s26  -5.022154e-39 -5.204246e-04
membership_s27  -2.681527e-39 -2.780491e-04
membership_s28  -5.020544e-39 -5.207883e-04
membership_s30  -1.217700e-39 -1.262130e-04
membership_s31  -2.337244e-39 -2.424740e-04
membership_s32  -2.328556e-39 -2.416124e-04
membership_s33  -5.013310e-39 -5.202786e-04
membership_s36   1.324354e-39  1.373363e-04
membership_s37  -5.061935e-39 -5.250469e-04
V1              -7.116734e-40 -7.358585e-05
V2               6.850575e-39  7.106478e-04
pdi             -2.134778e-35 -2.212294e+00
adhesion         1.295025e-43  1.337497e-08
cohesion        -2.592903e-43 -2.677944e-08
inner           -1.274649e-43 -1.317913e-08
outer           -1.625772e-43 -1.679369e-08
ioratio         -3.082001e-39 -3.180986e-04
comsize         -5.483988e-43 -5.662630e-08
[1] "Dataset: low_TnotC Model GBM, run: 6 of 10 2015-06-18 12:05:31"
Iter   TrainDeviance   ValidDeviance   StepSize   Improve
     1        0.0607            -nan     0.0100   -0.0000
     2        0.0600            -nan     0.0100   -0.0000
     3        0.0585            -nan     0.0100    0.0001
     4        0.0575            -nan     0.0100   -0.0001
     5        0.0563            -nan     0.0100   -0.0001
     6        0.0555            -nan     0.0100   -0.0000
     7        0.0550            -nan     0.0100   -0.0000
     8        0.0541            -nan     0.0100    0.0000
     9        0.0535            -nan     0.0100    0.0000
    10        0.0526            -nan     0.0100   -0.0000
    20        0.0467            -nan     0.0100   -0.0000
    40        0.0390            -nan     0.0100   -0.0000
    44        0.0378            -nan     0.0100   -0.0000

[1] "GBM variable coefficients"
                            var     rel.inf
V1                           V1 6.850125899
comsize                 comsize 5.533076479
orbit18                 orbit18 5.120550360
graph15                 graph15 4.273786262
V2                           V2 4.263290506
pagerank               pagerank 3.968111394
fourth                   fourth 3.520226536
orbit13                 orbit13 3.498490734
outer                     outer 3.486910945
ratio5                   ratio5 2.988571611
graph9                   graph9 2.929422206
ratio2                   ratio2 2.847089743
ratio3                   ratio3 2.819957558
graph23                 graph23 2.782550131
bet                         bet 2.765777367
knn                         knn 2.610097518
orbit27                 orbit27 2.125810792
orbit26                 orbit26 2.059238729
coreness               coreness 1.784557332
graph14                 graph14 1.580579423
ratio1                   ratio1 1.565763995
ratio6                   ratio6 1.561426924
orbit51                 orbit51 1.468220396
orbit17                 orbit17 1.452237340
membership_s36   membership_s36 1.329350373
ratio4                   ratio4 1.224975930
orbit5                   orbit5 0.958547893
graph5                   graph5 0.954664338
ioratio                 ioratio 0.939394888
orbit31                 orbit31 0.880399427
inner                     inner 0.832792919
bigcom21               bigcom21 0.768151434
orbit16                 orbit16 0.744673299
orbit30                 orbit30 0.743677700
adhesion               adhesion 0.734308114
graph17                 graph17 0.701260977
constraint           constraint 0.680995640
graph20                 graph20 0.680888534
orbit39                 orbit39 0.678088255
graph3                   graph3 0.648701130
graph16                 graph16 0.592972006
cohesion               cohesion 0.579822128
hubscore               hubscore 0.574175979
orbit1                   orbit1 0.496683739
graph12                 graph12 0.478734698
graph6                   graph6 0.464029645
orbit21                 orbit21 0.454229978
orbit42                 orbit42 0.446291592
orbit24                 orbit24 0.431949717
graph4                   graph4 0.429798180
graph25                 graph25 0.397414913
orbit56                 orbit56 0.388514694
graph10                 graph10 0.386498563
orbit38                 orbit38 0.376670994
close                     close 0.349523315
orbit46                 orbit46 0.330830791
graph1                   graph1 0.329992326
sixth                     sixth 0.322211977
walktrap_vertex walktrap_vertex 0.308902253
orbit11                 orbit11 0.308041894
orbit53                 orbit53 0.293424034
graph13                 graph13 0.292055104
orbit19                 orbit19 0.227242313
graph19                 graph19 0.217068090
graph21                 graph21 0.206769524
orbit2                   orbit2 0.203538366
upto_sixth           upto_sixth 0.202030152
orbit37                 orbit37 0.193055018
orbit20                 orbit20 0.190423896
fifth                     fifth 0.182177645
third                     third 0.176901063
graph18                 graph18 0.149958269
orbit28                 orbit28 0.143026622
orbit62                 orbit62 0.137791348
orbit52                 orbit52 0.132534452
orbit61                 orbit61 0.122924118
bigcom116             bigcom116 0.115808798
bigcom38               bigcom38 0.112361240
orbit15                 orbit15 0.104295297
orbit7                   orbit7 0.101526236
orbit63                 orbit63 0.089440108
pdi                         pdi 0.084321922
orbit36                 orbit36 0.079770361
orbit41                 orbit41 0.079204478
orbit49                 orbit49 0.078447824
upto_second         upto_second 0.074903563
graph24                 graph24 0.073390943
membership_s27   membership_s27 0.027912611
membership_s32   membership_s32 0.022895333
spin_vertex         spin_vertex 0.021198925
membership_s30   membership_s30 0.017779077
bigcom1                 bigcom1 0.017231556
orbit59                 orbit59 0.016325507
ecc                         ecc 0.008235788
graph0                   graph0 0.000000000
graph2                   graph2 0.000000000
graph7                   graph7 0.000000000
graph8                   graph8 0.000000000
graph11                 graph11 0.000000000
graph22                 graph22 0.000000000
graph26                 graph26 0.000000000
graph27                 graph27 0.000000000
graph28                 graph28 0.000000000
graph29                 graph29 0.000000000
orbit0                   orbit0 0.000000000
orbit3                   orbit3 0.000000000
orbit4                   orbit4 0.000000000
orbit6                   orbit6 0.000000000
orbit8                   orbit8 0.000000000
orbit9                   orbit9 0.000000000
orbit10                 orbit10 0.000000000
orbit12                 orbit12 0.000000000
orbit14                 orbit14 0.000000000
orbit22                 orbit22 0.000000000
orbit23                 orbit23 0.000000000
orbit25                 orbit25 0.000000000
orbit29                 orbit29 0.000000000
orbit32                 orbit32 0.000000000
orbit33                 orbit33 0.000000000
orbit34                 orbit34 0.000000000
orbit35                 orbit35 0.000000000
orbit40                 orbit40 0.000000000
orbit43                 orbit43 0.000000000
orbit44                 orbit44 0.000000000
orbit45                 orbit45 0.000000000
orbit47                 orbit47 0.000000000
orbit48                 orbit48 0.000000000
orbit50                 orbit50 0.000000000
orbit54                 orbit54 0.000000000
orbit55                 orbit55 0.000000000
orbit57                 orbit57 0.000000000
orbit58                 orbit58 0.000000000
orbit60                 orbit60 0.000000000
orbit64                 orbit64 0.000000000
orbit65                 orbit65 0.000000000
orbit66                 orbit66 0.000000000
orbit67                 orbit67 0.000000000
orbit68                 orbit68 0.000000000
orbit69                 orbit69 0.000000000
orbit70                 orbit70 0.000000000
orbit71                 orbit71 0.000000000
orbit72                 orbit72 0.000000000
AP                           AP 0.000000000
eccrad                   eccrad 0.000000000
trans                     trans 0.000000000
evcent                   evcent 0.000000000
first                     first 0.000000000
upto_third           upto_third 0.000000000
upto_fourth         upto_fourth 0.000000000
upto_fifth           upto_fifth 0.000000000
second                   second 0.000000000
selfinter             selfinter 0.000000000
bigcom2                 bigcom2 0.000000000
bigcom3                 bigcom3 0.000000000
bigcom4                 bigcom4 0.000000000
bigcom6                 bigcom6 0.000000000
bigcom8                 bigcom8 0.000000000
bigcom9                 bigcom9 0.000000000
bigcom11               bigcom11 0.000000000
bigcom13               bigcom13 0.000000000
bigcom15               bigcom15 0.000000000
bigcom16               bigcom16 0.000000000
bigcom22               bigcom22 0.000000000
bigcom24               bigcom24 0.000000000
bigcom26               bigcom26 0.000000000
bigcom28               bigcom28 0.000000000
bigcom30               bigcom30 0.000000000
bigcom31               bigcom31 0.000000000
bigcom32               bigcom32 0.000000000
bigcom33               bigcom33 0.000000000
bigcom34               bigcom34 0.000000000
bigcom36               bigcom36 0.000000000
bigcom37               bigcom37 0.000000000
bigcom39               bigcom39 0.000000000
bigcom40               bigcom40 0.000000000
bigcom43               bigcom43 0.000000000
bigcom44               bigcom44 0.000000000
bigcom46               bigcom46 0.000000000
bigcom47               bigcom47 0.000000000
bigcom49               bigcom49 0.000000000
bigcom50               bigcom50 0.000000000
bigcom51               bigcom51 0.000000000
bigcom52               bigcom52 0.000000000
bigcom54               bigcom54 0.000000000
bigcom56               bigcom56 0.000000000
bigcom62               bigcom62 0.000000000
bigcom66               bigcom66 0.000000000
bigcom68               bigcom68 0.000000000
bigcom69               bigcom69 0.000000000
bigcom71               bigcom71 0.000000000
bigcom72               bigcom72 0.000000000
bigcom73               bigcom73 0.000000000
bigcom74               bigcom74 0.000000000
bigcom75               bigcom75 0.000000000
bigcom76               bigcom76 0.000000000
bigcom77               bigcom77 0.000000000
bigcom79               bigcom79 0.000000000
bigcom80               bigcom80 0.000000000
bigcom82               bigcom82 0.000000000
bigcom83               bigcom83 0.000000000
bigcom84               bigcom84 0.000000000
bigcom85               bigcom85 0.000000000
bigcom87               bigcom87 0.000000000
bigcom89               bigcom89 0.000000000
bigcom91               bigcom91 0.000000000
bigcom92               bigcom92 0.000000000
bigcom93               bigcom93 0.000000000
bigcom96               bigcom96 0.000000000
bigcom97               bigcom97 0.000000000
bigcom98               bigcom98 0.000000000
bigcom99               bigcom99 0.000000000
bigcom101             bigcom101 0.000000000
bigcom104             bigcom104 0.000000000
bigcom106             bigcom106 0.000000000
bigcom109             bigcom109 0.000000000
bigcom113             bigcom113 0.000000000
bigcom120             bigcom120 0.000000000
bigcom123             bigcom123 0.000000000
bigcom126             bigcom126 0.000000000
bigcom127             bigcom127 0.000000000
bigcom137             bigcom137 0.000000000
bigcom139             bigcom139 0.000000000
bigcom140             bigcom140 0.000000000
bigcom143             bigcom143 0.000000000
bigcom145             bigcom145 0.000000000
bigcom146             bigcom146 0.000000000
bigcom147             bigcom147 0.000000000
bigcom149             bigcom149 0.000000000
bigcom153             bigcom153 0.000000000
bigcom154             bigcom154 0.000000000
bigcom156             bigcom156 0.000000000
bigcom157             bigcom157 0.000000000
bigcom158             bigcom158 0.000000000
bigcom160             bigcom160 0.000000000
bigcom161             bigcom161 0.000000000
bigcom162             bigcom162 0.000000000
bigcom164             bigcom164 0.000000000
bigcom166             bigcom166 0.000000000
bigcom167             bigcom167 0.000000000
bigcom171             bigcom171 0.000000000
bigcom173             bigcom173 0.000000000
bigcom175             bigcom175 0.000000000
bigcom176             bigcom176 0.000000000
bigcom177             bigcom177 0.000000000
bigcom178             bigcom178 0.000000000
bigcom180             bigcom180 0.000000000
bigcom181             bigcom181 0.000000000
bigcom184             bigcom184 0.000000000
bigcom186             bigcom186 0.000000000
bigcom187             bigcom187 0.000000000
bigcom189             bigcom189 0.000000000
bigcom194             bigcom194 0.000000000
bigcom195             bigcom195 0.000000000
bigcom196             bigcom196 0.000000000
bigcom204             bigcom204 0.000000000
bigcom205             bigcom205 0.000000000
bigcom212             bigcom212 0.000000000
bigcom214             bigcom214 0.000000000
bigcom222             bigcom222 0.000000000
bigcom223             bigcom223 0.000000000
bigcom226             bigcom226 0.000000000
bigcom227             bigcom227 0.000000000
bigcom229             bigcom229 0.000000000
bigcom233             bigcom233 0.000000000
bigcom236             bigcom236 0.000000000
bigcom237             bigcom237 0.000000000
bigcom246             bigcom246 0.000000000
bigcom248             bigcom248 0.000000000
bigcom249             bigcom249 0.000000000
bigcom250             bigcom250 0.000000000
bigcom254             bigcom254 0.000000000
bigcom266             bigcom266 0.000000000
bigcom269             bigcom269 0.000000000
bigcom272             bigcom272 0.000000000
bigcom274             bigcom274 0.000000000
bigcom281             bigcom281 0.000000000
bigcom291             bigcom291 0.000000000
bigcom292             bigcom292 0.000000000
bigcom295             bigcom295 0.000000000
bigcom299             bigcom299 0.000000000
bigcom301             bigcom301 0.000000000
bigcom306             bigcom306 0.000000000
bigcom309             bigcom309 0.000000000
bigcom314             bigcom314 0.000000000
bigcom321             bigcom321 0.000000000
bigcom341             bigcom341 0.000000000
bigcom350             bigcom350 0.000000000
bigcom353             bigcom353 0.000000000
bigcom359             bigcom359 0.000000000
bigcom363             bigcom363 0.000000000
bigcom365             bigcom365 0.000000000
bigcom385             bigcom385 0.000000000
bigcom386             bigcom386 0.000000000
bigcom408             bigcom408 0.000000000
bigcom412             bigcom412 0.000000000
bigcom480             bigcom480 0.000000000
membership_s1     membership_s1 0.000000000
membership_s3     membership_s3 0.000000000
membership_s4     membership_s4 0.000000000
membership_s5     membership_s5 0.000000000
membership_s6     membership_s6 0.000000000
membership_s7     membership_s7 0.000000000
membership_s8     membership_s8 0.000000000
membership_s9     membership_s9 0.000000000
membership_s11   membership_s11 0.000000000
membership_s12   membership_s12 0.000000000
membership_s14   membership_s14 0.000000000
membership_s15   membership_s15 0.000000000
membership_s16   membership_s16 0.000000000
membership_s17   membership_s17 0.000000000
membership_s18   membership_s18 0.000000000
membership_s20   membership_s20 0.000000000
membership_s21   membership_s21 0.000000000
membership_s22   membership_s22 0.000000000
membership_s24   membership_s24 0.000000000
membership_s25   membership_s25 0.000000000
membership_s26   membership_s26 0.000000000
membership_s28   membership_s28 0.000000000
membership_s31   membership_s31 0.000000000
membership_s33   membership_s33 0.000000000
membership_s37   membership_s37 0.000000000
[1] "Dataset: low_TnotC Model RF, run: 6 of 10 2015-06-18 12:05:54"
     |      Out-of-bag   |
Tree |      MSE  %Var(y) |
   1 | 0.007959   162.52 |
   2 | 0.007781   158.89 |
   3 | 0.008353   170.57 |
   4 | 0.008733   178.34 |
   5 | 0.009135   186.55 |
   6 | 0.008003   163.42 |
   7 | 0.007796   159.19 |
   8 | 0.007665   156.52 |
   9 | 0.007292   148.90 |
  10 | 0.007183   146.68 |
  11 | 0.007257   148.19 |
  12 | 0.006911   141.11 |
  13 | 0.006841   139.69 |
  14 | 0.006775   138.34 |
  15 | 0.006805   138.96 |
  16 | 0.006706   136.93 |
  17 | 0.006645   135.68 |
  18 | 0.006667   136.13 |
  19 | 0.006593   134.62 |
  20 | 0.006332   129.30 |
  21 | 0.006314   128.93 |
  22 | 0.006286   128.35 |
  23 | 0.006251   127.65 |
  24 | 0.006224   127.09 |
  25 | 0.006215   126.91 |
  26 |  0.00616   125.79 |
  27 | 0.006151   125.59 |
  28 | 0.006192   126.45 |
  29 |  0.00617   125.99 |
  30 | 0.006135   125.28 |
  31 | 0.006124   125.05 |
  32 | 0.006092   124.40 |
  33 | 0.006062   123.78 |
  34 | 0.006014   122.81 |
  35 | 0.005993   122.37 |
  36 | 0.005968   121.87 |
  37 | 0.005996   122.43 |
  38 | 0.005974   121.99 |
  39 | 0.005942   121.33 |
  40 | 0.005909   120.66 |
  41 |  0.00589   120.27 |
  42 | 0.005861   119.69 |
  43 |  0.00587   119.86 |
  44 | 0.005865   119.77 |
  45 | 0.005866   119.78 |
  46 |  0.00585   119.45 |
  47 |  0.00585   119.45 |
  48 | 0.005853   119.52 |
  49 | 0.005833   119.12 |
  50 | 0.005818   118.80 |
  51 | 0.005813   118.70 |
  52 | 0.005815   118.74 |
  53 | 0.005805   118.54 |
  54 | 0.005805   118.54 |
  55 | 0.005805   118.54 |
  56 | 0.005789   118.20 |
  57 | 0.005771   117.84 |
  58 | 0.005779   118.00 |
  59 | 0.005785   118.12 |
  60 |  0.00579   118.22 |
  61 | 0.005794   118.32 |
  62 | 0.005787   118.17 |
  63 | 0.005782   118.07 |
  64 | 0.005768   117.79 |
  65 | 0.005769   117.79 |
  66 | 0.005753   117.48 |
  67 | 0.005754   117.49 |
  68 | 0.005757   117.55 |
  69 | 0.005751   117.43 |
  70 | 0.005753   117.48 |
  71 | 0.005756   117.53 |
  72 | 0.005755   117.51 |
  73 | 0.005741   117.23 |
  74 | 0.005736   117.13 |
  75 | 0.005741   117.23 |
  76 | 0.005741   117.24 |
  77 |  0.00574   117.22 |
  78 |  0.00574   117.21 |
  79 | 0.005742   117.24 |
  80 |  0.00575   117.42 |
  81 | 0.005746   117.33 |
  82 | 0.005742   117.26 |
  83 | 0.005738   117.16 |
  84 |  0.00573   117.00 |
  85 | 0.005712   116.64 |
  86 | 0.005711   116.62 |
  87 | 0.005713   116.66 |
  88 | 0.005707   116.53 |
  89 | 0.005705   116.50 |
  90 | 0.005702   116.43 |
  91 | 0.005706   116.53 |
  92 | 0.005711   116.62 |
  93 | 0.005711   116.63 |
  94 | 0.005717   116.74 |
  95 | 0.005713   116.66 |
  96 | 0.005704   116.48 |
  97 | 0.005708   116.56 |
  98 | 0.005711   116.61 |
  99 | 0.005703   116.45 |
 100 | 0.005706   116.51 |
[1] "Random Forest variable coefficients"
                      %IncMSE IncNodePurity
graph5           2.556504e-05  5.689744e-02
graph6           4.249051e-04  1.537395e-01
graph7           6.094371e-04  6.335175e-02
graph8           0.000000e+00  9.757820e-21
graph9           1.735332e-03  2.139216e-01
graph10          1.307340e-03  1.779420e-01
graph11          1.916766e-03  2.757748e-01
graph12          1.092102e-03  1.541353e-01
graph13          2.722578e-03  2.674818e-01
graph14          3.076866e-03  1.634134e-01
graph15          6.821050e-03  1.267656e-01
graph16          6.358421e-04  7.097980e-02
graph17          1.229497e-03  1.053396e-01
graph18          0.000000e+00  8.333333e-04
graph19          4.548893e-04  2.275617e-01
graph20          1.002741e-03  1.689615e-01
graph21          1.140427e-03  2.463690e-01
graph22          2.935667e-04  5.046404e-02
graph23          2.526743e-03  2.497298e-01
graph24          5.866366e-04  5.178215e-02
graph25          9.710727e-04  1.178610e-01
graph26          2.470538e-04  3.679948e-02
graph27          0.000000e+00  5.421011e-22
graph28          0.000000e+00  3.252607e-21
graph29          0.000000e+00  0.000000e+00
orbit0          -3.235237e-06  3.370023e-03
orbit1           3.022389e-03  1.294444e-01
orbit2           0.000000e+00  2.401508e-19
orbit3           4.209225e-05  1.291855e-03
orbit4           4.081969e-03  2.114875e-01
orbit5           1.332911e-03  5.995576e-02
orbit6           6.793301e-04  2.065771e-01
orbit7           1.684920e-05  5.809099e-03
orbit8           2.856502e-04  1.124813e-01
orbit9           8.029488e-04  1.079186e-01
orbit10          1.334107e-05  2.008342e-02
orbit11          5.966796e-06  4.533704e-03
orbit12          4.094989e-04  3.843339e-02
orbit13          9.214522e-05  3.028543e-02
orbit14          0.000000e+00  3.252607e-21
orbit15          1.809384e-03  1.252967e-01
orbit16          8.606353e-03  2.070088e-01
orbit17          2.648097e-03  1.655118e-01
orbit18          3.523496e-03  3.937329e-01
orbit19          2.497621e-03  2.635776e-01
orbit20          7.128578e-03  2.048372e-01
orbit21          5.595471e-05  1.855676e-02
orbit22          1.229685e-03  1.956834e-01
orbit23         -3.612903e-06  2.053775e-03
orbit24          3.821407e-04  1.770520e-01
orbit25          4.618060e-04  5.088542e-02
orbit26          9.672783e-04  1.472900e-01
orbit27          4.744252e-03  3.194521e-01
orbit28          4.367023e-03  2.642734e-01
orbit29          3.626815e-05  3.585776e-02
orbit30          2.383649e-04  2.755994e-02
orbit31          5.073534e-03  1.703130e-01
orbit32          6.458498e-05  2.454762e-02
orbit33         -5.571436e-06  3.868732e-02
orbit34          1.803778e-03  1.622641e-01
orbit35          3.475985e-03  1.330508e-01
orbit36          3.703719e-04  2.071462e-01
orbit37          1.016019e-03  1.081367e-01
orbit38          4.680025e-06  2.524981e-02
orbit39          3.308623e-03  1.779769e-01
orbit40          3.150141e-04  6.114712e-02
orbit41          2.543313e-05  9.517720e-02
orbit42         -6.972357e-06  3.645542e-01
orbit43         -8.543358e-06  2.526316e-02
orbit44          0.000000e+00  2.710505e-21
orbit45          5.042599e-04  9.486903e-02
orbit46          1.364011e-04  1.916544e-02
orbit47          5.942524e-04  1.741555e-02
orbit48          1.585990e-04  2.026044e-02
orbit49          4.050609e-04  1.773884e-01
orbit50          0.000000e+00  1.783513e-19
orbit51          1.941262e-03  8.705724e-02
orbit52          1.396534e-03  3.189090e-02
orbit53          9.361683e-04  4.272878e-02
orbit54          7.750832e-04  6.098710e-02
orbit55          0.000000e+00  2.168404e-21
orbit56          4.369677e-03  1.186057e-01
orbit57          2.156102e-05  5.090909e-03
orbit58          0.000000e+00  5.963112e-21
orbit59          6.526716e-04  2.493756e-02
orbit60          9.916926e-05  9.790224e-03
orbit61          9.839595e-05  2.005816e-02
orbit62          1.043648e-03  6.006288e-02
orbit63          7.315674e-04  3.591356e-02
orbit64          0.000000e+00  9.000000e-05
orbit65          4.404212e-05  1.239842e-03
orbit66          0.000000e+00  2.439455e-21
orbit67          0.000000e+00  1.626303e-21
orbit68          4.336513e-06  3.733766e-04
orbit69          1.570147e-05  3.909819e-02
orbit70          0.000000e+00  1.409463e-20
orbit71          0.000000e+00  8.673617e-21
orbit72          0.000000e+00  1.626303e-21
AP               4.301075e-06  8.750000e-03
bet              1.463265e-03  5.879068e-01
ecc              5.969269e-04  1.241969e-01
eccrad           3.344786e-04  1.262008e-01
close            2.648360e-03  1.886682e-01
constraint       7.562833e-04  1.615548e-01
coreness         3.027874e-04  1.155529e-01
knn              7.448947e-03  2.446601e-01
hubscore         1.177208e-03  2.699357e-01
pagerank         3.019841e-03  5.281075e-01
trans            4.782101e-05  3.745002e-02
evcent           2.998555e-03  1.216924e-01
first            2.841507e-04  2.945998e-02
upto_second      1.266841e-03  2.214629e-01
upto_third       1.512573e-03  1.547472e-01
upto_fourth      3.589831e-03  1.613820e-01
upto_fifth       4.953776e-03  2.159763e-01
upto_sixth       1.794196e-04  1.006085e-01
second           2.736195e-03  1.431057e-01
third            2.327247e-03  1.851528e-01
fourth           3.286057e-03  5.533185e-01
fifth            2.249566e-03  3.608192e-01
sixth            2.488046e-03  9.589493e-02
ratio1           5.347087e-03  2.266050e-01
ratio2           5.646679e-03  4.400413e-01
ratio3           5.773972e-03  4.660853e-01
ratio4           5.851241e-03  2.489660e-01
ratio5           2.141077e-03  5.936810e-01
ratio6           5.271206e-03  4.462635e-01
selfinter        1.015403e-05  1.469548e-02
walktrap_vertex  3.553028e-05  3.541504e-02
bigcom1         -2.688333e-06  1.411913e-02
bigcom2          0.000000e+00  0.000000e+00
bigcom3          0.000000e+00  0.000000e+00
bigcom4          8.684561e-06  1.789855e-02
bigcom6          0.000000e+00  0.000000e+00
bigcom8          0.000000e+00  2.710505e-21
bigcom9          0.000000e+00  1.084202e-20
bigcom11         0.000000e+00  0.000000e+00
bigcom13         0.000000e+00  0.000000e+00
bigcom15         0.000000e+00  0.000000e+00
bigcom16         0.000000e+00  0.000000e+00
bigcom21         8.838290e-05  1.592669e-01
bigcom22         0.000000e+00  2.168404e-21
bigcom24         0.000000e+00  0.000000e+00
bigcom26         0.000000e+00  2.168404e-21
bigcom28         0.000000e+00  5.963112e-21
bigcom30         0.000000e+00  1.572093e-20
bigcom31         0.000000e+00  0.000000e+00
bigcom32         0.000000e+00  0.000000e+00
bigcom33         0.000000e+00  0.000000e+00
bigcom34         0.000000e+00  0.000000e+00
bigcom36         0.000000e+00  0.000000e+00
bigcom37         0.000000e+00  2.168404e-21
bigcom38        -3.571562e-05  1.907037e-01
bigcom39         0.000000e+00  2.168404e-21
bigcom40        -4.078115e-06  2.649581e-02
bigcom43         0.000000e+00  0.000000e+00
bigcom44         1.900344e-06  2.546740e-02
bigcom46         0.000000e+00  1.084202e-21
bigcom47         0.000000e+00  0.000000e+00
bigcom49         0.000000e+00  2.168404e-21
bigcom50         0.000000e+00  0.000000e+00
bigcom51         0.000000e+00  0.000000e+00
bigcom52         0.000000e+00  0.000000e+00
bigcom54         0.000000e+00  0.000000e+00
bigcom56         0.000000e+00  0.000000e+00
bigcom62         0.000000e+00  0.000000e+00
bigcom66         0.000000e+00  0.000000e+00
bigcom68         0.000000e+00  0.000000e+00
bigcom69         0.000000e+00  0.000000e+00
bigcom71         0.000000e+00  0.000000e+00
bigcom72         0.000000e+00  0.000000e+00
bigcom73         0.000000e+00  0.000000e+00
bigcom74         0.000000e+00  0.000000e+00
bigcom75         0.000000e+00  0.000000e+00
bigcom76         0.000000e+00  0.000000e+00
bigcom77         0.000000e+00  0.000000e+00
bigcom79         0.000000e+00  0.000000e+00
bigcom80         0.000000e+00  0.000000e+00
bigcom82         0.000000e+00  0.000000e+00
bigcom83         0.000000e+00  0.000000e+00
bigcom84         0.000000e+00  0.000000e+00
bigcom85         0.000000e+00  0.000000e+00
bigcom87         0.000000e+00  0.000000e+00
bigcom89         0.000000e+00  0.000000e+00
bigcom91         0.000000e+00  0.000000e+00
bigcom92         0.000000e+00  1.084202e-21
bigcom93         0.000000e+00  0.000000e+00
bigcom96         0.000000e+00  0.000000e+00
bigcom97         0.000000e+00  0.000000e+00
bigcom98         0.000000e+00  0.000000e+00
bigcom99         0.000000e+00  0.000000e+00
bigcom101        0.000000e+00  0.000000e+00
bigcom104        0.000000e+00  0.000000e+00
bigcom106        0.000000e+00  0.000000e+00
bigcom109        0.000000e+00  0.000000e+00
bigcom113        0.000000e+00  1.040834e-19
bigcom116        1.712494e-05  2.567372e-01
bigcom120        0.000000e+00  0.000000e+00
bigcom123        0.000000e+00  0.000000e+00
bigcom126        0.000000e+00  0.000000e+00
bigcom127        0.000000e+00  0.000000e+00
bigcom137        0.000000e+00  0.000000e+00
bigcom139        0.000000e+00  0.000000e+00
bigcom140        0.000000e+00  0.000000e+00
bigcom143        0.000000e+00  2.168404e-21
bigcom145        0.000000e+00  0.000000e+00
bigcom146        0.000000e+00  0.000000e+00
bigcom147        0.000000e+00  0.000000e+00
bigcom149        0.000000e+00  0.000000e+00
bigcom153        0.000000e+00  0.000000e+00
bigcom154        0.000000e+00  0.000000e+00
bigcom156        0.000000e+00  0.000000e+00
bigcom157        0.000000e+00  0.000000e+00
bigcom158        0.000000e+00  0.000000e+00
bigcom160        0.000000e+00  0.000000e+00
bigcom161        0.000000e+00  0.000000e+00
bigcom162        0.000000e+00  0.000000e+00
bigcom164        0.000000e+00  0.000000e+00
bigcom166        0.000000e+00  0.000000e+00
bigcom167        0.000000e+00  0.000000e+00
bigcom171        0.000000e+00  0.000000e+00
bigcom173        0.000000e+00  0.000000e+00
bigcom175        0.000000e+00  0.000000e+00
bigcom176        0.000000e+00  0.000000e+00
bigcom177        0.000000e+00  0.000000e+00
bigcom178        0.000000e+00  0.000000e+00
bigcom180        0.000000e+00  0.000000e+00
bigcom181        0.000000e+00  0.000000e+00
bigcom184        0.000000e+00  0.000000e+00
bigcom186        0.000000e+00  0.000000e+00
bigcom187        0.000000e+00  0.000000e+00
bigcom189        0.000000e+00  0.000000e+00
bigcom194        0.000000e+00  5.421011e-22
bigcom195        0.000000e+00  0.000000e+00
bigcom196        0.000000e+00  0.000000e+00
bigcom204        0.000000e+00  6.938894e-20
bigcom205        0.000000e+00  0.000000e+00
bigcom212        0.000000e+00  0.000000e+00
bigcom214        0.000000e+00  0.000000e+00
bigcom222        0.000000e+00  0.000000e+00
bigcom223        0.000000e+00  0.000000e+00
bigcom226        0.000000e+00  0.000000e+00
bigcom227        0.000000e+00  1.084202e-21
bigcom229        0.000000e+00  0.000000e+00
bigcom233        0.000000e+00  0.000000e+00
bigcom236        0.000000e+00  0.000000e+00
bigcom237        0.000000e+00  0.000000e+00
bigcom246        0.000000e+00  0.000000e+00
bigcom248        0.000000e+00  0.000000e+00
bigcom249        0.000000e+00  0.000000e+00
bigcom250       -8.631434e-06  3.869803e-01
bigcom254        0.000000e+00  0.000000e+00
bigcom266        0.000000e+00  0.000000e+00
bigcom269        0.000000e+00  0.000000e+00
bigcom272        0.000000e+00  0.000000e+00
bigcom274        0.000000e+00  0.000000e+00
bigcom281        0.000000e+00  0.000000e+00
bigcom291        0.000000e+00  0.000000e+00
bigcom292        0.000000e+00  0.000000e+00
bigcom295        0.000000e+00  0.000000e+00
bigcom299        0.000000e+00  0.000000e+00
bigcom301        0.000000e+00  0.000000e+00
bigcom306        0.000000e+00  0.000000e+00
bigcom309        0.000000e+00  0.000000e+00
bigcom314        0.000000e+00  0.000000e+00
bigcom321        0.000000e+00  0.000000e+00
bigcom341        0.000000e+00  1.084202e-21
bigcom350        0.000000e+00  0.000000e+00
bigcom353        0.000000e+00  0.000000e+00
bigcom359        0.000000e+00  0.000000e+00
bigcom363        0.000000e+00  1.084202e-21
bigcom365        0.000000e+00  0.000000e+00
bigcom385        0.000000e+00  2.168404e-21
bigcom386        0.000000e+00  0.000000e+00
bigcom408        0.000000e+00  0.000000e+00
bigcom412        0.000000e+00  0.000000e+00
bigcom480        0.000000e+00  0.000000e+00
spin_vertex      1.257496e-05  1.405145e-02
membership_s1   -3.025187e-05  2.324469e-02
membership_s3    0.000000e+00  2.168404e-21
membership_s4   -2.921905e-06  9.547760e-03
membership_s5    1.011458e-04  6.331116e-02
membership_s6    0.000000e+00  1.847969e-02
membership_s7    3.199939e-05  1.672876e-01
membership_s8    0.000000e+00  4.336809e-21
membership_s9    0.000000e+00  0.000000e+00
membership_s11   0.000000e+00  4.336809e-21
membership_s12  -6.833935e-05  2.844064e-01
membership_s14   0.000000e+00  4.336809e-21
membership_s15  -8.691464e-07  1.641416e-01
membership_s16   0.000000e+00  0.000000e+00
membership_s17   0.000000e+00  0.000000e+00
membership_s18   0.000000e+00  1.084202e-20
membership_s20   0.000000e+00  0.000000e+00
membership_s21   0.000000e+00  0.000000e+00
membership_s22   0.000000e+00  0.000000e+00
membership_s24   0.000000e+00  4.336809e-21
membership_s25   1.972176e-04  6.820975e-01
membership_s26   0.000000e+00  3.252607e-21
membership_s27   1.249792e-05  1.104375e-01
membership_s28   0.000000e+00  1.084202e-21
membership_s30   5.046903e-06  2.360743e-02
membership_s31  -8.938492e-06  1.599676e-02
membership_s32   8.220763e-05  6.326724e-02
membership_s33   0.000000e+00  2.168404e-21
membership_s36   8.531423e-05  4.081602e-02
membership_s37   0.000000e+00  4.336809e-21
V1               4.794096e-04  3.351756e-01
V2               2.198232e-03  5.836367e-01
pdi              1.309472e-05  1.733333e-02
adhesion         1.082003e-03  3.699796e-01
cohesion         1.220517e-03  3.531082e-01
inner            6.295618e-04  4.344656e-01
outer            6.039772e-04  6.833187e-01
ioratio          1.445116e-03  3.781175e-01
comsize          2.630989e-03  8.036601e-01
[1] "Dataset: low_TnotC Model GLM, run: 6 of 10 2015-06-18 12:07:04"
[1] "glmnet variable coefficients"
                         [,1]          [,2]
(Intercept)     -5.309225e+00 -5.307328e+00
graph0          -5.064981e-40 -4.622314e-05
graph1          -3.044164e-43 -2.773521e-08
graph2           4.579855e-40  4.207176e-05
graph3          -3.691238e-45 -3.125942e-10
graph4          -1.566348e-46 -1.430106e-11
graph5          -1.532032e-41 -1.393246e-06
graph6          -4.161185e-44 -3.718774e-09
graph7          -1.269700e-41 -1.158590e-06
graph8          -2.449300e-39 -2.245881e-04
graph9          -1.313619e-46 -1.144425e-11
graph10         -8.268927e-48 -7.530495e-13
graph11         -1.472511e-49 -1.342603e-14
graph12         -7.558973e-46 -6.861738e-11
graph13          5.039920e-45  4.747078e-10
graph14         -3.645809e-47 -3.321280e-12
graph15         -1.258544e-42 -1.145550e-07
graph16         -5.607165e-45 -5.105625e-10
graph17          8.004242e-46  7.727311e-11
graph18          2.444347e-43  2.251500e-08
graph19         -2.315325e-44 -2.079667e-09
graph20         -3.667615e-43 -3.331199e-08
graph21         -9.717752e-43 -8.855453e-08
graph22         -3.869423e-43 -3.534953e-08
graph23         -2.202345e-44 -1.757268e-09
graph24         -3.524011e-43 -3.180651e-08
graph25         -1.134435e-41 -1.034276e-06
graph26         -9.478370e-42 -8.664507e-07
graph27         -6.240812e-41 -5.725245e-06
graph28         -8.853431e-41 -8.092223e-06
graph29         -4.148094e-39 -3.785897e-04
orbit0          -5.064981e-40 -4.622259e-05
orbit1          -3.012741e-43 -2.744758e-08
orbit2          -2.009826e-40 -1.831720e-05
orbit3           4.579855e-40  4.207269e-05
orbit4           2.664498e-45  2.714018e-10
orbit5          -5.016151e-43 -4.574142e-08
orbit6          -1.566303e-46 -1.429953e-11
orbit7          -3.330066e-40 -3.042335e-05
orbit8          -1.532032e-41 -1.393204e-06
orbit9          -1.358888e-43 -1.233223e-08
orbit10          3.539597e-43  3.262242e-08
orbit11          8.542977e-40  7.854706e-05
orbit12         -1.424471e-41 -1.300464e-06
orbit13          4.359872e-39  3.999952e-04
orbit14         -2.449300e-39 -2.245874e-04
orbit15         -4.909757e-47 -3.864103e-12
orbit16         -1.528986e-44 -1.385654e-09
orbit17         -2.552993e-45 -2.300896e-10
orbit18          1.719129e-46  1.592347e-11
orbit19         -8.411584e-48 -7.676352e-13
orbit20         -4.746409e-46 -4.330830e-11
orbit21         -5.600378e-43 -5.109934e-08
orbit22         -1.472511e-49 -1.342391e-14
orbit23         -9.990261e-40 -9.141622e-05
orbit24         -9.010056e-46 -8.172931e-11
orbit25         -1.377099e-45 -1.254630e-10
orbit26          1.396203e-42  1.283911e-07
orbit27          3.899055e-45  3.784731e-10
orbit28         -1.870707e-43 -1.699935e-08
orbit29          3.644471e-44  3.356137e-09
orbit30         -2.127451e-42 -1.948970e-07
orbit31         -7.167974e-47 -6.551638e-12
orbit32          5.099197e-46  4.689674e-11
orbit33          8.337280e-40  7.684033e-05
orbit34         -1.258544e-42 -1.145513e-07
orbit35         -2.327069e-45 -2.100500e-10
orbit36         -9.069384e-44 -8.081448e-09
orbit37         -2.693724e-44 -2.459018e-09
orbit38         -1.892765e-41 -1.729464e-06
orbit39         -6.328701e-45 -5.744860e-10
orbit40          7.365486e-45  6.805261e-10
orbit41          4.649929e-42  4.266515e-07
orbit42          8.703568e-39  7.989776e-04
orbit43          2.444908e-43  2.251970e-08
orbit44         -2.963698e-39 -2.718324e-04
orbit45         -2.238494e-44 -2.002897e-09
orbit46         -1.251264e-43 -1.133197e-08
orbit47          1.117844e-41  1.033298e-06
orbit48         -4.882581e-43 -4.517651e-08
orbit49         -3.645092e-43 -3.310250e-08
orbit50         -5.459850e-41 -4.991637e-06
orbit51         -2.524546e-42 -2.303878e-07
orbit52         -1.268667e-43 -1.120081e-08
orbit53         -2.417038e-41 -2.205925e-06
orbit54         -3.870442e-43 -3.535854e-08
orbit55          8.716174e-39  7.993534e-04
orbit56          2.950571e-44  2.974598e-09
orbit57         -4.038614e-42 -3.698429e-07
orbit58         -2.690386e-39 -2.465194e-04
orbit59         -4.788224e-43 -4.336497e-08
orbit60          2.274498e-41  2.088410e-06
orbit61          1.828134e-38  1.677055e-03
orbit62         -1.362471e-41 -1.241664e-06
orbit63         -7.222711e-41 -6.593195e-06
orbit64         -3.154734e-42 -2.950410e-07
orbit65         -1.034948e-41 -9.459977e-07
orbit66         -3.890249e-41 -3.557302e-06
orbit67         -3.447934e-39 -3.169315e-04
orbit68         -7.192143e-41 -6.598581e-06
orbit69          8.700818e-38  7.986859e-03
orbit70         -8.846760e-41 -8.085401e-06
orbit71         -2.428970e-39 -2.231478e-04
orbit72         -4.148094e-39 -3.785819e-04
AP              -5.134984e-39 -4.709343e-04
bet             -1.601603e-43 -1.465292e-08
ecc             -1.009058e-39 -9.274361e-05
eccrad          -6.054348e-39 -5.564595e-04
close            5.665879e-39  5.257094e-04
constraint       2.759996e-39  2.521938e-04
coreness        -3.939942e-40 -3.594037e-05
knn              7.675162e-43  7.017534e-08
hubscore        -1.651215e-38 -1.476903e-03
pagerank        -1.364381e-38 -1.251544e-03
trans           -4.217998e-39 -3.872899e-04
evcent          -1.664401e-38 -1.489488e-03
first           -5.064981e-40 -4.622154e-05
upto_second     -2.775480e-43 -2.529212e-08
upto_third       6.913771e-44  6.419344e-09
upto_fourth      7.256968e-44  6.695338e-09
upto_fifth       5.578572e-43  5.117344e-08
upto_sixth       8.297068e-43  7.603499e-08
second          -2.757206e-43 -2.512542e-08
third            1.256696e-43  1.162876e-08
fourth          -4.023583e-44 -3.801087e-09
fifth            1.648143e-44  1.448416e-09
sixth           -7.244150e-43 -6.647067e-08
ratio1           7.862593e-43  7.187227e-08
ratio2           3.428709e-42  3.133968e-07
ratio3          -5.104114e-42 -4.687733e-07
ratio4          -9.162523e-42 -8.393241e-07
ratio5          -6.020070e-42 -5.505720e-07
ratio6          -7.636237e-43 -7.009583e-08
selfinter       -1.700226e-39 -1.560833e-04
walktrap_vertex -1.466616e-39 -1.340232e-04
bigcom1          4.615314e-39  4.239239e-04
bigcom2         -4.977449e-39 -4.568692e-04
bigcom3         -5.063572e-39 -4.647342e-04
bigcom4         -2.506002e-39 -2.295747e-04
bigcom6          0.000000e+00  0.000000e+00
bigcom8         -5.048876e-39 -4.631479e-04
bigcom9         -4.994916e-39 -4.582720e-04
bigcom11        -4.979032e-39 -4.566427e-04
bigcom13        -4.983787e-39 -4.570723e-04
bigcom15        -4.987756e-39 -4.575267e-04
bigcom16        -4.976658e-39 -4.573530e-04
bigcom21         1.979432e-38  1.817990e-03
bigcom22        -5.042372e-39 -4.627163e-04
bigcom24        -4.974286e-39 -4.566262e-04
bigcom26        -4.993323e-39 -4.583519e-04
bigcom28        -5.048876e-39 -4.629656e-04
bigcom30        -5.000500e-39 -4.585706e-04
bigcom31        -4.972706e-39 -4.561939e-04
bigcom32        -4.979824e-39 -4.572451e-04
bigcom33        -4.973496e-39 -4.565186e-04
bigcom34        -4.975076e-39 -4.567240e-04
bigcom36        -4.978240e-39 -4.568089e-04
bigcom37        -4.973496e-39 -4.563256e-04
bigcom38         7.287936e-38  6.691325e-03
bigcom39        -4.979032e-39 -4.570830e-04
bigcom40         8.653631e-40  7.977762e-05
bigcom43        -4.975867e-39 -4.565935e-04
bigcom44         7.753609e-39  7.126092e-04
bigcom46        -4.979824e-39 -4.569483e-04
bigcom47        -4.976658e-39 -4.573306e-04
bigcom49        -4.976658e-39 -4.571587e-04
bigcom50        -4.977449e-39 -4.568994e-04
bigcom51        -4.974286e-39 -4.561944e-04
bigcom52        -4.973496e-39 -4.566142e-04
bigcom54        -4.972706e-39 -4.566548e-04
bigcom56        -4.975076e-39 -4.564743e-04
bigcom62        -4.972706e-39 -4.562542e-04
bigcom66        -4.975076e-39 -4.567647e-04
bigcom68        -4.973496e-39 -4.567519e-04
bigcom69        -4.977449e-39 -4.566026e-04
bigcom71        -4.982994e-39 -4.572247e-04
bigcom72        -4.975867e-39 -4.566058e-04
bigcom73        -4.974286e-39 -4.562230e-04
bigcom74        -4.975076e-39 -4.565308e-04
bigcom75        -4.972706e-39 -4.564863e-04
bigcom76        -4.975076e-39 -4.563624e-04
bigcom77        -4.974286e-39 -4.565815e-04
bigcom79        -4.974286e-39 -4.565692e-04
bigcom80        -4.974286e-39 -4.567884e-04
bigcom82        -4.975076e-39 -4.567409e-04
bigcom83        -4.973496e-39 -4.565233e-04
bigcom84        -4.972706e-39 -4.553233e-04
bigcom85        -4.976658e-39 -4.571044e-04
bigcom87        -4.975867e-39 -4.567644e-04
bigcom89        -4.974286e-39 -4.563457e-04
bigcom91        -4.973496e-39 -4.557033e-04
bigcom92        -4.980616e-39 -4.572174e-04
bigcom93        -4.974286e-39 -4.572132e-04
bigcom96        -4.972706e-39 -4.564548e-04
bigcom97        -4.976658e-39 -4.570313e-04
bigcom98        -4.974286e-39 -4.567258e-04
bigcom99        -4.975076e-39 -4.566929e-04
bigcom101       -4.976658e-39 -4.565092e-04
bigcom104       -4.979824e-39 -4.570843e-04
bigcom106       -4.975076e-39 -4.565187e-04
bigcom109       -4.974286e-39 -4.561303e-04
bigcom113       -4.975867e-39 -4.568824e-04
bigcom116        8.700818e-38  7.988341e-03
bigcom120       -4.973496e-39 -4.562032e-04
bigcom123       -4.975076e-39 -4.562203e-04
bigcom126       -4.973496e-39 -4.566224e-04
bigcom127       -4.972706e-39 -4.561414e-04
bigcom137       -4.974286e-39 -4.567070e-04
bigcom139       -4.972706e-39 -4.565352e-04
bigcom140       -4.974286e-39 -4.562034e-04
bigcom143       -4.974286e-39 -4.567563e-04
bigcom145       -4.974286e-39 -4.568807e-04
bigcom146       -4.975076e-39 -4.561487e-04
bigcom147       -4.974286e-39 -4.562660e-04
bigcom149       -4.971917e-39 -4.569109e-04
bigcom153       -4.976658e-39 -4.565643e-04
bigcom154       -4.978240e-39 -4.571476e-04
bigcom156       -4.972706e-39 -4.563922e-04
bigcom157       -4.972706e-39 -4.665404e-04
bigcom158       -4.973496e-39 -4.564034e-04
bigcom160       -4.975076e-39 -4.564264e-04
bigcom161       -4.973496e-39 -4.569042e-04
bigcom162       -4.973496e-39 -4.570813e-04
bigcom164       -4.974286e-39 -4.564959e-04
bigcom166       -4.974286e-39 -4.568585e-04
bigcom167       -4.979032e-39 -4.570665e-04
bigcom171       -4.971917e-39 -4.565386e-04
bigcom173       -4.975076e-39 -4.567886e-04
bigcom175       -4.973496e-39 -4.561229e-04
bigcom176       -4.974286e-39 -4.562938e-04
bigcom177       -4.974286e-39 -4.570022e-04
bigcom178       -4.975076e-39 -4.570388e-04
bigcom180       -4.973496e-39 -4.569988e-04
bigcom181       -4.975076e-39 -4.565465e-04
bigcom184       -4.973496e-39 -4.556982e-04
bigcom186       -4.973496e-39 -4.572070e-04
bigcom187       -4.973496e-39 -4.567675e-04
bigcom189       -4.974286e-39 -4.565713e-04
bigcom194       -4.974286e-39 -4.567474e-04
bigcom195       -4.973496e-39 -4.565938e-04
bigcom196       -4.971917e-39 -4.565497e-04
bigcom204       -4.977449e-39 -4.563718e-04
bigcom205       -4.972706e-39 -4.568352e-04
bigcom212       -4.974286e-39 -4.565110e-04
bigcom214       -4.975867e-39 -4.567715e-04
bigcom222       -4.973496e-39 -4.569335e-04
bigcom223        0.000000e+00  0.000000e+00
bigcom226       -4.973496e-39 -4.569622e-04
bigcom227       -4.973496e-39 -4.562770e-04
bigcom229       -4.974286e-39 -4.568521e-04
bigcom233       -4.972706e-39 -4.577090e-04
bigcom236       -4.974286e-39 -4.568077e-04
bigcom237       -4.971917e-39 -4.559226e-04
bigcom246       -4.975076e-39 -4.567311e-04
bigcom248       -4.976658e-39 -4.578444e-04
bigcom249       -4.972706e-39 -4.567913e-04
bigcom250        5.002382e-37  4.592337e-02
bigcom254       -4.974286e-39 -4.573618e-04
bigcom266       -4.972706e-39 -4.561456e-04
bigcom269       -4.975867e-39 -4.570375e-04
bigcom272       -4.974286e-39 -4.564145e-04
bigcom274       -4.984580e-39 -4.565685e-04
bigcom281       -4.973496e-39 -4.566660e-04
bigcom291       -4.971917e-39 -4.564645e-04
bigcom292       -4.972706e-39 -4.565276e-04
bigcom295       -4.971917e-39 -4.560836e-04
bigcom299       -4.973496e-39 -4.564053e-04
bigcom301       -4.974286e-39 -4.563686e-04
bigcom306       -4.974286e-39 -4.560147e-04
bigcom309       -4.975076e-39 -4.570125e-04
bigcom314       -4.972706e-39 -4.554850e-04
bigcom321       -4.978240e-39 -4.569358e-04
bigcom341       -4.973496e-39 -4.553336e-04
bigcom350       -4.972706e-39 -4.607853e-04
bigcom353       -4.973496e-39 -4.565068e-04
bigcom359       -4.972706e-39 -4.582453e-04
bigcom363       -4.973496e-39 -4.565130e-04
bigcom365       -4.971917e-39 -4.561817e-04
bigcom385       -4.975076e-39 -4.566024e-04
bigcom386       -4.972706e-39 -4.603473e-04
bigcom408       -4.977449e-39 -4.563926e-04
bigcom412       -4.974286e-39 -4.566015e-04
bigcom480       -4.975076e-39 -4.568437e-04
spin_vertex      5.894797e-39  5.398174e-04
membership_s1   -7.993212e-40 -7.341248e-05
membership_s3   -4.986962e-39 -4.575544e-04
membership_s4   -7.785460e-40 -7.138482e-05
membership_s5   -6.968787e-40 -6.377240e-05
membership_s6    9.814840e-41  8.703149e-06
membership_s7    4.166419e-39  3.823724e-04
membership_s8   -4.978240e-39 -4.569331e-04
membership_s9   -4.982201e-39 -4.573905e-04
membership_s11  -4.979032e-39 -4.569361e-04
membership_s12   1.214457e-37  1.114935e-02
membership_s14  -4.975867e-39 -4.563896e-04
membership_s15   4.202945e-39  3.858030e-04
membership_s16  -4.979032e-39 -4.566525e-04
membership_s17  -4.977449e-39 -4.566725e-04
membership_s18  -5.008498e-39 -4.594205e-04
membership_s20  -4.975076e-39 -4.569360e-04
membership_s21  -5.074239e-39 -4.661005e-04
membership_s22  -4.986962e-39 -4.580489e-04
membership_s24  -4.986167e-39 -4.575656e-04
membership_s25   1.973624e-37  1.811969e-02
membership_s26  -4.983787e-39 -4.567706e-04
membership_s27  -2.604525e-39 -2.389593e-04
membership_s28  -4.983787e-39 -4.576264e-04
membership_s30  -1.191949e-39 -1.093192e-04
membership_s31  -2.313764e-39 -2.123495e-04
membership_s32  -2.287868e-39 -2.100027e-04
membership_s33  -4.975076e-39 -4.565339e-04
membership_s36   2.713561e-39  2.490233e-04
membership_s37  -5.027799e-39 -4.614045e-04
V1              -7.265690e-40 -6.640344e-05
V2               6.899045e-39  6.331850e-04
pdi             -2.366600e-35 -2.170120e+00
adhesion         1.315588e-43  1.202121e-08
cohesion        -2.646422e-43 -2.418236e-08
inner           -1.200191e-43 -1.097442e-08
outer           -1.469456e-43 -1.342074e-08
ioratio         -3.021675e-39 -2.759023e-04
comsize         -6.486268e-43 -5.930609e-08
[1] "Dataset: low_TnotC Model GBM, run: 7 of 10 2015-06-18 12:07:04"
Iter   TrainDeviance   ValidDeviance   StepSize   Improve
     1        0.0526            -nan     0.0100   -0.0001
     2        0.0517            -nan     0.0100   -0.0000
     3        0.0501            -nan     0.0100   -0.0000
     4        0.0490            -nan     0.0100   -0.0000
     5        0.0482            -nan     0.0100   -0.0000
     6        0.0472            -nan     0.0100    0.0000
     7        0.0466            -nan     0.0100   -0.0000
     8        0.0459            -nan     0.0100   -0.0000
     9        0.0452            -nan     0.0100    0.0001
    10        0.0445            -nan     0.0100   -0.0000
    20        0.0382            -nan     0.0100    0.0001
    40        0.0310            -nan     0.0100   -0.0000
    44        0.0301            -nan     0.0100   -0.0000

[1] "GBM variable coefficients"
                            var      rel.inf
orbit18                 orbit18 6.2727929623
V1                           V1 6.0770601782
comsize                 comsize 5.8073270790
graph23                 graph23 5.4799939754
V2                           V2 5.0054713630
outer                     outer 4.0992351439
orbit13                 orbit13 3.5782414505
ratio2                   ratio2 3.4711118371
fourth                   fourth 3.3754094181
inner                     inner 3.0806271230
bet                         bet 2.6992518251
ratio5                   ratio5 2.6657671727
pagerank               pagerank 2.4640511323
ratio6                   ratio6 2.4465259425
orbit26                 orbit26 2.4220407190
ioratio                 ioratio 2.3531419479
coreness               coreness 2.1952217584
ratio4                   ratio4 1.9031870176
graph10                 graph10 1.6483132119
orbit42                 orbit42 1.5607564788
ratio3                   ratio3 1.4840838783
ratio1                   ratio1 1.4553688799
graph9                   graph9 1.4376853049
graph21                 graph21 1.3707657155
graph14                 graph14 1.2497185107
orbit36                 orbit36 1.2065048234
orbit30                 orbit30 1.1737540370
cohesion               cohesion 1.0878453042
orbit51                 orbit51 1.0341579443
orbit27                 orbit27 1.0081891762
orbit10                 orbit10 0.8759946084
adhesion               adhesion 0.8544951010
bigcom21               bigcom21 0.8215146629
orbit56                 orbit56 0.8027015130
knn                         knn 0.7215057723
graph19                 graph19 0.7016275320
graph15                 graph15 0.6885410965
graph11                 graph11 0.5991207400
graph17                 graph17 0.5816922222
orbit9                   orbit9 0.5727725388
orbit53                 orbit53 0.5641287385
graph24                 graph24 0.5521789555
orbit4                   orbit4 0.5433232747
fifth                     fifth 0.5405315217
membership_s36   membership_s36 0.4737673031
bigcom38               bigcom38 0.4440293531
graph13                 graph13 0.4335130228
orbit63                 orbit63 0.4125460748
graph4                   graph4 0.4095030427
graph0                   graph0 0.3962911176
orbit48                 orbit48 0.3938531203
graph6                   graph6 0.3918797693
graph20                 graph20 0.3879264867
graph25                 graph25 0.3590574549
orbit38                 orbit38 0.3478480769
orbit21                 orbit21 0.3235836957
orbit52                 orbit52 0.3205683016
orbit57                 orbit57 0.2962988320
bigcom116             bigcom116 0.2590779014
orbit37                 orbit37 0.2543892523
close                     close 0.2214635598
graph5                   graph5 0.2096249902
graph1                   graph1 0.2030187565
bigcom1                 bigcom1 0.1912819190
orbit32                 orbit32 0.1797852197
membership_s30   membership_s30 0.1728483368
orbit17                 orbit17 0.1644195587
membership_s5     membership_s5 0.1505393347
third                     third 0.1472099727
hubscore               hubscore 0.1428636443
graph12                 graph12 0.1396323781
orbit15                 orbit15 0.1315840264
bigcom4                 bigcom4 0.1291674843
orbit31                 orbit31 0.1275169471
orbit39                 orbit39 0.1261866147
graph3                   graph3 0.1135211818
membership_s6     membership_s6 0.1107386445
constraint           constraint 0.1067148971
AP                           AP 0.0945735414
spin_vertex         spin_vertex 0.0928636703
graph2                   graph2 0.0924236643
orbit16                 orbit16 0.0846892296
graph16                 graph16 0.0788538732
orbit49                 orbit49 0.0753494584
orbit28                 orbit28 0.0739894579
walktrap_vertex walktrap_vertex 0.0537507222
orbit59                 orbit59 0.0430740545
upto_sixth           upto_sixth 0.0420676961
membership_s32   membership_s32 0.0391381045
orbit20                 orbit20 0.0230318330
orbit45                 orbit45 0.0002148341
graph7                   graph7 0.0000000000
graph8                   graph8 0.0000000000
graph18                 graph18 0.0000000000
graph22                 graph22 0.0000000000
graph26                 graph26 0.0000000000
graph27                 graph27 0.0000000000
graph28                 graph28 0.0000000000
graph29                 graph29 0.0000000000
orbit0                   orbit0 0.0000000000
orbit1                   orbit1 0.0000000000
orbit2                   orbit2 0.0000000000
orbit3                   orbit3 0.0000000000
orbit5                   orbit5 0.0000000000
orbit6                   orbit6 0.0000000000
orbit7                   orbit7 0.0000000000
orbit8                   orbit8 0.0000000000
orbit11                 orbit11 0.0000000000
orbit12                 orbit12 0.0000000000
orbit14                 orbit14 0.0000000000
orbit19                 orbit19 0.0000000000
orbit22                 orbit22 0.0000000000
orbit23                 orbit23 0.0000000000
orbit24                 orbit24 0.0000000000
orbit25                 orbit25 0.0000000000
orbit29                 orbit29 0.0000000000
orbit33                 orbit33 0.0000000000
orbit34                 orbit34 0.0000000000
orbit35                 orbit35 0.0000000000
orbit40                 orbit40 0.0000000000
orbit41                 orbit41 0.0000000000
orbit43                 orbit43 0.0000000000
orbit44                 orbit44 0.0000000000
orbit46                 orbit46 0.0000000000
orbit47                 orbit47 0.0000000000
orbit50                 orbit50 0.0000000000
orbit54                 orbit54 0.0000000000
orbit55                 orbit55 0.0000000000
orbit58                 orbit58 0.0000000000
orbit60                 orbit60 0.0000000000
orbit61                 orbit61 0.0000000000
orbit62                 orbit62 0.0000000000
orbit64                 orbit64 0.0000000000
orbit65                 orbit65 0.0000000000
orbit66                 orbit66 0.0000000000
orbit67                 orbit67 0.0000000000
orbit68                 orbit68 0.0000000000
orbit69                 orbit69 0.0000000000
orbit70                 orbit70 0.0000000000
orbit71                 orbit71 0.0000000000
orbit72                 orbit72 0.0000000000
ecc                         ecc 0.0000000000
eccrad                   eccrad 0.0000000000
trans                     trans 0.0000000000
evcent                   evcent 0.0000000000
first                     first 0.0000000000
upto_second         upto_second 0.0000000000
upto_third           upto_third 0.0000000000
upto_fourth         upto_fourth 0.0000000000
upto_fifth           upto_fifth 0.0000000000
second                   second 0.0000000000
sixth                     sixth 0.0000000000
selfinter             selfinter 0.0000000000
bigcom2                 bigcom2 0.0000000000
bigcom3                 bigcom3 0.0000000000
bigcom6                 bigcom6 0.0000000000
bigcom8                 bigcom8 0.0000000000
bigcom9                 bigcom9 0.0000000000
bigcom11               bigcom11 0.0000000000
bigcom13               bigcom13 0.0000000000
bigcom15               bigcom15 0.0000000000
bigcom16               bigcom16 0.0000000000
bigcom22               bigcom22 0.0000000000
bigcom24               bigcom24 0.0000000000
bigcom26               bigcom26 0.0000000000
bigcom28               bigcom28 0.0000000000
bigcom30               bigcom30 0.0000000000
bigcom31               bigcom31 0.0000000000
bigcom32               bigcom32 0.0000000000
bigcom33               bigcom33 0.0000000000
bigcom34               bigcom34 0.0000000000
bigcom36               bigcom36 0.0000000000
bigcom37               bigcom37 0.0000000000
bigcom39               bigcom39 0.0000000000
bigcom40               bigcom40 0.0000000000
bigcom43               bigcom43 0.0000000000
bigcom44               bigcom44 0.0000000000
bigcom46               bigcom46 0.0000000000
bigcom47               bigcom47 0.0000000000
bigcom49               bigcom49 0.0000000000
bigcom50               bigcom50 0.0000000000
bigcom51               bigcom51 0.0000000000
bigcom52               bigcom52 0.0000000000
bigcom54               bigcom54 0.0000000000
bigcom56               bigcom56 0.0000000000
bigcom62               bigcom62 0.0000000000
bigcom66               bigcom66 0.0000000000
bigcom68               bigcom68 0.0000000000
bigcom69               bigcom69 0.0000000000
bigcom71               bigcom71 0.0000000000
bigcom72               bigcom72 0.0000000000
bigcom73               bigcom73 0.0000000000
bigcom74               bigcom74 0.0000000000
bigcom75               bigcom75 0.0000000000
bigcom76               bigcom76 0.0000000000
bigcom77               bigcom77 0.0000000000
bigcom79               bigcom79 0.0000000000
bigcom80               bigcom80 0.0000000000
bigcom82               bigcom82 0.0000000000
bigcom83               bigcom83 0.0000000000
bigcom84               bigcom84 0.0000000000
bigcom85               bigcom85 0.0000000000
bigcom87               bigcom87 0.0000000000
bigcom89               bigcom89 0.0000000000
bigcom91               bigcom91 0.0000000000
bigcom92               bigcom92 0.0000000000
bigcom93               bigcom93 0.0000000000
bigcom96               bigcom96 0.0000000000
bigcom97               bigcom97 0.0000000000
bigcom98               bigcom98 0.0000000000
bigcom99               bigcom99 0.0000000000
bigcom101             bigcom101 0.0000000000
bigcom104             bigcom104 0.0000000000
bigcom106             bigcom106 0.0000000000
bigcom109             bigcom109 0.0000000000
bigcom113             bigcom113 0.0000000000
bigcom120             bigcom120 0.0000000000
bigcom123             bigcom123 0.0000000000
bigcom126             bigcom126 0.0000000000
bigcom127             bigcom127 0.0000000000
bigcom137             bigcom137 0.0000000000
bigcom139             bigcom139 0.0000000000
bigcom140             bigcom140 0.0000000000
bigcom143             bigcom143 0.0000000000
bigcom145             bigcom145 0.0000000000
bigcom146             bigcom146 0.0000000000
bigcom147             bigcom147 0.0000000000
bigcom149             bigcom149 0.0000000000
bigcom153             bigcom153 0.0000000000
bigcom154             bigcom154 0.0000000000
bigcom156             bigcom156 0.0000000000
bigcom157             bigcom157 0.0000000000
bigcom158             bigcom158 0.0000000000
bigcom160             bigcom160 0.0000000000
bigcom161             bigcom161 0.0000000000
bigcom162             bigcom162 0.0000000000
bigcom164             bigcom164 0.0000000000
bigcom166             bigcom166 0.0000000000
bigcom167             bigcom167 0.0000000000
bigcom171             bigcom171 0.0000000000
bigcom173             bigcom173 0.0000000000
bigcom175             bigcom175 0.0000000000
bigcom176             bigcom176 0.0000000000
bigcom177             bigcom177 0.0000000000
bigcom178             bigcom178 0.0000000000
bigcom180             bigcom180 0.0000000000
bigcom181             bigcom181 0.0000000000
bigcom184             bigcom184 0.0000000000
bigcom186             bigcom186 0.0000000000
bigcom187             bigcom187 0.0000000000
bigcom189             bigcom189 0.0000000000
bigcom194             bigcom194 0.0000000000
bigcom195             bigcom195 0.0000000000
bigcom196             bigcom196 0.0000000000
bigcom204             bigcom204 0.0000000000
bigcom205             bigcom205 0.0000000000
bigcom212             bigcom212 0.0000000000
bigcom214             bigcom214 0.0000000000
bigcom222             bigcom222 0.0000000000
bigcom223             bigcom223 0.0000000000
bigcom226             bigcom226 0.0000000000
bigcom227             bigcom227 0.0000000000
bigcom229             bigcom229 0.0000000000
bigcom233             bigcom233 0.0000000000
bigcom236             bigcom236 0.0000000000
bigcom237             bigcom237 0.0000000000
bigcom246             bigcom246 0.0000000000
bigcom248             bigcom248 0.0000000000
bigcom249             bigcom249 0.0000000000
bigcom250             bigcom250 0.0000000000
bigcom254             bigcom254 0.0000000000
bigcom266             bigcom266 0.0000000000
bigcom269             bigcom269 0.0000000000
bigcom272             bigcom272 0.0000000000
bigcom274             bigcom274 0.0000000000
bigcom281             bigcom281 0.0000000000
bigcom291             bigcom291 0.0000000000
bigcom292             bigcom292 0.0000000000
bigcom295             bigcom295 0.0000000000
bigcom299             bigcom299 0.0000000000
bigcom301             bigcom301 0.0000000000
bigcom306             bigcom306 0.0000000000
bigcom309             bigcom309 0.0000000000
bigcom314             bigcom314 0.0000000000
bigcom321             bigcom321 0.0000000000
bigcom341             bigcom341 0.0000000000
bigcom350             bigcom350 0.0000000000
bigcom353             bigcom353 0.0000000000
bigcom359             bigcom359 0.0000000000
bigcom363             bigcom363 0.0000000000
bigcom365             bigcom365 0.0000000000
bigcom385             bigcom385 0.0000000000
bigcom386             bigcom386 0.0000000000
bigcom408             bigcom408 0.0000000000
bigcom412             bigcom412 0.0000000000
bigcom480             bigcom480 0.0000000000
membership_s1     membership_s1 0.0000000000
membership_s3     membership_s3 0.0000000000
membership_s4     membership_s4 0.0000000000
membership_s7     membership_s7 0.0000000000
membership_s8     membership_s8 0.0000000000
membership_s9     membership_s9 0.0000000000
membership_s11   membership_s11 0.0000000000
membership_s12   membership_s12 0.0000000000
membership_s14   membership_s14 0.0000000000
membership_s15   membership_s15 0.0000000000
membership_s16   membership_s16 0.0000000000
membership_s17   membership_s17 0.0000000000
membership_s18   membership_s18 0.0000000000
membership_s20   membership_s20 0.0000000000
membership_s21   membership_s21 0.0000000000
membership_s22   membership_s22 0.0000000000
membership_s24   membership_s24 0.0000000000
membership_s25   membership_s25 0.0000000000
membership_s26   membership_s26 0.0000000000
membership_s27   membership_s27 0.0000000000
membership_s28   membership_s28 0.0000000000
membership_s31   membership_s31 0.0000000000
membership_s33   membership_s33 0.0000000000
membership_s37   membership_s37 0.0000000000
pdi                         pdi 0.0000000000
[1] "Dataset: low_TnotC Model RF, run: 7 of 10 2015-06-18 12:07:27"
     |      Out-of-bag   |
Tree |      MSE  %Var(y) |
   1 | 0.007338   177.37 |
   2 | 0.006953   168.09 |
   3 | 0.006971   168.51 |
   4 | 0.006756   163.32 |
   5 | 0.007072   170.95 |
   6 | 0.006522   157.67 |
   7 | 0.006171   149.18 |
   8 | 0.005917   143.05 |
   9 | 0.005689   137.54 |
  10 |  0.00584   141.16 |
  11 | 0.005612   135.66 |
  12 | 0.005548   134.11 |
  13 | 0.005399   130.51 |
  14 | 0.005356   129.47 |
  15 | 0.005309   128.34 |
  16 | 0.005256   127.06 |
  17 | 0.005241   126.70 |
  18 | 0.005184   125.31 |
  19 | 0.005153   124.56 |
  20 | 0.005152   124.55 |
  21 | 0.005095   123.17 |
  22 |  0.00512   123.78 |
  23 | 0.005112   123.57 |
  24 | 0.005088   123.00 |
  25 |  0.00506   122.31 |
  26 | 0.005048   122.04 |
  27 | 0.005009   121.08 |
  28 | 0.005017   121.28 |
  29 |  0.00501   121.10 |
  30 | 0.005026   121.49 |
  31 | 0.004986   120.54 |
  32 | 0.004979   120.36 |
  33 | 0.004962   119.94 |
  34 | 0.004947   119.59 |
  35 | 0.004958   119.85 |
  36 | 0.004938   119.36 |
  37 | 0.004921   118.95 |
  38 | 0.004916   118.83 |
  39 | 0.004899   118.42 |
  40 | 0.004869   117.69 |
  41 | 0.004853   117.32 |
  42 | 0.004853   117.32 |
  43 | 0.004831   116.78 |
  44 | 0.004822   116.57 |
  45 |  0.00482   116.51 |
  46 |  0.00481   116.27 |
  47 | 0.004816   116.41 |
  48 | 0.004817   116.44 |
  49 | 0.004806   116.19 |
  50 | 0.004825   116.63 |
  51 | 0.004822   116.56 |
  52 | 0.004829   116.72 |
  53 | 0.004845   117.11 |
  54 |  0.00484   116.99 |
  55 | 0.004851   117.28 |
  56 | 0.004843   117.08 |
  57 | 0.004855   117.37 |
  58 | 0.004848   117.18 |
  59 | 0.004846   117.15 |
  60 |  0.00483   116.75 |
  61 | 0.004836   116.91 |
  62 | 0.004834   116.85 |
  63 | 0.004828   116.72 |
  64 | 0.004812   116.32 |
  65 | 0.004809   116.25 |
  66 | 0.004812   116.33 |
  67 | 0.004809   116.25 |
  68 | 0.004812   116.32 |
  69 | 0.004822   116.56 |
  70 | 0.004826   116.66 |
  71 | 0.004827   116.69 |
  72 | 0.004821   116.55 |
  73 | 0.004826   116.67 |
  74 | 0.004815   116.40 |
  75 | 0.004819   116.50 |
  76 | 0.004813   116.35 |
  77 | 0.004806   116.17 |
  78 | 0.004809   116.25 |
  79 | 0.004807   116.21 |
  80 | 0.004811   116.30 |
  81 | 0.004818   116.46 |
  82 | 0.004822   116.57 |
  83 | 0.004814   116.37 |
  84 | 0.004802   116.07 |
  85 | 0.004798   115.98 |
  86 | 0.004793   115.85 |
  87 | 0.004785   115.68 |
  88 | 0.004792   115.84 |
  89 | 0.004791   115.82 |
  90 | 0.004795   115.90 |
  91 | 0.004801   116.06 |
  92 | 0.004804   116.14 |
  93 | 0.004799   116.01 |
  94 | 0.004791   115.81 |
  95 | 0.004785   115.66 |
  96 | 0.004791   115.82 |
  97 | 0.004805   116.15 |
  98 | 0.004795   115.91 |
  99 | 0.004787   115.71 |
 100 | 0.004779   115.53 |
[1] "Random Forest variable coefficients"
                      %IncMSE IncNodePurity
graph5           2.720326e-04  5.604773e-02
graph6           1.635548e-03  1.925431e-01
graph7           1.298701e-05  9.230769e-03
graph8           0.000000e+00  6.938894e-20
graph9           2.190484e-03  1.608732e-01
graph10          1.305163e-03  1.439846e-01
graph11          1.645711e-03  1.585555e-01
graph12          1.638348e-03  1.833081e-01
graph13          2.503738e-03  2.647395e-01
graph14          1.536232e-03  1.548066e-01
graph15          6.128502e-03  1.500735e-01
graph16          8.768593e-05  8.586116e-02
graph17          2.683702e-03  1.317595e-01
graph18          4.966575e-04  3.521511e-02
graph19          5.340480e-04  1.657761e-01
graph20          6.142261e-04  1.944118e-01
graph21          1.147069e-03  1.675545e-01
graph22          3.096662e-04  2.854003e-02
graph23          4.141244e-03  3.251396e-01
graph24          1.080364e-04  4.262462e-02
graph25          4.026219e-04  7.203465e-02
graph26          3.162186e-04  3.738954e-02
graph27          0.000000e+00  8.673617e-21
graph28          0.000000e+00  1.734723e-20
graph29          0.000000e+00  6.938894e-20
orbit0           2.159675e-04  2.909315e-02
orbit1           9.701799e-04  1.106682e-01
orbit2           2.484400e-05  1.718463e-02
orbit3           2.165440e-06  4.087537e-03
orbit4           8.959921e-04  2.387234e-01
orbit5           1.835630e-03  1.687583e-01
orbit6           1.667879e-03  1.714225e-01
orbit7          -2.146844e-06  7.615499e-04
orbit8           4.909067e-04  4.035134e-02
orbit9           1.456187e-03  8.799579e-02
orbit10          3.413985e-05  6.150554e-02
orbit11          8.795075e-06  1.714286e-02
orbit12          3.361778e-05  2.423442e-02
orbit13          3.576113e-05  4.937142e-03
orbit14          0.000000e+00  8.673617e-21
orbit15          4.769434e-03  1.770810e-01
orbit16          2.045023e-03  1.088639e-01
orbit17          2.665524e-03  1.648214e-01
orbit18          3.885258e-03  3.142536e-01
orbit19          2.568745e-03  1.431859e-01
orbit20          2.268644e-03  1.792384e-01
orbit21          3.212381e-05  2.900476e-02
orbit22          1.150207e-03  1.829163e-01
orbit23          8.695652e-06  4.218427e-04
orbit24          1.356933e-03  4.573755e-02
orbit25          2.901531e-04  3.751471e-02
orbit26          6.555522e-04  1.718624e-01
orbit27          2.949943e-03  1.506400e-01
orbit28          2.279389e-03  1.865055e-01
orbit29          1.951699e-04  5.811828e-02
orbit30          1.605145e-04  2.427633e-02
orbit31          1.078849e-03  8.734571e-02
orbit32          8.129713e-04  3.070264e-02
orbit33         -3.846785e-06  9.005935e-03
orbit34          4.320862e-03  1.271362e-01
orbit35          4.522427e-04  1.808992e-01
orbit36          1.753633e-04  7.197907e-02
orbit37          3.757471e-06  3.639486e-02
orbit38          1.597434e-04  5.450039e-02
orbit39          2.415019e-03  1.393721e-01
orbit40          4.477860e-04  5.732364e-02
orbit41          5.357405e-05  4.319086e-02
orbit42         -5.625277e-06  3.749240e-01
orbit43          4.418913e-06  9.807692e-03
orbit44          0.000000e+00  3.469447e-20
orbit45          1.863919e-03  1.792203e-01
orbit46          6.508004e-05  2.772436e-02
orbit47          5.811517e-04  5.430896e-02
orbit48          0.000000e+00  1.615461e-19
orbit49          1.456778e-04  1.547433e-01
orbit50          0.000000e+00  2.179246e-19
orbit51          1.444109e-03  7.330284e-02
orbit52          6.317993e-04  8.110132e-02
orbit53          3.424269e-03  3.489198e-02
orbit54          1.592857e-04  2.703175e-02
orbit55          1.539971e-20  1.429201e-03
orbit56          3.460669e-03  2.623065e-01
orbit57          0.000000e+00  1.057097e-19
orbit58          0.000000e+00  0.000000e+00
orbit59          1.482293e-04  4.602473e-02
orbit60          0.000000e+00  8.333333e-03
orbit61          3.052031e-05  1.640408e-02
orbit62          4.754916e-04  2.496939e-02
orbit63          7.370371e-04  3.113097e-02
orbit64          0.000000e+00  3.220830e-03
orbit65          3.408617e-05  4.875223e-03
orbit66          0.000000e+00  1.734723e-20
orbit67          0.000000e+00  0.000000e+00
orbit68          0.000000e+00  2.807018e-03
orbit69          5.530887e-05  3.418770e-02
orbit70          0.000000e+00  8.673617e-20
orbit71          0.000000e+00  0.000000e+00
orbit72          0.000000e+00  0.000000e+00
AP               4.319654e-06  8.888889e-03
bet              1.370257e-03  4.299642e-01
ecc              5.581128e-04  5.423866e-02
eccrad           3.491508e-04  1.125528e-01
close            1.112520e-03  1.969379e-01
constraint       1.675773e-04  9.371566e-02
coreness         2.239756e-04  1.685727e-01
knn              4.465196e-03  2.195879e-01
hubscore         1.109420e-03  1.783584e-01
pagerank         1.681022e-03  3.811869e-01
trans            1.597740e-05  3.219048e-02
evcent           6.594979e-04  1.254464e-01
first            6.457366e-05  9.013329e-03
upto_second      1.599579e-03  1.324408e-01
upto_third       1.370672e-03  8.290012e-02
upto_fourth      1.044888e-03  1.416829e-01
upto_fifth       1.748566e-03  9.756094e-02
upto_sixth       6.732895e-04  5.003294e-02
second           1.397279e-03  8.622883e-02
third            3.912847e-04  1.518720e-01
fourth           2.242702e-03  3.446885e-01
fifth            3.640341e-03  3.431192e-01
sixth            8.668017e-04  2.691323e-01
ratio1           3.200732e-03  1.325216e-01
ratio2           2.037551e-03  4.700250e-01
ratio3           5.070322e-03  3.937027e-01
ratio4           5.298267e-03  4.564696e-01
ratio5           1.421995e-03  4.495064e-01
ratio6           4.028765e-03  3.175811e-01
selfinter        2.768911e-05  1.065535e-01
walktrap_vertex  8.262454e-05  1.009140e-01
bigcom1          2.497450e-05  4.135137e-02
bigcom2          0.000000e+00  0.000000e+00
bigcom3          0.000000e+00  0.000000e+00
bigcom4          1.144672e-04  2.343689e-02
bigcom6          0.000000e+00  0.000000e+00
bigcom8          0.000000e+00  0.000000e+00
bigcom9          0.000000e+00  0.000000e+00
bigcom11         0.000000e+00  8.673617e-21
bigcom13         0.000000e+00  0.000000e+00
bigcom15         0.000000e+00  0.000000e+00
bigcom16         0.000000e+00  0.000000e+00
bigcom21         1.452813e-04  1.811726e-01
bigcom22         0.000000e+00  0.000000e+00
bigcom24         0.000000e+00  0.000000e+00
bigcom26         0.000000e+00  8.673617e-21
bigcom28         0.000000e+00  0.000000e+00
bigcom30         0.000000e+00  0.000000e+00
bigcom31         0.000000e+00  3.469447e-20
bigcom32         0.000000e+00  0.000000e+00
bigcom33         0.000000e+00  3.469447e-20
bigcom34         0.000000e+00  6.938894e-20
bigcom36         0.000000e+00  0.000000e+00
bigcom37         0.000000e+00  0.000000e+00
bigcom38        -1.056735e-05  2.444575e-01
bigcom39         0.000000e+00  6.938894e-20
bigcom40         3.964391e-05  1.538084e-02
bigcom43         0.000000e+00  0.000000e+00
bigcom44         0.000000e+00  0.000000e+00
bigcom46         0.000000e+00  6.938894e-20
bigcom47         0.000000e+00  0.000000e+00
bigcom49         0.000000e+00  6.938894e-20
bigcom50         0.000000e+00  0.000000e+00
bigcom51         0.000000e+00  6.938894e-20
bigcom52         0.000000e+00  0.000000e+00
bigcom54         0.000000e+00  8.673617e-21
bigcom56         0.000000e+00  0.000000e+00
bigcom62         0.000000e+00  3.469447e-20
bigcom66         0.000000e+00  3.469447e-20
bigcom68         0.000000e+00  0.000000e+00
bigcom69         0.000000e+00  7.806256e-20
bigcom71         0.000000e+00  3.469447e-20
bigcom72         0.000000e+00  0.000000e+00
bigcom73         0.000000e+00  0.000000e+00
bigcom74         0.000000e+00  0.000000e+00
bigcom75         0.000000e+00  0.000000e+00
bigcom76         0.000000e+00  0.000000e+00
bigcom77         0.000000e+00  0.000000e+00
bigcom79         0.000000e+00  0.000000e+00
bigcom80         0.000000e+00  0.000000e+00
bigcom82         0.000000e+00  1.387779e-19
bigcom83         0.000000e+00  0.000000e+00
bigcom84         0.000000e+00  0.000000e+00
bigcom85         0.000000e+00  6.938894e-20
bigcom87         0.000000e+00  3.469447e-20
bigcom89         0.000000e+00  0.000000e+00
bigcom91         0.000000e+00  8.673617e-21
bigcom92         0.000000e+00  0.000000e+00
bigcom93         0.000000e+00  4.336809e-20
bigcom96         0.000000e+00  0.000000e+00
bigcom97         0.000000e+00  3.469447e-20
bigcom98         0.000000e+00  0.000000e+00
bigcom99         0.000000e+00  0.000000e+00
bigcom101        0.000000e+00  6.938894e-20
bigcom104        0.000000e+00  1.734723e-19
bigcom106        0.000000e+00  3.469447e-20
bigcom109        0.000000e+00  0.000000e+00
bigcom113        0.000000e+00  4.336809e-20
bigcom116       -3.584604e-05  2.074232e-01
bigcom120        0.000000e+00  0.000000e+00
bigcom123        0.000000e+00  6.938894e-20
bigcom126        0.000000e+00  8.673617e-21
bigcom127        0.000000e+00  0.000000e+00
bigcom137        0.000000e+00  3.469447e-20
bigcom139        0.000000e+00  0.000000e+00
bigcom140        0.000000e+00  0.000000e+00
bigcom143        0.000000e+00  3.469447e-20
bigcom145        0.000000e+00  6.938894e-20
bigcom146        0.000000e+00  0.000000e+00
bigcom147        0.000000e+00  0.000000e+00
bigcom149        0.000000e+00  0.000000e+00
bigcom153        0.000000e+00  0.000000e+00
bigcom154        0.000000e+00  6.938894e-20
bigcom156        0.000000e+00  0.000000e+00
bigcom157        0.000000e+00  0.000000e+00
bigcom158        0.000000e+00  6.938894e-20
bigcom160        0.000000e+00  0.000000e+00
bigcom161        0.000000e+00  0.000000e+00
bigcom162        0.000000e+00  0.000000e+00
bigcom164        0.000000e+00  0.000000e+00
bigcom166        0.000000e+00  3.469447e-20
bigcom167        0.000000e+00  6.938894e-20
bigcom171        0.000000e+00  0.000000e+00
bigcom173        0.000000e+00  8.673617e-21
bigcom175        0.000000e+00  0.000000e+00
bigcom176        0.000000e+00  0.000000e+00
bigcom177        0.000000e+00  8.673617e-20
bigcom178        0.000000e+00  0.000000e+00
bigcom180        0.000000e+00  6.938894e-20
bigcom181        0.000000e+00  0.000000e+00
bigcom184        0.000000e+00  0.000000e+00
bigcom186        0.000000e+00  8.673617e-21
bigcom187        0.000000e+00  0.000000e+00
bigcom189        0.000000e+00  3.469447e-20
bigcom194        0.000000e+00  0.000000e+00
bigcom195        0.000000e+00  6.938894e-20
bigcom196        0.000000e+00  0.000000e+00
bigcom204        0.000000e+00  0.000000e+00
bigcom205        0.000000e+00  1.734723e-20
bigcom212        0.000000e+00  0.000000e+00
bigcom214        0.000000e+00  0.000000e+00
bigcom222        0.000000e+00  6.938894e-20
bigcom223        0.000000e+00  0.000000e+00
bigcom226        0.000000e+00  0.000000e+00
bigcom227        0.000000e+00  6.938894e-20
bigcom229        0.000000e+00  0.000000e+00
bigcom233        0.000000e+00  0.000000e+00
bigcom236        0.000000e+00  3.469447e-20
bigcom237        0.000000e+00  0.000000e+00
bigcom246        0.000000e+00  0.000000e+00
bigcom248        0.000000e+00  0.000000e+00
bigcom249        0.000000e+00  6.938894e-20
bigcom250       -6.863278e-11  3.191126e-01
bigcom254        0.000000e+00  0.000000e+00
bigcom266        0.000000e+00  3.469447e-20
bigcom269        0.000000e+00  0.000000e+00
bigcom272        0.000000e+00  3.469447e-20
bigcom274        0.000000e+00  0.000000e+00
bigcom281        0.000000e+00  0.000000e+00
bigcom291        0.000000e+00  0.000000e+00
bigcom292        0.000000e+00  3.469447e-20
bigcom295        0.000000e+00  0.000000e+00
bigcom299        0.000000e+00  0.000000e+00
bigcom301        0.000000e+00  3.469447e-20
bigcom306        0.000000e+00  0.000000e+00
bigcom309        0.000000e+00  0.000000e+00
bigcom314        0.000000e+00  3.469447e-20
bigcom321        0.000000e+00  0.000000e+00
bigcom341        0.000000e+00  0.000000e+00
bigcom350        0.000000e+00  0.000000e+00
bigcom353        0.000000e+00  0.000000e+00
bigcom359        0.000000e+00  0.000000e+00
bigcom363        0.000000e+00  0.000000e+00
bigcom365        0.000000e+00  0.000000e+00
bigcom385        0.000000e+00  0.000000e+00
bigcom386        0.000000e+00  0.000000e+00
bigcom408        0.000000e+00  0.000000e+00
bigcom412        0.000000e+00  0.000000e+00
bigcom480        0.000000e+00  3.469447e-20
spin_vertex     -2.863837e-06  1.079718e-02
membership_s1   -1.085069e-06  8.529944e-03
membership_s3    0.000000e+00  0.000000e+00
membership_s4    4.310345e-06  2.711219e-02
membership_s5    3.926571e-04  2.921401e-02
membership_s6    1.610657e-05  2.246570e-02
membership_s7    1.482464e-05  8.188734e-02
membership_s8    0.000000e+00  0.000000e+00
membership_s9    0.000000e+00  0.000000e+00
membership_s11   0.000000e+00  0.000000e+00
membership_s12  -6.168642e-05  2.890281e-01
membership_s14   0.000000e+00  6.938894e-20
membership_s15  -3.178453e-06  9.971576e-02
membership_s16   0.000000e+00  0.000000e+00
membership_s17   0.000000e+00  1.040834e-19
membership_s18   0.000000e+00  8.673617e-21
membership_s20   0.000000e+00  3.469447e-20
membership_s21   0.000000e+00  1.387779e-19
membership_s22   0.000000e+00  1.734723e-19
membership_s24   0.000000e+00  0.000000e+00
membership_s25   6.024775e-05  2.930599e-01
membership_s26   0.000000e+00  0.000000e+00
membership_s27   0.000000e+00  1.733333e-02
membership_s28   0.000000e+00  3.469447e-20
membership_s30   1.716738e-05  1.710534e-05
membership_s31   0.000000e+00  0.000000e+00
membership_s32   2.115168e-05  5.932595e-02
membership_s33   0.000000e+00  0.000000e+00
membership_s36   2.917274e-04  6.167066e-02
membership_s37   0.000000e+00  2.500000e-03
V1               3.934391e-04  3.987035e-01
V2               1.479510e-03  6.407744e-01
pdi              5.631324e-06  6.260870e-03
adhesion         4.204256e-03  4.404005e-01
cohesion         3.978365e-03  3.312474e-01
inner            2.492301e-03  5.228262e-01
outer            1.042011e-03  4.358709e-01
ioratio          2.501199e-03  4.913500e-01
comsize          2.772837e-03  9.865301e-01
[1] "Dataset: low_TnotC Model GLM, run: 7 of 10 2015-06-18 12:08:27"
[1] "glmnet variable coefficients"
                         [,1]          [,2]
(Intercept)     -5.479516e+00 -5.479014e+00
graph0          -2.354060e-40 -2.617634e-05
graph1          -4.213346e-43 -4.652039e-08
graph2           6.339331e-40  7.125735e-05
graph3          -1.625043e-44 -1.768257e-09
graph4          -3.782461e-46 -4.183365e-11
graph5          -2.400980e-41 -2.677758e-06
graph6          -6.112012e-44 -6.544754e-09
graph7          -1.039053e-41 -1.157189e-06
graph8          -2.121039e-39 -2.381234e-04
graph9          -2.238214e-46 -2.390315e-11
graph10         -1.596104e-47 -1.764829e-12
graph11         -5.297602e-49 -5.856850e-14
graph12         -1.392026e-45 -1.542584e-10
graph13         -1.543844e-45 -1.502596e-10
graph14         -7.099194e-47 -7.800244e-12
graph15         -1.099254e-42 -1.219942e-07
graph16         -5.651262e-45 -6.246482e-10
graph17          1.688207e-45  2.006630e-10
graph18          3.072171e-43  3.472016e-08
graph19         -7.710708e-44 -8.556762e-09
graph20         -8.613744e-43 -9.620200e-08
graph21         -1.140858e-42 -1.270492e-07
graph22         -2.679492e-43 -2.985403e-08
graph23         -6.611113e-44 -6.820035e-09
graph24         -7.301461e-43 -8.105711e-08
graph25         -1.796736e-41 -2.006191e-06
graph26         -8.854180e-42 -9.896578e-07
graph27         -7.035573e-41 -7.888083e-06
graph28         -7.521693e-41 -8.410336e-06
graph29         -3.437117e-39 -3.840723e-04
orbit0          -2.354060e-40 -2.617558e-05
orbit1          -4.201007e-43 -4.638066e-08
orbit2          -1.002611e-40 -1.112803e-05
orbit3           6.339331e-40  7.125852e-05
orbit4          -1.471248e-44 -1.591412e-09
orbit5          -3.116847e-43 -3.455788e-08
orbit6          -3.782427e-46 -4.183110e-11
orbit7          -2.527963e-40 -2.825339e-05
orbit8          -2.400980e-41 -2.677693e-06
orbit9          -2.193263e-43 -2.417945e-08
orbit10          6.232114e-43  7.037157e-08
orbit11          8.713945e-40  9.805680e-05
orbit12         -1.182370e-41 -1.317948e-06
orbit13          4.064933e-39  4.564689e-04
orbit14         -2.121039e-39 -2.381229e-04
orbit15         -2.428034e-46 -2.588070e-11
orbit16         -8.148826e-45 -8.906041e-10
orbit17         -1.158220e-45 -1.234135e-10
orbit18         -9.101784e-47 -1.000376e-11
orbit19         -1.589916e-47 -1.757922e-12
orbit20         -2.883784e-46 -3.197253e-11
orbit21         -4.611069e-43 -5.139304e-08
orbit22         -5.297602e-49 -5.856499e-14
orbit23         -8.912379e-40 -9.984386e-05
orbit24         -1.945478e-45 -2.158150e-10
orbit25         -6.290370e-46 -6.843459e-11
orbit26          1.507530e-42  1.697507e-07
orbit27         -1.298079e-44 -1.418072e-09
orbit28         -1.216779e-43 -1.340732e-08
orbit29          3.722619e-44  4.204745e-09
orbit30         -1.794630e-42 -2.010244e-07
orbit31         -1.310886e-46 -1.452060e-11
orbit32          8.255687e-46  9.307402e-11
orbit33          7.729907e-40  8.717440e-05
orbit34         -1.099254e-42 -1.219894e-07
orbit35         -3.920018e-45 -4.275965e-10
orbit36         -4.515484e-43 -5.038097e-08
orbit37         -2.084237e-44 -2.318852e-09
orbit38         -1.737834e-41 -1.941097e-06
orbit39         -8.463063e-45 -9.283925e-10
orbit40          1.186375e-44  1.342027e-09
orbit41          4.817880e-42  5.413271e-07
orbit42          6.884651e-39  7.735637e-04
orbit43          3.072652e-43  3.472521e-08
orbit44         -2.565946e-39 -2.880376e-04
orbit45         -7.774849e-44 -8.608010e-09
orbit46         -3.709608e-43 -4.145411e-08
orbit47          9.804491e-42  1.111322e-06
orbit48         -8.319370e-43 -9.372944e-08
orbit49         -8.645562e-43 -9.655451e-08
orbit50         -4.899500e-41 -5.475258e-06
orbit51         -2.358861e-42 -2.628020e-07
orbit52         -7.446981e-43 -8.279750e-08
orbit53         -2.362741e-41 -2.632549e-06
orbit54         -2.680580e-43 -2.986563e-08
orbit55          9.379620e-39  1.053098e-03
orbit56         -2.264792e-44 -1.923448e-09
orbit57         -3.346716e-42 -3.747798e-07
orbit58         -2.371097e-39 -2.659314e-04
orbit59         -8.784641e-43 -9.764528e-08
orbit60          1.833148e-41  2.063006e-06
orbit61          1.978448e-38  2.221908e-03
orbit62         -2.218572e-41 -2.477338e-06
orbit63         -7.817837e-41 -8.723512e-06
orbit64         -5.896917e-42 -6.563178e-07
orbit65         -9.936261e-42 -1.110414e-06
orbit66         -3.318187e-41 -3.711391e-06
orbit67         -2.962250e-39 -3.333411e-04
orbit68         -8.036813e-41 -9.012974e-06
orbit69          8.013274e-38  9.003201e-03
orbit70         -7.512531e-41 -8.399127e-06
orbit71         -2.026365e-39 -2.280556e-04
orbit72         -3.437117e-39 -3.840644e-04
AP              -4.330908e-39 -4.863786e-04
bet             -9.433650e-44 -1.055168e-08
ecc             -6.507790e-40 -7.369067e-05
eccrad          -3.904674e-39 -4.421422e-04
close            8.451544e-40  1.133103e-04
constraint       1.867782e-39  2.087546e-04
coreness        -1.247306e-40 -1.378140e-05
knn             -2.725727e-43 -2.988280e-08
hubscore        -4.512162e-38 -4.954654e-03
pagerank        -1.153422e-38 -1.296062e-03
trans           -2.920937e-39 -3.283033e-04
evcent          -4.537337e-38 -4.984104e-03
first           -2.354060e-40 -2.617448e-05
upto_second     -3.861224e-43 -4.257397e-08
upto_third       3.078903e-44  3.666620e-09
upto_fourth      6.909082e-46  2.025410e-10
upto_fifth       4.027574e-43  4.531277e-08
upto_sixth       7.271720e-43  8.166750e-08
second          -3.854399e-43 -4.249780e-08
third            7.856712e-44  9.068849e-09
fourth          -6.638776e-44 -7.728405e-09
fifth            9.714721e-44  1.072345e-08
sixth           -4.982249e-43 -5.608358e-08
ratio1          -2.368243e-43 -2.589406e-08
ratio2           4.102998e-42  4.587949e-07
ratio3          -3.536877e-42 -3.990018e-07
ratio4          -9.318762e-42 -1.045795e-06
ratio5          -1.975449e-40 -2.216489e-05
ratio6          -3.901310e-43 -4.394464e-08
selfinter       -7.789098e-40 -8.763625e-05
walktrap_vertex -3.549490e-40 -3.912334e-05
bigcom1          5.561477e-39  6.251933e-04
bigcom2         -4.200676e-39 -4.718543e-04
bigcom3         -4.269651e-39 -4.798236e-04
bigcom4         -1.616941e-39 -1.809866e-04
bigcom6         -4.197319e-39 -4.718564e-04
bigcom8         -4.262030e-39 -4.783664e-04
bigcom9         -4.214157e-39 -4.733336e-04
bigcom11        -4.202693e-39 -4.720192e-04
bigcom13        -4.207406e-39 -4.723012e-04
bigcom15        -4.209429e-39 -4.726716e-04
bigcom16        -4.198661e-39 -4.731880e-04
bigcom21         1.889368e-38  2.123678e-03
bigcom22        -4.253746e-39 -4.777130e-04
bigcom24        -4.198661e-39 -4.718531e-04
bigcom26        -4.214833e-39 -4.736645e-04
bigcom28        -4.262721e-39 -4.783153e-04
bigcom30        -4.224325e-39 -4.741799e-04
bigcom31        -4.197319e-39 -4.713259e-04
bigcom32        -4.204038e-39 -4.730342e-04
bigcom33        -4.197990e-39 -4.715372e-04
bigcom34        -4.198661e-39 -4.719785e-04
bigcom36        -4.200676e-39 -4.719192e-04
bigcom37        -4.197990e-39 -4.718557e-04
bigcom38         7.365709e-38  8.277153e-03
bigcom39        -4.204038e-39 -4.728218e-04
bigcom40        -1.332895e-39 -1.493092e-04
bigcom43        -4.200004e-39 -4.717890e-04
bigcom44         9.567148e-39  1.076104e-03
bigcom46        -4.202693e-39 -4.722362e-04
bigcom47        -4.199333e-39 -4.722361e-04
bigcom49        -4.201348e-39 -4.726041e-04
bigcom50        -4.201348e-39 -4.724231e-04
bigcom51        -4.197990e-39 -4.713861e-04
bigcom52        -4.197990e-39 -4.718881e-04
bigcom54        -4.198661e-39 -4.720574e-04
bigcom56        -4.198661e-39 -4.717191e-04
bigcom62        -4.197990e-39 -4.719224e-04
bigcom66        -4.199333e-39 -4.721957e-04
bigcom68        -4.198661e-39 -4.721927e-04
bigcom69        -4.201348e-39 -4.719936e-04
bigcom71        -4.206058e-39 -4.722263e-04
bigcom72        -4.199333e-39 -4.723634e-04
bigcom73        -4.198661e-39 -4.715251e-04
bigcom74        -4.200004e-39 -4.716116e-04
bigcom75        -4.196648e-39 -4.719922e-04
bigcom76        -4.198661e-39 -4.714971e-04
bigcom77        -4.198661e-39 -4.719666e-04
bigcom79        -4.198661e-39 -4.719936e-04
bigcom80        -4.198661e-39 -4.723904e-04
bigcom82        -4.199333e-39 -4.722407e-04
bigcom83        -4.197990e-39 -4.719593e-04
bigcom84        -4.197990e-39 -4.709069e-04
bigcom85        -4.200676e-39 -4.724953e-04
bigcom87        -4.200004e-39 -4.721797e-04
bigcom89        -4.198661e-39 -4.715316e-04
bigcom91        -4.197319e-39 -4.718453e-04
bigcom92        -4.204038e-39 -4.726580e-04
bigcom93        -4.197990e-39 -4.729666e-04
bigcom96        -4.197319e-39 -4.718856e-04
bigcom97        -4.200676e-39 -4.724319e-04
bigcom98        -4.199333e-39 -4.722869e-04
bigcom99        -4.199333e-39 -4.721883e-04
bigcom101       -4.201348e-39 -4.718175e-04
bigcom104       -4.202020e-39 -4.718518e-04
bigcom106       -4.199333e-39 -4.721117e-04
bigcom109       -4.198661e-39 -4.713625e-04
bigcom113       -4.200676e-39 -4.724071e-04
bigcom116        8.013274e-38  9.004384e-03
bigcom120       -4.197990e-39 -4.718781e-04
bigcom123       -4.198661e-39 -4.712275e-04
bigcom126       -4.197990e-39 -4.718963e-04
bigcom127       -4.197319e-39 -4.716719e-04
bigcom137       -4.199333e-39 -4.722237e-04
bigcom139       -4.197990e-39 -4.722192e-04
bigcom140       -4.198661e-39 -4.714599e-04
bigcom143       -4.199333e-39 -4.724265e-04
bigcom145       -4.197319e-39 -4.717036e-04
bigcom146       -4.199333e-39 -4.709680e-04
bigcom147       -4.198661e-39 -4.713303e-04
bigcom149       -4.196648e-39 -4.721770e-04
bigcom153       -4.200676e-39 -4.720257e-04
bigcom154       -4.204038e-39 -4.727084e-04
bigcom156       -4.197990e-39 -4.719192e-04
bigcom157       -4.197990e-39 -4.797665e-04
bigcom158       -4.197990e-39 -4.719215e-04
bigcom160       -4.199333e-39 -4.716533e-04
bigcom161       -4.197319e-39 -4.720607e-04
bigcom162       -4.197319e-39 -4.723585e-04
bigcom164       -4.198661e-39 -4.719017e-04
bigcom166       -4.201348e-39 -4.723862e-04
bigcom167       -4.201348e-39 -4.723166e-04
bigcom171       -4.196648e-39 -4.719540e-04
bigcom173       -4.199333e-39 -4.720612e-04
bigcom175       -4.197990e-39 -4.711477e-04
bigcom176       -4.198661e-39 -4.717310e-04
bigcom177       -4.197990e-39 -4.724728e-04
bigcom178       -4.199333e-39 -4.724060e-04
bigcom180       -4.197990e-39 -4.725837e-04
bigcom181       -4.200004e-39 -4.716672e-04
bigcom184       -4.197990e-39 -4.702719e-04
bigcom186       -4.197319e-39 -4.732572e-04
bigcom187       -4.197990e-39 -4.721677e-04
bigcom189       -4.200004e-39 -4.719676e-04
bigcom194       -4.199333e-39 -4.721938e-04
bigcom195       -4.198661e-39 -4.719039e-04
bigcom196       -4.197319e-39 -4.726060e-04
bigcom204       -4.202020e-39 -4.714676e-04
bigcom205       -4.198661e-39 -4.724843e-04
bigcom212       -4.198661e-39 -4.718436e-04
bigcom214       -4.200004e-39 -4.720697e-04
bigcom222       -4.197990e-39 -4.720060e-04
bigcom223        0.000000e+00  0.000000e+00
bigcom226        0.000000e+00  0.000000e+00
bigcom227       -4.197319e-39 -4.716295e-04
bigcom229       -4.198661e-39 -4.721832e-04
bigcom233       -4.196648e-39 -4.721070e-04
bigcom236       -4.198661e-39 -4.721723e-04
bigcom237       -4.196648e-39 -4.716832e-04
bigcom246       -4.199333e-39 -4.717713e-04
bigcom248       -4.200676e-39 -4.732587e-04
bigcom249       -4.196648e-39 -4.720981e-04
bigcom250        3.326638e-37  3.737920e-02
bigcom254       -4.199333e-39 -4.726684e-04
bigcom266       -4.197319e-39 -4.717007e-04
bigcom269       -4.201348e-39 -4.726090e-04
bigcom272       -4.198661e-39 -4.717499e-04
bigcom274       -4.206058e-39 -4.710935e-04
bigcom281       -4.197319e-39 -4.723485e-04
bigcom291       -4.196648e-39 -4.717054e-04
bigcom292       -4.197319e-39 -4.717455e-04
bigcom295        0.000000e+00  0.000000e+00
bigcom299       -4.197990e-39 -4.717327e-04
bigcom301       -4.199333e-39 -4.717024e-04
bigcom306       -4.197990e-39 -4.717128e-04
bigcom309       -4.200004e-39 -4.720033e-04
bigcom314       -4.197319e-39 -4.711895e-04
bigcom321       -4.202020e-39 -4.720113e-04
bigcom341       -4.197990e-39 -4.703792e-04
bigcom350       -4.197319e-39 -4.774247e-04
bigcom353       -4.197990e-39 -4.719428e-04
bigcom359       -4.197990e-39 -4.735264e-04
bigcom363       -4.197990e-39 -4.718963e-04
bigcom365       -4.197319e-39 -4.717906e-04
bigcom385       -4.197990e-39 -4.716596e-04
bigcom386       -4.196648e-39 -4.807641e-04
bigcom408       -4.200676e-39 -4.715896e-04
bigcom412       -4.199333e-39 -4.713822e-04
bigcom480       -4.199333e-39 -4.720589e-04
spin_vertex      4.154734e-39  4.654018e-04
membership_s1    4.097630e-41  4.266395e-06
membership_s3   -4.207406e-39 -4.727658e-04
membership_s4   -1.479831e-39 -1.661300e-04
membership_s5    2.422858e-40  2.749550e-05
membership_s6   -3.609934e-40 -3.996010e-05
membership_s7    4.934167e-39  5.541395e-04
membership_s8   -4.203365e-39 -4.726414e-04
membership_s9   -4.205385e-39 -4.728397e-04
membership_s11  -4.201348e-39 -4.723776e-04
membership_s12   1.222229e-37  1.373357e-02
membership_s14  -4.200004e-39 -4.718828e-04
membership_s15   4.673376e-39  5.249418e-04
membership_s16  -4.202020e-39 -4.720223e-04
membership_s17  -4.202020e-39 -4.720051e-04
membership_s18  -4.225684e-39 -4.744308e-04
membership_s20  -4.199333e-39 -4.723759e-04
membership_s21  -4.288476e-39 -4.823154e-04
membership_s22  -4.208754e-39 -4.735006e-04
membership_s24  -4.210104e-39 -4.731994e-04
membership_s25   1.222229e-37  1.373420e-02
membership_s26  -4.207406e-39 -4.723229e-04
membership_s27  -1.690418e-39 -1.899427e-04
membership_s28  -4.205385e-39 -4.727214e-04
membership_s30  -1.826332e-39 -2.051321e-04
membership_s31  -4.449030e-39 -5.000855e-04
membership_s32  -1.541788e-39 -1.734384e-04
membership_s33  -4.200004e-39 -4.720739e-04
membership_s36   3.715653e-39  4.172752e-04
membership_s37  -4.242065e-39 -4.766844e-04
V1               7.616494e-40  8.417330e-05
V2               6.033353e-39  6.770222e-04
pdi             -1.805627e-35 -2.027448e+00
adhesion         8.215353e-45  9.376535e-10
cohesion        -1.668849e-44 -1.904249e-09
inner           -4.344162e-44 -4.889089e-09
outer            1.134926e-44  1.257912e-09
ioratio          2.125014e-39  2.380941e-04
comsize         -2.087512e-44 -2.427567e-09
[1] "Dataset: low_TnotC Model GBM, run: 8 of 10 2015-06-18 12:08:28"
Iter   TrainDeviance   ValidDeviance   StepSize   Improve
     1        0.0602            -nan     0.0100   -0.0000
     2        0.0591            -nan     0.0100   -0.0000
     3        0.0578            -nan     0.0100   -0.0000
     4        0.0568            -nan     0.0100   -0.0000
     5        0.0554            -nan     0.0100   -0.0000
     6        0.0543            -nan     0.0100   -0.0000
     7        0.0529            -nan     0.0100   -0.0001
     8        0.0523            -nan     0.0100   -0.0000
     9        0.0513            -nan     0.0100   -0.0000
    10        0.0507            -nan     0.0100   -0.0000
    20        0.0446            -nan     0.0100   -0.0000
    40        0.0373            -nan     0.0100   -0.0000
    44        0.0358            -nan     0.0100   -0.0000

[1] "GBM variable coefficients"
                            var    rel.inf
V1                           V1 8.35363356
ratio5                   ratio5 7.23176292
ratio2                   ratio2 6.09947141
outer                     outer 5.00681476
knn                         knn 4.93310324
comsize                 comsize 4.28254897
orbit18                 orbit18 3.81919901
V2                           V2 3.28550587
fourth                   fourth 2.93834320
bet                         bet 2.57864881
pagerank               pagerank 2.45597939
orbit15                 orbit15 2.34478669
ratio3                   ratio3 2.05266005
coreness               coreness 1.91085595
orbit30                 orbit30 1.83003360
ioratio                 ioratio 1.61716232
graph10                 graph10 1.57376106
graph23                 graph23 1.45282588
graph6                   graph6 1.30713962
graph13                 graph13 1.21566469
graph9                   graph9 1.21495117
inner                     inner 1.20596232
orbit39                 orbit39 1.19246067
orbit26                 orbit26 1.17325563
cohesion               cohesion 1.13488389
ratio4                   ratio4 1.11226837
orbit51                 orbit51 1.10645161
ratio6                   ratio6 1.08308006
graph3                   graph3 0.99879537
adhesion               adhesion 0.97216184
orbit36                 orbit36 0.95230747
orbit17                 orbit17 0.91777668
orbit16                 orbit16 0.91214193
graph15                 graph15 0.88749657
orbit5                   orbit5 0.88712157
graph19                 graph19 0.80572565
orbit20                 orbit20 0.77740887
graph14                 graph14 0.75685150
upto_sixth           upto_sixth 0.75091117
hubscore               hubscore 0.75014846
orbit27                 orbit27 0.70199960
graph12                 graph12 0.68846002
orbit48                 orbit48 0.64705557
graph1                   graph1 0.63537153
orbit31                 orbit31 0.59513779
membership_s5     membership_s5 0.58076372
orbit32                 orbit32 0.55534901
graph20                 graph20 0.49745557
orbit53                 orbit53 0.49541808
graph25                 graph25 0.49466767
membership_s36   membership_s36 0.45608843
orbit52                 orbit52 0.44726734
orbit13                 orbit13 0.40760785
orbit1                   orbit1 0.40467421
orbit28                 orbit28 0.36273339
orbit35                 orbit35 0.34618562
orbit45                 orbit45 0.32586972
spin_vertex         spin_vertex 0.29991980
graph4                   graph4 0.29082473
orbit25                 orbit25 0.28970654
graph21                 graph21 0.28310856
upto_fourth         upto_fourth 0.27051583
orbit11                 orbit11 0.26636718
ratio1                   ratio1 0.26548483
graph16                 graph16 0.25749122
orbit61                 orbit61 0.20074737
graph11                 graph11 0.19629934
membership_s30   membership_s30 0.19149344
orbit37                 orbit37 0.18809651
graph26                 graph26 0.18180328
orbit21                 orbit21 0.17772753
orbit62                 orbit62 0.17197509
graph17                 graph17 0.16866655
orbit63                 orbit63 0.16346037
walktrap_vertex walktrap_vertex 0.15009070
membership_s32   membership_s32 0.13207842
fifth                     fifth 0.13082737
sixth                     sixth 0.12448323
orbit19                 orbit19 0.11062974
bigcom116             bigcom116 0.10485294
constraint           constraint 0.10311125
graph27                 graph27 0.10090598
bigcom40               bigcom40 0.09846858
orbit49                 orbit49 0.07685543
AP                           AP 0.07511941
close                     close 0.07220187
orbit10                 orbit10 0.06846920
graph28                 graph28 0.06390761
orbit24                 orbit24 0.05000814
graph5                   graph5 0.04455004
orbit56                 orbit56 0.03845561
upto_second         upto_second 0.03483647
bigcom1                 bigcom1 0.03229294
graph0                   graph0 0.00000000
graph2                   graph2 0.00000000
graph7                   graph7 0.00000000
graph8                   graph8 0.00000000
graph18                 graph18 0.00000000
graph22                 graph22 0.00000000
graph24                 graph24 0.00000000
graph29                 graph29 0.00000000
orbit0                   orbit0 0.00000000
orbit2                   orbit2 0.00000000
orbit3                   orbit3 0.00000000
orbit4                   orbit4 0.00000000
orbit6                   orbit6 0.00000000
orbit7                   orbit7 0.00000000
orbit8                   orbit8 0.00000000
orbit9                   orbit9 0.00000000
orbit12                 orbit12 0.00000000
orbit14                 orbit14 0.00000000
orbit22                 orbit22 0.00000000
orbit23                 orbit23 0.00000000
orbit29                 orbit29 0.00000000
orbit33                 orbit33 0.00000000
orbit34                 orbit34 0.00000000
orbit38                 orbit38 0.00000000
orbit40                 orbit40 0.00000000
orbit41                 orbit41 0.00000000
orbit42                 orbit42 0.00000000
orbit43                 orbit43 0.00000000
orbit44                 orbit44 0.00000000
orbit46                 orbit46 0.00000000
orbit47                 orbit47 0.00000000
orbit50                 orbit50 0.00000000
orbit54                 orbit54 0.00000000
orbit55                 orbit55 0.00000000
orbit57                 orbit57 0.00000000
orbit58                 orbit58 0.00000000
orbit59                 orbit59 0.00000000
orbit60                 orbit60 0.00000000
orbit64                 orbit64 0.00000000
orbit65                 orbit65 0.00000000
orbit66                 orbit66 0.00000000
orbit67                 orbit67 0.00000000
orbit68                 orbit68 0.00000000
orbit69                 orbit69 0.00000000
orbit70                 orbit70 0.00000000
orbit71                 orbit71 0.00000000
orbit72                 orbit72 0.00000000
ecc                         ecc 0.00000000
eccrad                   eccrad 0.00000000
trans                     trans 0.00000000
evcent                   evcent 0.00000000
first                     first 0.00000000
upto_third           upto_third 0.00000000
upto_fifth           upto_fifth 0.00000000
second                   second 0.00000000
third                     third 0.00000000
selfinter             selfinter 0.00000000
bigcom2                 bigcom2 0.00000000
bigcom3                 bigcom3 0.00000000
bigcom4                 bigcom4 0.00000000
bigcom6                 bigcom6 0.00000000
bigcom8                 bigcom8 0.00000000
bigcom9                 bigcom9 0.00000000
bigcom11               bigcom11 0.00000000
bigcom13               bigcom13 0.00000000
bigcom15               bigcom15 0.00000000
bigcom16               bigcom16 0.00000000
bigcom21               bigcom21 0.00000000
bigcom22               bigcom22 0.00000000
bigcom24               bigcom24 0.00000000
bigcom26               bigcom26 0.00000000
bigcom28               bigcom28 0.00000000
bigcom30               bigcom30 0.00000000
bigcom31               bigcom31 0.00000000
bigcom32               bigcom32 0.00000000
bigcom33               bigcom33 0.00000000
bigcom34               bigcom34 0.00000000
bigcom36               bigcom36 0.00000000
bigcom37               bigcom37 0.00000000
bigcom38               bigcom38 0.00000000
bigcom39               bigcom39 0.00000000
bigcom43               bigcom43 0.00000000
bigcom44               bigcom44 0.00000000
bigcom46               bigcom46 0.00000000
bigcom47               bigcom47 0.00000000
bigcom49               bigcom49 0.00000000
bigcom50               bigcom50 0.00000000
bigcom51               bigcom51 0.00000000
bigcom52               bigcom52 0.00000000
bigcom54               bigcom54 0.00000000
bigcom56               bigcom56 0.00000000
bigcom62               bigcom62 0.00000000
bigcom66               bigcom66 0.00000000
bigcom68               bigcom68 0.00000000
bigcom69               bigcom69 0.00000000
bigcom71               bigcom71 0.00000000
bigcom72               bigcom72 0.00000000
bigcom73               bigcom73 0.00000000
bigcom74               bigcom74 0.00000000
bigcom75               bigcom75 0.00000000
bigcom76               bigcom76 0.00000000
bigcom77               bigcom77 0.00000000
bigcom79               bigcom79 0.00000000
bigcom80               bigcom80 0.00000000
bigcom82               bigcom82 0.00000000
bigcom83               bigcom83 0.00000000
bigcom84               bigcom84 0.00000000
bigcom85               bigcom85 0.00000000
bigcom87               bigcom87 0.00000000
bigcom89               bigcom89 0.00000000
bigcom91               bigcom91 0.00000000
bigcom92               bigcom92 0.00000000
bigcom93               bigcom93 0.00000000
bigcom96               bigcom96 0.00000000
bigcom97               bigcom97 0.00000000
bigcom98               bigcom98 0.00000000
bigcom99               bigcom99 0.00000000
bigcom101             bigcom101 0.00000000
bigcom104             bigcom104 0.00000000
bigcom106             bigcom106 0.00000000
bigcom109             bigcom109 0.00000000
bigcom113             bigcom113 0.00000000
bigcom120             bigcom120 0.00000000
bigcom123             bigcom123 0.00000000
bigcom126             bigcom126 0.00000000
bigcom127             bigcom127 0.00000000
bigcom137             bigcom137 0.00000000
bigcom139             bigcom139 0.00000000
bigcom140             bigcom140 0.00000000
bigcom143             bigcom143 0.00000000
bigcom145             bigcom145 0.00000000
bigcom146             bigcom146 0.00000000
bigcom147             bigcom147 0.00000000
bigcom149             bigcom149 0.00000000
bigcom153             bigcom153 0.00000000
bigcom154             bigcom154 0.00000000
bigcom156             bigcom156 0.00000000
bigcom157             bigcom157 0.00000000
bigcom158             bigcom158 0.00000000
bigcom160             bigcom160 0.00000000
bigcom161             bigcom161 0.00000000
bigcom162             bigcom162 0.00000000
bigcom164             bigcom164 0.00000000
bigcom166             bigcom166 0.00000000
bigcom167             bigcom167 0.00000000
bigcom171             bigcom171 0.00000000
bigcom173             bigcom173 0.00000000
bigcom175             bigcom175 0.00000000
bigcom176             bigcom176 0.00000000
bigcom177             bigcom177 0.00000000
bigcom178             bigcom178 0.00000000
bigcom180             bigcom180 0.00000000
bigcom181             bigcom181 0.00000000
bigcom184             bigcom184 0.00000000
bigcom186             bigcom186 0.00000000
bigcom187             bigcom187 0.00000000
bigcom189             bigcom189 0.00000000
bigcom194             bigcom194 0.00000000
bigcom195             bigcom195 0.00000000
bigcom196             bigcom196 0.00000000
bigcom204             bigcom204 0.00000000
bigcom205             bigcom205 0.00000000
bigcom212             bigcom212 0.00000000
bigcom214             bigcom214 0.00000000
bigcom222             bigcom222 0.00000000
bigcom223             bigcom223 0.00000000
bigcom226             bigcom226 0.00000000
bigcom227             bigcom227 0.00000000
bigcom229             bigcom229 0.00000000
bigcom233             bigcom233 0.00000000
bigcom236             bigcom236 0.00000000
bigcom237             bigcom237 0.00000000
bigcom246             bigcom246 0.00000000
bigcom248             bigcom248 0.00000000
bigcom249             bigcom249 0.00000000
bigcom250             bigcom250 0.00000000
bigcom254             bigcom254 0.00000000
bigcom266             bigcom266 0.00000000
bigcom269             bigcom269 0.00000000
bigcom272             bigcom272 0.00000000
bigcom274             bigcom274 0.00000000
bigcom281             bigcom281 0.00000000
bigcom291             bigcom291 0.00000000
bigcom292             bigcom292 0.00000000
bigcom295             bigcom295 0.00000000
bigcom299             bigcom299 0.00000000
bigcom301             bigcom301 0.00000000
bigcom306             bigcom306 0.00000000
bigcom309             bigcom309 0.00000000
bigcom314             bigcom314 0.00000000
bigcom321             bigcom321 0.00000000
bigcom341             bigcom341 0.00000000
bigcom350             bigcom350 0.00000000
bigcom353             bigcom353 0.00000000
bigcom359             bigcom359 0.00000000
bigcom363             bigcom363 0.00000000
bigcom365             bigcom365 0.00000000
bigcom385             bigcom385 0.00000000
bigcom386             bigcom386 0.00000000
bigcom408             bigcom408 0.00000000
bigcom412             bigcom412 0.00000000
bigcom480             bigcom480 0.00000000
membership_s1     membership_s1 0.00000000
membership_s3     membership_s3 0.00000000
membership_s4     membership_s4 0.00000000
membership_s6     membership_s6 0.00000000
membership_s7     membership_s7 0.00000000
membership_s8     membership_s8 0.00000000
membership_s9     membership_s9 0.00000000
membership_s11   membership_s11 0.00000000
membership_s12   membership_s12 0.00000000
membership_s14   membership_s14 0.00000000
membership_s15   membership_s15 0.00000000
membership_s16   membership_s16 0.00000000
membership_s17   membership_s17 0.00000000
membership_s18   membership_s18 0.00000000
membership_s20   membership_s20 0.00000000
membership_s21   membership_s21 0.00000000
membership_s22   membership_s22 0.00000000
membership_s24   membership_s24 0.00000000
membership_s25   membership_s25 0.00000000
membership_s26   membership_s26 0.00000000
membership_s27   membership_s27 0.00000000
membership_s28   membership_s28 0.00000000
membership_s31   membership_s31 0.00000000
membership_s33   membership_s33 0.00000000
membership_s37   membership_s37 0.00000000
pdi                         pdi 0.00000000
[1] "Dataset: low_TnotC Model RF, run: 8 of 10 2015-06-18 12:08:50"
     |      Out-of-bag   |
Tree |      MSE  %Var(y) |
   1 | 0.008684   180.98 |
   2 | 0.007875   164.13 |
   3 | 0.007541   157.16 |
   4 | 0.008124   169.31 |
   5 | 0.007382   153.84 |
   6 | 0.007342   153.01 |
   7 | 0.007081   147.58 |
   8 | 0.006876   143.29 |
   9 | 0.006787   141.44 |
  10 | 0.006462   134.67 |
  11 | 0.006234   129.93 |
  12 | 0.006212   129.45 |
  13 | 0.006372   132.80 |
  14 | 0.006143   128.02 |
  15 | 0.006081   126.72 |
  16 | 0.006056   126.22 |
  17 | 0.006017   125.41 |
  18 | 0.005934   123.66 |
  19 | 0.005947   123.95 |
  20 |  0.00593   123.58 |
  21 | 0.005885   122.65 |
  22 | 0.005775   120.36 |
  23 | 0.005758   119.99 |
  24 | 0.005745   119.72 |
  25 | 0.005734   119.50 |
  26 | 0.005752   119.87 |
  27 | 0.005733   119.47 |
  28 | 0.005717   119.16 |
  29 | 0.005658   117.91 |
  30 | 0.005649   117.73 |
  31 | 0.005637   117.48 |
  32 | 0.005608   116.88 |
  33 | 0.005586   116.42 |
  34 | 0.005595   116.60 |
  35 | 0.005592   116.54 |
  36 | 0.005579   116.26 |
  37 | 0.005555   115.77 |
  38 | 0.005562   115.92 |
  39 |  0.00557   116.08 |
  40 | 0.005557   115.81 |
  41 | 0.005549   115.64 |
  42 | 0.005551   115.69 |
  43 | 0.005561   115.89 |
  44 | 0.005538   115.42 |
  45 | 0.005527   115.18 |
  46 | 0.005536   115.37 |
  47 |  0.00553   115.25 |
  48 | 0.005521   115.06 |
  49 | 0.005512   114.88 |
  50 | 0.005514   114.92 |
  51 | 0.005507   114.76 |
  52 | 0.005498   114.59 |
  53 | 0.005499   114.61 |
  54 | 0.005495   114.52 |
  55 |  0.00548   114.22 |
  56 | 0.005495   114.52 |
  57 | 0.005478   114.15 |
  58 | 0.005478   114.16 |
  59 | 0.005489   114.40 |
  60 | 0.005479   114.20 |
  61 | 0.005481   114.23 |
  62 |  0.00547   113.99 |
  63 | 0.005468   113.96 |
  64 | 0.005477   114.15 |
  65 | 0.005477   114.15 |
  66 | 0.005474   114.09 |
  67 | 0.005486   114.32 |
  68 | 0.005475   114.09 |
  69 | 0.005484   114.28 |
  70 | 0.005492   114.45 |
  71 | 0.005512   114.87 |
  72 | 0.005511   114.86 |
  73 | 0.005517   114.97 |
  74 | 0.005516   114.96 |
  75 | 0.005519   115.02 |
  76 |  0.00551   114.84 |
  77 |  0.00551   114.83 |
  78 | 0.005517   114.97 |
  79 | 0.005513   114.90 |
  80 | 0.005502   114.65 |
  81 |   0.0055   114.63 |
  82 | 0.005489   114.38 |
  83 | 0.005482   114.25 |
  84 | 0.005467   113.93 |
  85 | 0.005461   113.81 |
  86 | 0.005456   113.70 |
  87 | 0.005454   113.67 |
  88 | 0.005458   113.75 |
  89 | 0.005471   114.01 |
  90 | 0.005464   113.88 |
  91 |  0.00546   113.79 |
  92 | 0.005468   113.96 |
  93 | 0.005462   113.83 |
  94 | 0.005459   113.77 |
  95 | 0.005449   113.57 |
  96 | 0.005441   113.40 |
  97 | 0.005445   113.48 |
  98 | 0.005445   113.48 |
  99 | 0.005445   113.49 |
 100 | 0.005457   113.72 |
[1] "Random Forest variable coefficients"
                      %IncMSE IncNodePurity
graph5           2.261988e-04  1.814818e-01
graph6           4.653618e-04  1.518560e-01
graph7           2.632052e-04  2.925326e-02
graph8           0.000000e+00  2.710505e-22
graph9           4.898407e-03  1.843292e-01
graph10          2.332109e-03  2.868382e-01
graph11          4.283300e-03  1.791548e-01
graph12          1.200078e-03  2.198834e-01
graph13          1.642501e-03  2.790089e-01
graph14          4.082989e-03  3.702311e-01
graph15          3.135148e-03  1.684906e-01
graph16          9.481274e-04  1.291401e-01
graph17          2.291778e-03  1.819880e-01
graph18          9.376327e-06  3.969064e-02
graph19          2.821818e-03  1.242334e-01
graph20          1.441027e-03  1.780681e-01
graph21          7.265762e-04  1.556252e-01
graph22          2.440145e-04  1.537365e-02
graph23          4.139615e-04  1.344714e-01
graph24          5.638657e-04  1.401431e-01
graph25          7.910191e-04  1.580934e-01
graph26          1.140700e-04  3.450692e-02
graph27          0.000000e+00  1.135702e-19
graph28          0.000000e+00  1.626303e-21
graph29          0.000000e+00  2.710505e-22
orbit0           3.155131e-04  3.539957e-02
orbit1           7.609307e-03  2.080170e-01
orbit2          -7.378662e-06  5.792857e-02
orbit3           0.000000e+00  1.414884e-19
orbit4           4.230502e-03  1.312763e-01
orbit5           3.115300e-03  1.016809e-01
orbit6           1.356621e-03  2.233906e-01
orbit7           1.318102e-05  1.870968e-02
orbit8           3.781161e-04  6.413091e-02
orbit9           1.720250e-03  1.456499e-01
orbit10          8.541056e-04  4.673079e-02
orbit11          2.892263e-05  1.278539e-02
orbit12          3.316142e-04  5.905213e-02
orbit13          7.402820e-05  7.941265e-03
orbit14          0.000000e+00  5.421011e-22
orbit15          6.305603e-03  3.090821e-01
orbit16          3.299523e-03  1.983543e-01
orbit17          3.202592e-03  3.079296e-01
orbit18          6.152863e-03  3.536193e-01
orbit19          2.218604e-03  2.273397e-01
orbit20          4.064622e-03  2.216744e-01
orbit21          7.795607e-05  2.032354e-02
orbit22          7.753429e-04  1.490827e-01
orbit23          1.929177e-05  1.450093e-03
orbit24          3.645630e-03  1.489896e-01
orbit25          1.725535e-05  3.743596e-02
orbit26          1.540716e-03  1.977129e-01
orbit27          2.254142e-03  2.941172e-01
orbit28          1.713834e-03  1.681540e-01
orbit29          1.708741e-04  3.674174e-03
orbit30          2.375519e-04  1.717281e-02
orbit31          2.457205e-03  2.750642e-01
orbit32          8.573485e-04  1.270054e-01
orbit33          2.065404e-06  8.820750e-03
orbit34          3.024455e-03  6.985137e-02
orbit35          1.065336e-03  1.303459e-01
orbit36          7.923518e-04  1.230930e-01
orbit37          8.457399e-05  6.687465e-02
orbit38          1.953168e-04  5.123538e-02
orbit39          5.312448e-04  1.267427e-01
orbit40          4.799292e-04  7.007929e-02
orbit41          1.902726e-04  4.785929e-02
orbit42         -1.626898e-06  1.896801e-04
orbit43          0.000000e+00  4.705882e-03
orbit44          0.000000e+00  1.084202e-21
orbit45          1.396030e-03  1.607813e-01
orbit46          6.572823e-05  7.073258e-02
orbit47          8.579163e-04  1.613074e-02
orbit48          2.110519e-05  2.790651e-02
orbit49          1.314399e-03  1.483748e-01
orbit50          0.000000e+00  4.607859e-20
orbit51          2.594884e-03  1.721990e-01
orbit52          1.709314e-04  5.629700e-02
orbit53          2.910319e-03  3.620470e-02
orbit54          2.153923e-04  2.158806e-02
orbit55         -2.610527e-08  1.951289e-02
orbit56          1.169802e-03  1.274276e-01
orbit57          0.000000e+00  3.469447e-20
orbit58          0.000000e+00  0.000000e+00
orbit59          7.056871e-04  7.100800e-02
orbit60          0.000000e+00  1.984090e-19
orbit61          6.957596e-05  4.974256e-02
orbit62          1.156806e-03  8.589369e-02
orbit63          9.492991e-04  3.327528e-02
orbit64          1.907071e-06  9.434497e-04
orbit65          4.424743e-05  4.915865e-04
orbit66          0.000000e+00  2.439455e-21
orbit67          0.000000e+00  1.761829e-20
orbit68          1.628888e-06  1.048676e-04
orbit69          0.000000e+00  0.000000e+00
orbit70          0.000000e+00  2.168404e-20
orbit71          0.000000e+00  0.000000e+00
orbit72          0.000000e+00  0.000000e+00
AP               3.288032e-06  4.523810e-03
bet              3.188525e-03  6.858264e-01
ecc              5.235387e-05  6.344927e-02
eccrad           4.408656e-05  7.830707e-02
close            2.588197e-03  2.258590e-01
constraint       1.710913e-04  1.519336e-01
coreness         1.638623e-04  9.271379e-02
knn              4.042853e-03  2.897553e-01
hubscore         2.734472e-03  1.780136e-01
pagerank         2.467828e-03  4.925174e-01
trans            4.334634e-06  1.500000e-02
evcent           2.870272e-03  2.667240e-01
first            1.079404e-04  3.798666e-02
upto_second      3.550019e-03  1.624616e-01
upto_third       3.781013e-03  3.126743e-01
upto_fourth      5.091591e-03  1.965167e-01
upto_fifth       1.449200e-03  1.796788e-01
upto_sixth       1.450957e-03  2.063391e-01
second           7.384144e-03  2.141011e-01
third            4.711809e-03  1.114724e-01
fourth           3.853647e-03  4.658906e-01
fifth            1.580315e-03  4.124207e-01
sixth            2.266774e-03  2.701242e-01
ratio1           2.490537e-03  1.939154e-01
ratio2           3.087360e-03  6.665704e-01
ratio3           5.191208e-03  6.001611e-01
ratio4           4.561833e-03  2.617859e-01
ratio5           1.468539e-03  7.475028e-01
ratio6           3.940284e-03  3.803104e-01
selfinter       -2.695752e-08  3.660647e-05
walktrap_vertex  1.328270e-04  9.479861e-02
bigcom1          5.716196e-06  3.648089e-02
bigcom2          0.000000e+00  0.000000e+00
bigcom3          0.000000e+00  5.421011e-22
bigcom4          2.418696e-05  3.857119e-02
bigcom6          0.000000e+00  0.000000e+00
bigcom8          0.000000e+00  1.452831e-19
bigcom9          0.000000e+00  0.000000e+00
bigcom11         0.000000e+00  0.000000e+00
bigcom13         0.000000e+00  0.000000e+00
bigcom15         0.000000e+00  0.000000e+00
bigcom16         0.000000e+00  0.000000e+00
bigcom21         0.000000e+00  0.000000e+00
bigcom22         0.000000e+00  0.000000e+00
bigcom24         0.000000e+00  0.000000e+00
bigcom26         0.000000e+00  0.000000e+00
bigcom28         0.000000e+00  5.421011e-22
bigcom30         0.000000e+00  0.000000e+00
bigcom31         0.000000e+00  0.000000e+00
bigcom32         0.000000e+00  0.000000e+00
bigcom33         0.000000e+00  6.938894e-20
bigcom34         0.000000e+00  0.000000e+00
bigcom36         0.000000e+00  0.000000e+00
bigcom37         0.000000e+00  0.000000e+00
bigcom38        -6.478953e-05  2.550455e-01
bigcom39         0.000000e+00  0.000000e+00
bigcom40         3.060096e-05  2.133091e-02
bigcom43         0.000000e+00  0.000000e+00
bigcom44        -2.176895e-05  1.389847e-01
bigcom46         0.000000e+00  5.551115e-19
bigcom47         0.000000e+00  0.000000e+00
bigcom49         0.000000e+00  0.000000e+00
bigcom50         0.000000e+00  0.000000e+00
bigcom51         0.000000e+00  0.000000e+00
bigcom52         0.000000e+00  0.000000e+00
bigcom54         0.000000e+00  0.000000e+00
bigcom56         0.000000e+00  0.000000e+00
bigcom62         0.000000e+00  1.387779e-19
bigcom66         0.000000e+00  0.000000e+00
bigcom68         0.000000e+00  0.000000e+00
bigcom69         0.000000e+00  0.000000e+00
bigcom71         0.000000e+00  0.000000e+00
bigcom72         0.000000e+00  0.000000e+00
bigcom73         0.000000e+00  0.000000e+00
bigcom74         0.000000e+00  0.000000e+00
bigcom75         0.000000e+00  6.938894e-20
bigcom76         0.000000e+00  0.000000e+00
bigcom77         0.000000e+00  0.000000e+00
bigcom79         0.000000e+00  0.000000e+00
bigcom80         0.000000e+00  0.000000e+00
bigcom82         0.000000e+00  0.000000e+00
bigcom83         0.000000e+00  6.938894e-20
bigcom84         0.000000e+00  0.000000e+00
bigcom85         0.000000e+00  0.000000e+00
bigcom87         0.000000e+00  0.000000e+00
bigcom89         0.000000e+00  0.000000e+00
bigcom91         0.000000e+00  0.000000e+00
bigcom92         0.000000e+00  0.000000e+00
bigcom93         0.000000e+00  0.000000e+00
bigcom96         0.000000e+00  0.000000e+00
bigcom97         0.000000e+00  0.000000e+00
bigcom98         0.000000e+00  0.000000e+00
bigcom99         0.000000e+00  0.000000e+00
bigcom101        0.000000e+00  0.000000e+00
bigcom104        0.000000e+00  0.000000e+00
bigcom106        0.000000e+00  0.000000e+00
bigcom109        0.000000e+00  0.000000e+00
bigcom113        0.000000e+00  0.000000e+00
bigcom116        1.350447e-05  1.219609e-01
bigcom120        0.000000e+00  0.000000e+00
bigcom123        0.000000e+00  0.000000e+00
bigcom126        0.000000e+00  0.000000e+00
bigcom127        0.000000e+00  6.938894e-20
bigcom137        0.000000e+00  3.469447e-20
bigcom139        0.000000e+00  0.000000e+00
bigcom140        0.000000e+00  0.000000e+00
bigcom143        0.000000e+00  0.000000e+00
bigcom145        0.000000e+00  0.000000e+00
bigcom146        0.000000e+00  0.000000e+00
bigcom147        0.000000e+00  0.000000e+00
bigcom149        0.000000e+00  0.000000e+00
bigcom153        0.000000e+00  1.734723e-20
bigcom154        0.000000e+00  0.000000e+00
bigcom156        0.000000e+00  0.000000e+00
bigcom157        0.000000e+00  0.000000e+00
bigcom158        0.000000e+00  0.000000e+00
bigcom160        0.000000e+00  0.000000e+00
bigcom161        0.000000e+00  0.000000e+00
bigcom162        0.000000e+00  0.000000e+00
bigcom164        0.000000e+00  0.000000e+00
bigcom166        0.000000e+00  0.000000e+00
bigcom167        0.000000e+00  6.938894e-20
bigcom171        0.000000e+00  0.000000e+00
bigcom173        0.000000e+00  0.000000e+00
bigcom175        0.000000e+00  0.000000e+00
bigcom176        0.000000e+00  1.734723e-20
bigcom177        0.000000e+00  0.000000e+00
bigcom178        0.000000e+00  2.168404e-21
bigcom180        0.000000e+00  0.000000e+00
bigcom181        0.000000e+00  0.000000e+00
bigcom184        0.000000e+00  0.000000e+00
bigcom186        0.000000e+00  0.000000e+00
bigcom187        0.000000e+00  0.000000e+00
bigcom189        0.000000e+00  0.000000e+00
bigcom194        0.000000e+00  0.000000e+00
bigcom195        0.000000e+00  1.387779e-19
bigcom196        0.000000e+00  0.000000e+00
bigcom204        0.000000e+00  6.938894e-20
bigcom205        0.000000e+00  0.000000e+00
bigcom212        0.000000e+00  0.000000e+00
bigcom214        0.000000e+00  0.000000e+00
bigcom222        0.000000e+00  0.000000e+00
bigcom223        0.000000e+00  0.000000e+00
bigcom226        0.000000e+00  0.000000e+00
bigcom227        0.000000e+00  0.000000e+00
bigcom229        0.000000e+00  6.938894e-20
bigcom233        0.000000e+00  3.469447e-20
bigcom236        0.000000e+00  0.000000e+00
bigcom237        0.000000e+00  0.000000e+00
bigcom246        0.000000e+00  0.000000e+00
bigcom248        0.000000e+00  1.387779e-19
bigcom249        0.000000e+00  0.000000e+00
bigcom250       -8.792031e-06  3.069571e-01
bigcom254        0.000000e+00  0.000000e+00
bigcom266        0.000000e+00  0.000000e+00
bigcom269        0.000000e+00  2.168404e-21
bigcom272        0.000000e+00  6.938894e-20
bigcom274        0.000000e+00  0.000000e+00
bigcom281        0.000000e+00  6.938894e-20
bigcom291        0.000000e+00  0.000000e+00
bigcom292        0.000000e+00  0.000000e+00
bigcom295        0.000000e+00  0.000000e+00
bigcom299        0.000000e+00  0.000000e+00
bigcom301        0.000000e+00  0.000000e+00
bigcom306        0.000000e+00  0.000000e+00
bigcom309        0.000000e+00  0.000000e+00
bigcom314        0.000000e+00  0.000000e+00
bigcom321        0.000000e+00  1.084202e-21
bigcom341        0.000000e+00  0.000000e+00
bigcom350        0.000000e+00  0.000000e+00
bigcom353        0.000000e+00  0.000000e+00
bigcom359        0.000000e+00  3.469447e-20
bigcom363        0.000000e+00  0.000000e+00
bigcom365        0.000000e+00  0.000000e+00
bigcom385        0.000000e+00  0.000000e+00
bigcom386        0.000000e+00  0.000000e+00
bigcom408        0.000000e+00  0.000000e+00
bigcom412        0.000000e+00  1.734723e-20
bigcom480        0.000000e+00  1.951564e-20
spin_vertex      3.926404e-06  3.783692e-03
membership_s1    8.631852e-06  5.033614e-02
membership_s3    0.000000e+00  0.000000e+00
membership_s4   -1.320423e-05  1.777778e-02
membership_s5    3.013510e-04  1.253863e-01
membership_s6    5.187159e-05  4.908072e-02
membership_s7   -3.316489e-06  5.037490e-02
membership_s8    0.000000e+00  0.000000e+00
membership_s9    0.000000e+00  4.336809e-21
membership_s11   0.000000e+00  0.000000e+00
membership_s12   1.428899e-05  4.912344e-01
membership_s14   0.000000e+00  0.000000e+00
membership_s15   3.463656e-05  9.047847e-02
membership_s16   0.000000e+00  6.938894e-20
membership_s17   0.000000e+00  0.000000e+00
membership_s18   0.000000e+00  0.000000e+00
membership_s20   0.000000e+00  0.000000e+00
membership_s21   0.000000e+00  0.000000e+00
membership_s22   0.000000e+00  0.000000e+00
membership_s24   0.000000e+00  0.000000e+00
membership_s25   1.082126e-04  6.457964e-01
membership_s26   0.000000e+00  6.938894e-20
membership_s27   2.197427e-05  4.846919e-02
membership_s28   0.000000e+00  2.710505e-22
membership_s30   4.415470e-06  2.850422e-02
membership_s31  -1.541249e-05  6.250345e-03
membership_s32   3.874945e-05  6.403858e-02
membership_s33   0.000000e+00  0.000000e+00
membership_s36   1.870505e-04  5.690842e-02
membership_s37   0.000000e+00  0.000000e+00
V1               2.653441e-04  2.662792e-01
V2               3.840794e-03  7.857992e-01
pdi              0.000000e+00  9.090909e-03
adhesion         2.953120e-03  5.022319e-01
cohesion         2.421088e-03  4.484084e-01
inner            9.168552e-04  4.229582e-01
outer            4.750523e-04  4.352237e-01
ioratio          1.247683e-03  4.841303e-01
comsize          2.268079e-03  7.285190e-01
[1] "Dataset: low_TnotC Model GLM, run: 8 of 10 2015-06-18 12:09:52"
[1] "glmnet variable coefficients"
                         [,1]          [,2]
(Intercept)     -5.329816e+00 -5.325925e+00
graph0          -6.253095e-40 -6.415347e-05
graph1          -2.796208e-43 -2.837568e-08
graph2          -5.067006e-41 -4.876200e-06
graph3          -1.627144e-44 -1.627164e-09
graph4          -7.440878e-47 -7.398609e-12
graph5          -1.331321e-41 -1.355019e-06
graph6          -7.204214e-44 -7.185757e-09
graph7          -1.296153e-41 -1.324320e-06
graph8          -2.482095e-39 -2.558662e-04
graph9          -2.175955e-46 -2.125513e-11
graph10         -7.626597e-48 -7.718460e-13
graph11         -2.278249e-50 -1.963806e-15
graph12         -1.360837e-45 -1.388914e-10
graph13          1.022318e-45  1.336078e-10
graph14         -1.840759e-47 -1.810524e-12
graph15         -1.234122e-42 -1.259642e-07
graph16         -5.001869e-45 -5.092622e-10
graph17          7.978999e-47  1.759510e-11
graph18          3.840154e-43  4.001886e-08
graph19         -4.463806e-44 -4.511935e-09
graph20         -3.141626e-43 -3.191180e-08
graph21         -9.012197e-43 -9.191521e-08
graph22         -3.464538e-43 -3.549641e-08
graph23         -4.805577e-43 -4.916788e-08
graph24         -1.910820e-43 -1.837144e-08
graph25         -1.198557e-41 -1.225902e-06
graph26         -8.894460e-42 -9.127938e-07
graph27         -9.624871e-41 -9.896335e-06
graph28         -8.975535e-41 -9.221117e-06
graph29         -3.900255e-39 -3.999799e-04
orbit0          -6.253095e-40 -6.415260e-05
orbit1          -2.760028e-43 -2.800290e-08
orbit2          -2.278020e-40 -2.333372e-05
orbit3          -5.067006e-41 -4.874697e-06
orbit4          -1.283748e-44 -1.269009e-09
orbit5          -4.571434e-43 -4.676472e-08
orbit6          -7.440448e-47 -7.396545e-12
orbit7          -3.233957e-40 -3.322199e-05
orbit8          -1.331321e-41 -1.354961e-06
orbit9          -2.179449e-43 -2.220260e-08
orbit10          5.351590e-43  5.585462e-08
orbit11          7.007721e-40  7.282031e-05
orbit12         -1.379323e-41 -1.410145e-06
orbit13          2.010431e-39  2.081680e-04
orbit14         -2.482095e-39 -2.558640e-04
orbit15         -1.837250e-46 -1.761572e-11
orbit16         -1.485359e-44 -1.504914e-09
orbit17         -2.145762e-45 -2.150201e-10
orbit18         -2.671218e-47 -2.431365e-12
orbit19         -6.349310e-48 -6.420643e-13
orbit20         -4.402326e-46 -4.510546e-11
orbit21         -5.287585e-43 -5.420654e-08
orbit22         -2.278249e-50 -1.960880e-15
orbit23         -9.594767e-40 -9.881655e-05
orbit24         -1.854249e-45 -1.894928e-10
orbit25         -8.425198e-46 -8.457123e-11
orbit26          1.636033e-42  1.696642e-07
orbit27         -7.352997e-45 -7.164787e-10
orbit28         -1.658302e-43 -1.685290e-08
orbit29          4.117046e-44  4.298563e-09
orbit30         -2.033484e-42 -2.094411e-07
orbit31         -5.507610e-47 -5.596617e-12
orbit32          6.484749e-46  6.745269e-11
orbit33          1.312977e-39  1.363492e-04
orbit34         -1.234122e-42 -1.259591e-07
orbit35         -1.698672e-45 -1.669650e-10
orbit36         -9.355687e-44 -9.264235e-09
orbit37         -2.552174e-44 -2.618147e-09
orbit38         -1.858180e-41 -1.909357e-06
orbit39         -1.135180e-44 -1.158523e-09
orbit40          1.053935e-44  1.100834e-09
orbit41          4.718339e-42  4.884905e-07
orbit42          4.214039e-39  4.362981e-04
orbit43          3.840754e-43  4.002502e-08
orbit44         -2.884760e-39 -2.977480e-04
orbit45         -5.166250e-44 -5.228300e-09
orbit46         -8.238172e-44 -8.138556e-09
orbit47          1.207386e-41  1.261502e-06
orbit48         -9.892446e-43 -1.020211e-07
orbit49         -3.114126e-43 -3.162275e-08
orbit50         -5.081672e-41 -5.228699e-06
orbit51         -2.410755e-42 -2.470026e-07
orbit52         -3.209235e-44 -2.082541e-09
orbit53         -1.549778e-41 -1.577019e-06
orbit54         -3.465704e-43 -3.550781e-08
orbit55          1.134033e-38  1.173009e-03
orbit56         -4.509190e-43 -4.609932e-08
orbit57         -3.761601e-42 -3.873415e-07
orbit58         -2.851757e-39 -2.940274e-04
orbit59         -2.850590e-43 -2.801349e-08
orbit60          1.882104e-41  1.958658e-06
orbit61          1.835629e-38  1.898514e-03
orbit62         -1.264448e-41 -1.291691e-06
orbit63         -7.019070e-41 -7.192197e-06
orbit64         -4.878032e-41 -5.019498e-06
orbit65         -9.496647e-42 -9.741460e-07
orbit66         -3.987690e-41 -4.099736e-06
orbit67         -3.384614e-39 -3.495770e-04
orbit68         -9.615917e-41 -9.886790e-06
orbit69         -4.878144e-39 -5.039724e-04
orbit70         -8.939399e-41 -9.183501e-06
orbit71         -2.313326e-39 -2.381373e-04
orbit72         -3.900255e-39 -3.999678e-04
AP              -5.028714e-39 -5.197220e-04
bet             -1.413273e-43 -1.455603e-08
ecc             -8.738822e-40 -9.081843e-05
eccrad          -5.243293e-39 -5.449082e-04
close           -9.188273e-39 -9.334229e-04
constraint       3.126831e-39  3.212415e-04
coreness        -4.939046e-40 -5.063093e-05
knn              6.389682e-43  6.598586e-08
hubscore        -2.519814e-38 -2.514322e-03
pagerank        -1.640615e-38 -1.696612e-03
trans           -4.586358e-39 -4.737470e-04
evcent          -2.553827e-38 -2.550590e-03
first           -6.253095e-40 -6.415064e-05
upto_second     -2.587660e-43 -2.625178e-08
upto_third      -6.637909e-44 -6.675801e-09
upto_fourth     -2.218735e-43 -2.279168e-08
upto_fifth       2.819387e-43  2.931185e-08
upto_sixth       6.844893e-43  7.086723e-08
second          -2.564715e-43 -2.601588e-08
third           -7.732151e-44 -7.757350e-09
fourth          -1.879190e-43 -1.961703e-08
fifth            4.372654e-43  4.500404e-08
sixth           -2.989817e-43 -3.116034e-08
ratio1           6.520484e-43  6.729995e-08
ratio2           4.207879e-42  4.327040e-07
ratio3           1.235931e-42  1.245750e-07
ratio4          -7.971092e-42 -8.248021e-07
ratio5          -5.797050e-42 -5.983927e-07
ratio6          -2.755223e-43 -2.877741e-08
selfinter       -1.495075e-39 -1.545248e-04
walktrap_vertex -1.657074e-39 -1.701042e-04
bigcom1          2.253456e-39  2.336619e-04
bigcom2         -4.875789e-39 -5.040347e-04
bigcom3         -4.955524e-39 -5.123487e-04
bigcom4         -1.275982e-39 -1.310352e-04
bigcom6         -4.871870e-39 -5.037880e-04
bigcom8         -4.941786e-39 -5.104643e-04
bigcom9         -4.887586e-39 -5.049662e-04
bigcom11        -4.878144e-39 -5.038894e-04
bigcom13        -4.886009e-39 -5.047245e-04
bigcom15        -4.884434e-39 -5.046884e-04
bigcom16        -4.875789e-39 -5.046583e-04
bigcom21        -4.903403e-39 -5.062286e-04
bigcom22        -4.933740e-39 -5.098941e-04
bigcom24        -4.873437e-39 -5.038956e-04
bigcom26        -4.891530e-39 -5.057182e-04
bigcom28        -4.951476e-39 -5.111252e-04
bigcom30        -4.897855e-39 -5.058190e-04
bigcom31        -4.871087e-39 -5.040889e-04
bigcom32        -4.878144e-39 -5.047868e-04
bigcom33        -4.872653e-39 -5.036965e-04
bigcom34        -4.874221e-39 -5.039492e-04
bigcom36        -4.878144e-39 -5.042123e-04
bigcom37        -4.872653e-39 -5.038682e-04
bigcom38         7.945803e-38  8.219128e-03
bigcom39        -4.878929e-39 -5.044357e-04
bigcom40         1.188747e-39  1.236552e-04
bigcom43        -4.875005e-39 -5.038940e-04
bigcom44         9.668485e-39  1.000941e-03
bigcom46        -4.876574e-39 -5.040963e-04
bigcom47        -4.876574e-39 -5.047046e-04
bigcom49        -4.874221e-39 -5.042093e-04
bigcom50        -4.878144e-39 -5.044739e-04
bigcom51        -4.872653e-39 -5.037162e-04
bigcom52        -4.872653e-39 -5.041353e-04
bigcom54        -4.873437e-39 -5.041231e-04
bigcom56        -4.874221e-39 -5.037459e-04
bigcom62        -4.872653e-39 -5.039907e-04
bigcom66        -4.874221e-39 -5.042748e-04
bigcom68        -4.873437e-39 -5.043950e-04
bigcom69        -4.876574e-39 -5.039430e-04
bigcom71        -4.882074e-39 -5.045363e-04
bigcom72        -4.875005e-39 -5.040298e-04
bigcom73        -4.873437e-39 -5.037457e-04
bigcom74        -4.874221e-39 -5.035417e-04
bigcom75        -4.871870e-39 -5.040297e-04
bigcom76        -4.872653e-39 -5.036224e-04
bigcom77        -4.873437e-39 -5.035968e-04
bigcom79        -4.873437e-39 -5.040505e-04
bigcom80        -4.873437e-39 -5.045091e-04
bigcom82        -4.874221e-39 -5.041885e-04
bigcom83        -4.872653e-39 -5.040476e-04
bigcom84        -4.872653e-39 -5.027503e-04
bigcom85        -4.875789e-39 -5.043007e-04
bigcom87        -4.874221e-39 -5.042078e-04
bigcom89        -4.872653e-39 -5.035613e-04
bigcom91        -4.872653e-39 -5.026391e-04
bigcom92        -4.878929e-39 -5.045955e-04
bigcom93        -4.872653e-39 -5.036854e-04
bigcom96        -4.871870e-39 -5.037843e-04
bigcom97        -4.876574e-39 -5.042193e-04
bigcom98        -4.874221e-39 -5.042670e-04
bigcom99        -4.874221e-39 -5.039677e-04
bigcom101       -4.875789e-39 -5.036414e-04
bigcom104       -4.878144e-39 -5.042397e-04
bigcom106       -4.875005e-39 -5.043243e-04
bigcom109       -4.874221e-39 -5.033685e-04
bigcom113       -4.875005e-39 -5.045473e-04
bigcom116        6.262073e-38  6.477324e-03
bigcom120       -4.871870e-39 -5.035313e-04
bigcom123       -4.873437e-39 -5.036711e-04
bigcom126       -4.871870e-39 -5.041616e-04
bigcom127       -4.871870e-39 -5.035957e-04
bigcom137       -4.874221e-39 -5.041165e-04
bigcom139       -4.872653e-39 -5.043633e-04
bigcom140       -4.872653e-39 -5.023713e-04
bigcom143       -4.873437e-39 -5.046335e-04
bigcom145       -4.873437e-39 -5.038119e-04
bigcom146       -4.874221e-39 -5.030248e-04
bigcom147       -4.874221e-39 -5.038447e-04
bigcom149       -4.871087e-39 -5.033565e-04
bigcom153       -4.874221e-39 -5.040459e-04
bigcom154       -4.879715e-39 -5.048333e-04
bigcom156       -4.871870e-39 -5.039047e-04
bigcom157       -4.871870e-39 -5.160467e-04
bigcom158       -4.871087e-39 -5.034008e-04
bigcom160       -4.874221e-39 -5.037977e-04
bigcom161       -4.872653e-39 -5.041274e-04
bigcom162       -4.872653e-39 -5.043626e-04
bigcom164       -4.872653e-39 -5.037909e-04
bigcom166       -4.876574e-39 -5.041112e-04
bigcom167       -4.878929e-39 -5.045703e-04
bigcom171       -4.871087e-39 -5.042543e-04
bigcom173       -4.872653e-39 -5.040905e-04
bigcom175       -4.872653e-39 -5.034320e-04
bigcom176       -4.873437e-39 -5.035210e-04
bigcom177       -4.873437e-39 -5.043101e-04
bigcom178       -4.873437e-39 -5.040986e-04
bigcom180       -4.872653e-39 -5.044938e-04
bigcom181       -4.875005e-39 -5.040382e-04
bigcom184       -4.872653e-39 -5.025869e-04
bigcom186       -4.872653e-39 -5.043009e-04
bigcom187       -4.872653e-39 -5.038565e-04
bigcom189       -4.875005e-39 -5.037841e-04
bigcom194       -4.874221e-39 -5.040233e-04
bigcom195       -4.873437e-39 -5.042644e-04
bigcom196       -4.871870e-39 -5.042914e-04
bigcom204       -4.876574e-39 -5.036325e-04
bigcom205       -4.873437e-39 -5.040837e-04
bigcom212       -4.872653e-39 -5.035998e-04
bigcom214       -4.875005e-39 -5.041562e-04
bigcom222       -4.871870e-39 -5.040507e-04
bigcom223        0.000000e+00  0.000000e+00
bigcom226       -4.872653e-39 -5.039012e-04
bigcom227       -4.872653e-39 -5.034265e-04
bigcom229       -4.873437e-39 -5.043738e-04
bigcom233       -4.871870e-39 -5.050084e-04
bigcom236       -4.873437e-39 -5.043346e-04
bigcom237       -4.871087e-39 -5.033018e-04
bigcom246       -4.874221e-39 -5.039792e-04
bigcom248       -4.875005e-39 -5.041986e-04
bigcom249       -4.871870e-39 -5.041953e-04
bigcom250        3.319901e-37  3.433781e-02
bigcom254       -4.874221e-39 -5.045352e-04
bigcom266       -4.871870e-39 -5.035761e-04
bigcom269       -4.876574e-39 -5.047762e-04
bigcom272       -4.873437e-39 -5.039138e-04
bigcom274       -4.880501e-39 -5.031528e-04
bigcom281       -4.872653e-39 -5.039380e-04
bigcom291       -4.871087e-39 -5.040514e-04
bigcom292       -4.872653e-39 -5.037445e-04
bigcom295       -4.871087e-39 -5.035930e-04
bigcom299       -4.871087e-39 -5.032755e-04
bigcom301       -4.873437e-39 -5.036498e-04
bigcom306       -4.873437e-39 -5.033359e-04
bigcom309       -4.875789e-39 -5.039954e-04
bigcom314       -4.871087e-39 -5.037011e-04
bigcom321       -4.877359e-39 -5.043797e-04
bigcom341       -4.872653e-39 -5.022375e-04
bigcom350       -4.871870e-39 -5.017222e-04
bigcom353       -4.872653e-39 -5.037948e-04
bigcom359       -4.872653e-39 -5.047013e-04
bigcom363       -4.873437e-39 -5.040706e-04
bigcom365       -4.871870e-39 -5.036310e-04
bigcom385       -4.872653e-39 -5.038357e-04
bigcom386       -4.871870e-39 -5.048509e-04
bigcom408       -4.876574e-39 -5.038003e-04
bigcom412       -4.874221e-39 -5.037365e-04
bigcom480       -4.873437e-39 -5.039991e-04
spin_vertex      5.316397e-39  5.474126e-04
membership_s1    9.797637e-40  1.010789e-04
membership_s3   -4.884434e-39 -5.052570e-04
membership_s4   -5.814633e-40 -5.989093e-05
membership_s5    1.749909e-39  1.813716e-04
membership_s6    4.611477e-40  4.747101e-05
membership_s7   -1.940841e-39 -2.008271e-04
membership_s8   -4.878929e-39 -5.047252e-04
membership_s9   -4.882860e-39 -5.056500e-04
membership_s11  -4.878144e-39 -5.046524e-04
membership_s12   1.636377e-37  1.692547e-02
membership_s14  -4.872653e-39 -5.038636e-04
membership_s15   4.224499e-39  4.368351e-04
membership_s16  -4.878929e-39 -5.043823e-04
membership_s17  -4.876574e-39 -5.041737e-04
membership_s18  -4.904197e-39 -5.068433e-04
membership_s20  -4.874221e-39 -5.047195e-04
membership_s21  -4.974233e-39 -5.148687e-04
membership_s22  -4.884434e-39 -5.054969e-04
membership_s24  -4.884434e-39 -5.052477e-04
membership_s25   1.974673e-37  2.042492e-02
membership_s26  -4.882860e-39 -5.047259e-04
membership_s27  -2.617158e-39 -2.705968e-04
membership_s28  -4.883647e-39 -5.054863e-04
membership_s30  -2.568322e-39 -2.654066e-04
membership_s31  -2.075077e-39 -2.147466e-04
membership_s32  -2.156318e-39 -2.229356e-04
membership_s33  -4.872653e-39 -5.047450e-04
membership_s36   2.952801e-39  3.052554e-04
membership_s37  -4.928123e-39 -5.097060e-04
V1              -9.732980e-40 -1.007105e-04
V2               6.587213e-39  6.804808e-04
pdi             -2.115285e-35 -2.185712e+00
adhesion         1.408481e-43  1.450357e-08
cohesion        -2.819657e-43 -2.903488e-08
inner           -1.425642e-43 -1.469357e-08
outer           -1.853003e-43 -1.908570e-08
ioratio         -3.382504e-39 -3.482593e-04
comsize         -5.517389e-43 -5.679832e-08
[1] "Dataset: low_TnotC Model GBM, run: 9 of 10 2015-06-18 12:09:53"
Iter   TrainDeviance   ValidDeviance   StepSize   Improve
     1        0.0561            -nan     0.0100   -0.0000
     2        0.0550            -nan     0.0100   -0.0000
     3        0.0541            -nan     0.0100   -0.0001
     4        0.0532            -nan     0.0100   -0.0000
     5        0.0522            -nan     0.0100   -0.0000
     6        0.0506            -nan     0.0100   -0.0000
     7        0.0498            -nan     0.0100   -0.0000
     8        0.0492            -nan     0.0100   -0.0000
     9        0.0485            -nan     0.0100   -0.0000
    10        0.0474            -nan     0.0100   -0.0000
    20        0.0419            -nan     0.0100   -0.0000
    40        0.0348            -nan     0.0100   -0.0000
    44        0.0337            -nan     0.0100   -0.0000

[1] "GBM variable coefficients"
                            var      rel.inf
comsize                 comsize 7.379951e+00
V1                           V1 6.723493e+00
orbit18                 orbit18 5.362947e+00
ratio5                   ratio5 4.880353e+00
pagerank               pagerank 4.153425e+00
fourth                   fourth 3.841843e+00
orbit13                 orbit13 3.354728e+00
outer                     outer 3.032348e+00
ioratio                 ioratio 3.007820e+00
V2                           V2 2.850040e+00
ratio2                   ratio2 2.720651e+00
ratio3                   ratio3 2.560746e+00
bet                         bet 2.307324e+00
orbit27                 orbit27 2.197464e+00
graph15                 graph15 2.112502e+00
adhesion               adhesion 2.109138e+00
graph9                   graph9 1.832339e+00
graph13                 graph13 1.784228e+00
orbit17                 orbit17 1.613366e+00
orbit26                 orbit26 1.236543e+00
orbit62                 orbit62 1.212811e+00
graph1                   graph1 1.161633e+00
orbit9                   orbit9 1.095548e+00
orbit42                 orbit42 1.092382e+00
coreness               coreness 1.077077e+00
orbit20                 orbit20 1.052964e+00
orbit39                 orbit39 1.022024e+00
ecc                         ecc 1.009754e+00
orbit5                   orbit5 9.623900e-01
ratio6                   ratio6 9.462153e-01
orbit19                 orbit19 9.305574e-01
graph17                 graph17 9.305514e-01
graph10                 graph10 8.833679e-01
cohesion               cohesion 8.384634e-01
graph14                 graph14 8.333508e-01
orbit53                 orbit53 7.937421e-01
graph6                   graph6 7.393217e-01
orbit30                 orbit30 7.315743e-01
orbit41                 orbit41 7.052825e-01
bigcom21               bigcom21 6.735401e-01
orbit36                 orbit36 6.607901e-01
membership_s36   membership_s36 6.320982e-01
orbit31                 orbit31 5.950672e-01
upto_second         upto_second 5.894807e-01
bigcom116             bigcom116 5.573615e-01
membership_s25   membership_s25 5.546886e-01
ratio4                   ratio4 5.463993e-01
orbit52                 orbit52 5.415800e-01
orbit28                 orbit28 5.291961e-01
graph3                   graph3 5.116873e-01
graph25                 graph25 5.056360e-01
graph21                 graph21 4.571483e-01
spin_vertex         spin_vertex 4.538977e-01
graph20                 graph20 4.420142e-01
knn                         knn 4.221142e-01
bigcom4                 bigcom4 4.219753e-01
orbit48                 orbit48 4.204732e-01
ratio1                   ratio1 4.036381e-01
third                     third 3.951460e-01
orbit38                 orbit38 3.845628e-01
graph0                   graph0 3.803876e-01
fifth                     fifth 3.801412e-01
graph23                 graph23 3.561227e-01
upto_sixth           upto_sixth 3.483206e-01
inner                     inner 3.478517e-01
graph11                 graph11 3.435465e-01
membership_s30   membership_s30 3.316770e-01
upto_fourth         upto_fourth 3.266043e-01
hubscore               hubscore 2.945917e-01
orbit47                 orbit47 2.800319e-01
graph16                 graph16 2.583272e-01
constraint           constraint 2.352494e-01
orbit46                 orbit46 2.242513e-01
graph12                 graph12 2.040424e-01
graph19                 graph19 2.020413e-01
orbit56                 orbit56 1.696588e-01
graph7                   graph7 1.642633e-01
orbit21                 orbit21 1.641950e-01
orbit16                 orbit16 1.632924e-01
orbit37                 orbit37 1.154461e-01
orbit15                 orbit15 1.150221e-01
walktrap_vertex walktrap_vertex 1.120740e-01
orbit61                 orbit61 1.054433e-01
orbit29                 orbit29 9.196058e-02
orbit33                 orbit33 8.235396e-02
orbit7                   orbit7 8.204791e-02
graph24                 graph24 7.476965e-02
orbit51                 orbit51 7.394156e-02
graph4                   graph4 7.393645e-02
orbit63                 orbit63 6.387448e-02
membership_s5     membership_s5 4.946707e-02
membership_s32   membership_s32 6.253249e-03
sixth                     sixth 5.687237e-05
graph2                   graph2 0.000000e+00
graph5                   graph5 0.000000e+00
graph8                   graph8 0.000000e+00
graph18                 graph18 0.000000e+00
graph22                 graph22 0.000000e+00
graph26                 graph26 0.000000e+00
graph27                 graph27 0.000000e+00
graph28                 graph28 0.000000e+00
graph29                 graph29 0.000000e+00
orbit0                   orbit0 0.000000e+00
orbit1                   orbit1 0.000000e+00
orbit2                   orbit2 0.000000e+00
orbit3                   orbit3 0.000000e+00
orbit4                   orbit4 0.000000e+00
orbit6                   orbit6 0.000000e+00
orbit8                   orbit8 0.000000e+00
orbit10                 orbit10 0.000000e+00
orbit11                 orbit11 0.000000e+00
orbit12                 orbit12 0.000000e+00
orbit14                 orbit14 0.000000e+00
orbit22                 orbit22 0.000000e+00
orbit23                 orbit23 0.000000e+00
orbit24                 orbit24 0.000000e+00
orbit25                 orbit25 0.000000e+00
orbit32                 orbit32 0.000000e+00
orbit34                 orbit34 0.000000e+00
orbit35                 orbit35 0.000000e+00
orbit40                 orbit40 0.000000e+00
orbit43                 orbit43 0.000000e+00
orbit44                 orbit44 0.000000e+00
orbit45                 orbit45 0.000000e+00
orbit49                 orbit49 0.000000e+00
orbit50                 orbit50 0.000000e+00
orbit54                 orbit54 0.000000e+00
orbit55                 orbit55 0.000000e+00
orbit57                 orbit57 0.000000e+00
orbit58                 orbit58 0.000000e+00
orbit59                 orbit59 0.000000e+00
orbit60                 orbit60 0.000000e+00
orbit64                 orbit64 0.000000e+00
orbit65                 orbit65 0.000000e+00
orbit66                 orbit66 0.000000e+00
orbit67                 orbit67 0.000000e+00
orbit68                 orbit68 0.000000e+00
orbit69                 orbit69 0.000000e+00
orbit70                 orbit70 0.000000e+00
orbit71                 orbit71 0.000000e+00
orbit72                 orbit72 0.000000e+00
AP                           AP 0.000000e+00
eccrad                   eccrad 0.000000e+00
close                     close 0.000000e+00
trans                     trans 0.000000e+00
evcent                   evcent 0.000000e+00
first                     first 0.000000e+00
upto_third           upto_third 0.000000e+00
upto_fifth           upto_fifth 0.000000e+00
second                   second 0.000000e+00
selfinter             selfinter 0.000000e+00
bigcom1                 bigcom1 0.000000e+00
bigcom2                 bigcom2 0.000000e+00
bigcom3                 bigcom3 0.000000e+00
bigcom6                 bigcom6 0.000000e+00
bigcom8                 bigcom8 0.000000e+00
bigcom9                 bigcom9 0.000000e+00
bigcom11               bigcom11 0.000000e+00
bigcom13               bigcom13 0.000000e+00
bigcom15               bigcom15 0.000000e+00
bigcom16               bigcom16 0.000000e+00
bigcom22               bigcom22 0.000000e+00
bigcom24               bigcom24 0.000000e+00
bigcom26               bigcom26 0.000000e+00
bigcom28               bigcom28 0.000000e+00
bigcom30               bigcom30 0.000000e+00
bigcom31               bigcom31 0.000000e+00
bigcom32               bigcom32 0.000000e+00
bigcom33               bigcom33 0.000000e+00
bigcom34               bigcom34 0.000000e+00
bigcom36               bigcom36 0.000000e+00
bigcom37               bigcom37 0.000000e+00
bigcom38               bigcom38 0.000000e+00
bigcom39               bigcom39 0.000000e+00
bigcom40               bigcom40 0.000000e+00
bigcom43               bigcom43 0.000000e+00
bigcom44               bigcom44 0.000000e+00
bigcom46               bigcom46 0.000000e+00
bigcom47               bigcom47 0.000000e+00
bigcom49               bigcom49 0.000000e+00
bigcom50               bigcom50 0.000000e+00
bigcom51               bigcom51 0.000000e+00
bigcom52               bigcom52 0.000000e+00
bigcom54               bigcom54 0.000000e+00
bigcom56               bigcom56 0.000000e+00
bigcom62               bigcom62 0.000000e+00
bigcom66               bigcom66 0.000000e+00
bigcom68               bigcom68 0.000000e+00
bigcom69               bigcom69 0.000000e+00
bigcom71               bigcom71 0.000000e+00
bigcom72               bigcom72 0.000000e+00
bigcom73               bigcom73 0.000000e+00
bigcom74               bigcom74 0.000000e+00
bigcom75               bigcom75 0.000000e+00
bigcom76               bigcom76 0.000000e+00
bigcom77               bigcom77 0.000000e+00
bigcom79               bigcom79 0.000000e+00
bigcom80               bigcom80 0.000000e+00
bigcom82               bigcom82 0.000000e+00
bigcom83               bigcom83 0.000000e+00
bigcom84               bigcom84 0.000000e+00
bigcom85               bigcom85 0.000000e+00
bigcom87               bigcom87 0.000000e+00
bigcom89               bigcom89 0.000000e+00
bigcom91               bigcom91 0.000000e+00
bigcom92               bigcom92 0.000000e+00
bigcom93               bigcom93 0.000000e+00
bigcom96               bigcom96 0.000000e+00
bigcom97               bigcom97 0.000000e+00
bigcom98               bigcom98 0.000000e+00
bigcom99               bigcom99 0.000000e+00
bigcom101             bigcom101 0.000000e+00
bigcom104             bigcom104 0.000000e+00
bigcom106             bigcom106 0.000000e+00
bigcom109             bigcom109 0.000000e+00
bigcom113             bigcom113 0.000000e+00
bigcom120             bigcom120 0.000000e+00
bigcom123             bigcom123 0.000000e+00
bigcom126             bigcom126 0.000000e+00
bigcom127             bigcom127 0.000000e+00
bigcom137             bigcom137 0.000000e+00
bigcom139             bigcom139 0.000000e+00
bigcom140             bigcom140 0.000000e+00
bigcom143             bigcom143 0.000000e+00
bigcom145             bigcom145 0.000000e+00
bigcom146             bigcom146 0.000000e+00
bigcom147             bigcom147 0.000000e+00
bigcom149             bigcom149 0.000000e+00
bigcom153             bigcom153 0.000000e+00
bigcom154             bigcom154 0.000000e+00
bigcom156             bigcom156 0.000000e+00
bigcom157             bigcom157 0.000000e+00
bigcom158             bigcom158 0.000000e+00
bigcom160             bigcom160 0.000000e+00
bigcom161             bigcom161 0.000000e+00
bigcom162             bigcom162 0.000000e+00
bigcom164             bigcom164 0.000000e+00
bigcom166             bigcom166 0.000000e+00
bigcom167             bigcom167 0.000000e+00
bigcom171             bigcom171 0.000000e+00
bigcom173             bigcom173 0.000000e+00
bigcom175             bigcom175 0.000000e+00
bigcom176             bigcom176 0.000000e+00
bigcom177             bigcom177 0.000000e+00
bigcom178             bigcom178 0.000000e+00
bigcom180             bigcom180 0.000000e+00
bigcom181             bigcom181 0.000000e+00
bigcom184             bigcom184 0.000000e+00
bigcom186             bigcom186 0.000000e+00
bigcom187             bigcom187 0.000000e+00
bigcom189             bigcom189 0.000000e+00
bigcom194             bigcom194 0.000000e+00
bigcom195             bigcom195 0.000000e+00
bigcom196             bigcom196 0.000000e+00
bigcom204             bigcom204 0.000000e+00
bigcom205             bigcom205 0.000000e+00
bigcom212             bigcom212 0.000000e+00
bigcom214             bigcom214 0.000000e+00
bigcom222             bigcom222 0.000000e+00
bigcom223             bigcom223 0.000000e+00
bigcom226             bigcom226 0.000000e+00
bigcom227             bigcom227 0.000000e+00
bigcom229             bigcom229 0.000000e+00
bigcom233             bigcom233 0.000000e+00
bigcom236             bigcom236 0.000000e+00
bigcom237             bigcom237 0.000000e+00
bigcom246             bigcom246 0.000000e+00
bigcom248             bigcom248 0.000000e+00
bigcom249             bigcom249 0.000000e+00
bigcom250             bigcom250 0.000000e+00
bigcom254             bigcom254 0.000000e+00
bigcom266             bigcom266 0.000000e+00
bigcom269             bigcom269 0.000000e+00
bigcom272             bigcom272 0.000000e+00
bigcom274             bigcom274 0.000000e+00
bigcom281             bigcom281 0.000000e+00
bigcom291             bigcom291 0.000000e+00
bigcom292             bigcom292 0.000000e+00
bigcom295             bigcom295 0.000000e+00
bigcom299             bigcom299 0.000000e+00
bigcom301             bigcom301 0.000000e+00
bigcom306             bigcom306 0.000000e+00
bigcom309             bigcom309 0.000000e+00
bigcom314             bigcom314 0.000000e+00
bigcom321             bigcom321 0.000000e+00
bigcom341             bigcom341 0.000000e+00
bigcom350             bigcom350 0.000000e+00
bigcom353             bigcom353 0.000000e+00
bigcom359             bigcom359 0.000000e+00
bigcom363             bigcom363 0.000000e+00
bigcom365             bigcom365 0.000000e+00
bigcom385             bigcom385 0.000000e+00
bigcom386             bigcom386 0.000000e+00
bigcom408             bigcom408 0.000000e+00
bigcom412             bigcom412 0.000000e+00
bigcom480             bigcom480 0.000000e+00
membership_s1     membership_s1 0.000000e+00
membership_s3     membership_s3 0.000000e+00
membership_s4     membership_s4 0.000000e+00
membership_s6     membership_s6 0.000000e+00
membership_s7     membership_s7 0.000000e+00
membership_s8     membership_s8 0.000000e+00
membership_s9     membership_s9 0.000000e+00
membership_s11   membership_s11 0.000000e+00
membership_s12   membership_s12 0.000000e+00
membership_s14   membership_s14 0.000000e+00
membership_s15   membership_s15 0.000000e+00
membership_s16   membership_s16 0.000000e+00
membership_s17   membership_s17 0.000000e+00
membership_s18   membership_s18 0.000000e+00
membership_s20   membership_s20 0.000000e+00
membership_s21   membership_s21 0.000000e+00
membership_s22   membership_s22 0.000000e+00
membership_s24   membership_s24 0.000000e+00
membership_s26   membership_s26 0.000000e+00
membership_s27   membership_s27 0.000000e+00
membership_s28   membership_s28 0.000000e+00
membership_s31   membership_s31 0.000000e+00
membership_s33   membership_s33 0.000000e+00
membership_s37   membership_s37 0.000000e+00
pdi                         pdi 0.000000e+00
[1] "Dataset: low_TnotC Model RF, run: 9 of 10 2015-06-18 12:10:15"
     |      Out-of-bag   |
Tree |      MSE  %Var(y) |
   1 | 0.008694   194.62 |
   2 | 0.008536   191.10 |
   3 | 0.009087   203.43 |
   4 |  0.00848   189.82 |
   5 | 0.007319   163.85 |
   6 | 0.007032   157.41 |
   7 | 0.006743   150.94 |
   8 | 0.006348   142.10 |
   9 | 0.006398   143.22 |
  10 | 0.006218   139.20 |
  11 |  0.00606   135.66 |
  12 | 0.005964   133.52 |
  13 | 0.005892   131.90 |
  14 | 0.005844   130.83 |
  15 | 0.005808   130.03 |
  16 | 0.005697   127.54 |
  17 | 0.005594   125.23 |
  18 | 0.005538   123.98 |
  19 | 0.005539   124.01 |
  20 | 0.005519   123.54 |
  21 | 0.005482   122.72 |
  22 | 0.005417   121.27 |
  23 | 0.005391   120.69 |
  24 |  0.00535   119.77 |
  25 | 0.005317   119.02 |
  26 |  0.00528   118.21 |
  27 | 0.005263   117.82 |
  28 | 0.005287   118.36 |
  29 | 0.005269   117.96 |
  30 | 0.005236   117.21 |
  31 | 0.005211   116.64 |
  32 | 0.005276   118.10 |
  33 | 0.005263   117.82 |
  34 | 0.005243   117.38 |
  35 | 0.005224   116.94 |
  36 |  0.00522   116.86 |
  37 | 0.005189   116.16 |
  38 | 0.005188   116.14 |
  39 | 0.005178   115.91 |
  40 | 0.005175   115.84 |
  41 | 0.005175   115.85 |
  42 | 0.005173   115.81 |
  43 | 0.005183   116.02 |
  44 |  0.00517   115.74 |
  45 | 0.005181   115.98 |
  46 | 0.005184   116.04 |
  47 | 0.005182   116.01 |
  48 | 0.005167   115.66 |
  49 | 0.005153   115.35 |
  50 | 0.005145   115.18 |
  51 |  0.00513   114.84 |
  52 | 0.005155   115.41 |
  53 | 0.005153   115.35 |
  54 | 0.005161   115.54 |
  55 | 0.005172   115.78 |
  56 | 0.005176   115.88 |
  57 | 0.005154   115.37 |
  58 | 0.005132   114.89 |
  59 | 0.005139   115.05 |
  60 | 0.005137   114.99 |
  61 | 0.005136   114.97 |
  62 |  0.00515   115.29 |
  63 | 0.005157   115.44 |
  64 | 0.005161   115.52 |
  65 | 0.005154   115.38 |
  66 | 0.005151   115.31 |
  67 | 0.005165   115.63 |
  68 | 0.005166   115.65 |
  69 | 0.005159   115.48 |
  70 | 0.005161   115.53 |
  71 | 0.005164   115.59 |
  72 | 0.005158   115.47 |
  73 | 0.005157   115.44 |
  74 | 0.005156   115.42 |
  75 | 0.005157   115.44 |
  76 | 0.005155   115.41 |
  77 | 0.005149   115.26 |
  78 | 0.005161   115.54 |
  79 | 0.005162   115.56 |
  80 | 0.005159   115.49 |
  81 | 0.005155   115.40 |
  82 | 0.005158   115.46 |
  83 | 0.005159   115.49 |
  84 | 0.005157   115.44 |
  85 | 0.005167   115.67 |
  86 | 0.005158   115.47 |
  87 | 0.005159   115.48 |
  88 |  0.00515   115.30 |
  89 |  0.00515   115.28 |
  90 | 0.005141   115.09 |
  91 | 0.005141   115.10 |
  92 | 0.005142   115.11 |
  93 | 0.005151   115.31 |
  94 | 0.005162   115.56 |
  95 | 0.005159   115.49 |
  96 | 0.005162   115.55 |
  97 | 0.005154   115.37 |
  98 | 0.005147   115.23 |
  99 | 0.005145   115.18 |
 100 | 0.005148   115.23 |
[1] "Random Forest variable coefficients"
                      %IncMSE IncNodePurity
graph5           2.116494e-04  7.764444e-02
graph6           8.494420e-04  1.036760e-01
graph7           0.000000e+00  7.436272e-19
graph8           0.000000e+00  1.084202e-20
graph9           2.565585e-03  2.416590e-01
graph10          1.518260e-03  3.632931e-01
graph11          3.807819e-03  2.165564e-01
graph12          6.128752e-04  1.082169e-01
graph13          3.452692e-03  2.893146e-01
graph14          3.980123e-03  1.364311e-01
graph15          2.968857e-03  1.713440e-01
graph16          2.337937e-03  6.211200e-02
graph17          7.058528e-04  1.663775e-01
graph18          1.718213e-05  4.700436e-02
graph19          4.430169e-04  2.291029e-01
graph20          4.148827e-04  7.971908e-02
graph21          8.960574e-05  1.489135e-01
graph22          4.749315e-05  1.982828e-02
graph23          2.779575e-03  1.522017e-01
graph24          8.865248e-06  3.678571e-02
graph25          9.862725e-04  7.184027e-02
graph26          1.957772e-04  6.468918e-02
graph27          6.195669e-07  1.895639e-02
graph28          0.000000e+00  1.386424e-19
graph29          0.000000e+00  1.387779e-19
orbit0           7.550190e-05  9.654723e-03
orbit1           3.354497e-03  1.586459e-01
orbit2           4.432186e-05  4.854673e-02
orbit3           4.323647e-05  1.430447e-02
orbit4           7.228618e-04  2.607072e-01
orbit5           2.739090e-03  1.424020e-01
orbit6           2.302230e-03  2.161402e-01
orbit7           4.278990e-06  2.660714e-02
orbit8           4.881755e-05  1.393481e-02
orbit9           1.796118e-04  9.132117e-02
orbit10          7.760003e-04  6.589603e-02
orbit11          8.609090e-06  2.738208e-02
orbit12          6.108686e-05  3.355556e-02
orbit13          6.042034e-05  2.503283e-02
orbit14          0.000000e+00  1.748276e-20
orbit15          1.835386e-03  2.604868e-01
orbit16          4.013193e-03  2.159121e-01
orbit17          1.391359e-03  1.511761e-01
orbit18          6.310940e-03  4.082866e-01
orbit19          3.390158e-03  3.266118e-01
orbit20          5.194127e-03  2.470508e-01
orbit21         -4.312204e-06  3.875000e-02
orbit22          2.072162e-03  3.472815e-01
orbit23          0.000000e+00  3.113015e-19
orbit24          7.481541e-04  1.510032e-01
orbit25          8.780789e-05  4.084916e-02
orbit26          1.553189e-03  1.922736e-01
orbit27          4.243862e-03  2.759185e-01
orbit28          3.618415e-03  2.232890e-01
orbit29          3.676987e-04  1.665970e-02
orbit30          4.146518e-04  2.519619e-02
orbit31          1.213705e-03  1.625338e-01
orbit32          4.309067e-04  5.656240e-02
orbit33          0.000000e+00  1.450120e-19
orbit34          1.705900e-03  1.802810e-01
orbit35          6.188580e-04  1.186261e-01
orbit36          3.410385e-04  7.656087e-02
orbit37          1.050365e-03  3.859863e-02
orbit38          4.407228e-06  9.166667e-03
orbit39          2.154479e-03  1.188847e-01
orbit40          4.419728e-04  2.036777e-02
orbit41          1.007762e-04  7.252362e-02
orbit42          1.141726e-05  3.467645e-01
orbit43          2.407977e-04  2.883045e-02
orbit44          0.000000e+00  1.084202e-21
orbit45          9.357935e-04  1.829438e-01
orbit46         -4.450378e-06  4.827730e-03
orbit47          8.798862e-06  2.846377e-02
orbit48          7.175543e-05  5.710399e-02
orbit49          4.034436e-04  3.147850e-02
orbit50         -5.312085e-07  1.850746e-03
orbit51          1.952914e-04  6.675600e-02
orbit52          9.216898e-04  3.119272e-02
orbit53          3.321218e-03  9.310764e-02
orbit54          1.240800e-04  3.963959e-02
orbit55         -1.588703e-06  1.544011e-03
orbit56          1.018471e-03  1.260043e-01
orbit57          0.000000e+00  8.673617e-21
orbit58          0.000000e+00  2.168404e-21
orbit59          3.018542e-05  1.026897e-02
orbit60          2.034986e-04  2.149445e-02
orbit61          7.411036e-05  3.903692e-02
orbit62          4.830371e-04  8.271813e-02
orbit63          8.396533e-04  2.315118e-02
orbit64          3.453320e-05  5.056416e-03
orbit65          0.000000e+00  1.128722e-17
orbit66          8.635579e-06  1.714286e-02
orbit67          0.000000e+00  0.000000e+00
orbit68          0.000000e+00  1.517883e-20
orbit69          3.235101e-05  2.136953e-02
orbit70          0.000000e+00  3.930233e-20
orbit71          0.000000e+00  2.710505e-21
orbit72          0.000000e+00  0.000000e+00
AP               0.000000e+00  2.168404e-21
bet              2.593914e-03  7.126871e-01
ecc              2.167714e-05  3.145299e-02
eccrad           1.934932e-04  1.388055e-02
close            3.963082e-04  1.569973e-01
constraint       2.836561e-04  9.184983e-02
coreness         4.322929e-04  1.610480e-01
knn              2.060098e-03  1.727983e-01
hubscore         2.876010e-03  2.005381e-01
pagerank         2.738114e-03  4.585966e-01
trans            0.000000e+00  9.230769e-03
evcent           4.252982e-03  1.977797e-01
first            4.863294e-05  3.649501e-02
upto_second      1.700248e-03  1.410933e-01
upto_third       1.064114e-03  2.084676e-01
upto_fourth      1.138432e-03  1.940135e-01
upto_fifth       1.942286e-03  2.192339e-01
upto_sixth       1.572303e-04  1.658542e-01
second           1.315330e-03  1.779022e-01
third            3.263963e-03  1.879633e-01
fourth           9.440426e-04  2.822869e-01
fifth            1.213871e-03  1.843374e-01
sixth            2.135795e-03  2.659564e-01
ratio1           1.750236e-03  1.785080e-01
ratio2           2.677320e-03  4.935591e-01
ratio3           7.344225e-03  4.912792e-01
ratio4           2.575820e-03  3.157272e-01
ratio5           1.527501e-03  5.930355e-01
ratio6           3.821714e-03  4.036962e-01
selfinter       -8.456567e-09  1.983322e-05
walktrap_vertex  6.696205e-05  7.770937e-02
bigcom1          3.009596e-05  3.996222e-02
bigcom2          0.000000e+00  1.084202e-21
bigcom3          0.000000e+00  1.084202e-21
bigcom4          0.000000e+00  3.819102e-19
bigcom6          0.000000e+00  0.000000e+00
bigcom8          0.000000e+00  9.757820e-21
bigcom9          0.000000e+00  2.168404e-21
bigcom11         0.000000e+00  0.000000e+00
bigcom13         0.000000e+00  0.000000e+00
bigcom15         0.000000e+00  0.000000e+00
bigcom16         0.000000e+00  0.000000e+00
bigcom21         1.967716e-04  2.193454e-01
bigcom22         0.000000e+00  7.589415e-21
bigcom24         0.000000e+00  7.632783e-19
bigcom26         0.000000e+00  2.168404e-21
bigcom28         0.000000e+00  6.505213e-21
bigcom30         0.000000e+00  0.000000e+00
bigcom31         0.000000e+00  0.000000e+00
bigcom32         0.000000e+00  0.000000e+00
bigcom33         0.000000e+00  0.000000e+00
bigcom34         0.000000e+00  0.000000e+00
bigcom36         0.000000e+00  0.000000e+00
bigcom37         0.000000e+00  5.421011e-22
bigcom38         0.000000e+00  0.000000e+00
bigcom39         0.000000e+00  4.065758e-22
bigcom40         9.654394e-05  4.757442e-02
bigcom43         0.000000e+00  4.065758e-22
bigcom44         0.000000e+00  1.084202e-21
bigcom46         0.000000e+00  0.000000e+00
bigcom47         0.000000e+00  0.000000e+00
bigcom49         0.000000e+00  0.000000e+00
bigcom50         0.000000e+00  1.734723e-19
bigcom51         0.000000e+00  0.000000e+00
bigcom52         0.000000e+00  0.000000e+00
bigcom54         0.000000e+00  0.000000e+00
bigcom56         0.000000e+00  0.000000e+00
bigcom62         0.000000e+00  1.387779e-19
bigcom66         0.000000e+00  2.775558e-19
bigcom68         0.000000e+00  0.000000e+00
bigcom69         0.000000e+00  0.000000e+00
bigcom71         0.000000e+00  0.000000e+00
bigcom72         0.000000e+00  0.000000e+00
bigcom73         0.000000e+00  0.000000e+00
bigcom74         0.000000e+00  0.000000e+00
bigcom75         0.000000e+00  0.000000e+00
bigcom76         0.000000e+00  0.000000e+00
bigcom77         0.000000e+00  0.000000e+00
bigcom79         0.000000e+00  0.000000e+00
bigcom80         0.000000e+00  1.084202e-21
bigcom82         0.000000e+00  0.000000e+00
bigcom83         0.000000e+00  1.387779e-19
bigcom84         0.000000e+00  0.000000e+00
bigcom85         0.000000e+00  5.421011e-22
bigcom87         0.000000e+00  0.000000e+00
bigcom89         0.000000e+00  0.000000e+00
bigcom91         0.000000e+00  0.000000e+00
bigcom92         0.000000e+00  0.000000e+00
bigcom93         0.000000e+00  0.000000e+00
bigcom96         0.000000e+00  0.000000e+00
bigcom97         0.000000e+00  1.387779e-19
bigcom98         0.000000e+00  0.000000e+00
bigcom99         0.000000e+00  0.000000e+00
bigcom101        0.000000e+00  0.000000e+00
bigcom104        0.000000e+00  0.000000e+00
bigcom106        0.000000e+00  0.000000e+00
bigcom109        0.000000e+00  0.000000e+00
bigcom113        0.000000e+00  0.000000e+00
bigcom116       -3.070739e-05  1.400786e-01
bigcom120        0.000000e+00  0.000000e+00
bigcom123        0.000000e+00  0.000000e+00
bigcom126        0.000000e+00  0.000000e+00
bigcom127        0.000000e+00  6.938894e-20
bigcom137        0.000000e+00  2.168404e-21
bigcom139        0.000000e+00  0.000000e+00
bigcom140        0.000000e+00  0.000000e+00
bigcom143        0.000000e+00  0.000000e+00
bigcom145        0.000000e+00  0.000000e+00
bigcom146        0.000000e+00  0.000000e+00
bigcom147        0.000000e+00  0.000000e+00
bigcom149        0.000000e+00  0.000000e+00
bigcom153        0.000000e+00  0.000000e+00
bigcom154        0.000000e+00  0.000000e+00
bigcom156        0.000000e+00  1.084202e-21
bigcom157        0.000000e+00  0.000000e+00
bigcom158        0.000000e+00  0.000000e+00
bigcom160        0.000000e+00  0.000000e+00
bigcom161        0.000000e+00  0.000000e+00
bigcom162        0.000000e+00  0.000000e+00
bigcom164        0.000000e+00  1.387779e-19
bigcom166        0.000000e+00  3.469447e-20
bigcom167        0.000000e+00  3.469447e-20
bigcom171        0.000000e+00  0.000000e+00
bigcom173        0.000000e+00  0.000000e+00
bigcom175        0.000000e+00  3.469447e-20
bigcom176        0.000000e+00  1.387779e-19
bigcom177        0.000000e+00  0.000000e+00
bigcom178        0.000000e+00  0.000000e+00
bigcom180        0.000000e+00  3.469447e-20
bigcom181        0.000000e+00  0.000000e+00
bigcom184        0.000000e+00  0.000000e+00
bigcom186        0.000000e+00  0.000000e+00
bigcom187        0.000000e+00  3.469447e-20
bigcom189        0.000000e+00  0.000000e+00
bigcom194        0.000000e+00  0.000000e+00
bigcom195        0.000000e+00  1.387779e-19
bigcom196        0.000000e+00  0.000000e+00
bigcom204        0.000000e+00  0.000000e+00
bigcom205        0.000000e+00  6.938894e-20
bigcom212        0.000000e+00  0.000000e+00
bigcom214        0.000000e+00  0.000000e+00
bigcom222        0.000000e+00  0.000000e+00
bigcom223        0.000000e+00  0.000000e+00
bigcom226        0.000000e+00  0.000000e+00
bigcom227        0.000000e+00  0.000000e+00
bigcom229        0.000000e+00  0.000000e+00
bigcom233        0.000000e+00  0.000000e+00
bigcom236        0.000000e+00  0.000000e+00
bigcom237        0.000000e+00  0.000000e+00
bigcom246        0.000000e+00  0.000000e+00
bigcom248        0.000000e+00  0.000000e+00
bigcom249        0.000000e+00  0.000000e+00
bigcom250        2.122922e-06  3.240192e-01
bigcom254        0.000000e+00  0.000000e+00
bigcom266        0.000000e+00  1.387779e-19
bigcom269        0.000000e+00  0.000000e+00
bigcom272        0.000000e+00  0.000000e+00
bigcom274        0.000000e+00  2.168404e-21
bigcom281        0.000000e+00  0.000000e+00
bigcom291        0.000000e+00  0.000000e+00
bigcom292        0.000000e+00  6.938894e-20
bigcom295        0.000000e+00  0.000000e+00
bigcom299        0.000000e+00  0.000000e+00
bigcom301        0.000000e+00  2.168404e-21
bigcom306        0.000000e+00  6.938894e-20
bigcom309        0.000000e+00  0.000000e+00
bigcom314        0.000000e+00  3.469447e-20
bigcom321        0.000000e+00  1.084202e-21
bigcom341        0.000000e+00  0.000000e+00
bigcom350        0.000000e+00  0.000000e+00
bigcom353        0.000000e+00  0.000000e+00
bigcom359        0.000000e+00  0.000000e+00
bigcom363        0.000000e+00  0.000000e+00
bigcom365        0.000000e+00  0.000000e+00
[truncated: 128,740 more chars]
