# Supplementary material for: Distinctive Behaviors of Druggable Proteins in Cellular Networks
Source: PLoS Comput Biol. 2015 Dec 23;11(12):e1004597. doi: 10.1371/journal.pcbi.1004597 (PMC4689399; doi:10.1371/journal.pcbi.1004597)
Supplement: S1 File — (ZIP) [file pcbi.1004597.s004.zip › S1_File/direct.blast.20150613.random.ppi.optimised_Target_results_med_C.txt]

[[1]]
[1] "med_C"

[1] "Dataset: med_C Model GBM, run: 1 of 10 2015-06-18 11:55:51"
Iter   TrainDeviance   ValidDeviance   StepSize   Improve
     1        0.3264            -nan     0.0100   -0.0001
     2        0.3251            -nan     0.0100   -0.0001
     3        0.3236            -nan     0.0100    0.0000
     4        0.3223            -nan     0.0100    0.0001
     5        0.3208            -nan     0.0100   -0.0000
     6        0.3192            -nan     0.0100   -0.0001
     7        0.3179            -nan     0.0100   -0.0001
     8        0.3168            -nan     0.0100   -0.0001
     9        0.3158            -nan     0.0100    0.0000
    10        0.3144            -nan     0.0100   -0.0000
    20        0.3037            -nan     0.0100   -0.0001
    40        0.2839            -nan     0.0100    0.0001
    60        0.2664            -nan     0.0100   -0.0000
    80        0.2520            -nan     0.0100   -0.0000
   100        0.2410            -nan     0.0100   -0.0001
   120        0.2300            -nan     0.0100   -0.0001
   140        0.2196            -nan     0.0100   -0.0000
   160        0.2107            -nan     0.0100   -0.0000
   180        0.2019            -nan     0.0100   -0.0000
   200        0.1942            -nan     0.0100   -0.0000
   220        0.1867            -nan     0.0100   -0.0000
   240        0.1803            -nan     0.0100   -0.0000
   260        0.1743            -nan     0.0100   -0.0000
   265        0.1731            -nan     0.0100   -0.0001

[1] "GBM variable coefficients"
                            var     rel.inf
bet                         bet 3.021112074
inner                     inner 2.701941855
ratio5                   ratio5 2.547547024
outer                     outer 2.293455945
orbit18                 orbit18 2.246987085
ioratio                 ioratio 2.239439675
pagerank               pagerank 2.145743859
V2                           V2 1.999869666
third                     third 1.874164882
trans                     trans 1.772041082
walktrap_vertex walktrap_vertex 1.754739334
comsize                 comsize 1.712580838
constraint           constraint 1.664242815
orbit30                 orbit30 1.655907758
ratio6                   ratio6 1.366124178
ratio2                   ratio2 1.358625669
V1                           V1 1.278834598
graph15                 graph15 1.219101845
spin_vertex         spin_vertex 1.177657836
orbit36                 orbit36 1.161481766
orbit38                 orbit38 1.135896264
adhesion               adhesion 1.133125055
orbit26                 orbit26 1.120117159
graph6                   graph6 1.116051739
orbit62                 orbit62 1.104991696
graph20                 graph20 1.077668890
orbit17                 orbit17 1.030881393
graph17                 graph17 1.025180364
orbit56                 orbit56 1.007496983
graph21                 graph21 1.005984417
graph13                 graph13 0.998791811
ratio4                   ratio4 0.997642224
graph23                 graph23 0.992139332
orbit50                 orbit50 0.959591382
orbit7                   orbit7 0.934944041
cohesion               cohesion 0.919250608
knn                         knn 0.913471012
orbit47                 orbit47 0.908946030
orbit33                 orbit33 0.901451718
orbit5                   orbit5 0.859171353
orbit46                 orbit46 0.853639045
orbit27                 orbit27 0.831705588
graph16                 graph16 0.830777793
orbit51                 orbit51 0.819147681
orbit37                 orbit37 0.775888281
graph11                 graph11 0.769818965
graph22                 graph22 0.763650982
orbit20                 orbit20 0.754658455
ratio1                   ratio1 0.737960615
orbit65                 orbit65 0.737697901
orbit21                 orbit21 0.716758807
orbit28                 orbit28 0.695530079
orbit39                 orbit39 0.686772552
graph12                 graph12 0.674977940
graph26                 graph26 0.654849165
orbit49                 orbit49 0.638548625
graph19                 graph19 0.629941775
orbit45                 orbit45 0.619131797
orbit63                 orbit63 0.604677211
orbit23                 orbit23 0.603217382
orbit25                 orbit25 0.603142855
orbit11                 orbit11 0.593112057
orbit41                 orbit41 0.588219827
orbit16                 orbit16 0.581755846
graph1                   graph1 0.562874743
orbit40                 orbit40 0.556290298
close                     close 0.555751763
sixth                     sixth 0.555558574
fourth                   fourth 0.545525917
graph24                 graph24 0.543990169
bigcom4                 bigcom4 0.541034776
graph18                 graph18 0.526315863
graph2                   graph2 0.510874132
orbit10                 orbit10 0.510776790
graph5                   graph5 0.506772433
orbit29                 orbit29 0.496399212
orbit53                 orbit53 0.495839065
graph3                   graph3 0.488248607
orbit48                 orbit48 0.487199042
orbit24                 orbit24 0.486170357
ratio3                   ratio3 0.473167454
orbit15                 orbit15 0.460657341
graph25                 graph25 0.459939628
orbit32                 orbit32 0.454981163
graph10                 graph10 0.449906890
orbit35                 orbit35 0.449314757
orbit44                 orbit44 0.440888054
orbit2                   orbit2 0.429762885
upto_second         upto_second 0.427720941
orbit57                 orbit57 0.425459405
graph7                   graph7 0.424144973
fifth                     fifth 0.414857860
orbit59                 orbit59 0.410714862
graph4                   graph4 0.407403633
second                   second 0.403065644
upto_fifth           upto_fifth 0.386560972
orbit12                 orbit12 0.386425234
graph27                 graph27 0.382718323
graph14                 graph14 0.377515979
graph9                   graph9 0.371898711
orbit52                 orbit52 0.369420126
bigcom21               bigcom21 0.353744031
membership_s37   membership_s37 0.346737454
orbit55                 orbit55 0.332405877
upto_sixth           upto_sixth 0.330406905
orbit58                 orbit58 0.311312604
orbit66                 orbit66 0.296157631
orbit61                 orbit61 0.295009595
hubscore               hubscore 0.289382002
orbit9                   orbit9 0.285082611
orbit1                   orbit1 0.266309883
orbit64                 orbit64 0.265413443
bigcom15               bigcom15 0.264716964
orbit42                 orbit42 0.263653975
selfinter             selfinter 0.245553975
coreness               coreness 0.242126712
membership_s5     membership_s5 0.232874791
orbit54                 orbit54 0.229779728
membership_s7     membership_s7 0.220191107
evcent                   evcent 0.219717879
ecc                         ecc 0.213451383
orbit4                   orbit4 0.212971813
orbit19                 orbit19 0.203609206
graph8                   graph8 0.202859549
upto_fourth         upto_fourth 0.202691861
graph28                 graph28 0.195840642
orbit60                 orbit60 0.189362588
orbit71                 orbit71 0.148015250
membership_s36   membership_s36 0.147221600
orbit31                 orbit31 0.136855554
orbit13                 orbit13 0.129825771
orbit67                 orbit67 0.121633688
graph29                 graph29 0.120765751
upto_third           upto_third 0.115116877
orbit69                 orbit69 0.111394079
orbit70                 orbit70 0.105555732
membership_s32   membership_s32 0.082824671
pdi                         pdi 0.082696329
membership_s30   membership_s30 0.077450600
bigcom28               bigcom28 0.075924984
orbit43                 orbit43 0.070607314
graph0                   graph0 0.066687951
bigcom22               bigcom22 0.061650657
membership_s18   membership_s18 0.056272523
orbit68                 orbit68 0.053623950
bigcom3                 bigcom3 0.052419214
bigcom30               bigcom30 0.045050982
bigcom1                 bigcom1 0.044545442
membership_s27   membership_s27 0.025582725
bigcom40               bigcom40 0.024338162
membership_s1     membership_s1 0.024073540
orbit22                 orbit22 0.021691976
membership_s4     membership_s4 0.005788425
bigcom246             bigcom246 0.004900997
orbit0                   orbit0 0.000000000
orbit3                   orbit3 0.000000000
orbit6                   orbit6 0.000000000
orbit8                   orbit8 0.000000000
orbit14                 orbit14 0.000000000
orbit34                 orbit34 0.000000000
orbit72                 orbit72 0.000000000
AP                           AP 0.000000000
eccrad                   eccrad 0.000000000
first                     first 0.000000000
bigcom2                 bigcom2 0.000000000
bigcom6                 bigcom6 0.000000000
bigcom8                 bigcom8 0.000000000
bigcom9                 bigcom9 0.000000000
bigcom11               bigcom11 0.000000000
bigcom13               bigcom13 0.000000000
bigcom16               bigcom16 0.000000000
bigcom24               bigcom24 0.000000000
bigcom26               bigcom26 0.000000000
bigcom31               bigcom31 0.000000000
bigcom32               bigcom32 0.000000000
bigcom33               bigcom33 0.000000000
bigcom34               bigcom34 0.000000000
bigcom36               bigcom36 0.000000000
bigcom37               bigcom37 0.000000000
bigcom38               bigcom38 0.000000000
bigcom39               bigcom39 0.000000000
bigcom43               bigcom43 0.000000000
bigcom44               bigcom44 0.000000000
bigcom46               bigcom46 0.000000000
bigcom47               bigcom47 0.000000000
bigcom49               bigcom49 0.000000000
bigcom50               bigcom50 0.000000000
bigcom51               bigcom51 0.000000000
bigcom52               bigcom52 0.000000000
bigcom54               bigcom54 0.000000000
bigcom56               bigcom56 0.000000000
bigcom62               bigcom62 0.000000000
bigcom66               bigcom66 0.000000000
bigcom68               bigcom68 0.000000000
bigcom69               bigcom69 0.000000000
bigcom71               bigcom71 0.000000000
bigcom72               bigcom72 0.000000000
bigcom73               bigcom73 0.000000000
bigcom74               bigcom74 0.000000000
bigcom75               bigcom75 0.000000000
bigcom76               bigcom76 0.000000000
bigcom77               bigcom77 0.000000000
bigcom79               bigcom79 0.000000000
bigcom80               bigcom80 0.000000000
bigcom82               bigcom82 0.000000000
bigcom83               bigcom83 0.000000000
bigcom84               bigcom84 0.000000000
bigcom85               bigcom85 0.000000000
bigcom87               bigcom87 0.000000000
bigcom89               bigcom89 0.000000000
bigcom91               bigcom91 0.000000000
bigcom92               bigcom92 0.000000000
bigcom93               bigcom93 0.000000000
bigcom96               bigcom96 0.000000000
bigcom97               bigcom97 0.000000000
bigcom98               bigcom98 0.000000000
bigcom99               bigcom99 0.000000000
bigcom101             bigcom101 0.000000000
bigcom104             bigcom104 0.000000000
bigcom106             bigcom106 0.000000000
bigcom109             bigcom109 0.000000000
bigcom113             bigcom113 0.000000000
bigcom116             bigcom116 0.000000000
bigcom120             bigcom120 0.000000000
bigcom123             bigcom123 0.000000000
bigcom126             bigcom126 0.000000000
bigcom127             bigcom127 0.000000000
bigcom137             bigcom137 0.000000000
bigcom139             bigcom139 0.000000000
bigcom140             bigcom140 0.000000000
bigcom143             bigcom143 0.000000000
bigcom145             bigcom145 0.000000000
bigcom146             bigcom146 0.000000000
bigcom147             bigcom147 0.000000000
bigcom149             bigcom149 0.000000000
bigcom153             bigcom153 0.000000000
bigcom154             bigcom154 0.000000000
bigcom156             bigcom156 0.000000000
bigcom157             bigcom157 0.000000000
bigcom158             bigcom158 0.000000000
bigcom160             bigcom160 0.000000000
bigcom161             bigcom161 0.000000000
bigcom162             bigcom162 0.000000000
bigcom164             bigcom164 0.000000000
bigcom166             bigcom166 0.000000000
bigcom167             bigcom167 0.000000000
bigcom171             bigcom171 0.000000000
bigcom173             bigcom173 0.000000000
bigcom175             bigcom175 0.000000000
bigcom176             bigcom176 0.000000000
bigcom177             bigcom177 0.000000000
bigcom178             bigcom178 0.000000000
bigcom180             bigcom180 0.000000000
bigcom181             bigcom181 0.000000000
bigcom184             bigcom184 0.000000000
bigcom186             bigcom186 0.000000000
bigcom187             bigcom187 0.000000000
bigcom189             bigcom189 0.000000000
bigcom194             bigcom194 0.000000000
bigcom195             bigcom195 0.000000000
bigcom196             bigcom196 0.000000000
bigcom204             bigcom204 0.000000000
bigcom205             bigcom205 0.000000000
bigcom212             bigcom212 0.000000000
bigcom214             bigcom214 0.000000000
bigcom222             bigcom222 0.000000000
bigcom223             bigcom223 0.000000000
bigcom226             bigcom226 0.000000000
bigcom227             bigcom227 0.000000000
bigcom229             bigcom229 0.000000000
bigcom233             bigcom233 0.000000000
bigcom236             bigcom236 0.000000000
bigcom237             bigcom237 0.000000000
bigcom248             bigcom248 0.000000000
bigcom249             bigcom249 0.000000000
bigcom250             bigcom250 0.000000000
bigcom254             bigcom254 0.000000000
bigcom266             bigcom266 0.000000000
bigcom269             bigcom269 0.000000000
bigcom272             bigcom272 0.000000000
bigcom274             bigcom274 0.000000000
bigcom281             bigcom281 0.000000000
bigcom291             bigcom291 0.000000000
bigcom292             bigcom292 0.000000000
bigcom295             bigcom295 0.000000000
bigcom299             bigcom299 0.000000000
bigcom301             bigcom301 0.000000000
bigcom306             bigcom306 0.000000000
bigcom309             bigcom309 0.000000000
bigcom314             bigcom314 0.000000000
bigcom321             bigcom321 0.000000000
bigcom341             bigcom341 0.000000000
bigcom350             bigcom350 0.000000000
bigcom353             bigcom353 0.000000000
bigcom359             bigcom359 0.000000000
bigcom363             bigcom363 0.000000000
bigcom365             bigcom365 0.000000000
bigcom385             bigcom385 0.000000000
bigcom386             bigcom386 0.000000000
bigcom408             bigcom408 0.000000000
bigcom412             bigcom412 0.000000000
bigcom480             bigcom480 0.000000000
membership_s3     membership_s3 0.000000000
membership_s6     membership_s6 0.000000000
membership_s8     membership_s8 0.000000000
membership_s9     membership_s9 0.000000000
membership_s11   membership_s11 0.000000000
membership_s12   membership_s12 0.000000000
membership_s14   membership_s14 0.000000000
membership_s15   membership_s15 0.000000000
membership_s16   membership_s16 0.000000000
membership_s17   membership_s17 0.000000000
membership_s20   membership_s20 0.000000000
membership_s21   membership_s21 0.000000000
membership_s22   membership_s22 0.000000000
membership_s24   membership_s24 0.000000000
membership_s25   membership_s25 0.000000000
membership_s26   membership_s26 0.000000000
membership_s28   membership_s28 0.000000000
membership_s31   membership_s31 0.000000000
membership_s33   membership_s33 0.000000000
[1] "Dataset: med_C Model RF, run: 1 of 10 2015-06-18 11:57:36"
     |      Out-of-bag   |
Tree |      MSE  %Var(y) |
   1 |  0.07786   209.24 |
   2 |  0.07191   193.23 |
   3 |  0.06928   186.17 |
   4 |  0.06856   184.25 |
   5 |  0.06775   182.07 |
   6 |  0.06458   173.53 |
   7 |  0.05906   158.72 |
   8 |   0.0575   154.50 |
   9 |  0.05453   146.54 |
  10 |   0.0531   142.69 |
  11 |  0.05177   139.11 |
  12 |  0.04985   133.97 |
  13 |  0.04878   131.07 |
  14 |  0.04821   129.55 |
  15 |  0.04762   127.97 |
  16 |  0.04705   126.43 |
  17 |  0.04656   125.12 |
  18 |  0.04597   123.52 |
  19 |  0.04586   123.24 |
  20 |  0.04567   122.73 |
  21 |  0.04541   122.03 |
  22 |  0.04511   121.21 |
  23 |   0.0449   120.66 |
  24 |  0.04457   119.76 |
  25 |  0.04449   119.55 |
  26 |  0.04424   118.87 |
  27 |  0.04407   118.42 |
  28 |  0.04386   117.87 |
  29 |  0.04365   117.30 |
  30 |  0.04357   117.09 |
  31 |  0.04345   116.75 |
  32 |  0.04351   116.94 |
  33 |   0.0434   116.64 |
  34 |  0.04326   116.25 |
  35 |  0.04314   115.92 |
  36 |  0.04294   115.40 |
  37 |  0.04284   115.13 |
  38 |  0.04275   114.87 |
  39 |  0.04264   114.57 |
  40 |   0.0425   114.20 |
  41 |  0.04243   114.03 |
  42 |  0.04241   113.96 |
  43 |  0.04239   113.91 |
  44 |  0.04234   113.78 |
  45 |  0.04229   113.66 |
  46 |  0.04224   113.51 |
  47 |   0.0421   113.14 |
  48 |  0.04206   113.03 |
  49 |  0.04199   112.83 |
  50 |  0.04199   112.83 |
  51 |  0.04201   112.88 |
  52 |  0.04203   112.94 |
  53 |  0.04197   112.77 |
  54 |  0.04188   112.53 |
  55 |  0.04184   112.42 |
  56 |  0.04181   112.36 |
  57 |  0.04178   112.28 |
  58 |  0.04176   112.21 |
  59 |  0.04171   112.09 |
  60 |  0.04168   112.00 |
  61 |  0.04168   112.01 |
  62 |  0.04164   111.91 |
  63 |  0.04161   111.81 |
  64 |  0.04158   111.73 |
  65 |  0.04153   111.59 |
  66 |  0.04153   111.60 |
  67 |  0.04147   111.45 |
  68 |  0.04147   111.45 |
  69 |  0.04149   111.49 |
  70 |  0.04148   111.46 |
  71 |  0.04149   111.51 |
  72 |  0.04152   111.56 |
  73 |  0.04148   111.48 |
  74 |  0.04145   111.39 |
  75 |  0.04147   111.45 |
  76 |  0.04146   111.41 |
  77 |  0.04143   111.32 |
  78 |  0.04139   111.22 |
  79 |  0.04133   111.07 |
  80 |  0.04134   111.09 |
  81 |  0.04136   111.14 |
  82 |  0.04129   110.96 |
  83 |  0.04125   110.86 |
  84 |  0.04125   110.86 |
  85 |  0.04125   110.85 |
  86 |  0.04125   110.84 |
  87 |  0.04123   110.80 |
  88 |  0.04124   110.82 |
  89 |  0.04121   110.74 |
  90 |  0.04122   110.78 |
  91 |  0.04118   110.66 |
  92 |  0.04116   110.61 |
  93 |  0.04116   110.60 |
  94 |  0.04113   110.54 |
  95 |  0.04111   110.48 |
  96 |  0.04107   110.37 |
  97 |  0.04107   110.36 |
  98 |  0.04108   110.40 |
  99 |  0.04106   110.34 |
 100 |  0.04102   110.23 |
[1] "Random Forest variable coefficients"
                      %IncMSE IncNodePurity
graph5           5.602900e-03  8.045732e-01
graph6           4.742375e-03  8.457687e-01
graph7           5.245208e-03  5.998506e-01
graph8           1.019224e-03  4.667416e-01
graph9           2.115619e-03  6.368128e-01
graph10          6.148477e-03  1.112260e+00
graph11          4.794952e-03  1.006582e+00
graph12          2.426639e-03  8.796407e-01
graph13          4.211123e-03  9.097207e-01
graph14          4.313734e-03  9.749493e-01
graph15          7.207743e-03  8.668848e-01
graph16          4.314835e-03  8.479365e-01
graph17          4.287161e-03  7.741612e-01
graph18          4.911683e-03  6.310575e-01
graph19          4.002302e-03  5.921725e-01
graph20          2.757752e-03  9.998465e-01
graph21          2.890173e-03  7.764996e-01
graph22          7.615600e-03  7.833611e-01
graph23          5.169810e-03  9.027346e-01
graph24          7.159685e-03  6.476405e-01
graph25          4.524272e-03  1.271936e+00
graph26          2.747705e-03  8.334592e-01
graph27          3.486177e-03  6.158653e-01
graph28          1.056500e-03  2.811540e-01
graph29          2.175432e-04  6.137659e-01
orbit0           6.571646e-04  4.096347e-01
orbit1           7.402889e-03  7.608286e-01
orbit2           4.069238e-03  1.108275e+00
orbit3           1.280317e-03  3.786494e-01
orbit4           1.941352e-03  6.799506e-01
orbit5           4.954644e-03  9.090215e-01
orbit6           2.944539e-03  8.675575e-01
orbit7           5.404683e-03  1.098647e+00
orbit8           2.328789e-03  6.326154e-01
orbit9           2.945767e-03  7.698360e-01
orbit10          4.812369e-03  8.348291e-01
orbit11          2.936352e-03  7.312593e-01
orbit12          2.794090e-03  5.659262e-01
orbit13          1.120485e-03  3.758922e-01
orbit14          1.017697e-03  3.699308e-01
orbit15          4.803859e-03  6.317232e-01
orbit16          4.785053e-03  8.396988e-01
orbit17          6.524822e-03  8.539690e-01
orbit18          4.577476e-03  2.352661e+00
orbit19          2.031550e-03  6.867189e-01
orbit20          5.615712e-03  1.189493e+00
orbit21          7.221737e-03  1.291790e+00
orbit22          5.676037e-03  1.089388e+00
orbit23          4.880113e-03  1.011874e+00
orbit24          4.926619e-03  1.404600e+00
orbit25          4.253800e-03  9.331407e-01
orbit26          6.022763e-03  1.236755e+00
orbit27          5.187260e-03  9.638345e-01
orbit28          4.998603e-03  9.433034e-01
orbit29          3.717061e-03  8.073081e-01
orbit30          7.296699e-03  1.242384e+00
orbit31          6.178597e-03  1.012258e+00
orbit32          5.784235e-03  8.521451e-01
orbit33          2.207767e-03  1.329346e+00
orbit34          7.197096e-03  7.929506e-01
orbit35          3.785616e-03  7.928279e-01
orbit36          3.008270e-03  1.285618e+00
orbit37          4.445783e-03  8.409541e-01
orbit38          4.114468e-03  1.012490e+00
orbit39          5.952871e-03  1.077096e+00
orbit40          4.881216e-03  5.806798e-01
orbit41          1.705359e-03  5.884870e-01
orbit42          1.626969e-03  5.577416e-01
orbit43          5.558410e-03  8.470526e-01
orbit44          1.183704e-03  5.290034e-01
orbit45          5.326928e-03  9.652105e-01
orbit46          4.119063e-03  8.926653e-01
orbit47          4.347239e-03  9.671474e-01
orbit48          3.666181e-03  7.276842e-01
orbit49          3.999839e-03  9.347395e-01
orbit50          3.715056e-03  9.325965e-01
orbit51          6.055596e-03  1.145949e+00
orbit52          7.824306e-03  8.811537e-01
orbit53          3.327530e-03  9.695333e-01
orbit54          8.735505e-03  9.317910e-01
orbit55          1.061417e-03  4.059704e-01
orbit56          4.699201e-03  1.260124e+00
orbit57          1.442762e-03  4.909698e-01
orbit58          1.959966e-03  5.423323e-01
orbit59          4.311182e-03  6.772355e-01
orbit60          3.610305e-03  5.906544e-01
orbit61          2.977941e-03  6.590712e-01
orbit62          3.667389e-03  1.400799e+00
orbit63          1.020017e-03  8.091223e-01
orbit64          2.160805e-03  6.581272e-01
orbit65          5.400587e-03  1.159419e+00
orbit66          1.202379e-03  2.723808e-01
orbit67          2.159151e-03  4.447036e-01
orbit68          1.828201e-03  6.804190e-01
orbit69          1.360894e-03  4.390567e-01
orbit70          8.153965e-04  3.367142e-01
orbit71          1.375587e-03  2.428170e-01
orbit72          6.323123e-04  4.818927e-01
AP               4.339679e-04  3.201167e-01
bet              5.109024e-03  2.741480e+00
ecc              8.956556e-04  2.628152e-01
eccrad           1.754180e-03  4.996764e-01
close            4.775449e-03  7.982080e-01
constraint       5.937366e-03  1.917679e+00
coreness         1.822975e-03  4.592851e-01
knn              2.320887e-03  1.301152e+00
hubscore         3.326688e-03  5.445455e-01
pagerank         5.801228e-03  2.891515e+00
trans            3.650827e-03  1.219767e+00
evcent           2.588148e-03  4.977422e-01
first            2.010822e-03  3.569018e-01
upto_second      4.978822e-03  7.611966e-01
upto_third       5.903428e-03  7.615791e-01
upto_fourth      2.853671e-03  9.766588e-01
upto_fifth       3.131751e-03  9.086194e-01
upto_sixth       2.261978e-03  9.057631e-01
second           2.035093e-03  7.578586e-01
third            1.189841e-02  2.165446e+00
fourth           5.389988e-03  1.420743e+00
fifth            4.101954e-03  1.494319e+00
sixth            2.826301e-03  1.188852e+00
ratio1           4.956281e-03  1.587639e+00
ratio2           9.269434e-03  1.996772e+00
ratio3           6.853698e-03  1.244415e+00
ratio4           5.089876e-03  1.513136e+00
ratio5           1.933078e-03  3.356853e+00
ratio6           6.173574e-03  1.679217e+00
selfinter        2.210428e-04  1.936450e-01
walktrap_vertex  1.302371e-03  1.808527e+00
bigcom1          6.461335e-05  2.672790e-01
bigcom2          0.000000e+00  3.469447e-20
bigcom3         -3.324451e-05  2.493372e-01
bigcom4          1.274726e-03  3.822967e-01
bigcom6          0.000000e+00  0.000000e+00
bigcom8          1.312024e-04  1.158112e-01
bigcom9         -4.522924e-05  1.505089e-01
bigcom11         5.015035e-05  1.866861e-01
bigcom13         0.000000e+00  0.000000e+00
bigcom15        -1.624149e-05  2.248484e-01
bigcom16         0.000000e+00  3.469447e-20
bigcom21         1.189141e-04  4.410961e-01
bigcom22         3.798666e-05  1.730576e-01
bigcom24         0.000000e+00  0.000000e+00
bigcom26        -1.447461e-05  1.603659e-01
bigcom28         1.015191e-04  4.011040e-01
bigcom30        -4.739807e-05  2.950409e-01
bigcom31         0.000000e+00  0.000000e+00
bigcom32         3.469108e-06  2.011741e-01
bigcom33         0.000000e+00  0.000000e+00
bigcom34         0.000000e+00  8.937243e-01
bigcom36         0.000000e+00  0.000000e+00
bigcom37        -1.263711e-05  1.931625e-01
bigcom38         0.000000e+00  3.469447e-20
bigcom39         0.000000e+00  6.938894e-20
bigcom40         5.299548e-05  1.707695e-01
bigcom43         0.000000e+00  0.000000e+00
bigcom44         2.693782e-05  2.695495e-02
bigcom46         0.000000e+00  0.000000e+00
bigcom47         0.000000e+00  5.204170e-20
bigcom49         0.000000e+00  0.000000e+00
bigcom50         0.000000e+00  0.000000e+00
bigcom51         0.000000e+00  0.000000e+00
bigcom52         0.000000e+00  0.000000e+00
bigcom54         0.000000e+00  0.000000e+00
bigcom56         0.000000e+00  0.000000e+00
bigcom62         0.000000e+00  0.000000e+00
bigcom66         0.000000e+00  0.000000e+00
bigcom68         0.000000e+00  0.000000e+00
bigcom69         0.000000e+00  0.000000e+00
bigcom71         0.000000e+00  0.000000e+00
bigcom72         0.000000e+00  0.000000e+00
bigcom73         0.000000e+00  3.469447e-20
bigcom74         0.000000e+00  0.000000e+00
bigcom75         0.000000e+00  0.000000e+00
bigcom76         0.000000e+00  0.000000e+00
bigcom77         0.000000e+00  0.000000e+00
bigcom79         0.000000e+00  3.469447e-20
bigcom80         0.000000e+00  6.938894e-20
bigcom82         0.000000e+00  0.000000e+00
bigcom83         0.000000e+00  0.000000e+00
bigcom84         0.000000e+00  0.000000e+00
bigcom85         0.000000e+00  0.000000e+00
bigcom87         0.000000e+00  0.000000e+00
bigcom89         0.000000e+00  0.000000e+00
bigcom91         0.000000e+00  6.938894e-20
bigcom92         0.000000e+00  0.000000e+00
bigcom93         0.000000e+00  0.000000e+00
bigcom96         0.000000e+00  0.000000e+00
bigcom97        -5.135240e-05  4.382694e-01
bigcom98         0.000000e+00  0.000000e+00
bigcom99         0.000000e+00  0.000000e+00
bigcom101        0.000000e+00  0.000000e+00
bigcom104        0.000000e+00  0.000000e+00
bigcom106        0.000000e+00  0.000000e+00
bigcom109        0.000000e+00  0.000000e+00
bigcom113        0.000000e+00  0.000000e+00
bigcom116        2.939152e-05  1.820277e-01
bigcom120        0.000000e+00  0.000000e+00
bigcom123        0.000000e+00  0.000000e+00
bigcom126        0.000000e+00  0.000000e+00
bigcom127        0.000000e+00  0.000000e+00
bigcom137        0.000000e+00  0.000000e+00
bigcom139        0.000000e+00  0.000000e+00
bigcom140        0.000000e+00  0.000000e+00
bigcom143        0.000000e+00  0.000000e+00
bigcom145        0.000000e+00  0.000000e+00
bigcom146        0.000000e+00  0.000000e+00
bigcom147        0.000000e+00  3.469447e-20
bigcom149        0.000000e+00  0.000000e+00
bigcom153        1.400018e-05  1.771282e-01
bigcom154        0.000000e+00  0.000000e+00
bigcom156        0.000000e+00  0.000000e+00
bigcom157        0.000000e+00  0.000000e+00
bigcom158        0.000000e+00  0.000000e+00
bigcom160        0.000000e+00  0.000000e+00
bigcom161        0.000000e+00  0.000000e+00
bigcom162       -5.039655e-08  8.008898e-01
bigcom164        0.000000e+00  0.000000e+00
bigcom166        0.000000e+00  0.000000e+00
bigcom167        0.000000e+00  3.469447e-20
bigcom171        0.000000e+00  3.469447e-20
bigcom173        0.000000e+00  0.000000e+00
bigcom175        0.000000e+00  5.313796e-01
bigcom176        0.000000e+00  0.000000e+00
bigcom177        0.000000e+00  0.000000e+00
bigcom178        0.000000e+00  0.000000e+00
bigcom180        0.000000e+00  0.000000e+00
bigcom181        0.000000e+00  0.000000e+00
bigcom184        0.000000e+00  6.938894e-20
bigcom186        0.000000e+00  0.000000e+00
bigcom187        0.000000e+00  0.000000e+00
bigcom189        0.000000e+00  0.000000e+00
bigcom194        0.000000e+00  0.000000e+00
bigcom195        0.000000e+00  0.000000e+00
bigcom196       -3.963683e-05  5.965085e-01
bigcom204        0.000000e+00  0.000000e+00
bigcom205        0.000000e+00  0.000000e+00
bigcom212        0.000000e+00  0.000000e+00
bigcom214        0.000000e+00  0.000000e+00
bigcom222        0.000000e+00  6.938894e-20
bigcom223        0.000000e+00  0.000000e+00
bigcom226        0.000000e+00  0.000000e+00
bigcom227        0.000000e+00  3.469447e-20
bigcom229        0.000000e+00  0.000000e+00
bigcom233        0.000000e+00  0.000000e+00
bigcom236        0.000000e+00  0.000000e+00
bigcom237        0.000000e+00  3.469447e-20
bigcom246        7.386380e-06  4.051223e-01
bigcom248        0.000000e+00  0.000000e+00
bigcom249        0.000000e+00  6.938894e-20
bigcom250        3.284006e-05  3.567482e-01
bigcom254        0.000000e+00  0.000000e+00
bigcom266        0.000000e+00  0.000000e+00
bigcom269        0.000000e+00  0.000000e+00
bigcom272        0.000000e+00  0.000000e+00
bigcom274        0.000000e+00  0.000000e+00
bigcom281        0.000000e+00  0.000000e+00
bigcom291        0.000000e+00  0.000000e+00
bigcom292        0.000000e+00  0.000000e+00
bigcom295       -6.116825e-05  4.207888e-01
bigcom299        0.000000e+00  0.000000e+00
bigcom301        0.000000e+00  0.000000e+00
bigcom306        0.000000e+00  0.000000e+00
bigcom309        0.000000e+00  0.000000e+00
bigcom314        0.000000e+00  0.000000e+00
bigcom321        0.000000e+00  0.000000e+00
bigcom341        0.000000e+00  0.000000e+00
bigcom350        0.000000e+00  0.000000e+00
bigcom353        0.000000e+00  0.000000e+00
bigcom359        0.000000e+00  0.000000e+00
bigcom363        0.000000e+00  0.000000e+00
bigcom365       -4.332842e-05  3.921595e-01
bigcom385        0.000000e+00  3.469447e-20
bigcom386        0.000000e+00  0.000000e+00
bigcom408        0.000000e+00  0.000000e+00
bigcom412        0.000000e+00  0.000000e+00
bigcom480        0.000000e+00  6.938894e-20
spin_vertex      6.139910e-04  1.596665e+00
membership_s1    9.026924e-05  1.565129e-01
membership_s3    0.000000e+00  0.000000e+00
membership_s4    1.246197e-04  1.096576e-01
membership_s5    3.459417e-05  1.613186e-01
membership_s6    1.032279e-05  1.320444e-01
membership_s7    4.756205e-04  5.209656e-01
membership_s8   -1.738859e-05  2.719107e-01
membership_s9    0.000000e+00  3.469447e-20
membership_s11   0.000000e+00  0.000000e+00
membership_s12   0.000000e+00  0.000000e+00
membership_s14   0.000000e+00  0.000000e+00
membership_s15   0.000000e+00  2.689094e-02
membership_s16   0.000000e+00  0.000000e+00
membership_s17   0.000000e+00  0.000000e+00
membership_s18   2.680185e-05  2.675168e-01
membership_s20   0.000000e+00  0.000000e+00
membership_s21   0.000000e+00  1.387779e-19
membership_s22   0.000000e+00  0.000000e+00
membership_s24   0.000000e+00  0.000000e+00
membership_s25   0.000000e+00  0.000000e+00
membership_s26   0.000000e+00  0.000000e+00
membership_s27   1.229837e-04  1.377479e-01
membership_s28  -5.878895e-06  1.980668e-01
membership_s30   4.860468e-05  3.748975e-01
membership_s31  -2.028745e-05  8.323175e-02
membership_s32   3.967032e-05  3.040552e-01
membership_s33   0.000000e+00  0.000000e+00
membership_s36   5.260719e-04  4.226431e-01
membership_s37  -1.047292e-04  3.462582e-01
V1               2.524580e-03  2.210932e+00
V2               2.226385e-03  3.119199e+00
pdi              3.411190e-04  4.378336e-01
adhesion         1.150937e-02  2.008396e+00
cohesion         1.145611e-02  2.170672e+00
inner            6.076468e-03  2.921204e+00
outer            1.744503e-03  2.860827e+00
ioratio          6.246280e-03  2.363129e+00
comsize          2.957860e-03  2.411595e+00
[1] "Dataset: med_C Model GLM, run: 1 of 10 2015-06-18 11:59:33"
[1] "glmnet variable coefficients"
                         [,1]          [,2]
(Intercept)     -3.212149e+00 -2.984981e+00
graph0          -5.783892e-40 -3.104787e-05
graph1          -1.280804e-42 -6.220472e-08
graph2          -1.619453e-40 -8.412656e-06
graph3          -4.412153e-44 -2.214968e-09
graph4          -4.749824e-46 -2.101224e-11
graph5          -4.040860e-42 -2.028371e-07
graph6          -8.822791e-44 -3.059773e-09
graph7          -3.952311e-42 -1.796339e-07
graph8          -1.391296e-41 -4.226434e-07
graph9          -7.866526e-46 -3.966317e-11
graph10         -4.622147e-47 -2.324331e-12
graph11         -6.470173e-49 -2.957037e-14
graph12         -3.333853e-46 -3.819251e-12
graph13         -1.036340e-44 -5.250427e-10
graph14          5.541879e-47  4.522601e-12
graph15         -3.636926e-43 -1.880066e-08
graph16         -5.469345e-45 -2.666204e-10
graph17          6.355924e-45  4.349392e-10
graph18         -1.395663e-43 -6.653501e-09
graph19         -4.241609e-44 -2.057910e-09
graph20         -1.324128e-43 -6.760975e-09
graph21         -1.726066e-43 -8.231677e-09
graph22          2.943256e-43  1.877419e-08
graph23         -9.734103e-44 -3.698569e-09
graph24         -3.429479e-43 -1.695027e-08
graph25         -1.729287e-42 -8.669045e-08
graph26         -1.101575e-42 -5.344419e-08
graph27         -1.240813e-41 -6.539979e-07
graph28         -1.006822e-41 -5.254580e-07
graph29          6.522784e-41  3.929162e-06
orbit0          -5.783892e-40 -3.104524e-05
orbit1          -1.051799e-42 -4.932261e-08
orbit2          -3.853612e-41 -2.069594e-06
orbit3          -1.619453e-40 -8.411310e-06
orbit4          -5.924193e-44 -2.948165e-09
orbit5          -1.276502e-43 -6.491849e-09
orbit6          -4.713248e-46 -2.080662e-11
orbit7          -4.289397e-42 -2.292291e-07
orbit8          -4.040860e-42 -2.027825e-07
orbit9           6.019116e-44  8.191073e-09
orbit10         -1.892766e-43 -7.990948e-09
orbit11         -1.298627e-41 -6.709198e-07
orbit12         -1.894054e-42 -5.666219e-08
orbit13         -6.379356e-41 -3.428872e-06
orbit14         -1.391296e-41 -4.218753e-07
orbit15         -1.298677e-45 -6.483956e-11
orbit16         -4.644833e-45 -2.424459e-10
orbit17         -1.782553e-45 -8.671201e-11
orbit18         -7.664946e-46 -4.203891e-11
orbit19         -2.229957e-47 -9.433807e-13
orbit20         -7.366066e-47 -3.355653e-12
orbit21         -1.370267e-44 -7.020757e-10
orbit22         -6.469822e-49 -2.955742e-14
orbit23         -6.410752e-43 -3.400658e-08
orbit24         -2.446919e-45 -1.155809e-10
orbit25          2.628390e-45  1.772845e-10
orbit26          6.760850e-46  2.726643e-10
orbit27         -3.739643e-44 -1.897848e-09
orbit28         -4.393514e-44 -2.117105e-09
orbit29         -1.983528e-44 -1.027977e-09
orbit30          2.878153e-44  2.492065e-09
orbit31         -7.970931e-47 -2.441827e-12
orbit32          2.486316e-46  1.673612e-11
orbit33         -1.182784e-42 -5.840819e-08
orbit34         -3.636926e-43 -1.879492e-08
orbit35         -2.173871e-45  2.477456e-11
orbit36         -7.848517e-44 -4.093969e-09
orbit37         -8.691563e-45 -4.355398e-10
orbit38         -4.389487e-43 -2.300451e-08
orbit39          2.281884e-44  1.538887e-09
orbit40          9.251085e-45  6.197005e-10
orbit41         -5.315580e-44 -2.118191e-09
orbit42         -4.975780e-42 -2.601415e-07
orbit43         -1.397167e-43 -6.655477e-09
orbit44         -1.864656e-41 -9.100131e-07
orbit45         -1.673009e-44 -7.032728e-11
orbit46         -1.713867e-43 -9.003856e-09
orbit47         -2.674905e-43 -9.991985e-09
orbit48         -1.304440e-43 -6.288640e-09
orbit49         -1.367899e-43 -6.987428e-09
orbit50         -2.266589e-42 -1.141157e-07
orbit51         -2.814641e-43 -1.306823e-08
orbit52         -5.896373e-43 -2.965762e-08
orbit53         -5.917502e-43 -2.393290e-08
orbit54          3.152062e-43  1.996165e-08
orbit55         -4.846190e-41 -2.670509e-06
orbit56          5.199965e-43  3.406226e-08
orbit57         -2.956882e-43 -1.485879e-08
orbit58          1.208977e-42  1.288316e-07
orbit59         -4.051784e-43 -1.977056e-08
orbit60         -1.593799e-42 -8.045217e-08
orbit61         -2.884689e-41 -1.518456e-06
orbit62         -8.839962e-44  2.112682e-08
orbit63         -1.410914e-42 -4.183013e-08
orbit64         -9.508763e-42 -5.167657e-07
orbit65         -2.510105e-44  1.951627e-08
orbit66         -3.192957e-42 -1.671111e-07
orbit67         -1.464232e-41 -7.536825e-07
orbit68         -1.212677e-41 -6.352049e-07
orbit69         -2.664936e-40 -1.466379e-05
orbit70         -1.008379e-41 -5.106601e-07
orbit71         -4.016960e-41 -2.169549e-06
orbit72          6.522784e-41  3.930098e-06
AP              -1.259022e-38 -7.146975e-04
bet             -4.081264e-43 -2.276238e-08
ecc              8.147468e-39  4.569491e-04
eccrad           4.888481e-38  2.741644e-03
close           -8.252082e-38 -4.197855e-03
constraint       6.003749e-38  3.187448e-03
coreness        -4.936929e-40 -2.485497e-05
knn              8.556056e-42  5.182200e-07
hubscore        -1.066744e-37 -5.050725e-03
pagerank        -6.456644e-37 -3.683576e-02
trans            1.753711e-38  1.009177e-03
evcent          -1.088778e-37 -5.179149e-03
first           -5.783892e-40 -3.103581e-05
upto_second     -1.110078e-42 -5.265357e-08
upto_third      -1.025910e-42 -5.343117e-08
upto_fourth     -1.262637e-42 -5.567122e-08
upto_fifth      -1.129111e-41 -4.335987e-07
upto_sixth      -3.506005e-40 -1.770387e-05
second          -1.080929e-42 -5.104872e-08
third           -1.615891e-42 -8.606056e-08
fourth           1.424182e-42  7.488313e-08
fifth            1.389749e-42  6.166630e-08
sixth            9.549194e-42  3.186171e-07
ratio1           5.631006e-42  3.366111e-07
ratio2           9.884800e-41  4.981717e-06
ratio3          -1.237198e-40 -1.230859e-05
ratio4          -3.394446e-39 -3.093613e-04
ratio5          -1.108098e-37 -6.078093e-03
ratio6           1.975238e-40  9.653352e-06
selfinter        1.279665e-39  7.821420e-05
walktrap_vertex  2.592994e-38  1.483180e-03
bigcom1         -1.069273e-38 -6.088720e-04
bigcom2         -3.913595e-38 -2.232365e-03
bigcom3         -5.846953e-39 -3.345371e-04
bigcom4          2.051766e-38  1.172619e-03
bigcom6         -3.914442e-38 -2.248352e-03
bigcom8         -4.409291e-39 -2.464252e-04
bigcom9          9.039005e-39  5.158961e-04
bigcom11         3.870681e-38  2.205962e-03
bigcom13        -3.919534e-38 -2.248642e-03
bigcom15         1.055175e-37  6.021829e-03
bigcom16        -3.914442e-38 -2.242768e-03
bigcom21         5.904547e-38  3.366205e-03
bigcom22         1.435606e-38  8.223189e-04
bigcom24        -3.913595e-38 -2.242464e-03
bigcom26        -2.364655e-38 -1.356933e-03
bigcom28         8.491895e-39  4.938988e-04
bigcom30         8.362130e-39  4.732540e-04
bigcom31        -3.912748e-38 -2.241738e-03
bigcom32         1.294160e-37  7.385073e-03
bigcom33        -3.911901e-38 -2.249795e-03
bigcom34         9.712090e-37  5.551263e-02
bigcom36        -3.914442e-38 -2.247960e-03
bigcom37         4.661500e-37  2.656078e-02
bigcom38        -3.912748e-38 -2.233632e-03
bigcom39        -3.924638e-38 -2.246409e-03
bigcom40        -1.332077e-38 -7.557170e-04
bigcom43        -3.913595e-38 -2.247497e-03
bigcom44         9.752529e-39  5.636003e-04
bigcom46        -3.918684e-38 -2.249885e-03
bigcom47        -3.916986e-38 -2.239965e-03
bigcom49        -3.915290e-38 -2.241714e-03
bigcom50        -3.911901e-38 -2.227431e-03
bigcom51        -3.911901e-38 -2.250754e-03
bigcom52        -3.913595e-38 -2.247961e-03
bigcom54         0.000000e+00  0.000000e+00
bigcom56        -3.921234e-38 -2.243667e-03
bigcom62        -3.912748e-38 -2.245340e-03
bigcom66        -3.911055e-38 -2.231531e-03
bigcom68        -3.911901e-38 -2.248789e-03
bigcom69        -3.916986e-38 -2.249698e-03
bigcom71         0.000000e+00  0.000000e+00
bigcom72        -3.911055e-38 -2.234696e-03
bigcom73        -3.923786e-38 -2.250219e-03
bigcom74        -3.918684e-38 -2.247507e-03
bigcom75        -3.912748e-38 -2.246493e-03
bigcom76        -3.914442e-38 -2.239718e-03
bigcom77        -3.915290e-38 -2.246598e-03
bigcom79        -3.911901e-38 -2.253958e-03
bigcom80        -3.915290e-38 -2.252862e-03
bigcom82        -3.912748e-38 -2.245235e-03
bigcom83        -3.911901e-38 -2.240812e-03
bigcom84        -3.915290e-38 -2.252491e-03
bigcom85        -3.911901e-38 -2.248008e-03
bigcom87        -3.915290e-38 -2.243093e-03
bigcom89        -3.911055e-38 -2.249273e-03
bigcom91        -3.917835e-38 -2.248319e-03
bigcom92        -3.925490e-38 -2.244187e-03
bigcom93        -3.911055e-38 -2.230278e-03
bigcom96        -3.912748e-38 -2.247590e-03
bigcom97         2.136079e-37  1.221375e-02
bigcom98         0.000000e+00  0.000000e+00
bigcom99         0.000000e+00  0.000000e+00
bigcom101       -3.918684e-38 -2.243139e-03
bigcom104       -3.911901e-38 -2.246096e-03
bigcom106       -3.911901e-38 -2.247341e-03
bigcom109       -3.911901e-38 -2.249529e-03
bigcom113       -3.911901e-38 -2.239333e-03
bigcom116       -7.588956e-39 -4.350142e-04
bigcom120       -3.912748e-38 -2.257332e-03
bigcom123       -3.911901e-38 -2.239859e-03
bigcom126       -3.911901e-38 -2.246568e-03
bigcom127       -3.914442e-38 -2.246929e-03
bigcom137       -3.915290e-38 -2.246653e-03
bigcom139       -3.911055e-38 -2.242387e-03
bigcom140       -3.912748e-38 -2.255820e-03
bigcom143       -3.911055e-38 -2.259854e-03
bigcom145       -3.911055e-38 -2.230532e-03
bigcom146       -3.912748e-38 -2.248405e-03
bigcom147       -3.923786e-38 -2.239808e-03
bigcom149       -3.913595e-38 -2.249253e-03
bigcom153        1.053575e-37  6.009722e-03
bigcom154        0.000000e+00  0.000000e+00
bigcom156       -3.914442e-38 -2.248880e-03
bigcom157       -3.921234e-38 -2.245213e-03
bigcom158       -3.911901e-38 -2.241831e-03
bigcom160        0.000000e+00  0.000000e+00
bigcom161       -3.911901e-38 -2.251141e-03
bigcom162        4.661500e-37  2.664381e-02
bigcom164       -3.911055e-38 -2.241980e-03
bigcom166       -3.915290e-38 -2.242288e-03
bigcom167       -3.920383e-38 -2.243295e-03
bigcom171       -3.918684e-38 -2.246754e-03
bigcom173       -3.911901e-38 -2.239708e-03
bigcom175        9.712090e-37  5.543919e-02
bigcom176       -3.911055e-38 -2.244451e-03
bigcom177       -3.911901e-38 -2.234333e-03
bigcom178       -3.911901e-38 -2.235420e-03
bigcom180       -3.911901e-38 -2.246755e-03
bigcom181       -3.918684e-38 -2.241815e-03
bigcom184       -3.912748e-38 -2.244104e-03
bigcom186       -3.911901e-38 -2.254040e-03
bigcom187       -3.911901e-38 -2.249129e-03
bigcom189       -3.914442e-38 -2.234464e-03
bigcom194       -3.912748e-38 -2.243350e-03
bigcom195       -3.911055e-38 -2.252112e-03
bigcom196        2.977914e-37  1.700644e-02
bigcom204        0.000000e+00  0.000000e+00
bigcom205       -3.911901e-38 -2.241325e-03
bigcom212       -3.911901e-38 -2.247288e-03
bigcom214       -3.911055e-38 -2.246730e-03
bigcom222       -3.911901e-38 -2.251723e-03
bigcom223       -3.915290e-38 -2.244744e-03
bigcom226       -3.911901e-38 -2.252839e-03
bigcom227       -3.911901e-38 -2.241978e-03
bigcom229       -3.911055e-38 -2.243520e-03
bigcom233       -3.912748e-38 -2.256039e-03
bigcom236       -3.911055e-38 -2.239952e-03
bigcom237       -3.913595e-38 -2.247390e-03
bigcom246        7.327397e-38  4.186528e-03
bigcom248       -3.919534e-38 -2.245391e-03
bigcom249       -3.912748e-38 -2.238175e-03
bigcom250        3.870681e-38  2.206298e-03
bigcom254       -3.911901e-38 -2.240440e-03
bigcom266       -3.912748e-38 -2.255436e-03
bigcom269        0.000000e+00  0.000000e+00
bigcom272       -3.911055e-38 -2.241489e-03
bigcom274       -3.931465e-38 -2.256484e-03
bigcom281       -3.914442e-38 -2.241280e-03
bigcom291       -3.913595e-38 -2.241382e-03
bigcom292       -3.911901e-38 -2.249954e-03
bigcom295        1.294160e-37  7.384265e-03
bigcom299       -3.911901e-38 -2.248959e-03
bigcom301       -3.916986e-38 -2.247112e-03
bigcom306       -3.911055e-38 -2.251099e-03
bigcom309       -3.911055e-38 -2.239714e-03
bigcom314       -3.913595e-38 -2.247757e-03
bigcom321       -3.911055e-38 -2.252278e-03
bigcom341       -3.911901e-38 -2.252143e-03
bigcom350       -3.912748e-38 -2.251193e-03
bigcom353       -3.911055e-38 -2.258383e-03
bigcom359       -3.911901e-38 -2.247260e-03
bigcom363       -3.911055e-38 -2.231186e-03
bigcom365        2.136079e-37  1.220351e-02
bigcom385       -3.911901e-38 -2.252192e-03
bigcom386       -3.912748e-38 -2.246994e-03
bigcom408       -3.912748e-38 -2.230713e-03
bigcom412       -3.911901e-38 -2.218887e-03
bigcom480       -3.911055e-38 -2.236026e-03
spin_vertex     -1.005517e-39 -5.886216e-05
membership_s1   -8.028939e-39 -4.646637e-04
membership_s3   -3.911055e-38 -2.257672e-03
membership_s4   -8.810840e-39 -4.979993e-04
membership_s5    5.173867e-39  2.982203e-04
membership_s6   -8.254120e-39 -4.748181e-04
membership_s7    1.120769e-38  6.413348e-04
membership_s8    4.661500e-37  2.656025e-02
membership_s9   -3.912748e-38 -2.246005e-03
membership_s11  -3.911901e-38 -2.257235e-03
membership_s12  -3.914442e-38 -2.243564e-03
membership_s14  -3.912748e-38 -2.253786e-03
membership_s15  -2.063753e-38 -1.184786e-03
membership_s16  -3.913595e-38 -2.246491e-03
membership_s17  -3.911055e-38 -2.247990e-03
membership_s18   1.150246e-38  6.539782e-04
membership_s20  -3.911055e-38 -2.228008e-03
membership_s21  -3.940032e-38 -2.260501e-03
membership_s22  -3.920383e-38 -2.245748e-03
membership_s24  -3.921234e-38 -2.245679e-03
membership_s25  -3.923786e-38 -2.248346e-03
membership_s26   0.000000e+00  0.000000e+00
membership_s27  -1.942592e-39 -1.140880e-04
membership_s28   4.661500e-37  2.655700e-02
membership_s30   2.178739e-39  1.256168e-04
membership_s31  -2.139599e-38 -1.228948e-03
membership_s32   2.031526e-38  1.157215e-03
membership_s33  -3.911055e-38 -2.244793e-03
membership_s36   7.552541e-39  4.353548e-04
membership_s37   8.761528e-38  4.998670e-03
V1               3.293426e-39  1.758359e-04
V2               8.642285e-39  4.827707e-04
pdi             -5.470913e-35 -3.105277e+00
adhesion        -5.168892e-42 -2.932774e-07
cohesion         1.025894e-41  5.820376e-07
inner            1.752757e-42  9.992670e-08
outer            3.202169e-42  1.838584e-07
ioratio         -7.736266e-38 -4.401657e-03
comsize         -3.604645e-42 -2.119761e-07
[1] "Dataset: med_C Model GBM, run: 2 of 10 2015-06-18 11:59:34"
Iter   TrainDeviance   ValidDeviance   StepSize   Improve
     1        0.3267            -nan     0.0100   -0.0001
     2        0.3244            -nan     0.0100    0.0000
     3        0.3231            -nan     0.0100   -0.0000
     4        0.3213            -nan     0.0100   -0.0000
     5        0.3202            -nan     0.0100   -0.0001
     6        0.3189            -nan     0.0100   -0.0000
     7        0.3174            -nan     0.0100   -0.0001
     8        0.3156            -nan     0.0100   -0.0001
     9        0.3140            -nan     0.0100    0.0001
    10        0.3127            -nan     0.0100    0.0000
    20        0.3011            -nan     0.0100    0.0000
    40        0.2805            -nan     0.0100    0.0000
    60        0.2656            -nan     0.0100   -0.0000
    80        0.2515            -nan     0.0100    0.0000
   100        0.2394            -nan     0.0100   -0.0000
   120        0.2291            -nan     0.0100   -0.0001
   140        0.2194            -nan     0.0100   -0.0001
   160        0.2104            -nan     0.0100    0.0000
   180        0.2019            -nan     0.0100   -0.0000
   200        0.1943            -nan     0.0100   -0.0000
   220        0.1870            -nan     0.0100   -0.0000
   240        0.1803            -nan     0.0100   -0.0000
   260        0.1738            -nan     0.0100   -0.0000
   265        0.1724            -nan     0.0100   -0.0000

[1] "GBM variable coefficients"
                            var     rel.inf
ratio5                   ratio5 3.162119498
bet                         bet 2.990326534
V2                           V2 2.497799081
outer                     outer 2.490769900
orbit18                 orbit18 2.386083407
pagerank               pagerank 2.042462775
inner                     inner 2.024193231
ioratio                 ioratio 1.619640608
orbit30                 orbit30 1.605922093
walktrap_vertex walktrap_vertex 1.543933425
constraint           constraint 1.491248050
cohesion               cohesion 1.475660334
comsize                 comsize 1.431035031
V1                           V1 1.382114876
ratio6                   ratio6 1.337090127
graph21                 graph21 1.321962450
trans                     trans 1.318501804
ratio4                   ratio4 1.307691435
ratio2                   ratio2 1.301450675
spin_vertex         spin_vertex 1.266526174
orbit50                 orbit50 1.248191363
orbit21                 orbit21 1.237507919
orbit51                 orbit51 1.235853827
graph5                   graph5 1.140138326
orbit26                 orbit26 1.085300989
graph25                 graph25 1.051445133
graph14                 graph14 1.036582738
orbit62                 orbit62 1.005753629
graph1                   graph1 0.974255057
graph20                 graph20 0.966056582
orbit47                 orbit47 0.959007410
orbit38                 orbit38 0.950243403
graph6                   graph6 0.942512840
orbit33                 orbit33 0.937079728
knn                         knn 0.927408840
third                     third 0.923555912
orbit16                 orbit16 0.916162498
orbit7                   orbit7 0.909452967
orbit37                 orbit37 0.906867155
graph16                 graph16 0.903932602
graph23                 graph23 0.894013845
orbit35                 orbit35 0.893212429
graph22                 graph22 0.877087195
graph11                 graph11 0.841582531
adhesion               adhesion 0.832569322
orbit56                 orbit56 0.831972946
orbit27                 orbit27 0.800275114
orbit63                 orbit63 0.767538931
orbit39                 orbit39 0.758760608
orbit41                 orbit41 0.758069602
orbit52                 orbit52 0.755115344
orbit36                 orbit36 0.751190902
orbit28                 orbit28 0.734941066
orbit20                 orbit20 0.731403962
graph15                 graph15 0.727747880
orbit15                 orbit15 0.721130789
orbit44                 orbit44 0.720667937
graph10                 graph10 0.693047219
graph7                   graph7 0.687575241
graph4                   graph4 0.684396751
orbit53                 orbit53 0.669575349
orbit23                 orbit23 0.586936652
orbit45                 orbit45 0.583106308
graph17                 graph17 0.581660794
orbit29                 orbit29 0.574194542
orbit25                 orbit25 0.572126944
orbit59                 orbit59 0.571149043
orbit17                 orbit17 0.566422953
orbit65                 orbit65 0.555667005
orbit46                 orbit46 0.551304244
graph19                 graph19 0.549098796
graph18                 graph18 0.543332421
ratio1                   ratio1 0.540151680
sixth                     sixth 0.511868154
orbit11                 orbit11 0.508582977
orbit64                 orbit64 0.498636217
graph13                 graph13 0.491023314
upto_fourth         upto_fourth 0.485817313
orbit2                   orbit2 0.473823689
orbit32                 orbit32 0.472312008
orbit48                 orbit48 0.464259123
hubscore               hubscore 0.453003913
bigcom97               bigcom97 0.446303248
orbit66                 orbit66 0.437179632
orbit54                 orbit54 0.426994766
graph26                 graph26 0.426396588
orbit4                   orbit4 0.410883547
graph3                   graph3 0.408766988
orbit5                   orbit5 0.397924508
orbit24                 orbit24 0.395930731
membership_s5     membership_s5 0.394435356
orbit61                 orbit61 0.391722838
orbit19                 orbit19 0.389723744
bigcom4                 bigcom4 0.387073745
orbit10                 orbit10 0.373476881
graph2                   graph2 0.360768553
close                     close 0.359683359
ratio3                   ratio3 0.359256361
fourth                   fourth 0.359071636
membership_s7     membership_s7 0.358462457
coreness               coreness 0.357336829
upto_second         upto_second 0.352338440
orbit57                 orbit57 0.332826017
orbit31                 orbit31 0.321378907
orbit71                 orbit71 0.320263129
graph28                 graph28 0.318370374
orbit40                 orbit40 0.306548709
orbit55                 orbit55 0.300768357
bigcom21               bigcom21 0.299170049
selfinter             selfinter 0.290988099
orbit60                 orbit60 0.287562652
graph27                 graph27 0.285260765
graph0                   graph0 0.279239835
orbit1                   orbit1 0.278172999
orbit42                 orbit42 0.275219449
orbit9                   orbit9 0.266472079
upto_fifth           upto_fifth 0.250604256
orbit69                 orbit69 0.247685497
membership_s32   membership_s32 0.225890768
orbit70                 orbit70 0.223197498
upto_sixth           upto_sixth 0.223070415
graph12                 graph12 0.216031139
ecc                         ecc 0.211148994
upto_third           upto_third 0.210020723
bigcom30               bigcom30 0.194266884
second                   second 0.190944367
orbit49                 orbit49 0.186465623
graph24                 graph24 0.177794433
evcent                   evcent 0.169197132
orbit67                 orbit67 0.165382752
orbit58                 orbit58 0.165243446
pdi                         pdi 0.146191839
graph9                   graph9 0.146191347
graph8                   graph8 0.144438165
membership_s30   membership_s30 0.139500453
orbit22                 orbit22 0.122707873
orbit12                 orbit12 0.119439557
graph29                 graph29 0.113539736
fifth                     fifth 0.089843941
orbit43                 orbit43 0.070109694
membership_s36   membership_s36 0.066184701
orbit68                 orbit68 0.060876164
orbit6                   orbit6 0.037728400
AP                           AP 0.036452951
orbit13                 orbit13 0.033212110
bigcom22               bigcom22 0.027354294
bigcom3                 bigcom3 0.026295315
bigcom8                 bigcom8 0.017778099
membership_s1     membership_s1 0.017002132
bigcom28               bigcom28 0.016931071
bigcom40               bigcom40 0.013162521
bigcom116             bigcom116 0.010828137
membership_s6     membership_s6 0.006414106
bigcom246             bigcom246 0.004708367
orbit0                   orbit0 0.000000000
orbit3                   orbit3 0.000000000
orbit8                   orbit8 0.000000000
orbit14                 orbit14 0.000000000
orbit34                 orbit34 0.000000000
orbit72                 orbit72 0.000000000
eccrad                   eccrad 0.000000000
first                     first 0.000000000
bigcom1                 bigcom1 0.000000000
bigcom2                 bigcom2 0.000000000
bigcom6                 bigcom6 0.000000000
bigcom9                 bigcom9 0.000000000
bigcom11               bigcom11 0.000000000
bigcom13               bigcom13 0.000000000
bigcom15               bigcom15 0.000000000
bigcom16               bigcom16 0.000000000
bigcom24               bigcom24 0.000000000
bigcom26               bigcom26 0.000000000
bigcom31               bigcom31 0.000000000
bigcom32               bigcom32 0.000000000
bigcom33               bigcom33 0.000000000
bigcom34               bigcom34 0.000000000
bigcom36               bigcom36 0.000000000
bigcom37               bigcom37 0.000000000
bigcom38               bigcom38 0.000000000
bigcom39               bigcom39 0.000000000
bigcom43               bigcom43 0.000000000
bigcom44               bigcom44 0.000000000
bigcom46               bigcom46 0.000000000
bigcom47               bigcom47 0.000000000
bigcom49               bigcom49 0.000000000
bigcom50               bigcom50 0.000000000
bigcom51               bigcom51 0.000000000
bigcom52               bigcom52 0.000000000
bigcom54               bigcom54 0.000000000
bigcom56               bigcom56 0.000000000
bigcom62               bigcom62 0.000000000
bigcom66               bigcom66 0.000000000
bigcom68               bigcom68 0.000000000
bigcom69               bigcom69 0.000000000
bigcom71               bigcom71 0.000000000
bigcom72               bigcom72 0.000000000
bigcom73               bigcom73 0.000000000
bigcom74               bigcom74 0.000000000
bigcom75               bigcom75 0.000000000
bigcom76               bigcom76 0.000000000
bigcom77               bigcom77 0.000000000
bigcom79               bigcom79 0.000000000
bigcom80               bigcom80 0.000000000
bigcom82               bigcom82 0.000000000
bigcom83               bigcom83 0.000000000
bigcom84               bigcom84 0.000000000
bigcom85               bigcom85 0.000000000
bigcom87               bigcom87 0.000000000
bigcom89               bigcom89 0.000000000
bigcom91               bigcom91 0.000000000
bigcom92               bigcom92 0.000000000
bigcom93               bigcom93 0.000000000
bigcom96               bigcom96 0.000000000
bigcom98               bigcom98 0.000000000
bigcom99               bigcom99 0.000000000
bigcom101             bigcom101 0.000000000
bigcom104             bigcom104 0.000000000
bigcom106             bigcom106 0.000000000
bigcom109             bigcom109 0.000000000
bigcom113             bigcom113 0.000000000
bigcom120             bigcom120 0.000000000
bigcom123             bigcom123 0.000000000
bigcom126             bigcom126 0.000000000
bigcom127             bigcom127 0.000000000
bigcom137             bigcom137 0.000000000
bigcom139             bigcom139 0.000000000
bigcom140             bigcom140 0.000000000
bigcom143             bigcom143 0.000000000
bigcom145             bigcom145 0.000000000
bigcom146             bigcom146 0.000000000
bigcom147             bigcom147 0.000000000
bigcom149             bigcom149 0.000000000
bigcom153             bigcom153 0.000000000
bigcom154             bigcom154 0.000000000
bigcom156             bigcom156 0.000000000
bigcom157             bigcom157 0.000000000
bigcom158             bigcom158 0.000000000
bigcom160             bigcom160 0.000000000
bigcom161             bigcom161 0.000000000
bigcom162             bigcom162 0.000000000
bigcom164             bigcom164 0.000000000
bigcom166             bigcom166 0.000000000
bigcom167             bigcom167 0.000000000
bigcom171             bigcom171 0.000000000
bigcom173             bigcom173 0.000000000
bigcom175             bigcom175 0.000000000
bigcom176             bigcom176 0.000000000
bigcom177             bigcom177 0.000000000
bigcom178             bigcom178 0.000000000
bigcom180             bigcom180 0.000000000
bigcom181             bigcom181 0.000000000
bigcom184             bigcom184 0.000000000
bigcom186             bigcom186 0.000000000
bigcom187             bigcom187 0.000000000
bigcom189             bigcom189 0.000000000
bigcom194             bigcom194 0.000000000
bigcom195             bigcom195 0.000000000
bigcom196             bigcom196 0.000000000
bigcom204             bigcom204 0.000000000
bigcom205             bigcom205 0.000000000
bigcom212             bigcom212 0.000000000
bigcom214             bigcom214 0.000000000
bigcom222             bigcom222 0.000000000
bigcom223             bigcom223 0.000000000
bigcom226             bigcom226 0.000000000
bigcom227             bigcom227 0.000000000
bigcom229             bigcom229 0.000000000
bigcom233             bigcom233 0.000000000
bigcom236             bigcom236 0.000000000
bigcom237             bigcom237 0.000000000
bigcom248             bigcom248 0.000000000
bigcom249             bigcom249 0.000000000
bigcom250             bigcom250 0.000000000
bigcom254             bigcom254 0.000000000
bigcom266             bigcom266 0.000000000
bigcom269             bigcom269 0.000000000
bigcom272             bigcom272 0.000000000
bigcom274             bigcom274 0.000000000
bigcom281             bigcom281 0.000000000
bigcom291             bigcom291 0.000000000
bigcom292             bigcom292 0.000000000
bigcom295             bigcom295 0.000000000
bigcom299             bigcom299 0.000000000
bigcom301             bigcom301 0.000000000
bigcom306             bigcom306 0.000000000
bigcom309             bigcom309 0.000000000
bigcom314             bigcom314 0.000000000
bigcom321             bigcom321 0.000000000
bigcom341             bigcom341 0.000000000
bigcom350             bigcom350 0.000000000
bigcom353             bigcom353 0.000000000
bigcom359             bigcom359 0.000000000
bigcom363             bigcom363 0.000000000
bigcom365             bigcom365 0.000000000
bigcom385             bigcom385 0.000000000
bigcom386             bigcom386 0.000000000
bigcom408             bigcom408 0.000000000
bigcom412             bigcom412 0.000000000
bigcom480             bigcom480 0.000000000
membership_s3     membership_s3 0.000000000
membership_s4     membership_s4 0.000000000
membership_s8     membership_s8 0.000000000
membership_s9     membership_s9 0.000000000
membership_s11   membership_s11 0.000000000
membership_s12   membership_s12 0.000000000
membership_s14   membership_s14 0.000000000
membership_s15   membership_s15 0.000000000
membership_s16   membership_s16 0.000000000
membership_s17   membership_s17 0.000000000
membership_s18   membership_s18 0.000000000
membership_s20   membership_s20 0.000000000
membership_s21   membership_s21 0.000000000
membership_s22   membership_s22 0.000000000
membership_s24   membership_s24 0.000000000
membership_s25   membership_s25 0.000000000
membership_s26   membership_s26 0.000000000
membership_s27   membership_s27 0.000000000
membership_s28   membership_s28 0.000000000
membership_s31   membership_s31 0.000000000
membership_s33   membership_s33 0.000000000
membership_s37   membership_s37 0.000000000
[1] "Dataset: med_C Model RF, run: 2 of 10 2015-06-18 12:01:10"
     |      Out-of-bag   |
Tree |      MSE  %Var(y) |
   1 |  0.07722   206.78 |
   2 |  0.07217   193.26 |
   3 |  0.07022   188.03 |
   4 |  0.06708   179.63 |
   5 |   0.0626   167.62 |
   6 |  0.06146   164.58 |
   7 |  0.05835   156.24 |
   8 |  0.05501   147.29 |
   9 |  0.05348   143.20 |
  10 |  0.05178   138.65 |
  11 |  0.05121   137.14 |
  12 |   0.0502   134.42 |
  13 |  0.04915   131.61 |
  14 |  0.04857   130.07 |
  15 |  0.04794   128.38 |
  16 |  0.04712   126.16 |
  17 |  0.04658   124.74 |
  18 |  0.04574   122.48 |
  19 |  0.04563   122.18 |
  20 |   0.0452   121.05 |
  21 |  0.04489   120.19 |
  22 |  0.04468   119.64 |
  23 |  0.04456   119.32 |
  24 |  0.04438   118.84 |
  25 |  0.04428   118.58 |
  26 |  0.04409   118.06 |
  27 |  0.04404   117.94 |
  28 |   0.0439   117.57 |
  29 |  0.04381   117.31 |
  30 |   0.0435   116.50 |
  31 |  0.04327   115.87 |
  32 |  0.04314   115.51 |
  33 |  0.04304   115.26 |
  34 |  0.04298   115.09 |
  35 |  0.04307   115.32 |
  36 |  0.04303   115.22 |
  37 |  0.04294   114.98 |
  38 |   0.0428   114.61 |
  39 |  0.04269   114.32 |
  40 |  0.04268   114.28 |
  41 |  0.04258   114.02 |
  42 |  0.04252   113.86 |
  43 |  0.04234   113.39 |
  44 |  0.04228   113.23 |
  45 |  0.04229   113.24 |
  46 |  0.04215   112.86 |
  47 |  0.04218   112.96 |
  48 |  0.04221   113.03 |
  49 |  0.04206   112.62 |
  50 |  0.04205   112.59 |
  51 |  0.04199   112.45 |
  52 |  0.04197   112.40 |
  53 |  0.04197   112.39 |
  54 |  0.04193   112.27 |
  55 |  0.04184   112.05 |
  56 |  0.04185   112.06 |
  57 |   0.0418   111.93 |
  58 |  0.04177   111.84 |
  59 |  0.04179   111.91 |
  60 |  0.04175   111.79 |
  61 |  0.04171   111.68 |
  62 |  0.04166   111.56 |
  63 |  0.04161   111.41 |
  64 |  0.04157   111.32 |
  65 |  0.04152   111.19 |
  66 |  0.04145   110.99 |
  67 |  0.04146   111.02 |
  68 |  0.04141   110.89 |
  69 |  0.04136   110.74 |
  70 |  0.04132   110.66 |
  71 |  0.04135   110.72 |
  72 |  0.04134   110.69 |
  73 |  0.04132   110.65 |
  74 |  0.04129   110.56 |
  75 |  0.04124   110.43 |
  76 |  0.04123   110.39 |
  77 |  0.04123   110.40 |
  78 |  0.04121   110.34 |
  79 |  0.04115   110.20 |
  80 |  0.04117   110.25 |
  81 |  0.04114   110.18 |
  82 |  0.04114   110.17 |
  83 |  0.04113   110.14 |
  84 |  0.04108   110.01 |
  85 |  0.04105   109.93 |
  86 |  0.04107   109.97 |
  87 |  0.04103   109.88 |
  88 |  0.04103   109.87 |
  89 |    0.041   109.79 |
  90 |    0.041   109.79 |
  91 |    0.041   109.78 |
  92 |  0.04093   109.61 |
  93 |  0.04089   109.48 |
  94 |  0.04091   109.56 |
  95 |  0.04091   109.54 |
  96 |  0.04088   109.47 |
  97 |  0.04091   109.54 |
  98 |  0.04089   109.50 |
  99 |  0.04086   109.42 |
 100 |  0.04085   109.40 |
[1] "Random Forest variable coefficients"
                      %IncMSE IncNodePurity
graph5           3.076673e-03  1.106401e+00
graph6           2.039031e-03  8.235902e-01
graph7           3.526828e-03  8.178791e-01
graph8           7.417887e-04  3.081374e-01
graph9           2.741258e-03  6.625675e-01
graph10          3.480637e-03  1.074973e+00
graph11          6.216408e-03  1.324348e+00
graph12          4.366249e-03  9.951781e-01
graph13          4.330762e-03  9.407757e-01
graph14          4.172930e-03  7.654178e-01
graph15          5.304224e-03  1.032693e+00
graph16          4.005540e-03  8.154814e-01
graph17          3.175619e-03  7.999400e-01
graph18          2.896494e-03  9.183471e-01
graph19          1.759863e-03  6.292680e-01
graph20          3.612380e-03  1.165365e+00
graph21          6.385630e-03  1.232133e+00
graph22          5.234329e-03  1.136207e+00
graph23          1.737072e-03  9.327851e-01
graph24          3.081324e-03  6.096421e-01
graph25          2.981157e-03  8.464879e-01
graph26          5.585501e-03  9.783398e-01
graph27          1.109023e-03  2.810397e-01
graph28          2.141426e-04  2.909378e-01
graph29          4.308462e-05  4.442135e-01
orbit0           4.580392e-03  3.619756e-01
orbit1           3.925074e-03  9.933231e-01
orbit2           5.755074e-03  9.783449e-01
orbit3           1.228535e-03  4.412766e-01
orbit4           2.991901e-03  8.333343e-01
orbit5           3.387076e-03  8.418233e-01
orbit6           3.721992e-03  8.586069e-01
orbit7           9.337189e-03  1.167368e+00
orbit8           5.985755e-03  9.390375e-01
orbit9           4.099468e-03  8.977264e-01
orbit10          9.163366e-03  7.154506e-01
orbit11          4.477839e-03  7.440277e-01
orbit12          3.534154e-03  6.882830e-01
orbit13          2.343429e-03  6.971036e-01
orbit14          7.893829e-04  1.797279e-01
orbit15          5.946669e-03  7.711386e-01
orbit16          8.361669e-03  1.065305e+00
orbit17          2.710152e-03  1.050444e+00
orbit18          6.364617e-03  2.702353e+00
orbit19          2.023429e-03  6.871046e-01
orbit20          3.367798e-03  7.290504e-01
orbit21          5.142072e-03  1.075841e+00
orbit22          8.071417e-03  9.551084e-01
orbit23          7.897176e-03  1.240796e+00
orbit24          3.580459e-03  9.867456e-01
orbit25          6.728483e-03  1.027113e+00
orbit26          4.281923e-03  1.294312e+00
orbit27          6.607364e-03  1.064966e+00
orbit28          3.652329e-03  8.992158e-01
orbit29          6.135967e-03  8.214073e-01
orbit30          5.851641e-03  1.230197e+00
orbit31          1.409600e-03  6.143780e-01
orbit32          1.046070e-02  9.650427e-01
orbit33          4.755179e-03  1.583360e+00
orbit34          5.754513e-03  9.033261e-01
orbit35          3.828463e-03  9.421530e-01
orbit36          3.111474e-03  1.183245e+00
orbit37          2.206121e-03  9.259218e-01
orbit38          3.935601e-03  1.048608e+00
orbit39          4.800952e-03  1.108049e+00
orbit40          3.054266e-03  8.713370e-01
orbit41          2.824338e-03  6.941324e-01
orbit42          4.839887e-03  6.740744e-01
orbit43          6.482996e-03  6.920010e-01
orbit44          4.493349e-03  7.991413e-01
orbit45          4.737081e-03  1.112775e+00
orbit46          3.712276e-03  7.157929e-01
orbit47          6.013115e-03  1.012729e+00
orbit48          2.482811e-03  6.671055e-01
orbit49          2.937360e-03  7.438703e-01
orbit50          5.580612e-03  1.488550e+00
orbit51          4.830437e-03  1.304610e+00
orbit52          9.048565e-03  7.188707e-01
orbit53          4.263911e-03  9.174954e-01
orbit54          5.472078e-03  9.940134e-01
orbit55          1.335834e-03  2.799233e-01
orbit56          4.827942e-03  1.363593e+00
orbit57          2.117239e-03  5.137269e-01
orbit58          1.548938e-03  4.462806e-01
orbit59          3.418107e-03  6.221585e-01
orbit60          2.317764e-03  7.638533e-01
orbit61          3.180398e-03  6.932149e-01
orbit62          3.565120e-03  1.146835e+00
orbit63          4.546907e-03  1.072263e+00
orbit64          2.537712e-03  3.939349e-01
orbit65          6.111169e-03  1.061067e+00
orbit66          9.342712e-04  4.280503e-01
orbit67          5.248827e-04  1.832052e-01
orbit68          1.870853e-03  4.386663e-01
orbit69          1.108741e-03  1.727018e-01
orbit70          4.920198e-04  3.886236e-01
orbit71          8.391905e-04  2.419286e-01
orbit72          2.725449e-04  4.123788e-01
AP               2.938467e-04  1.492131e-01
bet              5.632510e-03  2.928890e+00
ecc              1.282608e-03  4.129658e-01
eccrad           9.223987e-04  1.842336e-01
close            3.785258e-03  9.737236e-01
constraint       6.011578e-03  1.745752e+00
coreness         1.096444e-03  6.474139e-01
knn              3.129171e-03  1.160922e+00
hubscore         4.042232e-03  8.110020e-01
pagerank         5.228246e-03  3.146940e+00
trans            3.657770e-03  1.138946e+00
evcent           2.923760e-03  7.204470e-01
first            8.855149e-04  2.439724e-01
upto_second      3.260315e-03  7.604576e-01
upto_third       3.983056e-03  8.229440e-01
upto_fourth      2.122749e-03  7.082675e-01
upto_fifth       2.695422e-03  8.122289e-01
upto_sixth       2.627697e-03  9.161903e-01
second           4.225851e-03  7.013369e-01
third            7.486737e-03  1.676540e+00
fourth           5.233036e-03  1.161432e+00
fifth            2.558842e-03  1.017766e+00
sixth            3.187686e-03  8.132926e-01
ratio1           3.467239e-03  1.583800e+00
ratio2           7.845169e-03  1.386862e+00
ratio3           4.284159e-03  9.457458e-01
ratio4           3.197376e-03  1.434648e+00
ratio5           2.013066e-03  3.279658e+00
ratio6           8.696273e-03  1.211159e+00
selfinter       -3.202378e-05  1.810260e-01
walktrap_vertex  1.359921e-03  1.933421e+00
bigcom1          1.318118e-04  1.554655e-01
bigcom2          0.000000e+00  0.000000e+00
bigcom3          7.923641e-05  2.897877e-01
bigcom4          8.811883e-04  3.738102e-01
bigcom6          0.000000e+00  0.000000e+00
bigcom8          3.225978e-04  2.587847e-01
bigcom9          3.442894e-05  1.690528e-01
bigcom11         2.972550e-05  2.215925e-01
bigcom13         0.000000e+00  6.938894e-20
bigcom15        -1.933970e-06  8.726004e-02
bigcom16         0.000000e+00  0.000000e+00
bigcom21         7.533402e-05  4.476653e-01
bigcom22         5.172356e-06  1.811251e-01
bigcom24         0.000000e+00  0.000000e+00
bigcom26         4.115962e-05  2.400485e-01
bigcom28         1.244311e-04  2.825349e-01
bigcom30        -1.097592e-04  3.707133e-01
bigcom31         0.000000e+00  0.000000e+00
bigcom32        -2.618798e-05  1.984917e-01
bigcom33         0.000000e+00  0.000000e+00
bigcom34         0.000000e+00  8.495381e-01
bigcom36         0.000000e+00  0.000000e+00
bigcom37        -4.536934e-06  1.628993e-01
bigcom38         0.000000e+00  0.000000e+00
bigcom39         6.729635e-06  2.568490e-01
bigcom40         8.529624e-05  1.223285e-01
bigcom43        -3.430718e-05  4.485745e-01
bigcom44         4.240444e-05  5.880040e-02
bigcom46         0.000000e+00  2.220446e-18
bigcom47         0.000000e+00  0.000000e+00
bigcom49         0.000000e+00  0.000000e+00
bigcom50         0.000000e+00  0.000000e+00
bigcom51         0.000000e+00  0.000000e+00
bigcom52         0.000000e+00  1.110223e-18
bigcom54         0.000000e+00  0.000000e+00
bigcom56         0.000000e+00  2.775558e-18
bigcom62         0.000000e+00  0.000000e+00
bigcom66         0.000000e+00  5.551115e-19
bigcom68         0.000000e+00  2.220446e-18
bigcom69         0.000000e+00  2.220446e-18
bigcom71         0.000000e+00  5.551115e-19
bigcom72         0.000000e+00  0.000000e+00
bigcom73         0.000000e+00  0.000000e+00
bigcom74         0.000000e+00  1.110223e-18
bigcom75         0.000000e+00  0.000000e+00
bigcom76         0.000000e+00  0.000000e+00
bigcom77         0.000000e+00  5.551115e-19
bigcom79         0.000000e+00  0.000000e+00
bigcom80         0.000000e+00  0.000000e+00
bigcom82         0.000000e+00  0.000000e+00
bigcom83         0.000000e+00  0.000000e+00
bigcom84         0.000000e+00  0.000000e+00
bigcom85         0.000000e+00  5.551115e-19
bigcom87         0.000000e+00  0.000000e+00
bigcom89         0.000000e+00  0.000000e+00
bigcom91         0.000000e+00  0.000000e+00
bigcom92         0.000000e+00  0.000000e+00
bigcom93         0.000000e+00  0.000000e+00
bigcom96         0.000000e+00  5.551115e-19
bigcom97         4.194760e-05  8.572352e-01
bigcom98         0.000000e+00  1.110223e-18
bigcom99         0.000000e+00  0.000000e+00
bigcom101       -1.332667e-05  7.436531e-02
bigcom104        0.000000e+00  0.000000e+00
bigcom106        0.000000e+00  0.000000e+00
bigcom109        0.000000e+00  0.000000e+00
bigcom113        0.000000e+00  0.000000e+00
bigcom116        2.545418e-05  3.038523e-01
bigcom120        0.000000e+00  0.000000e+00
bigcom123        0.000000e+00  0.000000e+00
bigcom126        0.000000e+00  5.551115e-19
bigcom127        0.000000e+00  0.000000e+00
bigcom137        0.000000e+00  0.000000e+00
bigcom139        0.000000e+00  2.220446e-18
bigcom140        0.000000e+00  0.000000e+00
bigcom143        0.000000e+00  1.110223e-18
bigcom145        0.000000e+00  0.000000e+00
bigcom146        0.000000e+00  0.000000e+00
bigcom147        0.000000e+00  1.110223e-18
bigcom149        0.000000e+00  2.220446e-18
bigcom153        3.222930e-05  3.013174e-01
bigcom154        0.000000e+00  0.000000e+00
bigcom156        0.000000e+00  0.000000e+00
bigcom157        0.000000e+00  0.000000e+00
bigcom158        0.000000e+00  0.000000e+00
bigcom160        0.000000e+00  0.000000e+00
bigcom161        0.000000e+00  0.000000e+00
bigcom162       -1.135596e-06  8.363579e-01
bigcom164        0.000000e+00  0.000000e+00
bigcom166        0.000000e+00  1.040834e-19
bigcom167        0.000000e+00  0.000000e+00
bigcom171        0.000000e+00  1.110223e-18
bigcom173        0.000000e+00  0.000000e+00
bigcom175       -2.372176e-05  4.399385e-01
bigcom176        0.000000e+00  0.000000e+00
bigcom177        0.000000e+00  0.000000e+00
bigcom178        0.000000e+00  5.551115e-19
bigcom180        0.000000e+00  3.330669e-18
bigcom181        0.000000e+00  5.551115e-19
bigcom184        0.000000e+00  1.110223e-18
bigcom186        0.000000e+00  0.000000e+00
bigcom187        0.000000e+00  0.000000e+00
bigcom189        0.000000e+00  5.551115e-19
bigcom194        0.000000e+00  1.500000e-02
bigcom195        0.000000e+00  0.000000e+00
bigcom196       -3.883554e-07  5.504153e-01
bigcom204        0.000000e+00  0.000000e+00
bigcom205        0.000000e+00  0.000000e+00
bigcom212        0.000000e+00  0.000000e+00
bigcom214        0.000000e+00  5.551115e-19
bigcom222        0.000000e+00  0.000000e+00
bigcom223        0.000000e+00  0.000000e+00
bigcom226        0.000000e+00  1.110223e-18
bigcom227        0.000000e+00  5.551115e-19
bigcom229        0.000000e+00  0.000000e+00
bigcom233        0.000000e+00  0.000000e+00
bigcom236        0.000000e+00  0.000000e+00
bigcom237        0.000000e+00  0.000000e+00
bigcom246        4.732498e-05  3.838042e-01
bigcom248        0.000000e+00  1.665335e-18
bigcom249        0.000000e+00  1.110223e-18
bigcom250        5.886825e-06  2.848908e-01
bigcom254        0.000000e+00  0.000000e+00
bigcom266        0.000000e+00  0.000000e+00
bigcom269        0.000000e+00  0.000000e+00
bigcom272        0.000000e+00  0.000000e+00
bigcom274        0.000000e+00  9.166667e-03
bigcom281        0.000000e+00  0.000000e+00
bigcom291        0.000000e+00  5.551115e-19
bigcom292        0.000000e+00  0.000000e+00
bigcom295       -6.003901e-05  3.243643e-01
bigcom299        0.000000e+00  1.110223e-18
bigcom301        0.000000e+00  1.110223e-18
bigcom306        0.000000e+00  0.000000e+00
bigcom309        0.000000e+00  0.000000e+00
bigcom314        0.000000e+00  0.000000e+00
bigcom321        0.000000e+00  0.000000e+00
bigcom341        0.000000e+00  1.110223e-18
bigcom350        0.000000e+00  0.000000e+00
bigcom353        0.000000e+00  0.000000e+00
bigcom359        0.000000e+00  0.000000e+00
bigcom363        0.000000e+00  0.000000e+00
bigcom365       -4.454149e-05  3.332413e-01
bigcom385        0.000000e+00  0.000000e+00
bigcom386        0.000000e+00  0.000000e+00
bigcom408        0.000000e+00  0.000000e+00
bigcom412        0.000000e+00  0.000000e+00
bigcom480        0.000000e+00  5.551115e-19
spin_vertex      4.637833e-04  1.712454e+00
membership_s1    4.493430e-04  2.088496e-01
membership_s3    0.000000e+00  1.110223e-18
membership_s4    7.913052e-05  1.310215e-01
membership_s5    1.279222e-04  3.190577e-01
membership_s6    5.157569e-05  1.514223e-01
membership_s7    4.006405e-04  4.379022e-01
membership_s8   -5.985582e-06  3.440590e-01
membership_s9    0.000000e+00  0.000000e+00
membership_s11   0.000000e+00  0.000000e+00
membership_s12   0.000000e+00  0.000000e+00
membership_s14   0.000000e+00  0.000000e+00
membership_s15   0.000000e+00  0.000000e+00
membership_s16   0.000000e+00  0.000000e+00
membership_s17   0.000000e+00  0.000000e+00
membership_s18   3.721634e-05  1.845913e-01
membership_s20   0.000000e+00  0.000000e+00
membership_s21   0.000000e+00  0.000000e+00
membership_s22   0.000000e+00  5.551115e-19
membership_s24  -5.924171e-06  1.927899e-02
membership_s25   0.000000e+00  0.000000e+00
membership_s26   0.000000e+00  0.000000e+00
membership_s27   1.205300e-05  1.334236e-01
membership_s28  -7.744457e-06  1.437562e-01
membership_s30  -5.422279e-05  1.163616e-01
membership_s31   1.499305e-05  1.353002e-01
membership_s32   1.877843e-04  3.347442e-01
membership_s33   0.000000e+00  0.000000e+00
membership_s36   4.482505e-04  2.755480e-01
membership_s37  -1.203369e-05  1.096615e-02
V1               5.698795e-03  2.386024e+00
V2               3.930920e-03  3.138774e+00
pdi              3.876329e-04  4.552308e-01
adhesion         1.288748e-02  2.320787e+00
cohesion         1.201854e-02  2.298550e+00
inner            7.354104e-03  2.197616e+00
outer            1.424474e-03  2.696928e+00
ioratio          6.666236e-03  2.635142e+00
comsize          3.490851e-03  2.792780e+00
[1] "Dataset: med_C Model GLM, run: 2 of 10 2015-06-18 12:03:21"
[1] "glmnet variable coefficients"
                         [,1]          [,2]
(Intercept)     -3.208317e+00 -3.436459e+00
graph0          -6.914099e-40 -3.794000e-05
graph1          -4.006087e-43 -1.804131e-08
graph2          -2.165367e-40 -1.169617e-05
graph3          -2.548889e-44 -1.283784e-09
graph4           1.183414e-46  7.762926e-12
graph5           1.839331e-42  1.197569e-07
graph6          -1.718650e-45  9.686210e-10
graph7          -7.127518e-43 -1.160634e-08
graph8          -6.973947e-41 -3.641840e-06
graph9          -5.186587e-46 -2.667988e-11
graph10         -1.766379e-47 -8.803860e-13
graph11         -6.939607e-50 -3.211334e-15
graph12          1.509892e-45  9.322923e-11
graph13         -8.255470e-45 -4.288074e-10
graph14          6.871927e-47  4.403788e-12
graph15         -2.741736e-43 -1.447938e-08
graph16         -7.317838e-46 -2.149560e-11
graph17          1.451646e-44  8.607609e-10
graph18         -9.918308e-44 -4.892566e-09
graph19         -2.174063e-44 -1.022220e-09
graph20          9.786002e-44  5.838486e-09
graph21         -1.073109e-44  3.447205e-10
graph22          6.013004e-43  3.520816e-08
graph23         -7.194398e-44 -2.879017e-09
graph24         -1.547341e-43 -7.212987e-09
graph25          1.674971e-44  8.001167e-09
graph26         -9.902481e-43 -4.999689e-08
graph27         -7.023962e-42 -3.627425e-07
graph28         -1.163590e-41 -6.247338e-07
graph29          3.291052e-41  2.090932e-06
orbit0          -6.914099e-40 -3.793850e-05
orbit1           3.151555e-44  6.144585e-09
orbit2          -5.352607e-41 -2.952041e-06
orbit3          -2.165367e-40 -1.169529e-05
orbit4          -1.884993e-44 -8.435647e-10
orbit5          -1.248537e-43 -6.639981e-09
orbit6           1.243061e-46  8.093904e-12
orbit7          -7.010026e-42 -3.874032e-07
orbit8           1.839331e-42  1.197846e-07
orbit9           6.718409e-43  4.023609e-08
orbit10         -1.773757e-43 -8.435451e-09
orbit11         -1.985859e-41 -1.077453e-06
orbit12          3.591188e-42  2.347707e-07
orbit13         -7.930945e-41 -4.350391e-06
orbit14         -6.973947e-41 -3.641146e-06
orbit15         -4.512757e-46 -2.082114e-11
orbit16         -5.088476e-45 -2.750211e-10
orbit17         -1.267203e-45 -6.490225e-11
orbit18         -5.806264e-46 -3.190577e-11
orbit19          1.958002e-47  1.200210e-12
orbit20         -6.652769e-47 -3.382519e-12
orbit21         -1.922747e-44 -1.042519e-09
orbit22         -6.933152e-50 -3.207498e-15
orbit23         -1.204495e-42 -6.657086e-08
orbit24          1.267354e-45  8.269496e-11
orbit25          5.557669e-45  3.299099e-10
orbit26         -1.173574e-44 -5.133620e-10
orbit27         -1.755388e-44 -8.686367e-10
orbit28         -3.791279e-44 -1.929916e-09
orbit29         -1.710606e-44 -9.065750e-10
orbit30         -3.064117e-44 -1.129771e-09
orbit31          1.717350e-46  1.018927e-11
orbit32          6.974644e-47  5.215358e-12
orbit33         -2.468756e-42 -1.337448e-07
orbit34         -2.741736e-43 -1.447462e-08
orbit35          1.940536e-44  1.164124e-09
orbit36         -6.229813e-44 -3.313596e-09
orbit37         -2.629825e-45 -1.244326e-10
orbit38         -2.320916e-43 -1.196014e-08
orbit39          5.613126e-44  3.285952e-09
orbit40          2.066221e-44  1.221322e-09
orbit41         -1.713545e-43 -9.161003e-09
orbit42         -7.833783e-42 -4.275832e-07
orbit43         -9.803263e-44 -4.824354e-09
orbit44         -3.686172e-41 -1.970655e-06
orbit45          9.618102e-44  5.895870e-09
orbit46         -1.134647e-43 -5.986018e-09
orbit47          1.698805e-44  4.380460e-09
orbit48         -2.019171e-43 -1.069363e-08
orbit49          1.025733e-43  6.102997e-09
orbit50          1.267795e-42  8.068315e-08
orbit51          4.673631e-44  4.341361e-09
orbit52         -2.321109e-43 -1.081986e-08
orbit53          2.380492e-43  2.010107e-08
orbit54          6.287178e-43  3.675591e-08
orbit55         -5.582792e-41 -3.104186e-06
orbit56          1.067938e-42  6.283251e-08
orbit57         -3.876019e-43 -2.056917e-08
orbit58         -8.613327e-42 -4.384320e-07
orbit59         -1.127817e-43 -4.490406e-09
orbit60         -1.188183e-42 -6.043487e-08
orbit61         -4.136611e-41 -2.254198e-06
orbit62          4.179276e-42  2.509677e-07
orbit63          6.554442e-42  3.984765e-07
orbit64         -7.850085e-42 -4.304547e-07
orbit65          1.344611e-42  8.836038e-08
orbit66         -3.421519e-42 -1.837526e-07
orbit67         -2.406980e-41 -1.300051e-06
orbit68         -5.739381e-42 -2.882267e-07
orbit69         -3.035266e-40 -1.685615e-05
orbit70         -1.006953e-41 -5.277531e-07
orbit71         -4.941774e-41 -2.705507e-06
orbit72          3.291052e-41  2.092029e-06
AP              -1.243075e-38 -7.033415e-04
bet             -3.532849e-43 -1.970190e-08
ecc              6.026224e-39  3.417906e-04
eccrad           3.615734e-38  2.050705e-03
close           -1.757188e-38 -8.024181e-04
constraint       3.589834e-38  1.880622e-03
coreness        -3.371427e-40 -1.696867e-05
knn              1.642440e-41  9.158842e-07
hubscore         2.362972e-39  6.399219e-04
pagerank        -6.457157e-37 -3.676082e-02
trans            8.108161e-39  4.641491e-04
evcent           7.294776e-40  5.441041e-04
first           -6.914099e-40 -3.792988e-05
upto_second     -2.828407e-43 -1.227290e-08
upto_third      -2.387466e-43 -1.155540e-08
upto_fourth      3.200568e-42  1.873995e-07
upto_fifth       3.151721e-41  1.855831e-06
upto_sixth       2.305668e-40  1.388155e-05
second          -2.426029e-43 -1.004983e-08
third           -3.670989e-43 -1.828736e-08
fourth           5.828879e-43  3.054799e-08
fifth           -3.504216e-42 -2.051075e-07
sixth           -3.512103e-41 -2.064463e-06
ratio1           1.053063e-41  5.705026e-07
ratio2           2.129874e-41  1.017479e-06
ratio3          -1.411581e-39 -8.185195e-05
ratio4          -3.981327e-38 -2.294871e-03
ratio5           1.512597e-38  1.002404e-03
ratio6          -6.680907e-41 -4.469382e-06
selfinter       -3.920169e-39 -2.191508e-04
walktrap_vertex  2.142318e-38  1.219908e-03
bigcom1         -7.383166e-39 -4.189542e-04
bigcom2         -3.928902e-38 -2.237819e-03
bigcom3         -7.664553e-39 -4.351971e-04
bigcom4          1.515008e-38  8.628067e-04
bigcom6         -3.928902e-38 -2.247569e-03
bigcom8          8.482366e-39  4.814859e-04
bigcom9          6.699292e-39  3.846640e-04
bigcom11         3.856251e-38  2.201106e-03
bigcom13        -3.934031e-38 -2.247677e-03
bigcom15         3.300398e-38  1.890201e-03
bigcom16        -3.930610e-38 -2.246272e-03
bigcom21         6.216855e-38  3.538456e-03
bigcom22         2.506636e-38  1.426920e-03
bigcom24        -3.927195e-38 -2.236356e-03
bigcom26        -2.270709e-38 -1.297284e-03
bigcom28         5.791620e-39  3.336918e-04
bigcom30         4.022658e-38  2.291785e-03
bigcom31        -3.926343e-38 -2.243600e-03
bigcom32         1.052136e-37  6.006107e-03
bigcom33        -3.926343e-38 -2.247961e-03
bigcom34         9.710654e-37  5.541521e-02
bigcom36        -3.928049e-38 -2.245302e-03
bigcom37         4.660064e-37  2.651450e-02
bigcom38        -3.927195e-38 -2.233879e-03
bigcom39         1.130776e-38  6.467346e-04
bigcom40        -1.693906e-38 -9.632515e-04
bigcom43         1.292721e-37  7.375795e-03
bigcom44         3.353336e-39  1.955972e-04
bigcom46        -3.934031e-38 -2.248108e-03
bigcom47        -3.931465e-38 -2.243957e-03
bigcom49        -3.928049e-38 -2.241039e-03
bigcom50        -3.926343e-38 -2.226809e-03
bigcom51        -3.926343e-38 -2.248083e-03
bigcom52        -3.928049e-38 -2.249594e-03
bigcom54        -3.925490e-38 -2.242148e-03
bigcom56        -3.936601e-38 -2.245568e-03
bigcom62        -3.927195e-38 -2.245108e-03
bigcom66        -3.925490e-38 -2.229151e-03
bigcom68        -3.927195e-38 -2.244273e-03
bigcom69        -3.931465e-38 -2.245006e-03
bigcom71        -3.925490e-38 -2.243918e-03
bigcom72        -3.925490e-38 -2.233994e-03
bigcom73        -3.938316e-38 -2.248892e-03
bigcom74        -3.933176e-38 -2.248066e-03
bigcom75        -3.926343e-38 -2.245316e-03
bigcom76        -3.929756e-38 -2.240616e-03
bigcom77        -3.929756e-38 -2.243949e-03
bigcom79        -3.926343e-38 -2.249219e-03
bigcom80        -3.929756e-38 -2.247385e-03
bigcom82        -3.927195e-38 -2.248538e-03
bigcom83         0.000000e+00  0.000000e+00
bigcom84        -3.927195e-38 -2.251041e-03
bigcom85        -3.926343e-38 -2.247435e-03
bigcom87        -3.930610e-38 -2.243258e-03
bigcom89        -3.925490e-38 -2.241437e-03
bigcom91        -3.932320e-38 -2.248736e-03
bigcom92        -3.939174e-38 -2.240411e-03
bigcom93        -3.925490e-38 -2.239430e-03
bigcom96        -3.927195e-38 -2.244055e-03
bigcom97         2.978419e-37  1.700034e-02
bigcom98        -3.925490e-38 -2.254351e-03
bigcom99         0.000000e+00  0.000000e+00
bigcom101        3.856251e-38  2.196350e-03
bigcom104       -3.926343e-38 -2.249142e-03
bigcom106       -3.926343e-38 -2.238292e-03
bigcom109       -3.925490e-38 -2.248560e-03
bigcom113       -3.926343e-38 -2.230759e-03
bigcom116        2.405200e-38  1.374823e-03
bigcom120       -3.927195e-38 -2.235574e-03
bigcom123       -3.926343e-38 -2.245715e-03
bigcom126       -3.926343e-38 -2.237769e-03
bigcom127       -3.929756e-38 -2.243961e-03
bigcom137       -3.930610e-38 -2.246722e-03
bigcom139       -3.927195e-38 -2.242618e-03
bigcom140       -3.927195e-38 -2.248495e-03
bigcom143       -3.925490e-38 -2.242773e-03
bigcom145       -3.926343e-38 -2.247703e-03
bigcom146       -3.927195e-38 -2.243883e-03
bigcom147       -3.936601e-38 -2.240608e-03
bigcom149       -3.927195e-38 -2.250805e-03
bigcom153        8.716761e-38  4.974095e-03
bigcom154       -3.925490e-38 -2.242623e-03
bigcom156       -3.928902e-38 -2.244953e-03
bigcom157       -3.935744e-38 -2.239736e-03
bigcom158       -3.926343e-38 -2.240410e-03
bigcom160       -3.925490e-38 -2.242478e-03
bigcom161       -3.926343e-38 -2.251752e-03
bigcom162        4.660064e-37  2.659315e-02
bigcom164       -3.925490e-38 -2.246089e-03
bigcom166       -3.929756e-38 -2.242164e-03
bigcom167       -3.933176e-38 -2.242800e-03
bigcom171       -3.933176e-38 -2.249257e-03
bigcom173       -3.926343e-38 -2.240971e-03
bigcom175        4.660064e-37  2.655002e-02
bigcom176        0.000000e+00  0.000000e+00
bigcom177       -3.925490e-38 -2.232334e-03
bigcom178       -3.926343e-38 -2.240138e-03
bigcom180       -3.926343e-38 -2.250550e-03
bigcom181       -3.931465e-38 -2.237925e-03
bigcom184       -3.927195e-38 -2.244106e-03
bigcom186       -3.925490e-38 -2.250736e-03
bigcom187       -3.926343e-38 -2.248396e-03
bigcom189       -3.929756e-38 -2.238249e-03
bigcom194       -3.927195e-38 -2.246435e-03
bigcom195       -3.925490e-38 -2.250901e-03
bigcom196        2.976478e-37  1.697648e-02
bigcom204        0.000000e+00  0.000000e+00
bigcom205       -3.926343e-38 -2.243079e-03
bigcom212       -3.925490e-38 -2.248747e-03
bigcom214       -3.925490e-38 -2.238882e-03
bigcom222        0.000000e+00  0.000000e+00
bigcom223       -3.928902e-38 -2.239756e-03
bigcom226       -3.927195e-38 -2.249514e-03
bigcom227       -3.926343e-38 -2.236928e-03
bigcom229       -3.925490e-38 -2.239890e-03
bigcom233       -3.927195e-38 -2.243797e-03
bigcom236       -3.925490e-38 -2.245876e-03
bigcom237       -3.928049e-38 -2.246676e-03
bigcom246        7.312993e-38  4.171145e-03
bigcom248       -3.933176e-38 -2.243161e-03
bigcom249       -3.928049e-38 -2.242782e-03
bigcom250        3.856251e-38  2.200131e-03
bigcom254       -3.925490e-38 -2.243535e-03
bigcom266       -3.927195e-38 -2.250093e-03
bigcom269        0.000000e+00  0.000000e+00
bigcom272       -3.925490e-38 -2.234221e-03
bigcom274       -3.946913e-38 -2.255091e-03
bigcom281       -3.928902e-38 -2.238188e-03
bigcom291       -3.928902e-38 -2.242355e-03
bigcom292       -3.925490e-38 -2.244726e-03
bigcom295        1.292721e-37  7.372426e-03
bigcom299       -3.926343e-38 -2.246738e-03
bigcom301       -3.931465e-38 -2.249487e-03
bigcom306       -3.925490e-38 -2.241989e-03
bigcom309       -3.925490e-38 -2.235016e-03
bigcom314       -3.928049e-38 -2.242668e-03
bigcom321       -3.925490e-38 -2.251873e-03
bigcom341       -3.926343e-38 -2.244267e-03
bigcom350       -3.926343e-38 -2.248952e-03
bigcom353       -3.926343e-38 -2.252297e-03
bigcom359       -3.925490e-38 -2.247686e-03
bigcom363       -3.925490e-38 -2.238202e-03
bigcom365        2.976478e-37  1.698929e-02
bigcom385       -3.926343e-38 -2.249722e-03
bigcom386       -3.927195e-38 -2.243733e-03
bigcom408       -3.927195e-38 -2.235371e-03
bigcom412       -3.926343e-38 -2.228042e-03
bigcom480       -3.925490e-38 -2.235285e-03
spin_vertex      4.181414e-39  2.415810e-04
membership_s1   -8.422532e-39 -4.814976e-04
membership_s3   -3.925490e-38 -2.212890e-03
membership_s4   -9.525805e-39 -5.401911e-04
membership_s5    1.516960e-38  8.640919e-04
membership_s6   -1.582189e-38 -9.073902e-04
membership_s7    1.394659e-38  7.982790e-04
membership_s8    4.660064e-37  2.651397e-02
membership_s9   -3.927195e-38 -2.235349e-03
membership_s11  -3.926343e-38 -2.244944e-03
membership_s12  -3.929756e-38 -2.244670e-03
membership_s14  -3.928049e-38 -2.248421e-03
membership_s15  -3.967700e-38 -2.264823e-03
membership_s16  -3.928902e-38 -2.242584e-03
membership_s17  -3.925490e-38 -2.238943e-03
membership_s18  -1.533617e-38 -8.767957e-04
membership_s20  -3.925490e-38 -2.233669e-03
membership_s21  -3.957279e-38 -2.262302e-03
membership_s22  -3.934031e-38 -2.242688e-03
membership_s24   2.818546e-38  1.603283e-03
membership_s25  -3.939174e-38 -2.244961e-03
membership_s26   0.000000e+00  0.000000e+00
membership_s27  -9.303684e-39 -5.332547e-04
membership_s28   2.976478e-37  1.693784e-02
membership_s30   1.528986e-39  8.632384e-05
membership_s31  -2.174120e-38 -1.241776e-03
membership_s32   2.933021e-38  1.668646e-03
membership_s33  -3.925490e-38 -2.236135e-03
membership_s36   8.684925e-39  4.993084e-04
membership_s37   4.694490e-39  2.686663e-04
V1               1.767531e-39  1.162358e-04
V2              -3.445345e-39 -1.766315e-04
pdi             -5.363587e-35 -3.032654e+00
adhesion        -5.155108e-42 -2.916259e-07
cohesion         1.025200e-41  5.799120e-07
inner            1.405679e-42  7.962901e-08
outer            7.323883e-43  4.107597e-08
ioratio         -6.874265e-38 -3.892373e-03
comsize          1.678076e-42  9.320077e-08
[1] "Dataset: med_C Model GBM, run: 3 of 10 2015-06-18 12:03:21"
Iter   TrainDeviance   ValidDeviance   StepSize   Improve
     1        0.3175            -nan     0.0100    0.0001
     2        0.3159            -nan     0.0100   -0.0000
     3        0.3141            -nan     0.0100    0.0000
     4        0.3127            -nan     0.0100    0.0000
     5        0.3109            -nan     0.0100   -0.0000
     6        0.3095            -nan     0.0100    0.0001
     7        0.3079            -nan     0.0100    0.0001
     8        0.3068            -nan     0.0100   -0.0001
     9        0.3056            -nan     0.0100    0.0000
    10        0.3043            -nan     0.0100   -0.0000
    20        0.2923            -nan     0.0100   -0.0000
    40        0.2729            -nan     0.0100    0.0000
    60        0.2570            -nan     0.0100   -0.0000
    80        0.2431            -nan     0.0100    0.0000
   100        0.2304            -nan     0.0100   -0.0000
   120        0.2192            -nan     0.0100    0.0000
   140        0.2093            -nan     0.0100   -0.0000
   160        0.2003            -nan     0.0100   -0.0000
   180        0.1918            -nan     0.0100   -0.0000
   200        0.1840            -nan     0.0100   -0.0001
   220        0.1773            -nan     0.0100   -0.0000
   240        0.1706            -nan     0.0100   -0.0000
   260        0.1644            -nan     0.0100   -0.0000
   265        0.1629            -nan     0.0100   -0.0000

[1] "GBM variable coefficients"
                            var     rel.inf
bet                         bet 2.792834647
outer                     outer 2.583674866
orbit18                 orbit18 2.325601104
ratio5                   ratio5 2.265303151
V2                           V2 2.232295958
inner                     inner 2.058307630
pagerank               pagerank 1.886545073
walktrap_vertex walktrap_vertex 1.758137649
orbit30                 orbit30 1.753999566
constraint           constraint 1.729005613
V1                           V1 1.589661884
comsize                 comsize 1.504416251
trans                     trans 1.501784418
cohesion               cohesion 1.453226079
orbit26                 orbit26 1.413142923
spin_vertex         spin_vertex 1.336445368
ratio2                   ratio2 1.334590623
third                     third 1.327811139
ioratio                 ioratio 1.253759840
adhesion               adhesion 1.245793807
orbit33                 orbit33 1.224193054
graph18                 graph18 1.165309262
graph5                   graph5 1.137092169
orbit62                 orbit62 1.118249617
orbit36                 orbit36 1.072784355
orbit45                 orbit45 1.029171558
orbit51                 orbit51 0.997991816
graph23                 graph23 0.995706914
graph15                 graph15 0.991143323
orbit38                 orbit38 0.981340013
ratio6                   ratio6 0.976322597
ratio4                   ratio4 0.947096132
orbit28                 orbit28 0.888667821
orbit50                 orbit50 0.883876265
graph11                 graph11 0.868369799
orbit2                   orbit2 0.865897959
graph20                 graph20 0.843894906
orbit56                 orbit56 0.827433253
graph6                   graph6 0.827049888
orbit21                 orbit21 0.822648853
orbit17                 orbit17 0.803177318
orbit7                   orbit7 0.799879422
graph22                 graph22 0.798580684
graph10                 graph10 0.798105057
orbit27                 orbit27 0.792232179
orbit39                 orbit39 0.791394297
hubscore               hubscore 0.747316631
ratio1                   ratio1 0.744348878
orbit5                   orbit5 0.742340922
graph21                 graph21 0.741138836
orbit47                 orbit47 0.722438860
orbit60                 orbit60 0.719300177
knn                         knn 0.717322223
orbit61                 orbit61 0.716198496
orbit52                 orbit52 0.705960755
orbit65                 orbit65 0.698455133
graph16                 graph16 0.690204029
graph9                   graph9 0.665317355
orbit20                 orbit20 0.660710417
graph25                 graph25 0.660576560
orbit25                 orbit25 0.659273098
orbit35                 orbit35 0.637902835
orbit63                 orbit63 0.635709728
orbit40                 orbit40 0.609964530
graph17                 graph17 0.609929458
orbit44                 orbit44 0.608447582
graph1                   graph1 0.600385845
graph13                 graph13 0.591043543
orbit29                 orbit29 0.588796100
orbit23                 orbit23 0.584590803
graph14                 graph14 0.583568884
orbit64                 orbit64 0.580794109
graph24                 graph24 0.578193894
bigcom4                 bigcom4 0.571521219
orbit16                 orbit16 0.569950988
graph26                 graph26 0.569865347
graph4                   graph4 0.557336759
orbit48                 orbit48 0.556006619
graph12                 graph12 0.536436156
orbit15                 orbit15 0.526301731
graph7                   graph7 0.501959701
orbit53                 orbit53 0.497693368
graph27                 graph27 0.496283643
orbit24                 orbit24 0.493135478
orbit55                 orbit55 0.486557636
orbit10                 orbit10 0.478556334
upto_sixth           upto_sixth 0.475477661
orbit37                 orbit37 0.470023492
orbit4                   orbit4 0.468253769
orbit32                 orbit32 0.457921179
orbit42                 orbit42 0.416244578
bigcom97               bigcom97 0.414288708
orbit57                 orbit57 0.410530149
membership_s5     membership_s5 0.407449451
graph3                   graph3 0.401097151
graph19                 graph19 0.380418644
orbit11                 orbit11 0.370782942
coreness               coreness 0.351499734
orbit19                 orbit19 0.341405115
orbit31                 orbit31 0.339498738
ecc                         ecc 0.336737326
upto_fifth           upto_fifth 0.333447290
upto_second         upto_second 0.332603737
orbit66                 orbit66 0.331745514
fourth                   fourth 0.331732943
membership_s37   membership_s37 0.331467086
orbit41                 orbit41 0.331231287
orbit71                 orbit71 0.324012540
orbit46                 orbit46 0.320029579
orbit59                 orbit59 0.310203287
ratio3                   ratio3 0.309439800
graph2                   graph2 0.308894156
orbit49                 orbit49 0.307402961
orbit58                 orbit58 0.304487785
graph8                   graph8 0.290385125
orbit9                   orbit9 0.271120823
membership_s7     membership_s7 0.258529258
orbit12                 orbit12 0.255059002
orbit13                 orbit13 0.254058059
orbit1                   orbit1 0.248456488
graph0                   graph0 0.234550876
bigcom15               bigcom15 0.228982752
bigcom21               bigcom21 0.228684273
graph29                 graph29 0.203803964
membership_s32   membership_s32 0.196946227
close                     close 0.194845211
sixth                     sixth 0.194247792
upto_fourth         upto_fourth 0.191462759
evcent                   evcent 0.185833603
orbit69                 orbit69 0.180051128
bigcom30               bigcom30 0.179043606
fifth                     fifth 0.167814185
orbit54                 orbit54 0.160096069
orbit43                 orbit43 0.150599975
orbit68                 orbit68 0.129528350
second                   second 0.123303431
upto_third           upto_third 0.103620748
orbit67                 orbit67 0.098571672
graph28                 graph28 0.094077361
orbit70                 orbit70 0.075884106
bigcom116             bigcom116 0.073976916
bigcom8                 bigcom8 0.071000364
bigcom28               bigcom28 0.065122772
selfinter             selfinter 0.063822023
AP                           AP 0.062073067
pdi                         pdi 0.060702769
membership_s30   membership_s30 0.056583479
orbit22                 orbit22 0.049925150
membership_s6     membership_s6 0.034872514
membership_s27   membership_s27 0.025685457
membership_s4     membership_s4 0.021489478
membership_s36   membership_s36 0.019197958
bigcom3                 bigcom3 0.017065283
bigcom22               bigcom22 0.008862752
orbit6                   orbit6 0.008811830
bigcom40               bigcom40 0.007143987
orbit0                   orbit0 0.000000000
orbit3                   orbit3 0.000000000
orbit8                   orbit8 0.000000000
orbit14                 orbit14 0.000000000
orbit34                 orbit34 0.000000000
orbit72                 orbit72 0.000000000
eccrad                   eccrad 0.000000000
first                     first 0.000000000
bigcom1                 bigcom1 0.000000000
bigcom2                 bigcom2 0.000000000
bigcom6                 bigcom6 0.000000000
bigcom9                 bigcom9 0.000000000
bigcom11               bigcom11 0.000000000
bigcom13               bigcom13 0.000000000
bigcom16               bigcom16 0.000000000
bigcom24               bigcom24 0.000000000
bigcom26               bigcom26 0.000000000
bigcom31               bigcom31 0.000000000
bigcom32               bigcom32 0.000000000
bigcom33               bigcom33 0.000000000
bigcom34               bigcom34 0.000000000
bigcom36               bigcom36 0.000000000
bigcom37               bigcom37 0.000000000
bigcom38               bigcom38 0.000000000
bigcom39               bigcom39 0.000000000
bigcom43               bigcom43 0.000000000
bigcom44               bigcom44 0.000000000
bigcom46               bigcom46 0.000000000
bigcom47               bigcom47 0.000000000
bigcom49               bigcom49 0.000000000
bigcom50               bigcom50 0.000000000
bigcom51               bigcom51 0.000000000
bigcom52               bigcom52 0.000000000
bigcom54               bigcom54 0.000000000
bigcom56               bigcom56 0.000000000
bigcom62               bigcom62 0.000000000
bigcom66               bigcom66 0.000000000
bigcom68               bigcom68 0.000000000
bigcom69               bigcom69 0.000000000
bigcom71               bigcom71 0.000000000
bigcom72               bigcom72 0.000000000
bigcom73               bigcom73 0.000000000
bigcom74               bigcom74 0.000000000
bigcom75               bigcom75 0.000000000
bigcom76               bigcom76 0.000000000
bigcom77               bigcom77 0.000000000
bigcom79               bigcom79 0.000000000
bigcom80               bigcom80 0.000000000
bigcom82               bigcom82 0.000000000
bigcom83               bigcom83 0.000000000
bigcom84               bigcom84 0.000000000
bigcom85               bigcom85 0.000000000
bigcom87               bigcom87 0.000000000
bigcom89               bigcom89 0.000000000
bigcom91               bigcom91 0.000000000
bigcom92               bigcom92 0.000000000
bigcom93               bigcom93 0.000000000
bigcom96               bigcom96 0.000000000
bigcom98               bigcom98 0.000000000
bigcom99               bigcom99 0.000000000
bigcom101             bigcom101 0.000000000
bigcom104             bigcom104 0.000000000
bigcom106             bigcom106 0.000000000
bigcom109             bigcom109 0.000000000
bigcom113             bigcom113 0.000000000
bigcom120             bigcom120 0.000000000
bigcom123             bigcom123 0.000000000
bigcom126             bigcom126 0.000000000
bigcom127             bigcom127 0.000000000
bigcom137             bigcom137 0.000000000
bigcom139             bigcom139 0.000000000
bigcom140             bigcom140 0.000000000
bigcom143             bigcom143 0.000000000
bigcom145             bigcom145 0.000000000
bigcom146             bigcom146 0.000000000
bigcom147             bigcom147 0.000000000
bigcom149             bigcom149 0.000000000
bigcom153             bigcom153 0.000000000
bigcom154             bigcom154 0.000000000
bigcom156             bigcom156 0.000000000
bigcom157             bigcom157 0.000000000
bigcom158             bigcom158 0.000000000
bigcom160             bigcom160 0.000000000
bigcom161             bigcom161 0.000000000
bigcom162             bigcom162 0.000000000
bigcom164             bigcom164 0.000000000
bigcom166             bigcom166 0.000000000
bigcom167             bigcom167 0.000000000
bigcom171             bigcom171 0.000000000
bigcom173             bigcom173 0.000000000
bigcom175             bigcom175 0.000000000
bigcom176             bigcom176 0.000000000
bigcom177             bigcom177 0.000000000
bigcom178             bigcom178 0.000000000
bigcom180             bigcom180 0.000000000
bigcom181             bigcom181 0.000000000
bigcom184             bigcom184 0.000000000
bigcom186             bigcom186 0.000000000
bigcom187             bigcom187 0.000000000
bigcom189             bigcom189 0.000000000
bigcom194             bigcom194 0.000000000
bigcom195             bigcom195 0.000000000
bigcom196             bigcom196 0.000000000
bigcom204             bigcom204 0.000000000
bigcom205             bigcom205 0.000000000
bigcom212             bigcom212 0.000000000
bigcom214             bigcom214 0.000000000
bigcom222             bigcom222 0.000000000
bigcom223             bigcom223 0.000000000
bigcom226             bigcom226 0.000000000
bigcom227             bigcom227 0.000000000
bigcom229             bigcom229 0.000000000
bigcom233             bigcom233 0.000000000
bigcom236             bigcom236 0.000000000
bigcom237             bigcom237 0.000000000
bigcom246             bigcom246 0.000000000
bigcom248             bigcom248 0.000000000
bigcom249             bigcom249 0.000000000
bigcom250             bigcom250 0.000000000
bigcom254             bigcom254 0.000000000
bigcom266             bigcom266 0.000000000
bigcom269             bigcom269 0.000000000
bigcom272             bigcom272 0.000000000
bigcom274             bigcom274 0.000000000
bigcom281             bigcom281 0.000000000
bigcom291             bigcom291 0.000000000
bigcom292             bigcom292 0.000000000
bigcom295             bigcom295 0.000000000
bigcom299             bigcom299 0.000000000
bigcom301             bigcom301 0.000000000
bigcom306             bigcom306 0.000000000
bigcom309             bigcom309 0.000000000
bigcom314             bigcom314 0.000000000
bigcom321             bigcom321 0.000000000
bigcom341             bigcom341 0.000000000
bigcom350             bigcom350 0.000000000
bigcom353             bigcom353 0.000000000
bigcom359             bigcom359 0.000000000
bigcom363             bigcom363 0.000000000
bigcom365             bigcom365 0.000000000
bigcom385             bigcom385 0.000000000
bigcom386             bigcom386 0.000000000
bigcom408             bigcom408 0.000000000
bigcom412             bigcom412 0.000000000
bigcom480             bigcom480 0.000000000
membership_s1     membership_s1 0.000000000
membership_s3     membership_s3 0.000000000
membership_s8     membership_s8 0.000000000
membership_s9     membership_s9 0.000000000
membership_s11   membership_s11 0.000000000
membership_s12   membership_s12 0.000000000
membership_s14   membership_s14 0.000000000
membership_s15   membership_s15 0.000000000
membership_s16   membership_s16 0.000000000
membership_s17   membership_s17 0.000000000
membership_s18   membership_s18 0.000000000
membership_s20   membership_s20 0.000000000
membership_s21   membership_s21 0.000000000
membership_s22   membership_s22 0.000000000
membership_s24   membership_s24 0.000000000
membership_s25   membership_s25 0.000000000
membership_s26   membership_s26 0.000000000
membership_s28   membership_s28 0.000000000
membership_s31   membership_s31 0.000000000
membership_s33   membership_s33 0.000000000
[1] "Dataset: med_C Model RF, run: 3 of 10 2015-06-18 12:05:02"
     |      Out-of-bag   |
Tree |      MSE  %Var(y) |
   1 |  0.07039   195.34 |
   2 |    0.069   191.48 |
   3 |  0.06278   174.22 |
   4 |  0.06083   168.82 |
   5 |  0.05926   164.46 |
   6 |  0.05619   155.93 |
   7 |  0.05512   152.97 |
   8 |  0.05334   148.02 |
   9 |  0.05092   141.32 |
  10 |  0.04956   137.53 |
  11 |  0.04856   134.76 |
  12 |  0.04765   132.22 |
  13 |  0.04731   131.29 |
  14 |   0.0466   129.32 |
  15 |  0.04555   126.42 |
  16 |  0.04524   125.56 |
  17 |  0.04476   124.23 |
  18 |  0.04456   123.65 |
  19 |  0.04431   122.97 |
  20 |  0.04405   122.25 |
  21 |  0.04373   121.35 |
  22 |  0.04353   120.80 |
  23 |  0.04315   119.75 |
  24 |  0.04294   119.18 |
  25 |  0.04287   118.97 |
  26 |  0.04283   118.87 |
  27 |  0.04276   118.68 |
  28 |  0.04253   118.04 |
  29 |  0.04235   117.53 |
  30 |  0.04221   117.14 |
  31 |   0.0421   116.83 |
  32 |  0.04193   116.37 |
  33 |  0.04186   116.17 |
  34 |  0.04166   115.60 |
  35 |   0.0416   115.44 |
  36 |  0.04155   115.30 |
  37 |  0.04145   115.03 |
  38 |   0.0415   115.16 |
  39 |  0.04132   114.66 |
  40 |  0.04113   114.13 |
  41 |  0.04109   114.02 |
  42 |  0.04101   113.80 |
  43 |  0.04093   113.59 |
  44 |  0.04082   113.28 |
  45 |  0.04079   113.20 |
  46 |  0.04079   113.21 |
  47 |  0.04076   113.12 |
  48 |  0.04066   112.83 |
  49 |  0.04062   112.73 |
  50 |  0.04061   112.69 |
  51 |  0.04055   112.52 |
  52 |  0.04049   112.36 |
  53 |  0.04041   112.14 |
  54 |  0.04039   112.09 |
  55 |  0.04038   112.06 |
  56 |  0.04041   112.13 |
  57 |  0.04037   112.04 |
  58 |  0.04037   112.03 |
  59 |   0.0404   112.12 |
  60 |  0.04031   111.86 |
  61 |  0.04027   111.77 |
  62 |  0.04025   111.70 |
  63 |  0.04021   111.59 |
  64 |  0.04014   111.39 |
  65 |  0.04018   111.50 |
  66 |  0.04013   111.36 |
  67 |  0.04012   111.34 |
  68 |  0.04007   111.21 |
  69 |  0.04003   111.10 |
  70 |     0.04   111.01 |
  71 |  0.03993   110.82 |
  72 |  0.03985   110.59 |
  73 |  0.03982   110.50 |
  74 |   0.0398   110.46 |
  75 |  0.03975   110.31 |
  76 |  0.03977   110.36 |
  77 |  0.03974   110.28 |
  78 |  0.03968   110.11 |
  79 |  0.03969   110.14 |
  80 |  0.03968   110.13 |
  81 |  0.03965   110.04 |
  82 |  0.03964   110.02 |
  83 |   0.0396   109.90 |
  84 |  0.03951   109.64 |
  85 |  0.03954   109.72 |
  86 |  0.03952   109.66 |
  87 |  0.03952   109.68 |
  88 |  0.03951   109.65 |
  89 |  0.03946   109.52 |
  90 |  0.03945   109.48 |
  91 |  0.03942   109.38 |
  92 |   0.0394   109.34 |
  93 |  0.03938   109.27 |
  94 |  0.03935   109.20 |
  95 |  0.03935   109.21 |
  96 |  0.03934   109.17 |
  97 |  0.03933   109.14 |
  98 |   0.0393   109.07 |
  99 |  0.03929   109.03 |
 100 |  0.03925   108.93 |
[1] "Random Forest variable coefficients"
                      %IncMSE IncNodePurity
graph5           3.895817e-03  8.359681e-01
graph6           4.475937e-03  6.912762e-01
graph7           2.101356e-03  6.097451e-01
graph8           6.626613e-04  3.442144e-01
graph9           3.632438e-03  5.336233e-01
graph10          5.536658e-03  1.197925e+00
graph11          4.541449e-03  8.409842e-01
graph12          2.763141e-03  1.039430e+00
graph13          2.725030e-03  7.474470e-01
graph14          2.684332e-03  8.996573e-01
graph15          7.759540e-03  9.042524e-01
graph16          6.040576e-03  6.190857e-01
graph17          3.823203e-03  1.060711e+00
graph18          6.526605e-03  8.706476e-01
graph19          1.767425e-03  8.947404e-01
graph20          2.503346e-03  1.295551e+00
graph21          4.686182e-03  9.628611e-01
graph22          7.428622e-03  8.393381e-01
graph23          4.311429e-03  8.895461e-01
graph24          5.157201e-03  6.844720e-01
graph25          2.813515e-03  8.066621e-01
graph26          4.087498e-03  9.436827e-01
graph27          1.585935e-03  4.683976e-01
graph28          2.274947e-03  4.710378e-01
graph29          1.946834e-04  2.883821e-01
orbit0           1.279373e-03  4.267995e-01
orbit1           2.986222e-03  6.497888e-01
orbit2           7.164542e-03  1.129849e+00
orbit3           1.071644e-03  3.690206e-01
orbit4           4.701287e-03  7.377837e-01
orbit5           3.783503e-03  7.631864e-01
orbit6           3.029314e-03  8.344903e-01
orbit7           6.267399e-03  1.315684e+00
orbit8           2.147592e-03  7.696552e-01
orbit9           1.925010e-03  6.297924e-01
orbit10          5.132370e-03  7.958646e-01
orbit11          4.456840e-03  5.985612e-01
orbit12          4.461052e-03  6.986139e-01
orbit13          9.581082e-04  4.761208e-01
orbit14          1.219414e-03  3.250385e-01
orbit15          3.331694e-03  7.806540e-01
orbit16          4.522246e-03  7.499644e-01
orbit17          4.663990e-03  7.854693e-01
orbit18          6.860801e-03  2.533535e+00
orbit19          2.307059e-03  7.085801e-01
orbit20          4.056178e-03  9.272758e-01
orbit21          2.626082e-03  1.040787e+00
orbit22          4.347542e-03  9.095565e-01
orbit23          6.805473e-03  1.165294e+00
orbit24          4.439654e-03  1.021631e+00
orbit25          4.867182e-03  9.962600e-01
orbit26          4.802002e-03  1.134277e+00
orbit27          3.399036e-03  8.516905e-01
orbit28          4.313403e-03  9.793685e-01
orbit29          5.518358e-03  8.477273e-01
orbit30          2.696386e-03  1.403359e+00
orbit31          1.978144e-03  5.823918e-01
orbit32          5.211825e-03  1.057380e+00
orbit33          4.110279e-03  1.478681e+00
orbit34          3.687914e-03  7.585357e-01
orbit35          3.091354e-03  7.440322e-01
orbit36          4.136963e-03  1.105070e+00
orbit37          3.738846e-03  9.970061e-01
orbit38          4.930173e-03  8.774382e-01
orbit39          5.135649e-03  1.304727e+00
orbit40          3.143899e-03  8.571925e-01
orbit41          1.438655e-03  6.820549e-01
orbit42          2.098676e-03  4.588353e-01
orbit43          6.122301e-03  7.242235e-01
orbit44          3.224766e-03  8.827335e-01
orbit45          4.948989e-03  1.194006e+00
orbit46          3.949828e-03  9.517415e-01
orbit47          5.013607e-03  1.164669e+00
orbit48          4.868828e-03  6.134936e-01
orbit49          2.362331e-03  9.335256e-01
orbit50          2.640564e-03  8.174313e-01
orbit51          4.975086e-03  1.301395e+00
orbit52          6.286621e-03  9.253189e-01
orbit53          2.044961e-03  6.647094e-01
orbit54          6.613722e-03  9.134176e-01
orbit55          1.311162e-03  3.855216e-01
orbit56          4.884715e-03  1.393589e+00
orbit57          2.750478e-03  5.927372e-01
orbit58          1.585277e-03  5.829346e-01
orbit59          4.473627e-03  8.733710e-01
orbit60          2.678639e-03  5.268426e-01
orbit61          2.567175e-03  4.218942e-01
orbit62          3.311792e-03  1.105233e+00
orbit63          3.948258e-03  9.250173e-01
orbit64          1.861699e-03  7.260118e-01
orbit65          8.455064e-03  1.212764e+00
orbit66          3.662505e-03  4.732283e-01
orbit67          1.186829e-03  2.482156e-01
orbit68          2.511155e-03  5.219596e-01
orbit69          9.887656e-04  4.239583e-01
orbit70          1.115129e-03  4.004741e-01
orbit71          3.136772e-04  1.462715e-01
orbit72          1.051984e-03  4.241708e-01
AP               3.603214e-05  6.829595e-02
bet              4.493787e-03  2.242002e+00
ecc              1.889769e-03  3.187028e-01
eccrad           2.077634e-03  3.018891e-01
close            2.919438e-03  6.949828e-01
constraint       6.791088e-03  2.027013e+00
coreness         3.210466e-03  6.691179e-01
knn              2.677195e-03  1.398355e+00
hubscore         2.509954e-03  9.104182e-01
pagerank         5.231252e-03  3.275595e+00
trans            3.084146e-03  1.204840e+00
evcent           3.279111e-03  7.351508e-01
first            9.604276e-04  3.571143e-01
upto_second      1.515909e-03  6.280759e-01
upto_third       1.629055e-03  8.227175e-01
upto_fourth      2.696014e-03  8.050066e-01
upto_fifth       2.167150e-03  5.707820e-01
upto_sixth       3.359216e-03  7.766010e-01
second           3.965020e-03  9.097625e-01
third            1.111728e-02  2.489049e+00
fourth           3.441937e-03  9.401906e-01
fifth            3.218557e-03  9.372223e-01
sixth            2.664469e-03  7.444072e-01
ratio1           2.536327e-03  1.406265e+00
ratio2           8.102615e-03  1.288908e+00
ratio3           5.365133e-03  1.134971e+00
ratio4           1.871361e-03  1.563857e+00
ratio5           2.481070e-03  2.440464e+00
ratio6           5.549496e-03  1.650041e+00
selfinter        8.371831e-05  1.146654e-01
walktrap_vertex  1.403822e-03  2.035935e+00
bigcom1          1.488593e-04  1.566147e-01
bigcom2          0.000000e+00  1.942890e-18
bigcom3          1.224289e-05  2.855649e-01
bigcom4          1.317054e-03  4.032473e-01
bigcom6          0.000000e+00  1.387779e-18
bigcom8          2.254866e-05  4.916924e-02
bigcom9         -1.781020e-05  1.063063e-01
bigcom11         0.000000e+00  5.551115e-19
bigcom13         0.000000e+00  1.422473e-18
bigcom15         2.128114e-05  2.684143e-01
bigcom16         0.000000e+00  3.053113e-18
bigcom21         8.478203e-05  2.835918e-01
bigcom22        -2.116265e-05  1.178106e-01
bigcom24         0.000000e+00  7.494005e-18
bigcom26         1.857122e-05  2.456409e-01
bigcom28         1.103665e-04  1.761360e-01
bigcom30        -3.080942e-05  1.924277e-01
bigcom31         0.000000e+00  0.000000e+00
bigcom32        -2.809962e-05  2.018093e-01
bigcom33         0.000000e+00  5.898060e-19
bigcom34         0.000000e+00  0.000000e+00
bigcom36         0.000000e+00  3.122502e-19
bigcom37         0.000000e+00  3.709396e-01
bigcom38         0.000000e+00  1.110223e-18
bigcom39        -9.683170e-07  1.850468e-01
bigcom40         3.402643e-05  5.346680e-02
bigcom43         1.807665e-05  4.993941e-01
bigcom44         1.539564e-05  2.408120e-02
bigcom46         0.000000e+00  3.885781e-18
bigcom47         0.000000e+00  4.718448e-18
bigcom49         0.000000e+00  7.494005e-18
bigcom50         0.000000e+00  0.000000e+00
bigcom51         0.000000e+00  1.110223e-18
bigcom52         0.000000e+00  9.333333e-03
bigcom54         0.000000e+00  0.000000e+00
bigcom56         0.000000e+00  2.255141e-18
bigcom62         0.000000e+00  2.220446e-18
bigcom66         0.000000e+00  5.551115e-19
bigcom68         0.000000e+00  2.775558e-19
bigcom69         0.000000e+00  4.996004e-18
bigcom71         0.000000e+00  1.110223e-18
bigcom72         0.000000e+00  0.000000e+00
bigcom73         0.000000e+00  2.775558e-19
bigcom74         0.000000e+00  2.255141e-18
bigcom75         0.000000e+00  1.665335e-18
bigcom76         0.000000e+00  0.000000e+00
bigcom77         0.000000e+00  1.665335e-18
bigcom79         0.000000e+00  1.387779e-18
bigcom80         0.000000e+00  9.090909e-03
bigcom82         0.000000e+00  0.000000e+00
bigcom83         0.000000e+00  2.775558e-19
bigcom84         0.000000e+00  2.498002e-18
bigcom85         0.000000e+00  1.110223e-18
bigcom87         0.000000e+00  4.163336e-18
bigcom89         0.000000e+00  0.000000e+00
bigcom91         0.000000e+00  2.498002e-18
bigcom92         0.000000e+00  1.457168e-18
bigcom93         0.000000e+00  0.000000e+00
bigcom96         0.000000e+00  0.000000e+00
bigcom97        -3.303236e-05  9.340591e-01
bigcom98         0.000000e+00  2.775558e-19
bigcom99         0.000000e+00  0.000000e+00
bigcom101       -7.610656e-05  6.734361e-02
bigcom104        0.000000e+00  1.110223e-18
bigcom106        0.000000e+00  4.718448e-18
bigcom109        0.000000e+00  1.110223e-18
bigcom113        0.000000e+00  2.220446e-18
bigcom116       -3.406972e-05  2.622738e-01
bigcom120        0.000000e+00  0.000000e+00
bigcom123        0.000000e+00  1.110223e-18
bigcom126        0.000000e+00  0.000000e+00
bigcom127        0.000000e+00  2.775558e-19
bigcom137        0.000000e+00  1.665335e-18
bigcom139        0.000000e+00  2.775558e-19
bigcom140        0.000000e+00  2.775558e-19
bigcom143        0.000000e+00  2.775558e-19
bigcom145        0.000000e+00  0.000000e+00
bigcom146        0.000000e+00  0.000000e+00
bigcom147        0.000000e+00  2.498002e-18
bigcom149        0.000000e+00  2.498002e-18
bigcom153       -2.824044e-06  2.680739e-01
bigcom154        0.000000e+00  2.775558e-19
bigcom156        0.000000e+00  1.110223e-18
bigcom157        0.000000e+00  1.665335e-18
bigcom158        0.000000e+00  0.000000e+00
bigcom160        0.000000e+00  0.000000e+00
bigcom161        0.000000e+00  2.775558e-19
bigcom162        1.758509e-05  6.617500e-01
bigcom164        0.000000e+00  0.000000e+00
bigcom166        0.000000e+00  5.551115e-19
bigcom167        0.000000e+00  8.326673e-19
bigcom171        0.000000e+00  3.885781e-18
bigcom173        0.000000e+00  2.775558e-19
bigcom175       -1.750994e-05  3.770647e-01
bigcom176        0.000000e+00  0.000000e+00
bigcom177        0.000000e+00  2.775558e-18
bigcom178        0.000000e+00  8.326673e-19
bigcom180        0.000000e+00  3.469447e-20
bigcom181        0.000000e+00  1.110223e-18
bigcom184        0.000000e+00  3.885781e-18
bigcom186        0.000000e+00  1.110223e-18
bigcom187        0.000000e+00  5.551115e-19
bigcom189        0.000000e+00  1.387779e-18
bigcom194        0.000000e+00  2.775558e-19
bigcom195        0.000000e+00  0.000000e+00
bigcom196       -1.439200e-05  6.175001e-01
bigcom204        0.000000e+00  0.000000e+00
bigcom205        0.000000e+00  0.000000e+00
bigcom212        0.000000e+00  5.551115e-19
bigcom214        0.000000e+00  3.330669e-18
bigcom222        0.000000e+00  3.469447e-20
bigcom223        0.000000e+00  1.387779e-18
bigcom226        0.000000e+00  1.110223e-18
bigcom227        0.000000e+00  3.885781e-18
bigcom229        0.000000e+00  0.000000e+00
bigcom233        0.000000e+00  0.000000e+00
bigcom236        0.000000e+00  1.110223e-18
bigcom237        0.000000e+00  2.775558e-19
bigcom246       -2.158199e-05  3.523319e-01
bigcom248        0.000000e+00  1.110223e-18
bigcom249        0.000000e+00  1.665335e-18
bigcom250        2.547022e-05  3.528721e-01
bigcom254        0.000000e+00  1.665335e-18
bigcom266        0.000000e+00  3.608225e-18
bigcom269        0.000000e+00  0.000000e+00
bigcom272        0.000000e+00  2.775558e-19
bigcom274        0.000000e+00  1.387779e-18
bigcom281        0.000000e+00  2.255141e-18
bigcom291        0.000000e+00  3.330669e-18
bigcom292        0.000000e+00  2.775558e-19
bigcom295       -2.779970e-05  2.851593e-01
bigcom299        0.000000e+00  1.110223e-18
bigcom301        0.000000e+00  5.551115e-19
bigcom306        0.000000e+00  0.000000e+00
bigcom309        0.000000e+00  0.000000e+00
bigcom314        0.000000e+00  0.000000e+00
bigcom321        0.000000e+00  3.469447e-20
bigcom341        0.000000e+00  1.110223e-18
bigcom350        0.000000e+00  1.665335e-18
bigcom353        0.000000e+00  5.551115e-19
bigcom359        0.000000e+00  2.775558e-19
bigcom363        0.000000e+00  0.000000e+00
bigcom365       -1.790153e-05  3.438768e-01
bigcom385        0.000000e+00  8.326673e-19
bigcom386        0.000000e+00  3.053113e-18
bigcom408        0.000000e+00  2.498002e-18
bigcom412        0.000000e+00  1.665335e-18
bigcom480        0.000000e+00  0.000000e+00
spin_vertex      8.691405e-04  1.883644e+00
membership_s1    1.199538e-04  1.552096e-01
membership_s3    0.000000e+00  1.110223e-18
membership_s4    1.076026e-04  1.272474e-01
membership_s5    6.678969e-05  2.003046e-01
membership_s6    6.611731e-05  7.529514e-02
membership_s7    1.073226e-04  4.476086e-01
membership_s8    0.000000e+00  2.959987e-01
membership_s9    0.000000e+00  2.498002e-18
membership_s11   0.000000e+00  3.469447e-20
membership_s12   0.000000e+00  2.220446e-18
membership_s14   0.000000e+00  2.775558e-19
membership_s15  -1.450357e-05  1.426085e-02
membership_s16   0.000000e+00  2.220446e-18
membership_s17   0.000000e+00  0.000000e+00
membership_s18   1.164944e-05  2.547703e-02
membership_s20   0.000000e+00  2.498002e-18
membership_s21   0.000000e+00  4.475587e-18
membership_s22   0.000000e+00  3.885781e-18
membership_s24  -4.760971e-05  6.367885e-02
membership_s25   0.000000e+00  8.326673e-19
membership_s26   0.000000e+00  0.000000e+00
membership_s27   8.523917e-05  2.971423e-01
membership_s28   5.260580e-06  2.325107e-01
membership_s30   1.321669e-04  1.872041e-01
membership_s31   6.605250e-05  1.433544e-01
membership_s32   1.916975e-04  2.740937e-01
membership_s33   0.000000e+00  1.387779e-18
membership_s36   2.931757e-04  2.761881e-01
membership_s37  -5.712618e-05  1.958456e-01
V1               3.567502e-03  2.511165e+00
V2               2.444590e-03  3.064995e+00
pdi              3.283572e-04  3.979576e-01
adhesion         1.796469e-02  2.365803e+00
cohesion         1.412509e-02  2.065881e+00
inner            7.704765e-03  2.362047e+00
outer            2.218163e-03  3.030864e+00
ioratio          7.758011e-03  2.373623e+00
comsize          4.283559e-03  2.763820e+00
[1] "Dataset: med_C Model GLM, run: 3 of 10 2015-06-18 12:07:03"
[1] "glmnet variable coefficients"
                         [,1]          [,2]
(Intercept)     -3.246983e+00 -3.290376e+00
graph0          -6.226111e-40 -3.381839e-05
graph1          -3.505655e-43 -1.319843e-08
graph2          -1.495123e-40 -7.798335e-06
graph3          -3.807386e-44 -1.936295e-09
graph4           1.963453e-45  1.127056e-10
graph5          -4.373442e-42 -2.248861e-07
graph6          -7.392839e-44 -2.783048e-09
graph7          -3.463617e-42 -1.564543e-07
graph8           1.725336e-42  4.429214e-07
graph9          -8.415762e-46 -4.389325e-11
graph10          4.365867e-48  4.041914e-13
graph11          3.331286e-48  1.896189e-13
graph12         -5.801804e-48  1.050001e-11
graph13         -1.032590e-44 -5.344538e-10
graph14          2.547134e-46  1.505005e-11
graph15         -4.871917e-43 -2.619027e-08
graph16         -6.394535e-45 -3.335228e-10
graph17          9.027602e-45  5.665943e-10
graph18         -1.613558e-43 -8.190287e-09
graph19         -4.084575e-44 -2.028140e-09
graph20         -1.037567e-43 -5.207467e-09
graph21         -2.744316e-43 -1.429367e-08
graph22          3.963963e-43  2.435629e-08
graph23         -3.802301e-44 -5.679037e-10
graph24         -4.248447e-43 -2.195351e-08
graph25         -2.603229e-42 -1.375912e-07
graph26         -1.224746e-42 -6.108446e-08
graph27         -1.412505e-41 -7.551904e-07
graph28         -8.845757e-42 -4.575965e-07
graph29          7.117854e-41  4.259094e-06
orbit0          -6.226111e-40 -3.381578e-05
orbit1           2.350333e-45  6.528572e-09
orbit2          -4.351399e-41 -2.368719e-06
orbit3          -1.495123e-40 -7.797003e-06
orbit4          -4.867664e-44 -2.439421e-09
orbit5          -1.185553e-43 -6.148451e-09
orbit6           1.967982e-45  1.129537e-10
orbit7          -5.005233e-42 -2.716532e-07
orbit8          -4.373442e-42 -2.248307e-07
orbit9           2.643487e-43  1.823929e-08
orbit10         -2.234594e-43 -1.063230e-08
orbit11         -1.311930e-41 -6.858403e-07
orbit12         -1.301329e-42 -2.849949e-08
orbit13         -6.414000e-41 -3.465401e-06
orbit14          1.725336e-42  4.436704e-07
orbit15         -1.225805e-45 -6.261799e-11
orbit16         -4.961764e-45 -2.637353e-10
orbit17         -2.467889e-45 -1.300151e-10
orbit18         -8.336527e-46 -4.602335e-11
orbit19          5.824642e-47  3.431198e-12
orbit20          5.028390e-47  3.315204e-12
orbit21         -1.566063e-44 -8.267011e-10
orbit22          3.331328e-48  1.896182e-13
orbit23         -7.566266e-43 -4.080884e-08
orbit24         -1.554419e-45 -7.164386e-11
orbit25          2.853674e-45  1.819634e-10
orbit26         -4.379989e-45 -5.587800e-11
orbit27         -3.131414e-44 -1.595531e-09
orbit28         -4.410847e-44 -2.205944e-09
orbit29         -2.108988e-44 -1.116570e-09
orbit30          4.126301e-44  3.101304e-09
orbit31          5.707828e-46  3.298742e-11
orbit32          3.227324e-46  1.973332e-11
orbit33         -1.314015e-42 -6.675796e-08
orbit34         -4.871917e-43 -2.618453e-08
orbit35          7.662359e-45  5.293156e-10
orbit36         -8.124956e-44 -4.284845e-09
orbit37         -1.245937e-44 -6.708292e-10
orbit38         -4.659055e-43 -2.473922e-08
orbit39          3.591923e-44  2.196203e-09
orbit40          1.227287e-44  7.678311e-10
orbit41         -5.695365e-44 -2.463138e-09
orbit42         -4.887347e-42 -2.568353e-07
orbit43         -1.620610e-43 -8.226470e-09
orbit44         -1.196613e-41 -5.405031e-07
orbit45          1.649070e-44  1.612905e-09
orbit46         -1.882014e-43 -1.006409e-08
orbit47         -8.774240e-44 -1.023962e-10
orbit48         -1.433003e-43 -7.180546e-09
orbit49         -1.062846e-43 -5.336724e-09
orbit50         -2.008182e-42 -9.927619e-08
orbit51         -5.680583e-43 -2.991578e-08
orbit52         -6.880870e-43 -3.595008e-08
orbit53         -9.501628e-43 -4.530354e-08
orbit54          4.164109e-43  2.549486e-08
orbit55         -4.943069e-41 -2.731016e-06
orbit56          5.466140e-43  3.456890e-08
orbit57         -2.140661e-43 -1.038198e-08
orbit58          2.780751e-42  2.120080e-07
orbit59         -5.381822e-43 -2.784893e-08
orbit60         -1.696958e-42 -8.697896e-08
orbit61         -2.830549e-41 -1.491653e-06
orbit62         -3.636273e-42 -1.846674e-07
orbit63         -2.087786e-42 -8.217132e-08
orbit64         -1.080316e-41 -5.927314e-07
orbit65         -1.077975e-42 -4.274484e-08
orbit66         -3.032846e-42 -1.587656e-07
orbit67         -1.150775e-41 -5.756220e-07
orbit68         -1.383614e-41 -7.362838e-07
orbit69         -3.014933e-40 -1.669713e-05
orbit70         -7.958567e-42 -3.930907e-07
orbit71         -3.917903e-41 -2.120153e-06
orbit72          7.117854e-41  4.259977e-06
AP              -1.485561e-38 -8.452974e-04
bet             -3.498440e-43 -1.955799e-08
ecc              5.896579e-39  3.365276e-04
eccrad           3.537948e-38  2.019129e-03
close            3.504596e-39  4.894089e-04
constraint       6.333205e-38  3.411435e-03
coreness        -3.581486e-40 -1.748775e-05
knn              2.884046e-41  1.633409e-06
hubscore        -6.353886e-38 -2.880679e-03
pagerank        -6.028088e-37 -3.440246e-02
trans            2.599901e-38  1.490797e-03
evcent          -6.597820e-38 -3.023289e-03
first           -6.226111e-40 -3.380646e-05
upto_second      4.562210e-43  3.129811e-08
upto_third      -6.459361e-44 -6.375311e-10
upto_fourth      2.345579e-42  1.420043e-07
upto_fifth       3.496472e-41  2.092773e-06
upto_sixth      -2.997365e-41 -6.410030e-07
second           4.967056e-43  3.352927e-08
third           -2.909971e-43 -1.253130e-08
fourth           2.649405e-43  1.120191e-08
fifth           -2.494379e-42 -1.511560e-07
sixth           -4.219777e-41 -2.512576e-06
ratio1           2.911233e-41  1.631267e-06
ratio2          -8.226642e-42 -8.120497e-07
ratio3          -9.400676e-40 -5.604840e-05
ratio4          -3.296918e-38 -1.931112e-03
ratio5          -1.432371e-37 -7.941993e-03
ratio6          -9.217655e-41 -6.190959e-06
selfinter        2.393034e-39  1.415171e-04
walktrap_vertex  2.839120e-38  1.624180e-03
bigcom1         -1.365802e-38 -7.780901e-04
bigcom2         -3.785431e-38 -2.165331e-03
bigcom3         -5.263039e-39 -3.016728e-04
bigcom4          2.027417e-38  1.157740e-03
bigcom6         -3.785431e-38 -2.174270e-03
bigcom8          5.646527e-39  3.270733e-04
bigcom9          8.138612e-39  4.654711e-04
bigcom11        -3.791147e-38 -2.173395e-03
bigcom13        -3.791147e-38 -2.173544e-03
bigcom15         1.068083e-37  6.104513e-03
bigcom16        -3.786247e-38 -2.168987e-03
bigcom21         4.913650e-38  2.802203e-03
bigcom22         3.488575e-39  2.006498e-04
bigcom24        -3.783801e-38 -2.164334e-03
bigcom26        -2.065581e-38 -1.186709e-03
bigcom28         5.951179e-39  3.482407e-04
bigcom30         2.469177e-38  1.408961e-03
bigcom31        -3.782987e-38 -2.169149e-03
bigcom32         1.066472e-37  6.100667e-03
bigcom33        -3.782173e-38 -2.171710e-03
bigcom34         0.000000e+00  0.000000e+00
bigcom36        -3.785431e-38 -2.175187e-03
bigcom37         9.724966e-37  5.549843e-02
bigcom38        -3.783801e-38 -2.160650e-03
bigcom39         1.541262e-38  8.803672e-04
bigcom40        -1.567268e-38 -8.915168e-04
bigcom43         1.307053e-37  7.477873e-03
bigcom44         6.717979e-39  3.931960e-04
bigcom46        -3.791147e-38 -2.176752e-03
bigcom47        -3.788695e-38 -2.168422e-03
bigcom49        -3.786247e-38 -2.171011e-03
bigcom50        -3.782173e-38 -2.171330e-03
bigcom51        -3.782173e-38 -2.168809e-03
bigcom52        -3.784616e-38 -2.175953e-03
bigcom54        -3.782173e-38 -2.166354e-03
bigcom56        -3.792783e-38 -2.173268e-03
bigcom62        -3.783801e-38 -2.170407e-03
bigcom66        -3.782173e-38 -2.155095e-03
bigcom68        -3.783801e-38 -2.172156e-03
bigcom69        -3.787063e-38 -2.171986e-03
bigcom71        -3.782173e-38 -2.168711e-03
bigcom72        -3.782173e-38 -2.157828e-03
bigcom73        -3.794421e-38 -2.176774e-03
bigcom74        -3.789512e-38 -2.175416e-03
bigcom75        -3.783801e-38 -2.171200e-03
bigcom76        -3.785431e-38 -2.169205e-03
bigcom77        -3.787063e-38 -2.173288e-03
bigcom79        -3.782987e-38 -2.176122e-03
bigcom80        -3.786247e-38 -2.171916e-03
bigcom82        -3.783801e-38 -2.176768e-03
bigcom83        -3.782987e-38 -2.172682e-03
bigcom84        -3.786247e-38 -2.177322e-03
bigcom85        -3.782173e-38 -2.171916e-03
bigcom87        -3.786247e-38 -2.169487e-03
bigcom89        -3.782173e-38 -2.168937e-03
bigcom91        -3.788695e-38 -2.177161e-03
bigcom92        -3.797700e-38 -2.172232e-03
bigcom93        -3.782173e-38 -2.169840e-03
bigcom96        -3.782987e-38 -2.170353e-03
bigcom97         2.992731e-37  1.713058e-02
bigcom98        -3.782173e-38 -2.179709e-03
bigcom99         0.000000e+00  0.000000e+00
bigcom101        4.648150e-38  2.650755e-03
bigcom104       -3.782987e-38 -2.174173e-03
bigcom106       -3.782987e-38 -2.166157e-03
bigcom109       -3.782987e-38 -2.175844e-03
bigcom113       -3.782987e-38 -2.161987e-03
bigcom116        2.971829e-38  1.700314e-03
bigcom120       -3.783801e-38 -2.164714e-03
bigcom123       -3.782987e-38 -2.173273e-03
bigcom126       -3.782173e-38 -2.160616e-03
bigcom127       -3.786247e-38 -2.171569e-03
bigcom137       -3.786247e-38 -2.175986e-03
bigcom139       -3.783801e-38 -2.171681e-03
bigcom140       -3.783801e-38 -2.177390e-03
bigcom143       -3.782173e-38 -2.171965e-03
bigcom145       -3.783801e-38 -2.173063e-03
bigcom146       -3.783801e-38 -2.171501e-03
bigcom147       -3.793602e-38 -2.168487e-03
bigcom149       -3.784616e-38 -2.179620e-03
bigcom153        8.860153e-38  5.068259e-03
bigcom154       -3.782173e-38 -2.166829e-03
bigcom156       -3.785431e-38 -2.171828e-03
bigcom157       -3.791147e-38 -2.170924e-03
bigcom158       -3.782173e-38 -2.165194e-03
bigcom160       -3.782173e-38 -2.168084e-03
bigcom161       -3.783801e-38 -2.177941e-03
bigcom162        4.674380e-37  2.675295e-02
bigcom164       -3.782173e-38 -2.170685e-03
bigcom166       -3.786247e-38 -2.167350e-03
bigcom167       -3.789512e-38 -2.170823e-03
bigcom171       -3.789512e-38 -2.174249e-03
bigcom173       -3.782987e-38 -2.170686e-03
bigcom175        4.674380e-37  2.671253e-02
bigcom176       -3.782173e-38 -2.166290e-03
bigcom177       -3.782987e-38 -2.160962e-03
bigcom178       -3.782987e-38 -2.168958e-03
bigcom180       -3.782987e-38 -2.179942e-03
bigcom181       -3.788695e-38 -2.169682e-03
bigcom184       -3.783801e-38 -2.173166e-03
bigcom186       -3.782987e-38 -2.179565e-03
bigcom187       -3.782987e-38 -2.175297e-03
bigcom189       -3.785431e-38 -2.164670e-03
bigcom194       -3.783801e-38 -2.170135e-03
bigcom195       -3.782173e-38 -2.177216e-03
bigcom196        4.674380e-37  2.674672e-02
bigcom204        0.000000e+00  0.000000e+00
bigcom205       -3.782987e-38 -2.170155e-03
bigcom212       -3.782173e-38 -2.173730e-03
bigcom214       -3.782173e-38 -2.170599e-03
bigcom222       -3.782987e-38 -2.174364e-03
bigcom223       -3.784616e-38 -2.172097e-03
bigcom226       -3.783801e-38 -2.176536e-03
bigcom227       -3.783801e-38 -2.168207e-03
bigcom229       -3.782173e-38 -2.165824e-03
bigcom233       -3.783801e-38 -2.173913e-03
bigcom236       -3.782173e-38 -2.177632e-03
bigcom237       -3.783801e-38 -2.174900e-03
bigcom246        8.860153e-38  5.066526e-03
bigcom248       -3.789512e-38 -2.171152e-03
bigcom249       -3.783801e-38 -2.173230e-03
bigcom250        3.999836e-38  2.288064e-03
bigcom254       -3.782987e-38 -2.172279e-03
bigcom266       -3.783801e-38 -2.178693e-03
bigcom269        0.000000e+00  0.000000e+00
bigcom272       -3.782173e-38 -2.163646e-03
bigcom274       -3.802630e-38 -2.180890e-03
bigcom281       -3.785431e-38 -2.165412e-03
bigcom291       -3.784616e-38 -2.173315e-03
bigcom292       -3.782173e-38 -2.175846e-03
bigcom295        1.643834e-37  9.403165e-03
bigcom299       -3.782987e-38 -2.174413e-03
bigcom301       -3.787879e-38 -2.176049e-03
bigcom306        0.000000e+00  0.000000e+00
bigcom309       -3.782173e-38 -2.162359e-03
bigcom314       -3.783801e-38 -2.169340e-03
bigcom321       -3.782173e-38 -2.177983e-03
bigcom341       -3.782987e-38 -2.176451e-03
bigcom350       -3.783801e-38 -2.177103e-03
bigcom353       -3.782987e-38 -2.179753e-03
bigcom359       -3.782987e-38 -2.174960e-03
bigcom363       -3.782173e-38 -2.167987e-03
bigcom365        2.148966e-37  1.230093e-02
bigcom385       -3.782987e-38 -2.177528e-03
bigcom386       -3.783801e-38 -2.173441e-03
bigcom408       -3.782987e-38 -2.152982e-03
bigcom412       -3.782987e-38 -2.148174e-03
bigcom480       -3.782173e-38 -2.160285e-03
spin_vertex      1.312513e-39  8.197955e-05
membership_s1   -1.159444e-38 -6.677127e-04
membership_s3   -3.782173e-38 -2.144191e-03
membership_s4   -1.203192e-38 -6.831278e-04
membership_s5    9.258663e-39  5.303001e-04
membership_s6   -1.434489e-38 -8.287741e-04
membership_s7    8.587869e-39  4.922618e-04
membership_s8    9.724966e-37  5.549730e-02
membership_s9   -3.783801e-38 -2.163267e-03
membership_s11  -3.782987e-38 -2.174273e-03
membership_s12  -3.784616e-38 -2.169563e-03
membership_s14  -3.784616e-38 -2.177358e-03
membership_s15  -1.820747e-38 -1.047297e-03
membership_s16  -3.785431e-38 -2.170423e-03
membership_s17  -3.782173e-38 -2.166967e-03
membership_s18  -1.388907e-38 -7.981027e-04
membership_s20  -3.782173e-38 -2.156683e-03
membership_s21  -3.807573e-38 -2.185908e-03
membership_s22  -3.791147e-38 -2.171534e-03
membership_s24   3.444022e-38  1.960772e-03
membership_s25  -3.794421e-38 -2.175358e-03
membership_s26   0.000000e+00  0.000000e+00
membership_s27   9.900597e-39  5.630650e-04
membership_s28   2.990798e-37  1.707024e-02
membership_s30   4.158666e-39  2.381998e-04
membership_s31  -1.525141e-38 -8.772583e-04
membership_s32   2.030927e-38  1.157768e-03
membership_s33  -3.782173e-38 -2.162092e-03
membership_s36   2.097388e-39  1.257736e-04
membership_s37   8.890811e-38  5.078375e-03
V1              -2.324474e-38 -1.299819e-03
V2               1.293440e-38  7.506869e-04
pdi             -6.813554e-35 -3.877278e+00
adhesion        -7.436143e-42 -4.225015e-07
cohesion         1.481281e-41  8.415788e-07
inner            1.855922e-42  1.055781e-07
outer            2.072285e-42  1.180628e-07
ioratio         -9.275342e-38 -5.273165e-03
comsize          2.963842e-42  1.649032e-07
[1] "Dataset: med_C Model GBM, run: 4 of 10 2015-06-18 12:07:03"
Iter   TrainDeviance   ValidDeviance   StepSize   Improve
     1        0.3333            -nan     0.0100   -0.0001
     2        0.3321            -nan     0.0100   -0.0000
     3        0.3308            -nan     0.0100    0.0000
     4        0.3292            -nan     0.0100   -0.0001
     5        0.3283            -nan     0.0100   -0.0001
     6        0.3272            -nan     0.0100   -0.0000
     7        0.3257            -nan     0.0100   -0.0001
     8        0.3245            -nan     0.0100    0.0000
     9        0.3234            -nan     0.0100   -0.0001
    10        0.3221            -nan     0.0100   -0.0001
    20        0.3102            -nan     0.0100   -0.0001
    40        0.2918            -nan     0.0100   -0.0001
    60        0.2755            -nan     0.0100   -0.0000
    80        0.2629            -nan     0.0100   -0.0000
   100        0.2509            -nan     0.0100   -0.0000
   120        0.2395            -nan     0.0100   -0.0000
   140        0.2292            -nan     0.0100   -0.0000
   160        0.2195            -nan     0.0100   -0.0000
   180        0.2112            -nan     0.0100    0.0000
   200        0.2031            -nan     0.0100   -0.0000
   220        0.1957            -nan     0.0100   -0.0000
   240        0.1887            -nan     0.0100   -0.0000
   260        0.1824            -nan     0.0100   -0.0000
   265        0.1807            -nan     0.0100   -0.0001

[1] "GBM variable coefficients"
                            var     rel.inf
bet                         bet 3.550339665
ratio5                   ratio5 3.047653487
outer                     outer 2.677918322
inner                     inner 2.200946934
orbit18                 orbit18 2.193973870
pagerank               pagerank 2.131842868
constraint           constraint 1.929854109
comsize                 comsize 1.834317884
walktrap_vertex walktrap_vertex 1.717175821
trans                     trans 1.584214686
V1                           V1 1.577939759
V2                           V2 1.573117346
ioratio                 ioratio 1.563508216
spin_vertex         spin_vertex 1.487218782
orbit26                 orbit26 1.397444250
third                     third 1.395872199
orbit33                 orbit33 1.258140655
adhesion               adhesion 1.228852164
ratio2                   ratio2 1.218071532
ratio6                   ratio6 1.130037519
cohesion               cohesion 1.124574726
graph21                 graph21 1.094607858
orbit30                 orbit30 1.060878099
orbit62                 orbit62 1.051565158
orbit63                 orbit63 1.049679763
orbit50                 orbit50 1.028739253
knn                         knn 1.022307111
orbit51                 orbit51 1.015178305
orbit56                 orbit56 0.994964466
orbit41                 orbit41 0.959602763
orbit16                 orbit16 0.958147540
orbit36                 orbit36 0.946361138
orbit7                   orbit7 0.919723492
graph10                 graph10 0.918712529
graph16                 graph16 0.892947201
graph20                 graph20 0.884453080
orbit52                 orbit52 0.870171157
graph22                 graph22 0.852035360
graph17                 graph17 0.844727480
graph5                   graph5 0.838180184
orbit27                 orbit27 0.827247933
orbit47                 orbit47 0.821942979
graph13                 graph13 0.804431561
ratio4                   ratio4 0.791700606
orbit23                 orbit23 0.784069250
orbit5                   orbit5 0.782907652
orbit40                 orbit40 0.780807456
orbit24                 orbit24 0.768731172
orbit39                 orbit39 0.767202916
graph15                 graph15 0.765888288
graph25                 graph25 0.758819380
orbit28                 orbit28 0.754122376
orbit46                 orbit46 0.740855019
orbit38                 orbit38 0.733941764
orbit25                 orbit25 0.670301340
graph3                   graph3 0.664543869
upto_fifth           upto_fifth 0.662428575
graph6                   graph6 0.656431245
orbit48                 orbit48 0.635064402
orbit45                 orbit45 0.632369150
ratio1                   ratio1 0.623120787
orbit53                 orbit53 0.615415232
orbit44                 orbit44 0.607122391
graph7                   graph7 0.606232744
orbit66                 orbit66 0.594895679
graph11                 graph11 0.591602824
graph18                 graph18 0.590756537
orbit49                 orbit49 0.583338978
orbit37                 orbit37 0.581933948
graph12                 graph12 0.565536618
graph14                 graph14 0.564032238
fourth                   fourth 0.557154137
sixth                     sixth 0.547173836
graph26                 graph26 0.521333092
graph1                   graph1 0.519331715
bigcom4                 bigcom4 0.494024958
fifth                     fifth 0.493979737
coreness               coreness 0.493092345
orbit17                 orbit17 0.484097315
orbit35                 orbit35 0.477203805
orbit59                 orbit59 0.477194084
graph19                 graph19 0.471403222
close                     close 0.468104251
orbit29                 orbit29 0.458301613
ratio3                   ratio3 0.451879874
orbit1                   orbit1 0.451689273
orbit2                   orbit2 0.451141338
orbit15                 orbit15 0.443243801
orbit19                 orbit19 0.438768547
orbit61                 orbit61 0.429965802
orbit20                 orbit20 0.422019268
orbit21                 orbit21 0.408884959
membership_s37   membership_s37 0.408153001
upto_sixth           upto_sixth 0.406198962
graph2                   graph2 0.402734522
orbit32                 orbit32 0.386085453
orbit11                 orbit11 0.374334441
orbit4                   orbit4 0.371797665
orbit10                 orbit10 0.371400862
orbit60                 orbit60 0.368471388
hubscore               hubscore 0.360938193
orbit54                 orbit54 0.359787429
orbit65                 orbit65 0.359356809
graph27                 graph27 0.353162912
orbit64                 orbit64 0.343208731
orbit9                   orbit9 0.328541824
graph4                   graph4 0.321351934
orbit55                 orbit55 0.319484271
orbit12                 orbit12 0.309271465
graph23                 graph23 0.301147004
graph24                 graph24 0.295490088
second                   second 0.290640577
bigcom15               bigcom15 0.274026256
orbit70                 orbit70 0.248444808
graph28                 graph28 0.231333428
orbit42                 orbit42 0.230143152
graph8                   graph8 0.225113709
membership_s7     membership_s7 0.224120413
graph0                   graph0 0.215274116
membership_s32   membership_s32 0.211851592
bigcom21               bigcom21 0.210243064
graph9                   graph9 0.198836235
upto_fourth         upto_fourth 0.190699430
orbit58                 orbit58 0.186549310
orbit71                 orbit71 0.179910255
orbit31                 orbit31 0.177046511
upto_second         upto_second 0.166979868
selfinter             selfinter 0.160906850
upto_third           upto_third 0.160780424
orbit57                 orbit57 0.155314222
ecc                         ecc 0.152934860
membership_s36   membership_s36 0.136308583
orbit13                 orbit13 0.115210435
bigcom30               bigcom30 0.112642463
orbit69                 orbit69 0.105627147
membership_s5     membership_s5 0.104557961
orbit43                 orbit43 0.099275848
orbit6                   orbit6 0.098824790
evcent                   evcent 0.097724710
graph29                 graph29 0.097559582
bigcom22               bigcom22 0.095683455
orbit68                 orbit68 0.092216700
membership_s27   membership_s27 0.089955469
orbit67                 orbit67 0.076221543
bigcom8                 bigcom8 0.072455178
pdi                         pdi 0.070934461
membership_s1     membership_s1 0.065199291
membership_s6     membership_s6 0.056517780
orbit22                 orbit22 0.041757346
membership_s30   membership_s30 0.040038309
bigcom116             bigcom116 0.031910304
AP                           AP 0.027624448
membership_s4     membership_s4 0.027606438
bigcom3                 bigcom3 0.026033538
bigcom1                 bigcom1 0.023795672
membership_s18   membership_s18 0.022416815
bigcom40               bigcom40 0.021069381
bigcom246             bigcom246 0.004987707
orbit0                   orbit0 0.000000000
orbit3                   orbit3 0.000000000
orbit8                   orbit8 0.000000000
orbit14                 orbit14 0.000000000
orbit34                 orbit34 0.000000000
orbit72                 orbit72 0.000000000
eccrad                   eccrad 0.000000000
first                     first 0.000000000
bigcom2                 bigcom2 0.000000000
bigcom6                 bigcom6 0.000000000
bigcom9                 bigcom9 0.000000000
bigcom11               bigcom11 0.000000000
bigcom13               bigcom13 0.000000000
bigcom16               bigcom16 0.000000000
bigcom24               bigcom24 0.000000000
bigcom26               bigcom26 0.000000000
bigcom28               bigcom28 0.000000000
bigcom31               bigcom31 0.000000000
bigcom32               bigcom32 0.000000000
bigcom33               bigcom33 0.000000000
bigcom34               bigcom34 0.000000000
bigcom36               bigcom36 0.000000000
bigcom37               bigcom37 0.000000000
bigcom38               bigcom38 0.000000000
bigcom39               bigcom39 0.000000000
bigcom43               bigcom43 0.000000000
bigcom44               bigcom44 0.000000000
bigcom46               bigcom46 0.000000000
bigcom47               bigcom47 0.000000000
bigcom49               bigcom49 0.000000000
bigcom50               bigcom50 0.000000000
bigcom51               bigcom51 0.000000000
bigcom52               bigcom52 0.000000000
bigcom54               bigcom54 0.000000000
bigcom56               bigcom56 0.000000000
bigcom62               bigcom62 0.000000000
bigcom66               bigcom66 0.000000000
bigcom68               bigcom68 0.000000000
bigcom69               bigcom69 0.000000000
bigcom71               bigcom71 0.000000000
bigcom72               bigcom72 0.000000000
bigcom73               bigcom73 0.000000000
bigcom74               bigcom74 0.000000000
bigcom75               bigcom75 0.000000000
bigcom76               bigcom76 0.000000000
bigcom77               bigcom77 0.000000000
bigcom79               bigcom79 0.000000000
bigcom80               bigcom80 0.000000000
bigcom82               bigcom82 0.000000000
bigcom83               bigcom83 0.000000000
bigcom84               bigcom84 0.000000000
bigcom85               bigcom85 0.000000000
bigcom87               bigcom87 0.000000000
bigcom89               bigcom89 0.000000000
bigcom91               bigcom91 0.000000000
bigcom92               bigcom92 0.000000000
bigcom93               bigcom93 0.000000000
bigcom96               bigcom96 0.000000000
bigcom97               bigcom97 0.000000000
bigcom98               bigcom98 0.000000000
bigcom99               bigcom99 0.000000000
bigcom101             bigcom101 0.000000000
bigcom104             bigcom104 0.000000000
bigcom106             bigcom106 0.000000000
bigcom109             bigcom109 0.000000000
bigcom113             bigcom113 0.000000000
bigcom120             bigcom120 0.000000000
bigcom123             bigcom123 0.000000000
bigcom126             bigcom126 0.000000000
bigcom127             bigcom127 0.000000000
bigcom137             bigcom137 0.000000000
bigcom139             bigcom139 0.000000000
bigcom140             bigcom140 0.000000000
bigcom143             bigcom143 0.000000000
bigcom145             bigcom145 0.000000000
bigcom146             bigcom146 0.000000000
bigcom147             bigcom147 0.000000000
bigcom149             bigcom149 0.000000000
bigcom153             bigcom153 0.000000000
bigcom154             bigcom154 0.000000000
bigcom156             bigcom156 0.000000000
bigcom157             bigcom157 0.000000000
bigcom158             bigcom158 0.000000000
bigcom160             bigcom160 0.000000000
bigcom161             bigcom161 0.000000000
bigcom162             bigcom162 0.000000000
bigcom164             bigcom164 0.000000000
bigcom166             bigcom166 0.000000000
bigcom167             bigcom167 0.000000000
bigcom171             bigcom171 0.000000000
bigcom173             bigcom173 0.000000000
bigcom175             bigcom175 0.000000000
bigcom176             bigcom176 0.000000000
bigcom177             bigcom177 0.000000000
bigcom178             bigcom178 0.000000000
bigcom180             bigcom180 0.000000000
bigcom181             bigcom181 0.000000000
bigcom184             bigcom184 0.000000000
bigcom186             bigcom186 0.000000000
bigcom187             bigcom187 0.000000000
bigcom189             bigcom189 0.000000000
bigcom194             bigcom194 0.000000000
bigcom195             bigcom195 0.000000000
bigcom196             bigcom196 0.000000000
bigcom204             bigcom204 0.000000000
bigcom205             bigcom205 0.000000000
bigcom212             bigcom212 0.000000000
bigcom214             bigcom214 0.000000000
bigcom222             bigcom222 0.000000000
bigcom223             bigcom223 0.000000000
bigcom226             bigcom226 0.000000000
bigcom227             bigcom227 0.000000000
bigcom229             bigcom229 0.000000000
bigcom233             bigcom233 0.000000000
bigcom236             bigcom236 0.000000000
bigcom237             bigcom237 0.000000000
bigcom248             bigcom248 0.000000000
bigcom249             bigcom249 0.000000000
bigcom250             bigcom250 0.000000000
bigcom254             bigcom254 0.000000000
bigcom266             bigcom266 0.000000000
bigcom269             bigcom269 0.000000000
bigcom272             bigcom272 0.000000000
bigcom274             bigcom274 0.000000000
bigcom281             bigcom281 0.000000000
bigcom291             bigcom291 0.000000000
bigcom292             bigcom292 0.000000000
bigcom295             bigcom295 0.000000000
bigcom299             bigcom299 0.000000000
bigcom301             bigcom301 0.000000000
bigcom306             bigcom306 0.000000000
bigcom309             bigcom309 0.000000000
bigcom314             bigcom314 0.000000000
bigcom321             bigcom321 0.000000000
bigcom341             bigcom341 0.000000000
bigcom350             bigcom350 0.000000000
bigcom353             bigcom353 0.000000000
bigcom359             bigcom359 0.000000000
bigcom363             bigcom363 0.000000000
bigcom365             bigcom365 0.000000000
bigcom385             bigcom385 0.000000000
bigcom386             bigcom386 0.000000000
bigcom408             bigcom408 0.000000000
bigcom412             bigcom412 0.000000000
bigcom480             bigcom480 0.000000000
membership_s3     membership_s3 0.000000000
membership_s8     membership_s8 0.000000000
membership_s9     membership_s9 0.000000000
membership_s11   membership_s11 0.000000000
membership_s12   membership_s12 0.000000000
membership_s14   membership_s14 0.000000000
membership_s15   membership_s15 0.000000000
membership_s16   membership_s16 0.000000000
membership_s17   membership_s17 0.000000000
membership_s20   membership_s20 0.000000000
membership_s21   membership_s21 0.000000000
membership_s22   membership_s22 0.000000000
membership_s24   membership_s24 0.000000000
membership_s25   membership_s25 0.000000000
membership_s26   membership_s26 0.000000000
membership_s28   membership_s28 0.000000000
membership_s31   membership_s31 0.000000000
membership_s33   membership_s33 0.000000000
[1] "Dataset: med_C Model RF, run: 4 of 10 2015-06-18 12:08:38"
     |      Out-of-bag   |
Tree |      MSE  %Var(y) |
   1 |   0.0835   218.22 |
   2 |  0.08037   210.05 |
   3 |  0.07753   202.62 |
   4 |  0.07175   187.51 |
   5 |  0.06524   170.50 |
   6 |  0.06255   163.47 |
   7 |  0.06178   161.46 |
   8 |  0.05941   155.27 |
   9 |  0.05699   148.93 |
  10 |   0.0558   145.82 |
  11 |  0.05488   143.41 |
  12 |  0.05325   139.17 |
  13 |  0.05231   136.69 |
  14 |  0.05093   133.09 |
  15 |  0.05034   131.54 |
  16 |  0.04983   130.21 |
  17 |  0.04932   128.90 |
  18 |  0.04859   126.98 |
  19 |  0.04819   125.93 |
  20 |  0.04805   125.57 |
  21 |  0.04775   124.79 |
  22 |  0.04736   123.78 |
  23 |  0.04675   122.17 |
  24 |  0.04645   121.40 |
  25 |    0.046   120.22 |
  26 |   0.0458   119.69 |
  27 |  0.04535   118.52 |
  28 |  0.04514   117.97 |
  29 |   0.0451   117.87 |
  30 |   0.0449   117.33 |
  31 |  0.04471   116.83 |
  32 |  0.04471   116.85 |
  33 |   0.0446   116.55 |
  34 |  0.04453   116.38 |
  35 |  0.04448   116.23 |
  36 |  0.04432   115.83 |
  37 |   0.0442   115.51 |
  38 |  0.04419   115.48 |
  39 |  0.04401   115.02 |
  40 |  0.04386   114.63 |
  41 |  0.04388   114.66 |
  42 |  0.04387   114.65 |
  43 |  0.04382   114.50 |
  44 |  0.04374   114.29 |
  45 |  0.04369   114.19 |
  46 |   0.0437   114.20 |
  47 |  0.04372   114.26 |
  48 |  0.04369   114.19 |
  49 |  0.04361   113.97 |
  50 |  0.04357   113.85 |
  51 |  0.04351   113.71 |
  52 |  0.04349   113.64 |
  53 |   0.0434   113.43 |
  54 |  0.04332   113.21 |
  55 |  0.04329   113.12 |
  56 |  0.04319   112.88 |
  57 |  0.04312   112.69 |
  58 |  0.04307   112.57 |
  59 |  0.04304   112.48 |
  60 |  0.04302   112.43 |
  61 |  0.04294   112.22 |
  62 |  0.04289   112.08 |
  63 |  0.04288   112.05 |
  64 |  0.04287   112.03 |
  65 |  0.04291   112.15 |
  66 |  0.04288   112.06 |
  67 |  0.04281   111.88 |
  68 |  0.04274   111.70 |
  69 |  0.04278   111.80 |
  70 |  0.04273   111.68 |
  71 |   0.0427   111.59 |
  72 |  0.04263   111.42 |
  73 |  0.04256   111.22 |
  74 |  0.04251   111.08 |
  75 |  0.04251   111.10 |
  76 |  0.04248   111.02 |
  77 |   0.0425   111.06 |
  78 |   0.0425   111.07 |
  79 |  0.04247   110.99 |
  80 |  0.04248   111.01 |
  81 |  0.04244   110.90 |
  82 |  0.04241   110.84 |
  83 |  0.04239   110.77 |
  84 |  0.04239   110.79 |
  85 |   0.0424   110.79 |
  86 |  0.04239   110.78 |
  87 |  0.04237   110.74 |
  88 |  0.04236   110.69 |
  89 |  0.04234   110.64 |
  90 |  0.04236   110.69 |
  91 |  0.04232   110.61 |
  92 |  0.04233   110.62 |
  93 |   0.0423   110.54 |
  94 |  0.04225   110.41 |
  95 |  0.04224   110.39 |
  96 |  0.04222   110.33 |
  97 |   0.0422   110.28 |
  98 |  0.04216   110.18 |
  99 |  0.04217   110.21 |
 100 |  0.04216   110.17 |
[1] "Random Forest variable coefficients"
                      %IncMSE IncNodePurity
graph5           3.852041e-03  9.274958e-01
graph6           1.371017e-03  5.126746e-01
graph7           7.479542e-03  7.893039e-01
graph8           6.040028e-04  3.880887e-01
graph9           2.163383e-03  6.007636e-01
graph10          6.068017e-03  1.079330e+00
graph11          6.267224e-03  1.042206e+00
graph12          3.396845e-03  7.225045e-01
graph13          4.493410e-03  8.258786e-01
graph14          2.301325e-03  1.170448e+00
graph15          4.475108e-03  8.552766e-01
graph16          5.801568e-03  1.058455e+00
graph17          4.730205e-03  1.085933e+00
graph18          7.561907e-03  1.087638e+00
graph19          3.269396e-03  9.097379e-01
graph20          3.190260e-03  1.097602e+00
graph21          2.667200e-03  9.384179e-01
graph22          6.283367e-03  9.329384e-01
graph23          2.317469e-03  8.275388e-01
graph24          4.016862e-03  6.790464e-01
graph25          5.368774e-03  1.244189e+00
graph26          3.945449e-03  8.292574e-01
graph27          4.194839e-03  5.394140e-01
graph28          1.543551e-03  3.677195e-01
graph29          5.639085e-04  5.301244e-01
orbit0           5.583745e-04  2.449390e-01
orbit1           2.373918e-03  7.024815e-01
orbit2           5.058413e-03  8.770220e-01
orbit3           4.222811e-03  5.512430e-01
orbit4           2.625865e-03  8.359114e-01
orbit5           4.417291e-03  8.903757e-01
orbit6           2.649668e-03  7.375656e-01
orbit7           8.950112e-03  1.339095e+00
orbit8           3.247969e-03  1.065649e+00
orbit9           2.899228e-03  8.165424e-01
orbit10          4.944872e-03  9.146178e-01
orbit11          6.055818e-03  6.208003e-01
orbit12          4.252001e-03  6.656854e-01
orbit13          2.635006e-03  4.515956e-01
orbit14          7.092910e-04  4.316156e-01
orbit15          2.855805e-03  6.483825e-01
orbit16          5.843263e-03  1.082221e+00
orbit17          6.197825e-03  9.665872e-01
orbit18          5.609870e-03  2.576579e+00
orbit19          2.184210e-03  8.074804e-01
orbit20          3.064397e-03  1.034365e+00
orbit21          4.493603e-03  1.184249e+00
orbit22          3.570587e-03  7.647005e-01
orbit23          5.932081e-03  1.109831e+00
orbit24          2.969300e-03  9.220439e-01
orbit25          4.608429e-03  1.164345e+00
orbit26          4.273842e-03  9.245038e-01
orbit27          4.395442e-03  9.866163e-01
orbit28          4.793985e-03  8.460107e-01
orbit29          6.548673e-03  8.167768e-01
orbit30          5.527092e-03  1.075725e+00
orbit31          1.961128e-03  1.063753e+00
orbit32          2.905075e-03  6.754610e-01
orbit33          5.178887e-03  1.597433e+00
orbit34          8.436049e-03  1.148617e+00
orbit35          4.237437e-03  7.349064e-01
orbit36          3.487164e-03  1.537201e+00
orbit37          3.475132e-03  8.468009e-01
orbit38          3.359507e-03  1.244902e+00
orbit39          3.342697e-03  1.051576e+00
orbit40          5.054987e-03  7.480977e-01
orbit41          1.820927e-03  6.836706e-01
orbit42          1.949384e-03  6.474483e-01
orbit43          4.154778e-03  9.085471e-01
orbit44          3.363964e-03  7.750200e-01
orbit45          4.149310e-03  1.085063e+00
orbit46          2.877539e-03  8.997748e-01
orbit47          7.445541e-03  1.140087e+00
orbit48          4.632746e-03  7.770828e-01
orbit49          1.688880e-03  1.171682e+00
orbit50          2.539627e-03  1.085631e+00
orbit51          5.092873e-03  1.295544e+00
orbit52          8.171636e-03  1.203497e+00
orbit53          3.698253e-03  8.569281e-01
orbit54          6.766739e-03  9.748046e-01
orbit55          1.222614e-03  2.302678e-01
orbit56          3.666428e-03  1.336420e+00
orbit57          1.137074e-03  4.881509e-01
orbit58          1.372180e-03  6.216652e-01
orbit59          7.378061e-03  9.786457e-01
orbit60          4.030797e-03  6.256288e-01
orbit61          4.603159e-03  4.528255e-01
orbit62          6.296750e-03  1.379947e+00
orbit63          5.358635e-03  1.313786e+00
orbit64          3.229968e-03  6.900434e-01
orbit65          7.845727e-03  1.170165e+00
orbit66          4.105151e-03  6.783748e-01
orbit67          5.717911e-04  2.220890e-01
orbit68          3.478640e-03  5.948000e-01
orbit69          1.350742e-03  4.242054e-01
orbit70          1.325791e-03  4.534972e-01
orbit71          1.212958e-03  2.648809e-01
orbit72          5.870088e-04  6.887023e-01
AP               6.901318e-05  1.290166e-01
bet              4.831364e-03  3.038669e+00
ecc              7.017505e-04  2.810750e-01
eccrad           1.050823e-03  3.441459e-01
close            4.681904e-03  6.158162e-01
constraint       9.309491e-03  1.547434e+00
coreness         1.801253e-03  5.837290e-01
knn              6.217188e-03  1.799538e+00
hubscore         4.777588e-03  7.010825e-01
pagerank         5.343497e-03  3.111271e+00
trans            5.269918e-03  1.490522e+00
evcent           2.132104e-03  7.677340e-01
first            3.537339e-04  1.598402e-01
upto_second      3.428133e-03  6.918080e-01
upto_third       3.414796e-03  6.899159e-01
upto_fourth      3.321916e-03  6.524962e-01
upto_fifth       3.213796e-03  7.515133e-01
upto_sixth       2.538442e-03  6.301239e-01
second           7.367059e-03  8.024448e-01
third            8.285553e-03  2.088378e+00
fourth           2.078328e-03  1.246550e+00
fifth            1.370025e-03  8.906699e-01
sixth            6.084541e-03  1.182189e+00
ratio1           3.058632e-03  1.639511e+00
ratio2           1.383707e-02  2.007985e+00
ratio3           5.357841e-03  1.316659e+00
ratio4           4.910482e-03  1.760803e+00
ratio5           1.484648e-03  2.803715e+00
ratio6           4.414274e-03  1.196240e+00
selfinter        1.710024e-04  3.305463e-01
walktrap_vertex  1.501103e-03  1.914794e+00
bigcom1          1.678548e-04  1.029396e-01
bigcom2          0.000000e+00  0.000000e+00
bigcom3          4.916906e-05  3.523658e-01
bigcom4          1.427625e-03  4.017777e-01
bigcom6          0.000000e+00  0.000000e+00
bigcom8          2.109250e-04  2.355072e-01
bigcom9         -4.445377e-05  1.726528e-01
bigcom11         1.089858e-05  1.599285e-01
bigcom13         0.000000e+00  0.000000e+00
bigcom15        -9.748743e-06  2.626855e-01
bigcom16         0.000000e+00  0.000000e+00
bigcom21         1.269387e-04  4.185702e-01
bigcom22         5.899395e-05  2.673337e-01
bigcom24         0.000000e+00  0.000000e+00
bigcom26        -2.001166e-05  2.522080e-01
bigcom28         4.677647e-05  5.247612e-02
bigcom30        -7.563974e-05  4.169508e-01
bigcom31         0.000000e+00  0.000000e+00
bigcom32        -4.407928e-05  2.438285e-01
bigcom33         0.000000e+00  0.000000e+00
bigcom34         0.000000e+00  8.348669e-01
bigcom36         0.000000e+00  0.000000e+00
bigcom37        -1.315789e-05  2.568809e-01
bigcom38         0.000000e+00  0.000000e+00
bigcom39         6.343794e-06  1.542067e-01
bigcom40         1.097108e-04  1.273709e-01
bigcom43         9.795079e-06  4.557867e-01
bigcom44        -1.758790e-05  1.634256e-02
bigcom46         0.000000e+00  0.000000e+00
bigcom47         0.000000e+00  0.000000e+00
bigcom49         0.000000e+00  4.163336e-19
bigcom50         0.000000e+00  0.000000e+00
bigcom51         0.000000e+00  0.000000e+00
bigcom52         0.000000e+00  0.000000e+00
bigcom54         0.000000e+00  0.000000e+00
bigcom56         0.000000e+00  0.000000e+00
bigcom62         0.000000e+00  0.000000e+00
bigcom66         0.000000e+00  0.000000e+00
bigcom68         0.000000e+00  0.000000e+00
bigcom69         0.000000e+00  2.775558e-19
bigcom71         0.000000e+00  0.000000e+00
bigcom72         0.000000e+00  0.000000e+00
bigcom73         0.000000e+00  0.000000e+00
bigcom74         0.000000e+00  0.000000e+00
bigcom75         0.000000e+00  0.000000e+00
bigcom76         0.000000e+00  0.000000e+00
bigcom77         0.000000e+00  0.000000e+00
bigcom79         0.000000e+00  0.000000e+00
bigcom80         0.000000e+00  0.000000e+00
bigcom82         0.000000e+00  0.000000e+00
bigcom83         0.000000e+00  0.000000e+00
bigcom84         0.000000e+00  0.000000e+00
bigcom85         0.000000e+00  0.000000e+00
bigcom87         0.000000e+00  0.000000e+00
bigcom89         0.000000e+00  0.000000e+00
bigcom91         0.000000e+00  0.000000e+00
bigcom92         0.000000e+00  0.000000e+00
bigcom93         0.000000e+00  0.000000e+00
bigcom96         0.000000e+00  0.000000e+00
bigcom97        -5.029795e-05  6.578035e-01
bigcom98         0.000000e+00  0.000000e+00
bigcom99         0.000000e+00  0.000000e+00
bigcom101       -3.433752e-05  1.004454e-01
bigcom104        0.000000e+00  0.000000e+00
bigcom106        0.000000e+00  0.000000e+00
bigcom109        0.000000e+00  0.000000e+00
bigcom113        0.000000e+00  0.000000e+00
bigcom116        8.193254e-05  3.769920e-01
bigcom120        0.000000e+00  0.000000e+00
bigcom123        0.000000e+00  0.000000e+00
bigcom126        0.000000e+00  0.000000e+00
bigcom127        0.000000e+00  0.000000e+00
bigcom137        0.000000e+00  0.000000e+00
bigcom139        0.000000e+00  0.000000e+00
bigcom140        0.000000e+00  0.000000e+00
bigcom143        0.000000e+00  0.000000e+00
bigcom145        0.000000e+00  0.000000e+00
bigcom146        0.000000e+00  0.000000e+00
bigcom147        0.000000e+00  0.000000e+00
bigcom149        0.000000e+00  0.000000e+00
bigcom153        4.654774e-05  2.773725e-01
bigcom154        0.000000e+00  0.000000e+00
bigcom156        0.000000e+00  0.000000e+00
bigcom157        0.000000e+00  0.000000e+00
bigcom158        0.000000e+00  0.000000e+00
bigcom160        0.000000e+00  0.000000e+00
bigcom161        0.000000e+00  0.000000e+00
bigcom162        5.715896e-06  6.924226e-01
bigcom164        0.000000e+00  0.000000e+00
bigcom166        0.000000e+00  0.000000e+00
bigcom167        0.000000e+00  0.000000e+00
bigcom171        0.000000e+00  0.000000e+00
bigcom173        0.000000e+00  0.000000e+00
bigcom175       -1.167945e-05  3.248958e-01
bigcom176        0.000000e+00  0.000000e+00
bigcom177        0.000000e+00  0.000000e+00
bigcom178        0.000000e+00  0.000000e+00
bigcom180        0.000000e+00  0.000000e+00
bigcom181        0.000000e+00  0.000000e+00
bigcom184        0.000000e+00  0.000000e+00
bigcom186        0.000000e+00  0.000000e+00
bigcom187        0.000000e+00  0.000000e+00
bigcom189        0.000000e+00  0.000000e+00
bigcom194        0.000000e+00  0.000000e+00
bigcom195        0.000000e+00  0.000000e+00
bigcom196       -1.168789e-05  6.500571e-01
bigcom204        0.000000e+00  0.000000e+00
bigcom205        0.000000e+00  0.000000e+00
bigcom212        0.000000e+00  0.000000e+00
bigcom214        0.000000e+00  0.000000e+00
bigcom222        0.000000e+00  0.000000e+00
bigcom223        0.000000e+00  0.000000e+00
bigcom226        0.000000e+00  0.000000e+00
bigcom227        0.000000e+00  0.000000e+00
bigcom229        0.000000e+00  0.000000e+00
bigcom233        0.000000e+00  0.000000e+00
bigcom236        0.000000e+00  0.000000e+00
bigcom237        0.000000e+00  0.000000e+00
bigcom246        2.510136e-06  4.126806e-01
bigcom248        0.000000e+00  0.000000e+00
bigcom249        0.000000e+00  0.000000e+00
bigcom250        7.401199e-05  4.283000e-01
bigcom254        0.000000e+00  0.000000e+00
bigcom266        0.000000e+00  0.000000e+00
bigcom269        0.000000e+00  0.000000e+00
bigcom272        0.000000e+00  0.000000e+00
bigcom274        0.000000e+00  0.000000e+00
bigcom281        0.000000e+00  0.000000e+00
bigcom291        0.000000e+00  0.000000e+00
bigcom292        0.000000e+00  0.000000e+00
bigcom295       -7.813628e-05  2.900153e-01
bigcom299        0.000000e+00  0.000000e+00
bigcom301        0.000000e+00  0.000000e+00
bigcom306        0.000000e+00  0.000000e+00
bigcom309        0.000000e+00  0.000000e+00
bigcom314        0.000000e+00  0.000000e+00
bigcom321        0.000000e+00  0.000000e+00
bigcom341        0.000000e+00  0.000000e+00
bigcom350        0.000000e+00  0.000000e+00
bigcom353        0.000000e+00  0.000000e+00
bigcom359        0.000000e+00  0.000000e+00
bigcom363        0.000000e+00  0.000000e+00
bigcom365       -4.005002e-05  3.290903e-01
bigcom385        0.000000e+00  0.000000e+00
bigcom386        0.000000e+00  0.000000e+00
bigcom408        0.000000e+00  0.000000e+00
bigcom412        0.000000e+00  0.000000e+00
bigcom480        0.000000e+00  0.000000e+00
spin_vertex      1.172413e-03  1.890090e+00
membership_s1    3.248057e-05  1.968469e-01
membership_s3    0.000000e+00  0.000000e+00
membership_s4    1.019782e-04  1.965790e-01
membership_s5    1.656435e-05  1.594509e-01
membership_s6    4.879617e-05  2.509063e-01
membership_s7    3.613214e-04  4.658726e-01
membership_s8   -9.482088e-08  2.349764e-01
membership_s9    0.000000e+00  0.000000e+00
membership_s11   0.000000e+00  0.000000e+00
membership_s12   0.000000e+00  0.000000e+00
membership_s14   0.000000e+00  8.333333e-03
membership_s15   0.000000e+00  4.911504e-03
membership_s16   0.000000e+00  0.000000e+00
membership_s17   0.000000e+00  0.000000e+00
membership_s18   6.187206e-05  2.394106e-01
membership_s20   0.000000e+00  0.000000e+00
membership_s21   0.000000e+00  0.000000e+00
membership_s22   0.000000e+00  0.000000e+00
membership_s24  -1.150989e-05  4.085523e-02
membership_s25   0.000000e+00  0.000000e+00
membership_s26   0.000000e+00  0.000000e+00
membership_s27   1.815100e-04  2.234241e-01
membership_s28  -1.173723e-05  3.685348e-01
membership_s30   1.206052e-06  2.057633e-01
membership_s31   5.441333e-05  1.004857e-01
membership_s32   6.173578e-05  3.137130e-01
membership_s33   0.000000e+00  0.000000e+00
membership_s36   1.726984e-04  3.051503e-01
membership_s37  -1.340824e-04  3.756130e-01
V1               2.911222e-03  2.375821e+00
V2               3.131096e-03  2.778729e+00
pdi              3.409033e-04  3.239810e-01
adhesion         1.458487e-02  2.236986e+00
cohesion         1.445901e-02  2.467349e+00
inner            7.468565e-03  2.832131e+00
outer            1.534183e-03  2.754429e+00
ioratio          7.487490e-03  2.312827e+00
comsize          2.120376e-03  2.470234e+00
[1] "Dataset: med_C Model GLM, run: 4 of 10 2015-06-18 12:10:31"
[1] "glmnet variable coefficients"
                         [,1]          [,2]
(Intercept)     -3.181875e+00 -3.354255e+00
graph0          -5.087431e-40 -2.747397e-05
graph1          -2.169801e-43 -6.053936e-09
graph2          -1.639722e-40 -8.636905e-06
graph3          -3.230312e-44 -1.632209e-09
graph4           1.219623e-45  7.054683e-11
graph5           9.172336e-43  7.406454e-08
graph6          -3.436098e-44 -5.648611e-10
graph7          -3.966291e-42 -1.869662e-07
graph8          -4.276825e-41 -2.064138e-06
graph9          -6.531368e-46 -3.362791e-11
graph10          1.000509e-48  2.083436e-13
graph11          1.859172e-48  1.060854e-13
graph12          2.208474e-46  2.286355e-11
graph13         -9.928634e-45 -5.158941e-10
graph14          2.834228e-46  1.676879e-11
graph15         -3.528554e-43 -1.873344e-08
graph16         -9.592178e-46 -2.668670e-11
graph17          1.104444e-44  6.813168e-10
graph18         -1.271883e-43 -6.284699e-09
graph19         -5.102528e-44 -2.632246e-09
graph20          6.764127e-44  4.387765e-09
graph21         -1.174645e-43 -5.449274e-09
graph22          3.096000e-43  1.932876e-08
graph23         -2.136200e-43 -1.064974e-08
graph24         -4.448749e-43 -2.325453e-08
graph25         -8.252790e-43 -3.725772e-08
graph26         -2.017381e-42 -1.067197e-07
graph27         -1.068017e-41 -5.606163e-07
graph28         -1.515012e-41 -8.155922e-07
graph29          4.711141e-41  2.932538e-06
orbit0          -5.087431e-40 -2.747187e-05
orbit1           1.292462e-43  1.337262e-08
orbit2          -4.127162e-41 -2.254666e-06
orbit3          -1.639722e-40 -8.635650e-06
orbit4          -4.197364e-44 -2.090248e-09
orbit5          -9.808261e-44 -5.056982e-09
orbit6           1.224596e-45  7.082001e-11
orbit7          -5.490982e-42 -3.014655e-07
orbit8           9.172336e-43  7.410624e-08
orbit9           1.711155e-43  1.275776e-08
orbit10         -1.027015e-43 -3.772048e-09
orbit11         -1.440942e-41 -7.634735e-07
orbit12         -1.698627e-42 -5.322410e-08
orbit13         -6.697820e-41 -3.636773e-06
orbit14         -4.276825e-41 -2.063278e-06
orbit15         -9.955198e-46 -5.024821e-11
orbit16         -4.828709e-45 -2.586939e-10
orbit17         -1.137185e-45 -5.551897e-11
orbit18         -6.581345e-46 -3.615297e-11
orbit19          4.068990e-47  2.436716e-12
orbit20          4.757664e-47  3.129960e-12
orbit21         -1.667835e-44 -8.956681e-10
orbit22          1.859226e-48  1.060836e-13
orbit23         -9.587652e-43 -5.275400e-08
orbit24         -2.107853e-45 -1.046964e-10
orbit25          4.828160e-45  2.945320e-10
orbit26          4.345586e-45  4.299517e-10
orbit27         -3.030657e-44 -1.558309e-09
orbit28         -4.469938e-44 -2.276615e-09
orbit29         -1.978758e-44 -1.046928e-09
orbit30          2.394670e-44  2.057828e-09
orbit31          4.149516e-46  2.421442e-11
orbit32          5.546736e-46  3.312873e-11
orbit33         -1.777285e-42 -9.396526e-08
orbit34         -3.528554e-43 -1.872830e-08
orbit35          9.128519e-45  6.080575e-10
orbit36         -5.218631e-44 -2.674629e-09
orbit37         -1.636805e-45 -5.796486e-11
orbit38         -2.658800e-43 -1.359452e-08
orbit39          2.883894e-44  1.789511e-09
orbit40          1.684165e-44  1.028443e-09
orbit41         -2.026817e-44 -4.123505e-10
orbit42         -5.497356e-42 -2.933013e-07
orbit43         -1.272566e-43 -6.284475e-09
orbit44         -1.801185e-41 -8.947085e-07
orbit45         -3.279026e-44 -1.259225e-09
orbit46         -2.027392e-43 -1.094528e-08
orbit47         -4.159587e-43 -1.942821e-08
orbit48         -1.346981e-43 -6.758531e-09
orbit49          6.858053e-44  4.449197e-09
orbit50          1.555449e-42  1.013958e-07
orbit51         -1.531628e-43 -6.469480e-09
orbit52         -5.696573e-43 -2.939881e-08
orbit53          3.242584e-44  1.000172e-08
orbit54          3.315015e-43  2.057456e-08
orbit55         -5.241237e-41 -2.909096e-06
orbit56          1.756705e-43  1.318553e-08
orbit57         -4.078888e-43 -2.148113e-08
orbit58         -2.969581e-42 -1.138888e-07
orbit59         -5.789860e-43 -3.036177e-08
orbit60         -1.643600e-42 -8.470902e-08
orbit61         -2.822690e-41 -1.497731e-06
orbit62          1.597796e-42  1.118223e-07
orbit63          4.601632e-42  2.992812e-07
orbit64         -8.772482e-42 -4.799197e-07
orbit65         -2.562203e-42 -1.285539e-07
orbit66         -4.606856e-42 -2.486998e-07
orbit67         -1.782468e-41 -9.373457e-07
orbit68         -1.008044e-41 -5.240337e-07
orbit69         -2.811226e-40 -1.555887e-05
orbit70         -1.643508e-41 -8.764763e-07
orbit71         -5.305302e-41 -2.896592e-06
orbit72          4.711141e-41  2.933650e-06
AP              -1.143509e-38 -6.511241e-04
bet             -3.051936e-43 -1.708002e-08
ecc              4.078306e-39  2.320990e-04
eccrad           2.446983e-38  1.392568e-03
close           -2.824524e-38 -1.337867e-03
constraint       2.461283e-38  1.214970e-03
coreness        -2.329043e-40 -1.059764e-05
knn              1.541705e-41  8.707165e-07
hubscore        -5.761357e-38 -2.598540e-03
pagerank        -6.597457e-37 -3.775905e-02
trans            9.880411e-39  5.755054e-04
evcent          -5.961374e-38 -2.716168e-03
first           -5.087431e-40 -2.746332e-05
upto_second      1.746111e-43  1.504612e-08
upto_third      -4.812084e-43 -2.460090e-08
upto_fourth      2.195341e-43  2.094632e-08
upto_fifth       8.011651e-42  5.620071e-07
upto_sixth       1.724056e-40  1.105215e-05
second           2.068368e-43  1.681599e-08
third           -1.004890e-42 -5.355951e-08
fourth           7.280084e-43  3.792047e-08
fifth           -2.041332e-43 -2.073098e-08
sixth           -7.632218e-42 -5.472926e-07
ratio1           1.162281e-41  6.381818e-07
ratio2           6.332886e-41  3.297858e-06
ratio3          -5.651568e-40 -3.506214e-05
ratio4          -1.409524e-38 -8.607528e-04
ratio5          -9.405662e-38 -5.163067e-03
ratio6          -1.962481e-41 -2.094888e-06
selfinter        1.993456e-39  1.194822e-04
walktrap_vertex  2.507411e-38  1.437051e-03
bigcom1         -9.290873e-39 -5.302864e-04
bigcom2         -4.029948e-38 -2.308225e-03
bigcom3         -7.046829e-39 -4.040600e-04
bigcom4          1.831272e-38  1.048042e-03
bigcom6         -4.028211e-38 -2.316746e-03
bigcom8          9.838605e-39  5.645008e-04
bigcom9          1.296019e-38  7.428052e-04
bigcom11         4.403284e-38  2.522502e-03
bigcom13        -4.037785e-38 -2.318982e-03
bigcom15         1.284261e-37  7.353180e-03
bigcom16        -4.031687e-38 -2.314780e-03
bigcom21         5.194054e-38  2.969036e-03
bigcom22         2.205241e-38  1.263596e-03
bigcom24        -4.029079e-38 -2.312308e-03
bigcom26        -2.481538e-38 -1.425379e-03
bigcom28        -7.399807e-39 -4.146482e-04
bigcom30         2.126451e-38  1.216353e-03
bigcom31        -4.027342e-38 -2.311224e-03
bigcom32         1.042012e-37  5.971973e-03
bigcom33        -4.027342e-38 -2.317877e-03
bigcom34         9.700539e-37  5.561877e-02
bigcom36        -4.029948e-38 -2.318510e-03
bigcom37         4.649948e-37  2.657874e-02
bigcom38        -4.027342e-38 -2.305363e-03
bigcom39         7.879623e-39  4.504089e-04
bigcom40        -1.357004e-38 -7.732558e-04
bigcom43         1.282599e-37  7.350165e-03
bigcom44        -4.691352e-39 -2.605998e-04
bigcom46        -4.036041e-38 -2.320567e-03
bigcom47        -4.032557e-38 -2.310982e-03
bigcom49        -4.031687e-38 -2.314818e-03
bigcom50        -4.027342e-38 -2.297766e-03
bigcom51        -4.027342e-38 -2.318761e-03
bigcom52        -4.028211e-38 -2.318731e-03
bigcom54        -4.026475e-38 -2.311186e-03
bigcom56        -4.036913e-38 -2.317033e-03
bigcom62        -4.027342e-38 -2.312338e-03
bigcom66        -4.026475e-38 -2.301565e-03
bigcom68        -4.028211e-38 -2.317297e-03
bigcom69        -4.033427e-38 -2.318204e-03
bigcom71        -4.026475e-38 -2.313928e-03
bigcom72         0.000000e+00  0.000000e+00
bigcom73        -4.038658e-38 -2.320176e-03
bigcom74        -4.034298e-38 -2.317601e-03
bigcom75        -4.028211e-38 -2.315547e-03
bigcom76        -4.030817e-38 -2.312526e-03
bigcom77        -4.030817e-38 -2.314356e-03
bigcom79        -4.027342e-38 -2.320533e-03
bigcom80        -4.030817e-38 -2.316890e-03
bigcom82        -4.028211e-38 -2.319777e-03
bigcom83        -4.027342e-38 -2.313643e-03
bigcom84        -4.030817e-38 -2.322050e-03
bigcom85        -4.027342e-38 -2.316478e-03
bigcom87        -4.030817e-38 -2.313179e-03
bigcom89        -4.026475e-38 -2.316268e-03
bigcom91        -4.032557e-38 -2.318492e-03
bigcom92        -4.043027e-38 -2.315831e-03
bigcom93        -4.026475e-38 -2.309804e-03
bigcom96        -4.027342e-38 -2.314143e-03
bigcom97         1.619386e-37  9.287258e-03
bigcom98        -4.026475e-38 -2.323096e-03
bigcom99         0.000000e+00  0.000000e+00
bigcom101        3.199048e-38  1.825672e-03
bigcom104       -4.027342e-38 -2.316504e-03
bigcom106       -4.027342e-38 -2.312608e-03
bigcom109       -4.027342e-38 -2.318958e-03
bigcom113       -4.027342e-38 -2.307675e-03
bigcom116        2.303403e-38  1.319472e-03
bigcom120       -4.028211e-38 -2.315396e-03
bigcom123       -4.027342e-38 -2.315909e-03
bigcom126       -4.027342e-38 -2.312621e-03
bigcom127       -4.030817e-38 -2.314188e-03
bigcom137       -4.029948e-38 -2.312957e-03
bigcom139       -4.028211e-38 -2.315050e-03
bigcom140       -4.028211e-38 -2.321228e-03
bigcom143       -4.026475e-38 -2.319879e-03
bigcom145       -4.028211e-38 -2.316918e-03
bigcom146       -4.027342e-38 -2.316475e-03
bigcom147       -4.039531e-38 -2.311961e-03
bigcom149       -4.029079e-38 -2.321368e-03
bigcom153        8.615503e-38  4.934543e-03
bigcom154       -4.026475e-38 -2.311334e-03
bigcom156       -4.029079e-38 -2.313878e-03
bigcom157       -4.037785e-38 -2.315214e-03
bigcom158       -4.027342e-38 -2.310174e-03
bigcom160       -4.026475e-38 -2.311770e-03
bigcom161       -4.028211e-38 -2.321847e-03
bigcom162        4.649948e-37  2.665801e-02
bigcom164       -4.026475e-38 -2.314409e-03
bigcom166       -4.030817e-38 -2.312210e-03
bigcom167       -4.035169e-38 -2.314594e-03
bigcom171       -4.034298e-38 -2.317704e-03
bigcom173       -4.027342e-38 -2.313339e-03
bigcom175        4.649948e-37  2.658772e-02
bigcom176       -4.026475e-38 -2.311885e-03
bigcom177       -4.027342e-38 -2.305448e-03
bigcom178       -4.026475e-38 -2.311350e-03
bigcom180       -4.026475e-38 -2.321397e-03
bigcom181       -4.033427e-38 -2.311803e-03
bigcom184       -4.028211e-38 -2.315889e-03
bigcom186       -4.027342e-38 -2.321543e-03
bigcom187       -4.027342e-38 -2.318391e-03
bigcom189       -4.029948e-38 -2.307422e-03
bigcom194       -4.028211e-38 -2.314377e-03
bigcom195        0.000000e+00  0.000000e+00
bigcom196        2.966360e-37  1.699730e-02
bigcom204        0.000000e+00  0.000000e+00
bigcom205       -4.027342e-38 -2.313524e-03
bigcom212       -4.027342e-38 -2.318418e-03
bigcom214       -4.026475e-38 -2.316171e-03
bigcom222       -4.027342e-38 -2.319470e-03
bigcom223       -4.029948e-38 -2.314050e-03
bigcom226       -4.028211e-38 -2.320214e-03
bigcom227       -4.028211e-38 -2.311813e-03
bigcom229       -4.026475e-38 -2.310716e-03
bigcom233       -4.027342e-38 -2.320478e-03
bigcom236       -4.026475e-38 -2.319051e-03
bigcom237       -4.029079e-38 -2.317500e-03
bigcom246        7.211720e-38  4.130514e-03
bigcom248       -4.034298e-38 -2.315771e-03
bigcom249       -4.029079e-38 -2.314486e-03
bigcom250        4.403284e-38  2.521173e-03
bigcom254       -4.027342e-38 -2.315811e-03
bigcom266       -4.028211e-38 -2.322315e-03
bigcom269        0.000000e+00  0.000000e+00
bigcom272       -4.026475e-38 -2.309211e-03
bigcom274       -4.048282e-38 -2.329480e-03
bigcom281       -4.029948e-38 -2.308982e-03
bigcom291       -4.029948e-38 -2.313554e-03
bigcom292       -4.027342e-38 -2.317889e-03
bigcom295        1.619386e-37  9.277217e-03
bigcom299       -4.026475e-38 -2.316518e-03
bigcom301       -4.032557e-38 -2.320113e-03
bigcom306       -4.026475e-38 -2.317345e-03
bigcom309       -4.026475e-38 -2.307926e-03
bigcom314       -4.029079e-38 -2.315586e-03
bigcom321       -4.026475e-38 -2.321764e-03
bigcom341       -4.027342e-38 -2.320366e-03
bigcom350       -4.028211e-38 -2.319177e-03
bigcom353       -4.027342e-38 -2.322529e-03
bigcom359       -4.027342e-38 -2.317341e-03
bigcom363       -4.026475e-38 -2.310346e-03
bigcom365        2.124522e-37  1.218106e-02
bigcom385       -4.026475e-38 -2.316967e-03
bigcom386       -4.028211e-38 -2.317468e-03
bigcom408       -4.028211e-38 -2.305801e-03
bigcom412       -4.027342e-38 -2.290876e-03
bigcom480        0.000000e+00  0.000000e+00
spin_vertex      5.234590e-39  3.063959e-04
membership_s1   -8.685504e-39 -5.016295e-04
membership_s3   -4.026475e-38 -2.304714e-03
membership_s4   -9.026307e-39 -5.126347e-04
membership_s5    6.098499e-39  3.485476e-04
membership_s6   -7.608873e-39 -4.424665e-04
membership_s7    1.206721e-38  6.929062e-04
membership_s8    4.649948e-37  2.657820e-02
membership_s9   -4.028211e-38 -2.310953e-03
membership_s11  -4.026475e-38 -2.319842e-03
membership_s12  -4.030817e-38 -2.315448e-03
membership_s14  -4.029079e-38 -2.320845e-03
membership_s15  -1.848049e-38 -1.062299e-03
membership_s16  -4.029948e-38 -2.313232e-03
membership_s17  -4.026475e-38 -2.313893e-03
membership_s18   6.788251e-39  3.863457e-04
membership_s20  -4.026475e-38 -2.301608e-03
membership_s21  -4.056190e-38 -2.331808e-03
membership_s22  -4.036913e-38 -2.315989e-03
membership_s24   2.295436e-38  1.306700e-03
membership_s25  -4.040404e-38 -2.318104e-03
membership_s26   0.000000e+00  0.000000e+00
membership_s27   5.215214e-39  2.949530e-04
membership_s28   4.649948e-37  2.658718e-02
membership_s30  -1.045513e-39 -5.807073e-05
membership_s31  -1.827307e-38 -1.051395e-03
membership_s32   2.035430e-38  1.161946e-03
membership_s33  -4.026475e-38 -2.309913e-03
membership_s36   4.504053e-39  2.626572e-04
membership_s37   9.794919e-38  5.605815e-03
V1              -9.037094e-39 -4.934202e-04
V2              -6.377387e-39 -3.598295e-04
pdi             -5.190412e-35 -2.954746e+00
adhesion        -5.835473e-42 -3.319627e-07
cohesion         1.161584e-41  6.607525e-07
inner            1.926561e-42  1.097980e-07
outer            4.385940e-42  2.503211e-07
ioratio         -8.482488e-38 -4.830701e-03
comsize         -5.072184e-42 -2.933819e-07
[1] "Dataset: med_C Model GBM, run: 5 of 10 2015-06-18 12:10:32"
Iter   TrainDeviance   ValidDeviance   StepSize   Improve
     1        0.3355            -nan     0.0100    0.0000
     2        0.3338            -nan     0.0100    0.0003
     3        0.3326            -nan     0.0100   -0.0002
     4        0.3311            -nan     0.0100   -0.0000
     5        0.3297            -nan     0.0100   -0.0001
     6        0.3282            -nan     0.0100   -0.0000
     7        0.3268            -nan     0.0100   -0.0000
     8        0.3253            -nan     0.0100    0.0000
     9        0.3242            -nan     0.0100   -0.0001
    10        0.3232            -nan     0.0100   -0.0001
    20        0.3127            -nan     0.0100    0.0001
    40        0.2935            -nan     0.0100   -0.0000
    60        0.2777            -nan     0.0100   -0.0001
    80        0.2635            -nan     0.0100   -0.0000
   100        0.2510            -nan     0.0100   -0.0000
   120        0.2392            -nan     0.0100    0.0001
   140        0.2293            -nan     0.0100   -0.0000
   160        0.2198            -nan     0.0100   -0.0000
   180        0.2103            -nan     0.0100   -0.0000
   200        0.2024            -nan     0.0100   -0.0000
   220        0.1947            -nan     0.0100   -0.0000
   240        0.1878            -nan     0.0100   -0.0000
   260        0.1809            -nan     0.0100   -0.0000
   265        0.1793            -nan     0.0100   -0.0000

[1] "GBM variable coefficients"
                            var     rel.inf
ratio5                   ratio5 3.449788767
V2                           V2 2.542335395
pagerank               pagerank 2.456062907
outer                     outer 2.196493506
orbit18                 orbit18 2.170909423
bet                         bet 2.132387582
inner                     inner 2.097601766
ioratio                 ioratio 2.056739337
constraint           constraint 1.960645133
third                     third 1.929118130
V1                           V1 1.677211027
adhesion               adhesion 1.509590821
walktrap_vertex walktrap_vertex 1.445909995
orbit26                 orbit26 1.431613194
trans                     trans 1.383717495
ratio2                   ratio2 1.369164426
comsize                 comsize 1.305386121
orbit30                 orbit30 1.263337224
ratio6                   ratio6 1.164570217
cohesion               cohesion 1.148832777
orbit63                 orbit63 1.141748174
orbit47                 orbit47 1.128700157
orbit51                 orbit51 1.117478849
graph15                 graph15 1.107530944
graph23                 graph23 1.103762069
orbit33                 orbit33 1.095021374
spin_vertex         spin_vertex 1.075020717
orbit23                 orbit23 1.067437764
orbit50                 orbit50 1.033416352
knn                         knn 1.022242366
graph7                   graph7 0.978078188
orbit36                 orbit36 0.971793969
orbit56                 orbit56 0.957095583
orbit21                 orbit21 0.939907914
ratio4                   ratio4 0.929053958
orbit39                 orbit39 0.927542436
graph22                 graph22 0.905618162
graph6                   graph6 0.905431221
orbit41                 orbit41 0.866538164
graph16                 graph16 0.848308497
graph10                 graph10 0.843208434
orbit38                 orbit38 0.834152820
graph18                 graph18 0.816544307
orbit16                 orbit16 0.803357772
graph20                 graph20 0.794414139
orbit45                 orbit45 0.790755222
graph13                 graph13 0.788025228
upto_fifth           upto_fifth 0.787368468
orbit32                 orbit32 0.757381954
graph26                 graph26 0.732120932
orbit28                 orbit28 0.730253790
orbit7                   orbit7 0.710415107
graph17                 graph17 0.695995381
sixth                     sixth 0.676172467
graph11                 graph11 0.667367872
graph25                 graph25 0.631725243
orbit9                   orbit9 0.628279181
orbit17                 orbit17 0.627665114
orbit52                 orbit52 0.625810126
orbit46                 orbit46 0.612088054
orbit62                 orbit62 0.600717948
orbit53                 orbit53 0.598755999
graph5                   graph5 0.594716866
orbit40                 orbit40 0.578117536
orbit24                 orbit24 0.569633521
graph21                 graph21 0.563194184
orbit64                 orbit64 0.558196340
orbit44                 orbit44 0.555666268
graph12                 graph12 0.551282835
orbit20                 orbit20 0.550134425
orbit2                   orbit2 0.549493770
orbit37                 orbit37 0.548513352
graph14                 graph14 0.545953880
bigcom4                 bigcom4 0.539187831
orbit29                 orbit29 0.538662037
graph3                   graph3 0.525017147
orbit31                 orbit31 0.503197309
orbit4                   orbit4 0.501274853
orbit35                 orbit35 0.499153554
graph9                   graph9 0.498834521
orbit49                 orbit49 0.486630936
ratio1                   ratio1 0.477981702
selfinter             selfinter 0.448747320
orbit57                 orbit57 0.439524564
orbit58                 orbit58 0.436067637
graph1                   graph1 0.434074278
orbit25                 orbit25 0.422959941
orbit69                 orbit69 0.418687728
orbit61                 orbit61 0.405480905
orbit11                 orbit11 0.399808538
orbit15                 orbit15 0.392668630
orbit19                 orbit19 0.388497007
orbit48                 orbit48 0.387460252
graph27                 graph27 0.387244938
orbit65                 orbit65 0.365923416
orbit5                   orbit5 0.357131492
membership_s7     membership_s7 0.356486829
orbit59                 orbit59 0.349348993
upto_fourth         upto_fourth 0.347949474
orbit12                 orbit12 0.344268456
orbit27                 orbit27 0.339706403
ecc                         ecc 0.334142128
graph4                   graph4 0.329420673
orbit66                 orbit66 0.320929917
upto_sixth           upto_sixth 0.314776288
membership_s37   membership_s37 0.307304313
graph19                 graph19 0.302272796
upto_third           upto_third 0.293252927
upto_second         upto_second 0.292046493
orbit1                   orbit1 0.287761024
fourth                   fourth 0.260026230
close                     close 0.259958658
bigcom97               bigcom97 0.252606534
coreness               coreness 0.252211225
orbit13                 orbit13 0.248900858
orbit60                 orbit60 0.241300041
orbit55                 orbit55 0.236474739
graph2                   graph2 0.226811868
graph24                 graph24 0.226753745
orbit42                 orbit42 0.224426844
graph0                   graph0 0.223521464
orbit54                 orbit54 0.215559961
ratio3                   ratio3 0.213003594
evcent                   evcent 0.209647283
fifth                     fifth 0.207440490
orbit70                 orbit70 0.205351859
membership_s32   membership_s32 0.204769032
graph28                 graph28 0.192473410
bigcom30               bigcom30 0.178590801
orbit67                 orbit67 0.177540563
graph8                   graph8 0.177272010
bigcom21               bigcom21 0.173108028
orbit10                 orbit10 0.167600129
bigcom15               bigcom15 0.147165699
AP                           AP 0.138386989
orbit71                 orbit71 0.132573575
hubscore               hubscore 0.130168030
orbit6                   orbit6 0.113548586
bigcom8                 bigcom8 0.101307822
membership_s5     membership_s5 0.073396827
orbit68                 orbit68 0.071126645
bigcom1                 bigcom1 0.065865131
orbit43                 orbit43 0.062242388
bigcom22               bigcom22 0.057926521
membership_s27   membership_s27 0.053719852
membership_s36   membership_s36 0.047834603
membership_s18   membership_s18 0.047138116
membership_s4     membership_s4 0.039434532
second                   second 0.032473578
membership_s30   membership_s30 0.031359297
graph29                 graph29 0.031033445
pdi                         pdi 0.030200515
membership_s31   membership_s31 0.020234480
membership_s1     membership_s1 0.019743568
bigcom44               bigcom44 0.017954071
bigcom116             bigcom116 0.014118603
bigcom28               bigcom28 0.013488208
bigcom3                 bigcom3 0.012162495
membership_s6     membership_s6 0.009374125
bigcom11               bigcom11 0.006169048
orbit0                   orbit0 0.000000000
orbit3                   orbit3 0.000000000
orbit8                   orbit8 0.000000000
orbit14                 orbit14 0.000000000
orbit22                 orbit22 0.000000000
orbit34                 orbit34 0.000000000
orbit72                 orbit72 0.000000000
eccrad                   eccrad 0.000000000
first                     first 0.000000000
bigcom2                 bigcom2 0.000000000
bigcom6                 bigcom6 0.000000000
bigcom9                 bigcom9 0.000000000
bigcom13               bigcom13 0.000000000
bigcom16               bigcom16 0.000000000
bigcom24               bigcom24 0.000000000
bigcom26               bigcom26 0.000000000
bigcom31               bigcom31 0.000000000
bigcom32               bigcom32 0.000000000
bigcom33               bigcom33 0.000000000
bigcom34               bigcom34 0.000000000
bigcom36               bigcom36 0.000000000
bigcom37               bigcom37 0.000000000
bigcom38               bigcom38 0.000000000
bigcom39               bigcom39 0.000000000
bigcom40               bigcom40 0.000000000
bigcom43               bigcom43 0.000000000
bigcom46               bigcom46 0.000000000
bigcom47               bigcom47 0.000000000
bigcom49               bigcom49 0.000000000
bigcom50               bigcom50 0.000000000
bigcom51               bigcom51 0.000000000
bigcom52               bigcom52 0.000000000
bigcom54               bigcom54 0.000000000
bigcom56               bigcom56 0.000000000
bigcom62               bigcom62 0.000000000
bigcom66               bigcom66 0.000000000
bigcom68               bigcom68 0.000000000
bigcom69               bigcom69 0.000000000
bigcom71               bigcom71 0.000000000
bigcom72               bigcom72 0.000000000
bigcom73               bigcom73 0.000000000
bigcom74               bigcom74 0.000000000
bigcom75               bigcom75 0.000000000
bigcom76               bigcom76 0.000000000
bigcom77               bigcom77 0.000000000
bigcom79               bigcom79 0.000000000
bigcom80               bigcom80 0.000000000
bigcom82               bigcom82 0.000000000
bigcom83               bigcom83 0.000000000
bigcom84               bigcom84 0.000000000
bigcom85               bigcom85 0.000000000
bigcom87               bigcom87 0.000000000
bigcom89               bigcom89 0.000000000
bigcom91               bigcom91 0.000000000
bigcom92               bigcom92 0.000000000
bigcom93               bigcom93 0.000000000
bigcom96               bigcom96 0.000000000
bigcom98               bigcom98 0.000000000
bigcom99               bigcom99 0.000000000
bigcom101             bigcom101 0.000000000
bigcom104             bigcom104 0.000000000
bigcom106             bigcom106 0.000000000
bigcom109             bigcom109 0.000000000
bigcom113             bigcom113 0.000000000
bigcom120             bigcom120 0.000000000
bigcom123             bigcom123 0.000000000
bigcom126             bigcom126 0.000000000
bigcom127             bigcom127 0.000000000
bigcom137             bigcom137 0.000000000
bigcom139             bigcom139 0.000000000
bigcom140             bigcom140 0.000000000
bigcom143             bigcom143 0.000000000
bigcom145             bigcom145 0.000000000
bigcom146             bigcom146 0.000000000
bigcom147             bigcom147 0.000000000
bigcom149             bigcom149 0.000000000
bigcom153             bigcom153 0.000000000
bigcom154             bigcom154 0.000000000
bigcom156             bigcom156 0.000000000
bigcom157             bigcom157 0.000000000
bigcom158             bigcom158 0.000000000
bigcom160             bigcom160 0.000000000
bigcom161             bigcom161 0.000000000
bigcom162             bigcom162 0.000000000
bigcom164             bigcom164 0.000000000
bigcom166             bigcom166 0.000000000
bigcom167             bigcom167 0.000000000
bigcom171             bigcom171 0.000000000
bigcom173             bigcom173 0.000000000
bigcom175             bigcom175 0.000000000
bigcom176             bigcom176 0.000000000
bigcom177             bigcom177 0.000000000
bigcom178             bigcom178 0.000000000
bigcom180             bigcom180 0.000000000
bigcom181             bigcom181 0.000000000
bigcom184             bigcom184 0.000000000
bigcom186             bigcom186 0.000000000
bigcom187             bigcom187 0.000000000
bigcom189             bigcom189 0.000000000
bigcom194             bigcom194 0.000000000
bigcom195             bigcom195 0.000000000
bigcom196             bigcom196 0.000000000
bigcom204             bigcom204 0.000000000
bigcom205             bigcom205 0.000000000
bigcom212             bigcom212 0.000000000
bigcom214             bigcom214 0.000000000
bigcom222             bigcom222 0.000000000
bigcom223             bigcom223 0.000000000
bigcom226             bigcom226 0.000000000
bigcom227             bigcom227 0.000000000
bigcom229             bigcom229 0.000000000
bigcom233             bigcom233 0.000000000
bigcom236             bigcom236 0.000000000
bigcom237             bigcom237 0.000000000
bigcom246             bigcom246 0.000000000
bigcom248             bigcom248 0.000000000
bigcom249             bigcom249 0.000000000
bigcom250             bigcom250 0.000000000
bigcom254             bigcom254 0.000000000
bigcom266             bigcom266 0.000000000
bigcom269             bigcom269 0.000000000
bigcom272             bigcom272 0.000000000
bigcom274             bigcom274 0.000000000
bigcom281             bigcom281 0.000000000
bigcom291             bigcom291 0.000000000
bigcom292             bigcom292 0.000000000
bigcom295             bigcom295 0.000000000
bigcom299             bigcom299 0.000000000
bigcom301             bigcom301 0.000000000
bigcom306             bigcom306 0.000000000
bigcom309             bigcom309 0.000000000
bigcom314             bigcom314 0.000000000
bigcom321             bigcom321 0.000000000
bigcom341             bigcom341 0.000000000
bigcom350             bigcom350 0.000000000
bigcom353             bigcom353 0.000000000
bigcom359             bigcom359 0.000000000
bigcom363             bigcom363 0.000000000
bigcom365             bigcom365 0.000000000
bigcom385             bigcom385 0.000000000
bigcom386             bigcom386 0.000000000
bigcom408             bigcom408 0.000000000
bigcom412             bigcom412 0.000000000
bigcom480             bigcom480 0.000000000
membership_s3     membership_s3 0.000000000
membership_s8     membership_s8 0.000000000
membership_s9     membership_s9 0.000000000
membership_s11   membership_s11 0.000000000
membership_s12   membership_s12 0.000000000
membership_s14   membership_s14 0.000000000
membership_s15   membership_s15 0.000000000
membership_s16   membership_s16 0.000000000
membership_s17   membership_s17 0.000000000
membership_s20   membership_s20 0.000000000
membership_s21   membership_s21 0.000000000
membership_s22   membership_s22 0.000000000
membership_s24   membership_s24 0.000000000
membership_s25   membership_s25 0.000000000
membership_s26   membership_s26 0.000000000
membership_s28   membership_s28 0.000000000
membership_s33   membership_s33 0.000000000
[1] "Dataset: med_C Model RF, run: 5 of 10 2015-06-18 12:12:05"
     |      Out-of-bag   |
Tree |      MSE  %Var(y) |
   1 |  0.07899   204.90 |
   2 |  0.07719   200.22 |
   3 |  0.07283   188.91 |
   4 |  0.06719   174.30 |
   5 |  0.06317   163.87 |
   6 |  0.06048   156.88 |
   7 |  0.05857   151.93 |
   8 |  0.05614   145.62 |
   9 |  0.05488   142.35 |
  10 |  0.05478   142.11 |
  11 |  0.05285   137.08 |
  12 |  0.05194   134.73 |
  13 |  0.05117   132.73 |
  14 |   0.0502   130.21 |
  15 |  0.04919   127.60 |
  16 |  0.04848   125.74 |
  17 |  0.04812   124.82 |
  18 |  0.04769   123.71 |
  19 |  0.04722   122.50 |
  20 |  0.04689   121.62 |
  21 |  0.04651   120.64 |
  22 |  0.04639   120.33 |
  23 |  0.04629   120.07 |
  24 |   0.0461   119.58 |
  25 |  0.04584   118.91 |
  26 |  0.04563   118.36 |
  27 |  0.04544   117.86 |
  28 |  0.04523   117.32 |
  29 |  0.04508   116.94 |
  30 |  0.04497   116.64 |
  31 |  0.04491   116.49 |
  32 |  0.04476   116.11 |
  33 |  0.04456   115.57 |
  34 |  0.04432   114.97 |
  35 |  0.04422   114.70 |
  36 |  0.04423   114.74 |
  37 |  0.04413   114.48 |
  38 |  0.04398   114.08 |
  39 |   0.0439   113.88 |
  40 |  0.04395   113.99 |
  41 |  0.04388   113.81 |
  42 |  0.04376   113.51 |
  43 |  0.04366   113.25 |
  44 |  0.04365   113.21 |
  45 |  0.04364   113.19 |
  46 |  0.04349   112.82 |
  47 |  0.04347   112.76 |
  48 |  0.04342   112.62 |
  49 |  0.04328   112.26 |
  50 |  0.04318   112.00 |
  51 |  0.04317   111.97 |
  52 |  0.04312   111.84 |
  53 |  0.04309   111.77 |
  54 |  0.04312   111.85 |
  55 |  0.04305   111.67 |
  56 |  0.04301   111.55 |
  57 |  0.04294   111.37 |
  58 |  0.04282   111.07 |
  59 |  0.04277   110.94 |
  60 |  0.04273   110.84 |
  61 |  0.04261   110.54 |
  62 |  0.04255   110.37 |
  63 |  0.04252   110.29 |
  64 |  0.04258   110.45 |
  65 |  0.04254   110.36 |
  66 |  0.04253   110.33 |
  67 |  0.04246   110.13 |
  68 |   0.0424   109.97 |
  69 |  0.04236   109.88 |
  70 |  0.04234   109.83 |
  71 |   0.0423   109.73 |
  72 |  0.04229   109.69 |
  73 |  0.04226   109.63 |
  74 |  0.04226   109.63 |
  75 |  0.04216   109.37 |
  76 |  0.04219   109.44 |
  77 |  0.04221   109.49 |
  78 |  0.04217   109.38 |
  79 |  0.04214   109.32 |
  80 |  0.04217   109.39 |
  81 |   0.0422   109.47 |
  82 |  0.04218   109.41 |
  83 |  0.04216   109.37 |
  84 |  0.04216   109.36 |
  85 |  0.04213   109.29 |
  86 |  0.04211   109.24 |
  87 |  0.04212   109.26 |
  88 |  0.04206   109.10 |
  89 |  0.04207   109.13 |
  90 |  0.04205   109.08 |
  91 |  0.04202   109.01 |
  92 |  0.04199   108.91 |
  93 |  0.04201   108.97 |
  94 |  0.04204   109.04 |
  95 |    0.042   108.94 |
  96 |  0.04199   108.92 |
  97 |  0.04204   109.04 |
  98 |  0.04202   109.00 |
  99 |  0.04201   108.97 |
 100 |  0.04202   109.00 |
[1] "Random Forest variable coefficients"
                      %IncMSE IncNodePurity
graph5           3.005327e-03  8.843442e-01
graph6           3.623096e-03  6.972126e-01
graph7           6.164867e-03  1.001966e+00
graph8           2.112921e-04  3.254283e-01
graph9           3.476991e-03  5.071029e-01
graph10          5.062578e-03  1.285796e+00
graph11          4.611041e-03  1.184274e+00
graph12          5.848370e-03  9.455608e-01
graph13          3.362526e-03  9.284307e-01
graph14          2.886989e-03  8.183484e-01
graph15          7.105568e-03  9.552491e-01
graph16          6.120279e-03  1.184185e+00
graph17          6.085037e-03  1.035783e+00
graph18          6.260925e-03  5.859695e-01
graph19          2.706512e-03  6.654270e-01
graph20          3.577697e-03  1.155401e+00
graph21          2.887347e-03  1.045565e+00
graph22          5.410067e-03  1.032546e+00
graph23          2.353490e-03  9.617056e-01
graph24          3.135752e-03  6.477098e-01
graph25          2.907779e-03  9.175366e-01
graph26          5.302982e-03  7.485740e-01
graph27          3.083033e-03  6.367167e-01
graph28          1.213537e-03  3.350083e-01
graph29          2.755893e-04  4.009952e-01
orbit0           7.182881e-04  5.517035e-01
orbit1           2.354029e-03  9.123810e-01
orbit2           5.008161e-03  9.230264e-01
orbit3           1.776410e-03  5.540078e-01
orbit4           3.080193e-03  7.557220e-01
orbit5           5.598848e-03  9.169493e-01
orbit6           3.139898e-03  8.883133e-01
orbit7           9.023771e-03  1.365507e+00
orbit8           3.824479e-03  1.042790e+00
orbit9           4.011565e-03  7.985398e-01
orbit10          4.540055e-03  6.639857e-01
orbit11          1.959965e-03  4.791038e-01
orbit12          2.705791e-03  7.827260e-01
orbit13          1.258080e-03  3.367863e-01
orbit14          3.056746e-04  3.774134e-01
orbit15          4.104478e-03  7.139222e-01
orbit16          6.745868e-03  1.065525e+00
orbit17          5.734648e-03  9.062411e-01
orbit18          3.825774e-03  2.507783e+00
orbit19          3.551942e-03  7.156710e-01
orbit20          4.216282e-03  7.691292e-01
orbit21          6.229072e-03  1.261459e+00
orbit22          5.302452e-03  9.390502e-01
orbit23          9.799218e-03  1.469042e+00
orbit24          6.170851e-03  1.188086e+00
orbit25          4.997566e-03  8.312889e-01
orbit26          7.787621e-03  9.506391e-01
orbit27          7.624889e-03  1.289244e+00
orbit28          5.003588e-03  9.105502e-01
orbit29          4.725738e-03  5.845375e-01
orbit30          4.480366e-03  1.420731e+00
orbit31          2.816005e-03  9.467865e-01
orbit32          4.622911e-03  8.962868e-01
orbit33          4.339706e-03  1.258890e+00
orbit34          5.949466e-03  1.152069e+00
orbit35          6.133109e-03  1.049925e+00
orbit36          3.813677e-03  1.316773e+00
orbit37          6.169879e-03  9.931016e-01
orbit38          5.978908e-03  1.096937e+00
orbit39          3.641110e-03  1.215782e+00
orbit40          4.660846e-03  7.213125e-01
orbit41          1.743176e-03  6.281335e-01
orbit42          2.406602e-03  6.357940e-01
orbit43          4.797359e-03  8.969411e-01
orbit44          1.108663e-03  5.803941e-01
orbit45          4.670303e-03  9.536534e-01
orbit46          3.691076e-03  8.035633e-01
orbit47          6.693384e-03  1.190042e+00
orbit48          3.577995e-03  5.859470e-01
orbit49          3.041663e-03  1.088551e+00
orbit50          3.016892e-03  1.288381e+00
orbit51          5.476960e-03  1.358215e+00
orbit52          1.115266e-02  1.412089e+00
orbit53          2.988026e-03  7.629953e-01
orbit54          4.556370e-03  7.020114e-01
orbit55          1.824925e-03  5.196669e-01
orbit56          4.248737e-03  1.389615e+00
orbit57          2.361106e-03  6.049350e-01
orbit58          1.714654e-03  5.262172e-01
orbit59          3.946307e-03  6.374825e-01
orbit60          3.331942e-03  6.642711e-01
orbit61          2.670049e-03  5.532623e-01
orbit62          3.812929e-03  1.209966e+00
orbit63          3.338132e-03  1.031393e+00
orbit64          3.325669e-03  8.415145e-01
orbit65          6.094148e-03  1.002900e+00
orbit66          2.237719e-03  3.248197e-01
orbit67          2.077354e-03  4.684986e-01
orbit68          1.297356e-03  5.047417e-01
orbit69          2.915519e-03  5.739027e-01
orbit70          1.302266e-03  3.114596e-01
orbit71          7.318612e-04  2.556102e-01
orbit72          2.986923e-04  5.005269e-01
AP               2.024511e-04  1.320658e-01
bet              4.676108e-03  2.538831e+00
ecc              1.433963e-03  2.646370e-01
eccrad           2.109341e-03  3.390622e-01
close            2.339947e-03  5.402613e-01
constraint       9.672287e-03  2.344460e+00
coreness         1.736933e-03  5.030423e-01
knn              5.980051e-03  1.340255e+00
hubscore         3.900355e-03  9.561881e-01
pagerank         6.501396e-03  3.189521e+00
trans            2.445774e-03  1.288058e+00
evcent           2.456411e-03  5.883068e-01
first            9.694294e-04  4.053428e-01
upto_second      5.243735e-03  6.387523e-01
upto_third       2.913041e-03  6.011909e-01
upto_fourth      4.004088e-03  6.380047e-01
upto_fifth       3.060560e-03  9.757788e-01
upto_sixth       2.552579e-03  6.498642e-01
second           3.876501e-03  9.999729e-01
third            9.683057e-03  2.209987e+00
fourth           2.046409e-03  1.125940e+00
fifth            2.274830e-03  9.826674e-01
sixth            3.122205e-03  9.843337e-01
ratio1           3.804567e-03  1.740461e+00
ratio2           7.010647e-03  1.707260e+00
ratio3           6.214839e-03  1.066989e+00
ratio4           6.495815e-03  1.876935e+00
ratio5           8.462578e-04  2.831578e+00
ratio6           5.297450e-03  1.238566e+00
selfinter        2.249382e-04  2.929497e-01
walktrap_vertex  1.449751e-03  1.961420e+00
bigcom1          7.891617e-05  1.260377e-01
bigcom2          0.000000e+00  0.000000e+00
bigcom3          3.225379e-05  1.629699e-01
bigcom4          1.093034e-03  4.846161e-01
bigcom6          0.000000e+00  0.000000e+00
bigcom8          2.516803e-04  2.650390e-01
bigcom9         -6.819883e-05  1.919095e-01
bigcom11        -6.305022e-06  2.473493e-01
bigcom13         0.000000e+00  0.000000e+00
bigcom15        -3.516137e-05  3.509366e-01
bigcom16         0.000000e+00  0.000000e+00
bigcom21         2.102504e-04  4.531435e-01
bigcom22        -2.505673e-05  1.531609e-01
bigcom24         0.000000e+00  1.110223e-18
bigcom26         7.434999e-06  1.839033e-01
bigcom28         4.109942e-05  1.860044e-01
bigcom30         3.151902e-05  2.795252e-01
bigcom31         0.000000e+00  0.000000e+00
bigcom32        -4.926707e-05  2.634382e-01
bigcom33         0.000000e+00  0.000000e+00
bigcom34         0.000000e+00  8.445359e-01
bigcom36         0.000000e+00  0.000000e+00
bigcom37         6.649378e-07  1.326288e-01
bigcom38         0.000000e+00  1.110223e-18
bigcom39        -3.692519e-05  2.641787e-01
bigcom40         4.013971e-05  1.951840e-01
bigcom43        -1.990432e-05  5.154883e-01
bigcom44         3.841642e-05  3.046721e-02
bigcom46         0.000000e+00  1.110223e-18
bigcom47         0.000000e+00  1.110223e-18
bigcom49         0.000000e+00  3.330669e-18
bigcom50         0.000000e+00  0.000000e+00
bigcom51         0.000000e+00  0.000000e+00
bigcom52         0.000000e+00  0.000000e+00
bigcom54         0.000000e+00  0.000000e+00
bigcom56         0.000000e+00  2.220446e-18
bigcom62         0.000000e+00  2.220446e-18
bigcom66         0.000000e+00  0.000000e+00
bigcom68         0.000000e+00  0.000000e+00
bigcom69         0.000000e+00  0.000000e+00
bigcom71         0.000000e+00  0.000000e+00
bigcom72         0.000000e+00  2.220446e-18
bigcom73         0.000000e+00  3.330669e-18
bigcom74         0.000000e+00  1.110223e-18
bigcom75         0.000000e+00  0.000000e+00
bigcom76         0.000000e+00  7.771561e-18
bigcom77         0.000000e+00  0.000000e+00
bigcom79         0.000000e+00  2.220446e-18
bigcom80         0.000000e+00  0.000000e+00
bigcom82         0.000000e+00  1.110223e-18
bigcom83         0.000000e+00  0.000000e+00
bigcom84         0.000000e+00  0.000000e+00
bigcom85         0.000000e+00  0.000000e+00
bigcom87         0.000000e+00  1.110223e-18
bigcom89         0.000000e+00  0.000000e+00
bigcom91         0.000000e+00  2.220446e-18
bigcom92         0.000000e+00  2.545455e-02
bigcom93         0.000000e+00  0.000000e+00
bigcom96         0.000000e+00  0.000000e+00
bigcom97         1.812549e-05  1.080373e+00
bigcom98         0.000000e+00  0.000000e+00
bigcom99         0.000000e+00  0.000000e+00
bigcom101        1.661235e-05  8.897845e-02
bigcom104        0.000000e+00  0.000000e+00
bigcom106        0.000000e+00  0.000000e+00
bigcom109        0.000000e+00  1.110223e-18
bigcom113        0.000000e+00  0.000000e+00
bigcom116        9.702663e-05  2.847472e-01
bigcom120        0.000000e+00  1.110223e-18
bigcom123        0.000000e+00  0.000000e+00
bigcom126        0.000000e+00  0.000000e+00
bigcom127        0.000000e+00  4.440892e-18
bigcom137        0.000000e+00  2.220446e-18
bigcom139        0.000000e+00  3.330669e-18
bigcom140        0.000000e+00  1.110223e-18
bigcom143        0.000000e+00  0.000000e+00
bigcom145        0.000000e+00  2.220446e-18
bigcom146        0.000000e+00  2.220446e-18
bigcom147        0.000000e+00  1.110223e-18
bigcom149        0.000000e+00  0.000000e+00
bigcom153        1.908057e-05  2.590437e-01
bigcom154        0.000000e+00  0.000000e+00
bigcom156        0.000000e+00  0.000000e+00
bigcom157        0.000000e+00  3.330669e-18
bigcom158        0.000000e+00  0.000000e+00
bigcom160        0.000000e+00  0.000000e+00
bigcom161        0.000000e+00  2.220446e-18
bigcom162       -1.141521e-05  7.535691e-01
bigcom164        0.000000e+00  0.000000e+00
bigcom166        0.000000e+00  3.330669e-18
bigcom167        0.000000e+00  3.330669e-18
bigcom171        0.000000e+00  1.110223e-18
bigcom173        0.000000e+00  0.000000e+00
bigcom175       -1.791084e-05  5.604713e-01
bigcom176        0.000000e+00  0.000000e+00
bigcom177        0.000000e+00  0.000000e+00
bigcom178        0.000000e+00  1.110223e-18
bigcom180        0.000000e+00  0.000000e+00
bigcom181        0.000000e+00  2.220446e-18
bigcom184        0.000000e+00  1.110223e-18
bigcom186        0.000000e+00  0.000000e+00
bigcom187        0.000000e+00  0.000000e+00
bigcom189        0.000000e+00  2.220446e-18
bigcom194        0.000000e+00  2.220446e-18
bigcom195        0.000000e+00  0.000000e+00
bigcom196       -4.908913e-06  9.525906e-01
bigcom204        0.000000e+00  0.000000e+00
bigcom205        0.000000e+00  0.000000e+00
bigcom212        0.000000e+00  0.000000e+00
bigcom214        0.000000e+00  0.000000e+00
bigcom222        0.000000e+00  0.000000e+00
bigcom223        0.000000e+00  0.000000e+00
bigcom226        0.000000e+00  1.110223e-18
bigcom227        0.000000e+00  2.220446e-18
bigcom229        0.000000e+00  0.000000e+00
bigcom233        0.000000e+00  0.000000e+00
bigcom236        0.000000e+00  0.000000e+00
bigcom237        0.000000e+00  0.000000e+00
bigcom246       -8.886077e-06  3.819499e-01
bigcom248        0.000000e+00  3.330669e-18
bigcom249        0.000000e+00  2.220446e-18
bigcom250        6.066059e-05  3.252810e-01
bigcom254        0.000000e+00  2.220446e-18
bigcom266        0.000000e+00  0.000000e+00
bigcom269        0.000000e+00  0.000000e+00
bigcom272        0.000000e+00  0.000000e+00
bigcom274        0.000000e+00  2.255141e-18
bigcom281        0.000000e+00  3.330669e-18
bigcom291        0.000000e+00  3.330669e-18
bigcom292        0.000000e+00  0.000000e+00
bigcom295       -3.717815e-05  2.827642e-01
bigcom299        0.000000e+00  0.000000e+00
bigcom301        0.000000e+00  1.110223e-18
bigcom306        0.000000e+00  0.000000e+00
bigcom309        0.000000e+00  3.330669e-18
bigcom314        0.000000e+00  0.000000e+00
bigcom321        0.000000e+00  2.220446e-18
bigcom341        0.000000e+00  3.330669e-18
bigcom350        0.000000e+00  1.110223e-18
bigcom353        0.000000e+00  0.000000e+00
bigcom359        0.000000e+00  0.000000e+00
bigcom363        0.000000e+00  0.000000e+00
bigcom365       -1.439155e-05  3.529888e-01
bigcom385        0.000000e+00  1.110223e-18
bigcom386        0.000000e+00  1.110223e-18
bigcom408        0.000000e+00  3.330669e-18
bigcom412        0.000000e+00  1.110223e-18
bigcom480        0.000000e+00  1.110223e-18
spin_vertex      1.172210e-03  1.760014e+00
membership_s1    5.932598e-05  1.958459e-01
membership_s3    0.000000e+00  0.000000e+00
membership_s4    5.792524e-05  1.325287e-01
membership_s5    5.901963e-05  1.583306e-01
membership_s6    1.798674e-04  2.249354e-01
membership_s7    8.398222e-04  6.171102e-01
membership_s8    5.973716e-06  1.476299e-01
membership_s9    0.000000e+00  2.220446e-18
membership_s11   0.000000e+00  0.000000e+00
membership_s12   0.000000e+00  0.000000e+00
membership_s14   0.000000e+00  1.110223e-18
membership_s15  -5.952381e-06  1.862658e-02
membership_s16   0.000000e+00  1.110223e-18
membership_s17   0.000000e+00  0.000000e+00
membership_s18   5.657882e-05  2.742505e-01
membership_s20   0.000000e+00  1.110223e-18
membership_s21   0.000000e+00  0.000000e+00
membership_s22   0.000000e+00  2.220446e-18
membership_s24  -3.563672e-05  8.116596e-02
membership_s25   0.000000e+00  0.000000e+00
membership_s26   0.000000e+00  0.000000e+00
membership_s27  -8.887072e-05  2.129152e-01
membership_s28  -1.428488e-05  2.020970e-01
membership_s30   1.097336e-04  2.250514e-01
membership_s31   8.469097e-05  1.102482e-01
membership_s32   2.044865e-04  2.757409e-01
membership_s33   0.000000e+00  0.000000e+00
membership_s36   3.551655e-04  2.953981e-01
membership_s37  -1.530099e-04  2.601945e-01
V1               5.058053e-03  2.618852e+00
V2               4.474272e-03  3.210166e+00
pdi              3.083830e-04  2.652512e-01
adhesion         8.944828e-03  2.175788e+00
cohesion         8.258907e-03  2.479273e+00
inner            5.192008e-03  2.696997e+00
outer            9.733286e-04  2.620524e+00
ioratio          7.388921e-03  2.999772e+00
comsize          2.441467e-03  2.717329e+00
[1] "Dataset: med_C Model GLM, run: 5 of 10 2015-06-18 12:14:04"
[1] "glmnet variable coefficients"
                         [,1]          [,2]
(Intercept)     -3.173765e+00 -3.345450e+00
graph0          -5.744930e-40 -3.173347e-05
graph1           1.017569e-42  5.694663e-08
graph2          -1.540823e-40 -8.322740e-06
graph3          -1.629676e-44 -8.635041e-10
graph4           3.594702e-45  1.976650e-10
graph5           1.784846e-43  2.047987e-08
graph6           1.261886e-43  7.409103e-09
graph7          -2.265853e-42 -1.080576e-07
graph8          -3.890720e-41 -1.947889e-06
graph9          -4.015482e-46 -2.167809e-11
graph10          5.577463e-47  3.065158e-12
graph11          5.491092e-48  3.015601e-13
graph12          1.723065e-45  9.903029e-11
graph13         -6.347331e-45 -3.399915e-10
graph14          5.545230e-46  3.079281e-11
graph15         -2.806807e-43 -1.542480e-08
graph16          1.791873e-45  1.027475e-10
graph17          1.617972e-44  9.240490e-10
graph18         -4.319301e-44 -2.207926e-09
graph19         -2.127201e-44 -1.093207e-09
graph20          3.728735e-44  2.311914e-09
graph21         -6.414545e-44 -3.105920e-09
graph22          4.081096e-43  2.393701e-08
graph23         -6.761665e-44 -3.100183e-09
graph24         -3.164175e-43 -1.699983e-08
graph25         -7.859738e-43 -3.929632e-08
graph26         -1.615809e-42 -8.698068e-08
graph27         -1.006780e-41 -5.430037e-07
graph28         -1.281463e-41 -6.969148e-07
graph29          3.953212e-41  2.432942e-06
orbit0          -5.744930e-40 -3.173229e-05
orbit1           1.456902e-42  8.129389e-08
orbit2          -4.005737e-41 -2.214965e-06
orbit3          -1.540823e-40 -8.321978e-06
orbit4          -2.012196e-44 -1.051221e-09
orbit5          -5.305042e-44 -2.860992e-09
orbit6           3.599190e-45  1.978984e-10
orbit7          -4.726874e-42 -2.609718e-07
orbit8           1.784846e-43  2.050193e-08
orbit9           8.380383e-43  4.760333e-08
orbit10          4.441811e-44  2.991990e-09
orbit11         -1.132136e-41 -6.072065e-07
orbit12          4.003106e-43  4.478967e-08
orbit13         -6.212142e-41 -3.416410e-06
orbit14         -3.890720e-41 -1.947286e-06
orbit15         -5.585199e-46 -2.962464e-11
orbit16         -4.084946e-45 -2.239010e-10
orbit17         -1.913302e-46 -9.995835e-12
orbit18         -7.970130e-46 -4.443307e-11
orbit19          1.339565e-46  7.395727e-12
orbit20          1.699776e-46  9.392790e-12
orbit21         -1.167433e-44 -6.388639e-10
orbit22          5.491133e-48  3.015330e-13
orbit23         -7.311030e-43 -4.020630e-08
orbit24          1.031319e-45  6.025975e-11
orbit25          6.333134e-45  3.607088e-10
orbit26          1.731572e-44  1.056634e-09
orbit27         -1.780158e-44 -9.486415e-10
orbit28         -1.331414e-44 -6.658523e-10
orbit29         -1.492344e-44 -8.126424e-10
orbit30          7.071250e-44  4.379235e-09
orbit31          1.154189e-45  6.371908e-11
orbit32          7.797839e-46  4.362442e-11
orbit33         -1.109299e-42 -5.830818e-08
orbit34         -2.806807e-43 -1.542217e-08
orbit35          2.812478e-44  1.583122e-09
orbit36         -5.591043e-44 -3.015714e-09
orbit37          1.325969e-45  7.344854e-11
orbit38         -2.785095e-43 -1.502551e-08
orbit39          6.975675e-44  3.946773e-09
orbit40          2.038639e-44  1.166843e-09
orbit41         -1.816783e-44 -7.741900e-10
orbit42         -4.590016e-42 -2.482234e-07
orbit43         -4.309596e-44 -2.204124e-09
orbit44         -8.367100e-42 -3.894259e-07
orbit45          8.160182e-44  4.779253e-09
orbit46         -1.483748e-43 -8.125802e-09
orbit47          1.272632e-43  9.752349e-09
orbit48         -9.668401e-44 -5.074123e-09
orbit49          3.861773e-44  2.380024e-09
orbit50          6.120008e-43  4.205101e-08
orbit51         -6.872248e-44 -2.963095e-09
orbit52         -3.766704e-43 -2.020819e-08
orbit53          2.054767e-43  1.617613e-08
orbit54          4.299115e-43  2.516976e-08
orbit55         -5.239163e-41 -2.926638e-06
orbit56          7.178442e-43  4.162456e-08
orbit57         -2.992833e-43 -1.598606e-08
orbit58         -1.584000e-44  3.872961e-08
orbit59         -3.901166e-43 -2.102777e-08
orbit60         -1.309341e-42 -6.956447e-08
orbit61         -2.630683e-41 -1.424956e-06
orbit62          1.775824e-42  1.109425e-07
orbit63          4.836383e-42  2.974693e-07
orbit64         -8.738176e-42 -4.857033e-07
orbit65         -1.954253e-42 -1.021676e-07
orbit66         -3.530828e-42 -1.921217e-07
orbit67         -1.690231e-41 -9.049144e-07
orbit68         -9.431826e-42 -5.054708e-07
orbit69         -2.655017e-40 -1.478765e-05
orbit70         -1.386153e-41 -7.483178e-07
orbit71         -4.462335e-41 -2.450587e-06
orbit72          3.953212e-41  2.433800e-06
AP              -1.398366e-38 -7.934210e-04
bet             -2.446144e-43 -1.376877e-08
ecc              2.667962e-39  1.611879e-04
eccrad           1.600777e-38  9.671079e-04
close            3.150518e-38  1.708799e-03
constraint       5.086258e-38  2.789738e-03
coreness        -3.936306e-40 -2.088888e-05
knn              3.995902e-41  2.206241e-06
hubscore         4.686509e-38  2.761060e-03
pagerank        -6.678930e-37 -3.805073e-02
trans            1.091826e-38  6.228009e-04
evcent           4.458290e-38  2.627627e-03
first           -5.744930e-40 -3.172614e-05
upto_second      2.031591e-42  1.118644e-07
upto_third      -2.420888e-45 -5.931077e-10
upto_fourth      1.815730e-42  1.010704e-07
upto_fifth       3.180261e-41  1.765518e-06
upto_sixth       1.754912e-40  9.495941e-06
second           2.077906e-42  1.144165e-07
third           -7.285696e-43 -4.101656e-08
fourth           1.382684e-43  8.378975e-09
fifth           -1.901942e-42 -1.058930e-07
sixth           -3.608952e-41 -2.006222e-06
ratio1           3.976769e-41  2.180775e-06
ratio2           1.965027e-41  1.254859e-06
ratio3          -1.021228e-39 -5.760595e-05
ratio4          -2.570439e-38 -1.438745e-03
ratio5          -1.379387e-37 -7.705974e-03
ratio6          -5.679483e-41 -3.284933e-06
selfinter        1.271827e-39  7.669027e-05
walktrap_vertex  2.503094e-38  1.426955e-03
bigcom1         -1.182649e-38 -6.724983e-04
bigcom2         -4.060597e-38 -2.314585e-03
bigcom3         -1.938644e-38 -1.106116e-03
bigcom4          1.943609e-38  1.106032e-03
bigcom6         -4.059715e-38 -2.317552e-03
bigcom8          9.878554e-39  5.629086e-04
bigcom9          9.977666e-39  5.754495e-04
bigcom11         7.180304e-38  4.106270e-03
bigcom13        -4.069440e-38 -2.321296e-03
bigcom15         1.281132e-37  7.312664e-03
bigcom16        -4.062363e-38 -2.318241e-03
bigcom21         5.162654e-38  2.939775e-03
bigcom22         2.173465e-38  1.238659e-03
bigcom24        -4.060597e-38 -2.315211e-03
bigcom26        -2.487763e-38 -1.421661e-03
bigcom28        -7.230326e-39 -4.072923e-04
bigcom30         3.420643e-38  1.952273e-03
bigcom31        -4.059715e-38 -2.320983e-03
bigcom32         1.279461e-37  7.314890e-03
bigcom33        -4.058833e-38 -2.321958e-03
bigcom34         9.697408e-37  5.540935e-02
bigcom36        -4.061480e-38 -2.325130e-03
bigcom37         4.646816e-37  2.647156e-02
bigcom38        -4.059715e-38 -2.309477e-03
bigcom39         1.264466e-38  7.256429e-04
bigcom40        -1.335929e-38 -7.607869e-04
bigcom43         2.963226e-37  1.692721e-02
bigcom44        -8.855428e-39 -4.949896e-04
bigcom46        -4.065014e-38 -2.322887e-03
bigcom47        -4.065014e-38 -2.316968e-03
bigcom49        -4.063246e-38 -2.323845e-03
bigcom50        -4.058833e-38 -2.303038e-03
bigcom51        -4.058833e-38 -2.322699e-03
bigcom52        -4.060597e-38 -2.322574e-03
bigcom54        -4.057952e-38 -2.312662e-03
bigcom56        -4.067668e-38 -2.321962e-03
bigcom62        -4.059715e-38 -2.319503e-03
bigcom66        -4.057952e-38 -2.303482e-03
bigcom68        -4.059715e-38 -2.319338e-03
bigcom69        -4.064130e-38 -2.318621e-03
bigcom71        -4.057952e-38 -2.314378e-03
bigcom72        -4.057952e-38 -2.304622e-03
bigcom73        -4.072100e-38 -2.325246e-03
bigcom74        -4.063246e-38 -2.322959e-03
bigcom75        -4.058833e-38 -2.318989e-03
bigcom76        -4.061480e-38 -2.317978e-03
bigcom77        -4.061480e-38 -2.322700e-03
bigcom79        -4.058833e-38 -2.322540e-03
bigcom80        -4.063246e-38 -2.317534e-03
bigcom82        -4.058833e-38 -2.330296e-03
bigcom83        -4.058833e-38 -2.323615e-03
bigcom84        -4.062363e-38 -2.326994e-03
bigcom85        -4.058833e-38 -2.320876e-03
bigcom87        -4.061480e-38 -2.320234e-03
bigcom89        -4.057952e-38 -2.316705e-03
bigcom91        -4.064130e-38 -2.327696e-03
bigcom92        -4.074764e-38 -2.320094e-03
bigcom93        -4.057952e-38 -2.330228e-03
bigcom96        -4.058833e-38 -2.321657e-03
bigcom97         2.965159e-37  1.694559e-02
bigcom98        -4.057952e-38 -2.328029e-03
bigcom99         0.000000e+00  0.000000e+00
bigcom101        3.723446e-38  2.124185e-03
bigcom104       -4.058833e-38 -2.323670e-03
bigcom106       -4.057952e-38 -2.313390e-03
bigcom109       -4.058833e-38 -2.323595e-03
bigcom113       -4.057952e-38 -2.307624e-03
bigcom116        2.079653e-38  1.187957e-03
bigcom120       -4.058833e-38 -2.311439e-03
bigcom123       -4.057952e-38 -2.325896e-03
bigcom126       -4.058833e-38 -2.311757e-03
bigcom127       -4.062363e-38 -2.317776e-03
bigcom137       -4.063246e-38 -2.320757e-03
bigcom139       -4.059715e-38 -2.322735e-03
bigcom140       -4.059715e-38 -2.322792e-03
bigcom143       -4.057952e-38 -2.316804e-03
bigcom145       -4.059715e-38 -2.328692e-03
bigcom146       -4.059715e-38 -2.318954e-03
bigcom147       -4.068554e-38 -2.320353e-03
bigcom149       -4.060597e-38 -2.329225e-03
bigcom153        1.279461e-37  7.314903e-03
bigcom154       -4.057952e-38 -2.313183e-03
bigcom156       -4.060597e-38 -2.319248e-03
bigcom157       -4.069440e-38 -2.319513e-03
bigcom158       -4.058833e-38 -2.313818e-03
bigcom160       -4.057952e-38 -2.315028e-03
bigcom161       -4.059715e-38 -2.324053e-03
bigcom162        4.646816e-37  2.654395e-02
bigcom164       -4.057952e-38 -2.321526e-03
bigcom166       -4.059715e-38 -2.317071e-03
bigcom167       -4.066783e-38 -2.321621e-03
bigcom171       -4.064130e-38 -2.322596e-03
bigcom173       -4.058833e-38 -2.322389e-03
bigcom175        4.646816e-37  2.650883e-02
bigcom176       -4.057952e-38 -2.312365e-03
bigcom177       -4.057952e-38 -2.312996e-03
bigcom178       -4.057952e-38 -2.313915e-03
bigcom180       -4.058833e-38 -2.333250e-03
bigcom181       -4.065898e-38 -2.317463e-03
bigcom184       -4.059715e-38 -2.321671e-03
bigcom186       -4.058833e-38 -2.325586e-03
bigcom187       -4.057952e-38 -2.325654e-03
bigcom189       -4.061480e-38 -2.313708e-03
bigcom194       -4.059715e-38 -2.322554e-03
bigcom195       -4.057952e-38 -2.324191e-03
bigcom196        4.646816e-37  2.654300e-02
bigcom204        0.000000e+00  0.000000e+00
bigcom205        0.000000e+00  0.000000e+00
bigcom212       -4.058833e-38 -2.325133e-03
bigcom214       -4.057952e-38 -2.316823e-03
bigcom222       -4.058833e-38 -2.320823e-03
bigcom223       -4.061480e-38 -2.321480e-03
bigcom226       -4.058833e-38 -2.322966e-03
bigcom227       -4.059715e-38 -2.315870e-03
bigcom229        0.000000e+00  0.000000e+00
bigcom233       -4.059715e-38 -2.318459e-03
bigcom236       -4.057952e-38 -2.337405e-03
bigcom237       -4.060597e-38 -2.321727e-03
bigcom246        7.180304e-38  4.095193e-03
bigcom248       -4.065898e-38 -2.322338e-03
bigcom249       -4.060597e-38 -2.321937e-03
bigcom250        3.723446e-38  2.132285e-03
bigcom254       -4.058833e-38 -2.327557e-03
bigcom266       -4.058833e-38 -2.325133e-03
bigcom269        0.000000e+00  0.000000e+00
bigcom272       -4.057952e-38 -2.308777e-03
bigcom274       -4.078321e-38 -2.337455e-03
bigcom281       -4.060597e-38 -2.309753e-03
bigcom291       -4.060597e-38 -2.319882e-03
bigcom292       -4.058833e-38 -2.320015e-03
bigcom295        1.616249e-37  9.234861e-03
bigcom299       -4.058833e-38 -2.320978e-03
bigcom301       -4.061480e-38 -2.325314e-03
bigcom306       -4.057952e-38 -2.317375e-03
bigcom309       -4.057952e-38 -2.307612e-03
bigcom314       -4.059715e-38 -2.318767e-03
bigcom321       -4.057952e-38 -2.326703e-03
bigcom341       -4.058833e-38 -2.321582e-03
bigcom350       -4.058833e-38 -2.322659e-03
bigcom353       -4.058833e-38 -2.325999e-03
bigcom359       -4.058833e-38 -2.321949e-03
bigcom363       -4.057952e-38 -2.313629e-03
bigcom365        2.121388e-37  1.212829e-02
bigcom385       -4.058833e-38 -2.322413e-03
bigcom386       -4.059715e-38 -2.324230e-03
bigcom408       -4.058833e-38 -2.315515e-03
bigcom412       -4.057952e-38 -2.296901e-03
bigcom480       -4.057952e-38 -2.311095e-03
spin_vertex     -7.726588e-39 -4.282550e-04
membership_s1   -9.280425e-39 -5.296470e-04
membership_s3   -4.057952e-38 -2.290776e-03
membership_s4   -1.212964e-38 -6.910857e-04
membership_s5    8.243436e-39  4.674509e-04
membership_s6   -8.477545e-39 -4.960859e-04
membership_s7    1.761847e-38  1.007057e-03
membership_s8    4.646816e-37  2.647102e-02
membership_s9   -4.059715e-38 -2.310189e-03
membership_s11  -4.058833e-38 -2.318825e-03
membership_s12  -4.061480e-38 -2.317854e-03
membership_s14  -4.060597e-38 -2.322995e-03
membership_s15  -2.059223e-38 -1.178246e-03
membership_s16  -4.061480e-38 -2.316561e-03
membership_s17  -4.057952e-38 -2.313199e-03
membership_s18   1.002137e-38  5.722581e-04
membership_s20  -4.057952e-38 -2.310191e-03
membership_s21  -4.089030e-38 -2.338694e-03
membership_s22  -4.066783e-38 -2.319846e-03
membership_s24   3.167564e-38  1.806413e-03
membership_s25  -4.072988e-38 -2.324570e-03
membership_s26   0.000000e+00  0.000000e+00
membership_s27   7.518443e-39  4.254888e-04
membership_s28   2.963226e-37  1.688523e-02
membership_s30  -1.868964e-39 -1.063026e-04
membership_s31  -1.803447e-38 -1.030445e-03
membership_s32   2.741728e-38  1.561284e-03
membership_s33  -4.057952e-38 -2.309104e-03
membership_s36   1.558116e-39  9.588677e-05
membership_s37   9.163920e-38  5.225572e-03
V1              -3.334777e-38 -1.827950e-03
V2              -5.394578e-40  5.024379e-06
pdi             -6.058298e-35 -3.435683e+00
adhesion        -6.236773e-42 -3.526014e-07
cohesion         1.243372e-41  7.029030e-07
inner            2.062243e-42  1.166182e-07
outer            4.384301e-42  2.466812e-07
ioratio         -9.076445e-38 -5.133521e-03
comsize         -3.567545e-42 -2.032132e-07
[1] "Dataset: med_C Model GBM, run: 6 of 10 2015-06-18 12:14:05"
Iter   TrainDeviance   ValidDeviance   StepSize   Improve
     1        0.3259            -nan     0.0100    0.0000
     2        0.3245            -nan     0.0100    0.0001
     3        0.3232            -nan     0.0100   -0.0001
     4        0.3215            -nan     0.0100   -0.0001
     5        0.3201            -nan     0.0100    0.0001
     6        0.3183            -nan     0.0100   -0.0001
     7        0.3173            -nan     0.0100   -0.0001
     8        0.3164            -nan     0.0100   -0.0001
     9        0.3153            -nan     0.0100   -0.0001
    10        0.3142            -nan     0.0100   -0.0001
    20        0.3024            -nan     0.0100   -0.0000
    40        0.2834            -nan     0.0100    0.0000
    60        0.2659            -nan     0.0100   -0.0001
    80        0.2511            -nan     0.0100   -0.0001
   100        0.2381            -nan     0.0100   -0.0000
   120        0.2271            -nan     0.0100   -0.0000
   140        0.2173            -nan     0.0100   -0.0000
   160        0.2079            -nan     0.0100   -0.0000
   180        0.1999            -nan     0.0100   -0.0000
   200        0.1923            -nan     0.0100   -0.0000
   220        0.1845            -nan     0.0100    0.0000
   240        0.1777            -nan     0.0100   -0.0000
   260        0.1716            -nan     0.0100   -0.0000
   265        0.1701            -nan     0.0100   -0.0000

[1] "GBM variable coefficients"
                            var     rel.inf
ratio5                   ratio5 3.780715435
bet                         bet 2.883411962
outer                     outer 2.661051780
pagerank               pagerank 2.496058889
inner                     inner 2.242093117
orbit18                 orbit18 2.128739922
V2                           V2 2.049033854
walktrap_vertex walktrap_vertex 2.028618634
ioratio                 ioratio 1.839428471
orbit30                 orbit30 1.723995384
comsize                 comsize 1.636477246
spin_vertex         spin_vertex 1.481899201
ratio2                   ratio2 1.438857854
constraint           constraint 1.389357328
V1                           V1 1.346917255
cohesion               cohesion 1.334856293
third                     third 1.323748176
orbit56                 orbit56 1.207302688
trans                     trans 1.177503492
graph15                 graph15 1.166355024
orbit17                 orbit17 1.144599125
graph20                 graph20 1.093949550
orbit39                 orbit39 1.087100595
orbit26                 orbit26 1.078311150
orbit51                 orbit51 1.068394159
adhesion               adhesion 1.066277965
orbit63                 orbit63 1.058957732
graph5                   graph5 1.041206698
graph6                   graph6 1.038511857
ratio4                   ratio4 1.004049435
orbit50                 orbit50 0.958227592
graph22                 graph22 0.943043762
orbit33                 orbit33 0.919589539
orbit36                 orbit36 0.915088932
knn                         knn 0.914070852
orbit47                 orbit47 0.882551905
orbit35                 orbit35 0.867785786
graph21                 graph21 0.861934415
graph10                 graph10 0.861271863
orbit62                 orbit62 0.804288817
graph1                   graph1 0.800716368
orbit48                 orbit48 0.795707562
graph16                 graph16 0.795504236
orbit38                 orbit38 0.787615572
orbit28                 orbit28 0.771027255
sixth                     sixth 0.735993416
orbit41                 orbit41 0.722291262
graph23                 graph23 0.707546422
orbit16                 orbit16 0.706485058
graph17                 graph17 0.706392539
orbit21                 orbit21 0.699450951
orbit44                 orbit44 0.680298875
graph12                 graph12 0.673377436
orbit7                   orbit7 0.670597329
upto_fifth           upto_fifth 0.667649373
graph19                 graph19 0.656457058
orbit10                 orbit10 0.650114891
orbit52                 orbit52 0.646239770
graph26                 graph26 0.646044985
orbit46                 orbit46 0.628971176
orbit37                 orbit37 0.627031610
fourth                   fourth 0.625802021
orbit20                 orbit20 0.622206762
orbit27                 orbit27 0.621350687
graph18                 graph18 0.613251614
graph3                   graph3 0.611040245
orbit40                 orbit40 0.599356344
orbit15                 orbit15 0.565086490
orbit32                 orbit32 0.561686999
ratio1                   ratio1 0.552852832
orbit59                 orbit59 0.532052755
orbit5                   orbit5 0.508452481
graph27                 graph27 0.508019484
graph7                   graph7 0.502554985
graph25                 graph25 0.498364678
ratio3                   ratio3 0.494365705
orbit66                 orbit66 0.493737969
orbit57                 orbit57 0.488245499
orbit60                 orbit60 0.485178448
orbit24                 orbit24 0.484949622
orbit25                 orbit25 0.479136064
graph13                 graph13 0.476521839
ratio6                   ratio6 0.440694770
orbit2                   orbit2 0.426330528
graph14                 graph14 0.425063802
graph11                 graph11 0.411695213
orbit12                 orbit12 0.400931092
coreness               coreness 0.398430005
membership_s5     membership_s5 0.396283821
orbit61                 orbit61 0.381942870
orbit11                 orbit11 0.380448928
orbit4                   orbit4 0.377406045
orbit65                 orbit65 0.375955236
membership_s32   membership_s32 0.371871648
graph9                   graph9 0.366149326
orbit1                   orbit1 0.366000230
upto_sixth           upto_sixth 0.359536424
orbit45                 orbit45 0.355392600
upto_second         upto_second 0.353939218
orbit13                 orbit13 0.350210253
bigcom4                 bigcom4 0.338683378
close                     close 0.337247963
membership_s37   membership_s37 0.333592074
selfinter             selfinter 0.329719996
graph24                 graph24 0.321235992
fifth                     fifth 0.297104605
orbit23                 orbit23 0.296291988
orbit54                 orbit54 0.296258925
orbit9                   orbit9 0.290342716
upto_fourth         upto_fourth 0.289302914
upto_third           upto_third 0.287833677
graph4                   graph4 0.286889738
orbit29                 orbit29 0.280947497
orbit19                 orbit19 0.277906952
orbit31                 orbit31 0.267961823
hubscore               hubscore 0.267908379
membership_s7     membership_s7 0.249848134
graph2                   graph2 0.246746275
evcent                   evcent 0.227778476
orbit42                 orbit42 0.222128050
pdi                         pdi 0.221940847
graph28                 graph28 0.221132948
orbit49                 orbit49 0.218402022
orbit58                 orbit58 0.214489680
bigcom30               bigcom30 0.204632661
orbit55                 orbit55 0.191327311
orbit53                 orbit53 0.185415208
orbit67                 orbit67 0.183112166
orbit69                 orbit69 0.183029746
bigcom15               bigcom15 0.172086301
membership_s36   membership_s36 0.171248251
orbit70                 orbit70 0.147475224
second                   second 0.138285245
orbit6                   orbit6 0.135176730
bigcom97               bigcom97 0.132218172
graph29                 graph29 0.131902083
orbit68                 orbit68 0.122992899
orbit64                 orbit64 0.114900019
graph0                   graph0 0.101066025
graph8                   graph8 0.096871204
orbit22                 orbit22 0.090438632
orbit43                 orbit43 0.088264175
membership_s6     membership_s6 0.087254320
AP                           AP 0.085556159
membership_s27   membership_s27 0.083625341
bigcom40               bigcom40 0.082659140
bigcom21               bigcom21 0.079611870
bigcom28               bigcom28 0.073965396
ecc                         ecc 0.063717969
bigcom116             bigcom116 0.063710719
orbit71                 orbit71 0.061461943
bigcom22               bigcom22 0.041034585
bigcom1                 bigcom1 0.030181531
membership_s30   membership_s30 0.025797761
bigcom8                 bigcom8 0.017469092
bigcom44               bigcom44 0.008174665
orbit0                   orbit0 0.000000000
orbit3                   orbit3 0.000000000
orbit8                   orbit8 0.000000000
orbit14                 orbit14 0.000000000
orbit34                 orbit34 0.000000000
orbit72                 orbit72 0.000000000
eccrad                   eccrad 0.000000000
first                     first 0.000000000
bigcom2                 bigcom2 0.000000000
bigcom3                 bigcom3 0.000000000
bigcom6                 bigcom6 0.000000000
bigcom9                 bigcom9 0.000000000
bigcom11               bigcom11 0.000000000
bigcom13               bigcom13 0.000000000
bigcom16               bigcom16 0.000000000
bigcom24               bigcom24 0.000000000
bigcom26               bigcom26 0.000000000
bigcom31               bigcom31 0.000000000
bigcom32               bigcom32 0.000000000
bigcom33               bigcom33 0.000000000
bigcom34               bigcom34 0.000000000
bigcom36               bigcom36 0.000000000
bigcom37               bigcom37 0.000000000
bigcom38               bigcom38 0.000000000
bigcom39               bigcom39 0.000000000
bigcom43               bigcom43 0.000000000
bigcom46               bigcom46 0.000000000
bigcom47               bigcom47 0.000000000
bigcom49               bigcom49 0.000000000
bigcom50               bigcom50 0.000000000
bigcom51               bigcom51 0.000000000
bigcom52               bigcom52 0.000000000
bigcom54               bigcom54 0.000000000
bigcom56               bigcom56 0.000000000
bigcom62               bigcom62 0.000000000
bigcom66               bigcom66 0.000000000
bigcom68               bigcom68 0.000000000
bigcom69               bigcom69 0.000000000
bigcom71               bigcom71 0.000000000
bigcom72               bigcom72 0.000000000
bigcom73               bigcom73 0.000000000
bigcom74               bigcom74 0.000000000
bigcom75               bigcom75 0.000000000
bigcom76               bigcom76 0.000000000
bigcom77               bigcom77 0.000000000
bigcom79               bigcom79 0.000000000
bigcom80               bigcom80 0.000000000
bigcom82               bigcom82 0.000000000
bigcom83               bigcom83 0.000000000
bigcom84               bigcom84 0.000000000
bigcom85               bigcom85 0.000000000
bigcom87               bigcom87 0.000000000
bigcom89               bigcom89 0.000000000
bigcom91               bigcom91 0.000000000
bigcom92               bigcom92 0.000000000
bigcom93               bigcom93 0.000000000
bigcom96               bigcom96 0.000000000
bigcom98               bigcom98 0.000000000
bigcom99               bigcom99 0.000000000
bigcom101             bigcom101 0.000000000
bigcom104             bigcom104 0.000000000
bigcom106             bigcom106 0.000000000
bigcom109             bigcom109 0.000000000
bigcom113             bigcom113 0.000000000
bigcom120             bigcom120 0.000000000
bigcom123             bigcom123 0.000000000
bigcom126             bigcom126 0.000000000
bigcom127             bigcom127 0.000000000
bigcom137             bigcom137 0.000000000
bigcom139             bigcom139 0.000000000
bigcom140             bigcom140 0.000000000
bigcom143             bigcom143 0.000000000
bigcom145             bigcom145 0.000000000
bigcom146             bigcom146 0.000000000
bigcom147             bigcom147 0.000000000
bigcom149             bigcom149 0.000000000
bigcom153             bigcom153 0.000000000
bigcom154             bigcom154 0.000000000
bigcom156             bigcom156 0.000000000
bigcom157             bigcom157 0.000000000
bigcom158             bigcom158 0.000000000
bigcom160             bigcom160 0.000000000
bigcom161             bigcom161 0.000000000
bigcom162             bigcom162 0.000000000
bigcom164             bigcom164 0.000000000
bigcom166             bigcom166 0.000000000
bigcom167             bigcom167 0.000000000
bigcom171             bigcom171 0.000000000
bigcom173             bigcom173 0.000000000
bigcom175             bigcom175 0.000000000
bigcom176             bigcom176 0.000000000
bigcom177             bigcom177 0.000000000
bigcom178             bigcom178 0.000000000
bigcom180             bigcom180 0.000000000
bigcom181             bigcom181 0.000000000
bigcom184             bigcom184 0.000000000
bigcom186             bigcom186 0.000000000
bigcom187             bigcom187 0.000000000
bigcom189             bigcom189 0.000000000
bigcom194             bigcom194 0.000000000
bigcom195             bigcom195 0.000000000
bigcom196             bigcom196 0.000000000
bigcom204             bigcom204 0.000000000
bigcom205             bigcom205 0.000000000
bigcom212             bigcom212 0.000000000
bigcom214             bigcom214 0.000000000
bigcom222             bigcom222 0.000000000
bigcom223             bigcom223 0.000000000
bigcom226             bigcom226 0.000000000
bigcom227             bigcom227 0.000000000
bigcom229             bigcom229 0.000000000
bigcom233             bigcom233 0.000000000
bigcom236             bigcom236 0.000000000
bigcom237             bigcom237 0.000000000
bigcom246             bigcom246 0.000000000
bigcom248             bigcom248 0.000000000
bigcom249             bigcom249 0.000000000
bigcom250             bigcom250 0.000000000
bigcom254             bigcom254 0.000000000
bigcom266             bigcom266 0.000000000
bigcom269             bigcom269 0.000000000
bigcom272             bigcom272 0.000000000
bigcom274             bigcom274 0.000000000
bigcom281             bigcom281 0.000000000
bigcom291             bigcom291 0.000000000
bigcom292             bigcom292 0.000000000
bigcom295             bigcom295 0.000000000
bigcom299             bigcom299 0.000000000
bigcom301             bigcom301 0.000000000
bigcom306             bigcom306 0.000000000
bigcom309             bigcom309 0.000000000
bigcom314             bigcom314 0.000000000
bigcom321             bigcom321 0.000000000
bigcom341             bigcom341 0.000000000
bigcom350             bigcom350 0.000000000
bigcom353             bigcom353 0.000000000
bigcom359             bigcom359 0.000000000
bigcom363             bigcom363 0.000000000
bigcom365             bigcom365 0.000000000
bigcom385             bigcom385 0.000000000
bigcom386             bigcom386 0.000000000
bigcom408             bigcom408 0.000000000
bigcom412             bigcom412 0.000000000
bigcom480             bigcom480 0.000000000
membership_s1     membership_s1 0.000000000
membership_s3     membership_s3 0.000000000
membership_s4     membership_s4 0.000000000
membership_s8     membership_s8 0.000000000
membership_s9     membership_s9 0.000000000
membership_s11   membership_s11 0.000000000
membership_s12   membership_s12 0.000000000
membership_s14   membership_s14 0.000000000
membership_s15   membership_s15 0.000000000
membership_s16   membership_s16 0.000000000
membership_s17   membership_s17 0.000000000
membership_s18   membership_s18 0.000000000
membership_s20   membership_s20 0.000000000
membership_s21   membership_s21 0.000000000
membership_s22   membership_s22 0.000000000
membership_s24   membership_s24 0.000000000
membership_s25   membership_s25 0.000000000
membership_s26   membership_s26 0.000000000
membership_s28   membership_s28 0.000000000
membership_s31   membership_s31 0.000000000
membership_s33   membership_s33 0.000000000
[1] "Dataset: med_C Model RF, run: 6 of 10 2015-06-18 12:15:39"
     |      Out-of-bag   |
Tree |      MSE  %Var(y) |
   1 |  0.08754   235.86 |
   2 |  0.08057   217.10 |
   3 |  0.06987   188.26 |
   4 |  0.06614   178.20 |
   5 |  0.06248   168.36 |
   6 |  0.05968   160.79 |
   7 |  0.05672   152.81 |
   8 |  0.05481   147.69 |
   9 |  0.05342   143.94 |
  10 |  0.05255   141.59 |
  11 |  0.05085   137.00 |
  12 |  0.05024   135.37 |
  13 |  0.04894   131.87 |
  14 |  0.04832   130.21 |
  15 |  0.04778   128.75 |
  16 |  0.04712   126.97 |
  17 |  0.04673   125.90 |
  18 |  0.04622   124.52 |
  19 |  0.04588   123.62 |
  20 |  0.04533   122.13 |
  21 |  0.04506   121.42 |
  22 |  0.04488   120.94 |
  23 |   0.0446   120.16 |
  24 |  0.04446   119.80 |
  25 |  0.04416   118.97 |
  26 |  0.04396   118.44 |
  27 |  0.04379   118.00 |
  28 |  0.04366   117.63 |
  29 |  0.04349   117.18 |
  30 |  0.04333   116.75 |
  31 |  0.04321   116.44 |
  32 |  0.04308   116.09 |
  33 |  0.04296   115.74 |
  34 |  0.04294   115.69 |
  35 |   0.0427   115.05 |
  36 |  0.04273   115.14 |
  37 |  0.04266   114.94 |
  38 |  0.04274   115.15 |
  39 |  0.04268   114.99 |
  40 |  0.04257   114.71 |
  41 |  0.04251   114.54 |
  42 |  0.04244   114.35 |
  43 |  0.04231   114.00 |
  44 |  0.04232   114.02 |
  45 |  0.04216   113.60 |
  46 |  0.04216   113.60 |
  47 |  0.04215   113.56 |
  48 |  0.04207   113.36 |
  49 |  0.04201   113.19 |
  50 |  0.04199   113.15 |
  51 |  0.04195   113.03 |
  52 |  0.04192   112.94 |
  53 |  0.04189   112.88 |
  54 |  0.04183   112.72 |
  55 |  0.04183   112.71 |
  56 |   0.0418   112.63 |
  57 |  0.04174   112.46 |
  58 |  0.04171   112.38 |
  59 |  0.04165   112.23 |
  60 |   0.0416   112.09 |
  61 |  0.04163   112.17 |
  62 |  0.04163   112.18 |
  63 |   0.0416   112.10 |
  64 |  0.04158   112.04 |
  65 |  0.04154   111.94 |
  66 |  0.04147   111.75 |
  67 |  0.04148   111.77 |
  68 |  0.04145   111.69 |
  69 |  0.04144   111.65 |
  70 |  0.04139   111.52 |
  71 |  0.04137   111.45 |
  72 |   0.0414   111.55 |
  73 |  0.04141   111.57 |
  74 |   0.0414   111.54 |
  75 |  0.04137   111.48 |
  76 |  0.04136   111.43 |
  77 |  0.04134   111.40 |
  78 |  0.04132   111.34 |
  79 |  0.04128   111.22 |
  80 |  0.04127   111.19 |
  81 |  0.04124   111.12 |
  82 |  0.04123   111.10 |
  83 |  0.04124   111.11 |
  84 |  0.04122   111.06 |
  85 |  0.04121   111.04 |
  86 |  0.04126   111.18 |
  87 |  0.04126   111.18 |
  88 |   0.0412   111.01 |
  89 |  0.04118   110.96 |
  90 |  0.04119   110.99 |
  91 |  0.04114   110.86 |
  92 |  0.04115   110.88 |
  93 |  0.04115   110.88 |
  94 |  0.04112   110.81 |
  95 |  0.04111   110.76 |
  96 |  0.04108   110.69 |
  97 |  0.04113   110.81 |
  98 |  0.04106   110.63 |
  99 |  0.04107   110.67 |
 100 |  0.04107   110.66 |
[1] "Random Forest variable coefficients"
                      %IncMSE IncNodePurity
graph5           3.128860e-03  9.283811e-01
graph6           6.450519e-03  8.757686e-01
graph7           4.210191e-03  8.074439e-01
graph8           3.630279e-04  2.965447e-01
graph9           2.126483e-03  6.914329e-01
graph10          3.849597e-03  8.972251e-01
graph11          3.468068e-03  9.766316e-01
graph12          2.663603e-03  8.317416e-01
graph13          2.626088e-03  7.795323e-01
graph14          4.672014e-03  8.862900e-01
graph15          4.650425e-03  7.457445e-01
graph16          2.947252e-03  9.806113e-01
graph17          4.584580e-03  1.073892e+00
graph18          4.583817e-03  6.755886e-01
graph19          3.883153e-03  1.020470e+00
graph20          3.081892e-03  8.006579e-01
graph21          2.824195e-03  7.711882e-01
graph22          8.276688e-03  9.990277e-01
graph23          2.593061e-03  9.651355e-01
graph24          4.999170e-03  8.887797e-01
graph25          1.685100e-03  1.022964e+00
graph26          7.281641e-03  1.154744e+00
graph27          3.450280e-03  5.758020e-01
graph28          1.015513e-03  3.071444e-01
graph29          6.338547e-05  4.525995e-01
orbit0           7.014191e-04  1.748703e-01
orbit1           3.149200e-03  5.789013e-01
orbit2           5.150111e-03  7.578093e-01
orbit3           1.420598e-03  4.551335e-01
orbit4           5.843821e-03  8.719803e-01
orbit5           5.538618e-03  9.609300e-01
orbit6           2.765892e-03  7.502202e-01
orbit7           6.817407e-03  8.407441e-01
orbit8           3.903376e-03  6.720756e-01
orbit9           4.537550e-03  7.415229e-01
orbit10          5.861783e-03  7.348407e-01
orbit11          6.410230e-03  8.906964e-01
orbit12          3.610204e-03  6.284382e-01
orbit13          2.708192e-03  3.783135e-01
orbit14          8.190626e-04  3.128462e-01
orbit15          4.758159e-03  9.956102e-01
orbit16          5.107695e-03  1.043331e+00
orbit17          7.365599e-03  6.738354e-01
orbit18          5.402536e-03  2.581424e+00
orbit19          3.661430e-03  6.941831e-01
orbit20          3.037144e-03  9.063512e-01
orbit21          4.416523e-03  8.553963e-01
orbit22          4.062820e-03  9.350082e-01
orbit23          7.567329e-03  1.366608e+00
orbit24          3.413521e-03  1.181299e+00
orbit25          3.027860e-03  6.485423e-01
orbit26          7.029815e-03  1.290612e+00
orbit27          4.563624e-03  9.489620e-01
orbit28          3.012695e-03  1.084922e+00
orbit29          7.006031e-03  1.182195e+00
orbit30          4.515960e-03  1.507384e+00
orbit31          3.294540e-03  7.159857e-01
orbit32          6.142112e-03  7.724316e-01
orbit33          5.121847e-03  1.421695e+00
orbit34          6.038961e-03  9.969317e-01
orbit35          4.930904e-03  1.043307e+00
orbit36          2.941547e-03  1.411617e+00
orbit37          4.451394e-03  1.000568e+00
orbit38          2.983894e-03  1.004837e+00
orbit39          5.039570e-03  1.352317e+00
orbit40          7.054467e-03  8.511243e-01
orbit41          2.633054e-03  6.941908e-01
orbit42          1.156680e-03  5.768248e-01
orbit43          4.950683e-03  6.987491e-01
orbit44          2.084899e-03  5.601726e-01
orbit45          6.929247e-03  1.239219e+00
orbit46          4.994538e-03  9.200437e-01
orbit47          6.815071e-03  9.237149e-01
orbit48          4.415674e-03  8.452774e-01
orbit49          1.997153e-03  8.643038e-01
orbit50          3.330699e-03  1.051608e+00
orbit51          7.324038e-03  1.115584e+00
orbit52          7.906756e-03  9.777969e-01
orbit53          2.481239e-03  6.387036e-01
orbit54          5.406045e-03  9.757885e-01
orbit55          7.526362e-04  3.019957e-01
orbit56          4.516863e-03  1.460445e+00
orbit57          2.337232e-03  4.513941e-01
orbit58          2.617504e-03  5.765309e-01
orbit59          6.399390e-03  8.216569e-01
orbit60          2.761561e-03  6.750893e-01
orbit61          4.059462e-03  6.085239e-01
orbit62          3.856739e-03  1.119150e+00
orbit63          2.843294e-03  9.529899e-01
orbit64          1.581280e-03  5.139405e-01
orbit65          1.324199e-02  1.363756e+00
orbit66          3.634635e-03  6.038361e-01
orbit67          2.031818e-03  3.157119e-01
orbit68          1.577809e-03  3.482879e-01
orbit69          1.495584e-03  4.664434e-01
orbit70          9.822280e-04  4.549403e-01
orbit71          3.852816e-04  1.747660e-01
orbit72          4.865277e-04  5.204273e-01
AP               3.480593e-04  2.063991e-01
bet              5.251410e-03  2.631955e+00
ecc              1.351917e-03  2.361242e-01
eccrad           8.828822e-04  1.801620e-01
close            6.627740e-03  6.434244e-01
constraint       8.616720e-03  1.792650e+00
coreness         3.482322e-03  4.366832e-01
knn              4.287337e-03  1.203625e+00
hubscore         6.713102e-03  6.178856e-01
pagerank         6.470754e-03  2.272245e+00
trans            3.197126e-03  1.373285e+00
evcent           3.729410e-03  4.372812e-01
first            4.871994e-04  1.737618e-01
upto_second      3.913899e-03  6.067759e-01
upto_third       3.373437e-03  8.924740e-01
upto_fourth      3.553713e-03  5.771580e-01
upto_fifth       3.064483e-03  7.888499e-01
upto_sixth       3.368425e-03  8.559632e-01
second           2.600900e-03  5.924183e-01
third            7.246598e-03  1.709296e+00
fourth           2.403069e-03  1.055805e+00
fifth            4.719281e-03  6.645631e-01
sixth            4.755106e-03  1.099394e+00
ratio1           4.360820e-03  1.455100e+00
ratio2           7.204635e-03  1.754438e+00
ratio3           7.365678e-03  1.267448e+00
ratio4           2.812605e-03  1.239074e+00
ratio5           1.727791e-03  3.473336e+00
ratio6           5.407456e-03  1.370629e+00
selfinter        2.987988e-04  2.861103e-01
walktrap_vertex  1.472479e-03  2.010369e+00
bigcom1          2.366606e-05  8.588734e-02
bigcom2          0.000000e+00  0.000000e+00
bigcom3          6.116631e-05  2.274941e-01
bigcom4          1.534692e-03  3.242530e-01
bigcom6          0.000000e+00  0.000000e+00
bigcom8          9.017659e-05  1.750591e-01
bigcom9         -1.050766e-04  1.957403e-01
bigcom11        -3.773028e-06  1.619222e-01
bigcom13         0.000000e+00  0.000000e+00
bigcom15         2.525805e-05  2.391894e-01
bigcom16         0.000000e+00  0.000000e+00
bigcom21         2.034255e-05  2.098870e-01
bigcom22        -7.593767e-05  1.772190e-01
bigcom24         0.000000e+00  0.000000e+00
bigcom26         0.000000e+00  2.775558e-19
bigcom28         1.539577e-04  2.829109e-01
bigcom30         1.427457e-05  4.000636e-01
bigcom31         0.000000e+00  0.000000e+00
bigcom32         0.000000e+00  0.000000e+00
bigcom33         0.000000e+00  1.734723e-20
bigcom34         0.000000e+00  7.262553e-01
bigcom36         0.000000e+00  0.000000e+00
bigcom37         0.000000e+00  0.000000e+00
bigcom38         0.000000e+00  0.000000e+00
bigcom39         1.109950e-05  1.686571e-01
bigcom40         1.469025e-04  1.309343e-01
bigcom43        -1.376863e-05  4.123396e-01
bigcom44         2.988263e-05  4.544307e-02
bigcom46         0.000000e+00  0.000000e+00
bigcom47         0.000000e+00  0.000000e+00
bigcom49         0.000000e+00  0.000000e+00
bigcom50         0.000000e+00  0.000000e+00
bigcom51         0.000000e+00  0.000000e+00
bigcom52         0.000000e+00  0.000000e+00
bigcom54         0.000000e+00  0.000000e+00
bigcom56         0.000000e+00  0.000000e+00
bigcom62         0.000000e+00  0.000000e+00
bigcom66         0.000000e+00  0.000000e+00
bigcom68         0.000000e+00  0.000000e+00
bigcom69         0.000000e+00  0.000000e+00
bigcom71         0.000000e+00  0.000000e+00
bigcom72         0.000000e+00  0.000000e+00
bigcom73         0.000000e+00  0.000000e+00
bigcom74         0.000000e+00  0.000000e+00
bigcom75         0.000000e+00  0.000000e+00
bigcom76         0.000000e+00  0.000000e+00
bigcom77         0.000000e+00  0.000000e+00
bigcom79         0.000000e+00  0.000000e+00
bigcom80         0.000000e+00  0.000000e+00
bigcom82         0.000000e+00  0.000000e+00
bigcom83         0.000000e+00  0.000000e+00
bigcom84         0.000000e+00  0.000000e+00
bigcom85         0.000000e+00  0.000000e+00
bigcom87         0.000000e+00  0.000000e+00
bigcom89         0.000000e+00  0.000000e+00
bigcom91         0.000000e+00  0.000000e+00
bigcom92         0.000000e+00  0.000000e+00
bigcom93         0.000000e+00  0.000000e+00
bigcom96         0.000000e+00  0.000000e+00
bigcom97         5.039331e-05  9.385283e-01
bigcom98         0.000000e+00  0.000000e+00
bigcom99         0.000000e+00  0.000000e+00
bigcom101        5.286974e-06  4.331837e-02
bigcom104        0.000000e+00  0.000000e+00
bigcom106        0.000000e+00  0.000000e+00
bigcom109        0.000000e+00  0.000000e+00
bigcom113        0.000000e+00  0.000000e+00
bigcom116        1.660796e-04  4.626950e-01
bigcom120        0.000000e+00  0.000000e+00
bigcom123        0.000000e+00  6.938894e-20
bigcom126        0.000000e+00  0.000000e+00
bigcom127        0.000000e+00  0.000000e+00
bigcom137        0.000000e+00  0.000000e+00
bigcom139        0.000000e+00  0.000000e+00
bigcom140        0.000000e+00  0.000000e+00
bigcom143        0.000000e+00  0.000000e+00
bigcom145        0.000000e+00  0.000000e+00
bigcom146        0.000000e+00  0.000000e+00
bigcom147        0.000000e+00  0.000000e+00
bigcom149        0.000000e+00  0.000000e+00
bigcom153       -4.763714e-06  3.345328e-01
bigcom154        0.000000e+00  0.000000e+00
bigcom156        0.000000e+00  0.000000e+00
bigcom157        0.000000e+00  0.000000e+00
bigcom158        0.000000e+00  0.000000e+00
bigcom160        0.000000e+00  0.000000e+00
bigcom161        0.000000e+00  0.000000e+00
bigcom162       -2.215090e-05  7.456931e-01
bigcom164        0.000000e+00  0.000000e+00
bigcom166        0.000000e+00  0.000000e+00
bigcom167        0.000000e+00  0.000000e+00
bigcom171        0.000000e+00  0.000000e+00
bigcom173        0.000000e+00  0.000000e+00
bigcom175       -5.875176e-06  3.217180e-01
bigcom176        0.000000e+00  0.000000e+00
bigcom177        0.000000e+00  0.000000e+00
bigcom178        0.000000e+00  0.000000e+00
bigcom180        0.000000e+00  0.000000e+00
bigcom181        0.000000e+00  0.000000e+00
bigcom184        0.000000e+00  0.000000e+00
bigcom186        0.000000e+00  0.000000e+00
bigcom187        0.000000e+00  0.000000e+00
bigcom189        0.000000e+00  0.000000e+00
bigcom194        0.000000e+00  0.000000e+00
bigcom195        0.000000e+00  0.000000e+00
bigcom196        6.098568e-06  5.335761e-01
bigcom204        0.000000e+00  0.000000e+00
bigcom205        0.000000e+00  0.000000e+00
bigcom212        0.000000e+00  0.000000e+00
bigcom214        0.000000e+00  0.000000e+00
bigcom222        0.000000e+00  0.000000e+00
bigcom223        0.000000e+00  0.000000e+00
bigcom226        0.000000e+00  0.000000e+00
bigcom227        0.000000e+00  0.000000e+00
bigcom229        0.000000e+00  0.000000e+00
bigcom233        0.000000e+00  0.000000e+00
bigcom236        0.000000e+00  0.000000e+00
bigcom237        0.000000e+00  0.000000e+00
bigcom246       -4.000235e-05  5.527310e-01
bigcom248        0.000000e+00  0.000000e+00
bigcom249        0.000000e+00  0.000000e+00
bigcom250        1.122903e-04  3.539445e-01
bigcom254        0.000000e+00  0.000000e+00
bigcom266        0.000000e+00  0.000000e+00
bigcom269        0.000000e+00  0.000000e+00
bigcom272        0.000000e+00  0.000000e+00
bigcom274        0.000000e+00  0.000000e+00
bigcom281        0.000000e+00  0.000000e+00
bigcom291        0.000000e+00  0.000000e+00
bigcom292        0.000000e+00  0.000000e+00
bigcom295       -2.259774e-05  3.230982e-01
bigcom299        0.000000e+00  0.000000e+00
bigcom301        0.000000e+00  0.000000e+00
bigcom306        0.000000e+00  0.000000e+00
bigcom309        0.000000e+00  0.000000e+00
bigcom314        0.000000e+00  0.000000e+00
bigcom321        0.000000e+00  0.000000e+00
bigcom341        0.000000e+00  0.000000e+00
bigcom350        0.000000e+00  0.000000e+00
bigcom353        0.000000e+00  0.000000e+00
bigcom359        0.000000e+00  0.000000e+00
bigcom363        0.000000e+00  0.000000e+00
bigcom365       -2.961679e-05  4.039774e-01
bigcom385        0.000000e+00  0.000000e+00
bigcom386        0.000000e+00  0.000000e+00
bigcom408        0.000000e+00  0.000000e+00
bigcom412        0.000000e+00  0.000000e+00
bigcom480        0.000000e+00  0.000000e+00
spin_vertex      1.132171e-03  2.062160e+00
membership_s1    1.873634e-04  1.839344e-01
membership_s3    0.000000e+00  0.000000e+00
membership_s4    8.122404e-05  1.597630e-01
membership_s5    1.377253e-04  2.270701e-01
membership_s6   -2.322185e-05  1.835782e-01
membership_s7    2.776501e-04  4.474713e-01
membership_s8    0.000000e+00  0.000000e+00
membership_s9    0.000000e+00  0.000000e+00
membership_s11   0.000000e+00  0.000000e+00
membership_s12   0.000000e+00  0.000000e+00
membership_s14   0.000000e+00  0.000000e+00
membership_s15   0.000000e+00  0.000000e+00
membership_s16   0.000000e+00  0.000000e+00
membership_s17   0.000000e+00  0.000000e+00
membership_s18   9.030649e-05  2.848513e-01
membership_s20   0.000000e+00  0.000000e+00
membership_s21   0.000000e+00  1.734723e-20
membership_s22   0.000000e+00  0.000000e+00
membership_s24  -4.095168e-05  5.946270e-02
membership_s25   0.000000e+00  0.000000e+00
membership_s26   0.000000e+00  0.000000e+00
membership_s27   2.957450e-05  2.106142e-01
membership_s28  -1.899271e-05  3.036592e-01
membership_s30   2.235830e-05  1.142271e-01
membership_s31   3.605307e-05  1.277488e-01
membership_s32   9.791094e-05  4.349457e-01
membership_s33   0.000000e+00  0.000000e+00
membership_s36   4.253387e-04  4.202937e-01
membership_s37  -7.445892e-05  3.231091e-01
V1               4.066311e-03  2.363504e+00
V2               3.633007e-03  2.907281e+00
pdi              2.625727e-04  4.864870e-01
adhesion         9.290142e-03  1.873937e+00
cohesion         1.399125e-02  2.198792e+00
inner            4.551700e-03  2.677523e+00
outer            1.865653e-03  2.909368e+00
ioratio          8.736097e-03  2.287042e+00
comsize          2.173516e-03  2.214062e+00
[1] "Dataset: med_C Model GLM, run: 6 of 10 2015-06-18 12:17:20"
[1] "glmnet variable coefficients"
                         [,1]          [,2]
(Intercept)     -3.215027e+00 -3.308619e+00
graph0          -5.021123e-40 -2.712920e-05
graph1          -8.298351e-43 -4.068384e-08
graph2          -1.257818e-40 -6.588853e-06
graph3          -3.513390e-44 -1.803686e-09
graph4          -9.736499e-47 -2.667813e-12
graph5          -1.683084e-42 -7.755674e-08
graph6          -5.333653e-44 -1.821954e-09
graph7           1.180781e-43  3.594950e-08
graph8          -9.122203e-42 -2.748335e-07
graph9          -6.854221e-46 -3.561346e-11
graph10         -2.783884e-47 -1.402499e-12
graph11         -3.603414e-49 -1.729038e-14
graph12          5.862261e-47  1.227199e-11
graph13         -7.246501e-45 -3.684958e-10
graph14          3.327130e-47  2.614830e-12
graph15         -3.537076e-43 -1.883108e-08
graph16         -4.251096e-45 -2.139803e-10
graph17          1.090046e-44  6.619696e-10
graph18         -9.162053e-44 -4.386316e-09
graph19         -2.655333e-44 -1.278527e-09
graph20         -8.038427e-44 -4.089766e-09
graph21         -1.134410e-43 -5.398550e-09
graph22          6.359625e-43  3.729614e-08
graph23         -3.750320e-44 -9.497109e-10
graph24         -1.780629e-43 -8.431006e-09
graph25         -9.328337e-43 -4.518054e-08
graph26         -5.320696e-43 -2.417134e-08
graph27         -8.706373e-42 -4.601930e-07
graph28         -7.555989e-42 -3.994306e-07
graph29          5.554832e-41  3.295625e-06
orbit0          -5.021123e-40 -2.712747e-05
orbit1          -5.173957e-43 -2.318399e-08
orbit2          -4.339402e-41 -2.372191e-06
orbit3          -1.257818e-40 -6.588023e-06
orbit4          -4.187332e-44 -2.111477e-09
orbit5          -1.195695e-43 -6.265299e-09
orbit6          -9.196698e-47 -2.365058e-12
orbit7          -6.187890e-42 -3.402526e-07
orbit8          -1.683084e-42 -7.751864e-08
orbit9           3.259553e-43  2.125511e-08
orbit10         -1.968082e-43 -9.427912e-09
orbit11         -1.278644e-41 -6.775362e-07
orbit12          3.392630e-42  2.246717e-07
orbit13         -5.527690e-41 -2.998354e-06
orbit14         -9.122203e-42 -2.743314e-07
orbit15         -9.423887e-46 -4.777757e-11
orbit16         -4.636216e-45 -2.480139e-10
orbit17         -1.824707e-45 -9.427713e-11
orbit18         -5.980834e-46 -3.285518e-11
orbit19          6.643505e-48  5.470510e-13
orbit20         -9.008366e-47 -4.598977e-12
orbit21         -1.861170e-44 -1.002328e-09
orbit22         -3.602774e-49 -1.727972e-14
orbit23         -1.157029e-42 -6.383038e-08
orbit24         -9.041859e-46 -3.751944e-11
orbit25          2.107755e-45  1.357206e-10
orbit26         -5.508556e-45 -1.527839e-10
orbit27         -2.583073e-44 -1.319374e-09
orbit28         -2.665009e-44 -1.255095e-09
orbit29         -1.460046e-44 -7.617835e-10
orbit30          3.734040e-44  2.711993e-09
orbit31          1.538128e-46  9.761276e-12
orbit32         -2.823623e-47 -1.591236e-13
orbit33         -1.862236e-42 -9.941959e-08
orbit34         -3.537076e-43 -1.882618e-08
orbit35          3.940020e-45  3.091386e-10
orbit36         -7.222246e-44 -3.847316e-09
orbit37         -7.338287e-45 -3.805509e-10
orbit38         -3.239848e-43 -1.700790e-08
orbit39          3.885642e-44  2.339963e-09
orbit40          1.528925e-44  9.230982e-10
orbit41         -4.729349e-44 -2.086323e-09
orbit42         -4.619134e-42 -2.454778e-07
orbit43         -9.140730e-44 -4.370415e-09
orbit44         -1.661445e-41 -8.361956e-07
orbit45          6.490114e-45  8.925941e-10
orbit46         -1.201145e-43 -6.333299e-09
orbit47          2.630474e-43  1.852169e-08
orbit48         -1.124252e-43 -5.619939e-09
orbit49         -8.569952e-44 -4.382966e-09
orbit50         -6.419041e-43 -2.603509e-08
orbit51         -2.088674e-43 -9.946366e-09
orbit52         -4.565584e-43 -2.341687e-08
orbit53          1.821700e-43  1.708182e-08
orbit54          6.600515e-43  3.865753e-08
orbit55         -4.490734e-41 -2.488193e-06
orbit56          5.481806e-43  3.371347e-08
orbit57         -2.105493e-43 -1.065564e-08
orbit58          2.159723e-42  1.633865e-07
orbit59         -1.857664e-43 -8.452679e-09
orbit60         -9.958224e-43 -4.947407e-08
orbit61         -2.273893e-41 -1.204957e-06
orbit62         -6.527110e-43 -2.112680e-08
orbit63          5.228451e-42  3.226944e-07
orbit64         -7.930692e-42 -4.330105e-07
orbit65          1.420898e-42  9.358392e-08
orbit66         -2.310000e-42 -1.216285e-07
orbit67         -1.233466e-41 -6.462956e-07
orbit68         -8.091435e-42 -4.236491e-07
orbit69         -2.369087e-40 -1.310864e-05
orbit70         -5.854507e-42 -2.947536e-07
orbit71         -3.594672e-41 -1.964081e-06
orbit72          5.554832e-41  3.296296e-06
AP              -1.346008e-38 -7.619706e-04
bet             -3.406536e-43 -1.894803e-08
ecc              4.502066e-39  2.520306e-04
eccrad           2.701240e-38  1.512156e-03
close           -3.581598e-38 -1.749960e-03
constraint       1.018479e-38  4.104517e-04
coreness        -1.787032e-40 -7.880879e-06
knn              8.667232e-42  4.962012e-07
hubscore        -5.009718e-38 -2.222150e-03
pagerank        -6.434948e-37 -3.654851e-02
trans            6.659543e-39  3.794131e-04
evcent          -5.297267e-38 -2.387579e-03
first           -5.021123e-40 -2.711992e-05
upto_second     -6.516148e-43 -3.102477e-08
upto_third      -3.980362e-43 -1.978239e-08
upto_fourth      4.555427e-43  3.428695e-08
upto_fifth       7.664400e-42  5.533942e-07
upto_sixth       7.456599e-41  5.458837e-06
second          -6.243537e-43 -2.952903e-08
third           -5.468969e-43 -2.765754e-08
fourth           6.194893e-43  3.158824e-08
fifth           -4.802886e-43 -3.628359e-08
sixth           -8.336832e-42 -6.010019e-07
ratio1           6.791825e-42  3.798253e-07
ratio2           1.036504e-40  5.562995e-06
ratio3          -8.608356e-40 -5.223777e-05
ratio4          -1.419769e-38 -8.662604e-04
ratio5          -6.564621e-38 -3.580086e-03
ratio6          -4.538794e-41 -3.619399e-06
selfinter        3.226565e-39  1.877442e-04
walktrap_vertex  1.826066e-38  1.038462e-03
bigcom1         -1.089100e-38 -6.165739e-04
bigcom2         -3.902813e-38 -2.215373e-03
bigcom3         -6.496166e-39 -3.690929e-04
bigcom4          1.683607e-38  9.573091e-04
bigcom6         -3.903665e-38 -2.228758e-03
bigcom8         -3.010987e-39 -1.715435e-04
bigcom9          9.147862e-39  5.212197e-04
bigcom11         3.881605e-38  2.207610e-03
bigcom13        -3.909641e-38 -2.228177e-03
bigcom15         1.056286e-37  6.004656e-03
bigcom16        -3.904518e-38 -2.229285e-03
bigcom21         2.057620e-38  1.162163e-03
bigcom22         2.334787e-38  1.326108e-03
bigcom24        -3.901962e-38 -2.221187e-03
bigcom26        -3.954609e-38 -2.252699e-03
bigcom28         4.936138e-39  2.849417e-04
bigcom30         3.692619e-38  2.098477e-03
bigcom31        -3.901962e-38 -2.222973e-03
bigcom32        -3.904518e-38 -2.225480e-03
bigcom33        -3.901110e-38 -2.229580e-03
bigcom34         9.713188e-37  5.528297e-02
bigcom36        -3.902813e-38 -2.232386e-03
bigcom37        -3.900259e-38 -2.222745e-03
bigcom38        -3.901110e-38 -2.212297e-03
bigcom39         1.422809e-38  8.088041e-04
bigcom40        -1.262808e-38 -7.151344e-04
bigcom43         1.295256e-37  7.369938e-03
bigcom44         7.055004e-39  4.064187e-04
bigcom46        -3.908786e-38 -2.230812e-03
bigcom47        -3.907078e-38 -2.222503e-03
bigcom49        -3.905371e-38 -2.224525e-03
bigcom50        -3.900259e-38 -2.193896e-03
bigcom51        -3.901110e-38 -2.229477e-03
bigcom52        -3.901962e-38 -2.227674e-03
bigcom54        -3.900259e-38 -2.222515e-03
bigcom56        -3.909641e-38 -2.225526e-03
bigcom62        -3.901962e-38 -2.226286e-03
bigcom66         0.000000e+00  0.000000e+00
bigcom68        -3.901962e-38 -2.227384e-03
bigcom69        -3.906224e-38 -2.230811e-03
bigcom71        -3.900259e-38 -2.224726e-03
bigcom72        -3.900259e-38 -2.215640e-03
bigcom73        -3.912207e-38 -2.230127e-03
bigcom74        -3.907078e-38 -2.227161e-03
bigcom75        -3.901962e-38 -2.226041e-03
bigcom76        -3.904518e-38 -2.222420e-03
bigcom77        -3.905371e-38 -2.226023e-03
bigcom79        -3.901110e-38 -2.231618e-03
bigcom80        -3.905371e-38 -2.227612e-03
bigcom82        -3.901962e-38 -2.228731e-03
bigcom83        -3.901110e-38 -2.221602e-03
bigcom84        -3.902813e-38 -2.232418e-03
bigcom85        -3.900259e-38 -2.229109e-03
bigcom87        -3.905371e-38 -2.224718e-03
bigcom89        -3.900259e-38 -2.226821e-03
bigcom91        -3.906224e-38 -2.230613e-03
bigcom92        -3.916492e-38 -2.226446e-03
bigcom93        -3.900259e-38 -2.216158e-03
bigcom96        -3.901962e-38 -2.226533e-03
bigcom97         3.654448e-37  2.080485e-02
bigcom98        -3.900259e-38 -2.234447e-03
bigcom99         0.000000e+00  0.000000e+00
bigcom101        3.325754e-38  1.884793e-03
bigcom104       -3.901110e-38 -2.229093e-03
bigcom106       -3.901110e-38 -2.222441e-03
bigcom109       -3.901110e-38 -2.229098e-03
bigcom113       -3.900259e-38 -2.216986e-03
bigcom116        2.238527e-38  1.275315e-03
bigcom120       -3.901962e-38 -2.225275e-03
bigcom123       -3.901110e-38 -2.224958e-03
bigcom126       -3.901110e-38 -2.222898e-03
bigcom127       -3.903665e-38 -2.225203e-03
bigcom137       -3.905371e-38 -2.228683e-03
bigcom139       -3.901962e-38 -2.224541e-03
bigcom140       -3.900259e-38 -2.229542e-03
bigcom143       -3.900259e-38 -2.229351e-03
bigcom145       -3.901962e-38 -2.226448e-03
bigcom146       -3.901962e-38 -2.227738e-03
bigcom147       -3.913064e-38 -2.224868e-03
bigcom149       -3.901110e-38 -2.231714e-03
bigcom153        1.295256e-37  7.368456e-03
bigcom154       -3.900259e-38 -2.224001e-03
bigcom156       -3.902813e-38 -2.226998e-03
bigcom157       -3.909641e-38 -2.224074e-03
bigcom158       -3.900259e-38 -2.223505e-03
bigcom160       -3.900259e-38 -2.222885e-03
bigcom161       -3.901110e-38 -2.232215e-03
bigcom162        4.662598e-37  2.653685e-02
bigcom164       -3.900259e-38 -2.224833e-03
bigcom166       -3.903665e-38 -2.221290e-03
bigcom167       -3.908786e-38 -2.224895e-03
bigcom171       -3.907932e-38 -2.229179e-03
bigcom173       -3.901110e-38 -2.222093e-03
bigcom175        4.662598e-37  2.649333e-02
bigcom176       -3.900259e-38 -2.222146e-03
bigcom177       -3.901110e-38 -2.217490e-03
bigcom178       -3.901110e-38 -2.220190e-03
bigcom180       -3.901110e-38 -2.230054e-03
bigcom181       -3.906224e-38 -2.221950e-03
bigcom184       -3.901110e-38 -2.227987e-03
bigcom186       -3.901110e-38 -2.232489e-03
bigcom187       -3.901110e-38 -2.229805e-03
bigcom189       -3.903665e-38 -2.221309e-03
bigcom194       -3.901110e-38 -2.220799e-03
bigcom195       -3.900259e-38 -2.232109e-03
bigcom196        2.979012e-37  1.694459e-02
bigcom204        0.000000e+00  0.000000e+00
bigcom205       -3.901110e-38 -2.223762e-03
bigcom212       -3.901110e-38 -2.228705e-03
bigcom214       -3.900259e-38 -2.225407e-03
bigcom222       -3.901110e-38 -2.229873e-03
bigcom223       -3.903665e-38 -2.224594e-03
bigcom226       -3.901962e-38 -2.229787e-03
bigcom227       -3.901962e-38 -2.222277e-03
bigcom229       -3.900259e-38 -2.222556e-03
bigcom233       -3.901962e-38 -2.229423e-03
bigcom236       -3.900259e-38 -2.226071e-03
bigcom237       -3.902813e-38 -2.228772e-03
bigcom246        1.054671e-37  6.000090e-03
bigcom248       -3.907078e-38 -2.225825e-03
bigcom249       -3.902813e-38 -2.224397e-03
bigcom250        3.325754e-38  1.890658e-03
bigcom254       -3.901110e-38 -2.223736e-03
bigcom266       -3.901110e-38 -2.233904e-03
bigcom269        0.000000e+00  0.000000e+00
bigcom272       -3.900259e-38 -2.220077e-03
bigcom274       -3.920787e-38 -2.238380e-03
bigcom281       -3.902813e-38 -2.220166e-03
bigcom291       -3.902813e-38 -2.221184e-03
bigcom292       -3.901110e-38 -2.228955e-03
bigcom295        1.295256e-37  7.365515e-03
bigcom299       -3.900259e-38 -2.229434e-03
bigcom301       -3.905371e-38 -2.229285e-03
bigcom306       -3.900259e-38 -2.227661e-03
bigcom309       -3.900259e-38 -2.218244e-03
bigcom314       -3.902813e-38 -2.226220e-03
bigcom321       -3.900259e-38 -2.233218e-03
bigcom341       -3.900259e-38 -2.230310e-03
bigcom350       -3.901962e-38 -2.229677e-03
bigcom353       -3.901110e-38 -2.233023e-03
bigcom359       -3.901110e-38 -2.228371e-03
bigcom363       -3.900259e-38 -2.221548e-03
bigcom365        2.137176e-37  1.216364e-02
bigcom385       -3.901110e-38 -2.230284e-03
bigcom386       -3.901962e-38 -2.226441e-03
bigcom408       -3.901962e-38 -2.214780e-03
bigcom412       -3.901110e-38 -2.208088e-03
bigcom480       -3.900259e-38 -2.217866e-03
spin_vertex     -9.998995e-39 -5.679650e-04
membership_s1   -7.450160e-39 -4.265570e-04
membership_s3   -3.900259e-38 -2.213387e-03
membership_s4   -1.217946e-38 -6.900005e-04
membership_s5    8.582982e-39  4.880255e-04
membership_s6   -5.467139e-39 -3.141811e-04
membership_s7    1.081676e-38  6.171647e-04
membership_s8   -3.900259e-38 -2.222707e-03
membership_s9   -3.901962e-38 -2.221068e-03
membership_s11  -3.900259e-38 -2.228027e-03
membership_s12  -3.904518e-38 -2.226378e-03
membership_s14  -3.901962e-38 -2.231516e-03
membership_s15  -1.979355e-38 -1.129775e-03
membership_s16  -3.902813e-38 -2.224054e-03
membership_s17  -3.900259e-38 -2.225003e-03
membership_s18   1.037188e-38  5.883681e-04
membership_s20   0.000000e+00  0.000000e+00
membership_s21  -3.928541e-38 -2.241060e-03
membership_s22  -3.909641e-38 -2.225976e-03
membership_s24   2.422175e-38  1.369740e-03
membership_s25  -3.912207e-38 -2.227326e-03
membership_s26   0.000000e+00  0.000000e+00
membership_s27  -3.149880e-39 -1.819365e-04
membership_s28   2.979012e-37  1.690506e-02
membership_s30   9.583135e-40  5.505590e-05
membership_s31  -1.718175e-38 -9.808443e-04
membership_s32   2.565945e-38  1.455365e-03
membership_s33  -3.900259e-38 -2.220345e-03
membership_s36   6.141835e-39  3.540277e-04
membership_s37   8.772775e-38  4.985796e-03
V1              -2.153321e-39 -1.213010e-04
V2              -1.412309e-38 -7.974064e-04
pdi             -5.553604e-35 -3.140455e+00
adhesion        -4.898530e-42 -2.762136e-07
cohesion         9.814805e-42  5.534336e-07
inner            1.724860e-42  9.758434e-08
outer            3.162599e-42  1.791894e-07
ioratio         -7.522382e-38 -4.250767e-03
comsize         -5.374447e-42 -3.087736e-07
[1] "Dataset: med_C Model GBM, run: 7 of 10 2015-06-18 12:17:20"
Iter   TrainDeviance   ValidDeviance   StepSize   Improve
     1        0.3341            -nan     0.0100   -0.0001
     2        0.3322            -nan     0.0100    0.0000
     3        0.3307            -nan     0.0100   -0.0001
     4        0.3294            -nan     0.0100   -0.0000
     5        0.3283            -nan     0.0100   -0.0001
     6        0.3267            -nan     0.0100    0.0000
     7        0.3251            -nan     0.0100    0.0002
     8        0.3237            -nan     0.0100   -0.0001
     9        0.3225            -nan     0.0100    0.0000
    10        0.3211            -nan     0.0100    0.0000
    20        0.3089            -nan     0.0100    0.0000
    40        0.2889            -nan     0.0100   -0.0001
    60        0.2727            -nan     0.0100   -0.0000
    80        0.2600            -nan     0.0100   -0.0000
   100        0.2479            -nan     0.0100   -0.0000
   120        0.2367            -nan     0.0100   -0.0000
   140        0.2268            -nan     0.0100   -0.0000
   160        0.2175            -nan     0.0100   -0.0000
   180        0.2087            -nan     0.0100   -0.0000
   200        0.2007            -nan     0.0100   -0.0000
   220        0.1933            -nan     0.0100   -0.0000
   240        0.1866            -nan     0.0100   -0.0000
   260        0.1806            -nan     0.0100   -0.0000
   265        0.1791            -nan     0.0100   -0.0000

[1] "GBM variable coefficients"
                            var     rel.inf
ratio5                   ratio5 3.129091135
bet                         bet 3.006496935
outer                     outer 2.340750951
V2                           V2 2.200243394
pagerank               pagerank 2.121921633
inner                     inner 1.923628700
third                     third 1.733820708
walktrap_vertex walktrap_vertex 1.731559955
orbit36                 orbit36 1.688399032
constraint           constraint 1.587186966
cohesion               cohesion 1.583858286
V1                           V1 1.471184623
orbit30                 orbit30 1.443902898
orbit18                 orbit18 1.415325460
comsize                 comsize 1.409741318
spin_vertex         spin_vertex 1.382606979
ratio2                   ratio2 1.362322232
ioratio                 ioratio 1.343679012
adhesion               adhesion 1.304754692
orbit46                 orbit46 1.303196134
orbit33                 orbit33 1.297002563
graph21                 graph21 1.160364148
graph23                 graph23 1.135191093
ratio4                   ratio4 1.046946055
trans                     trans 1.033998265
graph20                 graph20 1.001868530
orbit62                 orbit62 0.998193140
graph17                 graph17 0.982397002
orbit51                 orbit51 0.976278910
orbit21                 orbit21 0.969374224
graph11                 graph11 0.964691002
ratio6                   ratio6 0.961975472
orbit52                 orbit52 0.931750489
graph15                 graph15 0.897148357
orbit26                 orbit26 0.892872750
graph22                 graph22 0.841736753
orbit23                 orbit23 0.827173467
orbit38                 orbit38 0.821801591
orbit56                 orbit56 0.812993994
orbit16                 orbit16 0.812841043
orbit50                 orbit50 0.812628056
orbit53                 orbit53 0.809576069
knn                         knn 0.805724957
graph16                 graph16 0.796043406
ratio1                   ratio1 0.788197452
orbit7                   orbit7 0.767874965
graph5                   graph5 0.764542870
orbit40                 orbit40 0.764132304
graph6                   graph6 0.761633340
orbit47                 orbit47 0.754559017
hubscore               hubscore 0.738706019
graph7                   graph7 0.725449192
graph3                   graph3 0.721605433
orbit65                 orbit65 0.721008861
graph25                 graph25 0.712728559
graph1                   graph1 0.692199362
orbit17                 orbit17 0.681218805
orbit63                 orbit63 0.655449936
orbit44                 orbit44 0.643144185
orbit25                 orbit25 0.635241120
orbit32                 orbit32 0.628980582
orbit37                 orbit37 0.627808117
orbit1                   orbit1 0.626687188
graph13                 graph13 0.626055494
graph24                 graph24 0.623524549
orbit64                 orbit64 0.617173336
orbit5                   orbit5 0.605623370
graph26                 graph26 0.591077737
orbit2                   orbit2 0.576629803
graph10                 graph10 0.563204106
orbit41                 orbit41 0.556992977
upto_sixth           upto_sixth 0.555496759
orbit4                   orbit4 0.551222224
orbit49                 orbit49 0.538722492
orbit9                   orbit9 0.532815014
orbit35                 orbit35 0.530341105
orbit20                 orbit20 0.526912660
orbit15                 orbit15 0.525037636
orbit27                 orbit27 0.523628185
orbit45                 orbit45 0.522013612
orbit13                 orbit13 0.520372330
sixth                     sixth 0.517170555
graph19                 graph19 0.509757941
orbit10                 orbit10 0.506654355
orbit48                 orbit48 0.496547055
bigcom4                 bigcom4 0.482923533
orbit28                 orbit28 0.470896076
orbit61                 orbit61 0.467911844
graph18                 graph18 0.465516119
orbit60                 orbit60 0.463535233
orbit11                 orbit11 0.461342167
orbit24                 orbit24 0.459690987
upto_fifth           upto_fifth 0.444426506
orbit39                 orbit39 0.440485902
orbit29                 orbit29 0.416621246
graph14                 graph14 0.413469433
orbit42                 orbit42 0.409576831
ecc                         ecc 0.391708420
bigcom97               bigcom97 0.386734951
graph4                   graph4 0.385333559
orbit66                 orbit66 0.378348478
ratio3                   ratio3 0.377359421
orbit57                 orbit57 0.371062097
upto_second         upto_second 0.366123046
orbit54                 orbit54 0.351147892
graph9                   graph9 0.347978731
orbit12                 orbit12 0.333702773
coreness               coreness 0.316143788
fourth                   fourth 0.310912750
orbit55                 orbit55 0.300149023
orbit58                 orbit58 0.294427535
graph27                 graph27 0.294257217
membership_s7     membership_s7 0.270877384
membership_s32   membership_s32 0.270108914
graph2                   graph2 0.264346814
graph28                 graph28 0.262376637
close                     close 0.257529433
orbit69                 orbit69 0.245213452
bigcom15               bigcom15 0.240908021
membership_s5     membership_s5 0.240143423
graph12                 graph12 0.232797151
membership_s37   membership_s37 0.212180168
graph0                   graph0 0.205730290
upto_third           upto_third 0.199325136
orbit67                 orbit67 0.199239479
orbit59                 orbit59 0.197099018
orbit31                 orbit31 0.181258685
orbit68                 orbit68 0.171914513
orbit71                 orbit71 0.171535100
evcent                   evcent 0.156431733
upto_fourth         upto_fourth 0.141317226
graph8                   graph8 0.139227467
pdi                         pdi 0.138560143
orbit19                 orbit19 0.129646283
second                   second 0.125548142
membership_s30   membership_s30 0.102680832
selfinter             selfinter 0.087904467
membership_s36   membership_s36 0.086985591
orbit70                 orbit70 0.086473856
bigcom40               bigcom40 0.083818251
graph29                 graph29 0.078240642
fifth                     fifth 0.063696378
membership_s6     membership_s6 0.050894274
orbit22                 orbit22 0.050285059
bigcom28               bigcom28 0.047730946
orbit43                 orbit43 0.046979615
orbit6                   orbit6 0.040467094
membership_s27   membership_s27 0.039348190
bigcom116             bigcom116 0.038426853
bigcom22               bigcom22 0.034358807
bigcom8                 bigcom8 0.032067867
bigcom30               bigcom30 0.027492433
bigcom1                 bigcom1 0.026316552
bigcom44               bigcom44 0.024924114
AP                           AP 0.023923447
bigcom3                 bigcom3 0.023210650
bigcom21               bigcom21 0.020376211
membership_s18   membership_s18 0.013073794
bigcom26               bigcom26 0.007364039
bigcom11               bigcom11 0.005476886
orbit0                   orbit0 0.000000000
orbit3                   orbit3 0.000000000
orbit8                   orbit8 0.000000000
orbit14                 orbit14 0.000000000
orbit34                 orbit34 0.000000000
orbit72                 orbit72 0.000000000
eccrad                   eccrad 0.000000000
first                     first 0.000000000
bigcom2                 bigcom2 0.000000000
bigcom6                 bigcom6 0.000000000
bigcom9                 bigcom9 0.000000000
bigcom13               bigcom13 0.000000000
bigcom16               bigcom16 0.000000000
bigcom24               bigcom24 0.000000000
bigcom31               bigcom31 0.000000000
bigcom32               bigcom32 0.000000000
bigcom33               bigcom33 0.000000000
bigcom34               bigcom34 0.000000000
bigcom36               bigcom36 0.000000000
bigcom37               bigcom37 0.000000000
bigcom38               bigcom38 0.000000000
bigcom39               bigcom39 0.000000000
bigcom43               bigcom43 0.000000000
bigcom46               bigcom46 0.000000000
bigcom47               bigcom47 0.000000000
bigcom49               bigcom49 0.000000000
bigcom50               bigcom50 0.000000000
bigcom51               bigcom51 0.000000000
bigcom52               bigcom52 0.000000000
bigcom54               bigcom54 0.000000000
bigcom56               bigcom56 0.000000000
bigcom62               bigcom62 0.000000000
bigcom66               bigcom66 0.000000000
bigcom68               bigcom68 0.000000000
bigcom69               bigcom69 0.000000000
bigcom71               bigcom71 0.000000000
bigcom72               bigcom72 0.000000000
bigcom73               bigcom73 0.000000000
bigcom74               bigcom74 0.000000000
bigcom75               bigcom75 0.000000000
bigcom76               bigcom76 0.000000000
bigcom77               bigcom77 0.000000000
bigcom79               bigcom79 0.000000000
bigcom80               bigcom80 0.000000000
bigcom82               bigcom82 0.000000000
bigcom83               bigcom83 0.000000000
bigcom84               bigcom84 0.000000000
bigcom85               bigcom85 0.000000000
bigcom87               bigcom87 0.000000000
bigcom89               bigcom89 0.000000000
bigcom91               bigcom91 0.000000000
bigcom92               bigcom92 0.000000000
bigcom93               bigcom93 0.000000000
bigcom96               bigcom96 0.000000000
bigcom98               bigcom98 0.000000000
bigcom99               bigcom99 0.000000000
bigcom101             bigcom101 0.000000000
bigcom104             bigcom104 0.000000000
bigcom106             bigcom106 0.000000000
bigcom109             bigcom109 0.000000000
bigcom113             bigcom113 0.000000000
bigcom120             bigcom120 0.000000000
bigcom123             bigcom123 0.000000000
bigcom126             bigcom126 0.000000000
bigcom127             bigcom127 0.000000000
bigcom137             bigcom137 0.000000000
bigcom139             bigcom139 0.000000000
bigcom140             bigcom140 0.000000000
bigcom143             bigcom143 0.000000000
bigcom145             bigcom145 0.000000000
bigcom146             bigcom146 0.000000000
bigcom147             bigcom147 0.000000000
bigcom149             bigcom149 0.000000000
bigcom153             bigcom153 0.000000000
bigcom154             bigcom154 0.000000000
bigcom156             bigcom156 0.000000000
bigcom157             bigcom157 0.000000000
bigcom158             bigcom158 0.000000000
bigcom160             bigcom160 0.000000000
bigcom161             bigcom161 0.000000000
bigcom162             bigcom162 0.000000000
bigcom164             bigcom164 0.000000000
bigcom166             bigcom166 0.000000000
bigcom167             bigcom167 0.000000000
bigcom171             bigcom171 0.000000000
bigcom173             bigcom173 0.000000000
bigcom175             bigcom175 0.000000000
bigcom176             bigcom176 0.000000000
bigcom177             bigcom177 0.000000000
bigcom178             bigcom178 0.000000000
bigcom180             bigcom180 0.000000000
bigcom181             bigcom181 0.000000000
bigcom184             bigcom184 0.000000000
bigcom186             bigcom186 0.000000000
bigcom187             bigcom187 0.000000000
bigcom189             bigcom189 0.000000000
bigcom194             bigcom194 0.000000000
bigcom195             bigcom195 0.000000000
bigcom196             bigcom196 0.000000000
bigcom204             bigcom204 0.000000000
bigcom205             bigcom205 0.000000000
bigcom212             bigcom212 0.000000000
bigcom214             bigcom214 0.000000000
bigcom222             bigcom222 0.000000000
bigcom223             bigcom223 0.000000000
bigcom226             bigcom226 0.000000000
bigcom227             bigcom227 0.000000000
bigcom229             bigcom229 0.000000000
bigcom233             bigcom233 0.000000000
bigcom236             bigcom236 0.000000000
bigcom237             bigcom237 0.000000000
bigcom246             bigcom246 0.000000000
bigcom248             bigcom248 0.000000000
bigcom249             bigcom249 0.000000000
bigcom250             bigcom250 0.000000000
bigcom254             bigcom254 0.000000000
bigcom266             bigcom266 0.000000000
bigcom269             bigcom269 0.000000000
bigcom272             bigcom272 0.000000000
bigcom274             bigcom274 0.000000000
bigcom281             bigcom281 0.000000000
bigcom291             bigcom291 0.000000000
bigcom292             bigcom292 0.000000000
bigcom295             bigcom295 0.000000000
bigcom299             bigcom299 0.000000000
bigcom301             bigcom301 0.000000000
bigcom306             bigcom306 0.000000000
bigcom309             bigcom309 0.000000000
bigcom314             bigcom314 0.000000000
bigcom321             bigcom321 0.000000000
bigcom341             bigcom341 0.000000000
bigcom350             bigcom350 0.000000000
bigcom353             bigcom353 0.000000000
bigcom359             bigcom359 0.000000000
bigcom363             bigcom363 0.000000000
bigcom365             bigcom365 0.000000000
bigcom385             bigcom385 0.000000000
bigcom386             bigcom386 0.000000000
bigcom408             bigcom408 0.000000000
bigcom412             bigcom412 0.000000000
bigcom480             bigcom480 0.000000000
membership_s1     membership_s1 0.000000000
membership_s3     membership_s3 0.000000000
membership_s4     membership_s4 0.000000000
membership_s8     membership_s8 0.000000000
membership_s9     membership_s9 0.000000000
membership_s11   membership_s11 0.000000000
membership_s12   membership_s12 0.000000000
membership_s14   membership_s14 0.000000000
membership_s15   membership_s15 0.000000000
membership_s16   membership_s16 0.000000000
membership_s17   membership_s17 0.000000000
membership_s20   membership_s20 0.000000000
membership_s21   membership_s21 0.000000000
membership_s22   membership_s22 0.000000000
membership_s24   membership_s24 0.000000000
membership_s25   membership_s25 0.000000000
membership_s26   membership_s26 0.000000000
membership_s28   membership_s28 0.000000000
membership_s31   membership_s31 0.000000000
membership_s33   membership_s33 0.000000000
[1] "Dataset: med_C Model RF, run: 7 of 10 2015-06-18 12:18:53"
     |      Out-of-bag   |
Tree |      MSE  %Var(y) |
   1 |  0.07997   208.44 |
   2 |  0.07396   192.76 |
   3 |  0.07236   188.60 |
   4 |  0.06778   176.65 |
   5 |  0.06354   165.60 |
   6 |  0.06035   157.30 |
   7 |  0.05819   151.66 |
   8 |  0.05662   147.58 |
   9 |  0.05505   143.47 |
  10 |  0.05414   141.10 |
  11 |    0.053   138.14 |
  12 |    0.052   135.53 |
  13 |  0.05128   133.66 |
  14 |   0.0503   131.09 |
  15 |   0.0499   130.05 |
  16 |  0.04898   127.66 |
  17 |  0.04824   125.73 |
  18 |  0.04803   125.18 |
  19 |  0.04732   123.33 |
  20 |  0.04695   122.36 |
  21 |  0.04671   121.75 |
  22 |  0.04643   121.01 |
  23 |  0.04615   120.28 |
  24 |   0.0458   119.38 |
  25 |   0.0454   118.34 |
  26 |  0.04515   117.69 |
  27 |  0.04517   117.72 |
  28 |  0.04496   117.18 |
  29 |  0.04472   116.55 |
  30 |  0.04469   116.48 |
  31 |  0.04446   115.88 |
  32 |  0.04429   115.44 |
  33 |   0.0443   115.45 |
  34 |  0.04422   115.24 |
  35 |  0.04403   114.77 |
  36 |    0.044   114.69 |
  37 |  0.04401   114.70 |
  38 |  0.04407   114.86 |
  39 |  0.04404   114.77 |
  40 |    0.044   114.68 |
  41 |  0.04392   114.48 |
  42 |  0.04391   114.44 |
  43 |  0.04384   114.26 |
  44 |  0.04369   113.88 |
  45 |  0.04368   113.84 |
  46 |  0.04372   113.95 |
  47 |   0.0437   113.89 |
  48 |  0.04371   113.91 |
  49 |  0.04363   113.72 |
  50 |  0.04356   113.53 |
  51 |  0.04359   113.60 |
  52 |  0.04356   113.53 |
  53 |   0.0435   113.36 |
  54 |  0.04344   113.22 |
  55 |  0.04341   113.15 |
  56 |  0.04342   113.17 |
  57 |  0.04342   113.17 |
  58 |  0.04335   112.99 |
  59 |  0.04335   112.99 |
  60 |  0.04332   112.90 |
  61 |  0.04334   112.95 |
  62 |  0.04335   112.98 |
  63 |  0.04337   113.03 |
  64 |  0.04326   112.75 |
  65 |  0.04327   112.77 |
  66 |  0.04323   112.67 |
  67 |  0.04314   112.45 |
  68 |   0.0431   112.32 |
  69 |  0.04307   112.26 |
  70 |  0.04311   112.35 |
  71 |  0.04311   112.35 |
  72 |  0.04311   112.36 |
  73 |  0.04306   112.22 |
  74 |  0.04301   112.10 |
  75 |  0.04299   112.03 |
  76 |    0.043   112.08 |
  77 |  0.04299   112.05 |
  78 |  0.04291   111.84 |
  79 |  0.04293   111.90 |
  80 |   0.0429   111.81 |
  81 |  0.04288   111.76 |
  82 |  0.04281   111.59 |
  83 |   0.0428   111.55 |
  84 |  0.04283   111.63 |
  85 |  0.04276   111.46 |
  86 |  0.04272   111.34 |
  87 |   0.0427   111.29 |
  88 |  0.04265   111.17 |
  89 |  0.04266   111.18 |
  90 |  0.04261   111.06 |
  91 |  0.04261   111.06 |
  92 |  0.04259   111.00 |
  93 |  0.04258   110.98 |
  94 |  0.04257   110.94 |
  95 |  0.04256   110.92 |
  96 |  0.04254   110.86 |
  97 |  0.04248   110.73 |
  98 |  0.04246   110.67 |
  99 |  0.04244   110.60 |
 100 |  0.04242   110.56 |
[1] "Random Forest variable coefficients"
                      %IncMSE IncNodePurity
graph5           9.619166e-04    0.56093227
graph6           3.414886e-03    0.76798806
graph7           3.354521e-03    0.73518012
graph8           5.065507e-04    0.28707203
graph9           7.985182e-03    0.73844934
graph10          3.893756e-03    1.07732986
graph11          5.951391e-03    1.06901953
graph12          4.593340e-03    1.20925093
graph13          6.355453e-03    0.81775593
graph14          2.800604e-03    0.86560570
graph15          9.912209e-03    1.15919371
graph16          6.480098e-03    0.99825898
graph17          3.986319e-03    1.10925544
graph18          2.738882e-03    0.80022405
graph19          2.547230e-03    1.04979407
graph20          2.329443e-03    1.05599962
graph21          3.912547e-03    1.08931199
graph22          3.597224e-03    0.89535900
graph23          2.441319e-03    0.87036760
graph24          2.101446e-03    0.53440701
graph25          2.748310e-03    0.97102366
graph26          2.812119e-03    0.91588803
graph27          3.002810e-03    0.65669838
graph28          3.898585e-04    0.25502409
graph29          4.158155e-04    0.47590405
orbit0           7.946497e-04    0.40251319
orbit1           2.497527e-03    0.75849067
orbit2           3.835619e-03    0.83460064
orbit3           1.484111e-03    0.50118451
orbit4           3.520035e-03    0.91765979
orbit5           5.786982e-03    0.82436703
orbit6           4.086697e-03    0.86597680
orbit7           8.716366e-03    1.18743117
orbit8           3.161990e-03    0.92607324
orbit9           4.246913e-03    0.97867406
orbit10          3.820173e-03    0.58185648
orbit11          4.461615e-03    0.79790905
orbit12          3.176529e-03    0.58514877
orbit13          1.749190e-03    0.37924158
orbit14          4.618874e-04    0.26945503
orbit15          4.367387e-03    0.85137294
orbit16          5.386983e-03    1.10900744
orbit17          7.876848e-03    0.87962437
orbit18          5.287871e-03    2.37698874
orbit19          2.114740e-03    0.61551864
orbit20          6.606291e-03    1.06193303
orbit21          4.050206e-03    1.00844242
orbit22          3.597653e-03    0.71386555
orbit23          1.115566e-02    1.25738046
orbit24          5.537156e-03    1.39732982
orbit25          5.363606e-03    1.34440059
orbit26          5.657831e-03    1.25709098
orbit27          5.599790e-03    1.16122095
orbit28          8.528598e-03    1.20665757
orbit29          4.311321e-03    0.91668567
orbit30          4.694004e-03    1.38254562
orbit31          3.767130e-03    0.57545692
orbit32          5.712398e-03    0.73174694
orbit33          4.299158e-03    1.55874792
orbit34          1.037895e-02    1.31207787
orbit35          4.670156e-03    0.79768966
orbit36          4.770659e-03    1.47603793
orbit37          4.904455e-03    0.81370126
orbit38          3.258903e-03    1.08851745
orbit39          5.115780e-03    1.06479567
orbit40          3.042467e-03    0.76695459
orbit41          2.521096e-03    0.76879599
orbit42          3.237213e-03    0.75506969
orbit43          2.136240e-03    0.51736236
orbit44          3.876432e-03    0.91694634
orbit45          4.022786e-03    1.02506394
orbit46          4.490066e-03    0.98983138
orbit47          5.504589e-03    0.88343824
orbit48          4.161758e-03    0.78362797
orbit49          2.743432e-03    0.85423729
orbit50          1.924423e-03    1.09115800
orbit51          6.144135e-03    1.62893472
orbit52          6.302697e-03    1.21130345
orbit53          5.301747e-03    1.03250928
orbit54          1.668149e-03    0.86859506
orbit55          1.526763e-03    0.55657738
orbit56          4.125247e-03    1.33001698
orbit57          2.270570e-03    0.40759547
orbit58          2.598053e-03    0.67487179
orbit59          3.395870e-03    0.67282983
orbit60          1.744274e-03    0.39972396
orbit61          3.076489e-03    0.45093053
orbit62          3.462223e-03    1.20771883
orbit63          4.526647e-03    0.94475820
orbit64          2.646989e-03    0.61345621
orbit65          4.610728e-03    1.12761676
orbit66          1.544963e-03    0.44268187
orbit67          9.939751e-04    0.37491055
orbit68          2.326953e-03    0.49707505
orbit69          1.028819e-03    0.39237788
orbit70          1.182722e-03    0.34598772
orbit71          6.724915e-04    0.30079407
orbit72          2.867008e-04    0.53328834
AP               2.011599e-04    0.12483640
bet              4.155243e-03    2.78333888
ecc              2.199900e-03    0.33656923
eccrad           1.025911e-03    0.34533925
close            3.298562e-03    0.72293049
constraint       8.478468e-03    1.73568882
coreness         1.324854e-03    0.49192050
knn              3.581482e-03    1.38314757
hubscore         1.927669e-03    0.67512978
pagerank         3.931047e-03    2.61865416
trans            2.446679e-03    1.04582472
evcent           4.161668e-03    0.76262111
first            3.553908e-03    0.41912735
upto_second      3.965233e-03    0.94680308
upto_third       3.577175e-03    0.87511299
upto_fourth      7.542990e-03    0.62878514
upto_fifth       4.404117e-03    1.19659831
upto_sixth       3.164227e-03    0.90570887
second           4.371849e-03    0.89870041
third            1.419352e-02    2.33172380
fourth           3.771106e-03    0.86689550
fifth            7.091974e-03    0.84137617
sixth            3.114303e-03    0.93966838
ratio1           6.111666e-03    1.80631150
ratio2           7.538731e-03    1.44820105
ratio3           8.475193e-03    1.25627476
ratio4           4.583130e-03    1.20429086
ratio5           1.822162e-03    3.45086110
ratio6           5.345675e-03    1.07469439
selfinter        1.497369e-04    0.23467586
walktrap_vertex  1.346726e-03    2.32669207
bigcom1          1.302767e-05    0.08055811
bigcom2          0.000000e+00    0.00000000
bigcom3          2.574422e-05    0.19248556
bigcom4          1.659452e-03    0.42272354
bigcom6          0.000000e+00    0.00000000
bigcom8          6.404387e-05    0.14739031
bigcom9         -3.321160e-05    0.06490875
bigcom11         7.511551e-06    0.12680710
bigcom13         0.000000e+00    0.00000000
bigcom15         1.589274e-05    0.34125394
bigcom16         0.000000e+00    0.00000000
bigcom21         7.220808e-05    0.38633157
bigcom22         5.077231e-05    0.13727307
bigcom24         0.000000e+00    0.00000000
bigcom26        -1.678169e-05    0.26516502
bigcom28         3.423529e-05    0.30545334
bigcom30        -8.183329e-05    0.34376202
bigcom31         0.000000e+00    0.00000000
bigcom32        -4.522126e-05    0.24050820
bigcom33         0.000000e+00    0.00000000
bigcom34         0.000000e+00    0.75000530
bigcom36         0.000000e+00    0.00000000
bigcom37        -2.983080e-05    0.25555360
bigcom38         0.000000e+00    0.00000000
bigcom39        -5.024412e-05    0.25150649
bigcom40         2.634176e-05    0.12058738
bigcom43         1.776034e-05    0.46592261
bigcom44         8.329054e-05    0.02580558
bigcom46         0.000000e+00    0.00000000
bigcom47         0.000000e+00    0.00000000
bigcom49         0.000000e+00    0.00000000
bigcom50         0.000000e+00    0.00000000
bigcom51         0.000000e+00    0.00000000
bigcom52         0.000000e+00    0.00000000
bigcom54         0.000000e+00    0.00000000
bigcom56         0.000000e+00    0.00000000
bigcom62         0.000000e+00    0.00000000
bigcom66         0.000000e+00    0.00000000
bigcom68         0.000000e+00    0.00000000
bigcom69         0.000000e+00    0.00000000
bigcom71         0.000000e+00    0.00000000
bigcom72         0.000000e+00    0.00000000
bigcom73         0.000000e+00    0.00000000
bigcom74         0.000000e+00    0.00000000
bigcom75         0.000000e+00    0.00000000
bigcom76         0.000000e+00    0.00000000
bigcom77         0.000000e+00    0.00000000
bigcom79         0.000000e+00    0.00000000
bigcom80         0.000000e+00    0.00000000
bigcom82         0.000000e+00    0.00000000
bigcom83         0.000000e+00    0.00000000
bigcom84         0.000000e+00    0.00000000
bigcom85         0.000000e+00    0.00000000
bigcom87         0.000000e+00    0.00000000
bigcom89         0.000000e+00    0.00000000
bigcom91         0.000000e+00    0.00000000
bigcom92         0.000000e+00    0.00000000
bigcom93         0.000000e+00    0.00000000
bigcom96         0.000000e+00    0.00000000
bigcom97        -2.647364e-05    1.00255376
bigcom98         0.000000e+00    0.00000000
bigcom99         0.000000e+00    0.00000000
bigcom101       -3.238073e-05    0.18975858
bigcom104        0.000000e+00    0.00000000
bigcom106        0.000000e+00    0.00000000
bigcom109        0.000000e+00    0.00000000
bigcom113        0.000000e+00    0.00000000
bigcom116       -1.455662e-05    0.27463949
bigcom120        0.000000e+00    0.00000000
bigcom123        0.000000e+00    0.00000000
bigcom126        0.000000e+00    0.00000000
bigcom127        0.000000e+00    0.00000000
bigcom137        0.000000e+00    0.00000000
bigcom139        0.000000e+00    0.00000000
bigcom140        0.000000e+00    0.00000000
bigcom143        0.000000e+00    0.00000000
bigcom145        0.000000e+00    0.00000000
bigcom146        0.000000e+00    0.00000000
bigcom147        0.000000e+00    0.00000000
bigcom149        0.000000e+00    0.00000000
bigcom153        1.493262e-05    0.29953615
bigcom154        0.000000e+00    0.00000000
bigcom156        0.000000e+00    0.00000000
bigcom157        0.000000e+00    0.00000000
bigcom158        0.000000e+00    0.00000000
bigcom160        0.000000e+00    0.00000000
bigcom161        0.000000e+00    0.00000000
bigcom162        0.000000e+00    0.92751382
bigcom164        0.000000e+00    0.00000000
bigcom166        0.000000e+00    0.00000000
bigcom167        0.000000e+00    0.00000000
bigcom171        0.000000e+00    0.00000000
bigcom173        0.000000e+00    0.00000000
bigcom175       -2.366574e-05    0.41744083
bigcom176        0.000000e+00    0.00000000
bigcom177        0.000000e+00    0.00000000
bigcom178        0.000000e+00    0.00000000
bigcom180        0.000000e+00    0.00000000
bigcom181        0.000000e+00    0.00000000
bigcom184        0.000000e+00    0.00000000
bigcom186        0.000000e+00    0.00000000
bigcom187        0.000000e+00    0.00000000
bigcom189        0.000000e+00    0.00000000
bigcom194        0.000000e+00    0.00000000
bigcom195        0.000000e+00    0.00000000
bigcom196       -2.374276e-05    0.57165100
bigcom204        0.000000e+00    0.00000000
bigcom205        0.000000e+00    0.00000000
bigcom212        0.000000e+00    0.00000000
bigcom214        0.000000e+00    0.00000000
bigcom222        0.000000e+00    0.00000000
bigcom223        0.000000e+00    0.00000000
bigcom226        0.000000e+00    0.00000000
bigcom227        0.000000e+00    0.00000000
bigcom229        0.000000e+00    0.00000000
bigcom233        0.000000e+00    0.00000000
bigcom236        0.000000e+00    0.00000000
bigcom237        0.000000e+00    0.00000000
bigcom246       -7.390409e-05    0.44657829
bigcom248        0.000000e+00    0.00000000
bigcom249        0.000000e+00    0.00000000
bigcom250       -3.702804e-06    0.38677111
bigcom254        0.000000e+00    0.00000000
bigcom266        0.000000e+00    0.00000000
bigcom269        0.000000e+00    0.00000000
bigcom272        0.000000e+00    0.00000000
bigcom274        0.000000e+00    0.00000000
bigcom281        0.000000e+00    0.00875000
bigcom291        0.000000e+00    0.00000000
bigcom292        0.000000e+00    0.00000000
bigcom295       -3.998390e-05    0.41303478
bigcom299        0.000000e+00    0.00000000
bigcom301        0.000000e+00    0.00000000
bigcom306        0.000000e+00    0.00000000
bigcom309        0.000000e+00    0.00000000
bigcom314        0.000000e+00    0.00000000
bigcom321        0.000000e+00    0.00000000
bigcom341        0.000000e+00    0.00000000
bigcom350        0.000000e+00    0.00000000
bigcom353        0.000000e+00    0.00000000
bigcom359        0.000000e+00    0.00000000
bigcom363        0.000000e+00    0.00000000
bigcom365        0.000000e+00    0.00000000
bigcom385        0.000000e+00    0.00000000
bigcom386        0.000000e+00    0.00000000
bigcom408        0.000000e+00    0.00000000
bigcom412        0.000000e+00    0.00000000
bigcom480        0.000000e+00    0.00000000
spin_vertex      8.997194e-04    1.85400053
membership_s1    2.687055e-05    0.07374909
membership_s3    0.000000e+00    0.00000000
membership_s4    2.467331e-04    0.18337376
membership_s5    2.601713e-04    0.22012862
membership_s6    1.422468e-05    0.15221280
membership_s7    1.894382e-04    0.38996614
membership_s8    2.588494e-06    0.21591642
membership_s9    0.000000e+00    0.00000000
membership_s11   0.000000e+00    0.00000000
membership_s12   0.000000e+00    0.00000000
membership_s14   0.000000e+00    0.00000000
membership_s15  -2.836957e-06    0.01010410
membership_s16   0.000000e+00    0.00000000
membership_s17   0.000000e+00    0.00000000
membership_s18   3.461994e-05    0.24605309
membership_s20   0.000000e+00    0.00000000
membership_s21   0.000000e+00    0.00000000
membership_s22   0.000000e+00    0.00000000
membership_s24  -6.541562e-06    0.06055089
membership_s25   0.000000e+00    0.00000000
membership_s26   0.000000e+00    0.00000000
membership_s27   6.424274e-05    0.24553575
membership_s28  -1.323613e-05    0.14816307
membership_s30   3.518622e-05    0.18909432
membership_s31   5.889563e-06    0.06544182
membership_s32   7.960510e-05    0.23656891
membership_s33   0.000000e+00    0.00000000
membership_s36   5.001272e-04    0.31784125
membership_s37  -6.618419e-05    0.29042261
V1               2.955322e-03    2.43363045
V2               3.468192e-03    3.01249845
pdi              2.140214e-04    0.42854837
adhesion         1.377354e-02    1.55152208
cohesion         1.459104e-02    2.17118745
inner            5.015275e-03    2.67345496
outer            1.034465e-03    2.39900004
ioratio          6.863350e-03    2.42768044
comsize          3.018608e-03    2.73598423
[1] "Dataset: med_C Model GLM, run: 7 of 10 2015-06-18 12:20:29"
[1] "glmnet variable coefficients"
                         [,1]          [,2]
(Intercept)     -3.178959e+00 -3.233098e+00
graph0          -6.838213e-40 -3.715178e-05
graph1           1.946984e-43  1.608587e-08
graph2          -1.372093e-40 -7.044317e-06
graph3          -3.624174e-44 -1.848137e-09
graph4           2.984655e-45  1.672999e-10
graph5          -5.377601e-42 -2.818870e-07
graph6           3.027036e-44  2.942636e-09
graph7          -3.720783e-42 -1.712876e-07
graph8          -2.639997e-41 -1.138246e-06
graph9          -6.995673e-46 -3.600098e-11
graph10          3.169097e-47  1.879530e-12
graph11          4.687149e-48  2.613963e-13
graph12          7.581076e-46  5.220324e-11
graph13         -8.845501e-45 -4.511393e-10
graph14          4.414788e-46  2.520290e-11
graph15         -3.374951e-43 -1.766720e-08
graph16         -1.826437e-45 -7.760767e-11
graph17          1.155847e-44  6.992021e-10
graph18         -1.286684e-43 -6.434585e-09
graph19         -3.254177e-44 -1.565240e-09
graph20         -3.352428e-43 -1.845562e-08
graph21         -1.435147e-43 -6.843498e-09
graph22          2.843912e-43  1.781018e-08
graph23         -8.645653e-44 -3.425724e-09
graph24         -3.900968e-43 -2.001291e-08
graph25         -2.309575e-42 -1.205844e-07
graph26         -1.420071e-42 -7.215106e-08
graph27         -1.345274e-41 -7.140153e-07
graph28         -1.161529e-41 -6.129570e-07
graph29          4.194867e-41  2.606113e-06
orbit0          -6.838213e-40 -3.714942e-05
orbit1           6.719350e-43  4.265566e-08
orbit2          -5.197183e-41 -2.841124e-06
orbit3          -1.372093e-40 -7.043013e-06
orbit4          -4.706929e-44 -2.367409e-09
orbit5          -1.100804e-43 -5.720262e-09
orbit6           2.990717e-45  1.676265e-10
orbit7          -6.535068e-42 -3.578129e-07
orbit8          -5.377601e-42 -2.818319e-07
orbit9           6.123791e-43  3.733483e-08
orbit10         -9.271510e-44 -3.443813e-09
orbit11         -1.408417e-41 -7.366660e-07
orbit12         -1.326206e-42 -3.080078e-08
orbit13         -6.741889e-41 -3.641749e-06
orbit14         -2.639997e-41 -1.137438e-06
orbit15         -1.087100e-45 -5.500409e-11
orbit16         -5.609111e-45 -3.004683e-10
orbit17         -8.737297e-46 -4.056314e-11
orbit18         -8.996295e-46 -4.951009e-11
orbit19          1.042617e-46  5.920705e-12
orbit20          1.138710e-46  6.691895e-12
orbit21         -1.841925e-44 -9.867081e-10
orbit22          4.687211e-48  2.613831e-13
orbit23         -1.084624e-42 -5.934786e-08
orbit24         -3.726662e-46 -6.526565e-12
orbit25          4.429459e-45  2.669356e-10
orbit26         -1.504001e-45  8.928077e-11
orbit27         -3.211602e-44 -1.644746e-09
orbit28         -3.340333e-44 -1.620459e-09
orbit29         -1.766852e-44 -9.217693e-10
orbit30          5.425348e-44  3.801815e-09
orbit31          9.313358e-46  5.247583e-11
orbit32          6.052651e-46  3.516133e-11
orbit33         -1.724868e-42 -8.974905e-08
orbit34         -3.374951e-43 -1.766170e-08
orbit35          2.054901e-44  1.235660e-09
orbit36         -9.713149e-44 -5.179137e-09
orbit37         -3.624996e-45 -1.728750e-10
orbit38         -6.153012e-43 -3.320758e-08
orbit39          5.692402e-44  3.346463e-09
orbit40          1.466876e-44  8.899936e-10
orbit41         -1.183868e-43 -6.058947e-09
orbit42         -5.852435e-42 -3.108163e-07
orbit43         -1.291719e-43 -6.460546e-09
orbit44         -1.115082e-41 -4.896991e-07
orbit45          4.127308e-44  2.942401e-09
orbit46         -1.661296e-43 -8.781878e-09
orbit47         -2.192824e-43 -7.707595e-09
orbit48         -1.132107e-43 -5.524696e-09
orbit49         -3.496968e-43 -1.926855e-08
orbit50         -4.887408e-42 -2.634250e-07
orbit51         -2.612452e-43 -1.241950e-08
orbit52         -4.444841e-43 -2.216943e-08
orbit53         -4.542142e-43 -1.700523e-08
orbit54          3.074031e-43  1.911364e-08
orbit55         -5.535085e-41 -3.062770e-06
orbit56          7.824236e-43  4.752308e-08
orbit57         -3.332145e-43 -1.722352e-08
orbit58         -6.446457e-43  2.006744e-08
orbit59         -4.681998e-43 -2.392319e-08
orbit60         -1.764066e-42 -9.102549e-08
orbit61         -2.811149e-41 -1.480138e-06
orbit62         -3.193119e-42 -1.593490e-07
orbit63          1.464377e-43  4.696576e-08
orbit64         -1.035095e-41 -5.658873e-07
orbit65         -7.247460e-43 -2.293994e-08
orbit66         -3.683534e-42 -1.953907e-07
orbit67         -1.654792e-41 -8.625006e-07
orbit68         -1.316609e-41 -6.952245e-07
orbit69         -2.771082e-40 -1.525581e-05
orbit70         -1.176287e-41 -6.066466e-07
orbit71         -4.359428e-41 -2.362955e-06
orbit72          4.194867e-41  2.607158e-06
AP              -1.349172e-38 -7.654048e-04
bet             -3.038931e-43 -1.692727e-08
ecc              3.822087e-39  2.211102e-04
eccrad           2.293252e-38  1.326635e-03
close            3.211867e-39  3.834672e-04
constraint       6.054809e-38  3.236456e-03
coreness        -5.249268e-40 -2.690042e-05
knn              3.263280e-41  1.817953e-06
hubscore        -1.856920e-38 -4.170147e-04
pagerank        -6.409466e-37 -3.654620e-02
trans            2.911888e-38  1.664257e-03
evcent          -2.029840e-38 -5.193459e-04
first           -6.838213e-40 -3.713945e-05
upto_second      1.414196e-42  8.308154e-08
upto_third      -2.882521e-43 -1.408981e-08
upto_fourth      1.478667e-42  9.110398e-08
upto_fifth       1.956191e-41  1.186120e-06
upto_sixth       1.516042e-41  1.664755e-06
second           1.463827e-42  8.580928e-08
third           -1.088334e-42 -5.832408e-08
fourth           5.193114e-43  2.661800e-08
fifth           -1.586771e-42 -9.788199e-08
sixth           -2.327516e-41 -1.402510e-06
ratio1           3.400733e-41  1.876168e-06
ratio2           5.503710e-41  2.920632e-06
ratio3          -1.026741e-39 -6.075876e-05
ratio4          -2.685692e-38 -1.571069e-03
ratio5          -1.319559e-37 -7.235370e-03
ratio6           1.771860e-41  1.064373e-07
selfinter        2.541482e-39  1.508529e-04
walktrap_vertex  2.765361e-38  1.578162e-03
bigcom1         -1.397098e-38 -7.953380e-04
bigcom2         -4.040404e-38 -2.311313e-03
bigcom3         -9.867556e-39 -5.630175e-04
bigcom4          1.839847e-38  1.047811e-03
bigcom6         -4.041283e-38 -2.314967e-03
bigcom8          8.880294e-40  5.684609e-05
bigcom9          5.571368e-39  3.178293e-04
bigcom11         3.187807e-38  1.820019e-03
bigcom13        -4.048325e-38 -2.314171e-03
bigcom15         1.283157e-37  7.318845e-03
bigcom16        -4.043041e-38 -2.312034e-03
bigcom21         1.919049e-38  1.085208e-03
bigcom22         1.422491e-38  8.149769e-04
bigcom24        -4.040404e-38 -2.307395e-03
bigcom26        -2.260639e-38 -1.294876e-03
bigcom28         9.822843e-39  5.689909e-04
bigcom30         1.933433e-38  1.100477e-03
bigcom31        -4.039526e-38 -2.313474e-03
bigcom32         1.281482e-37  7.317182e-03
bigcom33        -4.038648e-38 -2.314825e-03
bigcom34         9.699427e-37  5.539274e-02
bigcom36        -4.039526e-38 -2.313617e-03
bigcom37         4.648835e-37  2.646492e-02
bigcom38        -4.039526e-38 -2.299150e-03
bigcom39         1.284729e-38  7.335052e-04
bigcom40        -1.312478e-38 -7.453379e-04
bigcom43         1.281482e-37  7.314610e-03
bigcom44         5.652792e-39  3.335216e-04
bigcom46        -4.045681e-38 -2.317662e-03
bigcom47        -4.042162e-38 -2.304226e-03
bigcom49        -4.042162e-38 -2.312571e-03
bigcom50        -4.038648e-38 -2.292273e-03
bigcom51        -4.038648e-38 -2.315227e-03
bigcom52        -4.039526e-38 -2.313345e-03
bigcom54        -4.037771e-38 -2.308187e-03
bigcom56        -4.048325e-38 -2.312663e-03
bigcom62        -4.038648e-38 -2.312448e-03
bigcom66        -4.037771e-38 -2.294365e-03
bigcom68        -4.038648e-38 -2.310638e-03
bigcom69        -4.042162e-38 -2.311992e-03
bigcom71        -4.037771e-38 -2.310986e-03
bigcom72        -4.037771e-38 -2.298627e-03
bigcom73        -4.050972e-38 -2.316726e-03
bigcom74        -4.044801e-38 -2.313869e-03
bigcom75        -4.039526e-38 -2.311893e-03
bigcom76        -4.041283e-38 -2.309874e-03
bigcom77        -4.043041e-38 -2.313689e-03
bigcom79        -4.038648e-38 -2.315597e-03
bigcom80        -4.041283e-38 -2.309560e-03
bigcom82        -4.038648e-38 -2.324167e-03
bigcom83        -4.038648e-38 -2.315099e-03
bigcom84        -4.042162e-38 -2.317552e-03
bigcom85        -4.038648e-38 -2.312528e-03
bigcom87        -4.042162e-38 -2.308763e-03
bigcom89         0.000000e+00  0.000000e+00
bigcom91        -4.043920e-38 -2.317039e-03
bigcom92        -4.052738e-38 -2.311433e-03
bigcom93        -4.037771e-38 -2.316407e-03
bigcom96        -4.039526e-38 -2.313187e-03
bigcom97         2.967181e-37  1.694682e-02
bigcom98        -4.037771e-38 -2.319388e-03
bigcom99         0.000000e+00  0.000000e+00
bigcom101        4.392062e-38  2.500222e-03
bigcom104       -4.038648e-38 -2.314234e-03
bigcom106       -4.038648e-38 -2.306307e-03
bigcom109       -4.038648e-38 -2.316009e-03
bigcom113       -4.038648e-38 -2.301466e-03
bigcom116        2.292169e-38  1.306754e-03
bigcom120       -4.038648e-38 -2.308274e-03
bigcom123       -4.037771e-38 -2.319527e-03
bigcom126       -4.038648e-38 -2.306562e-03
bigcom127       -4.039526e-38 -2.309207e-03
bigcom137       -4.042162e-38 -2.312560e-03
bigcom139       -4.039526e-38 -2.313154e-03
bigcom140       -4.039526e-38 -2.317816e-03
bigcom143        0.000000e+00  0.000000e+00
bigcom145       -4.039526e-38 -2.317635e-03
bigcom146       -4.039526e-38 -2.312954e-03
bigcom147       -4.048325e-38 -2.306512e-03
bigcom149       -4.040404e-38 -2.320874e-03
bigcom153        1.040895e-37  5.942683e-03
bigcom154       -4.037771e-38 -2.308250e-03
bigcom156       -4.041283e-38 -2.312425e-03
bigcom157       -4.046562e-38 -2.312273e-03
bigcom158       -4.038648e-38 -2.306740e-03
bigcom160       -4.037771e-38 -2.307018e-03
bigcom161       -4.039526e-38 -2.317738e-03
bigcom162        9.699427e-37  5.538841e-02
bigcom164       -4.037771e-38 -2.312218e-03
bigcom166       -4.041283e-38 -2.303941e-03
bigcom167       -4.046562e-38 -2.310865e-03
bigcom171       -4.044801e-38 -2.313936e-03
bigcom173       -4.037771e-38 -2.306876e-03
bigcom175        4.648835e-37  2.650406e-02
bigcom176       -4.037771e-38 -2.306370e-03
bigcom177       -4.038648e-38 -2.301707e-03
bigcom178       -4.038648e-38 -2.310805e-03
bigcom180       -4.038648e-38 -2.323210e-03
bigcom181       -4.045681e-38 -2.308344e-03
bigcom184       -4.037771e-38 -2.303990e-03
bigcom186       -4.038648e-38 -2.318701e-03
bigcom187       -4.038648e-38 -2.314183e-03
bigcom189       -4.042162e-38 -2.305636e-03
bigcom194       -4.038648e-38 -2.307445e-03
bigcom195       -4.037771e-38 -2.317046e-03
bigcom196        2.965246e-37  1.692431e-02
bigcom204        0.000000e+00  0.000000e+00
bigcom205       -4.038648e-38 -2.310495e-03
bigcom212       -4.038648e-38 -2.314880e-03
bigcom214       -4.037771e-38 -2.310273e-03
bigcom222       -4.038648e-38 -2.314526e-03
bigcom223       -4.042162e-38 -2.313631e-03
bigcom226       -4.038648e-38 -2.316900e-03
bigcom227       -4.039526e-38 -2.308595e-03
bigcom229       -4.037771e-38 -2.308937e-03
bigcom233       -4.039526e-38 -2.314810e-03
bigcom236        0.000000e+00  0.000000e+00
bigcom237       -4.040404e-38 -2.314235e-03
bigcom246        1.040895e-37  5.937117e-03
bigcom248       -4.043920e-38 -2.310622e-03
bigcom249       -4.040404e-38 -2.312178e-03
bigcom250        3.743685e-38  2.135917e-03
bigcom254       -4.038648e-38 -2.316053e-03
bigcom266       -4.039526e-38 -2.318869e-03
bigcom269        0.000000e+00  0.000000e+00
bigcom272       -4.037771e-38 -2.303190e-03
bigcom274       -4.058934e-38 -2.325239e-03
bigcom281       -4.041283e-38 -2.304979e-03
bigcom291       -4.041283e-38 -2.314717e-03
bigcom292       -4.038648e-38 -2.313669e-03
bigcom295        1.618270e-37  9.235948e-03
bigcom299       -4.038648e-38 -2.314083e-03
bigcom301       -4.042162e-38 -2.315790e-03
bigcom306       -4.037771e-38 -2.312219e-03
bigcom309        0.000000e+00  0.000000e+00
bigcom314       -4.040404e-38 -2.311928e-03
bigcom321        0.000000e+00  0.000000e+00
bigcom341       -4.038648e-38 -2.316517e-03
bigcom350       -4.039526e-38 -2.317413e-03
bigcom353       -4.037771e-38 -2.316659e-03
bigcom359       -4.038648e-38 -2.314432e-03
bigcom363       -4.037771e-38 -2.305834e-03
bigcom365       -4.039526e-38 -2.305271e-03
bigcom385       -4.038648e-38 -2.316330e-03
bigcom386       -4.038648e-38 -2.310599e-03
bigcom408       -4.038648e-38 -2.301172e-03
bigcom412       -4.037771e-38 -2.300740e-03
bigcom480       -4.037771e-38 -2.299727e-03
spin_vertex      3.274576e-39  1.956373e-04
membership_s1   -1.188930e-38 -6.817616e-04
membership_s3   -4.037771e-38 -2.291379e-03
membership_s4   -9.074378e-39 -5.140029e-04
membership_s5    9.007495e-39  5.155454e-04
membership_s6   -5.051886e-39 -2.991814e-04
membership_s7    9.161811e-39  5.236773e-04
membership_s8    4.648835e-37  2.646438e-02
membership_s9   -4.037771e-38 -2.292115e-03
membership_s11  -4.038648e-38 -2.315408e-03
membership_s12  -4.041283e-38 -2.313940e-03
membership_s14  -4.040404e-38 -2.317738e-03
membership_s15  -2.118317e-38 -1.214766e-03
membership_s16  -4.039526e-38 -2.309165e-03
membership_s17  -4.037771e-38 -2.308309e-03
membership_s18   8.984291e-39  5.115325e-04
membership_s20  -4.037771e-38 -2.298437e-03
membership_s21  -4.068708e-38 -2.329884e-03
membership_s22  -4.047443e-38 -2.312512e-03
membership_s24   3.187807e-38  1.811801e-03
membership_s25  -4.049207e-38 -2.315671e-03
membership_s26   0.000000e+00  0.000000e+00
membership_s27   6.284892e-39  3.552308e-04
membership_s28   2.965246e-37  1.688340e-02
membership_s30   7.059110e-40  4.071579e-05
membership_s31  -1.805646e-38 -1.034988e-03
membership_s32   1.672884e-38  9.518375e-04
membership_s33  -4.037771e-38 -2.303996e-03
membership_s36   4.531823e-39  2.641087e-04
membership_s37   8.634379e-38  4.920195e-03
V1              -2.890956e-38 -1.592417e-03
V2               1.023289e-38  6.019156e-04
pdi             -5.784800e-35 -3.280041e+00
adhesion        -4.978125e-42 -2.816354e-07
cohesion         9.892122e-42  5.595898e-07
inner            1.560452e-42  8.844360e-08
outer            3.392147e-42  1.923247e-07
ioratio         -7.000631e-38 -3.964981e-03
comsize         -1.910231e-42 -1.117904e-07
[1] "Dataset: med_C Model GBM, run: 8 of 10 2015-06-18 12:20:30"
Iter   TrainDeviance   ValidDeviance   StepSize   Improve
     1        0.3333            -nan     0.0100   -0.0001
     2        0.3320            -nan     0.0100    0.0000
     3        0.3311            -nan     0.0100   -0.0001
     4        0.3301            -nan     0.0100    0.0000
     5        0.3286            -nan     0.0100   -0.0000
     6        0.3272            -nan     0.0100   -0.0001
     7        0.3259            -nan     0.0100    0.0000
     8        0.3245            -nan     0.0100   -0.0001
     9        0.3234            -nan     0.0100    0.0000
    10        0.3219            -nan     0.0100   -0.0000
    20        0.3110            -nan     0.0100   -0.0001
    40        0.2915            -nan     0.0100   -0.0001
    60        0.2755            -nan     0.0100    0.0000
    80        0.2616            -nan     0.0100    0.0000
   100        0.2487            -nan     0.0100    0.0000
   120        0.2378            -nan     0.0100   -0.0000
   140        0.2281            -nan     0.0100   -0.0000
   160        0.2188            -nan     0.0100   -0.0000
   180        0.2104            -nan     0.0100   -0.0000
   200        0.2023            -nan     0.0100    0.0000
   220        0.1951            -nan     0.0100   -0.0000
   240        0.1877            -nan     0.0100   -0.0000
   260        0.1811            -nan     0.0100   -0.0000
   265        0.1796            -nan     0.0100   -0.0000

[1] "GBM variable coefficients"
                            var     rel.inf
ratio5                   ratio5 3.287741049
bet                         bet 2.941000244
outer                     outer 2.527574926
V2                           V2 2.315532846
inner                     inner 2.246743531
orbit18                 orbit18 1.986208845
ioratio                 ioratio 1.773010678
constraint           constraint 1.739590763
comsize                 comsize 1.643426379
V1                           V1 1.633569718
pagerank               pagerank 1.626349944
orbit26                 orbit26 1.591037455
spin_vertex         spin_vertex 1.509299037
walktrap_vertex walktrap_vertex 1.287472577
orbit30                 orbit30 1.240308598
graph15                 graph15 1.207998608
graph22                 graph22 1.183544260
orbit63                 orbit63 1.170849617
third                     third 1.159294593
ratio2                   ratio2 1.141326400
cohesion               cohesion 1.107899161
orbit38                 orbit38 1.090483300
orbit62                 orbit62 1.074376298
orbit51                 orbit51 1.036291727
orbit36                 orbit36 1.021933105
graph16                 graph16 0.989702005
orbit39                 orbit39 0.966883620
orbit50                 orbit50 0.965284166
trans                     trans 0.950075990
orbit33                 orbit33 0.942828438
orbit7                   orbit7 0.942066249
orbit23                 orbit23 0.939476273
orbit29                 orbit29 0.914218884
graph21                 graph21 0.904676198
graph23                 graph23 0.890581975
orbit40                 orbit40 0.884392304
orbit53                 orbit53 0.859314281
graph10                 graph10 0.849588727
graph11                 graph11 0.846076945
upto_fifth           upto_fifth 0.843445042
ratio4                   ratio4 0.842322551
ratio6                   ratio6 0.839167612
graph20                 graph20 0.811558714
orbit2                   orbit2 0.792953309
orbit16                 orbit16 0.768893886
orbit17                 orbit17 0.763498736
orbit52                 orbit52 0.757536291
graph3                   graph3 0.751352640
orbit21                 orbit21 0.731355169
graph6                   graph6 0.719391317
adhesion               adhesion 0.701957065
orbit56                 orbit56 0.693945237
orbit37                 orbit37 0.693860962
orbit10                 orbit10 0.692371075
graph1                   graph1 0.685184351
graph14                 graph14 0.675727893
orbit47                 orbit47 0.659519693
graph18                 graph18 0.657844954
orbit45                 orbit45 0.653979638
graph26                 graph26 0.652172429
graph19                 graph19 0.649185115
graph5                   graph5 0.635172868
orbit65                 orbit65 0.617857671
orbit61                 orbit61 0.611440359
orbit28                 orbit28 0.601343341
orbit32                 orbit32 0.595917988
bigcom4                 bigcom4 0.591136653
orbit11                 orbit11 0.589195653
orbit41                 orbit41 0.585648053
orbit42                 orbit42 0.572639445
orbit35                 orbit35 0.568094595
orbit48                 orbit48 0.566759536
graph25                 graph25 0.563689687
orbit24                 orbit24 0.552759183
graph7                   graph7 0.550275709
orbit46                 orbit46 0.538766777
coreness               coreness 0.531484281
membership_s5     membership_s5 0.525014380
graph12                 graph12 0.522075151
orbit25                 orbit25 0.515884287
orbit57                 orbit57 0.497375331
knn                         knn 0.491430680
graph17                 graph17 0.485630983
graph27                 graph27 0.485338705
orbit66                 orbit66 0.476169925
graph24                 graph24 0.469634794
graph4                   graph4 0.457093476
orbit64                 orbit64 0.438260340
sixth                     sixth 0.434261776
orbit15                 orbit15 0.428168194
orbit9                   orbit9 0.412570009
orbit44                 orbit44 0.412394427
upto_sixth           upto_sixth 0.410594450
graph13                 graph13 0.404335885
upto_third           upto_third 0.403155636
upto_fourth         upto_fourth 0.385550845
orbit49                 orbit49 0.384521364
orbit20                 orbit20 0.383407099
ratio3                   ratio3 0.382893229
membership_s37   membership_s37 0.381690715
orbit12                 orbit12 0.364996174
orbit19                 orbit19 0.362204160
hubscore               hubscore 0.360568834
bigcom97               bigcom97 0.352814153
orbit54                 orbit54 0.338810141
orbit5                   orbit5 0.338539605
ratio1                   ratio1 0.336234734
orbit27                 orbit27 0.325778833
fourth                   fourth 0.322623203
orbit59                 orbit59 0.321869096
orbit4                   orbit4 0.313778042
orbit60                 orbit60 0.301110973
ecc                         ecc 0.299279218
orbit31                 orbit31 0.287425550
graph9                   graph9 0.273169898
graph2                   graph2 0.272819871
membership_s7     membership_s7 0.267038010
bigcom15               bigcom15 0.258875567
orbit55                 orbit55 0.256672970
membership_s32   membership_s32 0.251557363
graph28                 graph28 0.241913785
orbit67                 orbit67 0.240977953
graph8                   graph8 0.231845823
orbit13                 orbit13 0.219250604
orbit69                 orbit69 0.217069189
selfinter             selfinter 0.214397141
graph0                   graph0 0.206579295
evcent                   evcent 0.200364957
orbit68                 orbit68 0.197139408
second                   second 0.187970145
close                     close 0.187949437
orbit58                 orbit58 0.182590603
upto_second         upto_second 0.182467860
bigcom30               bigcom30 0.181911262
orbit70                 orbit70 0.180432391
bigcom21               bigcom21 0.168050450
fifth                     fifth 0.158212529
bigcom28               bigcom28 0.153696258
pdi                         pdi 0.144413299
orbit71                 orbit71 0.140668776
graph29                 graph29 0.136846418
bigcom1                 bigcom1 0.124545575
orbit22                 orbit22 0.121878310
membership_s36   membership_s36 0.097305255
orbit1                   orbit1 0.095838046
bigcom40               bigcom40 0.091254188
bigcom116             bigcom116 0.086984502
AP                           AP 0.067134316
membership_s30   membership_s30 0.060441949
orbit6                   orbit6 0.056713615
membership_s27   membership_s27 0.040702967
membership_s18   membership_s18 0.032685423
orbit43                 orbit43 0.029367187
bigcom8                 bigcom8 0.017143760
bigcom22               bigcom22 0.006859681
bigcom246             bigcom246 0.005344376
orbit0                   orbit0 0.000000000
orbit3                   orbit3 0.000000000
orbit8                   orbit8 0.000000000
orbit14                 orbit14 0.000000000
orbit34                 orbit34 0.000000000
orbit72                 orbit72 0.000000000
eccrad                   eccrad 0.000000000
first                     first 0.000000000
bigcom2                 bigcom2 0.000000000
bigcom3                 bigcom3 0.000000000
bigcom6                 bigcom6 0.000000000
bigcom9                 bigcom9 0.000000000
bigcom11               bigcom11 0.000000000
bigcom13               bigcom13 0.000000000
bigcom16               bigcom16 0.000000000
bigcom24               bigcom24 0.000000000
bigcom26               bigcom26 0.000000000
bigcom31               bigcom31 0.000000000
bigcom32               bigcom32 0.000000000
bigcom33               bigcom33 0.000000000
bigcom34               bigcom34 0.000000000
bigcom36               bigcom36 0.000000000
bigcom37               bigcom37 0.000000000
bigcom38               bigcom38 0.000000000
bigcom39               bigcom39 0.000000000
bigcom43               bigcom43 0.000000000
bigcom44               bigcom44 0.000000000
bigcom46               bigcom46 0.000000000
bigcom47               bigcom47 0.000000000
bigcom49               bigcom49 0.000000000
bigcom50               bigcom50 0.000000000
bigcom51               bigcom51 0.000000000
bigcom52               bigcom52 0.000000000
bigcom54               bigcom54 0.000000000
bigcom56               bigcom56 0.000000000
bigcom62               bigcom62 0.000000000
bigcom66               bigcom66 0.000000000
bigcom68               bigcom68 0.000000000
bigcom69               bigcom69 0.000000000
bigcom71               bigcom71 0.000000000
bigcom72               bigcom72 0.000000000
bigcom73               bigcom73 0.000000000
bigcom74               bigcom74 0.000000000
bigcom75               bigcom75 0.000000000
bigcom76               bigcom76 0.000000000
bigcom77               bigcom77 0.000000000
bigcom79               bigcom79 0.000000000
bigcom80               bigcom80 0.000000000
bigcom82               bigcom82 0.000000000
bigcom83               bigcom83 0.000000000
bigcom84               bigcom84 0.000000000
bigcom85               bigcom85 0.000000000
bigcom87               bigcom87 0.000000000
bigcom89               bigcom89 0.000000000
bigcom91               bigcom91 0.000000000
bigcom92               bigcom92 0.000000000
bigcom93               bigcom93 0.000000000
bigcom96               bigcom96 0.000000000
bigcom98               bigcom98 0.000000000
bigcom99               bigcom99 0.000000000
bigcom101             bigcom101 0.000000000
bigcom104             bigcom104 0.000000000
bigcom106             bigcom106 0.000000000
bigcom109             bigcom109 0.000000000
bigcom113             bigcom113 0.000000000
bigcom120             bigcom120 0.000000000
bigcom123             bigcom123 0.000000000
bigcom126             bigcom126 0.000000000
bigcom127             bigcom127 0.000000000
bigcom137             bigcom137 0.000000000
bigcom139             bigcom139 0.000000000
bigcom140             bigcom140 0.000000000
bigcom143             bigcom143 0.000000000
bigcom145             bigcom145 0.000000000
bigcom146             bigcom146 0.000000000
bigcom147             bigcom147 0.000000000
bigcom149             bigcom149 0.000000000
bigcom153             bigcom153 0.000000000
bigcom154             bigcom154 0.000000000
bigcom156             bigcom156 0.000000000
bigcom157             bigcom157 0.000000000
bigcom158             bigcom158 0.000000000
bigcom160             bigcom160 0.000000000
bigcom161             bigcom161 0.000000000
bigcom162             bigcom162 0.000000000
bigcom164             bigcom164 0.000000000
bigcom166             bigcom166 0.000000000
bigcom167             bigcom167 0.000000000
bigcom171             bigcom171 0.000000000
bigcom173             bigcom173 0.000000000
bigcom175             bigcom175 0.000000000
bigcom176             bigcom176 0.000000000
bigcom177             bigcom177 0.000000000
bigcom178             bigcom178 0.000000000
bigcom180             bigcom180 0.000000000
bigcom181             bigcom181 0.000000000
bigcom184             bigcom184 0.000000000
bigcom186             bigcom186 0.000000000
bigcom187             bigcom187 0.000000000
bigcom189             bigcom189 0.000000000
bigcom194             bigcom194 0.000000000
bigcom195             bigcom195 0.000000000
bigcom196             bigcom196 0.000000000
bigcom204             bigcom204 0.000000000
bigcom205             bigcom205 0.000000000
bigcom212             bigcom212 0.000000000
bigcom214             bigcom214 0.000000000
bigcom222             bigcom222 0.000000000
bigcom223             bigcom223 0.000000000
bigcom226             bigcom226 0.000000000
bigcom227             bigcom227 0.000000000
bigcom229             bigcom229 0.000000000
bigcom233             bigcom233 0.000000000
bigcom236             bigcom236 0.000000000
bigcom237             bigcom237 0.000000000
bigcom248             bigcom248 0.000000000
bigcom249             bigcom249 0.000000000
bigcom250             bigcom250 0.000000000
bigcom254             bigcom254 0.000000000
bigcom266             bigcom266 0.000000000
bigcom269             bigcom269 0.000000000
bigcom272             bigcom272 0.000000000
bigcom274             bigcom274 0.000000000
bigcom281             bigcom281 0.000000000
bigcom291             bigcom291 0.000000000
bigcom292             bigcom292 0.000000000
bigcom295             bigcom295 0.000000000
bigcom299             bigcom299 0.000000000
bigcom301             bigcom301 0.000000000
bigcom306             bigcom306 0.000000000
bigcom309             bigcom309 0.000000000
bigcom314             bigcom314 0.000000000
bigcom321             bigcom321 0.000000000
bigcom341             bigcom341 0.000000000
bigcom350             bigcom350 0.000000000
bigcom353             bigcom353 0.000000000
bigcom359             bigcom359 0.000000000
bigcom363             bigcom363 0.000000000
bigcom365             bigcom365 0.000000000
bigcom385             bigcom385 0.000000000
bigcom386             bigcom386 0.000000000
bigcom408             bigcom408 0.000000000
bigcom412             bigcom412 0.000000000
bigcom480             bigcom480 0.000000000
membership_s1     membership_s1 0.000000000
membership_s3     membership_s3 0.000000000
membership_s4     membership_s4 0.000000000
membership_s6     membership_s6 0.000000000
membership_s8     membership_s8 0.000000000
membership_s9     membership_s9 0.000000000
membership_s11   membership_s11 0.000000000
membership_s12   membership_s12 0.000000000
membership_s14   membership_s14 0.000000000
membership_s15   membership_s15 0.000000000
membership_s16   membership_s16 0.000000000
membership_s17   membership_s17 0.000000000
membership_s20   membership_s20 0.000000000
membership_s21   membership_s21 0.000000000
membership_s22   membership_s22 0.000000000
membership_s24   membership_s24 0.000000000
membership_s25   membership_s25 0.000000000
membership_s26   membership_s26 0.000000000
membership_s28   membership_s28 0.000000000
membership_s31   membership_s31 0.000000000
membership_s33   membership_s33 0.000000000
[1] "Dataset: med_C Model RF, run: 8 of 10 2015-06-18 12:22:05"
     |      Out-of-bag   |
Tree |      MSE  %Var(y) |
   1 |  0.07305   191.26 |
   2 |  0.07311   191.41 |
   3 |  0.07092   185.67 |
   4 |  0.06837   179.00 |
   5 |  0.06368   166.72 |
   6 |  0.05964   156.16 |
   7 |  0.05741   150.31 |
   8 |  0.05511   144.30 |
   9 |  0.05403   141.47 |
  10 |  0.05288   138.44 |
  11 |  0.05183   135.69 |
  12 |  0.05158   135.05 |
  13 |    0.051   133.52 |
  14 |  0.05014   131.28 |
  15 |  0.04939   129.31 |
  16 |  0.04871   127.53 |
  17 |  0.04799   125.66 |
  18 |  0.04777   125.07 |
  19 |  0.04764   124.73 |
  20 |  0.04723   123.65 |
  21 |  0.04706   123.22 |
  22 |  0.04678   122.47 |
  23 |  0.04661   122.03 |
  24 |  0.04642   121.53 |
  25 |  0.04612   120.76 |
  26 |  0.04582   119.98 |
  27 |  0.04562   119.43 |
  28 |  0.04547   119.06 |
  29 |  0.04549   119.11 |
  30 |  0.04522   118.39 |
  31 |  0.04514   118.19 |
  32 |  0.04498   117.78 |
  33 |  0.04488   117.51 |
  34 |  0.04477   117.23 |
  35 |  0.04474   117.14 |
  36 |  0.04472   117.09 |
  37 |  0.04465   116.89 |
  38 |  0.04448   116.47 |
  39 |  0.04439   116.21 |
  40 |  0.04427   115.91 |
  41 |  0.04406   115.37 |
  42 |  0.04397   115.11 |
  43 |  0.04394   115.04 |
  44 |  0.04379   114.66 |
  45 |  0.04372   114.46 |
  46 |   0.0435   113.90 |
  47 |  0.04342   113.67 |
  48 |  0.04331   113.40 |
  49 |   0.0433   113.36 |
  50 |   0.0433   113.37 |
  51 |  0.04322   113.17 |
  52 |  0.04317   113.02 |
  53 |    0.043   112.58 |
  54 |  0.04293   112.41 |
  55 |  0.04294   112.43 |
  56 |  0.04285   112.18 |
  57 |  0.04279   112.02 |
  58 |  0.04278   112.02 |
  59 |  0.04278   112.02 |
  60 |  0.04278   112.01 |
  61 |  0.04271   111.83 |
  62 |   0.0427   111.79 |
  63 |  0.04265   111.67 |
  64 |  0.04259   111.52 |
  65 |  0.04262   111.59 |
  66 |  0.04259   111.51 |
  67 |  0.04252   111.31 |
  68 |  0.04244   111.11 |
  69 |  0.04244   111.13 |
  70 |  0.04248   111.21 |
  71 |  0.04246   111.16 |
  72 |  0.04246   111.16 |
  73 |  0.04244   111.12 |
  74 |  0.04241   111.05 |
  75 |   0.0424   111.00 |
  76 |  0.04241   111.03 |
  77 |  0.04241   111.03 |
  78 |  0.04238   110.96 |
  79 |  0.04234   110.85 |
  80 |  0.04232   110.79 |
  81 |   0.0423   110.74 |
  82 |   0.0423   110.74 |
  83 |  0.04231   110.79 |
  84 |   0.0423   110.74 |
  85 |  0.04225   110.62 |
  86 |  0.04223   110.57 |
  87 |  0.04221   110.50 |
  88 |  0.04216   110.38 |
  89 |  0.04213   110.31 |
  90 |   0.0421   110.24 |
  91 |  0.04208   110.18 |
  92 |  0.04204   110.07 |
  93 |  0.04204   110.06 |
  94 |  0.04204   110.07 |
  95 |  0.04197   109.88 |
  96 |  0.04195   109.83 |
  97 |  0.04194   109.82 |
  98 |  0.04194   109.81 |
  99 |  0.04195   109.84 |
 100 |    0.042   109.96 |
[1] "Random Forest variable coefficients"
                      %IncMSE IncNodePurity
graph5           4.795778e-03  6.479535e-01
graph6           2.697168e-03  6.741930e-01
graph7           3.888080e-03  5.492888e-01
graph8           8.476805e-04  3.780746e-01
graph9           2.165130e-03  9.349114e-01
graph10          3.664863e-03  1.225512e+00
graph11          6.303211e-03  9.049073e-01
graph12          4.971948e-03  9.537481e-01
graph13          4.457149e-03  8.394026e-01
graph14          4.067579e-03  1.069533e+00
graph15          7.558575e-03  1.154119e+00
graph16          6.018579e-03  9.020327e-01
graph17          3.669095e-03  8.231892e-01
graph18          3.868569e-03  7.091461e-01
graph19          2.365374e-03  1.229762e+00
graph20          2.499901e-03  7.209136e-01
graph21          3.526548e-03  9.468954e-01
graph22          6.504615e-03  1.084704e+00
graph23          2.245868e-03  1.094249e+00
graph24          4.844463e-03  7.257009e-01
graph25          3.508142e-03  1.021416e+00
graph26          2.696569e-03  6.977562e-01
graph27          2.422026e-03  5.284387e-01
graph28          6.497204e-04  3.813218e-01
graph29          1.510906e-04  5.468957e-01
orbit0           3.351987e-03  4.850399e-01
orbit1           4.653401e-03  7.462928e-01
orbit2           6.534742e-03  5.515672e-01
orbit3           1.300470e-03  4.011137e-01
orbit4           3.021493e-03  7.169539e-01
orbit5           1.827226e-03  7.579844e-01
orbit6           3.070856e-03  8.616262e-01
orbit7           5.694420e-03  1.129598e+00
orbit8           4.540196e-03  7.801065e-01
orbit9           3.101075e-03  6.356345e-01
orbit10          6.064107e-03  8.574705e-01
orbit11          2.958829e-03  5.450544e-01
orbit12          1.472857e-03  6.272641e-01
orbit13          1.879136e-03  4.119796e-01
orbit14          5.054353e-04  4.258590e-01
orbit15          2.050178e-03  6.787714e-01
orbit16          4.163471e-03  9.238301e-01
orbit17          4.561171e-03  9.159445e-01
orbit18          7.220134e-03  2.930772e+00
orbit19          3.552070e-03  6.631227e-01
orbit20          3.156854e-03  9.792499e-01
orbit21          4.690609e-03  1.118182e+00
orbit22          5.429540e-03  1.184512e+00
orbit23          7.941261e-03  1.139987e+00
orbit24          5.073435e-03  1.060118e+00
orbit25          5.831189e-03  9.169340e-01
orbit26          3.552115e-03  1.088828e+00
orbit27          4.056357e-03  9.515402e-01
orbit28          7.280516e-03  1.212802e+00
orbit29          7.926447e-03  7.472583e-01
orbit30          4.029245e-03  1.372716e+00
orbit31          3.658036e-03  8.547279e-01
orbit32          6.631456e-03  1.096897e+00
orbit33          4.816524e-03  1.175455e+00
orbit34          4.724837e-03  1.156042e+00
orbit35          5.218789e-03  1.021640e+00
orbit36          3.882264e-03  1.082433e+00
orbit37          5.330199e-03  9.641548e-01
orbit38          4.304531e-03  1.040597e+00
orbit39          5.869955e-03  1.189610e+00
orbit40          3.783568e-03  8.497854e-01
orbit41          2.581750e-03  7.728539e-01
orbit42          2.296890e-03  3.404264e-01
orbit43          3.654282e-03  7.459180e-01
orbit44          1.948718e-03  5.673560e-01
orbit45          4.729293e-03  7.398213e-01
orbit46          3.131522e-03  7.723133e-01
orbit47          7.280161e-03  1.156906e+00
orbit48          3.866449e-03  5.571246e-01
orbit49          1.928989e-03  1.224931e+00
orbit50          3.142811e-03  1.140466e+00
orbit51          6.304200e-03  1.409151e+00
orbit52          6.849378e-03  8.939557e-01
orbit53          4.640630e-03  9.176432e-01
orbit54          6.675049e-03  9.572098e-01
orbit55          1.422740e-03  3.651850e-01
orbit56          3.374626e-03  1.301688e+00
orbit57          1.914356e-03  4.821719e-01
orbit58          2.800764e-03  5.919414e-01
orbit59          5.901034e-03  9.185743e-01
orbit60          3.580721e-03  7.976167e-01
orbit61          3.927618e-03  8.751982e-01
orbit62          3.615245e-03  1.044548e+00
orbit63          4.508032e-03  1.172856e+00
orbit64          2.762161e-03  7.688844e-01
orbit65          5.276576e-03  1.357624e+00
orbit66          2.953659e-03  5.530551e-01
orbit67          8.202657e-04  4.105497e-01
orbit68          2.271848e-03  6.389500e-01
orbit69          1.753307e-03  3.180782e-01
orbit70          8.412593e-04  4.735792e-01
orbit71          8.113625e-04  2.531098e-01
orbit72          1.689325e-04  3.805830e-01
AP              -1.038301e-05  2.659915e-01
bet              2.952309e-03  2.560926e+00
ecc              1.942929e-03  3.374723e-01
eccrad           1.518876e-03  3.648206e-01
close            4.511375e-03  7.392571e-01
constraint       5.138855e-03  2.165613e+00
coreness         2.196150e-03  6.924478e-01
knn              4.930236e-03  1.319062e+00
hubscore         3.913816e-03  6.546438e-01
pagerank         3.846309e-03  3.002547e+00
trans            3.411466e-03  1.418497e+00
evcent           4.287823e-03  6.672576e-01
first            1.988670e-03  2.525298e-01
upto_second      4.352578e-03  6.607750e-01
upto_third       1.959423e-03  6.820962e-01
upto_fourth      4.474054e-03  5.621746e-01
upto_fifth       2.245931e-03  1.183635e+00
upto_sixth       2.769741e-03  1.002787e+00
second           3.245970e-03  9.882483e-01
third            1.104431e-02  2.030119e+00
fourth           3.751257e-03  1.277844e+00
fifth            2.445777e-03  1.040837e+00
sixth            5.131899e-03  1.166029e+00
ratio1           5.011644e-03  1.968364e+00
ratio2           7.223725e-03  1.864166e+00
ratio3           8.022487e-03  1.570922e+00
ratio4           4.309583e-03  1.833414e+00
ratio5           2.505020e-03  3.446229e+00
ratio6           5.654793e-03  1.338829e+00
selfinter        2.530464e-04  2.735533e-01
walktrap_vertex  1.788146e-03  2.111749e+00
bigcom1          1.193039e-04  1.829832e-01
bigcom2          0.000000e+00  0.000000e+00
bigcom3          5.853737e-05  2.778617e-01
bigcom4          7.063276e-04  3.580024e-01
bigcom6          0.000000e+00  0.000000e+00
bigcom8          1.144585e-04  2.247706e-01
bigcom9          0.000000e+00  1.110223e-18
bigcom11        -5.378145e-05  1.347396e-01
bigcom13         0.000000e+00  0.000000e+00
bigcom15         1.886295e-05  2.090673e-01
bigcom16         0.000000e+00  0.000000e+00
bigcom21         1.432622e-04  4.919787e-01
bigcom22         1.554319e-05  1.525349e-01
bigcom24         0.000000e+00  0.000000e+00
bigcom26         4.402262e-06  2.173046e-01
bigcom28         5.607106e-05  3.465092e-01
bigcom30        -1.119036e-04  3.335481e-01
bigcom31         0.000000e+00  0.000000e+00
bigcom32        -2.982784e-05  3.295548e-01
bigcom33         0.000000e+00  0.000000e+00
bigcom34         0.000000e+00  8.956463e-01
bigcom36         0.000000e+00  0.000000e+00
bigcom37         0.000000e+00  2.332307e-01
bigcom38         0.000000e+00  0.000000e+00
bigcom39        -1.855626e-05  2.339371e-01
bigcom40         1.377233e-04  1.552754e-01
bigcom43        -3.628783e-07  3.979010e-01
bigcom44         2.534374e-05  3.841919e-02
bigcom46         0.000000e+00  0.000000e+00
bigcom47         0.000000e+00  0.000000e+00
bigcom49         0.000000e+00  0.000000e+00
bigcom50         0.000000e+00  0.000000e+00
bigcom51         0.000000e+00  0.000000e+00
bigcom52         0.000000e+00  0.000000e+00
bigcom54         0.000000e+00  0.000000e+00
bigcom56         0.000000e+00  0.000000e+00
bigcom62         0.000000e+00  0.000000e+00
bigcom66         0.000000e+00  0.000000e+00
bigcom68         0.000000e+00  0.000000e+00
bigcom69         0.000000e+00  0.000000e+00
bigcom71         0.000000e+00  0.000000e+00
bigcom72         0.000000e+00  0.000000e+00
bigcom73         0.000000e+00  0.000000e+00
bigcom74         0.000000e+00  0.000000e+00
bigcom75         0.000000e+00  0.000000e+00
bigcom76         0.000000e+00  0.000000e+00
bigcom77         0.000000e+00  0.000000e+00
bigcom79         0.000000e+00  0.000000e+00
bigcom80         0.000000e+00  0.000000e+00
bigcom82         0.000000e+00  0.000000e+00
bigcom83         0.000000e+00  0.000000e+00
bigcom84         0.000000e+00  0.000000e+00
bigcom85         0.000000e+00  0.000000e+00
bigcom87         0.000000e+00  0.000000e+00
bigcom89         0.000000e+00  0.000000e+00
bigcom91         0.000000e+00  0.000000e+00
bigcom92         0.000000e+00  9.000000e-03
bigcom93         0.000000e+00  0.000000e+00
bigcom96         0.000000e+00  0.000000e+00
bigcom97         3.633086e-05  9.848790e-01
bigcom98         0.000000e+00  0.000000e+00
bigcom99         0.000000e+00  0.000000e+00
bigcom101       -1.736816e-05  8.586408e-02
bigcom104        0.000000e+00  0.000000e+00
bigcom106        0.000000e+00  0.000000e+00
bigcom109        0.000000e+00  0.000000e+00
bigcom113        0.000000e+00  0.000000e+00
bigcom116        9.169618e-05  3.195289e-01
bigcom120        0.000000e+00  0.000000e+00
bigcom123        0.000000e+00  0.000000e+00
bigcom126        0.000000e+00  0.000000e+00
bigcom127        0.000000e+00  0.000000e+00
bigcom137        0.000000e+00  0.000000e+00
bigcom139        0.000000e+00  0.000000e+00
bigcom140        0.000000e+00  0.000000e+00
bigcom143        0.000000e+00  0.000000e+00
bigcom145        0.000000e+00  0.000000e+00
bigcom146        0.000000e+00  0.000000e+00
bigcom147        0.000000e+00  0.000000e+00
bigcom149        0.000000e+00  0.000000e+00
bigcom153        8.186994e-05  2.164775e-01
bigcom154        0.000000e+00  0.000000e+00
bigcom156        0.000000e+00  2.220446e-18
bigcom157        5.941771e-06  8.571429e-03
bigcom158        0.000000e+00  0.000000e+00
bigcom160        0.000000e+00  0.000000e+00
bigcom161        0.000000e+00  0.000000e+00
bigcom162       -2.391183e-05  7.243133e-01
bigcom164        0.000000e+00  0.000000e+00
bigcom166        0.000000e+00  0.000000e+00
bigcom167        0.000000e+00  0.000000e+00
bigcom171        0.000000e+00  0.000000e+00
bigcom173        0.000000e+00  0.000000e+00
bigcom175       -1.737790e-05  4.051413e-01
bigcom176        0.000000e+00  0.000000e+00
bigcom177        0.000000e+00  0.000000e+00
bigcom178        0.000000e+00  0.000000e+00
bigcom180        0.000000e+00  0.000000e+00
bigcom181        0.000000e+00  0.000000e+00
bigcom184        0.000000e+00  0.000000e+00
bigcom186        0.000000e+00  0.000000e+00
bigcom187        0.000000e+00  0.000000e+00
bigcom189        0.000000e+00  0.000000e+00
bigcom194        0.000000e+00  0.000000e+00
bigcom195        0.000000e+00  0.000000e+00
bigcom196       -2.637679e-05  5.878168e-01
bigcom204        0.000000e+00  0.000000e+00
bigcom205        0.000000e+00  0.000000e+00
bigcom212        0.000000e+00  0.000000e+00
bigcom214        0.000000e+00  0.000000e+00
bigcom222        0.000000e+00  0.000000e+00
bigcom223        0.000000e+00  0.000000e+00
bigcom226        0.000000e+00  0.000000e+00
bigcom227        0.000000e+00  0.000000e+00
bigcom229        0.000000e+00  0.000000e+00
bigcom233        0.000000e+00  0.000000e+00
bigcom236        0.000000e+00  0.000000e+00
bigcom237        0.000000e+00  0.000000e+00
bigcom246       -1.498139e-05  4.207526e-01
bigcom248        0.000000e+00  0.000000e+00
bigcom249        0.000000e+00  0.000000e+00
bigcom250        4.468557e-05  4.770395e-01
bigcom254        0.000000e+00  0.000000e+00
bigcom266        0.000000e+00  0.000000e+00
bigcom269        0.000000e+00  0.000000e+00
bigcom272        0.000000e+00  0.000000e+00
bigcom274        0.000000e+00  0.000000e+00
bigcom281        0.000000e+00  2.220446e-18
bigcom291        0.000000e+00  2.220446e-18
bigcom292        0.000000e+00  0.000000e+00
bigcom295       -4.740858e-05  3.723493e-01
bigcom299        0.000000e+00  0.000000e+00
bigcom301        0.000000e+00  0.000000e+00
bigcom306        0.000000e+00  0.000000e+00
bigcom309        0.000000e+00  0.000000e+00
bigcom314        0.000000e+00  0.000000e+00
bigcom321        0.000000e+00  1.110223e-18
bigcom341        0.000000e+00  0.000000e+00
bigcom350        0.000000e+00  0.000000e+00
bigcom353        0.000000e+00  0.000000e+00
bigcom359        0.000000e+00  0.000000e+00
bigcom363        0.000000e+00  0.000000e+00
bigcom365       -4.221042e-05  5.139394e-01
bigcom385        0.000000e+00  0.000000e+00
bigcom386        0.000000e+00  0.000000e+00
bigcom408        0.000000e+00  0.000000e+00
bigcom412        0.000000e+00  0.000000e+00
bigcom480        0.000000e+00  0.000000e+00
spin_vertex      8.087428e-04  1.801082e+00
membership_s1    1.017294e-04  1.213513e-01
membership_s3    0.000000e+00  0.000000e+00
membership_s4    3.684662e-05  1.096440e-01
membership_s5    2.603231e-04  2.994526e-01
membership_s6    1.012915e-04  2.619201e-01
membership_s7    2.783183e-04  5.940364e-01
membership_s8   -1.969652e-05  1.457647e-01
membership_s9    0.000000e+00  0.000000e+00
membership_s11   0.000000e+00  0.000000e+00
membership_s12   0.000000e+00  0.000000e+00
membership_s14   0.000000e+00  0.000000e+00
membership_s15  -6.463418e-06  3.389371e-02
membership_s16   0.000000e+00  0.000000e+00
membership_s17   0.000000e+00  0.000000e+00
membership_s18   2.328454e-05  2.371607e-01
membership_s20   0.000000e+00  0.000000e+00
membership_s21   0.000000e+00  1.110223e-18
membership_s22   0.000000e+00  0.000000e+00
membership_s24  -1.211576e-05  4.400468e-02
membership_s25   0.000000e+00  0.000000e+00
membership_s26   0.000000e+00  0.000000e+00
membership_s27   1.286190e-04  2.142343e-01
membership_s28  -1.833619e-05  1.585893e-01
membership_s30   1.289903e-04  1.543939e-01
membership_s31   1.390035e-04  1.749141e-01
membership_s32   2.228865e-04  3.836546e-01
membership_s33   0.000000e+00  0.000000e+00
membership_s36   1.782606e-04  2.112164e-01
membership_s37  -1.249740e-04  2.624261e-01
V1               6.818362e-03  2.715320e+00
V2               3.788931e-03  3.059119e+00
pdi              2.708485e-04  4.218263e-01
adhesion         1.022057e-02  1.937649e+00
cohesion         1.024668e-02  2.109893e+00
inner            6.787274e-03  3.067375e+00
outer            1.946137e-03  2.444624e+00
ioratio          1.089010e-02  2.809384e+00
comsize          1.966431e-03  2.731512e+00
[1] "Dataset: med_C Model GLM, run: 8 of 10 2015-06-18 12:23:42"
[1] "glmnet variable coefficients"
                         [,1]          [,2]
(Intercept)     -3.183893e+00 -3.164916e+00
graph0          -6.042679e-40 -3.288446e-05
graph1          -5.444465e-44  3.149436e-09
graph2          -1.739542e-40 -9.210088e-06
graph3          -3.171676e-44 -1.596281e-09
graph4           1.538026e-45  8.821080e-11
graph5          -2.464723e-42 -1.186229e-07
graph6           1.904167e-45  1.458783e-09
graph7          -3.042345e-42 -1.344672e-07
graph8          -4.329030e-41 -2.100356e-06
graph9          -6.639323e-46 -3.416822e-11
graph10          6.424556e-48  5.055471e-13
graph11          2.282316e-48  1.294656e-13
graph12          8.044264e-46  5.605613e-11
graph13         -9.081419e-45 -4.676991e-10
graph14          2.772639e-46  1.632325e-11
graph15         -4.145633e-43 -2.224724e-08
graph16         -3.815418e-45 -1.894753e-10
graph17          1.343559e-44  8.172003e-10
graph18         -1.151960e-43 -5.643689e-09
graph19         -3.732278e-44 -1.850504e-09
graph20         -1.207295e-43 -6.325202e-09
graph21         -1.785734e-43 -8.941466e-09
graph22          4.232152e-43  2.583913e-08
graph23         -1.431774e-43 -6.680616e-09
graph24         -3.811901e-43 -1.964871e-08
graph25         -1.792720e-42 -9.250570e-08
graph26         -1.425833e-42 -7.304730e-08
graph27         -1.236150e-41 -6.581295e-07
graph28         -1.288688e-41 -6.887279e-07
graph29          5.311168e-41  3.282460e-06
orbit0          -6.042679e-40 -3.288214e-05
orbit1           3.228587e-43  2.429847e-08
orbit2          -4.300104e-41 -2.347929e-06
orbit3          -1.739542e-40 -9.208796e-06
orbit4          -3.894756e-44 -1.916300e-09
orbit5          -1.041767e-43 -5.387812e-09
orbit6           1.542659e-45  8.846310e-11
orbit7          -5.080974e-42 -2.770589e-07
orbit8          -2.464723e-42 -1.185755e-07
orbit9           3.954472e-43  2.547521e-08
orbit10         -8.880755e-44 -3.065641e-09
orbit11         -1.419190e-41 -7.499617e-07
orbit12         -1.666956e-43  3.414168e-08
orbit13         -7.066832e-41 -3.851836e-06
orbit14         -4.329030e-41 -2.099509e-06
orbit15         -8.103912e-46 -3.954931e-11
orbit16         -4.962892e-45 -2.658072e-10
orbit17         -1.832483e-45 -9.501036e-11
orbit18         -7.119040e-46 -3.921333e-11
orbit19          5.814189e-47  3.413043e-12
orbit20          2.975246e-47  2.092679e-12
orbit21         -1.529945e-44 -8.129646e-10
orbit22          2.282361e-48  1.294619e-13
orbit23         -7.949980e-43 -4.318483e-08
orbit24         -8.298735e-46 -3.211667e-11
orbit25          5.519314e-45  3.340093e-10
orbit26          2.364765e-45  3.170979e-10
orbit27         -2.630673e-44 -1.328325e-09
orbit28         -4.381272e-44 -2.223345e-09
orbit29         -1.816009e-44 -9.551403e-10
orbit30          1.860926e-44  1.768276e-09
orbit31          5.256102e-46  3.035005e-11
orbit32          4.328333e-46  2.600734e-11
orbit33         -1.482106e-42 -7.680298e-08
orbit34         -4.145633e-43 -2.224204e-08
orbit35          1.049783e-44  6.825532e-10
orbit36         -8.132011e-44 -4.334031e-09
orbit37         -7.140253e-45 -3.713305e-10
orbit38         -3.579082e-43 -1.877620e-08
orbit39          4.220304e-44  2.546002e-09
orbit40          1.972200e-44  1.192824e-09
orbit41         -5.178615e-44 -2.235669e-09
orbit42         -5.571122e-42 -2.973250e-07
orbit43         -1.151326e-43 -5.636556e-09
orbit44         -1.843640e-41 -9.153603e-07
orbit45          6.369171e-45  9.640940e-10
orbit46         -1.573331e-43 -8.347763e-09
orbit47         -1.177562e-43 -2.178722e-09
orbit48         -1.422131e-43 -7.199674e-09
orbit49         -1.272430e-43 -6.687749e-09
orbit50         -1.406448e-42 -6.739635e-08
orbit51         -3.695141e-43 -1.884371e-08
orbit52         -5.153308e-43 -2.634225e-08
orbit53         -3.024690e-43 -8.914287e-09
orbit54          4.466163e-43  2.717089e-08
orbit55         -5.291124e-41 -2.935906e-06
orbit56          4.157616e-43  2.679994e-08
orbit57         -3.427419e-43 -1.784106e-08
orbit58         -2.043627e-42 -5.901384e-08
orbit59         -4.599985e-43 -2.362701e-08
orbit60         -1.669725e-42 -8.627787e-08
orbit61         -3.312055e-41 -1.778606e-06
orbit62         -1.955138e-42 -9.131239e-08
orbit63          2.882447e-42  2.004537e-07
orbit64         -1.003562e-41 -5.523593e-07
orbit65         -8.974327e-43 -3.367729e-08
orbit66         -3.633753e-42 -1.935617e-07
orbit67         -1.758524e-41 -9.269668e-07
orbit68         -1.165308e-41 -6.151516e-07
orbit69         -3.184722e-40 -1.773798e-05
orbit70         -1.332118e-41 -6.993083e-07
orbit71         -4.694420e-41 -2.563549e-06
orbit72          5.311168e-41  3.283614e-06
AP              -1.430286e-38 -8.157302e-04
bet             -2.782776e-43 -1.551182e-08
ecc              6.046672e-39  3.464667e-04
eccrad           3.628003e-38  2.078760e-03
close           -1.056219e-38 -3.444569e-04
constraint       5.266012e-38  2.814592e-03
coreness        -4.866277e-40 -2.504210e-05
knn              2.790182e-41  1.579819e-06
hubscore        -3.365501e-38 -1.240575e-03
pagerank        -6.612930e-37 -3.787297e-02
trans            2.164037e-38  1.244880e-03
evcent          -3.448376e-38 -1.291109e-03
first           -6.042679e-40 -3.287294e-05
upto_second      6.415318e-43  4.140739e-08
upto_third      -3.054479e-43 -1.473575e-08
upto_fourth      1.018190e-42  6.586665e-08
upto_fifth       1.719959e-41  1.075985e-06
upto_sixth      -9.038081e-41 -4.190156e-06
second           6.821453e-43  4.365186e-08
third           -8.291866e-43 -4.375485e-08
fourth           5.261275e-43  2.659787e-08
fifth           -1.070373e-42 -6.946816e-08
sixth           -2.161582e-41 -1.335657e-06
ratio1           2.697223e-41  1.509962e-06
ratio2           3.497272e-41  1.700806e-06
ratio3          -8.973456e-40 -5.382731e-05
ratio4          -2.116423e-38 -1.258994e-03
ratio5          -7.852416e-38 -4.264758e-03
ratio6          -1.775684e-41 -1.938573e-06
selfinter       -1.607875e-39 -8.726343e-05
walktrap_vertex  2.724075e-38  1.562440e-03
bigcom1         -1.152869e-38 -6.581419e-04
bigcom2         -4.022141e-38 -2.305370e-03
bigcom3         -1.432397e-38 -8.216867e-04
bigcom4          1.845665e-38  1.056605e-03
bigcom6         -4.021276e-38 -2.318228e-03
bigcom8          2.580950e-39  1.509443e-04
bigcom9         -4.034298e-38 -2.313712e-03
bigcom11         3.206843e-38  1.838956e-03
bigcom13        -4.028211e-38 -2.315013e-03
bigcom15         9.480773e-38  5.433434e-03
bigcom16        -4.023874e-38 -2.311957e-03
bigcom21         4.675375e-38  2.672062e-03
bigcom22         2.149766e-38  1.232529e-03
bigcom24        -4.021276e-38 -2.308838e-03
bigcom26        -2.447637e-38 -1.407409e-03
bigcom28         8.776891e-39  5.123093e-04
bigcom30         3.686780e-38  2.111538e-03
bigcom31        -4.020411e-38 -2.310798e-03
bigcom32         1.620162e-37  9.299287e-03
bigcom33        -4.019546e-38 -2.316097e-03
bigcom34         9.701314e-37  5.567265e-02
bigcom36        -4.022141e-38 -2.317064e-03
bigcom37         4.650723e-37  2.660611e-02
bigcom38        -4.019546e-38 -2.303490e-03
bigcom39         1.303830e-38  7.465473e-04
bigcom40        -1.466622e-38 -8.373554e-04
bigcom43         1.283376e-37  7.362334e-03
bigcom44        -5.449032e-39 -3.023636e-04
bigcom46        -4.028211e-38 -2.317646e-03
bigcom47        -4.025607e-38 -2.308767e-03
bigcom49        -4.023007e-38 -2.315465e-03
bigcom50        -4.019546e-38 -2.294119e-03
bigcom51        -4.019546e-38 -2.317418e-03
bigcom52        -4.021276e-38 -2.316179e-03
bigcom54        -4.018681e-38 -2.307647e-03
bigcom56        -4.028211e-38 -2.312647e-03
bigcom62        -4.020411e-38 -2.312640e-03
bigcom66        -4.018681e-38 -2.296916e-03
bigcom68        -4.020411e-38 -2.314260e-03
bigcom69        -4.025607e-38 -2.315180e-03
bigcom71        -4.018681e-38 -2.309953e-03
bigcom72        -4.018681e-38 -2.298192e-03
bigcom73        -4.030817e-38 -2.316555e-03
bigcom74        -4.023874e-38 -2.312523e-03
bigcom75        -4.020411e-38 -2.311911e-03
bigcom76        -4.023007e-38 -2.309163e-03
bigcom77        -4.023007e-38 -2.313227e-03
bigcom79        -4.019546e-38 -2.318617e-03
bigcom80        -4.023007e-38 -2.312911e-03
bigcom82        -4.019546e-38 -2.313699e-03
bigcom83        -4.019546e-38 -2.312855e-03
bigcom84        -4.023007e-38 -2.320732e-03
bigcom85        -4.019546e-38 -2.313948e-03
bigcom87        -4.023874e-38 -2.310911e-03
bigcom89        -4.018681e-38 -2.312374e-03
bigcom91        -4.023874e-38 -2.319133e-03
bigcom92        -4.034298e-38 -2.310993e-03
bigcom93        -4.018681e-38 -2.310310e-03
bigcom96        -4.020411e-38 -2.313229e-03
bigcom97         2.969052e-37  1.704084e-02
bigcom98        -4.018681e-38 -2.323421e-03
bigcom99         0.000000e+00  0.000000e+00
bigcom101        3.762708e-38  2.151268e-03
bigcom104       -4.019546e-38 -2.315882e-03
bigcom106       -4.019546e-38 -2.308604e-03
bigcom109       -4.019546e-38 -2.317453e-03
bigcom113       -4.019546e-38 -2.303663e-03
bigcom116        2.311216e-38  1.326409e-03
bigcom120       -4.020411e-38 -2.310065e-03
bigcom123       -4.019546e-38 -2.315252e-03
bigcom126       -4.018681e-38 -2.314383e-03
bigcom127       -4.023007e-38 -2.312292e-03
bigcom137       -4.023007e-38 -2.312749e-03
bigcom139       -4.020411e-38 -2.312297e-03
bigcom140       -4.020411e-38 -2.317895e-03
bigcom143       -4.018681e-38 -2.316059e-03
bigcom145       -4.020411e-38 -2.316182e-03
bigcom146       -4.019546e-38 -2.313216e-03
bigcom147       -4.028211e-38 -2.313173e-03
bigcom149       -4.021276e-38 -2.320569e-03
bigcom153        8.623278e-38  4.944791e-03
bigcom154       -4.018681e-38 -2.307370e-03
bigcom156       -4.022141e-38 -2.312836e-03
bigcom157       -4.029079e-38 -2.311736e-03
bigcom158       -4.019546e-38 -2.307915e-03
bigcom160       -4.018681e-38 -2.308480e-03
bigcom161       -4.020411e-38 -2.319552e-03
bigcom162        4.650723e-37  2.668698e-02
bigcom164       -4.018681e-38 -2.312668e-03
bigcom166       -4.023007e-38 -2.308823e-03
bigcom167       -4.027342e-38 -2.311316e-03
bigcom171       -4.026475e-38 -2.315559e-03
bigcom173       -4.019546e-38 -2.311067e-03
bigcom175        4.650723e-37  2.664495e-02
bigcom176       -4.018681e-38 -2.308999e-03
bigcom177       -4.019546e-38 -2.301447e-03
bigcom178       -4.019546e-38 -2.309654e-03
bigcom180       -4.018681e-38 -2.321556e-03
bigcom181       -4.026475e-38 -2.309056e-03
bigcom184       -4.020411e-38 -2.313078e-03
bigcom186       -4.019546e-38 -2.320352e-03
bigcom187       -4.019546e-38 -2.316388e-03
bigcom189       -4.023007e-38 -2.305935e-03
bigcom194       -4.020411e-38 -2.311936e-03
bigcom195       -4.018681e-38 -2.319026e-03
bigcom196        2.967135e-37  1.701567e-02
bigcom204        0.000000e+00  0.000000e+00
bigcom205       -4.019546e-38 -2.311217e-03
bigcom212       -4.019546e-38 -2.315199e-03
bigcom214       -4.018681e-38 -2.311036e-03
bigcom222       -4.019546e-38 -2.315707e-03
bigcom223       -4.023007e-38 -2.312894e-03
bigcom226       -4.020411e-38 -2.319081e-03
bigcom227       -4.020411e-38 -2.308227e-03
bigcom229       -4.018681e-38 -2.307509e-03
bigcom233       -4.019546e-38 -2.316291e-03
bigcom236       -4.018681e-38 -2.319576e-03
bigcom237       -4.020411e-38 -2.313650e-03
bigcom246        1.042789e-37  5.979735e-03
bigcom248       -4.026475e-38 -2.312950e-03
bigcom249       -4.021276e-38 -2.312020e-03
bigcom250        3.206843e-38  1.839363e-03
bigcom254       -4.019546e-38 -2.314890e-03
bigcom266       -4.020411e-38 -2.319967e-03
bigcom269        0.000000e+00  0.000000e+00
bigcom272       -4.018681e-38 -2.303152e-03
bigcom274       -4.038658e-38 -2.326162e-03
bigcom281       -4.022141e-38 -2.306136e-03
bigcom291       -4.022141e-38 -2.310782e-03
bigcom292       -4.019546e-38 -2.314890e-03
bigcom295        1.620162e-37  9.291429e-03
bigcom299       -4.019546e-38 -2.314856e-03
bigcom301       -4.023874e-38 -2.318190e-03
bigcom306       -4.018681e-38 -2.313099e-03
bigcom309       -4.018681e-38 -2.303195e-03
bigcom314       -4.021276e-38 -2.312308e-03
bigcom321       -4.018681e-38 -2.320941e-03
bigcom341       -4.019546e-38 -2.316445e-03
bigcom350       -4.020411e-38 -2.318154e-03
bigcom353       -4.019546e-38 -2.321196e-03
bigcom359       -4.018681e-38 -2.315187e-03
bigcom363       -4.018681e-38 -2.306384e-03
bigcom365        2.967135e-37  1.702710e-02
bigcom385       -4.019546e-38 -2.318292e-03
bigcom386       -4.019546e-38 -2.314207e-03
bigcom408       -4.020411e-38 -2.301796e-03
bigcom412       -4.019546e-38 -2.289034e-03
bigcom480       -4.018681e-38 -2.301705e-03
spin_vertex      2.074657e-39  1.259423e-04
membership_s1   -1.020023e-38 -5.882812e-04
membership_s3   -4.018681e-38 -2.296366e-03
membership_s4   -8.194161e-39 -4.659765e-04
membership_s5    9.845158e-39  5.645045e-04
membership_s6   -8.598766e-39 -5.009851e-04
membership_s7    6.080659e-39  3.501970e-04
membership_s8    4.650723e-37  2.660556e-02
membership_s9   -4.020411e-38 -2.306561e-03
membership_s11  -4.019546e-38 -2.316738e-03
membership_s12  -4.023007e-38 -2.312952e-03
membership_s14  -4.020411e-38 -2.316988e-03
membership_s15  -2.059814e-38 -1.186411e-03
membership_s16  -4.022141e-38 -2.311264e-03
membership_s17  -4.018681e-38 -2.308551e-03
membership_s18   1.041646e-38  5.952425e-04
membership_s20  -4.018681e-38 -2.299201e-03
membership_s21  -4.050915e-38 -2.331317e-03
membership_s22  -4.029079e-38 -2.313358e-03
membership_s24   2.724978e-38  1.554826e-03
membership_s25  -4.032557e-38 -2.316515e-03
membership_s26   0.000000e+00  0.000000e+00
membership_s27   3.100562e-39  1.739911e-04
membership_s28   2.967135e-37  1.697670e-02
membership_s30   1.339635e-39  7.768710e-05
membership_s31  -2.307979e-38 -1.327481e-03
membership_s32   2.909500e-38  1.664237e-03
membership_s33  -4.018681e-38 -2.306027e-03
membership_s36   2.231835e-39  1.339428e-04
membership_s37   8.147187e-38  4.667480e-03
V1              -1.519133e-38 -8.401796e-04
V2              -2.434821e-39 -1.268150e-04
pdi             -6.166686e-35 -3.515077e+00
adhesion        -6.528113e-42 -3.710082e-07
cohesion         1.307474e-41  7.430713e-07
inner            2.157752e-42  1.229227e-07
outer            4.757775e-42  2.713875e-07
ioratio         -9.472918e-38 -5.391282e-03
comsize         -4.422922e-42 -2.569531e-07
[1] "Dataset: med_C Model GBM, run: 9 of 10 2015-06-18 12:23:42"
Iter   TrainDeviance   ValidDeviance   StepSize   Improve
     1        0.3243            -nan     0.0100   -0.0000
     2        0.3229            -nan     0.0100   -0.0001
     3        0.3215            -nan     0.0100    0.0000
     4        0.3202            -nan     0.0100   -0.0001
     5        0.3186            -nan     0.0100    0.0001
     6        0.3173            -nan     0.0100   -0.0001
     7        0.3160            -nan     0.0100   -0.0001
     8        0.3146            -nan     0.0100   -0.0001
     9        0.3128            -nan     0.0100   -0.0000
    10        0.3113            -nan     0.0100   -0.0000
    20        0.3002            -nan     0.0100    0.0000
    40        0.2813            -nan     0.0100   -0.0001
    60        0.2655            -nan     0.0100    0.0000
    80        0.2516            -nan     0.0100   -0.0001
   100        0.2388            -nan     0.0100   -0.0000
   120        0.2275            -nan     0.0100   -0.0001
   140        0.2174            -nan     0.0100    0.0000
   160        0.2082            -nan     0.0100   -0.0000
   180        0.1998            -nan     0.0100   -0.0000
   200        0.1921            -nan     0.0100   -0.0000
   220        0.1850            -nan     0.0100   -0.0000
   240        0.1780            -nan     0.0100    0.0000
   260        0.1715            -nan     0.0100   -0.0000
   265        0.1700            -nan     0.0100    0.0000

[1] "GBM variable coefficients"
                            var     rel.inf
ratio5                   ratio5 3.344422602
outer                     outer 2.918387084
orbit18                 orbit18 2.319959799
bet                         bet 2.317322650
V2                           V2 2.142810238
comsize                 comsize 1.881397030
ioratio                 ioratio 1.873738647
inner                     inner 1.824359851
orbit30                 orbit30 1.744164139
walktrap_vertex walktrap_vertex 1.716927403
pagerank               pagerank 1.698437486
V1                           V1 1.691820049
constraint           constraint 1.617844194
trans                     trans 1.570191451
cohesion               cohesion 1.559827430
orbit36                 orbit36 1.523613100
third                     third 1.426889990
orbit38                 orbit38 1.274647745
spin_vertex         spin_vertex 1.271086371
orbit50                 orbit50 1.234166565
orbit51                 orbit51 1.171980108
orbit63                 orbit63 1.158666592
adhesion               adhesion 1.156975865
orbit26                 orbit26 1.131492470
orbit28                 orbit28 1.125882999
orbit45                 orbit45 1.123234967
ratio2                   ratio2 1.116148383
knn                         knn 1.083578316
graph22                 graph22 1.075404950
graph21                 graph21 1.071989633
orbit23                 orbit23 0.974401213
graph20                 graph20 0.928040011
ratio1                   ratio1 0.927599240
graph23                 graph23 0.925781353
orbit33                 orbit33 0.901972684
graph10                 graph10 0.870134391
ratio4                   ratio4 0.865490582
orbit52                 orbit52 0.835598713
orbit37                 orbit37 0.820948750
graph11                 graph11 0.812772581
orbit29                 orbit29 0.791967622
orbit32                 orbit32 0.770528305
orbit39                 orbit39 0.760290555
ratio6                   ratio6 0.750506674
graph25                 graph25 0.748251338
orbit56                 orbit56 0.739616444
orbit25                 orbit25 0.737073431
graph6                   graph6 0.732354411
orbit17                 orbit17 0.725876300
orbit24                 orbit24 0.699147043
graph13                 graph13 0.695984716
orbit65                 orbit65 0.693350659
graph26                 graph26 0.682456272
orbit44                 orbit44 0.680364790
graph15                 graph15 0.673013205
graph5                   graph5 0.655294051
orbit27                 orbit27 0.646684599
graph18                 graph18 0.645018643
orbit62                 orbit62 0.620861830
graph7                   graph7 0.614750714
bigcom4                 bigcom4 0.612696219
graph12                 graph12 0.589590497
coreness               coreness 0.575086091
graph17                 graph17 0.571422092
orbit35                 orbit35 0.570932083
graph1                   graph1 0.562821125
orbit41                 orbit41 0.562539238
upto_fifth           upto_fifth 0.557823446
orbit2                   orbit2 0.551959008
orbit60                 orbit60 0.534737655
orbit16                 orbit16 0.532718001
orbit64                 orbit64 0.521098172
orbit11                 orbit11 0.517616160
orbit21                 orbit21 0.515662978
membership_s7     membership_s7 0.494874695
orbit47                 orbit47 0.492196131
orbit15                 orbit15 0.488298140
graph19                 graph19 0.481139605
fourth                   fourth 0.475237679
orbit53                 orbit53 0.465774133
upto_sixth           upto_sixth 0.460581602
orbit42                 orbit42 0.459460266
orbit5                   orbit5 0.455349372
orbit20                 orbit20 0.452087843
graph2                   graph2 0.446147496
graph3                   graph3 0.440514208
graph9                   graph9 0.435202062
graph16                 graph16 0.434966545
ratio3                   ratio3 0.434575797
orbit48                 orbit48 0.406702532
orbit9                   orbit9 0.405900836
graph4                   graph4 0.397746462
graph14                 graph14 0.394224974
membership_s37   membership_s37 0.381710427
orbit57                 orbit57 0.380910371
orbit31                 orbit31 0.378582471
orbit10                 orbit10 0.376613221
orbit46                 orbit46 0.376063356
orbit55                 orbit55 0.364533373
orbit58                 orbit58 0.358556965
bigcom97               bigcom97 0.358397158
orbit59                 orbit59 0.354119008
fifth                     fifth 0.353449399
orbit12                 orbit12 0.351739283
orbit54                 orbit54 0.349543334
sixth                     sixth 0.346682960
upto_third           upto_third 0.342593176
orbit19                 orbit19 0.342009468
orbit1                   orbit1 0.327526841
orbit61                 orbit61 0.326241153
graph27                 graph27 0.309455491
graph28                 graph28 0.307451322
orbit40                 orbit40 0.287850284
orbit7                   orbit7 0.281681808
orbit49                 orbit49 0.271198209
orbit66                 orbit66 0.267998473
orbit4                   orbit4 0.263308195
upto_fourth         upto_fourth 0.262526042
hubscore               hubscore 0.241560674
graph0                   graph0 0.225720514
bigcom30               bigcom30 0.223089121
orbit13                 orbit13 0.193660704
graph8                   graph8 0.192041529
membership_s32   membership_s32 0.185881801
upto_second         upto_second 0.185769795
bigcom15               bigcom15 0.178587637
close                     close 0.163534211
graph24                 graph24 0.161057796
ecc                         ecc 0.160202583
membership_s5     membership_s5 0.153704860
orbit71                 orbit71 0.147322798
orbit68                 orbit68 0.143019951
membership_s36   membership_s36 0.136892497
orbit67                 orbit67 0.133224265
membership_s30   membership_s30 0.122675283
orbit70                 orbit70 0.122354683
selfinter             selfinter 0.120859184
membership_s1     membership_s1 0.112880766
second                   second 0.102149466
orbit69                 orbit69 0.095441896
bigcom21               bigcom21 0.094462225
pdi                         pdi 0.075790989
orbit43                 orbit43 0.070402827
AP                           AP 0.064656992
bigcom44               bigcom44 0.058672798
evcent                   evcent 0.054253520
bigcom3                 bigcom3 0.050220310
bigcom28               bigcom28 0.047982537
membership_s27   membership_s27 0.047321821
graph29                 graph29 0.041120662
membership_s4     membership_s4 0.036927057
orbit6                   orbit6 0.033769652
membership_s18   membership_s18 0.032331272
bigcom40               bigcom40 0.021149131
bigcom8                 bigcom8 0.020089200
bigcom22               bigcom22 0.017483145
orbit22                 orbit22 0.012545542
bigcom26               bigcom26 0.007264151
orbit0                   orbit0 0.000000000
orbit3                   orbit3 0.000000000
orbit8                   orbit8 0.000000000
orbit14                 orbit14 0.000000000
orbit34                 orbit34 0.000000000
orbit72                 orbit72 0.000000000
eccrad                   eccrad 0.000000000
first                     first 0.000000000
bigcom1                 bigcom1 0.000000000
bigcom2                 bigcom2 0.000000000
bigcom6                 bigcom6 0.000000000
bigcom9                 bigcom9 0.000000000
bigcom11               bigcom11 0.000000000
bigcom13               bigcom13 0.000000000
bigcom16               bigcom16 0.000000000
bigcom24               bigcom24 0.000000000
bigcom31               bigcom31 0.000000000
bigcom32               bigcom32 0.000000000
bigcom33               bigcom33 0.000000000
bigcom34               bigcom34 0.000000000
bigcom36               bigcom36 0.000000000
bigcom37               bigcom37 0.000000000
bigcom38               bigcom38 0.000000000
bigcom39               bigcom39 0.000000000
bigcom43               bigcom43 0.000000000
bigcom46               bigcom46 0.000000000
bigcom47               bigcom47 0.000000000
bigcom49               bigcom49 0.000000000
bigcom50               bigcom50 0.000000000
bigcom51               bigcom51 0.000000000
bigcom52               bigcom52 0.000000000
bigcom54               bigcom54 0.000000000
bigcom56               bigcom56 0.000000000
bigcom62               bigcom62 0.000000000
bigcom66               bigcom66 0.000000000
bigcom68               bigcom68 0.000000000
bigcom69               bigcom69 0.000000000
bigcom71               bigcom71 0.000000000
bigcom72               bigcom72 0.000000000
bigcom73               bigcom73 0.000000000
bigcom74               bigcom74 0.000000000
bigcom75               bigcom75 0.000000000
bigcom76               bigcom76 0.000000000
bigcom77               bigcom77 0.000000000
bigcom79               bigcom79 0.000000000
bigcom80               bigcom80 0.000000000
bigcom82               bigcom82 0.000000000
bigcom83               bigcom83 0.000000000
bigcom84               bigcom84 0.000000000
bigcom85               bigcom85 0.000000000
bigcom87               bigcom87 0.000000000
bigcom89               bigcom89 0.000000000
bigcom91               bigcom91 0.000000000
bigcom92               bigcom92 0.000000000
bigcom93               bigcom93 0.000000000
bigcom96               bigcom96 0.000000000
bigcom98               bigcom98 0.000000000
bigcom99               bigcom99 0.000000000
bigcom101             bigcom101 0.000000000
bigcom104             bigcom104 0.000000000
bigcom106             bigcom106 0.000000000
bigcom109             bigcom109 0.000000000
bigcom113             bigcom113 0.000000000
bigcom116             bigcom116 0.000000000
bigcom120             bigcom120 0.000000000
bigcom123             bigcom123 0.000000000
bigcom126             bigcom126 0.000000000
bigcom127             bigcom127 0.000000000
bigcom137             bigcom137 0.000000000
bigcom139             bigcom139 0.000000000
bigcom140             bigcom140 0.000000000
bigcom143             bigcom143 0.000000000
bigcom145             bigcom145 0.000000000
bigcom146             bigcom146 0.000000000
bigcom147             bigcom147 0.000000000
bigcom149             bigcom149 0.000000000
bigcom153             bigcom153 0.000000000
bigcom154             bigcom154 0.000000000
bigcom156             bigcom156 0.000000000
bigcom157             bigcom157 0.000000000
bigcom158             bigcom158 0.000000000
bigcom160             bigcom160 0.000000000
bigcom161             bigcom161 0.000000000
bigcom162             bigcom162 0.000000000
bigcom164             bigcom164 0.000000000
bigcom166             bigcom166 0.000000000
bigcom167             bigcom167 0.000000000
bigcom171             bigcom171 0.000000000
bigcom173             bigcom173 0.000000000
bigcom175             bigcom175 0.000000000
bigcom176             bigcom176 0.000000000
bigcom177             bigcom177 0.000000000
bigcom178             bigcom178 0.000000000
bigcom180             bigcom180 0.000000000
bigcom181             bigcom181 0.000000000
bigcom184             bigcom184 0.000000000
bigcom186             bigcom186 0.000000000
bigcom187             bigcom187 0.000000000
bigcom189             bigcom189 0.000000000
bigcom194             bigcom194 0.000000000
bigcom195             bigcom195 0.000000000
bigcom196             bigcom196 0.000000000
bigcom204             bigcom204 0.000000000
bigcom205             bigcom205 0.000000000
bigcom212             bigcom212 0.000000000
bigcom214             bigcom214 0.000000000
bigcom222             bigcom222 0.000000000
bigcom223             bigcom223 0.000000000
bigcom226             bigcom226 0.000000000
bigcom227             bigcom227 0.000000000
bigcom229             bigcom229 0.000000000
bigcom233             bigcom233 0.000000000
bigcom236             bigcom236 0.000000000
bigcom237             bigcom237 0.000000000
bigcom246             bigcom246 0.000000000
bigcom248             bigcom248 0.000000000
bigcom249             bigcom249 0.000000000
bigcom250             bigcom250 0.000000000
bigcom254             bigcom254 0.000000000
bigcom266             bigcom266 0.000000000
bigcom269             bigcom269 0.000000000
bigcom272             bigcom272 0.000000000
bigcom274             bigcom274 0.000000000
bigcom281             bigcom281 0.000000000
bigcom291             bigcom291 0.000000000
bigcom292             bigcom292 0.000000000
bigcom295             bigcom295 0.000000000
bigcom299             bigcom299 0.000000000
bigcom301             bigcom301 0.000000000
bigcom306             bigcom306 0.000000000
bigcom309             bigcom309 0.000000000
bigcom314             bigcom314 0.000000000
bigcom321             bigcom321 0.000000000
bigcom341             bigcom341 0.000000000
bigcom350             bigcom350 0.000000000
bigcom353             bigcom353 0.000000000
bigcom359             bigcom359 0.000000000
bigcom363             bigcom363 0.000000000
bigcom365             bigcom365 0.000000000
bigcom385             bigcom385 0.000000000
bigcom386             bigcom386 0.000000000
bigcom408             bigcom408 0.000000000
bigcom412             bigcom412 0.000000000
bigcom480             bigcom480 0.000000000
membership_s3     membership_s3 0.000000000
membership_s6     membership_s6 0.000000000
membership_s8     membership_s8 0.000000000
membership_s9     membership_s9 0.000000000
membership_s11   membership_s11 0.000000000
membership_s12   membership_s12 0.000000000
membership_s14   membership_s14 0.000000000
membership_s15   membership_s15 0.000000000
membership_s16   membership_s16 0.000000000
membership_s17   membership_s17 0.000000000
membership_s20   membership_s20 0.000000000
membership_s21   membership_s21 0.000000000
membership_s22   membership_s22 0.000000000
membership_s24   membership_s24 0.000000000
membership_s25   membership_s25 0.000000000
membership_s26   membership_s26 0.000000000
membership_s28   membership_s28 0.000000000
membership_s31   membership_s31 0.000000000
membership_s33   membership_s33 0.000000000
[1] "Dataset: med_C Model RF, run: 9 of 10 2015-06-18 12:25:18"
     |      Out-of-bag   |
Tree |      MSE  %Var(y) |
   1 |  0.08615   233.25 |
   2 |  0.07453   201.77 |
   3 |  0.07348   198.95 |
   4 |  0.06838   185.14 |
   5 |  0.06519   176.50 |
   6 |  0.06204   167.97 |
   7 |  0.06061   164.09 |
   8 |  0.05833   157.93 |
   9 |  0.05516   149.35 |
  10 |  0.05369   145.37 |
  11 |  0.05199   140.74 |
  12 |  0.05104   138.19 |
  13 |  0.04942   133.81 |
  14 |  0.04822   130.54 |
  15 |  0.04742   128.38 |
  16 |  0.04732   128.12 |
  17 |  0.04673   126.53 |
  18 |  0.04648   125.84 |
  19 |  0.04627   125.27 |
  20 |  0.04578   123.94 |
  21 |  0.04543   123.00 |
  22 |   0.0449   121.55 |
  23 |  0.04456   120.63 |
  24 |  0.04428   119.89 |
  25 |  0.04415   119.53 |
  26 |  0.04412   119.46 |
  27 |  0.04401   119.17 |
  28 |  0.04377   118.50 |
  29 |  0.04366   118.20 |
  30 |  0.04355   117.91 |
  31 |  0.04352   117.82 |
  32 |   0.0435   117.76 |
  33 |  0.04337   117.41 |
  34 |   0.0432   116.96 |
  35 |  0.04317   116.89 |
  36 |  0.04309   116.66 |
  37 |  0.04297   116.35 |
  38 |  0.04275   115.74 |
  39 |  0.04267   115.52 |
  40 |  0.04256   115.23 |
  41 |  0.04253   115.13 |
  42 |  0.04246   114.95 |
  43 |  0.04231   114.55 |
  44 |  0.04222   114.31 |
  45 |  0.04215   114.11 |
  46 |  0.04207   113.89 |
  47 |   0.0419   113.44 |
  48 |  0.04177   113.10 |
  49 |  0.04175   113.05 |
  50 |  0.04166   112.80 |
  51 |  0.04163   112.71 |
  52 |  0.04156   112.52 |
  53 |  0.04147   112.26 |
  54 |  0.04149   112.33 |
  55 |  0.04144   112.18 |
  56 |  0.04137   111.99 |
  57 |  0.04135   111.94 |
  58 |  0.04133   111.89 |
  59 |  0.04131   111.85 |
  60 |  0.04133   111.90 |
  61 |  0.04133   111.91 |
  62 |  0.04131   111.84 |
  63 |  0.04125   111.68 |
  64 |  0.04121   111.58 |
  65 |  0.04123   111.63 |
  66 |  0.04123   111.62 |
  67 |  0.04121   111.56 |
  68 |  0.04118   111.50 |
  69 |   0.0412   111.55 |
  70 |   0.0412   111.55 |
  71 |  0.04111   111.30 |
  72 |  0.04114   111.38 |
  73 |  0.04107   111.20 |
  74 |  0.04104   111.10 |
  75 |  0.04102   111.06 |
  76 |  0.04101   111.02 |
  77 |  0.04099   110.97 |
  78 |  0.04096   110.88 |
  79 |  0.04095   110.87 |
  80 |  0.04094   110.83 |
  81 |  0.04093   110.81 |
  82 |  0.04085   110.59 |
  83 |  0.04083   110.55 |
  84 |  0.04086   110.62 |
  85 |  0.04078   110.41 |
  86 |  0.04071   110.23 |
  87 |  0.04073   110.28 |
  88 |  0.04076   110.36 |
  89 |  0.04076   110.35 |
  90 |  0.04073   110.27 |
  91 |  0.04069   110.17 |
  92 |   0.0407   110.19 |
  93 |   0.0407   110.20 |
  94 |  0.04071   110.23 |
  95 |  0.04069   110.15 |
  96 |  0.04067   110.12 |
  97 |  0.04061   109.95 |
  98 |   0.0406   109.93 |
  99 |  0.04061   109.96 |
 100 |   0.0406   109.91 |
[1] "Random Forest variable coefficients"
                      %IncMSE IncNodePurity
graph5           4.645360e-03  1.094832e+00
graph6           1.869709e-03  8.793786e-01
graph7           3.719778e-03  5.871785e-01
graph8           6.245774e-04  3.890403e-01
graph9           2.214675e-03  6.299189e-01
graph10          6.336623e-03  1.270490e+00
graph11          5.704972e-03  8.495842e-01
graph12          2.410991e-03  7.349872e-01
graph13          4.499955e-03  8.530136e-01
graph14          5.314005e-03  9.491513e-01
graph15          6.284816e-03  8.952667e-01
graph16          3.515080e-03  8.819618e-01
graph17          3.781215e-03  8.381065e-01
graph18          4.454336e-03  7.234700e-01
graph19          1.851393e-03  9.029097e-01
graph20          2.760887e-03  8.835390e-01
graph21          4.924992e-03  9.754596e-01
graph22          5.039761e-03  8.860527e-01
graph23          4.450362e-03  1.055310e+00
graph24          3.464565e-03  6.870055e-01
graph25          2.387800e-03  1.006978e+00
graph26          3.547812e-03  8.361970e-01
graph27          3.255382e-03  4.729629e-01
graph28          1.672445e-03  4.916944e-01
graph29          1.925178e-04  1.557653e-01
orbit0           8.575927e-04  2.554461e-01
orbit1           3.424058e-03  6.275620e-01
orbit2           5.535827e-03  9.233765e-01
orbit3           4.650301e-04  3.417233e-01
orbit4           2.845719e-03  6.123645e-01
orbit5           2.945825e-03  7.999161e-01
orbit6           2.139388e-03  7.762739e-01
orbit7           1.397239e-02  1.168120e+00
orbit8           7.084325e-03  1.074119e+00
orbit9           2.460366e-03  8.044320e-01
orbit10          5.320533e-03  7.152010e-01
orbit11          4.396135e-03  6.852156e-01
orbit12          3.361728e-03  6.278306e-01
orbit13          1.678100e-03  4.031920e-01
orbit14          1.048847e-03  1.971196e-01
orbit15          4.417098e-03  8.395413e-01
orbit16          4.587372e-03  9.370272e-01
orbit17          3.521501e-03  1.037727e+00
orbit18          5.278605e-03  2.036858e+00
orbit19          1.848744e-03  5.537439e-01
orbit20          5.058341e-03  7.959045e-01
orbit21          4.735467e-03  1.281317e+00
orbit22          4.926430e-03  8.208752e-01
orbit23          1.518667e-02  1.606449e+00
orbit24          3.962902e-03  7.992818e-01
orbit25          8.018931e-03  1.042548e+00
orbit26          4.531596e-03  8.886260e-01
orbit27          5.953117e-03  1.179817e+00
orbit28          6.182955e-03  8.314365e-01
orbit29          5.755452e-03  7.279651e-01
orbit30          4.593278e-03  1.517271e+00
orbit31          4.546556e-03  8.090993e-01
orbit32          6.273024e-03  6.934386e-01
orbit33          3.688045e-03  1.533821e+00
orbit34          5.420810e-03  1.065250e+00
orbit35          3.231245e-03  7.209087e-01
orbit36          5.028730e-03  1.563396e+00
orbit37          3.169960e-03  7.901040e-01
orbit38          3.940640e-03  1.169471e+00
orbit39          6.179867e-03  1.106170e+00
orbit40          3.529183e-03  8.851523e-01
orbit41          1.829108e-03  6.602858e-01
orbit42          1.900483e-03  3.026630e-01
orbit43          5.616953e-03  8.454371e-01
orbit44          3.757938e-03  7.785070e-01
orbit45          5.149882e-03  1.063022e+00
orbit46          3.362490e-03  6.793543e-01
orbit47          9.832285e-03  1.033330e+00
orbit48          4.236854e-03  5.694751e-01
orbit49          4.809760e-03  1.101000e+00
orbit50          3.243059e-03  1.231134e+00
orbit51          5.768069e-03  1.469736e+00
orbit52          7.546066e-03  9.114238e-01
orbit53          2.862521e-03  8.460026e-01
orbit54          3.976816e-03  9.881238e-01
orbit55          1.233479e-03  3.654247e-01
orbit56          6.945799e-03  1.250144e+00
orbit57          2.726639e-03  5.004311e-01
orbit58          1.332619e-03  4.596956e-01
orbit59          6.793803e-03  8.801220e-01
orbit60          2.723209e-03  6.166190e-01
orbit61          3.713646e-03  7.035474e-01
orbit62          3.148912e-03  8.961169e-01
orbit63          5.502734e-03  1.328669e+00
orbit64          2.191163e-03  3.720963e-01
orbit65          6.695899e-03  1.379100e+00
orbit66          2.935773e-03  5.592860e-01
orbit67          2.751935e-03  2.680701e-01
orbit68          1.711057e-03  4.426626e-01
orbit69          2.059954e-03  6.257648e-01
orbit70          1.518967e-03  3.193530e-01
orbit71          4.042845e-04  1.827603e-01
orbit72          1.961633e-04  2.633534e-01
AP               6.700842e-05  8.385816e-02
bet              2.570268e-03  2.657997e+00
ecc              1.335054e-03  3.980390e-01
eccrad           2.354899e-03  3.651335e-01
close            3.780327e-03  5.242267e-01
constraint       1.512136e-02  2.002228e+00
coreness         1.884459e-03  4.668064e-01
knn              3.999053e-03  1.834473e+00
hubscore         4.884809e-03  5.286284e-01
pagerank         4.564344e-03  2.950986e+00
trans            3.182999e-03  1.298725e+00
evcent           3.987352e-03  6.142630e-01
first            3.006681e-04  2.619391e-01
upto_second      2.891590e-03  6.459696e-01
upto_third       3.078659e-03  7.187781e-01
upto_fourth      1.449936e-03  5.193892e-01
upto_fifth       2.940667e-03  6.666014e-01
upto_sixth       3.171880e-03  7.211846e-01
second           1.619825e-03  4.916966e-01
third            8.543361e-03  1.968866e+00
fourth           3.447857e-03  1.049532e+00
fifth            3.912258e-03  7.996513e-01
sixth            3.776168e-03  1.030764e+00
ratio1           3.663168e-03  1.544111e+00
ratio2           4.923230e-03  1.535717e+00
ratio3           7.790039e-03  1.239484e+00
ratio4           5.287846e-03  1.656593e+00
ratio5           1.366824e-03  3.009500e+00
ratio6           4.176585e-03  1.445117e+00
selfinter        9.115387e-06  2.520485e-01
walktrap_vertex  1.782387e-03  2.150789e+00
bigcom1          2.422955e-04  1.578556e-01
bigcom2          0.000000e+00  1.110223e-18
bigcom3          7.717737e-05  2.107590e-01
bigcom4          7.015303e-04  3.572717e-01
bigcom6          0.000000e+00  1.110223e-18
bigcom8         -2.396726e-05  2.578368e-01
bigcom9         -1.543950e-05  1.008143e-01
bigcom11         4.395208e-05  2.356593e-01
bigcom13         0.000000e+00  1.110223e-18
bigcom15         7.956124e-06  2.726968e-01
bigcom16         0.000000e+00  0.000000e+00
bigcom21         8.450062e-05  2.448636e-01
bigcom22        -4.160838e-05  1.106606e-01
bigcom24         0.000000e+00  0.000000e+00
bigcom26         1.480688e-05  1.689337e-01
bigcom28         2.069522e-04  2.528195e-01
bigcom30        -1.692653e-04  5.042921e-01
bigcom31         0.000000e+00  2.220446e-18
bigcom32        -2.431284e-06  2.304290e-01
bigcom33         0.000000e+00  5.551115e-19
bigcom34         0.000000e+00  8.253542e-01
bigcom36         0.000000e+00  0.000000e+00
[truncated: 136,266 more chars]
