# Supplementary material for: Distinctive Behaviors of Druggable Proteins in Cellular Networks
Source: PLoS Comput Biol. 2015 Dec 23;11(12):e1004597. doi: 10.1371/journal.pcbi.1004597 (PMC4689399; doi:10.1371/journal.pcbi.1004597)
Supplement: S1 File — (ZIP) [file pcbi.1004597.s004.zip › S1_File/direct.blast.20150613.random.ppi.optimised_Target_results_med_CT.txt]

[[1]]
[1] "med_CT"

[1] "Dataset: med_CT Model GBM, run: 1 of 10 2015-06-18 11:55:52"
Iter   TrainDeviance   ValidDeviance   StepSize   Improve
     1        0.0233            -nan     0.0100   -0.0000
     2        0.0228            -nan     0.0100   -0.0000
     3        0.0218            -nan     0.0100   -0.0000
     4        0.0207            -nan     0.0100   -0.0000
     5        0.0201            -nan     0.0100   -0.0000
     6        0.0195            -nan     0.0100   -0.0000
     7        0.0192            -nan     0.0100   -0.0000
     8        0.0186            -nan     0.0100   -0.0000
     9        0.0182            -nan     0.0100   -0.0000
    10        0.0178            -nan     0.0100    0.0001
    20        0.0156            -nan     0.0100   -0.0000
    40        0.0126            -nan     0.0100   -0.0000
    60        0.0108            -nan     0.0100   -0.0000
    80        0.0093            -nan     0.0100    0.0000
    98        0.0084            -nan     0.0100   -0.0000

[1] "GBM variable coefficients"
                            var      rel.inf
trans                     trans 1.084289e+01
ratio5                   ratio5 8.615544e+00
comsize                 comsize 7.181360e+00
cohesion               cohesion 5.066549e+00
membership_s18   membership_s18 5.018008e+00
orbit18                 orbit18 4.562429e+00
upto_sixth           upto_sixth 4.145731e+00
inner                     inner 3.832853e+00
V2                           V2 3.075290e+00
orbit24                 orbit24 2.577810e+00
orbit39                 orbit39 2.537380e+00
ioratio                 ioratio 2.516465e+00
adhesion               adhesion 2.483543e+00
orbit56                 orbit56 2.349025e+00
graph20                 graph20 2.207557e+00
orbit47                 orbit47 2.062471e+00
orbit28                 orbit28 1.781898e+00
walktrap_vertex walktrap_vertex 1.499421e+00
orbit16                 orbit16 1.332870e+00
orbit26                 orbit26 1.319427e+00
orbit31                 orbit31 1.197349e+00
pagerank               pagerank 1.186168e+00
V1                           V1 1.116363e+00
third                     third 1.110070e+00
bet                         bet 9.973357e-01
ratio1                   ratio1 9.634520e-01
graph23                 graph23 8.464435e-01
knn                         knn 8.078996e-01
orbit57                 orbit57 7.975720e-01
orbit9                   orbit9 7.675319e-01
orbit20                 orbit20 7.590194e-01
ratio2                   ratio2 7.512228e-01
graph22                 graph22 6.942608e-01
graph3                   graph3 6.822317e-01
orbit59                 orbit59 6.659202e-01
orbit4                   orbit4 6.434868e-01
graph27                 graph27 6.325198e-01
orbit36                 orbit36 6.024537e-01
spin_vertex         spin_vertex 5.912734e-01
orbit46                 orbit46 5.811732e-01
graph2                   graph2 4.824604e-01
constraint           constraint 4.035374e-01
sixth                     sixth 3.919717e-01
graph7                   graph7 3.491958e-01
graph4                   graph4 3.476336e-01
graph18                 graph18 3.471377e-01
graph5                   graph5 3.446088e-01
orbit45                 orbit45 3.444416e-01
ratio4                   ratio4 3.405365e-01
graph16                 graph16 3.336089e-01
fifth                     fifth 2.942029e-01
graph1                   graph1 2.941497e-01
upto_fifth           upto_fifth 2.835639e-01
bigcom40               bigcom40 2.732992e-01
orbit63                 orbit63 2.703903e-01
orbit27                 orbit27 2.661348e-01
orbit67                 orbit67 2.567987e-01
orbit71                 orbit71 2.421450e-01
graph24                 graph24 2.216177e-01
graph13                 graph13 1.790196e-01
orbit69                 orbit69 1.789257e-01
orbit11                 orbit11 1.769561e-01
graph12                 graph12 1.709422e-01
graph19                 graph19 1.666131e-01
graph6                   graph6 1.656769e-01
orbit53                 orbit53 1.627605e-01
orbit58                 orbit58 1.623997e-01
graph10                 graph10 1.577934e-01
orbit23                 orbit23 1.570512e-01
orbit64                 orbit64 1.352786e-01
orbit7                   orbit7 1.349934e-01
outer                     outer 1.299005e-01
ratio6                   ratio6 1.237804e-01
graph21                 graph21 1.157888e-01
graph29                 graph29 9.649416e-02
membership_s30   membership_s30 5.225704e-02
orbit62                 orbit62 8.647193e-03
orbit70                 orbit70 6.780061e-03
orbit54                 orbit54 4.908873e-03
graph28                 graph28 4.024541e-03
graph9                   graph9 3.968345e-03
orbit51                 orbit51 2.712580e-03
graph25                 graph25 2.343416e-03
orbit38                 orbit38 1.861265e-03
orbit35                 orbit35 1.420059e-03
membership_s36   membership_s36 1.215079e-03
orbit10                 orbit10 7.026761e-04
orbit37                 orbit37 4.007920e-04
ratio3                   ratio3 3.683780e-04
orbit17                 orbit17 3.671126e-04
upto_third           upto_third 3.522815e-04
second                   second 3.503598e-04
orbit65                 orbit65 3.310698e-04
orbit15                 orbit15 3.308805e-04
orbit21                 orbit21 2.731977e-04
orbit1                   orbit1 2.548060e-04
close                     close 2.476597e-04
hubscore               hubscore 2.440990e-04
orbit60                 orbit60 2.411711e-04
orbit32                 orbit32 2.008413e-04
fourth                   fourth 1.773244e-04
orbit42                 orbit42 1.761757e-04
orbit30                 orbit30 1.694317e-04
orbit40                 orbit40 1.393584e-04
graph26                 graph26 7.507909e-05
orbit50                 orbit50 7.269334e-05
selfinter             selfinter 5.493302e-05
orbit19                 orbit19 5.265047e-05
orbit5                   orbit5 4.092641e-05
orbit55                 orbit55 3.963837e-05
orbit61                 orbit61 3.770880e-05
evcent                   evcent 3.257724e-05
graph8                   graph8 3.109514e-05
bigcom274             bigcom274 2.182399e-05
graph0                   graph0 5.236557e-07
graph11                 graph11 0.000000e+00
graph14                 graph14 0.000000e+00
graph15                 graph15 0.000000e+00
graph17                 graph17 0.000000e+00
orbit0                   orbit0 0.000000e+00
orbit2                   orbit2 0.000000e+00
orbit3                   orbit3 0.000000e+00
orbit6                   orbit6 0.000000e+00
orbit8                   orbit8 0.000000e+00
orbit12                 orbit12 0.000000e+00
orbit13                 orbit13 0.000000e+00
orbit14                 orbit14 0.000000e+00
orbit22                 orbit22 0.000000e+00
orbit25                 orbit25 0.000000e+00
orbit29                 orbit29 0.000000e+00
orbit33                 orbit33 0.000000e+00
orbit34                 orbit34 0.000000e+00
orbit41                 orbit41 0.000000e+00
orbit43                 orbit43 0.000000e+00
orbit44                 orbit44 0.000000e+00
orbit48                 orbit48 0.000000e+00
orbit49                 orbit49 0.000000e+00
orbit52                 orbit52 0.000000e+00
orbit66                 orbit66 0.000000e+00
orbit68                 orbit68 0.000000e+00
orbit72                 orbit72 0.000000e+00
AP                           AP 0.000000e+00
ecc                         ecc 0.000000e+00
eccrad                   eccrad 0.000000e+00
coreness               coreness 0.000000e+00
first                     first 0.000000e+00
upto_second         upto_second 0.000000e+00
upto_fourth         upto_fourth 0.000000e+00
bigcom1                 bigcom1 0.000000e+00
bigcom2                 bigcom2 0.000000e+00
bigcom3                 bigcom3 0.000000e+00
bigcom4                 bigcom4 0.000000e+00
bigcom6                 bigcom6 0.000000e+00
bigcom8                 bigcom8 0.000000e+00
bigcom9                 bigcom9 0.000000e+00
bigcom11               bigcom11 0.000000e+00
bigcom13               bigcom13 0.000000e+00
bigcom15               bigcom15 0.000000e+00
bigcom16               bigcom16 0.000000e+00
bigcom21               bigcom21 0.000000e+00
bigcom22               bigcom22 0.000000e+00
bigcom24               bigcom24 0.000000e+00
bigcom26               bigcom26 0.000000e+00
bigcom28               bigcom28 0.000000e+00
bigcom30               bigcom30 0.000000e+00
bigcom31               bigcom31 0.000000e+00
bigcom32               bigcom32 0.000000e+00
bigcom33               bigcom33 0.000000e+00
bigcom34               bigcom34 0.000000e+00
bigcom36               bigcom36 0.000000e+00
bigcom37               bigcom37 0.000000e+00
bigcom38               bigcom38 0.000000e+00
bigcom39               bigcom39 0.000000e+00
bigcom43               bigcom43 0.000000e+00
bigcom44               bigcom44 0.000000e+00
bigcom46               bigcom46 0.000000e+00
bigcom47               bigcom47 0.000000e+00
bigcom49               bigcom49 0.000000e+00
bigcom50               bigcom50 0.000000e+00
bigcom51               bigcom51 0.000000e+00
bigcom52               bigcom52 0.000000e+00
bigcom54               bigcom54 0.000000e+00
bigcom56               bigcom56 0.000000e+00
bigcom62               bigcom62 0.000000e+00
bigcom66               bigcom66 0.000000e+00
bigcom68               bigcom68 0.000000e+00
bigcom69               bigcom69 0.000000e+00
bigcom71               bigcom71 0.000000e+00
bigcom72               bigcom72 0.000000e+00
bigcom73               bigcom73 0.000000e+00
bigcom74               bigcom74 0.000000e+00
bigcom75               bigcom75 0.000000e+00
bigcom76               bigcom76 0.000000e+00
bigcom77               bigcom77 0.000000e+00
bigcom79               bigcom79 0.000000e+00
bigcom80               bigcom80 0.000000e+00
bigcom82               bigcom82 0.000000e+00
bigcom83               bigcom83 0.000000e+00
bigcom84               bigcom84 0.000000e+00
bigcom85               bigcom85 0.000000e+00
bigcom87               bigcom87 0.000000e+00
bigcom89               bigcom89 0.000000e+00
bigcom91               bigcom91 0.000000e+00
bigcom92               bigcom92 0.000000e+00
bigcom93               bigcom93 0.000000e+00
bigcom96               bigcom96 0.000000e+00
bigcom97               bigcom97 0.000000e+00
bigcom98               bigcom98 0.000000e+00
bigcom99               bigcom99 0.000000e+00
bigcom101             bigcom101 0.000000e+00
bigcom104             bigcom104 0.000000e+00
bigcom106             bigcom106 0.000000e+00
bigcom109             bigcom109 0.000000e+00
bigcom113             bigcom113 0.000000e+00
bigcom116             bigcom116 0.000000e+00
bigcom120             bigcom120 0.000000e+00
bigcom123             bigcom123 0.000000e+00
bigcom126             bigcom126 0.000000e+00
bigcom127             bigcom127 0.000000e+00
bigcom137             bigcom137 0.000000e+00
bigcom139             bigcom139 0.000000e+00
bigcom140             bigcom140 0.000000e+00
bigcom143             bigcom143 0.000000e+00
bigcom145             bigcom145 0.000000e+00
bigcom146             bigcom146 0.000000e+00
bigcom147             bigcom147 0.000000e+00
bigcom149             bigcom149 0.000000e+00
bigcom153             bigcom153 0.000000e+00
bigcom154             bigcom154 0.000000e+00
bigcom156             bigcom156 0.000000e+00
bigcom157             bigcom157 0.000000e+00
bigcom158             bigcom158 0.000000e+00
bigcom160             bigcom160 0.000000e+00
bigcom161             bigcom161 0.000000e+00
bigcom162             bigcom162 0.000000e+00
bigcom164             bigcom164 0.000000e+00
bigcom166             bigcom166 0.000000e+00
bigcom167             bigcom167 0.000000e+00
bigcom171             bigcom171 0.000000e+00
bigcom173             bigcom173 0.000000e+00
bigcom175             bigcom175 0.000000e+00
bigcom176             bigcom176 0.000000e+00
bigcom177             bigcom177 0.000000e+00
bigcom178             bigcom178 0.000000e+00
bigcom180             bigcom180 0.000000e+00
bigcom181             bigcom181 0.000000e+00
bigcom184             bigcom184 0.000000e+00
bigcom186             bigcom186 0.000000e+00
bigcom187             bigcom187 0.000000e+00
bigcom189             bigcom189 0.000000e+00
bigcom194             bigcom194 0.000000e+00
bigcom195             bigcom195 0.000000e+00
bigcom196             bigcom196 0.000000e+00
bigcom204             bigcom204 0.000000e+00
bigcom205             bigcom205 0.000000e+00
bigcom212             bigcom212 0.000000e+00
bigcom214             bigcom214 0.000000e+00
bigcom222             bigcom222 0.000000e+00
bigcom223             bigcom223 0.000000e+00
bigcom226             bigcom226 0.000000e+00
bigcom227             bigcom227 0.000000e+00
bigcom229             bigcom229 0.000000e+00
bigcom233             bigcom233 0.000000e+00
bigcom236             bigcom236 0.000000e+00
bigcom237             bigcom237 0.000000e+00
bigcom246             bigcom246 0.000000e+00
bigcom248             bigcom248 0.000000e+00
bigcom249             bigcom249 0.000000e+00
bigcom250             bigcom250 0.000000e+00
bigcom254             bigcom254 0.000000e+00
bigcom266             bigcom266 0.000000e+00
bigcom269             bigcom269 0.000000e+00
bigcom272             bigcom272 0.000000e+00
bigcom281             bigcom281 0.000000e+00
bigcom291             bigcom291 0.000000e+00
bigcom292             bigcom292 0.000000e+00
bigcom295             bigcom295 0.000000e+00
bigcom299             bigcom299 0.000000e+00
bigcom301             bigcom301 0.000000e+00
bigcom306             bigcom306 0.000000e+00
bigcom309             bigcom309 0.000000e+00
bigcom314             bigcom314 0.000000e+00
bigcom321             bigcom321 0.000000e+00
bigcom341             bigcom341 0.000000e+00
bigcom350             bigcom350 0.000000e+00
bigcom353             bigcom353 0.000000e+00
bigcom359             bigcom359 0.000000e+00
bigcom363             bigcom363 0.000000e+00
bigcom365             bigcom365 0.000000e+00
bigcom385             bigcom385 0.000000e+00
bigcom386             bigcom386 0.000000e+00
bigcom408             bigcom408 0.000000e+00
bigcom412             bigcom412 0.000000e+00
bigcom480             bigcom480 0.000000e+00
membership_s1     membership_s1 0.000000e+00
membership_s3     membership_s3 0.000000e+00
membership_s4     membership_s4 0.000000e+00
membership_s5     membership_s5 0.000000e+00
membership_s6     membership_s6 0.000000e+00
membership_s7     membership_s7 0.000000e+00
membership_s8     membership_s8 0.000000e+00
membership_s9     membership_s9 0.000000e+00
membership_s11   membership_s11 0.000000e+00
membership_s12   membership_s12 0.000000e+00
membership_s14   membership_s14 0.000000e+00
membership_s15   membership_s15 0.000000e+00
membership_s16   membership_s16 0.000000e+00
membership_s17   membership_s17 0.000000e+00
membership_s20   membership_s20 0.000000e+00
membership_s21   membership_s21 0.000000e+00
membership_s22   membership_s22 0.000000e+00
membership_s24   membership_s24 0.000000e+00
membership_s25   membership_s25 0.000000e+00
membership_s26   membership_s26 0.000000e+00
membership_s27   membership_s27 0.000000e+00
membership_s28   membership_s28 0.000000e+00
membership_s31   membership_s31 0.000000e+00
membership_s32   membership_s32 0.000000e+00
membership_s33   membership_s33 0.000000e+00
membership_s37   membership_s37 0.000000e+00
pdi                         pdi 0.000000e+00
[1] "Dataset: med_CT Model RF, run: 1 of 10 2015-06-18 11:56:43"
     |      Out-of-bag   |
Tree |      MSE  %Var(y) |
   1 | 0.004692   271.67 |
   2 | 0.003033   175.63 |
   3 | 0.003971   229.94 |
   4 | 0.003215   186.18 |
   5 | 0.004341   251.34 |
   6 |  0.00365   211.34 |
   7 | 0.003451   199.81 |
   8 | 0.003112   180.16 |
   9 | 0.002967   171.80 |
  10 |  0.00286   165.60 |
  11 | 0.002594   150.17 |
  12 | 0.002515   145.61 |
  13 | 0.002439   141.23 |
  14 | 0.002414   139.79 |
  15 | 0.002382   137.94 |
  16 | 0.002326   134.66 |
  17 | 0.002304   133.37 |
  18 | 0.002249   130.21 |
  19 | 0.002191   126.85 |
  20 | 0.002153   124.67 |
  21 | 0.002166   125.39 |
  22 | 0.002141   123.97 |
  23 | 0.002136   123.66 |
  24 | 0.002111   122.25 |
  25 | 0.002114   122.38 |
  26 | 0.002104   121.80 |
  27 | 0.002099   121.53 |
  28 | 0.002039   118.03 |
  29 | 0.001999   115.76 |
  30 | 0.002021   117.01 |
  31 | 0.002012   116.48 |
  32 | 0.001996   115.56 |
  33 | 0.002004   116.02 |
  34 | 0.001992   115.32 |
  35 | 0.001996   115.56 |
  36 | 0.001966   113.80 |
  37 | 0.001956   113.24 |
  38 | 0.001966   113.84 |
  39 | 0.001979   114.59 |
  40 | 0.001969   114.01 |
  41 | 0.001967   113.89 |
  42 | 0.001957   113.30 |
  43 | 0.001944   112.55 |
  44 | 0.001945   112.59 |
  45 | 0.001944   112.54 |
  46 |  0.00194   112.31 |
  47 | 0.001932   111.86 |
  48 | 0.001928   111.63 |
  49 | 0.001923   111.33 |
  50 | 0.001923   111.37 |
  51 | 0.001926   111.53 |
  52 | 0.001918   111.05 |
  53 | 0.001911   110.64 |
  54 | 0.001915   110.85 |
  55 | 0.001911   110.67 |
  56 | 0.001907   110.42 |
  57 | 0.001903   110.19 |
  58 |   0.0019   110.02 |
  59 |   0.0019   109.99 |
  60 | 0.001901   110.06 |
  61 | 0.001899   109.94 |
  62 | 0.001899   109.93 |
  63 | 0.001895   109.69 |
  64 | 0.001892   109.54 |
  65 | 0.001898   109.88 |
  66 | 0.001893   109.63 |
  67 | 0.001892   109.53 |
  68 | 0.001899   109.95 |
  69 | 0.001897   109.82 |
  70 | 0.001897   109.85 |
  71 |   0.0019   110.00 |
  72 |   0.0019   110.04 |
  73 | 0.001899   109.95 |
  74 | 0.001895   109.70 |
  75 | 0.001892   109.54 |
  76 | 0.001888   109.34 |
  77 | 0.001885   109.17 |
  78 | 0.001882   108.95 |
  79 | 0.001878   108.72 |
  80 | 0.001874   108.49 |
  81 | 0.001873   108.42 |
  82 | 0.001876   108.62 |
  83 | 0.001873   108.44 |
  84 |  0.00187   108.29 |
  85 | 0.001868   108.18 |
  86 | 0.001866   108.06 |
  87 | 0.001866   108.02 |
  88 | 0.001867   108.10 |
  89 | 0.001865   107.96 |
  90 | 0.001862   107.81 |
  91 | 0.001862   107.83 |
  92 | 0.001862   107.80 |
  93 | 0.001862   107.83 |
  94 | 0.001864   107.94 |
  95 | 0.001861   107.74 |
  96 | 0.001859   107.65 |
  97 | 0.001859   107.62 |
  98 | 0.001858   107.59 |
  99 | 0.001859   107.65 |
 100 | 0.001858   107.61 |
[1] "Random Forest variable coefficients"
                      %IncMSE IncNodePurity
graph5           5.448525e-05  3.263411e-02
graph6           0.000000e+00  8.585526e-20
graph7           3.270843e-04  1.049089e-02
graph8           1.321321e-04  2.859566e-03
graph9           5.920663e-06  2.222222e-02
graph10          9.471033e-05  2.965217e-02
graph11          3.522198e-05  1.078977e-02
graph12          6.389684e-05  2.233951e-02
graph13          9.274673e-04  9.999124e-03
graph14          0.000000e+00  2.190476e-02
graph15          2.377281e-04  3.548615e-02
graph16          1.099395e-03  8.416751e-02
graph17          7.787540e-04  5.177854e-02
graph18          3.601667e-04  2.453385e-02
graph19          1.367420e-04  1.971831e-02
graph20          6.120522e-04  5.196572e-02
graph21          5.920663e-06  9.090909e-03
graph22          4.959290e-04  4.792369e-02
graph23          1.500462e-03  1.933464e-02
graph24          2.454935e-03  4.726819e-02
graph25          1.082022e-03  3.601401e-02
graph26          3.954870e-04  4.933652e-02
graph27          3.525264e-05  2.270833e-02
graph28         -5.823159e-06  8.675140e-02
graph29          4.672637e-04  4.264518e-02
orbit0           0.000000e+00  3.529078e-19
orbit1           2.400960e-05  1.500000e-02
orbit2           2.942438e-05  4.141234e-02
orbit3           1.231672e-04  7.765350e-05
orbit4           2.171218e-04  1.856255e-02
orbit5           6.031363e-06  4.767442e-03
orbit6           0.000000e+00  6.505213e-21
orbit7           7.579950e-04  6.347520e-02
orbit8           5.132186e-04  1.189593e-01
orbit9           4.359120e-04  4.739785e-02
orbit10          0.000000e+00  3.268124e-18
orbit11          2.181033e-04  2.940309e-02
orbit12          1.406742e-04  5.731811e-02
orbit13          6.666667e-05  1.924528e-02
orbit14          7.669617e-05  1.925821e-04
orbit15          1.450532e-04  2.070510e-02
orbit16          1.010666e-04  8.524566e-02
orbit17          0.000000e+00  8.944668e-21
orbit18          1.203849e-03  2.343462e-01
orbit19         -1.166861e-05  8.888889e-03
orbit20          5.254985e-05  3.829466e-02
orbit21          1.368066e-04  5.688104e-02
orbit22          2.469581e-05  9.889964e-03
orbit23          1.193139e-03  7.013258e-02
orbit24          5.507705e-04  1.053012e-01
orbit25          1.884801e-04  9.963161e-03
orbit26          1.826388e-04  5.545521e-02
orbit27          3.016385e-03  1.013576e-01
orbit28          2.446666e-04  4.405156e-02
orbit29          2.991202e-04  6.004182e-05
orbit30          0.000000e+00  2.088444e-18
orbit31          0.000000e+00  8.571429e-03
orbit32          3.454231e-05  1.730803e-03
orbit33          3.527337e-05  1.914894e-02
orbit34          5.815714e-04  4.178820e-02
orbit35          4.071170e-05  5.892425e-05
orbit36          1.364877e-03  1.337274e-01
orbit37          0.000000e+00  1.666487e-18
orbit38          8.744378e-04  8.398764e-02
orbit39          1.165191e-03  1.440578e-01
orbit40          8.297010e-05  3.874832e-02
orbit41          1.151410e-05  2.310078e-02
orbit42          5.865103e-06  3.015152e-02
orbit43          2.198338e-04  2.107641e-02
orbit44          2.131299e-04  9.641453e-03
orbit45          3.773917e-05  9.078858e-02
orbit46          4.127833e-04  8.767036e-02
orbit47          2.166890e-04  4.054839e-02
orbit48          0.000000e+00  3.591420e-21
orbit49          5.346525e-04  8.231596e-02
orbit50          1.281882e-04  5.126529e-02
orbit51          9.029774e-04  8.987326e-02
orbit52          1.748252e-05  9.333333e-03
orbit53          5.268899e-04  7.255643e-02
orbit54          1.442936e-03  7.505039e-02
orbit55          5.920663e-06  4.974359e-02
orbit56          1.488190e-03  8.718130e-02
orbit57          3.838294e-04  5.826501e-02
orbit58          5.073289e-04  9.433717e-02
orbit59          2.199093e-03  4.357550e-02
orbit60          0.000000e+00  9.000000e-03
orbit61          0.000000e+00  1.764706e-02
orbit62          7.827075e-04  5.381880e-02
orbit63          8.272177e-05  9.404139e-02
orbit64         -5.934718e-06  1.636364e-02
orbit65          8.740427e-05  1.957427e-02
orbit66          1.172212e-05  3.850318e-02
orbit67          0.000000e+00  9.400033e-19
orbit68          5.263158e-05  3.406593e-02
orbit69          0.000000e+00  2.005774e-20
orbit70          1.224030e-04  7.364663e-02
orbit71          3.451138e-04  1.293696e-02
orbit72          4.209687e-04  4.213569e-02
AP               0.000000e+00  0.000000e+00
bet              1.384283e-04  4.707867e-02
ecc              0.000000e+00  2.642743e-21
eccrad           0.000000e+00  0.000000e+00
close            0.000000e+00  7.386127e-21
constraint       1.366824e-04  7.707735e-02
coreness         2.291337e-04  4.743408e-02
knn              0.000000e+00  5.134375e-19
hubscore         7.742927e-05  5.212554e-02
pagerank         3.478634e-05  3.041185e-02
trans            8.207297e-05  1.648884e-01
evcent           4.140299e-05  3.425134e-02
first            4.839685e-05  9.285714e-03
upto_second      5.253940e-05  1.777778e-02
upto_third       1.835915e-04  8.226037e-04
upto_fourth      1.499727e-03  2.093854e-03
upto_fifth       7.702248e-04  1.286883e-01
upto_sixth       3.519921e-03  1.447127e-01
second           1.512862e-04  1.127560e-02
third            2.257384e-03  1.266034e-01
fourth           0.000000e+00  1.325098e-18
fifth            9.401743e-05  1.954978e-02
sixth            3.327124e-04  6.498025e-02
ratio1           2.930832e-05  2.670833e-02
ratio2           8.138619e-05  2.916974e-02
ratio3           1.180294e-04  4.965503e-02
ratio4           3.516655e-05  1.847222e-02
ratio5           8.864101e-04  4.024674e-01
ratio6           1.801891e-03  9.550353e-02
selfinter        0.000000e+00  2.710505e-21
walktrap_vertex  2.294217e-04  1.481144e-01
bigcom1          0.000000e+00  5.421011e-22
bigcom2          0.000000e+00  0.000000e+00
bigcom3          0.000000e+00  0.000000e+00
bigcom4          0.000000e+00  3.117081e-21
bigcom6          0.000000e+00  0.000000e+00
bigcom8          0.000000e+00  0.000000e+00
bigcom9          0.000000e+00  0.000000e+00
bigcom11         0.000000e+00  0.000000e+00
bigcom13         0.000000e+00  0.000000e+00
bigcom15         0.000000e+00  0.000000e+00
bigcom16         0.000000e+00  0.000000e+00
bigcom21         0.000000e+00  0.000000e+00
bigcom22         0.000000e+00  0.000000e+00
bigcom24         0.000000e+00  0.000000e+00
bigcom26         0.000000e+00  0.000000e+00
bigcom28         0.000000e+00  0.000000e+00
bigcom30         0.000000e+00  0.000000e+00
bigcom31         0.000000e+00  0.000000e+00
bigcom32         0.000000e+00  0.000000e+00
bigcom33         0.000000e+00  0.000000e+00
bigcom34         0.000000e+00  1.734723e-20
bigcom36         0.000000e+00  0.000000e+00
bigcom37         0.000000e+00  0.000000e+00
bigcom38         0.000000e+00  0.000000e+00
bigcom39         0.000000e+00  0.000000e+00
bigcom40         2.057410e-04  3.852421e-02
bigcom43         0.000000e+00  0.000000e+00
bigcom44         0.000000e+00  0.000000e+00
bigcom46         0.000000e+00  0.000000e+00
bigcom47         0.000000e+00  0.000000e+00
bigcom49         0.000000e+00  0.000000e+00
bigcom50         0.000000e+00  0.000000e+00
bigcom51         0.000000e+00  0.000000e+00
bigcom52         0.000000e+00  0.000000e+00
bigcom54         0.000000e+00  0.000000e+00
bigcom56         0.000000e+00  0.000000e+00
bigcom62         0.000000e+00  0.000000e+00
bigcom66         0.000000e+00  0.000000e+00
bigcom68         0.000000e+00  0.000000e+00
bigcom69         0.000000e+00  0.000000e+00
bigcom71         0.000000e+00  0.000000e+00
bigcom72         0.000000e+00  0.000000e+00
bigcom73         0.000000e+00  0.000000e+00
bigcom74         0.000000e+00  0.000000e+00
bigcom75         0.000000e+00  0.000000e+00
bigcom76         0.000000e+00  0.000000e+00
bigcom77         0.000000e+00  0.000000e+00
bigcom79         0.000000e+00  0.000000e+00
bigcom80         0.000000e+00  0.000000e+00
bigcom82         0.000000e+00  0.000000e+00
bigcom83         0.000000e+00  1.734723e-20
bigcom84         0.000000e+00  0.000000e+00
bigcom85         0.000000e+00  0.000000e+00
bigcom87         0.000000e+00  0.000000e+00
bigcom89         0.000000e+00  0.000000e+00
bigcom91         0.000000e+00  0.000000e+00
bigcom92         0.000000e+00  0.000000e+00
bigcom93         0.000000e+00  0.000000e+00
bigcom96         0.000000e+00  0.000000e+00
bigcom97         0.000000e+00  0.000000e+00
bigcom98         0.000000e+00  0.000000e+00
bigcom99         0.000000e+00  0.000000e+00
bigcom101        0.000000e+00  0.000000e+00
bigcom104        0.000000e+00  0.000000e+00
bigcom106        0.000000e+00  0.000000e+00
bigcom109        0.000000e+00  1.734723e-20
bigcom113        0.000000e+00  1.741500e-20
bigcom116        0.000000e+00  0.000000e+00
bigcom120        0.000000e+00  0.000000e+00
bigcom123        0.000000e+00  0.000000e+00
bigcom126        0.000000e+00  0.000000e+00
bigcom127        0.000000e+00  0.000000e+00
bigcom137        0.000000e+00  0.000000e+00
bigcom139        0.000000e+00  0.000000e+00
bigcom140        0.000000e+00  0.000000e+00
bigcom143        0.000000e+00  0.000000e+00
bigcom145        0.000000e+00  0.000000e+00
bigcom146        0.000000e+00  0.000000e+00
bigcom147        0.000000e+00  0.000000e+00
bigcom149        0.000000e+00  0.000000e+00
bigcom153        0.000000e+00  0.000000e+00
bigcom154        0.000000e+00  0.000000e+00
bigcom156        0.000000e+00  0.000000e+00
bigcom157        0.000000e+00  0.000000e+00
bigcom158        0.000000e+00  0.000000e+00
bigcom160        0.000000e+00  0.000000e+00
bigcom161        0.000000e+00  0.000000e+00
bigcom162        0.000000e+00  0.000000e+00
bigcom164        0.000000e+00  0.000000e+00
bigcom166        0.000000e+00  0.000000e+00
bigcom167        0.000000e+00  0.000000e+00
bigcom171        0.000000e+00  0.000000e+00
bigcom173        0.000000e+00  0.000000e+00
bigcom175        0.000000e+00  0.000000e+00
bigcom176        0.000000e+00  1.734723e-20
bigcom177        0.000000e+00  1.734723e-20
bigcom178        0.000000e+00  0.000000e+00
bigcom180        0.000000e+00  0.000000e+00
bigcom181        0.000000e+00  0.000000e+00
bigcom184        0.000000e+00  0.000000e+00
bigcom186        0.000000e+00  0.000000e+00
bigcom187        0.000000e+00  0.000000e+00
bigcom189        0.000000e+00  0.000000e+00
bigcom194        0.000000e+00  0.000000e+00
bigcom195        0.000000e+00  0.000000e+00
bigcom196        0.000000e+00  0.000000e+00
bigcom204        0.000000e+00  0.000000e+00
bigcom205        0.000000e+00  0.000000e+00
bigcom212        0.000000e+00  0.000000e+00
bigcom214        0.000000e+00  1.734723e-20
bigcom222        0.000000e+00  0.000000e+00
bigcom223        0.000000e+00  0.000000e+00
bigcom226        0.000000e+00  0.000000e+00
bigcom227        0.000000e+00  0.000000e+00
bigcom229        0.000000e+00  0.000000e+00
bigcom233        0.000000e+00  0.000000e+00
bigcom236        0.000000e+00  3.469447e-20
bigcom237        0.000000e+00  0.000000e+00
bigcom246        0.000000e+00  0.000000e+00
bigcom248        0.000000e+00  0.000000e+00
bigcom249        0.000000e+00  0.000000e+00
bigcom250        0.000000e+00  0.000000e+00
bigcom254        0.000000e+00  0.000000e+00
bigcom266        0.000000e+00  0.000000e+00
bigcom269        0.000000e+00  0.000000e+00
bigcom272        0.000000e+00  0.000000e+00
bigcom274        0.000000e+00  4.743385e-22
bigcom281        0.000000e+00  0.000000e+00
bigcom291        0.000000e+00  0.000000e+00
bigcom292        0.000000e+00  1.734723e-20
bigcom295        0.000000e+00  0.000000e+00
bigcom299        0.000000e+00  0.000000e+00
bigcom301        0.000000e+00  0.000000e+00
bigcom306        0.000000e+00  0.000000e+00
bigcom309        0.000000e+00  0.000000e+00
bigcom314        0.000000e+00  0.000000e+00
bigcom321        0.000000e+00  1.734723e-20
bigcom341        0.000000e+00  0.000000e+00
bigcom350        0.000000e+00  0.000000e+00
bigcom353        0.000000e+00  1.734723e-20
bigcom359        0.000000e+00  0.000000e+00
bigcom363        0.000000e+00  0.000000e+00
bigcom365        0.000000e+00  0.000000e+00
bigcom385        0.000000e+00  0.000000e+00
bigcom386        0.000000e+00  0.000000e+00
bigcom408        0.000000e+00  0.000000e+00
bigcom412        0.000000e+00  0.000000e+00
bigcom480        0.000000e+00  0.000000e+00
spin_vertex      1.035162e-04  1.501201e-01
membership_s1    0.000000e+00  6.098637e-22
membership_s3    0.000000e+00  1.734723e-20
membership_s4    5.138894e-08  1.285343e-04
membership_s5    0.000000e+00  9.000000e-03
membership_s6    0.000000e+00  0.000000e+00
membership_s7    0.000000e+00  0.000000e+00
membership_s8    0.000000e+00  1.734723e-20
membership_s9    0.000000e+00  0.000000e+00
membership_s11   0.000000e+00  0.000000e+00
membership_s12   0.000000e+00  0.000000e+00
membership_s14   0.000000e+00  0.000000e+00
membership_s15   0.000000e+00  0.000000e+00
membership_s16   0.000000e+00  0.000000e+00
membership_s17   0.000000e+00  0.000000e+00
membership_s18   2.703548e-04  2.462869e-02
membership_s20   0.000000e+00  0.000000e+00
membership_s21   0.000000e+00  0.000000e+00
membership_s22   0.000000e+00  0.000000e+00
membership_s24   0.000000e+00  0.000000e+00
membership_s25   0.000000e+00  0.000000e+00
membership_s26   0.000000e+00  0.000000e+00
membership_s27   0.000000e+00  0.000000e+00
membership_s28   0.000000e+00  0.000000e+00
membership_s30   1.888204e-04  3.793746e-03
membership_s31   0.000000e+00  0.000000e+00
membership_s32   0.000000e+00  0.000000e+00
membership_s33   0.000000e+00  0.000000e+00
membership_s36   0.000000e+00  0.000000e+00
membership_s37   0.000000e+00  0.000000e+00
V1               5.847428e-05  4.553865e-02
V2               6.901818e-05  1.949493e-01
pdi              0.000000e+00  8.131516e-22
adhesion         3.176853e-03  4.663634e-02
cohesion         3.129406e-03  9.900602e-02
inner            1.024978e-03  6.873934e-02
outer            1.468937e-04  8.499867e-02
ioratio          8.578431e-04  1.706086e-01
comsize          8.072713e-04  2.485810e-01
[1] "Dataset: med_CT Model GLM, run: 1 of 10 2015-06-18 11:57:09"
[1] "glmnet variable coefficients"
                     [,1]          [,2]
(Intercept)     -6.357842  6.436408e+03
graph0           0.000000 -6.037578e-02
graph1           0.000000  0.000000e+00
graph2           0.000000 -2.527036e-02
graph3           0.000000  1.278148e-05
graph4           0.000000 -3.792536e-07
graph5           0.000000 -3.416833e-03
graph6           0.000000  0.000000e+00
graph7           0.000000  0.000000e+00
graph8           0.000000  6.565251e-03
graph9           0.000000  1.694333e-07
graph10          0.000000  0.000000e+00
graph11          0.000000 -1.300601e-09
graph12          0.000000  0.000000e+00
graph13          0.000000  1.891837e-07
graph14          0.000000 -1.117520e-07
graph15          0.000000 -1.674402e-05
graph16          0.000000  0.000000e+00
graph17          0.000000  7.153691e-07
graph18          0.000000 -4.832604e-05
graph19          0.000000 -1.918264e-06
graph20          0.000000 -7.476874e-05
graph21          0.000000  5.319294e-05
graph22          0.000000  6.149690e-05
graph23          0.000000  0.000000e+00
graph24          0.000000  0.000000e+00
graph25          0.000000  0.000000e+00
graph26          0.000000 -4.743676e-05
graph27          0.000000 -1.489803e-03
graph28          0.000000  3.462761e-03
graph29          0.000000  3.331793e-03
orbit0           0.000000 -6.657619e-02
orbit1           0.000000  0.000000e+00
orbit2           0.000000 -1.098631e-02
orbit3           0.000000 -2.596853e-02
orbit4           0.000000  3.199653e-05
orbit5           0.000000  0.000000e+00
orbit6           0.000000 -3.647211e-07
orbit7           0.000000 -7.726203e-04
orbit8           0.000000 -3.368796e-03
orbit9           0.000000 -1.255556e-04
orbit10          0.000000  1.646134e-06
orbit11          0.000000  0.000000e+00
orbit12          0.000000  4.429511e-04
orbit13          0.000000 -8.339276e-03
orbit14          0.000000  6.402023e-03
orbit15          0.000000  1.701320e-07
orbit16          0.000000  1.043392e-06
orbit17          0.000000  2.656056e-07
orbit18          0.000000  2.841397e-08
orbit19          0.000000  0.000000e+00
orbit20          0.000000  0.000000e+00
orbit21          0.000000  7.550399e-06
orbit22          0.000000 -1.289978e-09
orbit23          0.000000 -1.714190e-04
orbit24          0.000000  3.006972e-07
orbit25          0.000000 -1.698436e-06
orbit26          0.000000  3.185348e-05
orbit27          0.000000  1.186092e-05
orbit28          0.000000  1.749206e-05
orbit29          0.000000  0.000000e+00
orbit30          0.000000 -4.877145e-06
orbit31          0.000000 -1.092923e-09
orbit32          0.000000 -3.329747e-07
orbit33          0.000000  7.928928e-04
orbit34          0.000000 -1.954772e-05
orbit35          0.000000 -1.521266e-05
orbit36          0.000000 -3.036605e-06
orbit37          0.000000  2.032176e-06
orbit38          0.000000  5.791894e-06
orbit39          0.000000  0.000000e+00
orbit40          0.000000  3.388826e-06
orbit41          0.000000 -1.629568e-06
orbit42          0.000000  0.000000e+00
orbit43          0.000000 -4.911691e-05
orbit44          0.000000 -1.860732e-02
orbit45          0.000000 -5.468179e-05
orbit46          0.000000 -6.388019e-05
orbit47          0.000000  1.335841e-05
orbit48          0.000000  7.154368e-05
orbit49          0.000000 -7.391622e-05
orbit50          0.000000 -9.188608e-04
orbit51          0.000000  2.574967e-05
orbit52          0.000000  1.487012e-04
orbit53          0.000000  1.205416e-03
orbit54          0.000000  7.355726e-05
orbit55          0.000000 -2.267305e-03
orbit56          0.000000 -3.470611e-04
orbit57          0.000000  0.000000e+00
orbit58          0.000000 -7.934846e-03
orbit59          0.000000  5.670377e-06
orbit60          0.000000  0.000000e+00
orbit61          0.000000  2.914144e-03
orbit62          0.000000 -8.967387e-04
orbit63          0.000000 -1.570681e-03
orbit64          0.000000  1.258649e-03
orbit65          0.000000 -8.320834e-04
orbit66          0.000000 -2.509395e-05
orbit67          0.000000  0.000000e+00
orbit68          0.000000 -6.675760e-04
orbit69          0.000000 -1.313923e-01
orbit70          0.000000  2.087940e-03
orbit71          0.000000  1.608341e-02
orbit72          0.000000  3.091311e-03
AP               0.000000 -1.673464e+00
bet              0.000000 -3.819408e-05
ecc              0.000000 -7.709580e-01
eccrad           0.000000 -4.626407e+00
close            0.000000  0.000000e+00
constraint       0.000000 -4.736272e+01
coreness         0.000000 -1.606492e-01
knn              0.000000 -1.795879e-03
hubscore         0.000000  0.000000e+00
pagerank         0.000000  0.000000e+00
trans            0.000000  8.750394e+00
evcent           0.000000  0.000000e+00
first            0.000000 -6.292515e-02
upto_second      0.000000  0.000000e+00
upto_third       0.000000  5.722380e-05
upto_fourth      0.000000  5.905652e-05
upto_fifth       0.000000  0.000000e+00
upto_sixth       0.000000 -4.839349e-01
second           0.000000  0.000000e+00
third            0.000000  5.590219e-04
fourth           0.000000 -4.145549e-05
fifth            0.000000 -1.824455e-04
sixth            0.000000 -8.992065e-04
ratio1           0.000000 -3.401004e-03
ratio2           0.000000 -1.709713e-01
ratio3           0.000000  0.000000e+00
ratio4           0.000000 -4.407318e+00
ratio5           0.000000 -4.898267e+00
ratio6           0.000000 -1.842143e-02
selfinter        0.000000  2.411220e-01
walktrap_vertex  0.000000  3.271647e+00
bigcom1          0.000000  1.772745e+00
bigcom2          0.000000  0.000000e+00
bigcom3          0.000000  0.000000e+00
bigcom4          0.000000 -7.318909e-02
bigcom6          0.000000  0.000000e+00
bigcom8          0.000000  0.000000e+00
bigcom9          0.000000 -6.522557e-02
bigcom11         0.000000  0.000000e+00
bigcom13         0.000000  0.000000e+00
bigcom15         0.000000  0.000000e+00
bigcom16         0.000000  0.000000e+00
bigcom21         0.000000 -2.983091e-01
bigcom22         0.000000  0.000000e+00
bigcom24         0.000000  0.000000e+00
bigcom26         0.000000  0.000000e+00
bigcom28         0.000000 -6.616160e-02
bigcom30         0.000000  0.000000e+00
bigcom31         0.000000  0.000000e+00
bigcom32         0.000000  0.000000e+00
bigcom33         0.000000  0.000000e+00
bigcom34         0.000000  0.000000e+00
bigcom36         0.000000  0.000000e+00
bigcom37         0.000000  0.000000e+00
bigcom38         0.000000  0.000000e+00
bigcom39         0.000000  0.000000e+00
bigcom40         0.000000  4.220623e+00
bigcom43         0.000000  0.000000e+00
bigcom44         0.000000 -5.114121e+00
bigcom46         0.000000  0.000000e+00
bigcom47         0.000000  0.000000e+00
bigcom49         0.000000  0.000000e+00
bigcom50         0.000000 -6.149350e-02
bigcom51         0.000000  0.000000e+00
bigcom52         0.000000  0.000000e+00
bigcom54         0.000000  0.000000e+00
bigcom56         0.000000  0.000000e+00
bigcom62         0.000000  0.000000e+00
bigcom66         0.000000  0.000000e+00
bigcom68         0.000000  0.000000e+00
bigcom69         0.000000  0.000000e+00
bigcom71         0.000000  0.000000e+00
bigcom72         0.000000  0.000000e+00
bigcom73         0.000000  0.000000e+00
bigcom74         0.000000  0.000000e+00
bigcom75         0.000000  0.000000e+00
bigcom76         0.000000  0.000000e+00
bigcom77         0.000000  0.000000e+00
bigcom79         0.000000  0.000000e+00
bigcom80         0.000000  0.000000e+00
bigcom82         0.000000  0.000000e+00
bigcom83         0.000000  0.000000e+00
bigcom84         0.000000  0.000000e+00
bigcom85         0.000000  0.000000e+00
bigcom87         0.000000  0.000000e+00
bigcom89         0.000000  0.000000e+00
bigcom91         0.000000  0.000000e+00
bigcom92         0.000000  0.000000e+00
bigcom93         0.000000  0.000000e+00
bigcom96         0.000000  0.000000e+00
bigcom97         0.000000  0.000000e+00
bigcom98         0.000000  0.000000e+00
bigcom99         0.000000  0.000000e+00
bigcom101        0.000000  0.000000e+00
bigcom104        0.000000  0.000000e+00
bigcom106        0.000000  0.000000e+00
bigcom109        0.000000  0.000000e+00
bigcom113        0.000000  0.000000e+00
bigcom116        0.000000  0.000000e+00
bigcom120        0.000000  0.000000e+00
bigcom123        0.000000  0.000000e+00
bigcom126        0.000000  0.000000e+00
bigcom127        0.000000  0.000000e+00
bigcom137        0.000000  0.000000e+00
bigcom139        0.000000  0.000000e+00
bigcom140        0.000000  0.000000e+00
bigcom143        0.000000  0.000000e+00
bigcom145        0.000000  0.000000e+00
bigcom146        0.000000  0.000000e+00
bigcom147        0.000000  0.000000e+00
bigcom149        0.000000  0.000000e+00
bigcom153        0.000000  0.000000e+00
bigcom154        0.000000  0.000000e+00
bigcom156        0.000000  0.000000e+00
bigcom157        0.000000  0.000000e+00
bigcom158        0.000000  0.000000e+00
bigcom160        0.000000  0.000000e+00
bigcom161        0.000000  0.000000e+00
bigcom162        0.000000  0.000000e+00
bigcom164        0.000000  0.000000e+00
bigcom166        0.000000  0.000000e+00
bigcom167        0.000000  0.000000e+00
bigcom171        0.000000  0.000000e+00
bigcom173        0.000000  0.000000e+00
bigcom175        0.000000  0.000000e+00
bigcom176        0.000000  0.000000e+00
bigcom177        0.000000  0.000000e+00
bigcom178        0.000000  0.000000e+00
bigcom180        0.000000  0.000000e+00
bigcom181        0.000000  0.000000e+00
bigcom184        0.000000  0.000000e+00
bigcom186        0.000000  0.000000e+00
bigcom187        0.000000  0.000000e+00
bigcom189        0.000000  0.000000e+00
bigcom194        0.000000  0.000000e+00
bigcom195        0.000000  0.000000e+00
bigcom196        0.000000  0.000000e+00
bigcom204        0.000000  0.000000e+00
bigcom205        0.000000  0.000000e+00
bigcom212        0.000000  0.000000e+00
bigcom214        0.000000  0.000000e+00
bigcom222        0.000000  0.000000e+00
bigcom223        0.000000  0.000000e+00
bigcom226        0.000000  0.000000e+00
bigcom227        0.000000  0.000000e+00
bigcom229        0.000000  0.000000e+00
bigcom233        0.000000  0.000000e+00
bigcom236        0.000000  0.000000e+00
bigcom237        0.000000  0.000000e+00
bigcom246        0.000000  0.000000e+00
bigcom248        0.000000  0.000000e+00
bigcom249        0.000000  0.000000e+00
bigcom250        0.000000  0.000000e+00
bigcom254        0.000000  0.000000e+00
bigcom266        0.000000  0.000000e+00
bigcom269        0.000000  0.000000e+00
bigcom272        0.000000  0.000000e+00
bigcom274        0.000000 -2.331777e+00
bigcom281        0.000000  0.000000e+00
bigcom291        0.000000  0.000000e+00
bigcom292        0.000000  0.000000e+00
bigcom295        0.000000  0.000000e+00
bigcom299        0.000000  0.000000e+00
bigcom301        0.000000  0.000000e+00
bigcom306        0.000000  0.000000e+00
bigcom309        0.000000  0.000000e+00
bigcom314        0.000000  0.000000e+00
bigcom321        0.000000  0.000000e+00
bigcom341        0.000000  0.000000e+00
bigcom350        0.000000  0.000000e+00
bigcom353        0.000000  0.000000e+00
bigcom359        0.000000  0.000000e+00
bigcom363        0.000000  0.000000e+00
bigcom365        0.000000  0.000000e+00
bigcom385        0.000000  0.000000e+00
bigcom386        0.000000  0.000000e+00
bigcom408        0.000000  0.000000e+00
bigcom412        0.000000  0.000000e+00
bigcom480        0.000000  0.000000e+00
spin_vertex      0.000000 -2.552703e+00
membership_s1    0.000000 -5.526505e-01
membership_s3    0.000000 -4.892748e-01
membership_s4    0.000000  3.690766e-01
membership_s5    0.000000  5.839422e-01
membership_s6    0.000000  0.000000e+00
membership_s7    0.000000 -1.928557e+00
membership_s8    0.000000  0.000000e+00
membership_s9    0.000000  0.000000e+00
membership_s11   0.000000  0.000000e+00
membership_s12   0.000000  0.000000e+00
membership_s14   0.000000  0.000000e+00
membership_s15   0.000000 -6.748804e-02
membership_s16   0.000000  0.000000e+00
membership_s17   0.000000  0.000000e+00
membership_s18   0.000000  6.696128e+00
membership_s20   0.000000  0.000000e+00
membership_s21   0.000000 -2.457820e-01
membership_s22   0.000000  0.000000e+00
membership_s24   0.000000  0.000000e+00
membership_s25   0.000000 -7.910203e-02
membership_s26   0.000000  0.000000e+00
membership_s27   0.000000 -1.295009e+00
membership_s28   0.000000  0.000000e+00
membership_s30   0.000000  1.967936e+00
membership_s31   0.000000 -1.668894e-02
membership_s32   0.000000 -8.332851e-02
membership_s33   0.000000  0.000000e+00
membership_s36   0.000000  2.585556e-01
membership_s37   0.000000  0.000000e+00
V1               0.000000  0.000000e+00
V2               0.000000 -2.201349e+00
pdi              0.000000 -1.652659e+03
adhesion         0.000000  7.219114e-04
cohesion         0.000000 -1.282485e-03
inner            0.000000  2.155851e-04
outer            0.000000  1.091034e-03
ioratio          0.000000  0.000000e+00
comsize          0.000000  6.385975e-03
[1] "Dataset: med_CT Model GBM, run: 2 of 10 2015-06-18 11:57:56"
Iter   TrainDeviance   ValidDeviance   StepSize   Improve
     1        0.0228            -nan     0.0100   -0.0000
     2        0.0222            -nan     0.0100   -0.0000
     3        0.0214            -nan     0.0100   -0.0000
     4        0.0204            -nan     0.0100   -0.0000
     5        0.0196            -nan     0.0100   -0.0000
     6        0.0189            -nan     0.0100   -0.0000
     7        0.0182            -nan     0.0100    0.0002
     8        0.0181            -nan     0.0100   -0.0000
     9        0.0177            -nan     0.0100   -0.0000
    10        0.0174            -nan     0.0100   -0.0000
    20        0.0141            -nan     0.0100   -0.0000
    40        0.0112            -nan     0.0100   -0.0000
    60        0.0097            -nan     0.0100    0.0000
    80        0.0083            -nan     0.0100   -0.0000
    98        0.0072            -nan     0.0100    0.0000

[1] "GBM variable coefficients"
                            var      rel.inf
trans                     trans 1.154729e+01
ratio5                   ratio5 9.368659e+00
comsize                 comsize 6.862014e+00
upto_sixth           upto_sixth 5.502402e+00
V1                           V1 4.689469e+00
orbit18                 orbit18 4.359283e+00
cohesion               cohesion 3.406877e+00
orbit46                 orbit46 3.268880e+00
orbit39                 orbit39 3.085621e+00
adhesion               adhesion 3.011695e+00
inner                     inner 2.729493e+00
orbit28                 orbit28 2.617197e+00
ioratio                 ioratio 2.387926e+00
orbit56                 orbit56 2.314188e+00
orbit47                 orbit47 1.846974e+00
orbit27                 orbit27 1.793009e+00
orbit63                 orbit63 1.631037e+00
ratio1                   ratio1 1.617955e+00
V2                           V2 1.572770e+00
bet                         bet 1.506001e+00
orbit24                 orbit24 1.329351e+00
third                     third 1.115134e+00
graph24                 graph24 1.100491e+00
spin_vertex         spin_vertex 1.001050e+00
graph20                 graph20 9.926263e-01
graph23                 graph23 8.993696e-01
orbit32                 orbit32 8.836240e-01
graph3                   graph3 8.703447e-01
graph28                 graph28 8.315899e-01
graph22                 graph22 7.775166e-01
orbit36                 orbit36 7.587107e-01
orbit71                 orbit71 6.854437e-01
orbit50                 orbit50 6.642279e-01
ratio2                   ratio2 6.172687e-01
walktrap_vertex walktrap_vertex 5.659688e-01
graph16                 graph16 5.595324e-01
graph27                 graph27 5.518247e-01
graph2                   graph2 5.493872e-01
pagerank               pagerank 5.275856e-01
ratio3                   ratio3 5.223785e-01
orbit49                 orbit49 5.149508e-01
orbit31                 orbit31 4.985323e-01
orbit16                 orbit16 4.917211e-01
orbit60                 orbit60 4.863594e-01
orbit29                 orbit29 4.543294e-01
upto_fourth         upto_fourth 4.440143e-01
graph7                   graph7 4.380904e-01
ratio6                   ratio6 3.953691e-01
graph1                   graph1 3.630906e-01
orbit4                   orbit4 3.509133e-01
orbit9                   orbit9 3.441223e-01
orbit48                 orbit48 3.438390e-01
orbit20                 orbit20 3.174911e-01
bigcom40               bigcom40 2.822502e-01
graph11                 graph11 2.631442e-01
fifth                     fifth 2.306203e-01
graph15                 graph15 2.189405e-01
graph13                 graph13 2.187517e-01
orbit41                 orbit41 2.034945e-01
orbit45                 orbit45 1.973892e-01
orbit70                 orbit70 1.847611e-01
orbit65                 orbit65 1.826442e-01
ratio4                   ratio4 1.788134e-01
orbit66                 orbit66 1.744767e-01
upto_fifth           upto_fifth 1.725021e-01
orbit68                 orbit68 1.714983e-01
orbit2                   orbit2 1.686505e-01
orbit51                 orbit51 1.675100e-01
graph26                 graph26 1.539405e-01
orbit54                 orbit54 1.498422e-01
graph29                 graph29 1.483274e-01
membership_s30   membership_s30 5.333204e-02
graph19                 graph19 4.347469e-02
orbit21                 orbit21 1.141400e-02
orbit52                 orbit52 9.274218e-03
graph12                 graph12 8.539092e-03
orbit30                 orbit30 8.193729e-03
graph8                   graph8 8.134460e-03
orbit59                 orbit59 7.826251e-03
orbit33                 orbit33 4.595297e-03
graph21                 graph21 3.124818e-03
orbit12                 orbit12 1.649397e-03
orbit62                 orbit62 1.512802e-03
outer                     outer 9.733928e-04
orbit67                 orbit67 8.171608e-04
knn                         knn 7.018305e-04
orbit57                 orbit57 4.324423e-04
orbit58                 orbit58 3.454532e-04
orbit7                   orbit7 3.442355e-04
orbit44                 orbit44 3.376392e-04
graph25                 graph25 3.063803e-04
orbit25                 orbit25 2.569399e-04
graph5                   graph5 2.334636e-04
orbit38                 orbit38 2.121410e-04
orbit17                 orbit17 1.677727e-04
coreness               coreness 1.578845e-04
orbit5                   orbit5 1.506207e-04
orbit19                 orbit19 1.349093e-04
graph14                 graph14 1.089063e-04
graph17                 graph17 1.004241e-04
orbit35                 orbit35 9.841266e-05
orbit37                 orbit37 9.732813e-05
orbit13                 orbit13 8.928969e-05
constraint           constraint 7.083034e-05
graph9                   graph9 4.586955e-05
orbit26                 orbit26 4.390160e-05
orbit53                 orbit53 3.882004e-05
graph4                   graph4 3.850220e-05
orbit42                 orbit42 2.731428e-05
orbit61                 orbit61 2.701781e-05
fourth                   fourth 2.608448e-05
graph0                   graph0 1.426265e-31
graph6                   graph6 0.000000e+00
graph10                 graph10 0.000000e+00
graph18                 graph18 0.000000e+00
orbit0                   orbit0 0.000000e+00
orbit1                   orbit1 0.000000e+00
orbit3                   orbit3 0.000000e+00
orbit6                   orbit6 0.000000e+00
orbit8                   orbit8 0.000000e+00
orbit10                 orbit10 0.000000e+00
orbit11                 orbit11 0.000000e+00
orbit14                 orbit14 0.000000e+00
orbit15                 orbit15 0.000000e+00
orbit22                 orbit22 0.000000e+00
orbit23                 orbit23 0.000000e+00
orbit34                 orbit34 0.000000e+00
orbit40                 orbit40 0.000000e+00
orbit43                 orbit43 0.000000e+00
orbit55                 orbit55 0.000000e+00
orbit64                 orbit64 0.000000e+00
orbit69                 orbit69 0.000000e+00
orbit72                 orbit72 0.000000e+00
AP                           AP 0.000000e+00
ecc                         ecc 0.000000e+00
eccrad                   eccrad 0.000000e+00
close                     close 0.000000e+00
hubscore               hubscore 0.000000e+00
evcent                   evcent 0.000000e+00
first                     first 0.000000e+00
upto_second         upto_second 0.000000e+00
upto_third           upto_third 0.000000e+00
second                   second 0.000000e+00
sixth                     sixth 0.000000e+00
selfinter             selfinter 0.000000e+00
bigcom1                 bigcom1 0.000000e+00
bigcom2                 bigcom2 0.000000e+00
bigcom3                 bigcom3 0.000000e+00
bigcom4                 bigcom4 0.000000e+00
bigcom6                 bigcom6 0.000000e+00
bigcom8                 bigcom8 0.000000e+00
bigcom9                 bigcom9 0.000000e+00
bigcom11               bigcom11 0.000000e+00
bigcom13               bigcom13 0.000000e+00
bigcom15               bigcom15 0.000000e+00
bigcom16               bigcom16 0.000000e+00
bigcom21               bigcom21 0.000000e+00
bigcom22               bigcom22 0.000000e+00
bigcom24               bigcom24 0.000000e+00
bigcom26               bigcom26 0.000000e+00
bigcom28               bigcom28 0.000000e+00
bigcom30               bigcom30 0.000000e+00
bigcom31               bigcom31 0.000000e+00
bigcom32               bigcom32 0.000000e+00
bigcom33               bigcom33 0.000000e+00
bigcom34               bigcom34 0.000000e+00
bigcom36               bigcom36 0.000000e+00
bigcom37               bigcom37 0.000000e+00
bigcom38               bigcom38 0.000000e+00
bigcom39               bigcom39 0.000000e+00
bigcom43               bigcom43 0.000000e+00
bigcom44               bigcom44 0.000000e+00
bigcom46               bigcom46 0.000000e+00
bigcom47               bigcom47 0.000000e+00
bigcom49               bigcom49 0.000000e+00
bigcom50               bigcom50 0.000000e+00
bigcom51               bigcom51 0.000000e+00
bigcom52               bigcom52 0.000000e+00
bigcom54               bigcom54 0.000000e+00
bigcom56               bigcom56 0.000000e+00
bigcom62               bigcom62 0.000000e+00
bigcom66               bigcom66 0.000000e+00
bigcom68               bigcom68 0.000000e+00
bigcom69               bigcom69 0.000000e+00
bigcom71               bigcom71 0.000000e+00
bigcom72               bigcom72 0.000000e+00
bigcom73               bigcom73 0.000000e+00
bigcom74               bigcom74 0.000000e+00
bigcom75               bigcom75 0.000000e+00
bigcom76               bigcom76 0.000000e+00
bigcom77               bigcom77 0.000000e+00
bigcom79               bigcom79 0.000000e+00
bigcom80               bigcom80 0.000000e+00
bigcom82               bigcom82 0.000000e+00
bigcom83               bigcom83 0.000000e+00
bigcom84               bigcom84 0.000000e+00
bigcom85               bigcom85 0.000000e+00
bigcom87               bigcom87 0.000000e+00
bigcom89               bigcom89 0.000000e+00
bigcom91               bigcom91 0.000000e+00
bigcom92               bigcom92 0.000000e+00
bigcom93               bigcom93 0.000000e+00
bigcom96               bigcom96 0.000000e+00
bigcom97               bigcom97 0.000000e+00
bigcom98               bigcom98 0.000000e+00
bigcom99               bigcom99 0.000000e+00
bigcom101             bigcom101 0.000000e+00
bigcom104             bigcom104 0.000000e+00
bigcom106             bigcom106 0.000000e+00
bigcom109             bigcom109 0.000000e+00
bigcom113             bigcom113 0.000000e+00
bigcom116             bigcom116 0.000000e+00
bigcom120             bigcom120 0.000000e+00
bigcom123             bigcom123 0.000000e+00
bigcom126             bigcom126 0.000000e+00
bigcom127             bigcom127 0.000000e+00
bigcom137             bigcom137 0.000000e+00
bigcom139             bigcom139 0.000000e+00
bigcom140             bigcom140 0.000000e+00
bigcom143             bigcom143 0.000000e+00
bigcom145             bigcom145 0.000000e+00
bigcom146             bigcom146 0.000000e+00
bigcom147             bigcom147 0.000000e+00
bigcom149             bigcom149 0.000000e+00
bigcom153             bigcom153 0.000000e+00
bigcom154             bigcom154 0.000000e+00
bigcom156             bigcom156 0.000000e+00
bigcom157             bigcom157 0.000000e+00
bigcom158             bigcom158 0.000000e+00
bigcom160             bigcom160 0.000000e+00
bigcom161             bigcom161 0.000000e+00
bigcom162             bigcom162 0.000000e+00
bigcom164             bigcom164 0.000000e+00
bigcom166             bigcom166 0.000000e+00
bigcom167             bigcom167 0.000000e+00
bigcom171             bigcom171 0.000000e+00
bigcom173             bigcom173 0.000000e+00
bigcom175             bigcom175 0.000000e+00
bigcom176             bigcom176 0.000000e+00
bigcom177             bigcom177 0.000000e+00
bigcom178             bigcom178 0.000000e+00
bigcom180             bigcom180 0.000000e+00
bigcom181             bigcom181 0.000000e+00
bigcom184             bigcom184 0.000000e+00
bigcom186             bigcom186 0.000000e+00
bigcom187             bigcom187 0.000000e+00
bigcom189             bigcom189 0.000000e+00
bigcom194             bigcom194 0.000000e+00
bigcom195             bigcom195 0.000000e+00
bigcom196             bigcom196 0.000000e+00
bigcom204             bigcom204 0.000000e+00
bigcom205             bigcom205 0.000000e+00
bigcom212             bigcom212 0.000000e+00
bigcom214             bigcom214 0.000000e+00
bigcom222             bigcom222 0.000000e+00
bigcom223             bigcom223 0.000000e+00
bigcom226             bigcom226 0.000000e+00
bigcom227             bigcom227 0.000000e+00
bigcom229             bigcom229 0.000000e+00
bigcom233             bigcom233 0.000000e+00
bigcom236             bigcom236 0.000000e+00
bigcom237             bigcom237 0.000000e+00
bigcom246             bigcom246 0.000000e+00
bigcom248             bigcom248 0.000000e+00
bigcom249             bigcom249 0.000000e+00
bigcom250             bigcom250 0.000000e+00
bigcom254             bigcom254 0.000000e+00
bigcom266             bigcom266 0.000000e+00
bigcom269             bigcom269 0.000000e+00
bigcom272             bigcom272 0.000000e+00
bigcom274             bigcom274 0.000000e+00
bigcom281             bigcom281 0.000000e+00
bigcom291             bigcom291 0.000000e+00
bigcom292             bigcom292 0.000000e+00
bigcom295             bigcom295 0.000000e+00
bigcom299             bigcom299 0.000000e+00
bigcom301             bigcom301 0.000000e+00
bigcom306             bigcom306 0.000000e+00
bigcom309             bigcom309 0.000000e+00
bigcom314             bigcom314 0.000000e+00
bigcom321             bigcom321 0.000000e+00
bigcom341             bigcom341 0.000000e+00
bigcom350             bigcom350 0.000000e+00
bigcom353             bigcom353 0.000000e+00
bigcom359             bigcom359 0.000000e+00
bigcom363             bigcom363 0.000000e+00
bigcom365             bigcom365 0.000000e+00
bigcom385             bigcom385 0.000000e+00
bigcom386             bigcom386 0.000000e+00
bigcom408             bigcom408 0.000000e+00
bigcom412             bigcom412 0.000000e+00
bigcom480             bigcom480 0.000000e+00
membership_s1     membership_s1 0.000000e+00
membership_s3     membership_s3 0.000000e+00
membership_s4     membership_s4 0.000000e+00
membership_s5     membership_s5 0.000000e+00
membership_s6     membership_s6 0.000000e+00
membership_s7     membership_s7 0.000000e+00
membership_s8     membership_s8 0.000000e+00
membership_s9     membership_s9 0.000000e+00
membership_s11   membership_s11 0.000000e+00
membership_s12   membership_s12 0.000000e+00
membership_s14   membership_s14 0.000000e+00
membership_s15   membership_s15 0.000000e+00
membership_s16   membership_s16 0.000000e+00
membership_s17   membership_s17 0.000000e+00
membership_s18   membership_s18 0.000000e+00
membership_s20   membership_s20 0.000000e+00
membership_s21   membership_s21 0.000000e+00
membership_s22   membership_s22 0.000000e+00
membership_s24   membership_s24 0.000000e+00
membership_s25   membership_s25 0.000000e+00
membership_s26   membership_s26 0.000000e+00
membership_s27   membership_s27 0.000000e+00
membership_s28   membership_s28 0.000000e+00
membership_s31   membership_s31 0.000000e+00
membership_s32   membership_s32 0.000000e+00
membership_s33   membership_s33 0.000000e+00
membership_s36   membership_s36 0.000000e+00
membership_s37   membership_s37 0.000000e+00
pdi                         pdi 0.000000e+00
[1] "Dataset: med_CT Model RF, run: 2 of 10 2015-06-18 11:58:47"
     |      Out-of-bag   |
Tree |      MSE  %Var(y) |
   1 | 0.005935   391.17 |
   2 | 0.004406   290.41 |
   3 | 0.003857   254.22 |
   4 |  0.00345   227.42 |
   5 | 0.003513   231.55 |
   6 | 0.003236   213.27 |
   7 | 0.003362   221.59 |
   8 | 0.003298   217.36 |
   9 | 0.003031   199.81 |
  10 | 0.002811   185.30 |
  11 | 0.002678   176.51 |
  12 | 0.002477   163.30 |
  13 | 0.002392   157.70 |
  14 | 0.002317   152.71 |
  15 | 0.002255   148.67 |
  16 | 0.002163   142.54 |
  17 | 0.002063   136.01 |
  18 |    0.002   131.84 |
  19 | 0.001947   128.36 |
  20 | 0.001932   127.34 |
  21 |  0.00193   127.22 |
  22 | 0.001951   128.60 |
  23 | 0.001897   125.06 |
  24 | 0.001893   124.78 |
  25 |  0.00188   123.94 |
  26 | 0.001878   123.78 |
  27 | 0.001867   123.03 |
  28 |  0.00186   122.57 |
  29 | 0.001837   121.09 |
  30 | 0.001821   120.05 |
  31 | 0.001806   119.01 |
  32 | 0.001796   118.39 |
  33 | 0.001813   119.52 |
  34 | 0.001808   119.18 |
  35 |   0.0018   118.67 |
  36 | 0.001793   118.16 |
  37 | 0.001783   117.54 |
  38 | 0.001779   117.27 |
  39 | 0.001773   116.86 |
  40 | 0.001768   116.53 |
  41 | 0.001758   115.86 |
  42 | 0.001746   115.09 |
  43 | 0.001731   114.10 |
  44 | 0.001726   113.74 |
  45 | 0.001715   113.05 |
  46 | 0.001706   112.42 |
  47 | 0.001701   112.11 |
  48 | 0.001696   111.79 |
  49 |  0.00169   111.38 |
  50 | 0.001689   111.30 |
  51 | 0.001683   110.92 |
  52 | 0.001686   111.12 |
  53 | 0.001685   111.09 |
  54 | 0.001681   110.80 |
  55 |  0.00168   110.73 |
  56 |  0.00168   110.70 |
  57 | 0.001677   110.52 |
  58 | 0.001673   110.30 |
  59 | 0.001668   109.98 |
  60 | 0.001672   110.19 |
  61 | 0.001668   109.94 |
  62 | 0.001672   110.20 |
  63 |  0.00167   110.10 |
  64 | 0.001667   109.85 |
  65 | 0.001663   109.65 |
  66 | 0.001664   109.68 |
  67 | 0.001667   109.91 |
  68 | 0.001671   110.17 |
  69 | 0.001671   110.16 |
  70 | 0.001672   110.20 |
  71 | 0.001671   110.17 |
  72 | 0.001672   110.22 |
  73 | 0.001667   109.88 |
  74 | 0.001664   109.69 |
  75 | 0.001665   109.76 |
  76 | 0.001662   109.56 |
  77 | 0.001666   109.80 |
  78 | 0.001666   109.81 |
  79 | 0.001666   109.82 |
  80 | 0.001662   109.53 |
  81 | 0.001659   109.32 |
  82 | 0.001657   109.21 |
  83 | 0.001656   109.14 |
  84 | 0.001656   109.14 |
  85 | 0.001656   109.12 |
  86 | 0.001645   108.44 |
  87 | 0.001642   108.26 |
  88 | 0.001642   108.20 |
  89 | 0.001641   108.16 |
  90 | 0.001638   107.96 |
  91 | 0.001637   107.89 |
  92 | 0.001637   107.92 |
  93 | 0.001637   107.87 |
  94 | 0.001636   107.81 |
  95 | 0.001634   107.68 |
  96 | 0.001638   107.95 |
  97 | 0.001636   107.86 |
  98 | 0.001635   107.78 |
  99 | 0.001636   107.84 |
 100 | 0.001636   107.87 |
[1] "Random Forest variable coefficients"
                      %IncMSE IncNodePurity
graph5           1.141090e-03  7.226663e-03
graph6           5.957600e-05  5.070370e-02
graph7           1.314207e-03  2.481292e-02
graph8           2.003201e-04  2.692024e-02
graph9          -5.948840e-06  9.565217e-03
graph10          1.041689e-04  2.807158e-02
graph11          2.063679e-05  4.750000e-03
graph12          0.000000e+00  1.354236e-18
graph13          1.060050e-03  1.818373e-02
graph14          0.000000e+00  1.636364e-02
graph15          3.749907e-04  5.082716e-02
graph16          2.341920e-05  5.166667e-02
graph17          3.562945e-05  3.042676e-02
graph18          6.744443e-05  1.059313e-02
graph19          0.000000e+00  4.486564e-19
graph20          1.752403e-03  1.499600e-01
graph21          2.325581e-05  9.615385e-03
graph22          1.582319e-03  2.773282e-02
graph23          1.458827e-03  5.835588e-02
graph24          2.325581e-05  2.624169e-02
graph25          3.680982e-04  1.220288e-02
graph26          0.000000e+00  2.567526e-19
graph27          1.760563e-05  9.615385e-03
graph28          0.000000e+00  1.573110e-19
graph29          2.309508e-04  8.804670e-03
orbit0           2.380952e-05  8.750000e-03
orbit1           4.234181e-05  2.856142e-04
orbit2           3.874203e-04  1.839088e-02
orbit3           1.261154e-03  1.839939e-03
orbit4           7.248725e-05  1.683690e-02
orbit5           5.270891e-05  5.785814e-02
orbit6           0.000000e+00  3.277137e-18
orbit7           1.145492e-03  9.411449e-02
orbit8           2.731404e-03  1.030952e-01
orbit9           5.486731e-05  2.779645e-02
orbit10          0.000000e+00  1.500000e-02
orbit11          4.435904e-04  1.037414e-01
orbit12          5.828283e-06  6.339927e-02
orbit13          1.968101e-03  4.220975e-02
orbit14          1.427898e-04  1.031647e-02
orbit15          8.796252e-05  4.611013e-02
orbit16          1.529354e-03  1.191886e-01
orbit17          0.000000e+00  2.302236e-19
orbit18          1.665169e-03  2.862097e-01
orbit19          2.645503e-06  2.000000e-02
orbit20         -4.528986e-06  1.756410e-02
orbit21          3.672536e-04  4.393073e-02
orbit22          5.938242e-06  1.102941e-03
orbit23          1.701048e-04  1.169810e-01
orbit24          7.045459e-05  5.325824e-02
orbit25         -5.948840e-06  1.500000e-02
orbit26          4.665281e-05  2.525646e-02
orbit27          4.707771e-03  1.281184e-01
orbit28          2.064581e-04  1.384027e-01
orbit29          4.699584e-04  4.319799e-04
orbit30          1.969155e-04  1.995671e-02
orbit31          1.487042e-04  1.218002e-02
orbit32          6.633107e-05  3.278345e-02
orbit33          6.013788e-05  2.812121e-02
orbit34          7.078745e-06  2.302595e-02
orbit35          0.000000e+00  2.327918e-18
orbit36          5.522452e-04  4.404621e-02
orbit37          3.419575e-05  3.679140e-02
orbit38          1.041463e-05  1.166667e-02
orbit39          8.211077e-04  8.181684e-02
orbit40          0.000000e+00  4.439469e-18
orbit41          7.743097e-05  9.465686e-03
orbit42          1.802886e-05  4.021978e-02
orbit43          9.320109e-05  1.952935e-02
orbit44          1.189768e-05  1.800000e-02
orbit45          5.175249e-04  4.906135e-02
orbit46          0.000000e+00  1.671704e-19
orbit47          9.745034e-05  4.283815e-02
orbit48          0.000000e+00  1.845779e-02
orbit49          5.947648e-05  8.011979e-02
orbit50          1.406056e-04  5.386784e-02
orbit51          1.171039e-04  2.155633e-02
orbit52          2.499550e-05  3.598039e-02
orbit53          5.808282e-05  2.769231e-02
orbit54          1.454902e-03  6.507343e-02
orbit55          0.000000e+00  9.166667e-03
orbit56          3.276291e-04  6.120841e-02
orbit57          1.462587e-05  2.502938e-02
orbit58          2.799051e-04  5.780285e-02
orbit59          0.000000e+00  3.504853e-19
orbit60          0.000000e+00  2.799274e-19
orbit61          2.161844e-03  9.732682e-03
orbit62          2.308018e-04  1.703428e-02
orbit63          1.792115e-05  3.303030e-02
orbit64          0.000000e+00  3.480289e-19
orbit65          7.342512e-04  1.018309e-02
orbit66          0.000000e+00  6.985311e-19
orbit67          4.689332e-07  1.861111e-03
orbit68          1.815996e-04  4.151408e-02
orbit69          5.322295e-05  2.693182e-02
orbit70          0.000000e+00  6.776264e-22
orbit71          3.061642e-04  6.820271e-03
orbit72          2.502969e-04  2.437850e-02
AP               0.000000e+00  3.388132e-23
bet              2.233307e-04  1.610070e-01
ecc              0.000000e+00  1.660185e-21
eccrad           0.000000e+00  3.388132e-23
close            8.198360e-05  9.504155e-03
constraint       9.787614e-04  1.348692e-01
coreness         1.567771e-03  2.205197e-02
knn              5.882353e-06  4.892157e-02
hubscore         7.928949e-05  2.519608e-02
pagerank         3.007803e-05  6.372171e-02
trans            3.259599e-04  2.249459e-01
evcent           5.803831e-05  1.116274e-03
first            1.005322e-04  2.320990e-03
upto_second      1.173055e-03  4.080756e-04
upto_third       1.123835e-03  1.201732e-02
upto_fourth      1.487510e-04  1.280967e-02
upto_fifth       3.168229e-04  1.131154e-01
upto_sixth       3.260037e-03  8.999273e-02
second           1.139601e-05  1.867424e-02
third            2.795411e-03  1.126656e-01
fourth           1.259369e-04  7.932486e-02
fifth            4.775299e-05  2.893813e-02
sixth            1.182697e-03  1.325007e-01
ratio1           1.789976e-05  9.444444e-03
ratio2           2.196117e-04  5.996231e-02
ratio3           2.284491e-03  4.953048e-02
ratio4           2.797290e-05  1.500758e-02
ratio5           2.205989e-03  3.573982e-01
ratio6           1.905395e-03  1.004983e-01
selfinter       -1.757469e-05  9.411765e-03
walktrap_vertex  2.039811e-04  9.158247e-02
bigcom1          0.000000e+00  3.388132e-23
bigcom2          0.000000e+00  0.000000e+00
bigcom3          0.000000e+00  0.000000e+00
bigcom4          0.000000e+00  1.016440e-22
bigcom6          0.000000e+00  0.000000e+00
bigcom8          0.000000e+00  0.000000e+00
bigcom9          0.000000e+00  0.000000e+00
bigcom11         0.000000e+00  0.000000e+00
bigcom13         0.000000e+00  0.000000e+00
bigcom15         0.000000e+00  0.000000e+00
bigcom16         0.000000e+00  0.000000e+00
bigcom21         0.000000e+00  0.000000e+00
bigcom22         0.000000e+00  0.000000e+00
bigcom24         0.000000e+00  0.000000e+00
bigcom26         0.000000e+00  0.000000e+00
bigcom28         0.000000e+00  0.000000e+00
bigcom30         0.000000e+00  3.388132e-23
bigcom31         0.000000e+00  0.000000e+00
bigcom32         0.000000e+00  0.000000e+00
bigcom33         0.000000e+00  1.734723e-20
bigcom34         0.000000e+00  0.000000e+00
bigcom36         0.000000e+00  0.000000e+00
bigcom37         0.000000e+00  0.000000e+00
bigcom38         0.000000e+00  0.000000e+00
bigcom39         0.000000e+00  0.000000e+00
bigcom40         3.778418e-04  1.214512e-02
bigcom43         0.000000e+00  0.000000e+00
bigcom44         0.000000e+00  0.000000e+00
bigcom46         0.000000e+00  0.000000e+00
bigcom47         0.000000e+00  0.000000e+00
bigcom49         0.000000e+00  0.000000e+00
bigcom50         0.000000e+00  3.388132e-23
bigcom51         0.000000e+00  0.000000e+00
bigcom52         0.000000e+00  0.000000e+00
bigcom54         0.000000e+00  1.734723e-20
bigcom56         0.000000e+00  0.000000e+00
bigcom62         0.000000e+00  0.000000e+00
bigcom66         0.000000e+00  0.000000e+00
bigcom68         0.000000e+00  0.000000e+00
bigcom69         0.000000e+00  0.000000e+00
bigcom71         0.000000e+00  0.000000e+00
bigcom72         0.000000e+00  0.000000e+00
bigcom73         0.000000e+00  0.000000e+00
bigcom74         0.000000e+00  0.000000e+00
bigcom75         0.000000e+00  1.734723e-20
bigcom76         0.000000e+00  0.000000e+00
bigcom77         0.000000e+00  0.000000e+00
bigcom79         0.000000e+00  0.000000e+00
bigcom80         0.000000e+00  0.000000e+00
bigcom82         0.000000e+00  0.000000e+00
bigcom83         0.000000e+00  0.000000e+00
bigcom84         0.000000e+00  0.000000e+00
bigcom85         0.000000e+00  1.734723e-20
bigcom87         0.000000e+00  0.000000e+00
bigcom89         0.000000e+00  0.000000e+00
bigcom91         0.000000e+00  0.000000e+00
bigcom92         0.000000e+00  0.000000e+00
bigcom93         0.000000e+00  0.000000e+00
bigcom96         0.000000e+00  0.000000e+00
bigcom97         0.000000e+00  0.000000e+00
bigcom98         0.000000e+00  0.000000e+00
bigcom99         0.000000e+00  0.000000e+00
bigcom101        0.000000e+00  0.000000e+00
bigcom104        0.000000e+00  1.734723e-20
bigcom106        0.000000e+00  1.734723e-20
bigcom109        0.000000e+00  0.000000e+00
bigcom113        0.000000e+00  1.734723e-20
bigcom116        0.000000e+00  6.776264e-23
bigcom120        0.000000e+00  0.000000e+00
bigcom123        0.000000e+00  0.000000e+00
bigcom126        0.000000e+00  0.000000e+00
bigcom127        0.000000e+00  0.000000e+00
bigcom137        0.000000e+00  0.000000e+00
bigcom139        0.000000e+00  0.000000e+00
bigcom140        0.000000e+00  3.469447e-20
bigcom143        0.000000e+00  1.738112e-20
bigcom145        0.000000e+00  0.000000e+00
bigcom146        0.000000e+00  0.000000e+00
bigcom147        0.000000e+00  0.000000e+00
bigcom149        0.000000e+00  0.000000e+00
bigcom153        0.000000e+00  0.000000e+00
bigcom154        0.000000e+00  1.734723e-20
bigcom156        0.000000e+00  0.000000e+00
bigcom157        0.000000e+00  0.000000e+00
bigcom158        0.000000e+00  0.000000e+00
bigcom160        0.000000e+00  1.734723e-20
bigcom161        0.000000e+00  0.000000e+00
bigcom162        0.000000e+00  0.000000e+00
bigcom164        0.000000e+00  0.000000e+00
bigcom166        0.000000e+00  0.000000e+00
bigcom167        0.000000e+00  0.000000e+00
bigcom171        0.000000e+00  0.000000e+00
bigcom173        0.000000e+00  1.734723e-20
bigcom175        0.000000e+00  0.000000e+00
bigcom176        0.000000e+00  0.000000e+00
bigcom177        0.000000e+00  0.000000e+00
bigcom178        0.000000e+00  8.673617e-21
bigcom180        0.000000e+00  1.734723e-20
bigcom181        0.000000e+00  0.000000e+00
bigcom184        0.000000e+00  0.000000e+00
bigcom186        0.000000e+00  0.000000e+00
bigcom187        0.000000e+00  1.734723e-20
bigcom189        0.000000e+00  3.388132e-23
bigcom194        0.000000e+00  2.602085e-20
bigcom195        0.000000e+00  1.734723e-20
bigcom196        0.000000e+00  1.734723e-20
bigcom204        0.000000e+00  0.000000e+00
bigcom205        0.000000e+00  8.673617e-21
bigcom212        0.000000e+00  1.734723e-20
bigcom214        0.000000e+00  0.000000e+00
bigcom222        0.000000e+00  0.000000e+00
bigcom223        0.000000e+00  0.000000e+00
bigcom226        0.000000e+00  0.000000e+00
bigcom227        0.000000e+00  0.000000e+00
bigcom229        0.000000e+00  0.000000e+00
bigcom233        0.000000e+00  3.388132e-23
bigcom236        0.000000e+00  1.734723e-20
bigcom237        0.000000e+00  0.000000e+00
bigcom246        0.000000e+00  0.000000e+00
bigcom248        0.000000e+00  0.000000e+00
bigcom249        0.000000e+00  0.000000e+00
bigcom250        0.000000e+00  0.000000e+00
bigcom254        0.000000e+00  0.000000e+00
bigcom266        0.000000e+00  1.734723e-20
bigcom269        0.000000e+00  0.000000e+00
bigcom272        0.000000e+00  0.000000e+00
bigcom274        0.000000e+00  0.000000e+00
bigcom281        0.000000e+00  0.000000e+00
bigcom291        0.000000e+00  0.000000e+00
bigcom292        0.000000e+00  2.602085e-20
bigcom295        0.000000e+00  0.000000e+00
bigcom299        0.000000e+00  2.602085e-20
bigcom301        0.000000e+00  0.000000e+00
bigcom306        0.000000e+00  0.000000e+00
bigcom309        0.000000e+00  3.388132e-23
bigcom314        0.000000e+00  0.000000e+00
bigcom321        0.000000e+00  1.734723e-20
bigcom341        0.000000e+00  0.000000e+00
bigcom350        0.000000e+00  0.000000e+00
bigcom353        0.000000e+00  0.000000e+00
bigcom359        0.000000e+00  0.000000e+00
bigcom363        0.000000e+00  0.000000e+00
bigcom365        0.000000e+00  1.734723e-20
bigcom385        0.000000e+00  3.388132e-23
bigcom386        0.000000e+00  0.000000e+00
bigcom408        0.000000e+00  0.000000e+00
bigcom412        0.000000e+00  0.000000e+00
bigcom480        0.000000e+00  0.000000e+00
spin_vertex      1.785960e-05  1.178231e-02
membership_s1    0.000000e+00  3.388132e-23
membership_s3    0.000000e+00  0.000000e+00
membership_s4    1.848995e-06  1.482212e-02
membership_s5    6.035003e-06  9.230769e-03
membership_s6    0.000000e+00  0.000000e+00
membership_s7    0.000000e+00  6.776264e-23
membership_s8    0.000000e+00  8.673617e-21
membership_s9    0.000000e+00  0.000000e+00
membership_s11   0.000000e+00  0.000000e+00
membership_s12   0.000000e+00  0.000000e+00
membership_s14   0.000000e+00  0.000000e+00
membership_s15   0.000000e+00  3.388132e-23
membership_s16   0.000000e+00  0.000000e+00
membership_s17   0.000000e+00  0.000000e+00
membership_s18   0.000000e+00  0.000000e+00
membership_s20   0.000000e+00  0.000000e+00
membership_s21   0.000000e+00  0.000000e+00
membership_s22   0.000000e+00  0.000000e+00
membership_s24   0.000000e+00  0.000000e+00
membership_s25   0.000000e+00  3.388132e-23
membership_s26   0.000000e+00  0.000000e+00
membership_s27   0.000000e+00  0.000000e+00
membership_s28   0.000000e+00  0.000000e+00
membership_s30   8.353916e-05  2.292562e-02
membership_s31   0.000000e+00  0.000000e+00
membership_s32   0.000000e+00  6.776264e-23
membership_s33   0.000000e+00  0.000000e+00
membership_s36   0.000000e+00  3.388132e-23
membership_s37   0.000000e+00  0.000000e+00
V1               6.477591e-05  1.040450e-02
V2               6.405721e-05  2.010583e-01
pdi              0.000000e+00  1.734723e-20
adhesion         2.694491e-03  1.405552e-01
cohesion         1.456915e-03  1.591940e-01
inner            5.277919e-04  1.127699e-01
outer            1.557202e-04  8.372051e-02
ioratio          2.271646e-03  9.866770e-02
comsize          9.888307e-04  3.818057e-01
[1] "Dataset: med_CT Model GLM, run: 2 of 10 2015-06-18 11:59:14"
[1] "glmnet variable coefficients"
                     [,1]          [,2]
(Intercept)     -6.487901  6.903077e+03
graph0           0.000000 -5.302216e-02
graph1           0.000000  0.000000e+00
graph2           0.000000 -1.938044e-02
graph3           0.000000  1.295687e-05
graph4           0.000000 -1.545272e-07
graph5           0.000000 -2.862204e-03
graph6           0.000000  0.000000e+00
graph7           0.000000 -9.299733e-04
graph8           0.000000  5.581070e-03
graph9           0.000000  3.694106e-08
graph10          0.000000  0.000000e+00
graph11          0.000000 -4.279522e-10
graph12          0.000000  0.000000e+00
graph13          0.000000  1.175496e-09
graph14          0.000000 -6.050460e-08
graph15          0.000000 -3.924424e-05
graph16          0.000000  0.000000e+00
graph17          0.000000  0.000000e+00
graph18          0.000000 -1.957834e-05
graph19          0.000000  0.000000e+00
graph20          0.000000 -7.156694e-05
graph21          0.000000  4.965225e-05
graph22          0.000000  8.942339e-05
graph23          0.000000  0.000000e+00
graph24          0.000000  0.000000e+00
graph25          0.000000  0.000000e+00
graph26          0.000000 -2.185135e-05
graph27          0.000000  5.360494e-04
graph28          0.000000  4.773582e-04
graph29          0.000000  2.688965e-03
orbit0           0.000000 -5.184591e-02
orbit1           0.000000  0.000000e+00
orbit2           0.000000 -1.283883e-02
orbit3           0.000000 -2.002158e-02
orbit4           0.000000  3.009167e-05
orbit5           0.000000  5.837117e-07
orbit6           0.000000 -1.465995e-07
orbit7           0.000000 -9.639075e-04
orbit8           0.000000 -2.828097e-03
orbit9           0.000000 -2.190149e-04
orbit10          0.000000  0.000000e+00
orbit11          0.000000 -5.110837e-04
orbit12          0.000000 -7.768605e-04
orbit13          0.000000 -1.693894e-03
orbit14          0.000000  5.182933e-03
orbit15          0.000000  0.000000e+00
orbit16          0.000000  4.148489e-07
orbit17          0.000000  1.188144e-06
orbit18          0.000000  1.002573e-07
orbit19          0.000000  0.000000e+00
orbit20          0.000000  0.000000e+00
orbit21          0.000000  5.220161e-06
orbit22          0.000000 -4.350367e-10
orbit23          0.000000 -8.691086e-05
orbit24          0.000000  5.217565e-07
orbit25          0.000000 -2.973666e-06
orbit26          0.000000  2.685635e-05
orbit27          0.000000  6.159835e-06
orbit28          0.000000  2.444810e-05
orbit29          0.000000  0.000000e+00
orbit30          0.000000  0.000000e+00
orbit31          0.000000 -3.960717e-09
orbit32          0.000000 -1.862867e-07
orbit33          0.000000  5.674963e-04
orbit34          0.000000 -4.460909e-05
orbit35          0.000000 -1.177354e-05
orbit36          0.000000 -5.718659e-06
orbit37          0.000000  1.528692e-06
orbit38          0.000000  0.000000e+00
orbit39          0.000000 -1.060008e-05
orbit40          0.000000  0.000000e+00
orbit41          0.000000  0.000000e+00
orbit42          0.000000  1.042829e-04
orbit43          0.000000 -2.059995e-05
orbit44          0.000000 -1.432478e-02
orbit45          0.000000 -6.266444e-05
orbit46          0.000000 -2.822025e-05
orbit47          0.000000  6.547048e-05
orbit48          0.000000  1.014013e-04
orbit49          0.000000 -6.865168e-05
orbit50          0.000000 -1.895786e-03
orbit51          0.000000  6.820463e-05
orbit52          0.000000  6.909515e-05
orbit53          0.000000  1.077011e-03
orbit54          0.000000  1.062988e-04
orbit55          0.000000 -7.922204e-03
orbit56          0.000000 -2.821970e-04
orbit57          0.000000  0.000000e+00
orbit58          0.000000 -8.301614e-03
orbit59          0.000000  0.000000e+00
orbit60          0.000000  0.000000e+00
orbit61          0.000000  4.779291e-03
orbit62          0.000000 -2.322580e-04
orbit63          0.000000  0.000000e+00
orbit64          0.000000  6.179979e-04
orbit65          0.000000 -2.148018e-03
orbit66          0.000000  1.638450e-05
orbit67          0.000000  0.000000e+00
orbit68          0.000000  1.736675e-03
orbit69          0.000000 -1.350222e-01
orbit70          0.000000  0.000000e+00
orbit71          0.000000  2.105398e-02
orbit72          0.000000  2.572418e-03
AP               0.000000 -2.477758e-01
bet              0.000000 -8.294114e-05
ecc              0.000000  0.000000e+00
eccrad           0.000000  0.000000e+00
close            0.000000  3.372544e+00
constraint       0.000000 -3.463203e+01
coreness         0.000000  1.525174e-02
knn              0.000000 -5.978071e-03
hubscore         0.000000  0.000000e+00
pagerank         0.000000  0.000000e+00
trans            0.000000  1.046351e+00
evcent           0.000000  0.000000e+00
first            0.000000 -5.058002e-02
upto_second      0.000000  0.000000e+00
upto_third       0.000000  3.907455e-04
upto_fourth      0.000000  1.470210e-04
upto_fifth       0.000000  0.000000e+00
upto_sixth       0.000000 -5.211631e-01
second           0.000000  0.000000e+00
third            0.000000  1.127800e-03
fourth           0.000000 -5.048762e-04
fifth            0.000000 -2.745300e-04
sixth            0.000000  0.000000e+00
ratio1           0.000000 -9.580294e-04
ratio2           0.000000 -5.204422e-02
ratio3           0.000000 -3.709714e-02
ratio4           0.000000 -1.202297e+00
ratio5           0.000000 -7.857103e+00
ratio6           0.000000 -4.598916e-02
selfinter        0.000000  3.858254e-02
walktrap_vertex  0.000000  3.655174e+00
bigcom1          0.000000  1.283962e+00
bigcom2          0.000000  0.000000e+00
bigcom3          0.000000  0.000000e+00
bigcom4          0.000000 -3.972938e-01
bigcom6          0.000000  0.000000e+00
bigcom8          0.000000  0.000000e+00
bigcom9          0.000000  0.000000e+00
bigcom11         0.000000  0.000000e+00
bigcom13         0.000000  0.000000e+00
bigcom15         0.000000  0.000000e+00
bigcom16         0.000000  0.000000e+00
bigcom21         0.000000  0.000000e+00
bigcom22         0.000000  0.000000e+00
bigcom24         0.000000  0.000000e+00
bigcom26         0.000000  0.000000e+00
bigcom28         0.000000 -4.703075e-02
bigcom30         0.000000 -3.045951e-02
bigcom31         0.000000  0.000000e+00
bigcom32         0.000000  0.000000e+00
bigcom33         0.000000  0.000000e+00
bigcom34         0.000000  0.000000e+00
bigcom36         0.000000  0.000000e+00
bigcom37         0.000000  0.000000e+00
bigcom38         0.000000  0.000000e+00
bigcom39         0.000000  0.000000e+00
bigcom40         0.000000  5.151599e+00
bigcom43         0.000000  0.000000e+00
bigcom44         0.000000 -2.221203e+00
bigcom46         0.000000  0.000000e+00
bigcom47         0.000000  0.000000e+00
bigcom49         0.000000  0.000000e+00
bigcom50         0.000000 -7.967167e-01
bigcom51         0.000000  0.000000e+00
bigcom52         0.000000  0.000000e+00
bigcom54         0.000000  0.000000e+00
bigcom56         0.000000  0.000000e+00
bigcom62         0.000000  0.000000e+00
bigcom66         0.000000  0.000000e+00
bigcom68         0.000000  0.000000e+00
bigcom69         0.000000  0.000000e+00
bigcom71         0.000000  0.000000e+00
bigcom72         0.000000  0.000000e+00
bigcom73         0.000000  0.000000e+00
bigcom74         0.000000  0.000000e+00
bigcom75         0.000000  0.000000e+00
bigcom76         0.000000  0.000000e+00
bigcom77         0.000000  0.000000e+00
bigcom79         0.000000  0.000000e+00
bigcom80         0.000000  0.000000e+00
bigcom82         0.000000  0.000000e+00
bigcom83         0.000000  0.000000e+00
bigcom84         0.000000  0.000000e+00
bigcom85         0.000000  0.000000e+00
bigcom87         0.000000  0.000000e+00
bigcom89         0.000000  0.000000e+00
bigcom91         0.000000  0.000000e+00
bigcom92         0.000000  0.000000e+00
bigcom93         0.000000  0.000000e+00
bigcom96         0.000000  0.000000e+00
bigcom97         0.000000  0.000000e+00
bigcom98         0.000000  0.000000e+00
bigcom99         0.000000  0.000000e+00
bigcom101        0.000000  0.000000e+00
bigcom104        0.000000  0.000000e+00
bigcom106        0.000000  0.000000e+00
bigcom109        0.000000  0.000000e+00
bigcom113        0.000000  0.000000e+00
bigcom116        0.000000  0.000000e+00
bigcom120        0.000000  0.000000e+00
bigcom123        0.000000  0.000000e+00
bigcom126        0.000000  0.000000e+00
bigcom127        0.000000  0.000000e+00
bigcom137        0.000000  0.000000e+00
bigcom139        0.000000  0.000000e+00
bigcom140        0.000000  0.000000e+00
bigcom143        0.000000  0.000000e+00
bigcom145        0.000000  0.000000e+00
bigcom146        0.000000  0.000000e+00
bigcom147        0.000000  0.000000e+00
bigcom149        0.000000  0.000000e+00
bigcom153        0.000000  0.000000e+00
bigcom154        0.000000  0.000000e+00
bigcom156        0.000000  0.000000e+00
bigcom157        0.000000  0.000000e+00
bigcom158        0.000000  0.000000e+00
bigcom160        0.000000  0.000000e+00
bigcom161        0.000000  0.000000e+00
bigcom162        0.000000  0.000000e+00
bigcom164        0.000000  0.000000e+00
bigcom166        0.000000  0.000000e+00
bigcom167        0.000000  0.000000e+00
bigcom171        0.000000  0.000000e+00
bigcom173        0.000000  0.000000e+00
bigcom175        0.000000  0.000000e+00
bigcom176        0.000000  0.000000e+00
bigcom177        0.000000  0.000000e+00
bigcom178        0.000000  0.000000e+00
bigcom180        0.000000  0.000000e+00
bigcom181        0.000000  0.000000e+00
bigcom184        0.000000  0.000000e+00
bigcom186        0.000000  0.000000e+00
bigcom187        0.000000  0.000000e+00
bigcom189        0.000000  0.000000e+00
bigcom194        0.000000  0.000000e+00
bigcom195        0.000000  0.000000e+00
bigcom196        0.000000  0.000000e+00
bigcom204        0.000000  0.000000e+00
bigcom205        0.000000  0.000000e+00
bigcom212        0.000000  0.000000e+00
bigcom214        0.000000  0.000000e+00
bigcom222        0.000000  0.000000e+00
bigcom223        0.000000  0.000000e+00
bigcom226        0.000000  0.000000e+00
bigcom227        0.000000  0.000000e+00
bigcom229        0.000000  0.000000e+00
bigcom233        0.000000  0.000000e+00
bigcom236        0.000000  0.000000e+00
bigcom237        0.000000  0.000000e+00
bigcom246        0.000000  0.000000e+00
bigcom248        0.000000  0.000000e+00
bigcom249        0.000000  0.000000e+00
bigcom250        0.000000  0.000000e+00
bigcom254        0.000000  0.000000e+00
bigcom266        0.000000  0.000000e+00
bigcom269        0.000000  0.000000e+00
bigcom272        0.000000  0.000000e+00
bigcom274        0.000000  0.000000e+00
bigcom281        0.000000  0.000000e+00
bigcom291        0.000000  0.000000e+00
bigcom292        0.000000  0.000000e+00
bigcom295        0.000000  0.000000e+00
bigcom299        0.000000  0.000000e+00
bigcom301        0.000000  0.000000e+00
bigcom306        0.000000  0.000000e+00
bigcom309        0.000000  0.000000e+00
bigcom314        0.000000  0.000000e+00
bigcom321        0.000000  0.000000e+00
bigcom341        0.000000  0.000000e+00
bigcom350        0.000000  0.000000e+00
bigcom353        0.000000  0.000000e+00
bigcom359        0.000000  0.000000e+00
bigcom363        0.000000  0.000000e+00
bigcom365        0.000000  0.000000e+00
bigcom385        0.000000  0.000000e+00
bigcom386        0.000000  0.000000e+00
bigcom408        0.000000  0.000000e+00
bigcom412        0.000000  0.000000e+00
bigcom480        0.000000  0.000000e+00
spin_vertex      0.000000  2.038217e-02
membership_s1    0.000000 -1.279726e+00
membership_s3    0.000000  0.000000e+00
membership_s4    0.000000  6.281471e-01
membership_s5    0.000000  1.354056e+00
membership_s6    0.000000  0.000000e+00
membership_s7    0.000000 -1.394944e+00
membership_s8    0.000000  0.000000e+00
membership_s9    0.000000  0.000000e+00
membership_s11   0.000000  0.000000e+00
membership_s12   0.000000  0.000000e+00
membership_s14   0.000000  0.000000e+00
membership_s15   0.000000  0.000000e+00
membership_s16   0.000000  0.000000e+00
membership_s17   0.000000  0.000000e+00
membership_s18   0.000000  0.000000e+00
membership_s20   0.000000  0.000000e+00
membership_s21   0.000000 -2.132740e-01
membership_s22   0.000000  0.000000e+00
membership_s24   0.000000  0.000000e+00
membership_s25   0.000000  0.000000e+00
membership_s26   0.000000  0.000000e+00
membership_s27   0.000000 -7.776050e-01
membership_s28   0.000000  0.000000e+00
membership_s30   0.000000  1.313917e+00
membership_s31   0.000000 -1.541498e-02
membership_s32   0.000000  0.000000e+00
membership_s33   0.000000  0.000000e+00
membership_s36   0.000000  1.188916e-01
membership_s37   0.000000  0.000000e+00
V1               0.000000  0.000000e+00
V2               0.000000 -3.138031e+00
pdi              0.000000 -4.610427e+02
adhesion         0.000000  4.418588e-04
cohesion         0.000000 -8.644767e-04
inner            0.000000  0.000000e+00
outer            0.000000  7.842421e-04
ioratio          0.000000  0.000000e+00
comsize          0.000000  7.458345e-03
[1] "Dataset: med_CT Model GBM, run: 3 of 10 2015-06-18 11:59:53"
Iter   TrainDeviance   ValidDeviance   StepSize   Improve
     1        0.0242            -nan     0.0100   -0.0000
     2        0.0230            -nan     0.0100    0.0002
     3        0.0223            -nan     0.0100   -0.0000
     4        0.0216            -nan     0.0100    0.0001
     5        0.0211            -nan     0.0100   -0.0000
     6        0.0206            -nan     0.0100   -0.0000
     7        0.0201            -nan     0.0100   -0.0000
     8        0.0198            -nan     0.0100   -0.0000
     9        0.0193            -nan     0.0100   -0.0000
    10        0.0193            -nan     0.0100   -0.0000
    20        0.0155            -nan     0.0100   -0.0000
    40        0.0125            -nan     0.0100   -0.0000
    60        0.0109            -nan     0.0100   -0.0000
    80        0.0097            -nan     0.0100   -0.0000
    98        0.0087            -nan     0.0100   -0.0000

[1] "GBM variable coefficients"
                            var      rel.inf
trans                     trans 1.099605e+01
ratio5                   ratio5 9.749269e+00
comsize                 comsize 9.257527e+00
upto_sixth           upto_sixth 5.913892e+00
membership_s18   membership_s18 5.323592e+00
ioratio                 ioratio 5.205568e+00
orbit18                 orbit18 4.165330e+00
adhesion               adhesion 3.357732e+00
orbit28                 orbit28 2.894978e+00
orbit24                 orbit24 2.750343e+00
orbit39                 orbit39 2.615518e+00
V1                           V1 1.792423e+00
walktrap_vertex walktrap_vertex 1.774371e+00
orbit56                 orbit56 1.595512e+00
inner                     inner 1.479935e+00
V2                           V2 1.465465e+00
orbit47                 orbit47 1.388111e+00
pagerank               pagerank 1.371790e+00
orbit27                 orbit27 1.318324e+00
cohesion               cohesion 1.306152e+00
third                     third 1.212738e+00
bet                         bet 1.207614e+00
graph27                 graph27 1.134643e+00
graph23                 graph23 1.108452e+00
graph22                 graph22 1.023968e+00
spin_vertex         spin_vertex 9.708031e-01
orbit16                 orbit16 9.594725e-01
ratio1                   ratio1 9.286271e-01
orbit49                 orbit49 9.211726e-01
orbit36                 orbit36 7.581374e-01
orbit63                 orbit63 6.801122e-01
orbit32                 orbit32 6.791484e-01
orbit20                 orbit20 6.348830e-01
ratio6                   ratio6 6.240190e-01
graph21                 graph21 5.697238e-01
ratio4                   ratio4 5.565267e-01
fifth                     fifth 5.167098e-01
graph19                 graph19 5.154420e-01
orbit50                 orbit50 4.525711e-01
graph18                 graph18 4.318693e-01
orbit48                 orbit48 3.954019e-01
graph28                 graph28 3.672270e-01
ratio3                   ratio3 3.217858e-01
graph4                   graph4 3.157663e-01
bigcom40               bigcom40 3.065800e-01
upto_fifth           upto_fifth 2.875992e-01
graph1                   graph1 2.861238e-01
graph7                   graph7 2.827111e-01
graph16                 graph16 2.730248e-01
orbit66                 orbit66 2.642762e-01
orbit35                 orbit35 2.480318e-01
coreness               coreness 2.394796e-01
fourth                   fourth 2.321883e-01
orbit65                 orbit65 2.090119e-01
graph13                 graph13 2.080330e-01
constraint           constraint 2.080020e-01
orbit59                 orbit59 2.058299e-01
graph26                 graph26 2.020503e-01
close                     close 2.018067e-01
orbit30                 orbit30 1.988517e-01
graph11                 graph11 1.971701e-01
graph0                   graph0 1.951226e-01
orbit57                 orbit57 1.949961e-01
graph29                 graph29 1.928518e-01
orbit55                 orbit55 1.926587e-01
graph14                 graph14 1.826182e-01
graph2                   graph2 1.816448e-01
orbit19                 orbit19 1.796092e-01
knn                         knn 1.728580e-01
orbit46                 orbit46 1.687808e-01
outer                     outer 1.668228e-01
orbit62                 orbit62 1.661372e-01
graph20                 graph20 1.578301e-01
orbit11                 orbit11 1.555730e-01
graph24                 graph24 1.470793e-01
orbit45                 orbit45 1.353788e-01
orbit71                 orbit71 1.125299e-01
orbit38                 orbit38 1.107127e-01
orbit4                   orbit4 4.170163e-02
hubscore               hubscore 2.558450e-02
membership_s30   membership_s30 1.388100e-02
orbit9                   orbit9 1.126399e-02
orbit53                 orbit53 6.119525e-03
orbit51                 orbit51 5.531906e-03
orbit21                 orbit21 4.178453e-03
orbit15                 orbit15 2.976560e-03
orbit5                   orbit5 2.280785e-03
graph25                 graph25 1.958246e-03
graph3                   graph3 1.722327e-03
graph12                 graph12 1.614254e-03
graph10                 graph10 1.289349e-03
orbit33                 orbit33 9.656768e-04
orbit2                   orbit2 8.595483e-04
orbit13                 orbit13 8.557037e-04
graph9                   graph9 8.344646e-04
orbit25                 orbit25 6.625758e-04
orbit31                 orbit31 5.543790e-04
graph5                   graph5 3.764322e-04
orbit64                 orbit64 3.717740e-04
orbit52                 orbit52 3.518547e-04
sixth                     sixth 2.372797e-04
upto_fourth         upto_fourth 2.271059e-04
graph17                 graph17 2.061688e-04
orbit42                 orbit42 1.770210e-04
orbit10                 orbit10 1.686290e-04
orbit54                 orbit54 1.104294e-04
orbit40                 orbit40 9.150277e-05
orbit29                 orbit29 7.790474e-05
graph6                   graph6 5.402984e-05
orbit60                 orbit60 4.650503e-05
graph8                   graph8 0.000000e+00
graph15                 graph15 0.000000e+00
orbit0                   orbit0 0.000000e+00
orbit1                   orbit1 0.000000e+00
orbit3                   orbit3 0.000000e+00
orbit6                   orbit6 0.000000e+00
orbit7                   orbit7 0.000000e+00
orbit8                   orbit8 0.000000e+00
orbit12                 orbit12 0.000000e+00
orbit14                 orbit14 0.000000e+00
orbit17                 orbit17 0.000000e+00
orbit22                 orbit22 0.000000e+00
orbit23                 orbit23 0.000000e+00
orbit26                 orbit26 0.000000e+00
orbit34                 orbit34 0.000000e+00
orbit37                 orbit37 0.000000e+00
orbit41                 orbit41 0.000000e+00
orbit43                 orbit43 0.000000e+00
orbit44                 orbit44 0.000000e+00
orbit58                 orbit58 0.000000e+00
orbit61                 orbit61 0.000000e+00
orbit67                 orbit67 0.000000e+00
orbit68                 orbit68 0.000000e+00
orbit69                 orbit69 0.000000e+00
orbit70                 orbit70 0.000000e+00
orbit72                 orbit72 0.000000e+00
AP                           AP 0.000000e+00
ecc                         ecc 0.000000e+00
eccrad                   eccrad 0.000000e+00
evcent                   evcent 0.000000e+00
first                     first 0.000000e+00
upto_second         upto_second 0.000000e+00
upto_third           upto_third 0.000000e+00
second                   second 0.000000e+00
ratio2                   ratio2 0.000000e+00
selfinter             selfinter 0.000000e+00
bigcom1                 bigcom1 0.000000e+00
bigcom2                 bigcom2 0.000000e+00
bigcom3                 bigcom3 0.000000e+00
bigcom4                 bigcom4 0.000000e+00
bigcom6                 bigcom6 0.000000e+00
bigcom8                 bigcom8 0.000000e+00
bigcom9                 bigcom9 0.000000e+00
bigcom11               bigcom11 0.000000e+00
bigcom13               bigcom13 0.000000e+00
bigcom15               bigcom15 0.000000e+00
bigcom16               bigcom16 0.000000e+00
bigcom21               bigcom21 0.000000e+00
bigcom22               bigcom22 0.000000e+00
bigcom24               bigcom24 0.000000e+00
bigcom26               bigcom26 0.000000e+00
bigcom28               bigcom28 0.000000e+00
bigcom30               bigcom30 0.000000e+00
bigcom31               bigcom31 0.000000e+00
bigcom32               bigcom32 0.000000e+00
bigcom33               bigcom33 0.000000e+00
bigcom34               bigcom34 0.000000e+00
bigcom36               bigcom36 0.000000e+00
bigcom37               bigcom37 0.000000e+00
bigcom38               bigcom38 0.000000e+00
bigcom39               bigcom39 0.000000e+00
bigcom43               bigcom43 0.000000e+00
bigcom44               bigcom44 0.000000e+00
bigcom46               bigcom46 0.000000e+00
bigcom47               bigcom47 0.000000e+00
bigcom49               bigcom49 0.000000e+00
bigcom50               bigcom50 0.000000e+00
bigcom51               bigcom51 0.000000e+00
bigcom52               bigcom52 0.000000e+00
bigcom54               bigcom54 0.000000e+00
bigcom56               bigcom56 0.000000e+00
bigcom62               bigcom62 0.000000e+00
bigcom66               bigcom66 0.000000e+00
bigcom68               bigcom68 0.000000e+00
bigcom69               bigcom69 0.000000e+00
bigcom71               bigcom71 0.000000e+00
bigcom72               bigcom72 0.000000e+00
bigcom73               bigcom73 0.000000e+00
bigcom74               bigcom74 0.000000e+00
bigcom75               bigcom75 0.000000e+00
bigcom76               bigcom76 0.000000e+00
bigcom77               bigcom77 0.000000e+00
bigcom79               bigcom79 0.000000e+00
bigcom80               bigcom80 0.000000e+00
bigcom82               bigcom82 0.000000e+00
bigcom83               bigcom83 0.000000e+00
bigcom84               bigcom84 0.000000e+00
bigcom85               bigcom85 0.000000e+00
bigcom87               bigcom87 0.000000e+00
bigcom89               bigcom89 0.000000e+00
bigcom91               bigcom91 0.000000e+00
bigcom92               bigcom92 0.000000e+00
bigcom93               bigcom93 0.000000e+00
bigcom96               bigcom96 0.000000e+00
bigcom97               bigcom97 0.000000e+00
bigcom98               bigcom98 0.000000e+00
bigcom99               bigcom99 0.000000e+00
bigcom101             bigcom101 0.000000e+00
bigcom104             bigcom104 0.000000e+00
bigcom106             bigcom106 0.000000e+00
bigcom109             bigcom109 0.000000e+00
bigcom113             bigcom113 0.000000e+00
bigcom116             bigcom116 0.000000e+00
bigcom120             bigcom120 0.000000e+00
bigcom123             bigcom123 0.000000e+00
bigcom126             bigcom126 0.000000e+00
bigcom127             bigcom127 0.000000e+00
bigcom137             bigcom137 0.000000e+00
bigcom139             bigcom139 0.000000e+00
bigcom140             bigcom140 0.000000e+00
bigcom143             bigcom143 0.000000e+00
bigcom145             bigcom145 0.000000e+00
bigcom146             bigcom146 0.000000e+00
bigcom147             bigcom147 0.000000e+00
bigcom149             bigcom149 0.000000e+00
bigcom153             bigcom153 0.000000e+00
bigcom154             bigcom154 0.000000e+00
bigcom156             bigcom156 0.000000e+00
bigcom157             bigcom157 0.000000e+00
bigcom158             bigcom158 0.000000e+00
bigcom160             bigcom160 0.000000e+00
bigcom161             bigcom161 0.000000e+00
bigcom162             bigcom162 0.000000e+00
bigcom164             bigcom164 0.000000e+00
bigcom166             bigcom166 0.000000e+00
bigcom167             bigcom167 0.000000e+00
bigcom171             bigcom171 0.000000e+00
bigcom173             bigcom173 0.000000e+00
bigcom175             bigcom175 0.000000e+00
bigcom176             bigcom176 0.000000e+00
bigcom177             bigcom177 0.000000e+00
bigcom178             bigcom178 0.000000e+00
bigcom180             bigcom180 0.000000e+00
bigcom181             bigcom181 0.000000e+00
bigcom184             bigcom184 0.000000e+00
bigcom186             bigcom186 0.000000e+00
bigcom187             bigcom187 0.000000e+00
bigcom189             bigcom189 0.000000e+00
bigcom194             bigcom194 0.000000e+00
bigcom195             bigcom195 0.000000e+00
bigcom196             bigcom196 0.000000e+00
bigcom204             bigcom204 0.000000e+00
bigcom205             bigcom205 0.000000e+00
bigcom212             bigcom212 0.000000e+00
bigcom214             bigcom214 0.000000e+00
bigcom222             bigcom222 0.000000e+00
bigcom223             bigcom223 0.000000e+00
bigcom226             bigcom226 0.000000e+00
bigcom227             bigcom227 0.000000e+00
bigcom229             bigcom229 0.000000e+00
bigcom233             bigcom233 0.000000e+00
bigcom236             bigcom236 0.000000e+00
bigcom237             bigcom237 0.000000e+00
bigcom246             bigcom246 0.000000e+00
bigcom248             bigcom248 0.000000e+00
bigcom249             bigcom249 0.000000e+00
bigcom250             bigcom250 0.000000e+00
bigcom254             bigcom254 0.000000e+00
bigcom266             bigcom266 0.000000e+00
bigcom269             bigcom269 0.000000e+00
bigcom272             bigcom272 0.000000e+00
bigcom274             bigcom274 0.000000e+00
bigcom281             bigcom281 0.000000e+00
bigcom291             bigcom291 0.000000e+00
bigcom292             bigcom292 0.000000e+00
bigcom295             bigcom295 0.000000e+00
bigcom299             bigcom299 0.000000e+00
bigcom301             bigcom301 0.000000e+00
bigcom306             bigcom306 0.000000e+00
bigcom309             bigcom309 0.000000e+00
bigcom314             bigcom314 0.000000e+00
bigcom321             bigcom321 0.000000e+00
bigcom341             bigcom341 0.000000e+00
bigcom350             bigcom350 0.000000e+00
bigcom353             bigcom353 0.000000e+00
bigcom359             bigcom359 0.000000e+00
bigcom363             bigcom363 0.000000e+00
bigcom365             bigcom365 0.000000e+00
bigcom385             bigcom385 0.000000e+00
bigcom386             bigcom386 0.000000e+00
bigcom408             bigcom408 0.000000e+00
bigcom412             bigcom412 0.000000e+00
bigcom480             bigcom480 0.000000e+00
membership_s1     membership_s1 0.000000e+00
membership_s3     membership_s3 0.000000e+00
membership_s4     membership_s4 0.000000e+00
membership_s5     membership_s5 0.000000e+00
membership_s6     membership_s6 0.000000e+00
membership_s7     membership_s7 0.000000e+00
membership_s8     membership_s8 0.000000e+00
membership_s9     membership_s9 0.000000e+00
membership_s11   membership_s11 0.000000e+00
membership_s12   membership_s12 0.000000e+00
membership_s14   membership_s14 0.000000e+00
membership_s15   membership_s15 0.000000e+00
membership_s16   membership_s16 0.000000e+00
membership_s17   membership_s17 0.000000e+00
membership_s20   membership_s20 0.000000e+00
membership_s21   membership_s21 0.000000e+00
membership_s22   membership_s22 0.000000e+00
membership_s24   membership_s24 0.000000e+00
membership_s25   membership_s25 0.000000e+00
membership_s26   membership_s26 0.000000e+00
membership_s27   membership_s27 0.000000e+00
membership_s28   membership_s28 0.000000e+00
membership_s31   membership_s31 0.000000e+00
membership_s32   membership_s32 0.000000e+00
membership_s33   membership_s33 0.000000e+00
membership_s36   membership_s36 0.000000e+00
membership_s37   membership_s37 0.000000e+00
pdi                         pdi 0.000000e+00
[1] "Dataset: med_CT Model RF, run: 3 of 10 2015-06-18 12:00:34"
     |      Out-of-bag   |
Tree |      MSE  %Var(y) |
   1 | 0.003468   201.85 |
   2 | 0.004425   257.56 |
   3 | 0.003378   196.60 |
   4 | 0.003818   222.22 |
   5 | 0.003202   186.35 |
   6 |  0.00275   160.03 |
   7 | 0.002568   149.46 |
   8 |  0.00252   146.64 |
   9 | 0.002496   145.24 |
  10 | 0.002602   151.42 |
  11 | 0.002619   152.43 |
  12 | 0.002638   153.50 |
  13 | 0.002605   151.59 |
  14 | 0.002466   143.50 |
  15 | 0.002442   142.13 |
  16 | 0.002232   129.90 |
  17 | 0.002215   128.90 |
  18 | 0.002159   125.64 |
  19 | 0.002115   123.11 |
  20 | 0.002087   121.48 |
  21 | 0.002044   118.98 |
  22 |  0.00204   118.73 |
  23 | 0.002084   121.30 |
  24 | 0.002058   119.79 |
  25 | 0.002037   118.57 |
  26 |  0.00205   119.30 |
  27 | 0.002035   118.43 |
  28 | 0.002017   117.39 |
  29 |    0.002   116.37 |
  30 | 0.002016   117.33 |
  31 | 0.002006   116.77 |
  32 | 0.001988   115.70 |
  33 | 0.001978   115.12 |
  34 | 0.001966   114.42 |
  35 | 0.001981   115.32 |
  36 | 0.001965   114.39 |
  37 | 0.001965   114.38 |
  38 | 0.001978   115.13 |
  39 | 0.001971   114.71 |
  40 | 0.001962   114.16 |
  41 | 0.001959   114.01 |
  42 | 0.001961   114.15 |
  43 | 0.001973   114.86 |
  44 | 0.001966   114.44 |
  45 | 0.001964   114.31 |
  46 | 0.001959   114.01 |
  47 | 0.001948   113.38 |
  48 | 0.001942   113.03 |
  49 | 0.001935   112.61 |
  50 | 0.001934   112.54 |
  51 |  0.00193   112.31 |
  52 | 0.001929   112.26 |
  53 | 0.001921   111.83 |
  54 | 0.001913   111.34 |
  55 | 0.001908   111.04 |
  56 | 0.001907   111.02 |
  57 | 0.001906   110.91 |
  58 | 0.001909   111.10 |
  59 |  0.00191   111.14 |
  60 | 0.001911   111.25 |
  61 | 0.001916   111.52 |
  62 | 0.001908   111.04 |
  63 | 0.001909   111.11 |
  64 | 0.001904   110.83 |
  65 | 0.001902   110.70 |
  66 | 0.001905   110.86 |
  67 | 0.001903   110.76 |
  68 | 0.001901   110.64 |
  69 | 0.001913   111.32 |
  70 | 0.001913   111.33 |
  71 |  0.00191   111.17 |
  72 | 0.001906   110.96 |
  73 | 0.001903   110.77 |
  74 | 0.001902   110.69 |
  75 | 0.001905   110.86 |
  76 | 0.001901   110.62 |
  77 | 0.001899   110.52 |
  78 | 0.001898   110.44 |
  79 | 0.001895   110.27 |
  80 | 0.001891   110.08 |
  81 | 0.001888   109.90 |
  82 | 0.001889   109.97 |
  83 | 0.001886   109.77 |
  84 | 0.001884   109.66 |
  85 | 0.001887   109.82 |
  86 | 0.001886   109.75 |
  87 | 0.001885   109.70 |
  88 | 0.001882   109.51 |
  89 | 0.001881   109.49 |
  90 | 0.001883   109.56 |
  91 | 0.001883   109.56 |
  92 | 0.001881   109.45 |
  93 | 0.001877   109.23 |
  94 | 0.001874   109.08 |
  95 | 0.001874   109.09 |
  96 | 0.001873   109.00 |
  97 | 0.001871   108.87 |
  98 | 0.001868   108.73 |
  99 | 0.001868   108.74 |
 100 | 0.001867   108.64 |
[1] "Random Forest variable coefficients"
                      %IncMSE IncNodePurity
graph5           9.457980e-04  8.953124e-02
graph6           3.523194e-05  3.769737e-02
graph7           8.662990e-04  7.025119e-02
graph8           4.128938e-05  5.837313e-02
graph9           3.028504e-04  4.281700e-03
graph10          9.769866e-05  3.767854e-02
graph11          5.813663e-06  1.028946e-02
graph12          0.000000e+00  2.459275e-17
graph13          9.360992e-04  3.243121e-02
graph14          0.000000e+00  2.653649e-17
graph15          3.632355e-03  1.220942e-01
graph16          2.049312e-05  1.190476e-02
graph17          5.847953e-05  9.903846e-03
graph18          1.691160e-05  3.688725e-02
graph19          9.461857e-05  2.924370e-02
graph20          9.132082e-04  4.985948e-02
graph21          2.656511e-03  4.924281e-02
graph22          6.398264e-04  8.548956e-02
graph23          3.054518e-03  5.878082e-02
graph24          9.807830e-04  6.567691e-02
graph25          6.995576e-04  8.686383e-02
graph26          1.535341e-04  6.239195e-02
graph27          7.351603e-05  8.893997e-02
graph28          4.534316e-04  8.222677e-02
graph29          3.406961e-04  1.074335e-01
orbit0           4.093567e-05  2.561538e-02
orbit1           0.000000e+00  1.387779e-19
orbit2           2.343679e-05  5.931746e-02
orbit3           1.164144e-04  5.668365e-04
orbit4           7.083188e-05  3.910011e-03
orbit5           3.510844e-05  4.150000e-02
orbit6           0.000000e+00  4.347244e-18
orbit7           7.330181e-05  4.271237e-02
orbit8           2.414793e-04  6.659031e-02
orbit9           1.440797e-03  1.652737e-02
orbit10          0.000000e+00  2.436067e-19
orbit11          1.841500e-04  4.126351e-02
orbit12          1.740978e-03  8.737507e-03
orbit13          0.000000e+00  1.860577e-02
orbit14          1.494294e-07  1.620730e-02
orbit15          2.914147e-04  5.899589e-03
orbit16          1.020715e-04  6.972653e-02
orbit17          1.182732e-05  2.875000e-02
orbit18          1.044345e-03  3.366899e-01
orbit19          0.000000e+00  6.931779e-19
orbit20          6.436708e-05  4.467374e-02
orbit21          5.842869e-06  3.305556e-02
orbit22          0.000000e+00  3.750000e-02
orbit23          9.254961e-05  6.024603e-02
orbit24          7.015167e-05  7.451548e-02
orbit25          1.729278e-04  9.957806e-03
orbit26          0.000000e+00  2.309025e-17
orbit27          6.550866e-03  1.186750e-01
orbit28          1.223097e-03  9.109559e-02
orbit29          2.743724e-04  2.842567e-02
orbit30          0.000000e+00  1.366772e-19
orbit31          2.658249e-04  2.353909e-02
orbit32         -5.917160e-06  1.333333e-02
orbit33          3.081604e-04  8.363837e-03
orbit34          3.037124e-03  2.484869e-02
orbit35          1.837920e-05  2.224359e-02
orbit36          1.156106e-03  1.637503e-01
orbit37          5.986486e-05  3.486977e-02
orbit38          8.210074e-04  8.166372e-02
orbit39          1.365096e-03  2.705516e-02
orbit40          9.895227e-05  1.969925e-02
orbit41          0.000000e+00  1.333333e-02
orbit42          0.000000e+00  2.916843e-19
orbit43          1.788884e-03  3.014596e-02
orbit44          3.720664e-05  1.651616e-04
orbit45          1.700825e-04  7.712743e-02
orbit46          6.900518e-05  2.932331e-02
orbit47          1.623603e-04  8.179423e-03
orbit48          3.201397e-05  2.204762e-02
orbit49          3.010976e-04  5.188086e-02
orbit50          1.406641e-04  8.140270e-02
orbit51          1.593746e-03  5.682841e-02
orbit52          2.901562e-03  1.065343e-01
orbit53          1.248439e-04  9.459969e-03
orbit54          2.436115e-04  8.320228e-02
orbit55          0.000000e+00  1.390150e-19
orbit56          2.491778e-03  4.261772e-02
orbit57          6.541721e-04  3.034637e-02
orbit58          0.000000e+00  4.155544e-19
orbit59          1.224677e-03  5.279741e-02
orbit60          1.704701e-04  4.762264e-02
orbit61          3.048499e-05  9.523619e-03
orbit62          4.395047e-04  6.237909e-02
orbit63          5.944427e-05  3.461373e-02
orbit64          1.580433e-04  2.082297e-04
orbit65          6.015062e-04  5.222449e-02
orbit66          4.937494e-04  2.005802e-02
orbit67          6.890604e-06  3.828261e-02
orbit68          9.980970e-05  4.208627e-02
orbit69          9.820913e-05  3.238095e-02
orbit70          3.149300e-04  1.082919e-01
orbit71          2.883426e-04  1.893650e-02
orbit72          4.067888e-04  3.282610e-02
AP               0.000000e+00  0.000000e+00
bet              6.708556e-05  3.239768e-02
ecc              0.000000e+00  0.000000e+00
eccrad           0.000000e+00  0.000000e+00
close            2.110147e-04  1.941772e-03
constraint       2.870577e-04  7.873343e-02
coreness         4.142772e-04  6.201057e-04
knn              7.299038e-06  4.396296e-02
hubscore         0.000000e+00  1.443419e-17
pagerank         9.544143e-05  2.721750e-02
trans            2.301360e-04  2.618422e-01
evcent           0.000000e+00  9.964230e-03
first            1.821264e-04  4.046791e-02
upto_second      1.156069e-05  1.600000e-02
upto_third       1.466226e-03  2.899665e-02
upto_fourth      1.999840e-03  2.448662e-02
upto_fifth       3.852427e-04  2.758638e-02
upto_sixth       9.439520e-04  3.117045e-02
second           8.548953e-05  2.491259e-02
third            2.183613e-03  1.149255e-01
fourth           2.095248e-04  6.382931e-02
fifth            2.304220e-04  1.001271e-02
sixth            4.307825e-04  4.325378e-02
ratio1           1.047262e-04  2.799539e-02
ratio2           1.746964e-05  5.633333e-02
ratio3           8.891704e-04  3.742082e-02
ratio4           2.163334e-04  6.826049e-02
ratio5           1.050514e-03  4.722996e-01
ratio6           1.089789e-03  1.482039e-01
selfinter        0.000000e+00  6.776264e-23
walktrap_vertex  1.400458e-04  1.390907e-01
bigcom1          0.000000e+00  0.000000e+00
bigcom2          0.000000e+00  0.000000e+00
bigcom3          0.000000e+00  0.000000e+00
bigcom4          0.000000e+00  0.000000e+00
bigcom6          0.000000e+00  0.000000e+00
bigcom8          0.000000e+00  1.355253e-22
bigcom9          0.000000e+00  3.388132e-23
bigcom11         0.000000e+00  0.000000e+00
bigcom13         0.000000e+00  0.000000e+00
bigcom15         0.000000e+00  0.000000e+00
bigcom16         0.000000e+00  0.000000e+00
bigcom21         0.000000e+00  0.000000e+00
bigcom22         0.000000e+00  0.000000e+00
bigcom24         0.000000e+00  0.000000e+00
bigcom26         0.000000e+00  0.000000e+00
bigcom28         0.000000e+00  0.000000e+00
bigcom30         0.000000e+00  0.000000e+00
bigcom31         0.000000e+00  0.000000e+00
bigcom32         0.000000e+00  0.000000e+00
bigcom33         0.000000e+00  0.000000e+00
bigcom34         0.000000e+00  0.000000e+00
bigcom36         0.000000e+00  0.000000e+00
bigcom37         0.000000e+00  0.000000e+00
bigcom38         0.000000e+00  0.000000e+00
bigcom39         0.000000e+00  0.000000e+00
bigcom40         2.069557e-04  2.787280e-02
bigcom43         0.000000e+00  0.000000e+00
bigcom44         0.000000e+00  0.000000e+00
bigcom46         0.000000e+00  0.000000e+00
bigcom47         0.000000e+00  0.000000e+00
bigcom49         0.000000e+00  0.000000e+00
bigcom50         0.000000e+00  0.000000e+00
bigcom51         0.000000e+00  0.000000e+00
bigcom52         0.000000e+00  0.000000e+00
bigcom54         0.000000e+00  0.000000e+00
bigcom56         0.000000e+00  0.000000e+00
bigcom62         0.000000e+00  0.000000e+00
bigcom66         0.000000e+00  0.000000e+00
bigcom68         0.000000e+00  0.000000e+00
bigcom69         0.000000e+00  0.000000e+00
bigcom71         0.000000e+00  0.000000e+00
bigcom72         0.000000e+00  0.000000e+00
bigcom73         0.000000e+00  0.000000e+00
bigcom74         0.000000e+00  0.000000e+00
bigcom75         0.000000e+00  0.000000e+00
bigcom76         0.000000e+00  0.000000e+00
bigcom77         0.000000e+00  0.000000e+00
bigcom79         0.000000e+00  0.000000e+00
bigcom80         0.000000e+00  0.000000e+00
bigcom82         0.000000e+00  0.000000e+00
bigcom83         0.000000e+00  0.000000e+00
bigcom84         0.000000e+00  0.000000e+00
bigcom85         0.000000e+00  0.000000e+00
bigcom87         0.000000e+00  0.000000e+00
bigcom89         0.000000e+00  0.000000e+00
bigcom91         0.000000e+00  0.000000e+00
bigcom92         0.000000e+00  0.000000e+00
bigcom93         0.000000e+00  0.000000e+00
bigcom96         0.000000e+00  0.000000e+00
bigcom97         0.000000e+00  0.000000e+00
bigcom98         0.000000e+00  0.000000e+00
bigcom99         0.000000e+00  0.000000e+00
bigcom101        0.000000e+00  0.000000e+00
bigcom104        0.000000e+00  0.000000e+00
bigcom106        0.000000e+00  0.000000e+00
bigcom109        0.000000e+00  0.000000e+00
bigcom113        0.000000e+00  0.000000e+00
bigcom116        0.000000e+00  0.000000e+00
bigcom120        0.000000e+00  0.000000e+00
bigcom123        0.000000e+00  0.000000e+00
bigcom126        0.000000e+00  0.000000e+00
bigcom127        0.000000e+00  0.000000e+00
bigcom137        0.000000e+00  0.000000e+00
bigcom139        0.000000e+00  0.000000e+00
bigcom140        0.000000e+00  0.000000e+00
bigcom143        0.000000e+00  0.000000e+00
bigcom145        0.000000e+00  0.000000e+00
bigcom146        0.000000e+00  0.000000e+00
bigcom147        0.000000e+00  0.000000e+00
bigcom149        0.000000e+00  0.000000e+00
bigcom153        0.000000e+00  0.000000e+00
bigcom154        0.000000e+00  0.000000e+00
bigcom156        0.000000e+00  0.000000e+00
bigcom157        0.000000e+00  0.000000e+00
bigcom158        0.000000e+00  0.000000e+00
bigcom160        0.000000e+00  0.000000e+00
bigcom161        0.000000e+00  0.000000e+00
bigcom162        0.000000e+00  0.000000e+00
bigcom164        0.000000e+00  0.000000e+00
bigcom166        0.000000e+00  0.000000e+00
bigcom167        0.000000e+00  0.000000e+00
bigcom171        0.000000e+00  0.000000e+00
bigcom173        0.000000e+00  0.000000e+00
bigcom175        0.000000e+00  0.000000e+00
bigcom176        0.000000e+00  0.000000e+00
bigcom177        0.000000e+00  0.000000e+00
bigcom178        0.000000e+00  0.000000e+00
bigcom180        0.000000e+00  0.000000e+00
bigcom181        0.000000e+00  0.000000e+00
bigcom184        0.000000e+00  0.000000e+00
bigcom186        0.000000e+00  0.000000e+00
bigcom187        0.000000e+00  0.000000e+00
bigcom189        0.000000e+00  0.000000e+00
bigcom194        0.000000e+00  0.000000e+00
bigcom195        0.000000e+00  0.000000e+00
bigcom196        0.000000e+00  0.000000e+00
bigcom204        0.000000e+00  0.000000e+00
bigcom205        0.000000e+00  0.000000e+00
bigcom212        0.000000e+00  0.000000e+00
bigcom214        0.000000e+00  0.000000e+00
bigcom222        0.000000e+00  0.000000e+00
bigcom223        0.000000e+00  0.000000e+00
bigcom226        0.000000e+00  0.000000e+00
bigcom227        0.000000e+00  0.000000e+00
bigcom229        0.000000e+00  0.000000e+00
bigcom233        0.000000e+00  0.000000e+00
bigcom236        0.000000e+00  0.000000e+00
bigcom237        0.000000e+00  0.000000e+00
bigcom246        0.000000e+00  0.000000e+00
bigcom248        0.000000e+00  0.000000e+00
bigcom249        0.000000e+00  0.000000e+00
bigcom250        0.000000e+00  0.000000e+00
bigcom254        0.000000e+00  0.000000e+00
bigcom266        0.000000e+00  0.000000e+00
bigcom269        0.000000e+00  0.000000e+00
bigcom272        0.000000e+00  0.000000e+00
bigcom274        0.000000e+00  0.000000e+00
bigcom281        0.000000e+00  0.000000e+00
bigcom291        0.000000e+00  0.000000e+00
bigcom292        0.000000e+00  0.000000e+00
bigcom295        0.000000e+00  0.000000e+00
bigcom299        0.000000e+00  0.000000e+00
bigcom301        0.000000e+00  0.000000e+00
bigcom306        0.000000e+00  0.000000e+00
bigcom309        0.000000e+00  0.000000e+00
bigcom314        0.000000e+00  0.000000e+00
bigcom321        0.000000e+00  0.000000e+00
bigcom341        0.000000e+00  0.000000e+00
bigcom350        0.000000e+00  0.000000e+00
bigcom353        0.000000e+00  0.000000e+00
bigcom359        0.000000e+00  0.000000e+00
bigcom363        0.000000e+00  0.000000e+00
bigcom365        0.000000e+00  0.000000e+00
bigcom385        0.000000e+00  0.000000e+00
bigcom386        0.000000e+00  0.000000e+00
bigcom408        0.000000e+00  0.000000e+00
bigcom412        0.000000e+00  0.000000e+00
bigcom480        0.000000e+00  0.000000e+00
spin_vertex      6.995710e-05  4.690750e-02
membership_s1    0.000000e+00  0.000000e+00
membership_s3    0.000000e+00  0.000000e+00
membership_s4   -1.149722e-05  1.004273e-02
membership_s5    0.000000e+00  0.000000e+00
membership_s6    0.000000e+00  0.000000e+00
membership_s7    0.000000e+00  0.000000e+00
membership_s8    0.000000e+00  0.000000e+00
membership_s9    0.000000e+00  0.000000e+00
membership_s11   0.000000e+00  0.000000e+00
membership_s12   0.000000e+00  0.000000e+00
membership_s14   0.000000e+00  0.000000e+00
membership_s15   0.000000e+00  3.388132e-23
membership_s16   0.000000e+00  0.000000e+00
membership_s17   0.000000e+00  0.000000e+00
membership_s18   3.792650e-04  2.184663e-02
membership_s20   0.000000e+00  0.000000e+00
membership_s21   0.000000e+00  0.000000e+00
membership_s22   0.000000e+00  0.000000e+00
membership_s24   0.000000e+00  0.000000e+00
membership_s25   0.000000e+00  0.000000e+00
membership_s26   0.000000e+00  0.000000e+00
membership_s27   0.000000e+00  0.000000e+00
membership_s28   0.000000e+00  0.000000e+00
membership_s30   1.010514e-04  2.047401e-02
membership_s31   0.000000e+00  2.710505e-22
membership_s32   0.000000e+00  0.000000e+00
membership_s33   0.000000e+00  0.000000e+00
membership_s36   0.000000e+00  3.388132e-23
membership_s37   0.000000e+00  0.000000e+00
V1               5.344909e-05  4.089732e-02
V2               6.369402e-05  2.336509e-01
pdi              0.000000e+00  1.016440e-22
adhesion         1.677611e-03  1.498227e-01
cohesion         6.434808e-04  8.520063e-02
inner            1.497776e-03  4.076020e-02
outer            9.479691e-04  2.197566e-01
ioratio          2.568797e-03  1.817461e-01
comsize          7.285044e-04  2.447323e-01
[1] "Dataset: med_CT Model GLM, run: 3 of 10 2015-06-18 12:01:00"
[1] "glmnet variable coefficients"
                     [,1]          [,2]
(Intercept)     -6.363028  6.738128e+03
graph0           0.000000 -6.380300e-02
graph1           0.000000  0.000000e+00
graph2           0.000000 -2.125017e-02
graph3           0.000000  1.166361e-05
graph4           0.000000 -2.873466e-07
graph5           0.000000 -3.150148e-03
graph6           0.000000  0.000000e+00
graph7           0.000000  2.424353e-07
graph8           0.000000  5.080623e-05
graph9           0.000000  2.202815e-07
graph10          0.000000 -9.892691e-11
graph11          0.000000 -6.861465e-10
graph12          0.000000  0.000000e+00
graph13          0.000000  5.843792e-07
graph14          0.000000 -1.163193e-07
graph15          0.000000 -3.856177e-05
graph16          0.000000  0.000000e+00
graph17          0.000000  1.181068e-07
graph18          0.000000 -6.226229e-05
graph19          0.000000  0.000000e+00
graph20          0.000000 -8.339143e-05
graph21          0.000000  2.974572e-05
graph22          0.000000  5.736703e-05
graph23          0.000000  0.000000e+00
graph24          0.000000  0.000000e+00
graph25          0.000000  0.000000e+00
graph26          0.000000  0.000000e+00
graph27          0.000000 -2.215596e-03
graph28          0.000000  3.557539e-03
graph29          0.000000  5.485987e-03
orbit0           0.000000 -6.965699e-02
orbit1           0.000000  0.000000e+00
orbit2           0.000000 -9.467637e-03
orbit3           0.000000 -2.016891e-02
orbit4           0.000000  3.066747e-05
orbit5           0.000000  0.000000e+00
orbit6           0.000000 -2.775439e-07
orbit7           0.000000 -6.374127e-04
orbit8           0.000000 -3.085430e-03
orbit9           0.000000 -1.284792e-04
orbit10          0.000000  6.998630e-07
orbit11          0.000000  0.000000e+00
orbit12          0.000000  8.354174e-04
orbit13          0.000000 -9.755633e-03
orbit14          0.000000  6.495282e-05
orbit15          0.000000  2.123116e-07
orbit16          0.000000  1.344793e-06
orbit17          0.000000  3.679801e-07
orbit18          0.000000  4.079531e-08
orbit19          0.000000  0.000000e+00
orbit20          0.000000  0.000000e+00
orbit21          0.000000  5.165675e-06
orbit22          0.000000 -6.757803e-10
orbit23          0.000000 -2.334818e-04
orbit24          0.000000  0.000000e+00
orbit25          0.000000 -2.221998e-06
orbit26          0.000000  2.723339e-05
orbit27          0.000000  4.395233e-06
orbit28          0.000000  1.651284e-05
orbit29          0.000000  1.056430e-06
orbit30          0.000000  0.000000e+00
orbit31          0.000000 -2.811223e-08
orbit32          0.000000 -2.976288e-07
orbit33          0.000000  8.965589e-04
orbit34          0.000000 -3.414206e-05
orbit35          0.000000 -1.394452e-05
orbit36          0.000000 -2.408969e-08
orbit37          0.000000  2.231191e-06
orbit38          0.000000  3.588740e-06
orbit39          0.000000  0.000000e+00
orbit40          0.000000  2.810086e-06
orbit41          0.000000  0.000000e+00
orbit42          0.000000  4.623722e-04
orbit43          0.000000 -6.409309e-05
orbit44          0.000000 -1.822231e-02
orbit45          0.000000 -3.267742e-05
orbit46          0.000000 -6.151707e-05
orbit47          0.000000  2.183933e-05
orbit48          0.000000  8.791606e-05
orbit49          0.000000 -8.166694e-05
orbit50          0.000000 -1.364081e-03
orbit51          0.000000  2.044184e-05
orbit52          0.000000  1.632849e-04
orbit53          0.000000  1.222395e-03
orbit54          0.000000  6.748411e-05
orbit55          0.000000 -6.308169e-03
orbit56          0.000000 -3.406345e-04
orbit57          0.000000  0.000000e+00
orbit58          0.000000 -8.326796e-03
orbit59          0.000000  0.000000e+00
orbit60          0.000000  0.000000e+00
orbit61          0.000000  6.190617e-03
orbit62          0.000000 -3.758809e-04
orbit63          0.000000 -1.386239e-03
orbit64          0.000000  1.378144e-03
orbit65          0.000000 -6.312893e-04
orbit66          0.000000  0.000000e+00
orbit67          0.000000  0.000000e+00
orbit68          0.000000 -1.239047e-03
orbit69          0.000000 -1.477672e-01
orbit70          0.000000  2.280566e-03
orbit71          0.000000  1.672939e-02
orbit72          0.000000  5.265131e-03
AP               0.000000 -1.091168e+00
bet              0.000000 -4.684246e-05
ecc              0.000000 -7.908538e-01
eccrad           0.000000 -4.744734e+00
close            0.000000  0.000000e+00
constraint       0.000000 -4.385356e+01
coreness         0.000000 -1.289405e-01
knn              0.000000 -1.566834e-03
hubscore         0.000000  0.000000e+00
pagerank         0.000000  0.000000e+00
trans            0.000000  7.803781e+00
evcent           0.000000  0.000000e+00
first            0.000000 -6.592416e-02
upto_second      0.000000  0.000000e+00
upto_third       0.000000  4.000420e-05
upto_fourth      0.000000  3.372913e-05
upto_fifth       0.000000 -5.623674e-05
upto_sixth       0.000000 -5.074434e-01
second           0.000000  0.000000e+00
third            0.000000  5.584254e-04
fourth           0.000000 -9.189926e-06
fifth            0.000000 -3.865357e-04
sixth            0.000000  0.000000e+00
ratio1           0.000000 -2.785717e-03
ratio2           0.000000 -1.556341e-01
ratio3           0.000000 -6.637906e-02
ratio4           0.000000 -5.518889e+00
ratio5           0.000000  3.072660e+00
ratio6           0.000000  0.000000e+00
selfinter        0.000000  2.928493e-01
walktrap_vertex  0.000000  2.859800e+00
bigcom1          0.000000  1.826401e+00
bigcom2          0.000000  0.000000e+00
bigcom3          0.000000  0.000000e+00
bigcom4          0.000000 -2.518129e-02
bigcom6          0.000000  0.000000e+00
bigcom8          0.000000  0.000000e+00
bigcom9          0.000000 -1.671069e-02
bigcom11         0.000000  0.000000e+00
bigcom13         0.000000  0.000000e+00
bigcom15         0.000000  0.000000e+00
bigcom16         0.000000  0.000000e+00
bigcom21         0.000000 -3.467674e-02
bigcom22         0.000000  0.000000e+00
bigcom24         0.000000  0.000000e+00
bigcom26         0.000000  0.000000e+00
bigcom28         0.000000 -4.290625e-02
bigcom30         0.000000  0.000000e+00
bigcom31         0.000000  0.000000e+00
bigcom32         0.000000  0.000000e+00
bigcom33         0.000000  0.000000e+00
bigcom34         0.000000  0.000000e+00
bigcom36         0.000000  0.000000e+00
bigcom37         0.000000  0.000000e+00
bigcom38         0.000000  0.000000e+00
bigcom39         0.000000  0.000000e+00
bigcom40         0.000000  4.010454e+00
bigcom43         0.000000  0.000000e+00
bigcom44         0.000000 -4.115071e+00
bigcom46         0.000000  0.000000e+00
bigcom47         0.000000  0.000000e+00
bigcom49         0.000000  0.000000e+00
bigcom50         0.000000 -8.637124e-02
bigcom51         0.000000  0.000000e+00
bigcom52         0.000000  0.000000e+00
bigcom54         0.000000  0.000000e+00
bigcom56         0.000000  0.000000e+00
bigcom62         0.000000  0.000000e+00
bigcom66         0.000000  0.000000e+00
bigcom68         0.000000  0.000000e+00
bigcom69         0.000000  0.000000e+00
bigcom71         0.000000  0.000000e+00
bigcom72         0.000000  0.000000e+00
bigcom73         0.000000  0.000000e+00
bigcom74         0.000000  0.000000e+00
bigcom75         0.000000  0.000000e+00
bigcom76         0.000000  0.000000e+00
bigcom77         0.000000  0.000000e+00
bigcom79         0.000000  0.000000e+00
bigcom80         0.000000  0.000000e+00
bigcom82         0.000000  0.000000e+00
bigcom83         0.000000  0.000000e+00
bigcom84         0.000000  0.000000e+00
bigcom85         0.000000  0.000000e+00
bigcom87         0.000000  0.000000e+00
bigcom89         0.000000  0.000000e+00
bigcom91         0.000000  0.000000e+00
bigcom92         0.000000  0.000000e+00
bigcom93         0.000000  0.000000e+00
bigcom96         0.000000  0.000000e+00
bigcom97         0.000000  0.000000e+00
bigcom98         0.000000  0.000000e+00
bigcom99         0.000000  0.000000e+00
bigcom101        0.000000  0.000000e+00
bigcom104        0.000000  0.000000e+00
bigcom106        0.000000  0.000000e+00
bigcom109        0.000000  0.000000e+00
bigcom113        0.000000  0.000000e+00
bigcom116        0.000000  0.000000e+00
bigcom120        0.000000  0.000000e+00
bigcom123        0.000000  0.000000e+00
bigcom126        0.000000  0.000000e+00
bigcom127        0.000000  0.000000e+00
bigcom137        0.000000  0.000000e+00
bigcom139        0.000000  0.000000e+00
bigcom140        0.000000  0.000000e+00
bigcom143        0.000000  0.000000e+00
bigcom145        0.000000  0.000000e+00
bigcom146        0.000000  0.000000e+00
bigcom147        0.000000  0.000000e+00
bigcom149        0.000000  0.000000e+00
bigcom153        0.000000  0.000000e+00
bigcom154        0.000000  0.000000e+00
bigcom156        0.000000  0.000000e+00
bigcom157        0.000000  0.000000e+00
bigcom158        0.000000  0.000000e+00
bigcom160        0.000000  0.000000e+00
bigcom161        0.000000  0.000000e+00
bigcom162        0.000000  0.000000e+00
bigcom164        0.000000  0.000000e+00
bigcom166        0.000000  0.000000e+00
bigcom167        0.000000  0.000000e+00
bigcom171        0.000000  0.000000e+00
bigcom173        0.000000  0.000000e+00
bigcom175        0.000000  0.000000e+00
bigcom176        0.000000  0.000000e+00
bigcom177        0.000000  0.000000e+00
bigcom178        0.000000  0.000000e+00
bigcom180        0.000000  0.000000e+00
bigcom181        0.000000  0.000000e+00
bigcom184        0.000000  0.000000e+00
bigcom186        0.000000  0.000000e+00
bigcom187        0.000000  0.000000e+00
bigcom189        0.000000  0.000000e+00
bigcom194        0.000000  0.000000e+00
bigcom195        0.000000  0.000000e+00
bigcom196        0.000000  0.000000e+00
bigcom204        0.000000  0.000000e+00
bigcom205        0.000000  0.000000e+00
bigcom212        0.000000  0.000000e+00
bigcom214        0.000000  0.000000e+00
bigcom222        0.000000  0.000000e+00
bigcom223        0.000000  0.000000e+00
bigcom226        0.000000  0.000000e+00
bigcom227        0.000000  0.000000e+00
bigcom229        0.000000  0.000000e+00
bigcom233        0.000000  0.000000e+00
bigcom236        0.000000  0.000000e+00
bigcom237        0.000000  0.000000e+00
bigcom246        0.000000  0.000000e+00
bigcom248        0.000000  0.000000e+00
bigcom249        0.000000  0.000000e+00
bigcom250        0.000000  0.000000e+00
bigcom254        0.000000  0.000000e+00
bigcom266        0.000000  0.000000e+00
bigcom269        0.000000  0.000000e+00
bigcom272        0.000000  0.000000e+00
bigcom274        0.000000 -2.287184e+00
bigcom281        0.000000  0.000000e+00
bigcom291        0.000000  0.000000e+00
bigcom292        0.000000  0.000000e+00
bigcom295        0.000000  0.000000e+00
bigcom299        0.000000  0.000000e+00
bigcom301        0.000000  0.000000e+00
bigcom306        0.000000  0.000000e+00
bigcom309        0.000000  0.000000e+00
bigcom314        0.000000  0.000000e+00
bigcom321        0.000000  0.000000e+00
bigcom341        0.000000  0.000000e+00
bigcom350        0.000000  0.000000e+00
bigcom353        0.000000  0.000000e+00
bigcom359        0.000000  0.000000e+00
bigcom363        0.000000  0.000000e+00
bigcom365        0.000000  0.000000e+00
bigcom385        0.000000  0.000000e+00
bigcom386        0.000000  0.000000e+00
bigcom408        0.000000  0.000000e+00
bigcom412        0.000000  0.000000e+00
bigcom480        0.000000  0.000000e+00
spin_vertex      0.000000 -1.226449e+00
membership_s1    0.000000 -2.410790e-01
membership_s3    0.000000 -1.375871e+00
membership_s4    0.000000  1.306995e-01
membership_s5    0.000000  4.952790e-01
membership_s6    0.000000 -2.727192e-01
membership_s7    0.000000 -1.639093e+00
membership_s8    0.000000  0.000000e+00
membership_s9    0.000000  0.000000e+00
membership_s11   0.000000  0.000000e+00
membership_s12   0.000000  0.000000e+00
membership_s14   0.000000  0.000000e+00
membership_s15   0.000000 -8.663284e-02
membership_s16   0.000000  0.000000e+00
membership_s17   0.000000  0.000000e+00
membership_s18   0.000000  6.344218e+00
membership_s20   0.000000  0.000000e+00
membership_s21   0.000000 -7.291841e-02
membership_s22   0.000000  0.000000e+00
membership_s24   0.000000  0.000000e+00
membership_s25   0.000000  0.000000e+00
membership_s26   0.000000  0.000000e+00
membership_s27   0.000000 -8.414981e-01
membership_s28   0.000000  0.000000e+00
membership_s30   0.000000  2.044232e+00
membership_s31   0.000000 -1.375047e-02
membership_s32   0.000000  0.000000e+00
membership_s33   0.000000  0.000000e+00
membership_s36   0.000000  3.667437e-01
membership_s37   0.000000  0.000000e+00
V1               0.000000  0.000000e+00
V2               0.000000 -2.317734e+00
pdi              0.000000 -1.103855e+03
adhesion         0.000000  5.522407e-04
cohesion         0.000000 -1.156199e-03
inner            0.000000  1.567465e-04
outer            0.000000  1.640958e-03
ioratio          0.000000  0.000000e+00
comsize          0.000000  5.838186e-03
[1] "Dataset: med_CT Model GBM, run: 4 of 10 2015-06-18 12:01:46"
Iter   TrainDeviance   ValidDeviance   StepSize   Improve
     1        0.0218            -nan     0.0100   -0.0000
     2        0.0211            -nan     0.0100   -0.0000
     3        0.0205            -nan     0.0100   -0.0000
     4        0.0194            -nan     0.0100   -0.0000
     5        0.0191            -nan     0.0100   -0.0000
     6        0.0183            -nan     0.0100   -0.0000
     7        0.0179            -nan     0.0100   -0.0000
     8        0.0177            -nan     0.0100   -0.0000
     9        0.0174            -nan     0.0100   -0.0000
    10        0.0168            -nan     0.0100   -0.0000
    20        0.0143            -nan     0.0100   -0.0000
    40        0.0119            -nan     0.0100   -0.0000
    60        0.0101            -nan     0.0100   -0.0000
    80        0.0088            -nan     0.0100    0.0000
    98        0.0080            -nan     0.0100   -0.0000

[1] "GBM variable coefficients"
                            var      rel.inf
trans                     trans 1.511942e+01
ratio5                   ratio5 1.394069e+01
comsize                 comsize 1.050893e+01
membership_s18   membership_s18 6.416861e+00
orbit24                 orbit24 4.208205e+00
orbit28                 orbit28 4.128595e+00
orbit18                 orbit18 3.832012e+00
inner                     inner 3.479922e+00
orbit39                 orbit39 3.353622e+00
V2                           V2 2.071080e+00
ioratio                 ioratio 1.627148e+00
graph23                 graph23 1.546202e+00
pagerank               pagerank 1.490594e+00
orbit16                 orbit16 1.424772e+00
graph13                 graph13 1.305933e+00
orbit50                 orbit50 1.192480e+00
orbit47                 orbit47 1.187240e+00
spin_vertex         spin_vertex 1.090756e+00
ratio6                   ratio6 8.249442e-01
bigcom1                 bigcom1 8.076564e-01
upto_fifth           upto_fifth 7.883796e-01
third                     third 7.817071e-01
graph22                 graph22 7.223849e-01
cohesion               cohesion 7.113070e-01
graph20                 graph20 7.087787e-01
graph3                   graph3 7.057802e-01
adhesion               adhesion 6.481364e-01
orbit36                 orbit36 6.271703e-01
graph27                 graph27 6.190311e-01
orbit15                 orbit15 6.126001e-01
walktrap_vertex walktrap_vertex 5.732780e-01
orbit29                 orbit29 5.168042e-01
orbit9                   orbit9 5.136892e-01
orbit43                 orbit43 4.900927e-01
orbit35                 orbit35 4.894831e-01
bet                         bet 4.606105e-01
V1                           V1 4.180642e-01
fourth                   fourth 3.775658e-01
orbit5                   orbit5 3.546434e-01
ratio3                   ratio3 3.474002e-01
orbit55                 orbit55 3.428716e-01
orbit63                 orbit63 3.388759e-01
orbit54                 orbit54 3.332826e-01
upto_fourth         upto_fourth 3.121124e-01
upto_sixth           upto_sixth 3.100911e-01
orbit46                 orbit46 2.986212e-01
graph19                 graph19 2.983068e-01
graph29                 graph29 2.981058e-01
orbit52                 orbit52 2.875573e-01
graph7                   graph7 2.774180e-01
graph14                 graph14 2.584646e-01
graph5                   graph5 2.553304e-01
constraint           constraint 2.532601e-01
orbit49                 orbit49 2.479810e-01
orbit32                 orbit32 2.478591e-01
sixth                     sixth 2.451369e-01
orbit33                 orbit33 2.450990e-01
graph16                 graph16 2.313713e-01
orbit41                 orbit41 2.277698e-01
orbit53                 orbit53 2.242205e-01
graph11                 graph11 2.198433e-01
knn                         knn 2.174614e-01
orbit51                 orbit51 2.128896e-01
upto_second         upto_second 2.114992e-01
ratio1                   ratio1 2.105263e-01
orbit26                 orbit26 2.098208e-01
graph21                 graph21 2.097566e-01
orbit40                 orbit40 2.087902e-01
orbit65                 orbit65 2.073960e-01
orbit64                 orbit64 2.058405e-01
graph0                   graph0 2.045401e-01
orbit66                 orbit66 1.962288e-01
orbit11                 orbit11 1.949408e-01
orbit20                 orbit20 1.944555e-01
graph9                   graph9 1.591556e-01
bigcom40               bigcom40 1.483366e-01
orbit4                   orbit4 1.300583e-01
orbit45                 orbit45 5.798665e-02
orbit56                 orbit56 1.176475e-02
orbit62                 orbit62 5.737929e-03
evcent                   evcent 5.712869e-03
graph25                 graph25 4.742826e-03
orbit42                 orbit42 1.462969e-03
graph10                 graph10 1.022454e-03
orbit59                 orbit59 9.999094e-04
orbit70                 orbit70 9.417928e-04
graph24                 graph24 9.142531e-04
graph12                 graph12 9.123875e-04
orbit37                 orbit37 8.982758e-04
orbit27                 orbit27 8.856447e-04
orbit68                 orbit68 7.790412e-04
orbit7                   orbit7 6.554457e-04
orbit23                 orbit23 6.089306e-04
hubscore               hubscore 5.570857e-04
graph17                 graph17 5.223808e-04
orbit2                   orbit2 5.204604e-04
orbit19                 orbit19 3.644224e-04
graph18                 graph18 3.503584e-04
close                     close 3.493911e-04
orbit21                 orbit21 3.125979e-04
orbit57                 orbit57 2.852081e-04
bigcom116             bigcom116 2.533184e-04
outer                     outer 2.496287e-04
orbit12                 orbit12 2.225487e-04
ratio4                   ratio4 2.000678e-04
orbit30                 orbit30 1.513140e-04
graph6                   graph6 1.122884e-04
orbit1                   orbit1 1.059789e-04
orbit38                 orbit38 8.520345e-05
graph26                 graph26 7.015797e-05
orbit48                 orbit48 1.352729e-05
graph1                   graph1 1.265167e-29
graph2                   graph2 0.000000e+00
graph4                   graph4 0.000000e+00
graph8                   graph8 0.000000e+00
graph15                 graph15 0.000000e+00
graph28                 graph28 0.000000e+00
orbit0                   orbit0 0.000000e+00
orbit3                   orbit3 0.000000e+00
orbit6                   orbit6 0.000000e+00
orbit8                   orbit8 0.000000e+00
orbit10                 orbit10 0.000000e+00
orbit13                 orbit13 0.000000e+00
orbit14                 orbit14 0.000000e+00
orbit17                 orbit17 0.000000e+00
orbit22                 orbit22 0.000000e+00
orbit25                 orbit25 0.000000e+00
orbit31                 orbit31 0.000000e+00
orbit34                 orbit34 0.000000e+00
orbit44                 orbit44 0.000000e+00
orbit58                 orbit58 0.000000e+00
orbit60                 orbit60 0.000000e+00
orbit61                 orbit61 0.000000e+00
orbit67                 orbit67 0.000000e+00
orbit69                 orbit69 0.000000e+00
orbit71                 orbit71 0.000000e+00
orbit72                 orbit72 0.000000e+00
AP                           AP 0.000000e+00
ecc                         ecc 0.000000e+00
eccrad                   eccrad 0.000000e+00
coreness               coreness 0.000000e+00
first                     first 0.000000e+00
upto_third           upto_third 0.000000e+00
second                   second 0.000000e+00
fifth                     fifth 0.000000e+00
ratio2                   ratio2 0.000000e+00
selfinter             selfinter 0.000000e+00
bigcom2                 bigcom2 0.000000e+00
bigcom3                 bigcom3 0.000000e+00
bigcom4                 bigcom4 0.000000e+00
bigcom6                 bigcom6 0.000000e+00
bigcom8                 bigcom8 0.000000e+00
bigcom9                 bigcom9 0.000000e+00
bigcom11               bigcom11 0.000000e+00
bigcom13               bigcom13 0.000000e+00
bigcom15               bigcom15 0.000000e+00
bigcom16               bigcom16 0.000000e+00
bigcom21               bigcom21 0.000000e+00
bigcom22               bigcom22 0.000000e+00
bigcom24               bigcom24 0.000000e+00
bigcom26               bigcom26 0.000000e+00
bigcom28               bigcom28 0.000000e+00
bigcom30               bigcom30 0.000000e+00
bigcom31               bigcom31 0.000000e+00
bigcom32               bigcom32 0.000000e+00
bigcom33               bigcom33 0.000000e+00
bigcom34               bigcom34 0.000000e+00
bigcom36               bigcom36 0.000000e+00
bigcom37               bigcom37 0.000000e+00
bigcom38               bigcom38 0.000000e+00
bigcom39               bigcom39 0.000000e+00
bigcom43               bigcom43 0.000000e+00
bigcom44               bigcom44 0.000000e+00
bigcom46               bigcom46 0.000000e+00
bigcom47               bigcom47 0.000000e+00
bigcom49               bigcom49 0.000000e+00
bigcom50               bigcom50 0.000000e+00
bigcom51               bigcom51 0.000000e+00
bigcom52               bigcom52 0.000000e+00
bigcom54               bigcom54 0.000000e+00
bigcom56               bigcom56 0.000000e+00
bigcom62               bigcom62 0.000000e+00
bigcom66               bigcom66 0.000000e+00
bigcom68               bigcom68 0.000000e+00
bigcom69               bigcom69 0.000000e+00
bigcom71               bigcom71 0.000000e+00
bigcom72               bigcom72 0.000000e+00
bigcom73               bigcom73 0.000000e+00
bigcom74               bigcom74 0.000000e+00
bigcom75               bigcom75 0.000000e+00
bigcom76               bigcom76 0.000000e+00
bigcom77               bigcom77 0.000000e+00
bigcom79               bigcom79 0.000000e+00
bigcom80               bigcom80 0.000000e+00
bigcom82               bigcom82 0.000000e+00
bigcom83               bigcom83 0.000000e+00
bigcom84               bigcom84 0.000000e+00
bigcom85               bigcom85 0.000000e+00
bigcom87               bigcom87 0.000000e+00
bigcom89               bigcom89 0.000000e+00
bigcom91               bigcom91 0.000000e+00
bigcom92               bigcom92 0.000000e+00
bigcom93               bigcom93 0.000000e+00
bigcom96               bigcom96 0.000000e+00
bigcom97               bigcom97 0.000000e+00
bigcom98               bigcom98 0.000000e+00
bigcom99               bigcom99 0.000000e+00
bigcom101             bigcom101 0.000000e+00
bigcom104             bigcom104 0.000000e+00
bigcom106             bigcom106 0.000000e+00
bigcom109             bigcom109 0.000000e+00
bigcom113             bigcom113 0.000000e+00
bigcom120             bigcom120 0.000000e+00
bigcom123             bigcom123 0.000000e+00
bigcom126             bigcom126 0.000000e+00
bigcom127             bigcom127 0.000000e+00
bigcom137             bigcom137 0.000000e+00
bigcom139             bigcom139 0.000000e+00
bigcom140             bigcom140 0.000000e+00
bigcom143             bigcom143 0.000000e+00
bigcom145             bigcom145 0.000000e+00
bigcom146             bigcom146 0.000000e+00
bigcom147             bigcom147 0.000000e+00
bigcom149             bigcom149 0.000000e+00
bigcom153             bigcom153 0.000000e+00
bigcom154             bigcom154 0.000000e+00
bigcom156             bigcom156 0.000000e+00
bigcom157             bigcom157 0.000000e+00
bigcom158             bigcom158 0.000000e+00
bigcom160             bigcom160 0.000000e+00
bigcom161             bigcom161 0.000000e+00
bigcom162             bigcom162 0.000000e+00
bigcom164             bigcom164 0.000000e+00
bigcom166             bigcom166 0.000000e+00
bigcom167             bigcom167 0.000000e+00
bigcom171             bigcom171 0.000000e+00
bigcom173             bigcom173 0.000000e+00
bigcom175             bigcom175 0.000000e+00
bigcom176             bigcom176 0.000000e+00
bigcom177             bigcom177 0.000000e+00
bigcom178             bigcom178 0.000000e+00
bigcom180             bigcom180 0.000000e+00
bigcom181             bigcom181 0.000000e+00
bigcom184             bigcom184 0.000000e+00
bigcom186             bigcom186 0.000000e+00
bigcom187             bigcom187 0.000000e+00
bigcom189             bigcom189 0.000000e+00
bigcom194             bigcom194 0.000000e+00
bigcom195             bigcom195 0.000000e+00
bigcom196             bigcom196 0.000000e+00
bigcom204             bigcom204 0.000000e+00
bigcom205             bigcom205 0.000000e+00
bigcom212             bigcom212 0.000000e+00
bigcom214             bigcom214 0.000000e+00
bigcom222             bigcom222 0.000000e+00
bigcom223             bigcom223 0.000000e+00
bigcom226             bigcom226 0.000000e+00
bigcom227             bigcom227 0.000000e+00
bigcom229             bigcom229 0.000000e+00
bigcom233             bigcom233 0.000000e+00
bigcom236             bigcom236 0.000000e+00
bigcom237             bigcom237 0.000000e+00
bigcom246             bigcom246 0.000000e+00
bigcom248             bigcom248 0.000000e+00
bigcom249             bigcom249 0.000000e+00
bigcom250             bigcom250 0.000000e+00
bigcom254             bigcom254 0.000000e+00
bigcom266             bigcom266 0.000000e+00
bigcom269             bigcom269 0.000000e+00
bigcom272             bigcom272 0.000000e+00
bigcom274             bigcom274 0.000000e+00
bigcom281             bigcom281 0.000000e+00
bigcom291             bigcom291 0.000000e+00
bigcom292             bigcom292 0.000000e+00
bigcom295             bigcom295 0.000000e+00
bigcom299             bigcom299 0.000000e+00
bigcom301             bigcom301 0.000000e+00
bigcom306             bigcom306 0.000000e+00
bigcom309             bigcom309 0.000000e+00
bigcom314             bigcom314 0.000000e+00
bigcom321             bigcom321 0.000000e+00
bigcom341             bigcom341 0.000000e+00
bigcom350             bigcom350 0.000000e+00
bigcom353             bigcom353 0.000000e+00
bigcom359             bigcom359 0.000000e+00
bigcom363             bigcom363 0.000000e+00
bigcom365             bigcom365 0.000000e+00
bigcom385             bigcom385 0.000000e+00
bigcom386             bigcom386 0.000000e+00
bigcom408             bigcom408 0.000000e+00
bigcom412             bigcom412 0.000000e+00
bigcom480             bigcom480 0.000000e+00
membership_s1     membership_s1 0.000000e+00
membership_s3     membership_s3 0.000000e+00
membership_s4     membership_s4 0.000000e+00
membership_s5     membership_s5 0.000000e+00
membership_s6     membership_s6 0.000000e+00
membership_s7     membership_s7 0.000000e+00
membership_s8     membership_s8 0.000000e+00
membership_s9     membership_s9 0.000000e+00
membership_s11   membership_s11 0.000000e+00
membership_s12   membership_s12 0.000000e+00
membership_s14   membership_s14 0.000000e+00
membership_s15   membership_s15 0.000000e+00
membership_s16   membership_s16 0.000000e+00
membership_s17   membership_s17 0.000000e+00
membership_s20   membership_s20 0.000000e+00
membership_s21   membership_s21 0.000000e+00
membership_s22   membership_s22 0.000000e+00
membership_s24   membership_s24 0.000000e+00
membership_s25   membership_s25 0.000000e+00
membership_s26   membership_s26 0.000000e+00
membership_s27   membership_s27 0.000000e+00
membership_s28   membership_s28 0.000000e+00
membership_s30   membership_s30 0.000000e+00
membership_s31   membership_s31 0.000000e+00
membership_s32   membership_s32 0.000000e+00
membership_s33   membership_s33 0.000000e+00
membership_s36   membership_s36 0.000000e+00
membership_s37   membership_s37 0.000000e+00
pdi                         pdi 0.000000e+00
[1] "Dataset: med_CT Model RF, run: 4 of 10 2015-06-18 12:02:28"
     |      Out-of-bag   |
Tree |      MSE  %Var(y) |
   1 | 0.005875   390.21 |
   2 |  0.00448   297.55 |
   3 | 0.003297   218.95 |
   4 | 0.002756   183.06 |
   5 |  0.00245   162.73 |
   6 | 0.002301   152.82 |
   7 | 0.002071   137.56 |
   8 | 0.002035   135.15 |
   9 | 0.001886   125.26 |
  10 | 0.001853   123.08 |
  11 | 0.001766   117.32 |
  12 | 0.001755   116.57 |
  13 |  0.00174   115.57 |
  14 | 0.001747   116.00 |
  15 | 0.001749   116.18 |
  16 | 0.001753   116.41 |
  17 | 0.001742   115.73 |
  18 | 0.001734   115.18 |
  19 | 0.001723   114.45 |
  20 | 0.001729   114.84 |
  21 | 0.001718   114.13 |
  22 | 0.001738   115.45 |
  23 | 0.001734   115.17 |
  24 | 0.001734   115.18 |
  25 | 0.001716   113.97 |
  26 |  0.00171   113.56 |
  27 | 0.001706   113.29 |
  28 | 0.001717   114.01 |
  29 | 0.001714   113.86 |
  30 | 0.001715   113.92 |
  31 | 0.001712   113.73 |
  32 | 0.001706   113.31 |
  33 | 0.001704   113.18 |
  34 | 0.001696   112.65 |
  35 | 0.001717   114.06 |
  36 | 0.001736   115.27 |
  37 | 0.001737   115.35 |
  38 |  0.00174   115.58 |
  39 | 0.001738   115.46 |
  40 | 0.001739   115.52 |
  41 | 0.001737   115.37 |
  42 | 0.001733   115.10 |
  43 | 0.001725   114.55 |
  44 | 0.001723   114.45 |
  45 | 0.001724   114.49 |
  46 | 0.001717   114.06 |
  47 | 0.001718   114.10 |
  48 | 0.001714   113.83 |
  49 | 0.001718   114.10 |
  50 | 0.001715   113.92 |
  51 | 0.001716   113.97 |
  52 | 0.001713   113.75 |
  53 | 0.001719   114.14 |
  54 | 0.001718   114.09 |
  55 | 0.001716   113.96 |
  56 | 0.001713   113.77 |
  57 | 0.001713   113.74 |
  58 | 0.001705   113.23 |
  59 | 0.001709   113.50 |
  60 | 0.001709   113.49 |
  61 | 0.001707   113.36 |
  62 | 0.001703   113.08 |
  63 | 0.001699   112.81 |
  64 | 0.001698   112.75 |
  65 | 0.001696   112.61 |
  66 | 0.001694   112.52 |
  67 | 0.001696   112.65 |
  68 | 0.001701   112.98 |
  69 | 0.001697   112.69 |
  70 | 0.001696   112.63 |
  71 | 0.001696   112.64 |
  72 | 0.001704   113.14 |
  73 |   0.0017   112.92 |
  74 | 0.001701   112.95 |
  75 | 0.001699   112.84 |
  76 | 0.001697   112.68 |
  77 | 0.001691   112.33 |
  78 |  0.00169   112.26 |
  79 | 0.001686   112.00 |
  80 | 0.001691   112.33 |
  81 | 0.001687   112.02 |
  82 | 0.001685   111.92 |
  83 | 0.001685   111.91 |
  84 | 0.001682   111.72 |
  85 | 0.001683   111.76 |
  86 | 0.001682   111.73 |
  87 | 0.001682   111.74 |
  88 | 0.001679   111.54 |
  89 | 0.001677   111.40 |
  90 |  0.00168   111.55 |
  91 | 0.001675   111.24 |
  92 | 0.001676   111.30 |
  93 | 0.001676   111.28 |
  94 | 0.001672   111.05 |
  95 | 0.001674   111.16 |
  96 | 0.001679   111.54 |
  97 | 0.001679   111.52 |
  98 |  0.00168   111.55 |
  99 | 0.001679   111.54 |
 100 |  0.00168   111.55 |
[1] "Random Forest variable coefficients"
                      %IncMSE IncNodePurity
graph5           1.110868e-03  5.236759e-02
graph6           5.287897e-05  2.780488e-02
graph7           5.288256e-05  5.503711e-02
graph8           1.528863e-04  2.144228e-03
graph9           4.667445e-05  2.605427e-02
graph10          4.966831e-05  1.451800e-02
graph11          5.964940e-06  6.676084e-02
graph12          0.000000e+00  2.360850e-19
graph13          1.165501e-05  2.988889e-02
graph14          1.722163e-05  2.569697e-02
graph15          1.665323e-03  4.532041e-02
graph16          8.270053e-04  3.345958e-02
graph17          5.676778e-05  2.389470e-02
graph18          5.039176e-05  5.056638e-02
graph19          8.473949e-04  2.002929e-02
graph20          1.050065e-03  5.459037e-03
graph21          2.461899e-04  2.918182e-02
graph22          1.412166e-03  2.033946e-02
graph23          4.499319e-03  3.064523e-02
graph24          2.750045e-04  5.952928e-02
graph25          8.167961e-04  3.080477e-02
graph26          1.815675e-04  3.864947e-02
graph27          1.212775e-04  6.453178e-02
graph28          2.346735e-05  5.869986e-02
graph29          7.374123e-04  7.154786e-02
orbit0           0.000000e+00  0.000000e+00
orbit1           5.934718e-06  1.714286e-02
orbit2           1.534392e-03  2.989585e-02
orbit3           0.000000e+00  1.254774e-17
orbit4           1.362100e-04  5.262033e-02
orbit5           1.419976e-03  1.787335e-03
orbit6           5.367502e-04  2.264063e-02
orbit7           1.616338e-03  8.971051e-02
orbit8           4.795916e-04  3.837765e-02
orbit9           2.721308e-04  3.779458e-02
orbit10          0.000000e+00  1.239734e-17
orbit11          5.214058e-04  1.520107e-01
orbit12          1.157642e-03  2.131798e-02
orbit13          0.000000e+00  2.141299e-19
orbit14          1.310702e-04  5.038276e-02
orbit15          2.235484e-04  6.380338e-02
orbit16          1.489609e-03  4.750752e-02
orbit17          2.365067e-05  4.600000e-02
orbit18          4.773568e-04  1.816960e-01
orbit19         -5.810575e-06  1.333333e-02
orbit20         -5.827408e-06  4.098039e-02
orbit21          4.920405e-04  9.312116e-02
orbit22          7.562201e-05  3.865536e-02
orbit23          3.255309e-05  8.216098e-02
orbit24          1.178410e-04  5.765700e-02
orbit25          1.643754e-05  4.772727e-03
orbit26          0.000000e+00  2.614621e-19
orbit27          6.993600e-03  4.775719e-02
orbit28          1.072703e-04  1.017258e-01
orbit29          7.398976e-05  2.835396e-02
orbit30          0.000000e+00  2.217532e-19
orbit31          0.000000e+00  1.714286e-02
orbit32          0.000000e+00  1.636468e-20
orbit33          1.178009e-04  2.901961e-02
orbit34          2.525030e-03  4.905154e-02
orbit35          2.984040e-05  3.567316e-02
orbit36          1.790933e-03  6.576504e-02
orbit37          1.935185e-05  1.284047e-02
orbit38          1.632156e-03  2.851546e-02
orbit39          4.134442e-04  4.874666e-02
orbit40          4.442690e-04  6.556216e-02
orbit41          1.742160e-05  1.666667e-02
orbit42          4.182133e-05  3.541667e-02
orbit43          2.378121e-05  1.894737e-02
orbit44          6.952491e-05  1.937500e-02
orbit45          3.547905e-04  4.943810e-02
orbit46          5.267267e-05  2.429206e-02
orbit47          5.037131e-04  3.505631e-02
orbit48          0.000000e+00  1.764706e-02
orbit49          1.464815e-03  8.514292e-02
orbit50          1.141461e-04  4.691960e-02
orbit51          1.959318e-03  5.830912e-02
orbit52          1.415693e-04  4.692927e-02
orbit53          2.625189e-06  3.205128e-03
orbit54          9.136775e-05  5.571202e-02
orbit55          0.000000e+00  1.428571e-02
orbit56          2.608918e-04  1.341262e-02
orbit57          1.344179e-04  4.904072e-02
orbit58          3.808644e-04  6.704095e-02
orbit59          6.049433e-06  4.274603e-02
orbit60          0.000000e+00  1.969291e-17
orbit61          0.000000e+00  9.186513e-18
orbit62          5.102952e-04  5.081005e-02
orbit63          0.000000e+00  1.389356e-03
orbit64          7.168344e-05  3.348765e-02
orbit65          7.985893e-04  3.058260e-02
orbit66          3.460317e-05  5.559029e-02
orbit67          0.000000e+00  8.333333e-03
orbit68          4.018370e-05  1.800000e-02
orbit69         -5.854801e-06  9.090909e-03
orbit70          7.155989e-05  5.766521e-02
orbit71          3.057563e-04  1.248775e-02
orbit72          3.972532e-04  7.050155e-02
AP               0.000000e+00  0.000000e+00
bet              0.000000e+00  2.395125e-17
ecc              0.000000e+00  5.312591e-20
eccrad           0.000000e+00  3.388132e-23
close            1.196888e-05  2.745995e-02
constraint       8.799101e-05  7.894169e-02
coreness         5.640322e-04  5.208572e-03
knn              8.265746e-05  3.645781e-02
hubscore         1.917878e-03  3.023945e-02
pagerank         3.846821e-05  3.904757e-02
trans            2.003827e-04  2.575453e-01
evcent           0.000000e+00  3.991185e-18
first            8.068993e-05  2.846491e-02
upto_second      5.851375e-05  9.655172e-03
upto_third       2.324753e-03  2.593194e-03
upto_fourth      4.658769e-05  2.357049e-02
upto_fifth       2.013745e-04  2.112987e-02
upto_sixth       2.708887e-03  1.156456e-01
second           6.031363e-06  1.777778e-02
third            4.103428e-03  2.170897e-01
fourth           1.392238e-03  5.999410e-02
fifth            5.014790e-04  3.509959e-02
sixth            1.016614e-03  3.375827e-02
ratio1           0.000000e+00  1.428571e-02
ratio2           8.794032e-05  4.818519e-02
ratio3           4.689982e-04  4.050705e-02
ratio4           1.741149e-05  9.600000e-03
ratio5           1.420599e-03  3.104382e-01
ratio6           2.990827e-04  4.721163e-02
selfinter        0.000000e+00  3.388132e-23
walktrap_vertex  2.457942e-05  9.333066e-02
bigcom1          0.000000e+00  6.776264e-23
bigcom2          0.000000e+00  0.000000e+00
bigcom3          0.000000e+00  0.000000e+00
bigcom4          0.000000e+00  1.176698e-19
bigcom6          0.000000e+00  1.084202e-21
bigcom8          0.000000e+00  1.355253e-22
bigcom9          0.000000e+00  0.000000e+00
bigcom11         0.000000e+00  0.000000e+00
bigcom13         0.000000e+00  0.000000e+00
bigcom15         0.000000e+00  0.000000e+00
bigcom16         0.000000e+00  0.000000e+00
bigcom21         0.000000e+00  0.000000e+00
bigcom22         0.000000e+00  5.421011e-22
bigcom24         0.000000e+00  0.000000e+00
bigcom26         0.000000e+00  5.421011e-22
bigcom28         0.000000e+00  0.000000e+00
bigcom30         0.000000e+00  0.000000e+00
bigcom31         0.000000e+00  0.000000e+00
bigcom32         0.000000e+00  0.000000e+00
bigcom33         0.000000e+00  0.000000e+00
bigcom34         0.000000e+00  0.000000e+00
bigcom36         0.000000e+00  0.000000e+00
bigcom37         0.000000e+00  0.000000e+00
bigcom38         0.000000e+00  0.000000e+00
bigcom39         0.000000e+00  0.000000e+00
bigcom40        -5.819402e-06  4.782940e-02
bigcom43         0.000000e+00  0.000000e+00
bigcom44         0.000000e+00  0.000000e+00
bigcom46         0.000000e+00  1.355253e-22
bigcom47         0.000000e+00  0.000000e+00
bigcom49         0.000000e+00  0.000000e+00
bigcom50         0.000000e+00  0.000000e+00
bigcom51         0.000000e+00  0.000000e+00
bigcom52         0.000000e+00  0.000000e+00
bigcom54         0.000000e+00  0.000000e+00
bigcom56         0.000000e+00  0.000000e+00
bigcom62         0.000000e+00  0.000000e+00
bigcom66         0.000000e+00  0.000000e+00
bigcom68         0.000000e+00  0.000000e+00
bigcom69         0.000000e+00  0.000000e+00
bigcom71         0.000000e+00  0.000000e+00
bigcom72         0.000000e+00  0.000000e+00
bigcom73         0.000000e+00  0.000000e+00
bigcom74         0.000000e+00  0.000000e+00
bigcom75         0.000000e+00  0.000000e+00
bigcom76         0.000000e+00  0.000000e+00
bigcom77         0.000000e+00  0.000000e+00
bigcom79         0.000000e+00  0.000000e+00
bigcom80         0.000000e+00  0.000000e+00
bigcom82         0.000000e+00  0.000000e+00
bigcom83         0.000000e+00  5.421011e-22
bigcom84         0.000000e+00  0.000000e+00
bigcom85         0.000000e+00  0.000000e+00
bigcom87         0.000000e+00  0.000000e+00
bigcom89         0.000000e+00  0.000000e+00
bigcom91         0.000000e+00  0.000000e+00
bigcom92         0.000000e+00  0.000000e+00
bigcom93         0.000000e+00  0.000000e+00
bigcom96         0.000000e+00  0.000000e+00
bigcom97         0.000000e+00  0.000000e+00
bigcom98         0.000000e+00  0.000000e+00
bigcom99         0.000000e+00  0.000000e+00
bigcom101        0.000000e+00  0.000000e+00
bigcom104        0.000000e+00  0.000000e+00
bigcom106        0.000000e+00  0.000000e+00
bigcom109        0.000000e+00  0.000000e+00
bigcom113        0.000000e+00  0.000000e+00
bigcom116        0.000000e+00  0.000000e+00
bigcom120        0.000000e+00  0.000000e+00
bigcom123        0.000000e+00  0.000000e+00
bigcom126        0.000000e+00  0.000000e+00
bigcom127        0.000000e+00  0.000000e+00
bigcom137        0.000000e+00  0.000000e+00
bigcom139        0.000000e+00  0.000000e+00
bigcom140        0.000000e+00  0.000000e+00
bigcom143        0.000000e+00  0.000000e+00
bigcom145        0.000000e+00  0.000000e+00
bigcom146        0.000000e+00  0.000000e+00
bigcom147        0.000000e+00  0.000000e+00
bigcom149        0.000000e+00  0.000000e+00
bigcom153        0.000000e+00  0.000000e+00
bigcom154        0.000000e+00  0.000000e+00
bigcom156        0.000000e+00  0.000000e+00
bigcom157        0.000000e+00  1.626303e-21
bigcom158        0.000000e+00  0.000000e+00
bigcom160        0.000000e+00  0.000000e+00
bigcom161        0.000000e+00  0.000000e+00
bigcom162        0.000000e+00  0.000000e+00
bigcom164        0.000000e+00  0.000000e+00
bigcom166        0.000000e+00  5.421011e-22
bigcom167        0.000000e+00  0.000000e+00
bigcom171        0.000000e+00  0.000000e+00
bigcom173        0.000000e+00  0.000000e+00
bigcom175        0.000000e+00  0.000000e+00
bigcom176        0.000000e+00  0.000000e+00
bigcom177        0.000000e+00  0.000000e+00
bigcom178        0.000000e+00  0.000000e+00
bigcom180        0.000000e+00  0.000000e+00
bigcom181        0.000000e+00  5.421011e-22
bigcom184        0.000000e+00  0.000000e+00
bigcom186        0.000000e+00  0.000000e+00
bigcom187        0.000000e+00  0.000000e+00
bigcom189        0.000000e+00  0.000000e+00
bigcom194        0.000000e+00  0.000000e+00
bigcom195        0.000000e+00  0.000000e+00
bigcom196        0.000000e+00  0.000000e+00
bigcom204        0.000000e+00  0.000000e+00
bigcom205        0.000000e+00  0.000000e+00
bigcom212        0.000000e+00  0.000000e+00
bigcom214        0.000000e+00  0.000000e+00
bigcom222        0.000000e+00  0.000000e+00
bigcom223        0.000000e+00  0.000000e+00
bigcom226        0.000000e+00  0.000000e+00
bigcom227        0.000000e+00  0.000000e+00
bigcom229        0.000000e+00  0.000000e+00
bigcom233        0.000000e+00  0.000000e+00
bigcom236        0.000000e+00  0.000000e+00
bigcom237        0.000000e+00  0.000000e+00
bigcom246        0.000000e+00  5.421011e-22
bigcom248        0.000000e+00  0.000000e+00
bigcom249        0.000000e+00  0.000000e+00
bigcom250        0.000000e+00  0.000000e+00
bigcom254        0.000000e+00  0.000000e+00
bigcom266        0.000000e+00  0.000000e+00
bigcom269        0.000000e+00  0.000000e+00
bigcom272        0.000000e+00  0.000000e+00
bigcom274        0.000000e+00  0.000000e+00
bigcom281        0.000000e+00  0.000000e+00
bigcom291        0.000000e+00  0.000000e+00
bigcom292        0.000000e+00  0.000000e+00
bigcom295        0.000000e+00  5.421011e-22
bigcom299        0.000000e+00  0.000000e+00
bigcom301        0.000000e+00  0.000000e+00
bigcom306        0.000000e+00  0.000000e+00
bigcom309        0.000000e+00  0.000000e+00
bigcom314        0.000000e+00  0.000000e+00
bigcom321        0.000000e+00  0.000000e+00
bigcom341        0.000000e+00  5.421011e-22
bigcom350        0.000000e+00  0.000000e+00
bigcom353        0.000000e+00  0.000000e+00
bigcom359        0.000000e+00  0.000000e+00
bigcom363        0.000000e+00  0.000000e+00
bigcom365        0.000000e+00  0.000000e+00
bigcom385        0.000000e+00  0.000000e+00
bigcom386        0.000000e+00  4.336809e-21
bigcom408        0.000000e+00  0.000000e+00
bigcom412        0.000000e+00  0.000000e+00
bigcom480        0.000000e+00  0.000000e+00
spin_vertex      2.655316e-05  5.665647e-02
membership_s1    0.000000e+00  5.421011e-22
membership_s3    0.000000e+00  0.000000e+00
membership_s4    2.531260e-05  3.092954e-02
membership_s5    0.000000e+00  0.000000e+00
membership_s6    0.000000e+00  0.000000e+00
membership_s7    0.000000e+00  1.714286e-02
membership_s8    0.000000e+00  0.000000e+00
membership_s9    0.000000e+00  0.000000e+00
membership_s11   0.000000e+00  0.000000e+00
membership_s12   0.000000e+00  0.000000e+00
membership_s14   0.000000e+00  0.000000e+00
membership_s15   0.000000e+00  0.000000e+00
membership_s16   0.000000e+00  0.000000e+00
membership_s17   0.000000e+00  0.000000e+00
membership_s18   2.871730e-04  6.732787e-02
membership_s20   0.000000e+00  0.000000e+00
membership_s21   0.000000e+00  0.000000e+00
membership_s22   0.000000e+00  0.000000e+00
membership_s24   0.000000e+00  0.000000e+00
membership_s25   0.000000e+00  0.000000e+00
membership_s26   0.000000e+00  0.000000e+00
membership_s27   0.000000e+00  0.000000e+00
membership_s28   0.000000e+00  0.000000e+00
membership_s30   0.000000e+00  0.000000e+00
membership_s31   0.000000e+00  0.000000e+00
membership_s32   0.000000e+00  0.000000e+00
membership_s33   0.000000e+00  0.000000e+00
membership_s36   0.000000e+00  0.000000e+00
membership_s37   0.000000e+00  0.000000e+00
V1               0.000000e+00  1.750000e-02
V2               1.218598e-04  1.165716e-01
pdi              0.000000e+00  0.000000e+00
adhesion         1.686604e-03  9.030761e-02
cohesion         6.721702e-04  4.585007e-02
inner            9.907070e-04  4.823727e-02
outer            1.880905e-04  1.322114e-01
ioratio          7.617412e-04  1.799902e-01
comsize          8.365841e-04  2.446247e-01
[1] "Dataset: med_CT Model GLM, run: 4 of 10 2015-06-18 12:02:52"
[1] "glmnet variable coefficients"
                     [,1]          [,2]
(Intercept)     -6.495481  7.629644e+03
graph0           0.000000 -7.343383e-02
graph1           0.000000  0.000000e+00
graph2           0.000000 -2.545667e-02
graph3           0.000000  1.315988e-05
graph4           0.000000 -2.289798e-07
graph5           0.000000 -3.557293e-03
graph6           0.000000  0.000000e+00
graph7           0.000000  1.447814e-04
graph8           0.000000  7.031790e-03
graph9           0.000000  2.370103e-07
graph10          0.000000 -4.435131e-12
graph11          0.000000 -5.311291e-10
graph12          0.000000  0.000000e+00
graph13          0.000000  1.122925e-07
graph14          0.000000 -1.402370e-07
graph15          0.000000 -3.172249e-05
graph16          0.000000  0.000000e+00
graph17          0.000000  9.529154e-10
graph18          0.000000 -6.738832e-05
graph19          0.000000  0.000000e+00
graph20          0.000000 -6.885327e-05
graph21          0.000000  0.000000e+00
graph22          0.000000  2.268418e-05
graph23          0.000000 -4.070511e-06
graph24          0.000000  0.000000e+00
graph25          0.000000  0.000000e+00
graph26          0.000000  0.000000e+00
graph27          0.000000 -2.824650e-03
graph28          0.000000  5.271918e-03
graph29          0.000000  4.406910e-03
orbit0           0.000000 -6.979514e-02
orbit1           0.000000  0.000000e+00
orbit2           0.000000 -9.851746e-03
orbit3           0.000000 -2.606144e-02
orbit4           0.000000  3.426471e-05
orbit5           0.000000  0.000000e+00
orbit6           0.000000 -2.192653e-07
orbit7           0.000000 -8.417306e-04
orbit8           0.000000 -3.498306e-03
orbit9           0.000000 -1.109251e-04
orbit10          0.000000  4.730325e-06
orbit11          0.000000 -2.389671e-05
orbit12          0.000000  2.384652e-03
orbit13          0.000000 -1.106761e-02
orbit14          0.000000  6.831573e-03
orbit15          0.000000  2.369483e-07
orbit16          0.000000  2.346265e-06
orbit17          0.000000  2.856713e-07
orbit18          0.000000  1.462914e-08
orbit19          0.000000  0.000000e+00
orbit20          0.000000  0.000000e+00
orbit21          0.000000  4.730206e-06
orbit22          0.000000 -5.243777e-10
orbit23          0.000000 -2.934983e-04
orbit24          0.000000  2.748415e-10
orbit25          0.000000 -1.753822e-06
orbit26          0.000000  2.843114e-05
orbit27          0.000000  4.090019e-07
orbit28          0.000000  1.111817e-05
orbit29          0.000000  1.831312e-06
orbit30          0.000000 -3.513269e-06
orbit31          0.000000 -4.827471e-08
orbit32          0.000000 -3.267712e-07
orbit33          0.000000  9.251609e-04
orbit34          0.000000 -2.764523e-05
orbit35          0.000000 -1.632321e-05
orbit36          0.000000 -7.740845e-06
orbit37          0.000000  1.272331e-06
orbit38          0.000000  6.351415e-05
orbit39          0.000000 -5.503167e-07
orbit40          0.000000  4.986102e-06
orbit41          0.000000  0.000000e+00
orbit42          0.000000  8.889953e-04
orbit43          0.000000 -7.008250e-05
orbit44          0.000000 -2.201738e-02
orbit45          0.000000 -7.344044e-06
orbit46          0.000000 -5.057700e-05
orbit47          0.000000  6.996806e-05
orbit48          0.000000  7.179681e-05
orbit49          0.000000 -6.978116e-05
orbit50          0.000000 -8.309989e-04
orbit51          0.000000 -2.081421e-06
orbit52          0.000000  7.886123e-05
orbit53          0.000000  1.643583e-03
orbit54          0.000000  2.791792e-05
orbit55          0.000000 -6.014775e-03
orbit56          0.000000 -2.985153e-04
orbit57          0.000000  0.000000e+00
orbit58          0.000000 -1.132480e-02
orbit59          0.000000  0.000000e+00
orbit60          0.000000  5.326215e-05
orbit61          0.000000  9.207746e-03
orbit62          0.000000 -1.286998e-03
orbit63          0.000000 -2.336912e-03
orbit64          0.000000  1.410433e-03
orbit65          0.000000 -7.208295e-04
orbit66          0.000000  0.000000e+00
orbit67          0.000000 -1.467767e-03
orbit68          0.000000 -1.949384e-03
orbit69          0.000000 -1.426618e-01
orbit70          0.000000  3.196676e-03
orbit71          0.000000  1.885757e-02
orbit72          0.000000  3.958947e-03
AP               0.000000 -1.557232e+00
bet              0.000000 -3.409344e-05
ecc              0.000000 -6.655158e-01
eccrad           0.000000 -3.997332e+00
close            0.000000  0.000000e+00
constraint       0.000000 -4.672671e+01
coreness         0.000000 -1.544540e-01
knn              0.000000 -2.452450e-03
hubscore         0.000000  0.000000e+00
pagerank         0.000000  0.000000e+00
trans            0.000000  6.265164e+00
evcent           0.000000  0.000000e+00
first            0.000000 -7.723437e-02
upto_second      0.000000  0.000000e+00
upto_third       0.000000  1.391337e-04
upto_fourth      0.000000  1.325934e-04
upto_fifth       0.000000  0.000000e+00
upto_sixth       0.000000 -5.753762e-01
second           0.000000  0.000000e+00
third            0.000000  9.107492e-04
fourth           0.000000 -1.467359e-04
fifth            0.000000 -3.756415e-04
sixth            0.000000  0.000000e+00
ratio1           0.000000 -3.400164e-03
ratio2           0.000000 -1.395182e-01
ratio3           0.000000 -5.401669e-02
ratio4           0.000000 -5.249384e+00
ratio5           0.000000 -5.084034e-01
ratio6           0.000000  0.000000e+00
selfinter        0.000000  1.735408e-01
walktrap_vertex  0.000000  4.723517e+00
bigcom1          0.000000  2.022509e+00
bigcom2          0.000000  0.000000e+00
bigcom3          0.000000  0.000000e+00
bigcom4          0.000000 -8.083270e-02
bigcom6          0.000000  0.000000e+00
bigcom8          0.000000  0.000000e+00
bigcom9          0.000000  0.000000e+00
bigcom11         0.000000  0.000000e+00
bigcom13         0.000000  0.000000e+00
bigcom15         0.000000  0.000000e+00
bigcom16         0.000000  0.000000e+00
bigcom21         0.000000  0.000000e+00
bigcom22         0.000000  0.000000e+00
bigcom24         0.000000  0.000000e+00
bigcom26         0.000000  0.000000e+00
bigcom28         0.000000 -5.618237e-02
bigcom30         0.000000  0.000000e+00
bigcom31         0.000000  0.000000e+00
bigcom32         0.000000  0.000000e+00
bigcom33         0.000000  0.000000e+00
bigcom34         0.000000  0.000000e+00
bigcom36         0.000000  0.000000e+00
bigcom37         0.000000  0.000000e+00
bigcom38         0.000000  0.000000e+00
bigcom39         0.000000  0.000000e+00
bigcom40         0.000000  3.401347e+00
bigcom43         0.000000  0.000000e+00
bigcom44         0.000000 -8.319251e+00
bigcom46         0.000000  0.000000e+00
bigcom47         0.000000  0.000000e+00
bigcom49         0.000000  0.000000e+00
bigcom50         0.000000 -1.648818e-02
bigcom51         0.000000  0.000000e+00
bigcom52         0.000000  0.000000e+00
bigcom54         0.000000  0.000000e+00
bigcom56         0.000000  0.000000e+00
bigcom62         0.000000  0.000000e+00
bigcom66         0.000000  0.000000e+00
bigcom68         0.000000  0.000000e+00
bigcom69         0.000000  0.000000e+00
bigcom71         0.000000  0.000000e+00
bigcom72         0.000000  0.000000e+00
bigcom73         0.000000  0.000000e+00
bigcom74         0.000000  0.000000e+00
bigcom75         0.000000  0.000000e+00
bigcom76         0.000000  0.000000e+00
bigcom77         0.000000  0.000000e+00
bigcom79         0.000000  0.000000e+00
bigcom80         0.000000  0.000000e+00
bigcom82         0.000000  0.000000e+00
bigcom83         0.000000  0.000000e+00
bigcom84         0.000000  0.000000e+00
bigcom85         0.000000  0.000000e+00
bigcom87         0.000000  0.000000e+00
bigcom89         0.000000  0.000000e+00
bigcom91         0.000000  0.000000e+00
bigcom92         0.000000  0.000000e+00
bigcom93         0.000000  0.000000e+00
bigcom96         0.000000  0.000000e+00
bigcom97         0.000000  0.000000e+00
bigcom98         0.000000  0.000000e+00
bigcom99         0.000000  0.000000e+00
bigcom101        0.000000  0.000000e+00
bigcom104        0.000000  0.000000e+00
bigcom106        0.000000  0.000000e+00
bigcom109        0.000000  0.000000e+00
bigcom113        0.000000  0.000000e+00
bigcom116        0.000000  0.000000e+00
bigcom120        0.000000  0.000000e+00
bigcom123        0.000000  0.000000e+00
bigcom126        0.000000  0.000000e+00
bigcom127        0.000000  0.000000e+00
bigcom137        0.000000  0.000000e+00
bigcom139        0.000000  0.000000e+00
bigcom140        0.000000  0.000000e+00
bigcom143        0.000000  0.000000e+00
bigcom145        0.000000  0.000000e+00
bigcom146        0.000000  0.000000e+00
bigcom147        0.000000  0.000000e+00
bigcom149        0.000000  0.000000e+00
bigcom153        0.000000  0.000000e+00
bigcom154        0.000000  0.000000e+00
bigcom156        0.000000  0.000000e+00
bigcom157        0.000000  0.000000e+00
bigcom158        0.000000  0.000000e+00
bigcom160        0.000000  0.000000e+00
bigcom161        0.000000  0.000000e+00
bigcom162        0.000000  0.000000e+00
bigcom164        0.000000  0.000000e+00
bigcom166        0.000000  0.000000e+00
bigcom167        0.000000  0.000000e+00
bigcom171        0.000000  0.000000e+00
bigcom173        0.000000  0.000000e+00
bigcom175        0.000000  0.000000e+00
bigcom176        0.000000  0.000000e+00
bigcom177        0.000000  0.000000e+00
bigcom178        0.000000  0.000000e+00
bigcom180        0.000000  0.000000e+00
bigcom181        0.000000  0.000000e+00
bigcom184        0.000000  0.000000e+00
bigcom186        0.000000  0.000000e+00
bigcom187        0.000000  0.000000e+00
bigcom189        0.000000  0.000000e+00
bigcom194        0.000000  0.000000e+00
bigcom195        0.000000  0.000000e+00
bigcom196        0.000000  0.000000e+00
bigcom204        0.000000  0.000000e+00
bigcom205        0.000000  0.000000e+00
bigcom212        0.000000  0.000000e+00
bigcom214        0.000000  0.000000e+00
bigcom222        0.000000  0.000000e+00
bigcom223        0.000000  0.000000e+00
bigcom226        0.000000  0.000000e+00
bigcom227        0.000000  0.000000e+00
bigcom229        0.000000  0.000000e+00
bigcom233        0.000000  0.000000e+00
bigcom236        0.000000  0.000000e+00
bigcom237        0.000000  0.000000e+00
bigcom246        0.000000  0.000000e+00
bigcom248        0.000000  0.000000e+00
bigcom249        0.000000  0.000000e+00
bigcom250        0.000000  0.000000e+00
bigcom254        0.000000  0.000000e+00
bigcom266        0.000000  0.000000e+00
bigcom269        0.000000  0.000000e+00
bigcom272        0.000000  0.000000e+00
bigcom274        0.000000 -2.041205e+00
bigcom281        0.000000  0.000000e+00
bigcom291        0.000000  0.000000e+00
bigcom292        0.000000  0.000000e+00
bigcom295        0.000000  0.000000e+00
bigcom299        0.000000  0.000000e+00
bigcom301        0.000000  0.000000e+00
bigcom306        0.000000  0.000000e+00
bigcom309        0.000000  0.000000e+00
bigcom314        0.000000  0.000000e+00
bigcom321        0.000000  0.000000e+00
bigcom341        0.000000  0.000000e+00
bigcom350        0.000000  0.000000e+00
bigcom353        0.000000  0.000000e+00
bigcom359        0.000000  0.000000e+00
bigcom363        0.000000  0.000000e+00
bigcom365        0.000000  0.000000e+00
bigcom385        0.000000  0.000000e+00
bigcom386        0.000000  0.000000e+00
bigcom408        0.000000  0.000000e+00
bigcom412        0.000000  0.000000e+00
bigcom480        0.000000  0.000000e+00
spin_vertex      0.000000 -7.313782e-01
membership_s1    0.000000  0.000000e+00
membership_s3    0.000000 -1.634878e+00
membership_s4    0.000000  1.068215e-01
membership_s5    0.000000  7.292373e-01
membership_s6    0.000000 -4.033978e-01
membership_s7    0.000000 -2.033272e+00
membership_s8    0.000000  0.000000e+00
membership_s9    0.000000  0.000000e+00
membership_s11   0.000000  0.000000e+00
membership_s12   0.000000  0.000000e+00
membership_s14   0.000000  0.000000e+00
membership_s15   0.000000 -5.039142e-01
membership_s16   0.000000  0.000000e+00
membership_s17   0.000000  0.000000e+00
membership_s18   0.000000  6.266943e+00
membership_s20   0.000000  0.000000e+00
membership_s21   0.000000 -3.927824e-02
membership_s22   0.000000  0.000000e+00
membership_s24   0.000000  0.000000e+00
membership_s25   0.000000  0.000000e+00
membership_s26   0.000000  0.000000e+00
membership_s27   0.000000 -1.190511e+00
membership_s28   0.000000  0.000000e+00
membership_s30   0.000000  1.306587e+00
membership_s31   0.000000 -2.236170e-02
membership_s32   0.000000 -7.300571e-01
membership_s33   0.000000  0.000000e+00
membership_s36   0.000000  4.145518e-01
membership_s37   0.000000  0.000000e+00
V1               0.000000  0.000000e+00
V2               0.000000 -1.948024e+00
pdi              0.000000 -8.583780e+02
adhesion         0.000000  3.980471e-04
cohesion         0.000000 -7.260062e-04
inner            0.000000  1.836030e-04
outer            0.000000  1.637521e-03
ioratio          0.000000  0.000000e+00
comsize          0.000000  5.507181e-03
[1] "Dataset: med_CT Model GBM, run: 5 of 10 2015-06-18 12:03:33"
Iter   TrainDeviance   ValidDeviance   StepSize   Improve
     1        0.0225            -nan     0.0100   -0.0000
     2        0.0211            -nan     0.0100   -0.0000
     3        0.0200            -nan     0.0100   -0.0000
     4        0.0197            -nan     0.0100   -0.0000
     5        0.0197            -nan     0.0100   -0.0000
     6        0.0193            -nan     0.0100   -0.0000
     7        0.0190            -nan     0.0100   -0.0000
     8        0.0184            -nan     0.0100   -0.0000
     9        0.0176            -nan     0.0100   -0.0000
    10        0.0172            -nan     0.0100   -0.0000
    20        0.0142            -nan     0.0100   -0.0000
    40        0.0114            -nan     0.0100   -0.0000
    60        0.0101            -nan     0.0100   -0.0000
    80        0.0090            -nan     0.0100   -0.0000
    98        0.0082            -nan     0.0100   -0.0000

[1] "GBM variable coefficients"
                            var      rel.inf
ratio5                   ratio5 1.221294e+01
trans                     trans 1.104678e+01
membership_s18   membership_s18 5.939989e+00
upto_sixth           upto_sixth 5.395642e+00
orbit18                 orbit18 4.867665e+00
comsize                 comsize 4.029842e+00
orbit39                 orbit39 3.798595e+00
orbit47                 orbit47 3.549939e+00
adhesion               adhesion 3.216275e+00
V1                           V1 3.174739e+00
cohesion               cohesion 3.054886e+00
orbit28                 orbit28 2.679499e+00
V2                           V2 2.667621e+00
orbit56                 orbit56 2.388570e+00
orbit31                 orbit31 1.707369e+00
orbit24                 orbit24 1.612984e+00
bet                         bet 1.498785e+00
third                     third 1.415236e+00
inner                     inner 1.349529e+00
graph22                 graph22 1.322105e+00
orbit46                 orbit46 1.301548e+00
ratio4                   ratio4 1.214243e+00
walktrap_vertex walktrap_vertex 1.192083e+00
graph1                   graph1 1.117049e+00
graph27                 graph27 1.112225e+00
graph18                 graph18 1.084979e+00
knn                         knn 9.697044e-01
graph20                 graph20 8.736994e-01
orbit36                 orbit36 8.271666e-01
orbit16                 orbit16 8.012184e-01
sixth                     sixth 7.494997e-01
spin_vertex         spin_vertex 6.300769e-01
graph13                 graph13 5.994310e-01
graph2                   graph2 5.815479e-01
orbit63                 orbit63 5.788787e-01
orbit66                 orbit66 5.359555e-01
orbit48                 orbit48 5.203049e-01
orbit49                 orbit49 5.087452e-01
orbit44                 orbit44 4.704322e-01
orbit54                 orbit54 4.390510e-01
graph7                   graph7 3.813393e-01
graph3                   graph3 3.777714e-01
ratio1                   ratio1 3.715542e-01
graph14                 graph14 3.463061e-01
bigcom1                 bigcom1 2.930162e-01
graph26                 graph26 2.927503e-01
graph24                 graph24 2.825850e-01
orbit70                 orbit70 2.803848e-01
graph11                 graph11 2.663280e-01
orbit35                 orbit35 2.571495e-01
ratio6                   ratio6 2.557934e-01
orbit61                 orbit61 2.546865e-01
ioratio                 ioratio 2.436806e-01
orbit60                 orbit60 2.337455e-01
orbit50                 orbit50 2.243368e-01
upto_fifth           upto_fifth 2.129493e-01
fourth                   fourth 2.118588e-01
orbit20                 orbit20 2.067793e-01
graph0                   graph0 2.046245e-01
coreness               coreness 2.006353e-01
orbit11                 orbit11 1.871043e-01
orbit40                 orbit40 1.856661e-01
pagerank               pagerank 1.849827e-01
orbit62                 orbit62 1.825250e-01
outer                     outer 1.819555e-01
graph6                   graph6 1.796424e-01
orbit51                 orbit51 9.765717e-02
hubscore               hubscore 5.405952e-02
evcent                   evcent 5.294978e-02
membership_s30   membership_s30 4.971644e-02
graph15                 graph15 4.212516e-02
graph21                 graph21 3.188050e-02
orbit4                   orbit4 3.091337e-02
orbit9                   orbit9 2.331352e-02
graph8                   graph8 1.601028e-02
orbit19                 orbit19 9.502296e-03
graph10                 graph10 7.100234e-03
orbit5                   orbit5 6.956356e-03
graph19                 graph19 5.967747e-03
orbit21                 orbit21 5.338947e-03
orbit65                 orbit65 4.682895e-03
graph28                 graph28 4.393001e-03
fifth                     fifth 4.186785e-03
graph16                 graph16 3.880680e-03
orbit27                 orbit27 1.191635e-03
orbit59                 orbit59 1.075426e-03
graph9                   graph9 1.033873e-03
graph5                   graph5 9.665986e-04
graph17                 graph17 9.291607e-04
orbit45                 orbit45 7.349486e-04
upto_fourth         upto_fourth 6.589013e-04
orbit30                 orbit30 5.840643e-04
orbit17                 orbit17 5.388273e-04
orbit37                 orbit37 5.254527e-04
orbit33                 orbit33 4.767090e-04
ratio2                   ratio2 4.506772e-04
orbit58                 orbit58 4.040228e-04
orbit7                   orbit7 3.582594e-04
graph25                 graph25 3.540471e-04
orbit23                 orbit23 3.334142e-04
graph12                 graph12 3.079826e-04
constraint           constraint 2.934095e-04
orbit38                 orbit38 2.846246e-04
graph23                 graph23 2.171691e-04
upto_second         upto_second 1.744794e-04
orbit1                   orbit1 1.287277e-04
orbit67                 orbit67 1.063991e-04
orbit53                 orbit53 1.061487e-04
orbit12                 orbit12 5.511189e-05
orbit13                 orbit13 4.448516e-05
orbit52                 orbit52 3.301930e-05
bigcom116             bigcom116 1.684916e-05
orbit42                 orbit42 6.720013e-07
orbit2                   orbit2 6.646870e-07
orbit26                 orbit26 1.336709e-15
graph4                   graph4 0.000000e+00
graph29                 graph29 0.000000e+00
orbit0                   orbit0 0.000000e+00
orbit3                   orbit3 0.000000e+00
orbit6                   orbit6 0.000000e+00
orbit8                   orbit8 0.000000e+00
orbit10                 orbit10 0.000000e+00
orbit14                 orbit14 0.000000e+00
orbit15                 orbit15 0.000000e+00
orbit22                 orbit22 0.000000e+00
orbit25                 orbit25 0.000000e+00
orbit29                 orbit29 0.000000e+00
orbit32                 orbit32 0.000000e+00
orbit34                 orbit34 0.000000e+00
orbit41                 orbit41 0.000000e+00
orbit43                 orbit43 0.000000e+00
orbit55                 orbit55 0.000000e+00
orbit57                 orbit57 0.000000e+00
orbit64                 orbit64 0.000000e+00
orbit68                 orbit68 0.000000e+00
orbit69                 orbit69 0.000000e+00
orbit71                 orbit71 0.000000e+00
orbit72                 orbit72 0.000000e+00
AP                           AP 0.000000e+00
ecc                         ecc 0.000000e+00
eccrad                   eccrad 0.000000e+00
close                     close 0.000000e+00
first                     first 0.000000e+00
upto_third           upto_third 0.000000e+00
second                   second 0.000000e+00
ratio3                   ratio3 0.000000e+00
selfinter             selfinter 0.000000e+00
bigcom2                 bigcom2 0.000000e+00
bigcom3                 bigcom3 0.000000e+00
bigcom4                 bigcom4 0.000000e+00
bigcom6                 bigcom6 0.000000e+00
bigcom8                 bigcom8 0.000000e+00
bigcom9                 bigcom9 0.000000e+00
bigcom11               bigcom11 0.000000e+00
bigcom13               bigcom13 0.000000e+00
bigcom15               bigcom15 0.000000e+00
bigcom16               bigcom16 0.000000e+00
bigcom21               bigcom21 0.000000e+00
bigcom22               bigcom22 0.000000e+00
bigcom24               bigcom24 0.000000e+00
bigcom26               bigcom26 0.000000e+00
bigcom28               bigcom28 0.000000e+00
bigcom30               bigcom30 0.000000e+00
bigcom31               bigcom31 0.000000e+00
bigcom32               bigcom32 0.000000e+00
bigcom33               bigcom33 0.000000e+00
bigcom34               bigcom34 0.000000e+00
bigcom36               bigcom36 0.000000e+00
bigcom37               bigcom37 0.000000e+00
bigcom38               bigcom38 0.000000e+00
bigcom39               bigcom39 0.000000e+00
bigcom40               bigcom40 0.000000e+00
bigcom43               bigcom43 0.000000e+00
bigcom44               bigcom44 0.000000e+00
bigcom46               bigcom46 0.000000e+00
bigcom47               bigcom47 0.000000e+00
bigcom49               bigcom49 0.000000e+00
bigcom50               bigcom50 0.000000e+00
bigcom51               bigcom51 0.000000e+00
bigcom52               bigcom52 0.000000e+00
bigcom54               bigcom54 0.000000e+00
bigcom56               bigcom56 0.000000e+00
bigcom62               bigcom62 0.000000e+00
bigcom66               bigcom66 0.000000e+00
bigcom68               bigcom68 0.000000e+00
bigcom69               bigcom69 0.000000e+00
bigcom71               bigcom71 0.000000e+00
bigcom72               bigcom72 0.000000e+00
bigcom73               bigcom73 0.000000e+00
bigcom74               bigcom74 0.000000e+00
bigcom75               bigcom75 0.000000e+00
bigcom76               bigcom76 0.000000e+00
bigcom77               bigcom77 0.000000e+00
bigcom79               bigcom79 0.000000e+00
bigcom80               bigcom80 0.000000e+00
bigcom82               bigcom82 0.000000e+00
bigcom83               bigcom83 0.000000e+00
bigcom84               bigcom84 0.000000e+00
bigcom85               bigcom85 0.000000e+00
bigcom87               bigcom87 0.000000e+00
bigcom89               bigcom89 0.000000e+00
bigcom91               bigcom91 0.000000e+00
bigcom92               bigcom92 0.000000e+00
bigcom93               bigcom93 0.000000e+00
bigcom96               bigcom96 0.000000e+00
bigcom97               bigcom97 0.000000e+00
bigcom98               bigcom98 0.000000e+00
bigcom99               bigcom99 0.000000e+00
bigcom101             bigcom101 0.000000e+00
bigcom104             bigcom104 0.000000e+00
bigcom106             bigcom106 0.000000e+00
bigcom109             bigcom109 0.000000e+00
bigcom113             bigcom113 0.000000e+00
bigcom120             bigcom120 0.000000e+00
bigcom123             bigcom123 0.000000e+00
bigcom126             bigcom126 0.000000e+00
bigcom127             bigcom127 0.000000e+00
bigcom137             bigcom137 0.000000e+00
bigcom139             bigcom139 0.000000e+00
bigcom140             bigcom140 0.000000e+00
bigcom143             bigcom143 0.000000e+00
bigcom145             bigcom145 0.000000e+00
bigcom146             bigcom146 0.000000e+00
bigcom147             bigcom147 0.000000e+00
bigcom149             bigcom149 0.000000e+00
bigcom153             bigcom153 0.000000e+00
bigcom154             bigcom154 0.000000e+00
bigcom156             bigcom156 0.000000e+00
bigcom157             bigcom157 0.000000e+00
bigcom158             bigcom158 0.000000e+00
bigcom160             bigcom160 0.000000e+00
bigcom161             bigcom161 0.000000e+00
bigcom162             bigcom162 0.000000e+00
bigcom164             bigcom164 0.000000e+00
bigcom166             bigcom166 0.000000e+00
bigcom167             bigcom167 0.000000e+00
bigcom171             bigcom171 0.000000e+00
bigcom173             bigcom173 0.000000e+00
bigcom175             bigcom175 0.000000e+00
bigcom176             bigcom176 0.000000e+00
bigcom177             bigcom177 0.000000e+00
bigcom178             bigcom178 0.000000e+00
bigcom180             bigcom180 0.000000e+00
bigcom181             bigcom181 0.000000e+00
bigcom184             bigcom184 0.000000e+00
bigcom186             bigcom186 0.000000e+00
bigcom187             bigcom187 0.000000e+00
bigcom189             bigcom189 0.000000e+00
bigcom194             bigcom194 0.000000e+00
bigcom195             bigcom195 0.000000e+00
bigcom196             bigcom196 0.000000e+00
bigcom204             bigcom204 0.000000e+00
bigcom205             bigcom205 0.000000e+00
bigcom212             bigcom212 0.000000e+00
bigcom214             bigcom214 0.000000e+00
bigcom222             bigcom222 0.000000e+00
bigcom223             bigcom223 0.000000e+00
bigcom226             bigcom226 0.000000e+00
bigcom227             bigcom227 0.000000e+00
bigcom229             bigcom229 0.000000e+00
bigcom233             bigcom233 0.000000e+00
bigcom236             bigcom236 0.000000e+00
bigcom237             bigcom237 0.000000e+00
bigcom246             bigcom246 0.000000e+00
bigcom248             bigcom248 0.000000e+00
bigcom249             bigcom249 0.000000e+00
bigcom250             bigcom250 0.000000e+00
bigcom254             bigcom254 0.000000e+00
bigcom266             bigcom266 0.000000e+00
bigcom269             bigcom269 0.000000e+00
bigcom272             bigcom272 0.000000e+00
bigcom274             bigcom274 0.000000e+00
bigcom281             bigcom281 0.000000e+00
bigcom291             bigcom291 0.000000e+00
bigcom292             bigcom292 0.000000e+00
bigcom295             bigcom295 0.000000e+00
bigcom299             bigcom299 0.000000e+00
bigcom301             bigcom301 0.000000e+00
bigcom306             bigcom306 0.000000e+00
bigcom309             bigcom309 0.000000e+00
bigcom314             bigcom314 0.000000e+00
bigcom321             bigcom321 0.000000e+00
bigcom341             bigcom341 0.000000e+00
bigcom350             bigcom350 0.000000e+00
bigcom353             bigcom353 0.000000e+00
bigcom359             bigcom359 0.000000e+00
bigcom363             bigcom363 0.000000e+00
bigcom365             bigcom365 0.000000e+00
bigcom385             bigcom385 0.000000e+00
bigcom386             bigcom386 0.000000e+00
bigcom408             bigcom408 0.000000e+00
bigcom412             bigcom412 0.000000e+00
bigcom480             bigcom480 0.000000e+00
membership_s1     membership_s1 0.000000e+00
membership_s3     membership_s3 0.000000e+00
membership_s4     membership_s4 0.000000e+00
membership_s5     membership_s5 0.000000e+00
membership_s6     membership_s6 0.000000e+00
membership_s7     membership_s7 0.000000e+00
membership_s8     membership_s8 0.000000e+00
membership_s9     membership_s9 0.000000e+00
membership_s11   membership_s11 0.000000e+00
membership_s12   membership_s12 0.000000e+00
membership_s14   membership_s14 0.000000e+00
membership_s15   membership_s15 0.000000e+00
membership_s16   membership_s16 0.000000e+00
membership_s17   membership_s17 0.000000e+00
membership_s20   membership_s20 0.000000e+00
membership_s21   membership_s21 0.000000e+00
membership_s22   membership_s22 0.000000e+00
membership_s24   membership_s24 0.000000e+00
membership_s25   membership_s25 0.000000e+00
membership_s26   membership_s26 0.000000e+00
membership_s27   membership_s27 0.000000e+00
membership_s28   membership_s28 0.000000e+00
membership_s31   membership_s31 0.000000e+00
membership_s32   membership_s32 0.000000e+00
membership_s33   membership_s33 0.000000e+00
membership_s36   membership_s36 0.000000e+00
membership_s37   membership_s37 0.000000e+00
pdi                         pdi 0.000000e+00
[1] "Dataset: med_CT Model RF, run: 5 of 10 2015-06-18 12:04:13"
     |      Out-of-bag   |
Tree |      MSE  %Var(y) |
   1 | 0.005211   343.43 |
   2 | 0.003749   247.08 |
   3 | 0.003841   253.15 |
   4 | 0.003041   200.38 |
   5 | 0.002465   162.46 |
   6 | 0.002244   147.88 |
   7 | 0.001992   131.28 |
   8 | 0.002175   143.36 |
   9 | 0.002313   152.45 |
  10 | 0.002188   144.18 |
  11 | 0.002226   146.68 |
  12 | 0.002188   144.16 |
  13 | 0.002056   135.46 |
  14 |  0.00202   133.09 |
  15 | 0.001865   122.87 |
  16 | 0.001837   121.06 |
  17 | 0.001807   119.07 |
  18 | 0.001801   118.72 |
  19 | 0.001791   118.00 |
  20 | 0.001803   118.79 |
  21 |   0.0018   118.60 |
  22 | 0.001807   119.06 |
  23 | 0.001798   118.46 |
  24 | 0.001784   117.59 |
  25 | 0.001764   116.23 |
  26 | 0.001764   116.27 |
  27 |  0.00176   115.99 |
  28 |  0.00178   117.30 |
  29 | 0.001765   116.33 |
  30 | 0.001766   116.40 |
  31 | 0.001751   115.40 |
  32 | 0.001742   114.83 |
  33 | 0.001744   114.93 |
  34 | 0.001738   114.50 |
  35 | 0.001735   114.34 |
  36 | 0.001733   114.18 |
  37 | 0.001728   113.85 |
  38 | 0.001752   115.43 |
  39 | 0.001742   114.78 |
  40 | 0.001749   115.25 |
  41 | 0.001745   115.00 |
  42 | 0.001748   115.18 |
  43 | 0.001747   115.14 |
  44 | 0.001746   115.03 |
  45 | 0.001743   114.88 |
  46 |  0.00174   114.70 |
  47 | 0.001734   114.24 |
  48 | 0.001722   113.49 |
  49 | 0.001717   113.13 |
  50 | 0.001716   113.06 |
  51 | 0.001711   112.74 |
  52 |  0.00171   112.67 |
  53 | 0.001701   112.10 |
  54 | 0.001698   111.88 |
  55 | 0.001699   111.98 |
  56 | 0.001698   111.87 |
  57 | 0.001701   112.13 |
  58 | 0.001696   111.76 |
  59 | 0.001697   111.81 |
  60 | 0.001693   111.57 |
  61 |   0.0017   112.01 |
  62 |   0.0017   112.05 |
  63 | 0.001693   111.57 |
  64 | 0.001691   111.46 |
  65 | 0.001696   111.74 |
  66 | 0.001697   111.86 |
  67 | 0.001697   111.83 |
  68 | 0.001697   111.83 |
  69 | 0.001697   111.83 |
  70 | 0.001693   111.59 |
  71 | 0.001688   111.25 |
  72 | 0.001688   111.24 |
  73 | 0.001687   111.18 |
  74 | 0.001689   111.30 |
  75 |   0.0017   112.06 |
  76 | 0.001693   111.59 |
  77 | 0.001693   111.56 |
  78 | 0.001694   111.63 |
  79 | 0.001694   111.65 |
  80 | 0.001699   111.94 |
  81 | 0.001695   111.70 |
  82 | 0.001689   111.30 |
  83 | 0.001688   111.25 |
  84 | 0.001688   111.24 |
  85 | 0.001687   111.19 |
  86 | 0.001689   111.29 |
  87 | 0.001693   111.59 |
  88 | 0.001689   111.30 |
  89 | 0.001689   111.33 |
  90 | 0.001676   110.48 |
  91 | 0.001677   110.49 |
  92 | 0.001675   110.36 |
  93 | 0.001673   110.26 |
  94 | 0.001671   110.13 |
  95 | 0.001672   110.16 |
  96 |  0.00167   110.07 |
  97 | 0.001667   109.88 |
  98 | 0.001665   109.74 |
  99 | 0.001669   110.01 |
 100 | 0.001673   110.22 |
[1] "Random Forest variable coefficients"
                      %IncMSE IncNodePurity
graph5           4.969191e-05  3.033333e-02
graph6           5.803831e-06  9.384615e-03
graph7           4.878878e-04  6.111425e-02
graph8           1.762518e-05  2.749094e-02
graph9           7.627389e-04  5.078970e-02
graph10          5.743922e-05  3.670996e-02
graph11          5.927682e-06  8.571429e-03
graph12          0.000000e+00  1.333230e-19
graph13          6.659896e-04  2.010982e-02
graph14          0.000000e+00  1.657257e-17
graph15          7.425165e-04  4.545145e-02
graph16          0.000000e+00  8.009611e-18
graph17          0.000000e+00  1.433302e-17
graph18          8.540745e-04  4.793443e-02
graph19          3.153412e-04  3.949712e-02
graph20          5.824112e-06  3.194444e-02
graph21          1.300590e-03  4.300066e-02
graph22          1.635398e-03  5.620390e-02
graph23          2.199426e-03  7.608598e-02
graph24          2.710830e-04  5.777153e-02
graph25          4.503511e-04  4.639907e-02
graph26          1.417806e-03  4.176274e-02
graph27          5.868654e-05  2.444444e-02
graph28          1.082100e-03  4.363716e-02
graph29          3.031766e-04  8.716254e-02
orbit0           8.698859e-04  1.121843e-02
orbit1           0.000000e+00  2.425147e-17
orbit2           2.122400e-03  6.857762e-02
orbit3           5.008946e-04  2.821613e-02
orbit4           1.935299e-04  4.413314e-03
orbit5           2.548040e-05  5.775000e-02
orbit6          -5.827506e-06  9.375000e-03
orbit7           1.900977e-03  4.987375e-02
orbit8           6.035971e-04  5.219074e-02
orbit9          -5.813375e-06  1.252854e-02
orbit10          0.000000e+00  4.611247e-20
orbit11          1.638185e-04  4.988582e-02
orbit12          4.440018e-04  4.017470e-02
orbit13          1.780415e-05  2.630952e-02
orbit14          1.610280e-04  3.912278e-02
orbit15          2.342750e-04  1.970158e-02
orbit16          4.670706e-04  8.936230e-02
orbit17          1.345259e-05  2.247649e-02
orbit18          2.611446e-03  2.011716e-01
orbit19          0.000000e+00  2.578016e-17
orbit20          0.000000e+00  2.298553e-17
orbit21          1.125938e-04  3.193948e-02
orbit22          0.000000e+00  8.571429e-03
orbit23          3.706246e-04  1.287274e-01
orbit24          7.723620e-05  6.990577e-02
orbit25          9.877978e-05  9.928058e-03
orbit26          4.702758e-05  3.308333e-02
orbit27          1.390700e-03  5.750500e-02
orbit28          2.061888e-05  1.550112e-01
orbit29          2.859299e-04  9.948292e-03
orbit30          4.154303e-05  1.714286e-02
orbit31          9.809579e-05  9.960784e-03
orbit32          2.343292e-05  9.736842e-03
orbit33          4.331246e-05  2.394983e-02
orbit34          7.297152e-04  3.146335e-02
orbit35          1.404793e-04  3.031568e-02
orbit36          1.884217e-03  1.626397e-01
orbit37          5.988024e-06  3.326389e-02
orbit38          8.592826e-04  4.524240e-02
orbit39          5.328534e-05  3.004737e-02
orbit40         -5.793743e-06  1.333333e-02
orbit41          1.188354e-05  9.333333e-03
orbit42          5.934718e-06  9.166667e-03
orbit43          3.007911e-04  1.280261e-02
orbit44          6.823264e-05  1.671065e-03
orbit45          1.247675e-04  3.684848e-02
orbit46          2.461498e-04  4.510823e-02
orbit47          4.286046e-04  6.095467e-02
orbit48          5.927682e-06  2.469697e-02
orbit49          1.436607e-05  1.722222e-02
orbit50          1.621798e-04  1.351881e-01
orbit51          7.657466e-04  3.484297e-02
orbit52          1.522555e-03  8.452131e-02
orbit53          1.107291e-07  2.190476e-02
orbit54          8.607102e-04  1.097980e-01
orbit55          5.903188e-06  3.528565e-02
orbit56          5.260283e-04  6.690571e-02
orbit57          2.073481e-04  4.435189e-02
orbit58          4.562172e-04  6.500855e-02
orbit59          1.046763e-03  7.048772e-02
orbit60          0.000000e+00  3.143319e-17
orbit61          2.449366e-04  3.481435e-02
orbit62          8.143403e-04  3.813077e-02
orbit63          1.509267e-04  1.546327e-02
orbit64          3.719008e-04  2.121094e-04
orbit65          7.677963e-05  8.550894e-02
orbit66          3.082422e-03  1.095274e-01
orbit67          3.784844e-04  3.477457e-02
orbit68          9.521341e-05  4.302206e-02
orbit69          0.000000e+00  1.118083e-21
orbit70          3.550447e-04  5.105687e-02
orbit71          7.114984e-05  1.114161e-02
orbit72          1.233090e-04  6.193974e-02
AP               0.000000e+00  0.000000e+00
bet              4.724965e-05  7.313389e-02
ecc              0.000000e+00  0.000000e+00
eccrad           0.000000e+00  3.388132e-23
close            1.177856e-05  9.411765e-03
constraint       4.588534e-04  2.667480e-02
coreness         5.365541e-04  7.663108e-02
knn              0.000000e+00  1.596976e-17
hubscore         1.169591e-05  9.230769e-03
pagerank         2.317134e-05  2.090442e-02
trans            3.819068e-04  2.392597e-01
evcent           0.000000e+00  1.896757e-17
first            6.836228e-04  4.803845e-02
upto_second      5.582214e-05  1.464244e-02
upto_third       3.786982e-06  1.866667e-02
upto_fourth      0.000000e+00  3.631833e-17
upto_fifth       1.755331e-04  6.022114e-02
upto_sixth       1.557617e-03  1.555400e-02
second           2.992220e-05  9.564509e-03
third            3.426420e-04  6.025524e-02
fourth           0.000000e+00  2.185914e-17
fifth            7.662385e-05  4.543651e-02
sixth            3.157220e-04  1.089108e-01
ratio1           8.807986e-05  1.929519e-02
ratio2           1.176978e-04  4.124659e-02
ratio3           1.159420e-05  2.333333e-02
ratio4           0.000000e+00  1.289713e-17
ratio5           1.272600e-03  3.865428e-01
ratio6           6.327103e-04  1.698352e-01
selfinter        0.000000e+00  9.757820e-21
walktrap_vertex  1.089496e-04  7.400619e-02
bigcom1          0.000000e+00  0.000000e+00
bigcom2          0.000000e+00  0.000000e+00
bigcom3          0.000000e+00  0.000000e+00
bigcom4          5.810575e-06  3.681818e-02
bigcom6          0.000000e+00  0.000000e+00
bigcom8          0.000000e+00  0.000000e+00
bigcom9          0.000000e+00  0.000000e+00
bigcom11         0.000000e+00  0.000000e+00
bigcom13         0.000000e+00  0.000000e+00
bigcom15         0.000000e+00  0.000000e+00
bigcom16         0.000000e+00  0.000000e+00
bigcom21         0.000000e+00  0.000000e+00
bigcom22         0.000000e+00  0.000000e+00
bigcom24         0.000000e+00  0.000000e+00
bigcom26         0.000000e+00  0.000000e+00
bigcom28         0.000000e+00  0.000000e+00
bigcom30         0.000000e+00  0.000000e+00
bigcom31         0.000000e+00  0.000000e+00
bigcom32         0.000000e+00  0.000000e+00
bigcom33         0.000000e+00  4.336809e-21
bigcom34         0.000000e+00  0.000000e+00
bigcom36         0.000000e+00  0.000000e+00
bigcom37         0.000000e+00  0.000000e+00
bigcom38         0.000000e+00  0.000000e+00
bigcom39         0.000000e+00  0.000000e+00
bigcom40         9.453221e-05  1.089857e-03
bigcom43         0.000000e+00  4.336809e-21
bigcom44         0.000000e+00  0.000000e+00
bigcom46         0.000000e+00  0.000000e+00
bigcom47         0.000000e+00  0.000000e+00
bigcom49         0.000000e+00  0.000000e+00
bigcom50         0.000000e+00  0.000000e+00
bigcom51         0.000000e+00  0.000000e+00
bigcom52         0.000000e+00  4.336809e-21
bigcom54         0.000000e+00  0.000000e+00
bigcom56         0.000000e+00  0.000000e+00
bigcom62         0.000000e+00  0.000000e+00
bigcom66         0.000000e+00  4.336809e-21
bigcom68         0.000000e+00  0.000000e+00
bigcom69         0.000000e+00  0.000000e+00
bigcom71         0.000000e+00  0.000000e+00
bigcom72         0.000000e+00  0.000000e+00
bigcom73         0.000000e+00  0.000000e+00
bigcom74         0.000000e+00  0.000000e+00
bigcom75         0.000000e+00  0.000000e+00
bigcom76         0.000000e+00  0.000000e+00
bigcom77         0.000000e+00  4.336809e-21
bigcom79         0.000000e+00  0.000000e+00
bigcom80         0.000000e+00  0.000000e+00
bigcom82         0.000000e+00  0.000000e+00
bigcom83         0.000000e+00  0.000000e+00
bigcom84         0.000000e+00  0.000000e+00
bigcom85         0.000000e+00  0.000000e+00
bigcom87         0.000000e+00  4.336809e-21
bigcom89         0.000000e+00  4.336809e-21
bigcom91         0.000000e+00  0.000000e+00
bigcom92         0.000000e+00  0.000000e+00
bigcom93         0.000000e+00  0.000000e+00
bigcom96         0.000000e+00  0.000000e+00
bigcom97         0.000000e+00  0.000000e+00
bigcom98         0.000000e+00  0.000000e+00
bigcom99         0.000000e+00  0.000000e+00
bigcom101        0.000000e+00  0.000000e+00
bigcom104        0.000000e+00  0.000000e+00
bigcom106        0.000000e+00  0.000000e+00
bigcom109        0.000000e+00  0.000000e+00
bigcom113        0.000000e+00  0.000000e+00
bigcom116        0.000000e+00  0.000000e+00
bigcom120        0.000000e+00  0.000000e+00
bigcom123        0.000000e+00  0.000000e+00
bigcom126        0.000000e+00  0.000000e+00
bigcom127        0.000000e+00  4.336809e-21
bigcom137        0.000000e+00  0.000000e+00
bigcom139        0.000000e+00  0.000000e+00
bigcom140        0.000000e+00  0.000000e+00
bigcom143        0.000000e+00  0.000000e+00
bigcom145        0.000000e+00  0.000000e+00
bigcom146        0.000000e+00  4.336809e-21
bigcom147        0.000000e+00  0.000000e+00
bigcom149        0.000000e+00  4.336809e-21
bigcom153        0.000000e+00  0.000000e+00
bigcom154        0.000000e+00  0.000000e+00
bigcom156        0.000000e+00  0.000000e+00
bigcom157        0.000000e+00  0.000000e+00
bigcom158        0.000000e+00  0.000000e+00
bigcom160        0.000000e+00  0.000000e+00
bigcom161        0.000000e+00  0.000000e+00
bigcom162        0.000000e+00  0.000000e+00
bigcom164        0.000000e+00  0.000000e+00
bigcom166        0.000000e+00  0.000000e+00
bigcom167        0.000000e+00  0.000000e+00
bigcom171        0.000000e+00  0.000000e+00
bigcom173        0.000000e+00  0.000000e+00
bigcom175        0.000000e+00  0.000000e+00
bigcom176        0.000000e+00  0.000000e+00
bigcom177        0.000000e+00  0.000000e+00
bigcom178        0.000000e+00  0.000000e+00
bigcom180        0.000000e+00  0.000000e+00
bigcom181        0.000000e+00  4.336809e-21
bigcom184        0.000000e+00  0.000000e+00
bigcom186        0.000000e+00  4.336809e-21
bigcom187        0.000000e+00  0.000000e+00
bigcom189        0.000000e+00  0.000000e+00
bigcom194        0.000000e+00  2.168404e-21
bigcom195        0.000000e+00  0.000000e+00
bigcom196        0.000000e+00  0.000000e+00
bigcom204        0.000000e+00  0.000000e+00
bigcom205        0.000000e+00  0.000000e+00
bigcom212        0.000000e+00  0.000000e+00
bigcom214        0.000000e+00  0.000000e+00
bigcom222        0.000000e+00  0.000000e+00
bigcom223        0.000000e+00  0.000000e+00
bigcom226        0.000000e+00  0.000000e+00
bigcom227        0.000000e+00  0.000000e+00
bigcom229        0.000000e+00  0.000000e+00
bigcom233        0.000000e+00  0.000000e+00
bigcom236        0.000000e+00  4.336809e-21
bigcom237        0.000000e+00  0.000000e+00
bigcom246        0.000000e+00  0.000000e+00
bigcom248        0.000000e+00  0.000000e+00
bigcom249        0.000000e+00  0.000000e+00
bigcom250        0.000000e+00  0.000000e+00
bigcom254        0.000000e+00  0.000000e+00
bigcom266        0.000000e+00  0.000000e+00
bigcom269        0.000000e+00  0.000000e+00
bigcom272        0.000000e+00  0.000000e+00
bigcom274        0.000000e+00  0.000000e+00
bigcom281        0.000000e+00  4.336809e-21
bigcom291        0.000000e+00  0.000000e+00
bigcom292        0.000000e+00  0.000000e+00
bigcom295        0.000000e+00  0.000000e+00
bigcom299        0.000000e+00  0.000000e+00
bigcom301        0.000000e+00  0.000000e+00
bigcom306        0.000000e+00  4.336809e-21
bigcom309        0.000000e+00  0.000000e+00
bigcom314        0.000000e+00  0.000000e+00
bigcom321        0.000000e+00  0.000000e+00
bigcom341        0.000000e+00  0.000000e+00
bigcom350        0.000000e+00  0.000000e+00
bigcom353        0.000000e+00  0.000000e+00
bigcom359        0.000000e+00  0.000000e+00
bigcom363        0.000000e+00  4.336809e-21
bigcom365        0.000000e+00  0.000000e+00
bigcom385        0.000000e+00  0.000000e+00
bigcom386        0.000000e+00  0.000000e+00
bigcom408        0.000000e+00  0.000000e+00
bigcom412        0.000000e+00  0.000000e+00
bigcom480        0.000000e+00  0.000000e+00
spin_vertex      3.510453e-05  6.949708e-02
membership_s1    0.000000e+00  0.000000e+00
membership_s3    0.000000e+00  1.084202e-21
membership_s4    0.000000e+00  0.000000e+00
membership_s5    0.000000e+00  1.788889e-02
membership_s6    0.000000e+00  0.000000e+00
membership_s7    0.000000e+00  0.000000e+00
membership_s8    0.000000e+00  4.336809e-21
membership_s9    0.000000e+00  0.000000e+00
membership_s11   0.000000e+00  4.336809e-21
membership_s12   0.000000e+00  0.000000e+00
membership_s14   0.000000e+00  0.000000e+00
membership_s15   0.000000e+00  0.000000e+00
membership_s16   0.000000e+00  0.000000e+00
membership_s17   0.000000e+00  0.000000e+00
membership_s18   3.129736e-04  6.273855e-02
membership_s20   0.000000e+00  0.000000e+00
membership_s21   0.000000e+00  0.000000e+00
membership_s22   0.000000e+00  0.000000e+00
membership_s24   0.000000e+00  0.000000e+00
membership_s25   0.000000e+00  0.000000e+00
membership_s26   0.000000e+00  0.000000e+00
membership_s27   0.000000e+00  0.000000e+00
membership_s28   0.000000e+00  0.000000e+00
membership_s30   4.786318e-05  2.448929e-02
membership_s31   0.000000e+00  0.000000e+00
membership_s32   0.000000e+00  0.000000e+00
membership_s33   0.000000e+00  0.000000e+00
membership_s36   0.000000e+00  5.868321e-04
membership_s37   0.000000e+00  0.000000e+00
V1               0.000000e+00  3.049319e-22
V2               1.331279e-04  1.335142e-01
pdi              0.000000e+00  0.000000e+00
adhesion         3.627447e-04  8.619124e-02
cohesion         4.487177e-04  1.065524e-01
inner            5.507892e-05  5.799531e-02
outer            3.498735e-05  6.283946e-02
ioratio          3.748637e-04  6.968810e-02
comsize          2.532950e-04  1.237411e-01
[1] "Dataset: med_CT Model GLM, run: 5 of 10 2015-06-18 12:04:34"
[1] "glmnet variable coefficients"
                     [,1]          [,2]
(Intercept)     -6.487684  1.615344e+04
graph0           0.000000  0.000000e+00
graph1           0.000000  0.000000e+00
graph2           0.000000 -1.998816e-02
graph3           0.000000  4.639951e-08
graph4           0.000000 -1.960569e-07
graph5           0.000000 -5.411240e-03
graph6           0.000000  0.000000e+00
graph7           0.000000  0.000000e+00
graph8           0.000000  0.000000e+00
graph9           0.000000  6.898613e-08
graph10          0.000000  0.000000e+00
graph11          0.000000 -9.093203e-10
graph12          0.000000  0.000000e+00
graph13          0.000000  1.661523e-06
graph14          0.000000 -1.798058e-07
graph15          0.000000  0.000000e+00
graph16          0.000000  0.000000e+00
graph17          0.000000  0.000000e+00
graph18          0.000000 -4.681975e-06
graph19          0.000000  0.000000e+00
graph20          0.000000 -1.160482e-04
graph21          0.000000  4.884576e-05
graph22          0.000000  1.764299e-04
graph23          0.000000 -8.159868e-05
graph24          0.000000  0.000000e+00
graph25          0.000000  4.217961e-08
graph26          0.000000  1.126451e-05
graph27          0.000000 -8.328157e-03
graph28          0.000000  3.634784e-03
graph29          0.000000  4.756210e-03
orbit0           0.000000  0.000000e+00
orbit1           0.000000  0.000000e+00
orbit2           0.000000  0.000000e+00
orbit3           0.000000 -2.652102e-02
orbit4           0.000000  1.978461e-06
orbit5           0.000000  0.000000e+00
orbit6           0.000000 -1.279979e-07
orbit7           0.000000 -1.268266e-04
orbit8           0.000000 -5.449363e-03
orbit9           0.000000  0.000000e+00
orbit10          0.000000  0.000000e+00
orbit11          0.000000  0.000000e+00
orbit12          0.000000  0.000000e+00
orbit13          0.000000 -6.965503e-03
orbit14          0.000000  0.000000e+00
orbit15          0.000000  0.000000e+00
orbit16          0.000000  3.095421e-07
orbit17          0.000000  1.289033e-06
orbit18          0.000000  2.024072e-07
orbit19          0.000000  0.000000e+00
orbit20          0.000000 -3.312476e-10
orbit21          0.000000  0.000000e+00
orbit22          0.000000 -9.010822e-10
orbit23          0.000000 -4.443827e-04
orbit24          0.000000  2.405136e-06
orbit25          0.000000 -2.280285e-06
orbit26          0.000000  2.539527e-05
orbit27          0.000000  0.000000e+00
orbit28          0.000000  3.094933e-05
orbit29          0.000000  2.937325e-06
orbit30          0.000000  0.000000e+00
orbit31          0.000000 -1.796340e-07
orbit32          0.000000 -3.741355e-07
orbit33          0.000000  7.843105e-04
orbit34          0.000000  0.000000e+00
orbit35          0.000000 -3.229988e-06
orbit36          0.000000 -1.925981e-05
orbit37          0.000000  6.190599e-07
orbit38          0.000000  0.000000e+00
orbit39          0.000000  2.615770e-06
orbit40          0.000000  0.000000e+00
orbit41          0.000000  0.000000e+00
orbit42          0.000000  1.276374e-03
orbit43          0.000000  0.000000e+00
orbit44          0.000000 -2.869951e-02
orbit45          0.000000 -2.945588e-05
orbit46          0.000000 -5.825061e-05
orbit47          0.000000 -2.165059e-05
orbit48          0.000000  8.370555e-05
orbit49          0.000000 -1.088958e-04
orbit50          0.000000 -3.556981e-03
orbit51          0.000000  2.007055e-04
orbit52          0.000000  0.000000e+00
orbit53          0.000000  1.800057e-03
orbit54          0.000000  1.867143e-04
orbit55          0.000000 -4.186002e-03
orbit56          0.000000 -1.056545e-03
orbit57          0.000000  0.000000e+00
orbit58          0.000000 -8.243921e-03
orbit59          0.000000  7.960299e-08
orbit60          0.000000  0.000000e+00
orbit61          0.000000  7.645699e-03
orbit62          0.000000  1.280573e-03
orbit63          0.000000 -1.076577e-03
orbit64          0.000000  8.838997e-04
orbit65          0.000000  0.000000e+00
orbit66          0.000000  5.654299e-04
orbit67          0.000000  3.187958e-04
orbit68          0.000000 -7.955677e-03
orbit69          0.000000 -1.327737e-01
orbit70          0.000000  5.263255e-03
orbit71          0.000000  6.261897e-04
orbit72          0.000000  4.565307e-03
AP               0.000000 -3.986591e+00
bet              0.000000 -4.021302e-05
ecc              0.000000 -1.541869e+00
eccrad           0.000000 -9.230110e+00
close            0.000000  0.000000e+00
constraint       0.000000 -2.424391e+01
coreness         0.000000  5.341082e-01
knn              0.000000  3.127829e-03
hubscore         0.000000  0.000000e+00
pagerank         0.000000  0.000000e+00
trans            0.000000  1.513621e+01
evcent           0.000000  0.000000e+00
first            0.000000  0.000000e+00
upto_second      0.000000  0.000000e+00
upto_third       0.000000  0.000000e+00
upto_fourth      0.000000  4.010800e-04
upto_fifth       0.000000 -4.585985e-05
upto_sixth       0.000000 -1.219134e+00
second           0.000000  0.000000e+00
third            0.000000 -6.451054e-05
fourth           0.000000  0.000000e+00
fifth            0.000000 -1.074310e-03
sixth            0.000000  0.000000e+00
ratio1           0.000000  0.000000e+00
ratio2           0.000000 -3.518916e-01
ratio3           0.000000 -3.236882e-03
ratio4           0.000000 -2.318144e+01
ratio5           0.000000  2.955309e+01
ratio6           0.000000  0.000000e+00
selfinter        0.000000 -2.316365e-01
walktrap_vertex  0.000000  8.902129e+00
bigcom1          0.000000  2.912840e+00
bigcom2          0.000000  0.000000e+00
bigcom3          0.000000 -1.229427e+00
bigcom4          0.000000 -1.044607e+00
bigcom6          0.000000  0.000000e+00
bigcom8          0.000000  0.000000e+00
bigcom9          0.000000 -2.133304e-03
bigcom11         0.000000  0.000000e+00
bigcom13         0.000000  0.000000e+00
bigcom15         0.000000  0.000000e+00
bigcom16         0.000000  0.000000e+00
bigcom21         0.000000 -2.937730e-01
bigcom22         0.000000  0.000000e+00
bigcom24         0.000000  0.000000e+00
bigcom26         0.000000  0.000000e+00
bigcom28         0.000000 -7.056051e-02
bigcom30         0.000000  0.000000e+00
bigcom31         0.000000  0.000000e+00
bigcom32         0.000000  0.000000e+00
bigcom33         0.000000  0.000000e+00
bigcom34         0.000000  0.000000e+00
bigcom36         0.000000  0.000000e+00
bigcom37         0.000000  0.000000e+00
bigcom38         0.000000  0.000000e+00
bigcom39         0.000000  0.000000e+00
bigcom40         0.000000  7.207810e+00
bigcom43         0.000000  0.000000e+00
bigcom44         0.000000 -8.436022e+00
bigcom46         0.000000 -5.718445e+00
bigcom47         0.000000  0.000000e+00
bigcom49         0.000000  0.000000e+00
bigcom50         0.000000  0.000000e+00
bigcom51         0.000000  0.000000e+00
bigcom52         0.000000  0.000000e+00
bigcom54         0.000000  0.000000e+00
bigcom56         0.000000  0.000000e+00
bigcom62         0.000000  0.000000e+00
bigcom66         0.000000  0.000000e+00
bigcom68         0.000000  0.000000e+00
bigcom69         0.000000  0.000000e+00
bigcom71         0.000000  0.000000e+00
bigcom72         0.000000  0.000000e+00
bigcom73         0.000000  0.000000e+00
bigcom74         0.000000  0.000000e+00
bigcom75         0.000000  0.000000e+00
bigcom76         0.000000  0.000000e+00
bigcom77         0.000000  0.000000e+00
bigcom79         0.000000  0.000000e+00
bigcom80         0.000000  0.000000e+00
bigcom82         0.000000  0.000000e+00
bigcom83         0.000000  0.000000e+00
bigcom84         0.000000  0.000000e+00
bigcom85         0.000000  0.000000e+00
bigcom87         0.000000  0.000000e+00
bigcom89         0.000000  0.000000e+00
bigcom91         0.000000  0.000000e+00
bigcom92         0.000000  0.000000e+00
bigcom93         0.000000  0.000000e+00
bigcom96         0.000000  0.000000e+00
bigcom97         0.000000  0.000000e+00
bigcom98         0.000000  0.000000e+00
bigcom99         0.000000  0.000000e+00
bigcom101        0.000000  0.000000e+00
bigcom104        0.000000  0.000000e+00
bigcom106        0.000000  0.000000e+00
bigcom109        0.000000  0.000000e+00
bigcom113        0.000000  0.000000e+00
bigcom116        0.000000  0.000000e+00
bigcom120        0.000000  0.000000e+00
bigcom123        0.000000  0.000000e+00
bigcom126        0.000000  0.000000e+00
bigcom127        0.000000  0.000000e+00
bigcom137        0.000000  0.000000e+00
bigcom139        0.000000  0.000000e+00
bigcom140        0.000000  0.000000e+00
bigcom143        0.000000  0.000000e+00
bigcom145        0.000000  0.000000e+00
bigcom146        0.000000  0.000000e+00
bigcom147        0.000000  0.000000e+00
bigcom149        0.000000  0.000000e+00
bigcom153        0.000000  0.000000e+00
bigcom154        0.000000  0.000000e+00
bigcom156        0.000000  0.000000e+00
bigcom157        0.000000  0.000000e+00
bigcom158        0.000000  0.000000e+00
bigcom160        0.000000  0.000000e+00
bigcom161        0.000000  0.000000e+00
bigcom162        0.000000  0.000000e+00
bigcom164        0.000000  0.000000e+00
bigcom166        0.000000  0.000000e+00
bigcom167        0.000000  0.000000e+00
bigcom171        0.000000  0.000000e+00
bigcom173        0.000000  0.000000e+00
bigcom175        0.000000  0.000000e+00
bigcom176        0.000000  0.000000e+00
bigcom177        0.000000  0.000000e+00
bigcom178        0.000000  0.000000e+00
bigcom180        0.000000  0.000000e+00
bigcom181        0.000000  0.000000e+00
bigcom184        0.000000  0.000000e+00
bigcom186        0.000000  0.000000e+00
bigcom187        0.000000  0.000000e+00
bigcom189        0.000000  0.000000e+00
bigcom194        0.000000  0.000000e+00
bigcom195        0.000000  0.000000e+00
bigcom196        0.000000  0.000000e+00
bigcom204        0.000000  0.000000e+00
bigcom205        0.000000  0.000000e+00
bigcom212        0.000000  0.000000e+00
bigcom214        0.000000  0.000000e+00
bigcom222        0.000000  0.000000e+00
bigcom223        0.000000  0.000000e+00
bigcom226        0.000000  0.000000e+00
bigcom227        0.000000  0.000000e+00
bigcom229        0.000000  0.000000e+00
bigcom233        0.000000  0.000000e+00
bigcom236        0.000000  0.000000e+00
bigcom237        0.000000  0.000000e+00
bigcom246        0.000000  0.000000e+00
bigcom248        0.000000  0.000000e+00
bigcom249        0.000000  0.000000e+00
bigcom250        0.000000  0.000000e+00
bigcom254        0.000000  0.000000e+00
bigcom266        0.000000  0.000000e+00
bigcom269        0.000000  0.000000e+00
bigcom272        0.000000  0.000000e+00
bigcom274        0.000000 -3.996644e+00
bigcom281        0.000000  0.000000e+00
bigcom291        0.000000  0.000000e+00
bigcom292        0.000000  0.000000e+00
bigcom295        0.000000  0.000000e+00
bigcom299        0.000000  0.000000e+00
bigcom301        0.000000  0.000000e+00
bigcom306        0.000000  0.000000e+00
bigcom309        0.000000  0.000000e+00
bigcom314        0.000000  0.000000e+00
bigcom321        0.000000  0.000000e+00
bigcom341        0.000000  0.000000e+00
bigcom350        0.000000  0.000000e+00
bigcom353        0.000000  0.000000e+00
bigcom359        0.000000  0.000000e+00
bigcom363        0.000000  0.000000e+00
bigcom365        0.000000  0.000000e+00
bigcom385        0.000000  0.000000e+00
bigcom386        0.000000  0.000000e+00
bigcom408        0.000000  0.000000e+00
bigcom412        0.000000  0.000000e+00
bigcom480        0.000000  0.000000e+00
spin_vertex      0.000000 -1.412029e+00
membership_s1    0.000000  0.000000e+00
membership_s3    0.000000 -4.476309e-01
membership_s4    0.000000 -4.302569e+00
membership_s5    0.000000  7.749197e-01
membership_s6    0.000000  0.000000e+00
membership_s7    0.000000 -2.499459e+00
membership_s8    0.000000  0.000000e+00
membership_s9    0.000000  0.000000e+00
membership_s11   0.000000  0.000000e+00
membership_s12   0.000000  0.000000e+00
membership_s14   0.000000  0.000000e+00
membership_s15   0.000000 -1.747961e+00
membership_s16   0.000000  0.000000e+00
membership_s17   0.000000  0.000000e+00
membership_s18   0.000000  1.451631e+01
membership_s20   0.000000  0.000000e+00
membership_s21   0.000000  0.000000e+00
membership_s22   0.000000  0.000000e+00
membership_s24   0.000000  0.000000e+00
membership_s25   0.000000  0.000000e+00
membership_s26   0.000000  0.000000e+00
membership_s27   0.000000 -5.239912e-02
membership_s28   0.000000  0.000000e+00
membership_s30   0.000000  3.493136e+00
membership_s31   0.000000  0.000000e+00
membership_s32   0.000000  0.000000e+00
membership_s33   0.000000  0.000000e+00
membership_s36   0.000000  1.429635e+00
membership_s37   0.000000  0.000000e+00
V1               0.000000  0.000000e+00
V2               0.000000  2.875645e+00
pdi              0.000000 -4.233189e+03
adhesion         0.000000  7.664560e-04
cohesion         0.000000 -1.688554e-03
inner            0.000000  0.000000e+00
outer            0.000000  4.285180e-03
ioratio          0.000000  0.000000e+00
comsize          0.000000  1.329442e-02
[1] "Dataset: med_CT Model GBM, run: 6 of 10 2015-06-18 12:05:11"
Iter   TrainDeviance   ValidDeviance   StepSize   Improve
     1        0.0243            -nan     0.0100   -0.0000
     2        0.0238            -nan     0.0100   -0.0000
     3        0.0225            -nan     0.0100   -0.0000
     4        0.0216            -nan     0.0100    0.0001
     5        0.0205            -nan     0.0100   -0.0000
     6        0.0203            -nan     0.0100   -0.0000
     7        0.0197            -nan     0.0100   -0.0000
     8        0.0190            -nan     0.0100   -0.0000
     9        0.0187            -nan     0.0100   -0.0000
    10        0.0184            -nan     0.0100   -0.0000
    20        0.0160            -nan     0.0100   -0.0000
    40        0.0130            -nan     0.0100    0.0000
    60        0.0112            -nan     0.0100   -0.0000
    80        0.0100            -nan     0.0100   -0.0000
    98        0.0091            -nan     0.0100   -0.0000

[1] "GBM variable coefficients"
                            var      rel.inf
trans                     trans 1.109109e+01
ratio5                   ratio5 9.484938e+00
comsize                 comsize 8.066230e+00
membership_s18   membership_s18 5.590255e+00
ioratio                 ioratio 4.803513e+00
orbit18                 orbit18 4.351604e+00
upto_sixth           upto_sixth 4.255266e+00
orbit39                 orbit39 3.501977e+00
orbit24                 orbit24 3.214683e+00
adhesion               adhesion 2.587120e+00
orbit56                 orbit56 2.537991e+00
bet                         bet 2.372835e+00
walktrap_vertex walktrap_vertex 2.369295e+00
cohesion               cohesion 2.337121e+00
orbit9                   orbit9 1.989335e+00
orbit16                 orbit16 1.985577e+00
orbit47                 orbit47 1.792656e+00
orbit46                 orbit46 1.563861e+00
spin_vertex         spin_vertex 1.491628e+00
V2                           V2 1.480378e+00
inner                     inner 1.222703e+00
orbit28                 orbit28 1.029287e+00
graph22                 graph22 8.578499e-01
orbit20                 orbit20 8.555917e-01
graph4                   graph4 8.355487e-01
pagerank               pagerank 7.906518e-01
graph17                 graph17 6.948819e-01
knn                         knn 6.514159e-01
graph14                 graph14 6.242388e-01
third                     third 6.105292e-01
orbit55                 orbit55 5.394743e-01
orbit57                 orbit57 5.125964e-01
orbit31                 orbit31 4.901669e-01
sixth                     sixth 4.679927e-01
fifth                     fifth 4.660857e-01
V1                           V1 4.483356e-01
orbit50                 orbit50 4.438243e-01
orbit1                   orbit1 4.235803e-01
graph23                 graph23 4.032947e-01
graph3                   graph3 3.729050e-01
orbit59                 orbit59 3.604715e-01
ratio4                   ratio4 3.525008e-01
ratio2                   ratio2 3.520601e-01
graph1                   graph1 3.503988e-01
orbit66                 orbit66 3.491365e-01
orbit38                 orbit38 3.340727e-01
orbit64                 orbit64 3.301380e-01
orbit49                 orbit49 3.232651e-01
graph27                 graph27 3.140358e-01
graph12                 graph12 3.104623e-01
bigcom40               bigcom40 3.058947e-01
graph20                 graph20 3.027250e-01
graph19                 graph19 2.997124e-01
orbit45                 orbit45 2.996409e-01
orbit11                 orbit11 2.967301e-01
graph29                 graph29 2.946690e-01
graph11                 graph11 2.945973e-01
orbit53                 orbit53 2.934356e-01
upto_fourth         upto_fourth 2.898107e-01
graph24                 graph24 2.814850e-01
orbit62                 orbit62 2.647980e-01
ratio1                   ratio1 2.629335e-01
orbit29                 orbit29 2.206486e-01
graph25                 graph25 2.151713e-01
orbit17                 orbit17 2.091804e-01
upto_fifth           upto_fifth 1.936562e-01
graph0                   graph0 1.934903e-01
orbit54                 orbit54 1.903531e-01
orbit42                 orbit42 1.792326e-01
orbit51                 orbit51 1.782367e-01
ratio3                   ratio3 1.768022e-01
orbit63                 orbit63 1.707644e-01
graph9                   graph9 1.621004e-01
orbit48                 orbit48 1.615020e-01
orbit30                 orbit30 1.589744e-01
graph21                 graph21 1.554760e-01
orbit25                 orbit25 1.532450e-01
graph10                 graph10 1.530431e-01
orbit67                 orbit67 1.465081e-01
orbit37                 orbit37 1.456667e-01
orbit7                   orbit7 1.340393e-01
orbit52                 orbit52 1.268037e-01
membership_s30   membership_s30 3.588714e-02
graph26                 graph26 2.355627e-02
orbit70                 orbit70 6.323535e-03
orbit15                 orbit15 5.283773e-03
outer                     outer 4.985193e-03
graph16                 graph16 4.289144e-03
graph28                 graph28 4.261518e-03
orbit4                   orbit4 3.430143e-03
graph8                   graph8 2.520367e-03
orbit65                 orbit65 2.187787e-03
graph13                 graph13 1.914773e-03
orbit71                 orbit71 1.185500e-03
ratio6                   ratio6 1.137831e-03
hubscore               hubscore 9.623138e-04
orbit36                 orbit36 8.263052e-04
orbit23                 orbit23 8.236926e-04
orbit21                 orbit21 8.038540e-04
graph5                   graph5 5.350370e-04
orbit5                   orbit5 5.137692e-04
upto_second         upto_second 3.569055e-04
evcent                   evcent 3.503594e-04
constraint           constraint 3.174893e-04
orbit27                 orbit27 2.976436e-04
graph2                   graph2 1.867548e-04
orbit40                 orbit40 1.668562e-04
graph7                   graph7 1.605930e-04
graph6                   graph6 1.583460e-04
second                   second 1.537044e-04
orbit60                 orbit60 1.074281e-04
coreness               coreness 6.577665e-05
selfinter             selfinter 4.116556e-05
orbit33                 orbit33 2.249979e-05
orbit12                 orbit12 1.401802e-05
graph15                 graph15 0.000000e+00
graph18                 graph18 0.000000e+00
orbit0                   orbit0 0.000000e+00
orbit2                   orbit2 0.000000e+00
orbit3                   orbit3 0.000000e+00
orbit6                   orbit6 0.000000e+00
orbit8                   orbit8 0.000000e+00
orbit10                 orbit10 0.000000e+00
orbit13                 orbit13 0.000000e+00
orbit14                 orbit14 0.000000e+00
orbit19                 orbit19 0.000000e+00
orbit22                 orbit22 0.000000e+00
orbit26                 orbit26 0.000000e+00
orbit32                 orbit32 0.000000e+00
orbit34                 orbit34 0.000000e+00
orbit35                 orbit35 0.000000e+00
orbit41                 orbit41 0.000000e+00
orbit43                 orbit43 0.000000e+00
orbit44                 orbit44 0.000000e+00
orbit58                 orbit58 0.000000e+00
orbit61                 orbit61 0.000000e+00
orbit68                 orbit68 0.000000e+00
orbit69                 orbit69 0.000000e+00
orbit72                 orbit72 0.000000e+00
AP                           AP 0.000000e+00
ecc                         ecc 0.000000e+00
eccrad                   eccrad 0.000000e+00
close                     close 0.000000e+00
first                     first 0.000000e+00
upto_third           upto_third 0.000000e+00
fourth                   fourth 0.000000e+00
bigcom1                 bigcom1 0.000000e+00
bigcom2                 bigcom2 0.000000e+00
bigcom3                 bigcom3 0.000000e+00
bigcom4                 bigcom4 0.000000e+00
bigcom6                 bigcom6 0.000000e+00
bigcom8                 bigcom8 0.000000e+00
bigcom9                 bigcom9 0.000000e+00
bigcom11               bigcom11 0.000000e+00
bigcom13               bigcom13 0.000000e+00
bigcom15               bigcom15 0.000000e+00
bigcom16               bigcom16 0.000000e+00
bigcom21               bigcom21 0.000000e+00
bigcom22               bigcom22 0.000000e+00
bigcom24               bigcom24 0.000000e+00
bigcom26               bigcom26 0.000000e+00
bigcom28               bigcom28 0.000000e+00
bigcom30               bigcom30 0.000000e+00
bigcom31               bigcom31 0.000000e+00
bigcom32               bigcom32 0.000000e+00
bigcom33               bigcom33 0.000000e+00
bigcom34               bigcom34 0.000000e+00
bigcom36               bigcom36 0.000000e+00
bigcom37               bigcom37 0.000000e+00
bigcom38               bigcom38 0.000000e+00
bigcom39               bigcom39 0.000000e+00
bigcom43               bigcom43 0.000000e+00
bigcom44               bigcom44 0.000000e+00
bigcom46               bigcom46 0.000000e+00
bigcom47               bigcom47 0.000000e+00
bigcom49               bigcom49 0.000000e+00
bigcom50               bigcom50 0.000000e+00
bigcom51               bigcom51 0.000000e+00
bigcom52               bigcom52 0.000000e+00
bigcom54               bigcom54 0.000000e+00
bigcom56               bigcom56 0.000000e+00
bigcom62               bigcom62 0.000000e+00
bigcom66               bigcom66 0.000000e+00
bigcom68               bigcom68 0.000000e+00
bigcom69               bigcom69 0.000000e+00
bigcom71               bigcom71 0.000000e+00
bigcom72               bigcom72 0.000000e+00
bigcom73               bigcom73 0.000000e+00
bigcom74               bigcom74 0.000000e+00
bigcom75               bigcom75 0.000000e+00
bigcom76               bigcom76 0.000000e+00
bigcom77               bigcom77 0.000000e+00
bigcom79               bigcom79 0.000000e+00
bigcom80               bigcom80 0.000000e+00
bigcom82               bigcom82 0.000000e+00
bigcom83               bigcom83 0.000000e+00
bigcom84               bigcom84 0.000000e+00
bigcom85               bigcom85 0.000000e+00
bigcom87               bigcom87 0.000000e+00
bigcom89               bigcom89 0.000000e+00
bigcom91               bigcom91 0.000000e+00
bigcom92               bigcom92 0.000000e+00
bigcom93               bigcom93 0.000000e+00
bigcom96               bigcom96 0.000000e+00
bigcom97               bigcom97 0.000000e+00
bigcom98               bigcom98 0.000000e+00
bigcom99               bigcom99 0.000000e+00
bigcom101             bigcom101 0.000000e+00
bigcom104             bigcom104 0.000000e+00
bigcom106             bigcom106 0.000000e+00
bigcom109             bigcom109 0.000000e+00
bigcom113             bigcom113 0.000000e+00
bigcom116             bigcom116 0.000000e+00
bigcom120             bigcom120 0.000000e+00
bigcom123             bigcom123 0.000000e+00
bigcom126             bigcom126 0.000000e+00
bigcom127             bigcom127 0.000000e+00
bigcom137             bigcom137 0.000000e+00
bigcom139             bigcom139 0.000000e+00
bigcom140             bigcom140 0.000000e+00
bigcom143             bigcom143 0.000000e+00
bigcom145             bigcom145 0.000000e+00
bigcom146             bigcom146 0.000000e+00
bigcom147             bigcom147 0.000000e+00
bigcom149             bigcom149 0.000000e+00
bigcom153             bigcom153 0.000000e+00
bigcom154             bigcom154 0.000000e+00
bigcom156             bigcom156 0.000000e+00
bigcom157             bigcom157 0.000000e+00
bigcom158             bigcom158 0.000000e+00
bigcom160             bigcom160 0.000000e+00
bigcom161             bigcom161 0.000000e+00
bigcom162             bigcom162 0.000000e+00
bigcom164             bigcom164 0.000000e+00
bigcom166             bigcom166 0.000000e+00
bigcom167             bigcom167 0.000000e+00
bigcom171             bigcom171 0.000000e+00
bigcom173             bigcom173 0.000000e+00
bigcom175             bigcom175 0.000000e+00
bigcom176             bigcom176 0.000000e+00
bigcom177             bigcom177 0.000000e+00
bigcom178             bigcom178 0.000000e+00
bigcom180             bigcom180 0.000000e+00
bigcom181             bigcom181 0.000000e+00
bigcom184             bigcom184 0.000000e+00
bigcom186             bigcom186 0.000000e+00
bigcom187             bigcom187 0.000000e+00
bigcom189             bigcom189 0.000000e+00
bigcom194             bigcom194 0.000000e+00
bigcom195             bigcom195 0.000000e+00
bigcom196             bigcom196 0.000000e+00
bigcom204             bigcom204 0.000000e+00
bigcom205             bigcom205 0.000000e+00
bigcom212             bigcom212 0.000000e+00
bigcom214             bigcom214 0.000000e+00
bigcom222             bigcom222 0.000000e+00
bigcom223             bigcom223 0.000000e+00
bigcom226             bigcom226 0.000000e+00
bigcom227             bigcom227 0.000000e+00
bigcom229             bigcom229 0.000000e+00
bigcom233             bigcom233 0.000000e+00
bigcom236             bigcom236 0.000000e+00
bigcom237             bigcom237 0.000000e+00
bigcom246             bigcom246 0.000000e+00
bigcom248             bigcom248 0.000000e+00
bigcom249             bigcom249 0.000000e+00
bigcom250             bigcom250 0.000000e+00
bigcom254             bigcom254 0.000000e+00
bigcom266             bigcom266 0.000000e+00
bigcom269             bigcom269 0.000000e+00
bigcom272             bigcom272 0.000000e+00
bigcom274             bigcom274 0.000000e+00
bigcom281             bigcom281 0.000000e+00
bigcom291             bigcom291 0.000000e+00
bigcom292             bigcom292 0.000000e+00
bigcom295             bigcom295 0.000000e+00
bigcom299             bigcom299 0.000000e+00
bigcom301             bigcom301 0.000000e+00
bigcom306             bigcom306 0.000000e+00
bigcom309             bigcom309 0.000000e+00
bigcom314             bigcom314 0.000000e+00
bigcom321             bigcom321 0.000000e+00
bigcom341             bigcom341 0.000000e+00
bigcom350             bigcom350 0.000000e+00
bigcom353             bigcom353 0.000000e+00
bigcom359             bigcom359 0.000000e+00
bigcom363             bigcom363 0.000000e+00
bigcom365             bigcom365 0.000000e+00
bigcom385             bigcom385 0.000000e+00
bigcom386             bigcom386 0.000000e+00
bigcom408             bigcom408 0.000000e+00
bigcom412             bigcom412 0.000000e+00
bigcom480             bigcom480 0.000000e+00
membership_s1     membership_s1 0.000000e+00
membership_s3     membership_s3 0.000000e+00
membership_s4     membership_s4 0.000000e+00
membership_s5     membership_s5 0.000000e+00
membership_s6     membership_s6 0.000000e+00
membership_s7     membership_s7 0.000000e+00
membership_s8     membership_s8 0.000000e+00
membership_s9     membership_s9 0.000000e+00
membership_s11   membership_s11 0.000000e+00
membership_s12   membership_s12 0.000000e+00
membership_s14   membership_s14 0.000000e+00
membership_s15   membership_s15 0.000000e+00
membership_s16   membership_s16 0.000000e+00
membership_s17   membership_s17 0.000000e+00
membership_s20   membership_s20 0.000000e+00
membership_s21   membership_s21 0.000000e+00
membership_s22   membership_s22 0.000000e+00
membership_s24   membership_s24 0.000000e+00
membership_s25   membership_s25 0.000000e+00
membership_s26   membership_s26 0.000000e+00
membership_s27   membership_s27 0.000000e+00
membership_s28   membership_s28 0.000000e+00
membership_s31   membership_s31 0.000000e+00
membership_s32   membership_s32 0.000000e+00
membership_s33   membership_s33 0.000000e+00
membership_s36   membership_s36 0.000000e+00
membership_s37   membership_s37 0.000000e+00
pdi                         pdi 0.000000e+00
[1] "Dataset: med_CT Model RF, run: 6 of 10 2015-06-18 12:05:50"
     |      Out-of-bag   |
Tree |      MSE  %Var(y) |
   1 | 0.002997   172.06 |
   2 | 0.001851   106.25 |
   3 |  0.00248   142.41 |
   4 | 0.002907   166.89 |
   5 | 0.003091   177.49 |
   6 | 0.003061   175.72 |
   7 | 0.002689   154.41 |
   8 |  0.00249   142.95 |
   9 | 0.002338   134.22 |
  10 | 0.002284   131.15 |
  11 | 0.002281   130.97 |
  12 | 0.002231   128.07 |
  13 | 0.002196   126.05 |
  14 |  0.00214   122.89 |
  15 | 0.002159   123.98 |
  16 | 0.002122   121.83 |
  17 | 0.002087   119.83 |
  18 | 0.002061   118.32 |
  19 | 0.002079   119.35 |
  20 | 0.002052   117.80 |
  21 | 0.002042   117.25 |
  22 | 0.002018   115.88 |
  23 | 0.001995   114.53 |
  24 | 0.001976   113.43 |
  25 | 0.001986   114.02 |
  26 | 0.001973   113.27 |
  27 | 0.001972   113.21 |
  28 | 0.001978   113.57 |
  29 | 0.001994   114.47 |
  30 |  0.00199   114.24 |
  31 | 0.001989   114.18 |
  32 | 0.001988   114.15 |
  33 | 0.001989   114.21 |
  34 | 0.001984   113.89 |
  35 | 0.001984   113.92 |
  36 | 0.001982   113.81 |
  37 | 0.001971   113.17 |
  38 | 0.001971   113.16 |
  39 | 0.001967   112.92 |
  40 | 0.001967   112.94 |
  41 | 0.001965   112.79 |
  42 | 0.001959   112.46 |
  43 | 0.001952   112.08 |
  44 | 0.001948   111.86 |
  45 | 0.001944   111.60 |
  46 | 0.001938   111.24 |
  47 |  0.00193   110.79 |
  48 | 0.001926   110.57 |
  49 | 0.001927   110.64 |
  50 | 0.001921   110.29 |
  51 | 0.001928   110.70 |
  52 | 0.001911   109.72 |
  53 |  0.00191   109.68 |
  54 | 0.001909   109.59 |
  55 | 0.001909   109.59 |
  56 | 0.001906   109.46 |
  57 | 0.001901   109.17 |
  58 | 0.001907   109.50 |
  59 | 0.001913   109.83 |
  60 | 0.001917   110.09 |
  61 | 0.001912   109.75 |
  62 | 0.001909   109.61 |
  63 | 0.001906   109.45 |
  64 | 0.001903   109.26 |
  65 | 0.001902   109.22 |
  66 |   0.0019   109.08 |
  67 | 0.001898   108.96 |
  68 | 0.001896   108.84 |
  69 | 0.001894   108.72 |
  70 | 0.001893   108.68 |
  71 | 0.001872   107.48 |
  72 | 0.001869   107.32 |
  73 | 0.001866   107.14 |
  74 | 0.001868   107.27 |
  75 |  0.00187   107.35 |
  76 | 0.001876   107.72 |
  77 | 0.001876   107.73 |
  78 | 0.001873   107.54 |
  79 | 0.001878   107.85 |
  80 |  0.00188   107.91 |
  81 |  0.00188   107.94 |
  82 | 0.001879   107.86 |
  83 |  0.00188   107.93 |
  84 | 0.001878   107.82 |
  85 | 0.001878   107.80 |
  86 | 0.001873   107.55 |
  87 | 0.001872   107.50 |
  88 |  0.00187   107.36 |
  89 | 0.001868   107.23 |
  90 | 0.001865   107.09 |
  91 | 0.001864   107.02 |
  92 | 0.001864   107.02 |
  93 | 0.001865   107.05 |
  94 | 0.001864   107.04 |
  95 | 0.001862   106.90 |
  96 | 0.001859   106.70 |
  97 |  0.00186   106.76 |
  98 | 0.001864   107.03 |
  99 | 0.001866   107.12 |
 100 | 0.001871   107.40 |
[1] "Random Forest variable coefficients"
                      %IncMSE IncNodePurity
graph5           1.505558e-04  3.922625e-02
graph6           2.164384e-04  3.675491e-02
graph7           8.075228e-04  3.973981e-02
graph8           3.281167e-04  1.232618e-02
graph9           1.190859e-03  2.345563e-03
graph10          9.233747e-05  9.823788e-02
graph11          1.758499e-05  2.749164e-02
graph12          4.742146e-05  9.666667e-03
graph13          1.940443e-03  3.113248e-02
graph14          6.600632e-05  2.885141e-02
graph15          1.380655e-04  2.336657e-02
graph16          1.127194e-03  2.061773e-02
graph17          8.976661e-05  1.298103e-04
graph18          1.206273e-06  1.932432e-03
graph19          4.133328e-05  1.833333e-02
graph20          2.086519e-03  6.236252e-02
graph21          2.936240e-04  2.023668e-02
graph22          2.131935e-03  1.214238e-01
graph23          1.584762e-03  1.406602e-02
graph24          1.502633e-03  6.738480e-02
graph25          6.783227e-04  7.766873e-02
graph26          3.956887e-05  5.345727e-02
graph27          0.000000e+00  2.818587e-19
graph28          6.152982e-05  1.056954e-01
graph29          2.638180e-04  6.789226e-02
orbit0           1.281351e-04  1.301068e-02
orbit1           0.000000e+00  4.299539e-20
orbit2           0.000000e+00  5.044928e-20
orbit3          -5.896226e-06  1.428571e-02
orbit4           7.023479e-04  1.019477e-01
orbit5           6.262932e-05  4.761550e-02
orbit6           0.000000e+00  7.636849e-20
orbit7           3.612306e-05  3.646002e-02
orbit8           1.243285e-03  5.244280e-02
orbit9           1.964813e-05  4.423043e-02
orbit10          1.726192e-04  3.025780e-02
orbit11          4.485646e-06  3.888889e-03
orbit12          3.580304e-04  3.904940e-02
orbit13          0.000000e+00  5.763212e-20
orbit14          3.599280e-05  9.930576e-03
orbit15          2.332256e-04  5.474480e-02
orbit16          3.099605e-03  4.714410e-02
orbit17          0.000000e+00  8.571429e-03
orbit18          1.491476e-03  3.317534e-01
orbit19          0.000000e+00  5.180454e-20
orbit20          1.023104e-04  3.300625e-02
orbit21          3.478007e-04  4.064038e-02
orbit22          0.000000e+00  7.447114e-20
orbit23          4.449197e-05  4.835751e-02
orbit24          8.885378e-05  5.521657e-02
orbit25          1.016142e-04  4.043276e-02
orbit26          1.825379e-04  1.876037e-02
orbit27          4.454237e-03  1.558273e-01
orbit28          1.711240e-04  1.181661e-01
orbit29          1.511985e-04  3.596519e-04
orbit30          3.074607e-04  4.574540e-02
orbit31          1.759890e-04  3.402056e-02
orbit32          1.772457e-05  4.952672e-02
orbit33          3.732869e-04  5.186437e-02
orbit34          4.918888e-04  2.422345e-04
orbit35          3.538465e-05  2.547619e-02
orbit36          1.607614e-03  1.493637e-01
orbit37          3.743316e-04  9.904718e-03
orbit38          5.805668e-04  1.067632e-01
orbit39          2.016530e-04  2.780468e-02
orbit40          1.616393e-04  4.258551e-02
orbit41          2.951594e-06  4.000000e-03
orbit42          4.715244e-05  2.819444e-02
orbit43          1.048451e-03  3.370422e-02
orbit44          1.315614e-05  2.988856e-04
orbit45          4.323052e-04  2.876555e-02
orbit46          2.121487e-04  2.840910e-02
orbit47          4.518505e-04  1.800857e-01
orbit48          0.000000e+00  1.816667e-02
orbit49          5.995722e-06  5.350933e-02
orbit50          5.313522e-05  3.081818e-02
orbit51          8.342026e-04  8.728180e-02
orbit52          7.663149e-04  1.089782e-01
orbit53          5.408298e-05  2.416667e-02
orbit54          1.161108e-03  5.447655e-02
orbit55          0.000000e+00  1.733368e-19
orbit56          1.120045e-03  8.865961e-02
orbit57          1.166230e-04  3.007401e-02
orbit58          2.263224e-04  3.835714e-02
orbit59          1.573211e-03  6.536309e-02
orbit60          0.000000e+00  3.750662e-20
orbit61          5.934718e-06  9.230769e-03
orbit62          2.005189e-03  4.701963e-02
orbit63          5.927682e-06  1.666667e-02
orbit64         -6.031363e-06  4.705169e-02
orbit65          1.281989e-03  7.983829e-02
orbit66          1.722206e-04  8.645214e-02
orbit67          1.086605e-04  3.993427e-02
orbit68          1.135914e-04  1.807143e-02
orbit69          4.204204e-05  2.653846e-02
orbit70          3.387831e-04  7.201015e-02
orbit71          4.070327e-04  3.275071e-03
orbit72          2.970974e-04  8.499231e-02
AP               0.000000e+00  7.521653e-21
bet              4.652376e-06  4.232464e-02
ecc              0.000000e+00  8.775261e-21
eccrad           0.000000e+00  8.436448e-21
close            7.262820e-05  2.996288e-02
constraint       3.040415e-04  1.514618e-01
coreness         5.891201e-04  3.387847e-02
knn              5.892752e-06  1.797980e-02
hubscore         0.000000e+00  5.986829e-20
pagerank         1.177875e-04  6.657981e-02
trans            2.384439e-04  1.987558e-01
evcent           9.212121e-04  2.987654e-02
first            3.926760e-04  9.666405e-02
upto_second      3.523739e-05  2.991844e-02
upto_third       9.717868e-04  2.125953e-02
upto_fourth     -1.769912e-05  9.444444e-03
upto_fifth       1.864801e-04  3.386592e-02
upto_sixth       1.976862e-03  4.053168e-02
second           0.000000e+00  5.109303e-20
third            7.886611e-04  9.057541e-02
fourth           5.868545e-06  3.314286e-02
fifth            2.588616e-04  5.687533e-02
sixth            2.181086e-03  1.198953e-01
ratio1           0.000000e+00  5.149960e-19
ratio2           1.769912e-05  1.714286e-02
ratio3           1.693787e-03  3.063708e-02
ratio4           2.794686e-04  4.715691e-02
ratio5           7.224921e-04  3.496062e-01
ratio6           2.448881e-03  1.935874e-01
selfinter        0.000000e+00  1.500000e-02
walktrap_vertex  1.548185e-04  1.286396e-01
bigcom1          0.000000e+00  1.053709e-20
bigcom2          0.000000e+00  1.084202e-21
bigcom3          0.000000e+00  1.179070e-20
bigcom4          0.000000e+00  6.674620e-21
bigcom6          0.000000e+00  3.686287e-20
bigcom8          0.000000e+00  9.690057e-21
bigcom9          0.000000e+00  1.998998e-20
bigcom11         0.000000e+00  4.336809e-21
bigcom13         0.000000e+00  3.388132e-21
bigcom15         0.000000e+00  7.521653e-21
bigcom16         0.000000e+00  3.252607e-21
bigcom21         0.000000e+00  1.639856e-20
bigcom22         0.000000e+00  1.084202e-21
bigcom24         0.000000e+00  3.503328e-20
bigcom26         0.000000e+00  1.090978e-20
bigcom28         0.000000e+00  5.556536e-21
bigcom30         0.000000e+00  2.100642e-21
bigcom31         0.000000e+00  4.336809e-21
bigcom32         0.000000e+00  6.640738e-21
bigcom33         0.000000e+00  1.355253e-22
bigcom34         0.000000e+00  3.469447e-20
bigcom36         0.000000e+00  6.572976e-21
bigcom37         0.000000e+00  0.000000e+00
bigcom38         0.000000e+00  8.131516e-22
bigcom39         0.000000e+00  9.486769e-22
bigcom40         1.973755e-04  2.298685e-02
bigcom43         0.000000e+00  6.505213e-21
bigcom44         0.000000e+00  4.065758e-22
bigcom46         0.000000e+00  2.710505e-22
bigcom47         0.000000e+00  3.388132e-22
bigcom49         0.000000e+00  1.301043e-20
bigcom50         0.000000e+00  5.421011e-22
bigcom51         0.000000e+00  0.000000e+00
bigcom52         0.000000e+00  4.336809e-21
bigcom54         0.000000e+00  1.734723e-20
bigcom56         0.000000e+00  3.103529e-20
bigcom62         0.000000e+00  6.505213e-21
bigcom66         0.000000e+00  0.000000e+00
bigcom68         0.000000e+00  2.100642e-20
bigcom69         0.000000e+00  0.000000e+00
bigcom71         0.000000e+00  0.000000e+00
bigcom72         0.000000e+00  0.000000e+00
bigcom73         0.000000e+00  9.486769e-22
bigcom74         0.000000e+00  3.388132e-22
bigcom75         0.000000e+00  1.734723e-20
bigcom76         0.000000e+00  0.000000e+00
bigcom77         0.000000e+00  8.944668e-21
bigcom79         0.000000e+00  0.000000e+00
bigcom80         0.000000e+00  2.371692e-21
bigcom82         0.000000e+00  0.000000e+00
bigcom83         0.000000e+00  0.000000e+00
bigcom84         0.000000e+00  4.065758e-22
bigcom85         0.000000e+00  0.000000e+00
bigcom87         0.000000e+00  2.168404e-21
bigcom89         0.000000e+00  1.734723e-20
bigcom91         0.000000e+00  0.000000e+00
bigcom92         0.000000e+00  5.421011e-22
bigcom93         0.000000e+00  1.734723e-20
bigcom96         0.000000e+00  0.000000e+00
bigcom97         0.000000e+00  3.476223e-20
bigcom98         0.000000e+00  1.734723e-20
bigcom99         0.000000e+00  0.000000e+00
bigcom101        0.000000e+00  2.710505e-22
bigcom104        0.000000e+00  0.000000e+00
bigcom106        0.000000e+00  2.168404e-21
bigcom109        0.000000e+00  1.734723e-20
bigcom113        0.000000e+00  0.000000e+00
bigcom116        0.000000e+00  6.776264e-22
bigcom120        0.000000e+00  1.897354e-20
bigcom123        0.000000e+00  1.734723e-20
bigcom126        0.000000e+00  0.000000e+00
bigcom127        0.000000e+00  6.640738e-21
bigcom137        0.000000e+00  6.505213e-21
bigcom139        0.000000e+00  2.385245e-20
bigcom140        0.000000e+00  0.000000e+00
bigcom143        0.000000e+00  1.734723e-20
bigcom145        0.000000e+00  2.405574e-20
bigcom146        0.000000e+00  0.000000e+00
bigcom147        0.000000e+00  3.930233e-21
bigcom149        0.000000e+00  4.472334e-21
bigcom153        0.000000e+00  0.000000e+00
bigcom154        0.000000e+00  0.000000e+00
bigcom156        0.000000e+00  6.640738e-21
bigcom157        0.000000e+00  1.287490e-21
bigcom158        0.000000e+00  1.734723e-20
bigcom160        0.000000e+00  0.000000e+00
bigcom161        0.000000e+00  0.000000e+00
bigcom162        0.000000e+00  0.000000e+00
bigcom164        0.000000e+00  4.404571e-21
bigcom166        0.000000e+00  4.404571e-21
bigcom167        0.000000e+00  8.809143e-21
bigcom171        0.000000e+00  8.673617e-21
bigcom173        0.000000e+00  0.000000e+00
bigcom175        0.000000e+00  0.000000e+00
bigcom176        0.000000e+00  3.903128e-20
bigcom177        0.000000e+00  1.734723e-20
bigcom178        0.000000e+00  0.000000e+00
bigcom180        0.000000e+00  0.000000e+00
bigcom181        0.000000e+00  4.743385e-21
bigcom184        0.000000e+00  0.000000e+00
bigcom186        0.000000e+00  0.000000e+00
bigcom187        0.000000e+00  0.000000e+00
bigcom189        0.000000e+00  1.843144e-20
bigcom194        0.000000e+00  6.776264e-21
bigcom195        0.000000e+00  0.000000e+00
bigcom196        0.000000e+00  2.168404e-21
bigcom204        0.000000e+00  0.000000e+00
bigcom205        0.000000e+00  0.000000e+00
bigcom212        0.000000e+00  8.673617e-21
bigcom214        0.000000e+00  0.000000e+00
bigcom222        0.000000e+00  0.000000e+00
bigcom223        0.000000e+00  4.065758e-22
bigcom226        0.000000e+00  0.000000e+00
bigcom227        0.000000e+00  2.602085e-20
bigcom229        0.000000e+00  3.469447e-20
bigcom233        0.000000e+00  0.000000e+00
bigcom236        0.000000e+00  0.000000e+00
bigcom237        0.000000e+00  4.336809e-21
bigcom246        0.000000e+00  6.640738e-21
bigcom248        0.000000e+00  9.080193e-21
bigcom249        0.000000e+00  1.301043e-20
bigcom250        0.000000e+00  1.734723e-20
bigcom254        0.000000e+00  4.336809e-21
bigcom266        0.000000e+00  0.000000e+00
bigcom269        0.000000e+00  0.000000e+00
bigcom272        0.000000e+00  0.000000e+00
bigcom274        0.000000e+00  2.032879e-22
bigcom281        0.000000e+00  0.000000e+00
bigcom291        0.000000e+00  1.951564e-20
bigcom292        0.000000e+00  6.776264e-22
bigcom295        0.000000e+00  0.000000e+00
bigcom299        0.000000e+00  0.000000e+00
bigcom301        0.000000e+00  1.084202e-21
bigcom306        0.000000e+00  1.734723e-20
bigcom309        0.000000e+00  9.012431e-21
bigcom314        0.000000e+00  0.000000e+00
bigcom321        0.000000e+00  1.734723e-20
bigcom341        0.000000e+00  4.065758e-22
bigcom350        0.000000e+00  6.505213e-21
bigcom353        0.000000e+00  0.000000e+00
bigcom359        0.000000e+00  1.734723e-20
bigcom363        0.000000e+00  0.000000e+00
bigcom365        0.000000e+00  6.776264e-23
bigcom385        0.000000e+00  3.469447e-20
bigcom386        0.000000e+00  0.000000e+00
bigcom408        0.000000e+00  6.572976e-21
bigcom412        0.000000e+00  1.355253e-21
bigcom480        0.000000e+00  1.951564e-20
spin_vertex      3.191427e-05  6.998187e-02
membership_s1    0.000000e+00  6.471332e-21
membership_s3    0.000000e+00  2.710505e-22
membership_s4    3.538672e-05  4.501896e-03
membership_s5    0.000000e+00  6.200281e-21
membership_s6    0.000000e+00  8.470329e-21
membership_s7    0.000000e+00  7.420009e-21
membership_s8    0.000000e+00  0.000000e+00
membership_s9    0.000000e+00  0.000000e+00
membership_s11   0.000000e+00  1.741500e-20
membership_s12   0.000000e+00  1.355253e-22
membership_s14   0.000000e+00  6.776264e-23
membership_s15   0.000000e+00  3.862470e-21
membership_s16   0.000000e+00  1.084202e-21
membership_s17   0.000000e+00  1.084202e-21
membership_s18   3.084461e-04  2.878382e-02
membership_s20   0.000000e+00  0.000000e+00
membership_s21   0.000000e+00  9.351244e-21
membership_s22   0.000000e+00  1.355253e-21
membership_s24   0.000000e+00  1.355253e-22
membership_s25   0.000000e+00  4.065758e-22
membership_s26   0.000000e+00  0.000000e+00
membership_s27   0.000000e+00  7.148958e-21
membership_s28   0.000000e+00  0.000000e+00
membership_s30   1.977952e-04  3.128593e-03
membership_s31   0.000000e+00  5.793705e-21
membership_s32   0.000000e+00  6.708501e-21
membership_s33   0.000000e+00  1.355253e-22
membership_s36   2.997602e-05  7.160393e-04
membership_s37   0.000000e+00  2.303930e-21
V1               2.982190e-05  2.378571e-02
V2               9.935231e-05  1.374353e-01
pdi              0.000000e+00  3.879411e-20
adhesion         1.470018e-03  6.550498e-02
cohesion         5.347861e-04  1.390119e-01
inner            5.820229e-04  6.629690e-02
outer            6.576221e-05  8.783379e-02
ioratio          1.169587e-03  5.755449e-02
comsize          6.180476e-04  3.246738e-01
[1] "Dataset: med_CT Model GLM, run: 6 of 10 2015-06-18 12:06:28"
[1] "glmnet variable coefficients"
                     [,1]          [,2]
(Intercept)     -6.349357  7.152713e+03
graph0           0.000000 -5.909310e-02
graph1           0.000000  0.000000e+00
graph2           0.000000 -9.417385e-03
graph3           0.000000  1.103913e-05
graph4           0.000000 -3.215442e-07
graph5           0.000000 -3.023640e-03
graph6           0.000000  0.000000e+00
graph7           0.000000  1.379694e-05
graph8           0.000000  5.441969e-04
graph9           0.000000  1.928022e-07
graph10          0.000000 -7.031760e-10
graph11          0.000000 -7.967418e-10
graph12          0.000000  0.000000e+00
graph13          0.000000  1.172324e-07
graph14          0.000000 -1.018945e-07
graph15          0.000000 -2.710623e-05
graph16          0.000000  0.000000e+00
graph17          0.000000  3.997317e-07
graph18          0.000000 -5.394134e-05
graph19          0.000000  0.000000e+00
graph20          0.000000 -8.618229e-05
graph21          0.000000  2.832873e-05
graph22          0.000000  4.912764e-05
graph23          0.000000  0.000000e+00
graph24          0.000000  0.000000e+00
graph25          0.000000  0.000000e+00
graph26          0.000000  0.000000e+00
graph27          0.000000 -1.843078e-03
graph28          0.000000  3.362780e-03
graph29          0.000000  4.403177e-03
orbit0           0.000000 -5.925585e-02
orbit1           0.000000  0.000000e+00
orbit2           0.000000 -8.204674e-03
orbit3           0.000000 -8.966333e-03
orbit4           0.000000  3.050236e-05
orbit5           0.000000  0.000000e+00
orbit6           0.000000 -3.165405e-07
orbit7           0.000000 -6.222302e-04
orbit8           0.000000 -2.981321e-03
orbit9           0.000000 -1.107504e-04
orbit10          0.000000  0.000000e+00
orbit11          0.000000  0.000000e+00
orbit12          0.000000  9.137921e-04
orbit13          0.000000 -7.014791e-03
orbit14          0.000000  7.192480e-04
orbit15          0.000000  2.555768e-07
orbit16          0.000000  1.004740e-06
orbit17          0.000000  6.718009e-07
orbit18          0.000000  4.188887e-08
orbit19          0.000000  0.000000e+00
orbit20          0.000000  0.000000e+00
orbit21          0.000000  4.335922e-06
orbit22          0.000000 -7.834880e-10
orbit23          0.000000 -2.167847e-04
orbit24          0.000000  1.678763e-08
orbit25          0.000000 -2.221326e-06
orbit26          0.000000  2.633723e-05
orbit27          0.000000  5.283405e-06
orbit28          0.000000  1.570530e-05
orbit29          0.000000  3.918198e-07
orbit30          0.000000  0.000000e+00
orbit31          0.000000 -2.500010e-08
orbit32          0.000000 -2.835772e-07
orbit33          0.000000  7.937010e-04
orbit34          0.000000 -2.293848e-05
orbit35          0.000000 -1.511466e-05
orbit36          0.000000  0.000000e+00
orbit37          0.000000  2.357271e-06
orbit38          0.000000  0.000000e+00
orbit39          0.000000  0.000000e+00
orbit40          0.000000  3.869062e-06
orbit41          0.000000 -2.907386e-06
orbit42          0.000000  3.568211e-04
orbit43          0.000000 -5.589109e-05
orbit44          0.000000 -1.661717e-02
orbit45          0.000000 -2.826586e-05
orbit46          0.000000 -6.025697e-05
orbit47          0.000000  2.372824e-05
orbit48          0.000000  7.244844e-05
orbit49          0.000000 -8.453017e-05
orbit50          0.000000 -1.371704e-03
orbit51          0.000000  1.568349e-05
orbit52          0.000000  1.064873e-04
orbit53          0.000000  1.089794e-03
orbit54          0.000000  6.057069e-05
orbit55          0.000000 -5.527301e-03
orbit56          0.000000 -3.286797e-04
orbit57          0.000000  0.000000e+00
orbit58          0.000000 -8.381008e-03
orbit59          0.000000  2.511122e-06
orbit60          0.000000  0.000000e+00
orbit61          0.000000  6.123275e-03
orbit62          0.000000 -3.393569e-04
orbit63          0.000000 -1.339817e-03
orbit64          0.000000  1.243793e-03
orbit65          0.000000 -4.374697e-04
orbit66          0.000000  0.000000e+00
orbit67          0.000000  0.000000e+00
orbit68          0.000000 -9.286461e-04
orbit69          0.000000 -1.265920e-01
orbit70          0.000000  2.181852e-03
orbit71          0.000000  1.324105e-02
orbit72          0.000000  4.839592e-03
AP               0.000000 -3.072803e-01
bet              0.000000 -3.580659e-05
ecc              0.000000 -6.473316e-01
eccrad           0.000000 -3.877938e+00
close            0.000000  0.000000e+00
constraint       0.000000 -3.990143e+01
coreness         0.000000 -1.554410e-01
knn              0.000000 -1.654314e-03
hubscore         0.000000  0.000000e+00
pagerank         0.000000  0.000000e+00
trans            0.000000  6.391060e+00
evcent           0.000000  0.000000e+00
first            0.000000 -5.508239e-02
upto_second      0.000000  0.000000e+00
upto_third       0.000000  6.666849e-05
upto_fourth      0.000000  6.367870e-06
upto_fifth       0.000000  0.000000e+00
upto_sixth       0.000000 -5.385488e-01
second           0.000000  0.000000e+00
third            0.000000  5.458450e-04
fourth           0.000000 -5.025104e-05
fifth            0.000000 -3.178602e-04
sixth            0.000000  0.000000e+00
ratio1           0.000000 -2.988217e-03
ratio2           0.000000 -1.393184e-01
ratio3           0.000000 -8.006917e-02
ratio4           0.000000 -6.537184e+00
ratio5           0.000000  5.438670e-01
ratio6           0.000000  0.000000e+00
selfinter        0.000000  2.973476e-01
walktrap_vertex  0.000000  3.158025e+00
bigcom1          0.000000  2.230604e+00
bigcom2          0.000000  0.000000e+00
bigcom3          0.000000 -3.887708e-02
bigcom4          0.000000 -1.885329e-02
bigcom6          0.000000  0.000000e+00
bigcom8          0.000000  0.000000e+00
bigcom9          0.000000 -4.950071e-02
bigcom11         0.000000  0.000000e+00
bigcom13         0.000000  0.000000e+00
bigcom15         0.000000  0.000000e+00
bigcom16         0.000000  0.000000e+00
bigcom21         0.000000  0.000000e+00
bigcom22         0.000000  0.000000e+00
bigcom24         0.000000  0.000000e+00
bigcom26         0.000000 -5.525937e-03
bigcom28         0.000000 -6.845453e-02
bigcom30         0.000000  0.000000e+00
bigcom31         0.000000  0.000000e+00
bigcom32         0.000000  0.000000e+00
bigcom33         0.000000  0.000000e+00
bigcom34         0.000000  0.000000e+00
bigcom36         0.000000  0.000000e+00
bigcom37         0.000000  0.000000e+00
bigcom38         0.000000  0.000000e+00
bigcom39         0.000000  0.000000e+00
bigcom40         0.000000  4.363779e+00
bigcom43         0.000000  0.000000e+00
bigcom44         0.000000 -3.980047e+00
bigcom46         0.000000  0.000000e+00
bigcom47         0.000000  0.000000e+00
bigcom49         0.000000  0.000000e+00
bigcom50         0.000000  0.000000e+00
bigcom51         0.000000  0.000000e+00
bigcom52         0.000000  0.000000e+00
bigcom54         0.000000  0.000000e+00
bigcom56         0.000000  0.000000e+00
bigcom62         0.000000  0.000000e+00
bigcom66         0.000000  0.000000e+00
bigcom68         0.000000  0.000000e+00
bigcom69         0.000000  0.000000e+00
bigcom71         0.000000  0.000000e+00
bigcom72         0.000000  0.000000e+00
bigcom73         0.000000  0.000000e+00
bigcom74         0.000000  0.000000e+00
bigcom75         0.000000  0.000000e+00
bigcom76         0.000000  0.000000e+00
bigcom77         0.000000  0.000000e+00
bigcom79         0.000000  0.000000e+00
bigcom80         0.000000  0.000000e+00
bigcom82         0.000000  0.000000e+00
bigcom83         0.000000  0.000000e+00
bigcom84         0.000000  0.000000e+00
bigcom85         0.000000  0.000000e+00
bigcom87         0.000000  0.000000e+00
bigcom89         0.000000  0.000000e+00
bigcom91         0.000000  0.000000e+00
bigcom92         0.000000  0.000000e+00
bigcom93         0.000000  0.000000e+00
bigcom96         0.000000  0.000000e+00
bigcom97         0.000000  0.000000e+00
bigcom98         0.000000  0.000000e+00
bigcom99         0.000000  0.000000e+00
bigcom101        0.000000  0.000000e+00
bigcom104        0.000000  0.000000e+00
bigcom106        0.000000  0.000000e+00
bigcom109        0.000000  0.000000e+00
bigcom113        0.000000  0.000000e+00
bigcom116        0.000000  0.000000e+00
bigcom120        0.000000  0.000000e+00
bigcom123        0.000000  0.000000e+00
bigcom126        0.000000  0.000000e+00
bigcom127        0.000000  0.000000e+00
bigcom137        0.000000  0.000000e+00
bigcom139        0.000000  0.000000e+00
bigcom140        0.000000  0.000000e+00
bigcom143        0.000000  0.000000e+00
bigcom145        0.000000  0.000000e+00
bigcom146        0.000000  0.000000e+00
bigcom147        0.000000  0.000000e+00
bigcom149        0.000000  0.000000e+00
bigcom153        0.000000  0.000000e+00
bigcom154        0.000000  0.000000e+00
bigcom156        0.000000  0.000000e+00
bigcom157        0.000000  0.000000e+00
bigcom158        0.000000  0.000000e+00
bigcom160        0.000000  0.000000e+00
bigcom161        0.000000  0.000000e+00
bigcom162        0.000000  0.000000e+00
bigcom164        0.000000  0.000000e+00
bigcom166        0.000000  0.000000e+00
bigcom167        0.000000  0.000000e+00
bigcom171        0.000000  0.000000e+00
bigcom173        0.000000  0.000000e+00
bigcom175        0.000000  0.000000e+00
bigcom176        0.000000  0.000000e+00
bigcom177        0.000000  0.000000e+00
bigcom178        0.000000  0.000000e+00
bigcom180        0.000000  0.000000e+00
bigcom181        0.000000  0.000000e+00
bigcom184        0.000000  0.000000e+00
bigcom186        0.000000  0.000000e+00
bigcom187        0.000000  0.000000e+00
bigcom189        0.000000  0.000000e+00
bigcom194        0.000000  0.000000e+00
bigcom195        0.000000  0.000000e+00
bigcom196        0.000000  0.000000e+00
bigcom204        0.000000  0.000000e+00
bigcom205        0.000000  0.000000e+00
bigcom212        0.000000  0.000000e+00
bigcom214        0.000000  0.000000e+00
bigcom222        0.000000  0.000000e+00
bigcom223        0.000000  0.000000e+00
bigcom226        0.000000  0.000000e+00
bigcom227        0.000000  0.000000e+00
bigcom229        0.000000  0.000000e+00
bigcom233        0.000000  0.000000e+00
bigcom236        0.000000  0.000000e+00
bigcom237        0.000000  0.000000e+00
bigcom246        0.000000  0.000000e+00
bigcom248        0.000000  0.000000e+00
bigcom249        0.000000  0.000000e+00
bigcom250        0.000000  0.000000e+00
bigcom254        0.000000  0.000000e+00
bigcom266        0.000000  0.000000e+00
bigcom269        0.000000  0.000000e+00
bigcom272        0.000000  0.000000e+00
bigcom274        0.000000 -2.279499e+00
bigcom281        0.000000  0.000000e+00
bigcom291        0.000000  0.000000e+00
bigcom292        0.000000  0.000000e+00
bigcom295        0.000000  0.000000e+00
bigcom299        0.000000  0.000000e+00
bigcom301        0.000000  0.000000e+00
bigcom306        0.000000  0.000000e+00
bigcom309        0.000000  0.000000e+00
bigcom314        0.000000  0.000000e+00
bigcom321        0.000000  0.000000e+00
bigcom341        0.000000  0.000000e+00
bigcom350        0.000000  0.000000e+00
bigcom353        0.000000  0.000000e+00
bigcom359        0.000000  0.000000e+00
bigcom363        0.000000  0.000000e+00
bigcom365        0.000000  0.000000e+00
bigcom385        0.000000  0.000000e+00
bigcom386        0.000000  0.000000e+00
bigcom408        0.000000  0.000000e+00
bigcom412        0.000000  0.000000e+00
bigcom480        0.000000  0.000000e+00
spin_vertex      0.000000 -1.198597e+00
membership_s1    0.000000 -1.892046e-01
membership_s3    0.000000 -2.768560e+00
membership_s4    0.000000  1.138101e-02
membership_s5    0.000000  6.182934e-01
membership_s6    0.000000 -3.782034e-01
membership_s7    0.000000 -1.890467e+00
membership_s8    0.000000  0.000000e+00
membership_s9    0.000000  0.000000e+00
membership_s11   0.000000  0.000000e+00
membership_s12   0.000000  0.000000e+00
membership_s14   0.000000  0.000000e+00
membership_s15   0.000000 -6.493867e-03
membership_s16   0.000000  0.000000e+00
membership_s17   0.000000  0.000000e+00
membership_s18   0.000000  6.742927e+00
membership_s20   0.000000  0.000000e+00
membership_s21   0.000000 -5.794799e-02
membership_s22   0.000000  0.000000e+00
membership_s24   0.000000  0.000000e+00
membership_s25   0.000000 -5.157830e-01
membership_s26   0.000000  0.000000e+00
membership_s27   0.000000 -8.404010e-01
membership_s28   0.000000  0.000000e+00
membership_s30   0.000000  2.300965e+00
membership_s31   0.000000 -2.041396e-02
membership_s32   0.000000  0.000000e+00
membership_s33   0.000000  0.000000e+00
membership_s36   0.000000  4.225547e-01
membership_s37   0.000000  0.000000e+00
V1               0.000000  0.000000e+00
V2               0.000000 -3.369072e+00
pdi              0.000000  0.000000e+00
adhesion         0.000000  7.703165e-04
cohesion         0.000000 -1.508198e-03
inner            0.000000  2.931797e-04
outer            0.000000  1.599898e-03
ioratio          0.000000  0.000000e+00
comsize          0.000000  6.421660e-03
[1] "Dataset: med_CT Model GBM, run: 7 of 10 2015-06-18 12:07:04"
Iter   TrainDeviance   ValidDeviance   StepSize   Improve
     1        0.0199            -nan     0.0100   -0.0000
     2        0.0187            -nan     0.0100   -0.0000
     3        0.0178            -nan     0.0100   -0.0000
     4        0.0175            -nan     0.0100   -0.0000
     5        0.0165            -nan     0.0100   -0.0000
     6        0.0160            -nan     0.0100   -0.0000
     7        0.0153            -nan     0.0100   -0.0000
     8        0.0148            -nan     0.0100   -0.0000
     9        0.0143            -nan     0.0100   -0.0000
    10        0.0139            -nan     0.0100   -0.0000
    20        0.0118            -nan     0.0100   -0.0000
    40        0.0097            -nan     0.0100   -0.0000
    60        0.0082            -nan     0.0100   -0.0000
    80        0.0074            -nan     0.0100   -0.0000
    98        0.0066            -nan     0.0100   -0.0000

[1] "GBM variable coefficients"
                            var      rel.inf
trans                     trans 1.551050e+01
ratio5                   ratio5 8.974198e+00
upto_sixth           upto_sixth 8.177308e+00
comsize                 comsize 7.511806e+00
ioratio                 ioratio 7.241413e+00
membership_s18   membership_s18 6.179152e+00
orbit18                 orbit18 5.945445e+00
walktrap_vertex walktrap_vertex 4.102298e+00
inner                     inner 3.362277e+00
cohesion               cohesion 2.794306e+00
adhesion               adhesion 2.441456e+00
pagerank               pagerank 1.774604e+00
graph22                 graph22 1.445032e+00
third                     third 1.347799e+00
graph27                 graph27 1.246460e+00
sixth                     sixth 1.206196e+00
orbit28                 orbit28 1.107297e+00
ratio1                   ratio1 1.099922e+00
outer                     outer 1.074179e+00
graph2                   graph2 9.635356e-01
V2                           V2 9.528765e-01
knn                         knn 9.333473e-01
graph20                 graph20 7.867744e-01
orbit2                   orbit2 6.719813e-01
bigcom40               bigcom40 6.668000e-01
spin_vertex         spin_vertex 6.636551e-01
graph21                 graph21 6.191924e-01
constraint           constraint 5.225574e-01
orbit15                 orbit15 4.999120e-01
selfinter             selfinter 4.945228e-01
orbit30                 orbit30 4.920145e-01
bet                         bet 4.834760e-01
ratio4                   ratio4 3.823788e-01
orbit59                 orbit59 3.715367e-01
orbit46                 orbit46 3.684181e-01
graph24                 graph24 3.407396e-01
orbit49                 orbit49 3.403285e-01
orbit10                 orbit10 3.398648e-01
orbit48                 orbit48 3.283617e-01
ratio6                   ratio6 2.952731e-01
graph26                 graph26 2.615683e-01
orbit57                 orbit57 2.570364e-01
orbit12                 orbit12 2.550183e-01
orbit33                 orbit33 2.476676e-01
graph5                   graph5 2.441344e-01
graph28                 graph28 2.436672e-01
orbit36                 orbit36 2.419887e-01
graph16                 graph16 2.415249e-01
orbit41                 orbit41 2.379601e-01
orbit53                 orbit53 2.370020e-01
graph23                 graph23 2.366750e-01
graph11                 graph11 2.326987e-01
graph1                   graph1 2.309345e-01
fourth                   fourth 2.307850e-01
orbit66                 orbit66 2.294298e-01
orbit26                 orbit26 2.289463e-01
orbit20                 orbit20 2.258909e-01
graph17                 graph17 2.241729e-01
orbit1                   orbit1 2.236946e-01
orbit27                 orbit27 2.197914e-01
orbit35                 orbit35 2.101395e-01
orbit67                 orbit67 2.038872e-01
orbit55                 orbit55 1.966046e-01
upto_fifth           upto_fifth 1.856531e-01
orbit25                 orbit25 1.723022e-01
graph29                 graph29 1.631337e-01
graph12                 graph12 9.313747e-03
membership_s4     membership_s4 7.485794e-03
orbit5                   orbit5 7.462150e-03
graph13                 graph13 5.376507e-03
graph25                 graph25 5.136514e-03
orbit45                 orbit45 3.827605e-03
hubscore               hubscore 2.390039e-03
orbit60                 orbit60 2.035141e-03
orbit62                 orbit62 1.910974e-03
orbit29                 orbit29 1.530052e-03
orbit50                 orbit50 1.444066e-03
orbit44                 orbit44 1.273189e-03
orbit64                 orbit64 1.157292e-03
graph19                 graph19 1.125149e-03
orbit47                 orbit47 1.091598e-03
orbit39                 orbit39 7.489340e-04
graph18                 graph18 6.453749e-04
orbit38                 orbit38 6.361078e-04
orbit21                 orbit21 4.083868e-04
orbit69                 orbit69 3.566811e-04
orbit16                 orbit16 3.504762e-04
orbit13                 orbit13 3.482801e-04
orbit51                 orbit51 2.886199e-04
orbit70                 orbit70 2.831795e-04
orbit37                 orbit37 2.794400e-04
orbit58                 orbit58 2.648872e-04
graph6                   graph6 2.611796e-04
graph3                   graph3 1.780585e-04
orbit65                 orbit65 1.115796e-04
orbit23                 orbit23 9.747196e-05
graph7                   graph7 9.060537e-05
orbit40                 orbit40 8.401316e-05
fifth                     fifth 7.315392e-05
orbit68                 orbit68 7.198466e-05
orbit42                 orbit42 7.097867e-05
orbit63                 orbit63 6.936676e-05
orbit7                   orbit7 6.450153e-05
orbit24                 orbit24 6.151698e-05
close                     close 6.041366e-05
orbit52                 orbit52 2.046306e-05
graph10                 graph10 5.721993e-06
graph4                   graph4 9.290874e-07
graph0                   graph0 2.755542e-30
graph8                   graph8 0.000000e+00
graph9                   graph9 0.000000e+00
graph14                 graph14 0.000000e+00
graph15                 graph15 0.000000e+00
orbit0                   orbit0 0.000000e+00
orbit3                   orbit3 0.000000e+00
orbit4                   orbit4 0.000000e+00
orbit6                   orbit6 0.000000e+00
orbit8                   orbit8 0.000000e+00
orbit9                   orbit9 0.000000e+00
orbit11                 orbit11 0.000000e+00
orbit14                 orbit14 0.000000e+00
orbit17                 orbit17 0.000000e+00
orbit19                 orbit19 0.000000e+00
orbit22                 orbit22 0.000000e+00
orbit31                 orbit31 0.000000e+00
orbit32                 orbit32 0.000000e+00
orbit34                 orbit34 0.000000e+00
orbit43                 orbit43 0.000000e+00
orbit54                 orbit54 0.000000e+00
orbit56                 orbit56 0.000000e+00
orbit61                 orbit61 0.000000e+00
orbit71                 orbit71 0.000000e+00
orbit72                 orbit72 0.000000e+00
AP                           AP 0.000000e+00
ecc                         ecc 0.000000e+00
eccrad                   eccrad 0.000000e+00
coreness               coreness 0.000000e+00
evcent                   evcent 0.000000e+00
first                     first 0.000000e+00
upto_second         upto_second 0.000000e+00
upto_third           upto_third 0.000000e+00
upto_fourth         upto_fourth 0.000000e+00
second                   second 0.000000e+00
ratio2                   ratio2 0.000000e+00
ratio3                   ratio3 0.000000e+00
bigcom1                 bigcom1 0.000000e+00
bigcom2                 bigcom2 0.000000e+00
bigcom3                 bigcom3 0.000000e+00
bigcom4                 bigcom4 0.000000e+00
bigcom6                 bigcom6 0.000000e+00
bigcom8                 bigcom8 0.000000e+00
bigcom9                 bigcom9 0.000000e+00
bigcom11               bigcom11 0.000000e+00
bigcom13               bigcom13 0.000000e+00
bigcom15               bigcom15 0.000000e+00
bigcom16               bigcom16 0.000000e+00
bigcom21               bigcom21 0.000000e+00
bigcom22               bigcom22 0.000000e+00
bigcom24               bigcom24 0.000000e+00
bigcom26               bigcom26 0.000000e+00
bigcom28               bigcom28 0.000000e+00
bigcom30               bigcom30 0.000000e+00
bigcom31               bigcom31 0.000000e+00
bigcom32               bigcom32 0.000000e+00
bigcom33               bigcom33 0.000000e+00
bigcom34               bigcom34 0.000000e+00
bigcom36               bigcom36 0.000000e+00
bigcom37               bigcom37 0.000000e+00
bigcom38               bigcom38 0.000000e+00
bigcom39               bigcom39 0.000000e+00
bigcom43               bigcom43 0.000000e+00
bigcom44               bigcom44 0.000000e+00
bigcom46               bigcom46 0.000000e+00
bigcom47               bigcom47 0.000000e+00
bigcom49               bigcom49 0.000000e+00
bigcom50               bigcom50 0.000000e+00
bigcom51               bigcom51 0.000000e+00
bigcom52               bigcom52 0.000000e+00
bigcom54               bigcom54 0.000000e+00
bigcom56               bigcom56 0.000000e+00
bigcom62               bigcom62 0.000000e+00
bigcom66               bigcom66 0.000000e+00
bigcom68               bigcom68 0.000000e+00
bigcom69               bigcom69 0.000000e+00
bigcom71               bigcom71 0.000000e+00
bigcom72               bigcom72 0.000000e+00
bigcom73               bigcom73 0.000000e+00
bigcom74               bigcom74 0.000000e+00
bigcom75               bigcom75 0.000000e+00
bigcom76               bigcom76 0.000000e+00
bigcom77               bigcom77 0.000000e+00
bigcom79               bigcom79 0.000000e+00
bigcom80               bigcom80 0.000000e+00
bigcom82               bigcom82 0.000000e+00
bigcom83               bigcom83 0.000000e+00
bigcom84               bigcom84 0.000000e+00
bigcom85               bigcom85 0.000000e+00
bigcom87               bigcom87 0.000000e+00
bigcom89               bigcom89 0.000000e+00
bigcom91               bigcom91 0.000000e+00
bigcom92               bigcom92 0.000000e+00
bigcom93               bigcom93 0.000000e+00
bigcom96               bigcom96 0.000000e+00
bigcom97               bigcom97 0.000000e+00
bigcom98               bigcom98 0.000000e+00
bigcom99               bigcom99 0.000000e+00
bigcom101             bigcom101 0.000000e+00
bigcom104             bigcom104 0.000000e+00
bigcom106             bigcom106 0.000000e+00
bigcom109             bigcom109 0.000000e+00
bigcom113             bigcom113 0.000000e+00
bigcom116             bigcom116 0.000000e+00
bigcom120             bigcom120 0.000000e+00
bigcom123             bigcom123 0.000000e+00
bigcom126             bigcom126 0.000000e+00
bigcom127             bigcom127 0.000000e+00
bigcom137             bigcom137 0.000000e+00
bigcom139             bigcom139 0.000000e+00
bigcom140             bigcom140 0.000000e+00
bigcom143             bigcom143 0.000000e+00
bigcom145             bigcom145 0.000000e+00
bigcom146             bigcom146 0.000000e+00
bigcom147             bigcom147 0.000000e+00
bigcom149             bigcom149 0.000000e+00
bigcom153             bigcom153 0.000000e+00
bigcom154             bigcom154 0.000000e+00
bigcom156             bigcom156 0.000000e+00
bigcom157             bigcom157 0.000000e+00
bigcom158             bigcom158 0.000000e+00
bigcom160             bigcom160 0.000000e+00
bigcom161             bigcom161 0.000000e+00
bigcom162             bigcom162 0.000000e+00
bigcom164             bigcom164 0.000000e+00
bigcom166             bigcom166 0.000000e+00
bigcom167             bigcom167 0.000000e+00
bigcom171             bigcom171 0.000000e+00
bigcom173             bigcom173 0.000000e+00
bigcom175             bigcom175 0.000000e+00
bigcom176             bigcom176 0.000000e+00
bigcom177             bigcom177 0.000000e+00
bigcom178             bigcom178 0.000000e+00
bigcom180             bigcom180 0.000000e+00
bigcom181             bigcom181 0.000000e+00
bigcom184             bigcom184 0.000000e+00
bigcom186             bigcom186 0.000000e+00
bigcom187             bigcom187 0.000000e+00
bigcom189             bigcom189 0.000000e+00
bigcom194             bigcom194 0.000000e+00
bigcom195             bigcom195 0.000000e+00
bigcom196             bigcom196 0.000000e+00
bigcom204             bigcom204 0.000000e+00
bigcom205             bigcom205 0.000000e+00
bigcom212             bigcom212 0.000000e+00
bigcom214             bigcom214 0.000000e+00
bigcom222             bigcom222 0.000000e+00
bigcom223             bigcom223 0.000000e+00
bigcom226             bigcom226 0.000000e+00
bigcom227             bigcom227 0.000000e+00
bigcom229             bigcom229 0.000000e+00
bigcom233             bigcom233 0.000000e+00
bigcom236             bigcom236 0.000000e+00
bigcom237             bigcom237 0.000000e+00
bigcom246             bigcom246 0.000000e+00
bigcom248             bigcom248 0.000000e+00
bigcom249             bigcom249 0.000000e+00
bigcom250             bigcom250 0.000000e+00
bigcom254             bigcom254 0.000000e+00
bigcom266             bigcom266 0.000000e+00
bigcom269             bigcom269 0.000000e+00
bigcom272             bigcom272 0.000000e+00
bigcom274             bigcom274 0.000000e+00
bigcom281             bigcom281 0.000000e+00
bigcom291             bigcom291 0.000000e+00
bigcom292             bigcom292 0.000000e+00
bigcom295             bigcom295 0.000000e+00
bigcom299             bigcom299 0.000000e+00
bigcom301             bigcom301 0.000000e+00
bigcom306             bigcom306 0.000000e+00
bigcom309             bigcom309 0.000000e+00
bigcom314             bigcom314 0.000000e+00
bigcom321             bigcom321 0.000000e+00
bigcom341             bigcom341 0.000000e+00
bigcom350             bigcom350 0.000000e+00
bigcom353             bigcom353 0.000000e+00
bigcom359             bigcom359 0.000000e+00
bigcom363             bigcom363 0.000000e+00
bigcom365             bigcom365 0.000000e+00
bigcom385             bigcom385 0.000000e+00
bigcom386             bigcom386 0.000000e+00
bigcom408             bigcom408 0.000000e+00
bigcom412             bigcom412 0.000000e+00
bigcom480             bigcom480 0.000000e+00
membership_s1     membership_s1 0.000000e+00
membership_s3     membership_s3 0.000000e+00
membership_s5     membership_s5 0.000000e+00
membership_s6     membership_s6 0.000000e+00
membership_s7     membership_s7 0.000000e+00
membership_s8     membership_s8 0.000000e+00
membership_s9     membership_s9 0.000000e+00
membership_s11   membership_s11 0.000000e+00
membership_s12   membership_s12 0.000000e+00
membership_s14   membership_s14 0.000000e+00
membership_s15   membership_s15 0.000000e+00
membership_s16   membership_s16 0.000000e+00
membership_s17   membership_s17 0.000000e+00
membership_s20   membership_s20 0.000000e+00
membership_s21   membership_s21 0.000000e+00
membership_s22   membership_s22 0.000000e+00
membership_s24   membership_s24 0.000000e+00
membership_s25   membership_s25 0.000000e+00
membership_s26   membership_s26 0.000000e+00
membership_s27   membership_s27 0.000000e+00
membership_s28   membership_s28 0.000000e+00
membership_s30   membership_s30 0.000000e+00
membership_s31   membership_s31 0.000000e+00
membership_s32   membership_s32 0.000000e+00
membership_s33   membership_s33 0.000000e+00
membership_s36   membership_s36 0.000000e+00
membership_s37   membership_s37 0.000000e+00
V1                           V1 0.000000e+00
pdi                         pdi 0.000000e+00
[1] "Dataset: med_CT Model RF, run: 7 of 10 2015-06-18 12:07:40"
     |      Out-of-bag   |
Tree |      MSE  %Var(y) |
   1 | 0.004846   372.31 |
   2 | 0.003293   253.01 |
   3 | 0.002577   197.98 |
   4 | 0.002542   195.30 |
   5 | 0.002204   169.33 |
   6 | 0.001953   150.04 |
   7 | 0.001889   145.18 |
   8 | 0.001817   139.59 |
   9 | 0.001777   136.52 |
  10 | 0.001868   143.52 |
  11 | 0.001831   140.67 |
  12 | 0.001828   140.44 |
  13 | 0.001846   141.82 |
  14 | 0.001809   138.99 |
  15 | 0.001811   139.18 |
  16 | 0.001766   135.67 |
  17 | 0.001764   135.51 |
  18 | 0.001731   132.97 |
  19 | 0.001731   132.99 |
  20 | 0.001706   131.04 |
  21 | 0.001666   128.00 |
  22 | 0.001658   127.38 |
  23 | 0.001615   124.05 |
  24 | 0.001625   124.87 |
  25 | 0.001614   124.02 |
  26 | 0.001601   122.98 |
  27 | 0.001606   123.42 |
  28 |  0.00162   124.49 |
  29 | 0.001611   123.78 |
  30 | 0.001605   123.28 |
  31 | 0.001608   123.51 |
  32 | 0.001601   123.02 |
  33 | 0.001593   122.37 |
  34 | 0.001565   120.26 |
  35 | 0.001565   120.26 |
  36 | 0.001555   119.49 |
  37 | 0.001556   119.55 |
  38 | 0.001538   118.20 |
  39 | 0.001532   117.69 |
  40 | 0.001515   116.41 |
  41 | 0.001505   115.63 |
  42 |   0.0015   115.27 |
  43 | 0.001496   114.93 |
  44 |  0.00149   114.52 |
  45 |  0.00149   114.45 |
  46 | 0.001484   113.99 |
  47 | 0.001476   113.40 |
  48 | 0.001471   113.02 |
  49 | 0.001468   112.76 |
  50 | 0.001465   112.56 |
  51 | 0.001463   112.38 |
  52 | 0.001474   113.22 |
  53 | 0.001471   113.05 |
  54 | 0.001466   112.66 |
  55 | 0.001465   112.58 |
  56 | 0.001462   112.31 |
  57 | 0.001456   111.88 |
  58 | 0.001452   111.59 |
  59 | 0.001454   111.68 |
  60 | 0.001452   111.60 |
  61 | 0.001453   111.64 |
  62 | 0.001456   111.84 |
  63 | 0.001455   111.79 |
  64 | 0.001455   111.80 |
  65 | 0.001458   112.01 |
  66 |  0.00146   112.14 |
  67 | 0.001459   112.11 |
  68 | 0.001458   112.02 |
  69 | 0.001454   111.74 |
  70 | 0.001451   111.49 |
  71 | 0.001449   111.30 |
  72 | 0.001445   111.05 |
  73 | 0.001444   110.97 |
  74 | 0.001443   110.90 |
  75 |  0.00145   111.42 |
  76 | 0.001449   111.29 |
  77 | 0.001445   111.02 |
  78 | 0.001441   110.73 |
  79 | 0.001437   110.43 |
  80 | 0.001437   110.38 |
  81 | 0.001436   110.33 |
  82 | 0.001441   110.71 |
  83 | 0.001443   110.84 |
  84 | 0.001441   110.70 |
  85 |  0.00144   110.64 |
  86 | 0.001436   110.35 |
  87 | 0.001436   110.36 |
  88 | 0.001441   110.72 |
  89 | 0.001437   110.44 |
  90 |  0.00144   110.63 |
  91 |  0.00144   110.63 |
  92 |  0.00144   110.65 |
  93 | 0.001442   110.82 |
  94 | 0.001443   110.86 |
  95 | 0.001442   110.77 |
  96 |  0.00144   110.64 |
  97 | 0.001441   110.71 |
  98 |  0.00144   110.66 |
  99 |  0.00144   110.65 |
 100 | 0.001439   110.56 |
[1] "Random Forest variable coefficients"
                      %IncMSE IncNodePurity
graph5           5.366333e-04  3.187562e-02
graph6           2.380952e-05  3.690821e-02
graph7           3.142703e-03  8.486764e-02
graph8           3.626008e-04  3.075265e-02
graph9           0.000000e+00  1.405736e-18
graph10          1.019493e-04  6.370927e-02
graph11          1.162791e-05  3.623289e-02
graph12          0.000000e+00  2.804695e-19
graph13          1.783595e-03  9.839598e-03
graph14          1.474926e-06  2.311321e-03
graph15          4.218844e-04  2.213712e-02
graph16          9.301106e-04  1.442560e-02
graph17          0.000000e+00  4.490460e-18
graph18          4.698983e-05  2.391118e-02
graph19          0.000000e+00  4.006805e-19
graph20          8.230378e-04  7.909712e-02
graph21          0.000000e+00  2.617671e-19
graph22          4.808282e-04  8.360315e-02
graph23          7.025761e-05  9.922481e-03
graph24          1.354505e-04  2.772215e-02
graph25          2.759836e-04  2.855230e-02
graph26          1.261805e-03  9.481714e-02
graph27          0.000000e+00  1.321371e-19
graph28          7.775239e-04  2.956684e-02
graph29          4.025256e-04  3.442560e-02
orbit0           1.009227e-05  1.727764e-04
orbit1          -5.807201e-06  1.714286e-02
orbit2           2.341930e-05  2.957143e-02
orbit3           0.000000e+00  1.570738e-19
orbit4           0.000000e+00  3.186877e-19
orbit5           0.000000e+00  1.609848e-03
orbit6           0.000000e+00  5.257313e-18
orbit7           2.827985e-04  1.799633e-02
orbit8           1.512409e-03  1.016895e-02
orbit9           0.000000e+00  9.836066e-03
orbit10          0.000000e+00  3.190943e-19
orbit11          2.132504e-04  4.780220e-02
orbit12          1.321716e-04  9.799989e-03
orbit13          1.104651e-04  2.847552e-02
orbit14          4.888216e-04  6.934546e-02
orbit15          6.561041e-04  4.932921e-02
orbit16          1.235594e-04  5.009485e-02
orbit17         -1.579812e-05  1.029060e-02
orbit18          1.027129e-03  2.468433e-01
orbit19          0.000000e+00  1.333333e-02
orbit20          2.082736e-05  9.397993e-03
orbit21          2.019834e-04  2.751781e-02
orbit22          0.000000e+00  2.112839e-19
orbit23          4.671406e-04  3.413927e-02
orbit24          0.000000e+00  3.073036e-19
orbit25          0.000000e+00  3.062194e-19
orbit26          3.155519e-04  3.327424e-02
orbit27          1.094121e-03  2.751567e-02
orbit28          5.391376e-05  5.458333e-02
orbit29          5.757052e-06  2.991442e-02
orbit30          4.175397e-04  7.691755e-02
orbit31          1.185536e-05  9.473684e-03
orbit32          1.193317e-05  4.714286e-03
orbit33          1.937928e-04  4.273974e-02
orbit34          1.458391e-03  1.152387e-02
orbit35          0.000000e+00  4.654412e-18
orbit36          1.530943e-03  1.995604e-01
orbit37          2.982618e-04  3.089749e-02
orbit38          3.152538e-04  5.376917e-02
orbit39          5.948840e-05  1.156384e-02
orbit40          1.798561e-05  9.894737e-03
orbit41          0.000000e+00  3.991389e-19
orbit42          0.000000e+00  2.432001e-19
orbit43          5.206929e-05  3.471524e-02
orbit44          0.000000e+00  1.343733e-19
orbit45          4.240945e-05  2.939231e-02
orbit46          1.939931e-04  3.286850e-02
orbit47          2.417969e-04  4.339146e-02
orbit48          2.960332e-06  2.283964e-02
orbit49          9.528376e-04  7.050316e-02
orbit50          3.471347e-04  3.165862e-02
orbit51          8.096181e-04  7.913350e-02
orbit52         -1.727513e-05  4.475152e-02
orbit53          1.185657e-05  1.805556e-02
orbit54          5.230696e-04  4.980248e-02
orbit55          0.000000e+00  2.239555e-19
orbit56          2.070776e-04  1.310569e-01
orbit57          2.808053e-04  6.835752e-02
orbit58          3.621648e-04  9.291047e-02
orbit59          7.275096e-04  5.158370e-03
orbit60          1.299037e-04  2.870313e-02
orbit61          0.000000e+00  1.615461e-19
orbit62          5.314683e-05  3.820906e-02
orbit63          7.274305e-04  2.622107e-02
orbit64          5.868545e-06  6.499160e-02
orbit65          2.667779e-03  7.286328e-02
orbit66          5.935612e-04  7.584322e-02
orbit67          2.616892e-04  1.574043e-03
orbit68         -5.973716e-06  1.500000e-02
orbit69         -5.920663e-06  2.250000e-02
orbit70          2.368940e-05  4.411184e-02
orbit71          2.056014e-04  3.277656e-02
orbit72          3.378267e-04  3.899705e-02
AP               0.000000e+00  2.879912e-22
bet              7.684342e-05  8.574571e-02
ecc              0.000000e+00  1.301043e-20
eccrad           0.000000e+00  2.879912e-22
close            0.000000e+00  1.355849e-17
constraint       5.244297e-04  7.459940e-02
coreness         1.018978e-03  1.959225e-03
knn              5.360334e-05  1.675032e-05
hubscore         0.000000e+00  6.605095e-18
pagerank         4.090443e-05  4.706231e-02
trans            3.311649e-04  1.481522e-01
evcent           2.917153e-05  1.203076e-02
first            0.000000e+00  1.483324e-19
upto_second      6.671664e-05  3.609023e-02
upto_third       1.168907e-03  3.088399e-04
upto_fourth      2.759836e-04  3.750119e-04
upto_fifth       1.245478e-04  2.160233e-02
upto_sixth       1.226769e-03  6.599939e-02
second           1.931717e-04  1.942159e-02
third            1.205002e-03  5.710510e-02
fourth           0.000000e+00  3.354250e-19
fifth            1.065719e-04  1.879621e-02
sixth            4.277893e-04  7.621802e-02
ratio1           0.000000e+00  3.630519e-18
ratio2           2.947507e-05  4.753388e-02
ratio3           1.615869e-03  1.387111e-02
ratio4           1.976744e-04  1.963964e-02
ratio5           1.217482e-03  4.940580e-01
ratio6           6.505728e-04  9.469997e-02
selfinter        0.000000e+00  2.222222e-02
walktrap_vertex  2.428075e-04  6.986272e-02
bigcom1          1.306421e-05  1.348148e-03
bigcom2          0.000000e+00  0.000000e+00
bigcom3          0.000000e+00  8.131516e-22
bigcom4          0.000000e+00  4.175872e-20
bigcom6          0.000000e+00  0.000000e+00
bigcom8          0.000000e+00  1.084202e-21
bigcom9          0.000000e+00  8.131516e-22
bigcom11         0.000000e+00  0.000000e+00
bigcom13         0.000000e+00  0.000000e+00
bigcom15         0.000000e+00  5.421011e-22
bigcom16         0.000000e+00  5.421011e-22
bigcom21         0.000000e+00  2.710505e-22
bigcom22         0.000000e+00  1.355253e-21
bigcom24         0.000000e+00  0.000000e+00
bigcom26         0.000000e+00  2.710505e-22
bigcom28         0.000000e+00  1.355253e-21
bigcom30         0.000000e+00  2.710505e-22
bigcom31         0.000000e+00  0.000000e+00
bigcom32         0.000000e+00  2.710505e-22
bigcom33         0.000000e+00  0.000000e+00
bigcom34         0.000000e+00  0.000000e+00
bigcom36         0.000000e+00  0.000000e+00
bigcom37         0.000000e+00  0.000000e+00
bigcom38         0.000000e+00  0.000000e+00
bigcom39         0.000000e+00  0.000000e+00
bigcom40         6.545961e-04  5.262717e-02
bigcom43         0.000000e+00  0.000000e+00
bigcom44         0.000000e+00  1.355253e-22
bigcom46         0.000000e+00  0.000000e+00
bigcom47         0.000000e+00  0.000000e+00
bigcom49         0.000000e+00  8.131516e-22
bigcom50         0.000000e+00  0.000000e+00
bigcom51         0.000000e+00  0.000000e+00
bigcom52         0.000000e+00  0.000000e+00
bigcom54         0.000000e+00  0.000000e+00
bigcom56         0.000000e+00  2.710505e-22
bigcom62         0.000000e+00  0.000000e+00
bigcom66         0.000000e+00  0.000000e+00
bigcom68         0.000000e+00  5.421011e-22
bigcom69         0.000000e+00  5.421011e-22
bigcom71         0.000000e+00  0.000000e+00
bigcom72         0.000000e+00  0.000000e+00
bigcom73         0.000000e+00  0.000000e+00
bigcom74         0.000000e+00  2.710505e-22
bigcom75         0.000000e+00  1.897354e-21
bigcom76         0.000000e+00  0.000000e+00
bigcom77         0.000000e+00  0.000000e+00
bigcom79         0.000000e+00  5.421011e-22
bigcom80         0.000000e+00  0.000000e+00
bigcom82         0.000000e+00  0.000000e+00
bigcom83         0.000000e+00  0.000000e+00
bigcom84         0.000000e+00  5.421011e-22
bigcom85         0.000000e+00  2.710505e-22
bigcom87         0.000000e+00  2.710505e-22
bigcom89         0.000000e+00  0.000000e+00
bigcom91         0.000000e+00  0.000000e+00
bigcom92         0.000000e+00  2.710505e-22
bigcom93         0.000000e+00  0.000000e+00
bigcom96         0.000000e+00  0.000000e+00
bigcom97         0.000000e+00  0.000000e+00
bigcom98         0.000000e+00  0.000000e+00
bigcom99         0.000000e+00  0.000000e+00
bigcom101        0.000000e+00  0.000000e+00
bigcom104        0.000000e+00  0.000000e+00
bigcom106        0.000000e+00  0.000000e+00
bigcom109        0.000000e+00  0.000000e+00
bigcom113        0.000000e+00  0.000000e+00
bigcom116        0.000000e+00  0.000000e+00
bigcom120        0.000000e+00  0.000000e+00
bigcom123        0.000000e+00  0.000000e+00
bigcom126        0.000000e+00  0.000000e+00
bigcom127        0.000000e+00  0.000000e+00
bigcom137        0.000000e+00  5.421011e-22
bigcom139        0.000000e+00  0.000000e+00
bigcom140        0.000000e+00  2.710505e-22
bigcom143        0.000000e+00  0.000000e+00
bigcom145        0.000000e+00  0.000000e+00
bigcom146        0.000000e+00  0.000000e+00
bigcom147        0.000000e+00  2.710505e-22
bigcom149        0.000000e+00  8.131516e-22
bigcom153        0.000000e+00  0.000000e+00
bigcom154        0.000000e+00  0.000000e+00
bigcom156        0.000000e+00  2.710505e-22
bigcom157        0.000000e+00  2.168404e-21
bigcom158        0.000000e+00  0.000000e+00
bigcom160        0.000000e+00  0.000000e+00
bigcom161        0.000000e+00  5.421011e-22
bigcom162        0.000000e+00  0.000000e+00
bigcom164        0.000000e+00  0.000000e+00
bigcom166        0.000000e+00  0.000000e+00
bigcom167        0.000000e+00  2.710505e-22
bigcom171        0.000000e+00  0.000000e+00
bigcom173        0.000000e+00  0.000000e+00
bigcom175        0.000000e+00  0.000000e+00
bigcom176        0.000000e+00  0.000000e+00
bigcom177        0.000000e+00  0.000000e+00
bigcom178        0.000000e+00  0.000000e+00
bigcom180        0.000000e+00  0.000000e+00
bigcom181        0.000000e+00  0.000000e+00
bigcom184        0.000000e+00  0.000000e+00
bigcom186        0.000000e+00  0.000000e+00
bigcom187        0.000000e+00  0.000000e+00
bigcom189        0.000000e+00  0.000000e+00
bigcom194        0.000000e+00  0.000000e+00
bigcom195        0.000000e+00  0.000000e+00
bigcom196        0.000000e+00  0.000000e+00
bigcom204        0.000000e+00  0.000000e+00
bigcom205        0.000000e+00  0.000000e+00
bigcom212        0.000000e+00  0.000000e+00
bigcom214        0.000000e+00  0.000000e+00
bigcom222        0.000000e+00  8.131516e-22
bigcom223        0.000000e+00  0.000000e+00
bigcom226        0.000000e+00  0.000000e+00
bigcom227        0.000000e+00  0.000000e+00
bigcom229        0.000000e+00  2.710505e-22
bigcom233        0.000000e+00  0.000000e+00
bigcom236        0.000000e+00  0.000000e+00
bigcom237        0.000000e+00  1.084202e-21
bigcom246        0.000000e+00  2.710505e-22
bigcom248        0.000000e+00  2.710505e-22
bigcom249        0.000000e+00  0.000000e+00
bigcom250        0.000000e+00  0.000000e+00
bigcom254        0.000000e+00  0.000000e+00
bigcom266        0.000000e+00  2.710505e-22
bigcom269        0.000000e+00  0.000000e+00
bigcom272        0.000000e+00  0.000000e+00
bigcom274        0.000000e+00  2.710505e-22
bigcom281        0.000000e+00  5.421011e-22
bigcom291        0.000000e+00  0.000000e+00
bigcom292        0.000000e+00  2.710505e-22
bigcom295        0.000000e+00  5.421011e-22
bigcom299        0.000000e+00  0.000000e+00
bigcom301        0.000000e+00  0.000000e+00
bigcom306        0.000000e+00  5.421011e-22
bigcom309        0.000000e+00  0.000000e+00
bigcom314        0.000000e+00  2.710505e-22
bigcom321        0.000000e+00  0.000000e+00
bigcom341        0.000000e+00  0.000000e+00
bigcom350        0.000000e+00  0.000000e+00
bigcom353        0.000000e+00  0.000000e+00
bigcom359        0.000000e+00  0.000000e+00
bigcom363        0.000000e+00  0.000000e+00
bigcom365        0.000000e+00  8.131516e-22
bigcom385        0.000000e+00  2.710505e-22
bigcom386        0.000000e+00  0.000000e+00
bigcom408        0.000000e+00  0.000000e+00
bigcom412        0.000000e+00  0.000000e+00
bigcom480        0.000000e+00  0.000000e+00
spin_vertex      5.417792e-05  4.795940e-02
membership_s1    0.000000e+00  2.710505e-22
membership_s3    0.000000e+00  2.710505e-22
membership_s4    1.344262e-05  4.504532e-03
membership_s5    0.000000e+00  5.421011e-21
membership_s6    0.000000e+00  8.131516e-22
membership_s7    0.000000e+00  5.421011e-22
membership_s8    0.000000e+00  0.000000e+00
membership_s9    0.000000e+00  0.000000e+00
membership_s11   0.000000e+00  0.000000e+00
membership_s12   0.000000e+00  0.000000e+00
membership_s14   0.000000e+00  2.710505e-22
membership_s15   0.000000e+00  8.131516e-22
membership_s16   0.000000e+00  0.000000e+00
membership_s17   0.000000e+00  2.710505e-22
membership_s18   2.392563e-04  3.699309e-02
membership_s20   0.000000e+00  2.710505e-22
membership_s21   0.000000e+00  1.084202e-21
membership_s22   0.000000e+00  9.656176e-22
membership_s24   0.000000e+00  2.710505e-22
membership_s25   0.000000e+00  1.694066e-23
membership_s26   0.000000e+00  0.000000e+00
membership_s27   0.000000e+00  0.000000e+00
membership_s28   0.000000e+00  0.000000e+00
membership_s30   3.337388e-04  7.710873e-03
membership_s31   0.000000e+00  1.626303e-21
membership_s32   0.000000e+00  8.131516e-22
membership_s33   0.000000e+00  0.000000e+00
membership_s36   1.787843e-05  2.828259e-02
membership_s37   0.000000e+00  1.490778e-21
V1               0.000000e+00  1.198323e-17
V2               5.411186e-05  1.027834e-01
pdi              0.000000e+00  2.168404e-21
adhesion         1.326335e-03  5.884625e-02
cohesion         1.653191e-03  1.797875e-01
inner            1.519241e-03  2.893756e-02
outer            1.657250e-04  1.194752e-01
ioratio          2.080485e-03  1.404154e-01
comsize          8.094162e-04  1.692708e-01
[1] "Dataset: med_CT Model GLM, run: 7 of 10 2015-06-18 12:08:05"
[1] "glmnet variable coefficients"
                     [,1]          [,2]
(Intercept)     -6.641617  9.488880e+03
graph0           0.000000 -8.859142e-02
graph1           0.000000  0.000000e+00
graph2           0.000000  0.000000e+00
graph3           0.000000  1.379697e-05
graph4           0.000000 -1.057409e-07
graph5           0.000000 -1.632448e-03
graph6           0.000000  0.000000e+00
graph7           0.000000  1.529351e-03
graph8           0.000000  2.996309e-02
graph9           0.000000  4.210839e-07
graph10          0.000000  0.000000e+00
graph11          0.000000 -8.669795e-11
graph12          0.000000  0.000000e+00
graph13          0.000000  1.565511e-06
graph14          0.000000 -1.220481e-08
graph15          0.000000 -3.794900e-06
graph16          0.000000  0.000000e+00
graph17          0.000000  0.000000e+00
graph18          0.000000 -1.585296e-04
graph19          0.000000  0.000000e+00
graph20          0.000000 -5.934015e-05
graph21          0.000000  0.000000e+00
graph22          0.000000  6.327458e-05
graph23          0.000000  0.000000e+00
graph24          0.000000 -8.985192e-05
graph25          0.000000 -2.285773e-04
graph26          0.000000 -2.574793e-04
graph27          0.000000 -4.031772e-04
graph28          0.000000  4.365860e-04
graph29          0.000000 -2.593474e-03
orbit0           0.000000 -9.062492e-02
orbit1           0.000000  0.000000e+00
orbit2           0.000000 -1.382417e-02
orbit3           0.000000  0.000000e+00
orbit4           0.000000  2.902478e-05
orbit5           0.000000  4.030799e-06
orbit6           0.000000 -9.338253e-08
orbit7           0.000000 -9.281235e-04
orbit8           0.000000 -1.622800e-03
orbit9           0.000000 -3.091301e-07
orbit10          0.000000  6.648802e-05
orbit11          0.000000  0.000000e+00
orbit12          0.000000  3.696429e-03
orbit13          0.000000  0.000000e+00
orbit14          0.000000  2.863355e-02
orbit15          0.000000  1.377764e-06
orbit16          0.000000  9.396025e-07
orbit17          0.000000  0.000000e+00
orbit18          0.000000  4.534259e-08
orbit19          0.000000  0.000000e+00
orbit20          0.000000  0.000000e+00
orbit21          0.000000  4.788417e-06
orbit22          0.000000 -8.831697e-11
orbit23          0.000000 -4.376174e-05
orbit24          0.000000  1.105953e-08
orbit25          0.000000 -1.969159e-07
orbit26          0.000000  2.863650e-06
orbit27          0.000000  3.915516e-07
orbit28          0.000000  0.000000e+00
orbit29          0.000000  4.989100e-06
orbit30          0.000000  0.000000e+00
orbit31          0.000000 -1.818702e-07
orbit32          0.000000  0.000000e+00
orbit33          0.000000  3.861089e-04
orbit34          0.000000 -3.282238e-06
orbit35          0.000000 -5.822463e-06
orbit36          0.000000  5.666809e-06
orbit37          0.000000  0.000000e+00
orbit38          0.000000  3.014363e-05
orbit39          0.000000 -3.123483e-05
orbit40          0.000000  5.697639e-06
orbit41          0.000000  0.000000e+00
orbit42          0.000000  0.000000e+00
orbit43          0.000000 -1.575784e-04
orbit44          0.000000 -1.011289e-02
orbit45          0.000000  2.316814e-07
orbit46          0.000000 -7.902003e-05
orbit47          0.000000 -2.721525e-05
orbit48          0.000000  0.000000e+00
orbit49          0.000000 -6.314595e-05
orbit50          0.000000 -5.213003e-05
orbit51          0.000000 -1.399866e-04
orbit52          0.000000  2.155183e-04
orbit53          0.000000  4.309920e-04
orbit54          0.000000  7.665614e-05
orbit55          0.000000 -2.713563e-03
orbit56          0.000000 -6.796039e-05
orbit57          0.000000  0.000000e+00
orbit58          0.000000 -1.316900e-02
orbit59          0.000000 -1.602382e-04
orbit60          0.000000 -1.690182e-04
orbit61          0.000000  0.000000e+00
orbit62          0.000000 -6.621376e-03
orbit63          0.000000 -4.126502e-03
orbit64          0.000000  1.630856e-03
orbit65          0.000000 -1.305277e-04
orbit66          0.000000 -4.457226e-04
orbit67          0.000000 -2.785999e-03
orbit68          0.000000 -8.245696e-05
orbit69          0.000000 -1.084240e-01
orbit70          0.000000  0.000000e+00
orbit71          0.000000  1.692139e-02
orbit72          0.000000 -2.858414e-03
AP               0.000000 -8.226794e-01
bet              0.000000 -2.516843e-05
ecc              0.000000 -9.817018e-01
eccrad           0.000000 -5.882870e+00
close            0.000000  2.834180e+00
constraint       0.000000 -5.397742e+01
coreness         0.000000 -3.947458e-01
knn              0.000000 -6.916748e-03
hubscore         0.000000  0.000000e+00
pagerank         0.000000  0.000000e+00
trans            0.000000  5.925715e+00
evcent           0.000000  0.000000e+00
first            0.000000 -8.603413e-02
upto_second      0.000000  0.000000e+00
upto_third       0.000000  2.603080e-04
upto_fourth      0.000000  5.289436e-07
upto_fifth       0.000000  0.000000e+00
upto_sixth       0.000000 -7.142370e-01
second           0.000000  0.000000e+00
third            0.000000  1.019032e-03
fourth           0.000000 -3.641453e-04
fifth            0.000000 -5.443997e-05
sixth            0.000000 -1.972440e-04
ratio1           0.000000 -6.505652e-03
ratio2           0.000000 -5.949421e-02
ratio3           0.000000 -3.722444e-01
ratio4           0.000000 -6.261252e-01
ratio5           0.000000  3.082138e+00
ratio6           0.000000 -3.643758e-03
selfinter        0.000000  1.469503e+00
walktrap_vertex  0.000000  1.305545e+00
bigcom1          0.000000  2.347852e+00
bigcom2          0.000000  0.000000e+00
bigcom3          0.000000  0.000000e+00
bigcom4          0.000000 -2.429584e-02
bigcom6          0.000000  0.000000e+00
bigcom8          0.000000  0.000000e+00
bigcom9          0.000000 -3.743736e-01
bigcom11         0.000000  0.000000e+00
bigcom13         0.000000  0.000000e+00
bigcom15         0.000000  0.000000e+00
bigcom16         0.000000  0.000000e+00
bigcom21         0.000000 -8.804623e-01
bigcom22         0.000000  0.000000e+00
bigcom24         0.000000  0.000000e+00
bigcom26         0.000000  0.000000e+00
bigcom28         0.000000 -7.219550e-01
bigcom30         0.000000  0.000000e+00
bigcom31         0.000000  0.000000e+00
bigcom32         0.000000  0.000000e+00
bigcom33         0.000000  0.000000e+00
bigcom34         0.000000  0.000000e+00
bigcom36         0.000000  0.000000e+00
bigcom37         0.000000  0.000000e+00
bigcom38         0.000000  0.000000e+00
bigcom39         0.000000  0.000000e+00
bigcom40         0.000000  4.141326e+00
bigcom43         0.000000  0.000000e+00
bigcom44         0.000000 -6.260325e-01
bigcom46         0.000000  0.000000e+00
bigcom47         0.000000  0.000000e+00
bigcom49         0.000000  0.000000e+00
bigcom50         0.000000 -8.553634e-01
bigcom51         0.000000  0.000000e+00
bigcom52         0.000000  0.000000e+00
bigcom54         0.000000  0.000000e+00
bigcom56         0.000000  0.000000e+00
bigcom62         0.000000  0.000000e+00
bigcom66         0.000000  0.000000e+00
bigcom68         0.000000  0.000000e+00
bigcom69         0.000000  0.000000e+00
bigcom71         0.000000  0.000000e+00
bigcom72         0.000000  0.000000e+00
bigcom73         0.000000  0.000000e+00
bigcom74         0.000000  0.000000e+00
bigcom75         0.000000  0.000000e+00
bigcom76         0.000000  0.000000e+00
bigcom77         0.000000  0.000000e+00
bigcom79         0.000000  0.000000e+00
bigcom80         0.000000  0.000000e+00
bigcom82         0.000000  0.000000e+00
bigcom83         0.000000  0.000000e+00
bigcom84         0.000000  0.000000e+00
bigcom85         0.000000  0.000000e+00
bigcom87         0.000000  0.000000e+00
bigcom89         0.000000  0.000000e+00
bigcom91         0.000000  0.000000e+00
bigcom92         0.000000  0.000000e+00
bigcom93         0.000000  0.000000e+00
bigcom96         0.000000  0.000000e+00
bigcom97         0.000000  0.000000e+00
bigcom98         0.000000  0.000000e+00
bigcom99         0.000000  0.000000e+00
bigcom101        0.000000  0.000000e+00
bigcom104        0.000000  0.000000e+00
bigcom106        0.000000  0.000000e+00
bigcom109        0.000000  0.000000e+00
bigcom113        0.000000  0.000000e+00
bigcom116        0.000000  0.000000e+00
bigcom120        0.000000  0.000000e+00
bigcom123        0.000000  0.000000e+00
bigcom126        0.000000  0.000000e+00
bigcom127        0.000000  0.000000e+00
bigcom137        0.000000  0.000000e+00
bigcom139        0.000000  0.000000e+00
bigcom140        0.000000  0.000000e+00
bigcom143        0.000000  0.000000e+00
bigcom145        0.000000  0.000000e+00
bigcom146        0.000000  0.000000e+00
bigcom147        0.000000  0.000000e+00
bigcom149        0.000000  0.000000e+00
bigcom153        0.000000  0.000000e+00
bigcom154        0.000000  0.000000e+00
bigcom156        0.000000  0.000000e+00
bigcom157        0.000000  0.000000e+00
bigcom158        0.000000  0.000000e+00
bigcom160        0.000000  0.000000e+00
bigcom161        0.000000  0.000000e+00
bigcom162        0.000000  0.000000e+00
bigcom164        0.000000  0.000000e+00
bigcom166        0.000000  0.000000e+00
bigcom167        0.000000  0.000000e+00
bigcom171        0.000000  0.000000e+00
bigcom173        0.000000  0.000000e+00
bigcom175        0.000000  0.000000e+00
bigcom176        0.000000  0.000000e+00
bigcom177        0.000000  0.000000e+00
bigcom178        0.000000  0.000000e+00
bigcom180        0.000000  0.000000e+00
bigcom181        0.000000  0.000000e+00
bigcom184        0.000000  0.000000e+00
bigcom186        0.000000  0.000000e+00
bigcom187        0.000000  0.000000e+00
bigcom189        0.000000  0.000000e+00
bigcom194        0.000000  0.000000e+00
bigcom195        0.000000  0.000000e+00
bigcom196        0.000000  0.000000e+00
bigcom204        0.000000  0.000000e+00
bigcom205        0.000000  0.000000e+00
bigcom212        0.000000  0.000000e+00
bigcom214        0.000000  0.000000e+00
bigcom222        0.000000  0.000000e+00
bigcom223        0.000000  0.000000e+00
bigcom226        0.000000  0.000000e+00
bigcom227        0.000000  0.000000e+00
bigcom229        0.000000  0.000000e+00
bigcom233        0.000000  0.000000e+00
bigcom236        0.000000  0.000000e+00
bigcom237        0.000000  0.000000e+00
bigcom246        0.000000  0.000000e+00
bigcom248        0.000000 -4.044276e-01
bigcom249        0.000000  0.000000e+00
bigcom250        0.000000  0.000000e+00
bigcom254        0.000000  0.000000e+00
bigcom266        0.000000  0.000000e+00
bigcom269        0.000000  0.000000e+00
bigcom272        0.000000  0.000000e+00
bigcom274        0.000000 -5.176121e+00
bigcom281        0.000000  0.000000e+00
bigcom291        0.000000  0.000000e+00
bigcom292        0.000000  0.000000e+00
bigcom295        0.000000  0.000000e+00
bigcom299        0.000000  0.000000e+00
bigcom301        0.000000  0.000000e+00
bigcom306        0.000000  0.000000e+00
bigcom309        0.000000  0.000000e+00
bigcom314        0.000000  0.000000e+00
bigcom321        0.000000  0.000000e+00
bigcom341        0.000000  0.000000e+00
bigcom350        0.000000  0.000000e+00
bigcom353        0.000000  0.000000e+00
bigcom359        0.000000  0.000000e+00
bigcom363        0.000000  0.000000e+00
bigcom365        0.000000  0.000000e+00
bigcom385        0.000000  0.000000e+00
bigcom386        0.000000  0.000000e+00
bigcom408        0.000000  0.000000e+00
bigcom412        0.000000  0.000000e+00
bigcom480        0.000000  0.000000e+00
spin_vertex      0.000000  1.856746e-01
membership_s1    0.000000 -5.853171e-03
membership_s3    0.000000 -6.754519e+00
membership_s4    0.000000  3.679846e-01
membership_s5    0.000000  6.045628e-01
membership_s6    0.000000 -3.017049e-01
membership_s7    0.000000 -2.342846e+00
membership_s8    0.000000  0.000000e+00
membership_s9    0.000000  0.000000e+00
membership_s11   0.000000  0.000000e+00
membership_s12   0.000000  0.000000e+00
membership_s14   0.000000  0.000000e+00
membership_s15   0.000000 -4.401472e-01
membership_s16   0.000000  0.000000e+00
membership_s17   0.000000  0.000000e+00
membership_s18   0.000000  8.240711e+00
membership_s20   0.000000  0.000000e+00
membership_s21   0.000000 -2.196210e-02
membership_s22   0.000000  0.000000e+00
membership_s24   0.000000  0.000000e+00
membership_s25   0.000000  0.000000e+00
membership_s26   0.000000  0.000000e+00
membership_s27   0.000000 -2.405566e+00
membership_s28   0.000000  0.000000e+00
membership_s30   0.000000  1.801964e+00
membership_s31   0.000000  0.000000e+00
membership_s32   0.000000  0.000000e+00
membership_s33   0.000000  0.000000e+00
membership_s36   0.000000  1.271139e-01
membership_s37   0.000000  0.000000e+00
V1               0.000000  4.819767e-01
V2               0.000000 -7.686837e+00
pdi              0.000000 -7.382400e+03
adhesion         0.000000  5.571654e-04
cohesion         0.000000 -1.104871e-03
inner            0.000000  1.286900e-04
outer            0.000000  1.959733e-03
ioratio          0.000000  8.039650e-02
comsize          0.000000  6.020009e-03
[1] "Dataset: med_CT Model GBM, run: 8 of 10 2015-06-18 12:08:40"
Iter   TrainDeviance   ValidDeviance   StepSize   Improve
     1        0.0211            -nan     0.0100   -0.0000
     2        0.0202            -nan     0.0100   -0.0000
     3        0.0194            -nan     0.0100   -0.0000
     4        0.0188            -nan     0.0100   -0.0000
     5        0.0178            -nan     0.0100   -0.0000
     6        0.0172            -nan     0.0100   -0.0000
     7        0.0168            -nan     0.0100   -0.0000
     8        0.0164            -nan     0.0100   -0.0000
     9        0.0158            -nan     0.0100   -0.0000
    10        0.0154            -nan     0.0100   -0.0000
    20        0.0137            -nan     0.0100   -0.0000
    40        0.0112            -nan     0.0100   -0.0000
    60        0.0096            -nan     0.0100   -0.0000
    80        0.0084            -nan     0.0100   -0.0000
    98        0.0078            -nan     0.0100   -0.0000

[1] "GBM variable coefficients"
                            var      rel.inf
trans                     trans 1.210910e+01
comsize                 comsize 1.009686e+01
ioratio                 ioratio 6.762583e+00
membership_s18   membership_s18 6.037556e+00
ratio5                   ratio5 4.699131e+00
orbit18                 orbit18 4.177053e+00
upto_sixth           upto_sixth 3.997010e+00
orbit39                 orbit39 3.665441e+00
orbit28                 orbit28 3.381431e+00
cohesion               cohesion 3.268815e+00
orbit24                 orbit24 2.813970e+00
adhesion               adhesion 2.511256e+00
third                     third 2.320312e+00
inner                     inner 2.214473e+00
orbit47                 orbit47 2.105894e+00
graph23                 graph23 1.871321e+00
V1                           V1 1.855882e+00
walktrap_vertex walktrap_vertex 1.852978e+00
bet                         bet 1.820228e+00
V2                           V2 1.651444e+00
orbit56                 orbit56 1.271912e+00
orbit31                 orbit31 1.080461e+00
orbit46                 orbit46 1.008079e+00
orbit16                 orbit16 8.980622e-01
graph13                 graph13 8.711497e-01
graph1                   graph1 8.303652e-01
orbit50                 orbit50 7.987839e-01
orbit29                 orbit29 7.966921e-01
ratio1                   ratio1 7.669836e-01
graph12                 graph12 7.358426e-01
graph2                   graph2 5.598862e-01
bigcom40               bigcom40 5.429059e-01
orbit26                 orbit26 5.406891e-01
graph20                 graph20 5.391747e-01
fifth                     fifth 5.098375e-01
outer                     outer 4.759325e-01
graph22                 graph22 4.634491e-01
ratio6                   ratio6 4.620529e-01
sixth                     sixth 4.558279e-01
orbit11                 orbit11 3.889652e-01
graph27                 graph27 3.879804e-01
orbit30                 orbit30 3.821361e-01
orbit59                 orbit59 3.668096e-01
graph29                 graph29 3.190041e-01
orbit57                 orbit57 2.675073e-01
upto_fourth         upto_fourth 2.451597e-01
close                     close 2.412209e-01
graph21                 graph21 2.394593e-01
orbit51                 orbit51 2.357150e-01
ratio2                   ratio2 2.335651e-01
orbit63                 orbit63 2.319323e-01
orbit66                 orbit66 2.256042e-01
knn                         knn 2.183994e-01
orbit49                 orbit49 2.158239e-01
orbit67                 orbit67 2.115044e-01
orbit35                 orbit35 2.092247e-01
ratio4                   ratio4 2.077690e-01
graph3                   graph3 2.073345e-01
graph16                 graph16 2.065306e-01
graph4                   graph4 2.046108e-01
orbit10                 orbit10 2.024204e-01
graph7                   graph7 1.987256e-01
orbit15                 orbit15 1.976314e-01
orbit53                 orbit53 1.941676e-01
orbit64                 orbit64 1.898327e-01
pagerank               pagerank 1.622708e-01
graph18                 graph18 1.618013e-01
orbit32                 orbit32 1.534750e-01
graph0                   graph0 1.426687e-01
orbit9                   orbit9 6.002576e-02
orbit45                 orbit45 4.180824e-02
orbit23                 orbit23 3.422552e-03
orbit70                 orbit70 2.903629e-03
ratio3                   ratio3 2.890059e-03
orbit36                 orbit36 2.534598e-03
upto_fifth           upto_fifth 1.771094e-03
orbit48                 orbit48 1.503566e-03
orbit52                 orbit52 1.314918e-03
orbit33                 orbit33 1.082096e-03
orbit7                   orbit7 1.046221e-03
orbit62                 orbit62 1.040811e-03
orbit2                   orbit2 9.156243e-04
orbit4                   orbit4 6.772645e-04
graph25                 graph25 6.173495e-04
hubscore               hubscore 6.082006e-04
graph15                 graph15 5.313727e-04
upto_third           upto_third 5.073615e-04
orbit65                 orbit65 4.543535e-04
orbit5                   orbit5 4.210023e-04
orbit38                 orbit38 4.156741e-04
coreness               coreness 4.062528e-04
orbit41                 orbit41 3.671837e-04
orbit1                   orbit1 3.592022e-04
graph19                 graph19 2.726674e-04
graph26                 graph26 2.243481e-04
orbit55                 orbit55 2.022039e-04
orbit42                 orbit42 1.989115e-04
constraint           constraint 1.716458e-04
orbit20                 orbit20 1.315897e-04
orbit44                 orbit44 1.295525e-04
graph14                 graph14 1.282911e-04
graph9                   graph9 1.223216e-04
graph10                 graph10 1.204491e-04
orbit58                 orbit58 1.089078e-04
orbit27                 orbit27 9.763972e-05
graph28                 graph28 7.758214e-05
orbit43                 orbit43 7.661979e-05
orbit25                 orbit25 6.919770e-05
orbit54                 orbit54 6.032685e-05
graph11                 graph11 3.901569e-05
orbit68                 orbit68 3.648274e-05
orbit37                 orbit37 3.165266e-05
graph5                   graph5 0.000000e+00
graph6                   graph6 0.000000e+00
graph8                   graph8 0.000000e+00
graph17                 graph17 0.000000e+00
graph24                 graph24 0.000000e+00
orbit0                   orbit0 0.000000e+00
orbit3                   orbit3 0.000000e+00
orbit6                   orbit6 0.000000e+00
orbit8                   orbit8 0.000000e+00
orbit12                 orbit12 0.000000e+00
orbit13                 orbit13 0.000000e+00
orbit14                 orbit14 0.000000e+00
orbit17                 orbit17 0.000000e+00
orbit19                 orbit19 0.000000e+00
orbit21                 orbit21 0.000000e+00
orbit22                 orbit22 0.000000e+00
orbit34                 orbit34 0.000000e+00
orbit40                 orbit40 0.000000e+00
orbit60                 orbit60 0.000000e+00
orbit61                 orbit61 0.000000e+00
orbit69                 orbit69 0.000000e+00
orbit71                 orbit71 0.000000e+00
orbit72                 orbit72 0.000000e+00
AP                           AP 0.000000e+00
ecc                         ecc 0.000000e+00
eccrad                   eccrad 0.000000e+00
evcent                   evcent 0.000000e+00
first                     first 0.000000e+00
upto_second         upto_second 0.000000e+00
second                   second 0.000000e+00
fourth                   fourth 0.000000e+00
selfinter             selfinter 0.000000e+00
bigcom1                 bigcom1 0.000000e+00
bigcom2                 bigcom2 0.000000e+00
bigcom3                 bigcom3 0.000000e+00
bigcom4                 bigcom4 0.000000e+00
bigcom6                 bigcom6 0.000000e+00
bigcom8                 bigcom8 0.000000e+00
bigcom9                 bigcom9 0.000000e+00
bigcom11               bigcom11 0.000000e+00
bigcom13               bigcom13 0.000000e+00
bigcom15               bigcom15 0.000000e+00
bigcom16               bigcom16 0.000000e+00
bigcom21               bigcom21 0.000000e+00
bigcom22               bigcom22 0.000000e+00
bigcom24               bigcom24 0.000000e+00
bigcom26               bigcom26 0.000000e+00
bigcom28               bigcom28 0.000000e+00
bigcom30               bigcom30 0.000000e+00
bigcom31               bigcom31 0.000000e+00
bigcom32               bigcom32 0.000000e+00
bigcom33               bigcom33 0.000000e+00
bigcom34               bigcom34 0.000000e+00
bigcom36               bigcom36 0.000000e+00
bigcom37               bigcom37 0.000000e+00
bigcom38               bigcom38 0.000000e+00
bigcom39               bigcom39 0.000000e+00
bigcom43               bigcom43 0.000000e+00
bigcom44               bigcom44 0.000000e+00
bigcom46               bigcom46 0.000000e+00
bigcom47               bigcom47 0.000000e+00
bigcom49               bigcom49 0.000000e+00
bigcom50               bigcom50 0.000000e+00
bigcom51               bigcom51 0.000000e+00
bigcom52               bigcom52 0.000000e+00
bigcom54               bigcom54 0.000000e+00
bigcom56               bigcom56 0.000000e+00
bigcom62               bigcom62 0.000000e+00
bigcom66               bigcom66 0.000000e+00
bigcom68               bigcom68 0.000000e+00
bigcom69               bigcom69 0.000000e+00
bigcom71               bigcom71 0.000000e+00
bigcom72               bigcom72 0.000000e+00
bigcom73               bigcom73 0.000000e+00
bigcom74               bigcom74 0.000000e+00
bigcom75               bigcom75 0.000000e+00
bigcom76               bigcom76 0.000000e+00
bigcom77               bigcom77 0.000000e+00
bigcom79               bigcom79 0.000000e+00
bigcom80               bigcom80 0.000000e+00
bigcom82               bigcom82 0.000000e+00
bigcom83               bigcom83 0.000000e+00
bigcom84               bigcom84 0.000000e+00
bigcom85               bigcom85 0.000000e+00
bigcom87               bigcom87 0.000000e+00
bigcom89               bigcom89 0.000000e+00
bigcom91               bigcom91 0.000000e+00
bigcom92               bigcom92 0.000000e+00
bigcom93               bigcom93 0.000000e+00
bigcom96               bigcom96 0.000000e+00
bigcom97               bigcom97 0.000000e+00
bigcom98               bigcom98 0.000000e+00
bigcom99               bigcom99 0.000000e+00
bigcom101             bigcom101 0.000000e+00
bigcom104             bigcom104 0.000000e+00
bigcom106             bigcom106 0.000000e+00
bigcom109             bigcom109 0.000000e+00
bigcom113             bigcom113 0.000000e+00
bigcom116             bigcom116 0.000000e+00
bigcom120             bigcom120 0.000000e+00
bigcom123             bigcom123 0.000000e+00
bigcom126             bigcom126 0.000000e+00
bigcom127             bigcom127 0.000000e+00
bigcom137             bigcom137 0.000000e+00
bigcom139             bigcom139 0.000000e+00
bigcom140             bigcom140 0.000000e+00
bigcom143             bigcom143 0.000000e+00
bigcom145             bigcom145 0.000000e+00
bigcom146             bigcom146 0.000000e+00
bigcom147             bigcom147 0.000000e+00
bigcom149             bigcom149 0.000000e+00
bigcom153             bigcom153 0.000000e+00
bigcom154             bigcom154 0.000000e+00
bigcom156             bigcom156 0.000000e+00
bigcom157             bigcom157 0.000000e+00
bigcom158             bigcom158 0.000000e+00
bigcom160             bigcom160 0.000000e+00
bigcom161             bigcom161 0.000000e+00
bigcom162             bigcom162 0.000000e+00
bigcom164             bigcom164 0.000000e+00
bigcom166             bigcom166 0.000000e+00
bigcom167             bigcom167 0.000000e+00
bigcom171             bigcom171 0.000000e+00
bigcom173             bigcom173 0.000000e+00
bigcom175             bigcom175 0.000000e+00
bigcom176             bigcom176 0.000000e+00
bigcom177             bigcom177 0.000000e+00
bigcom178             bigcom178 0.000000e+00
bigcom180             bigcom180 0.000000e+00
bigcom181             bigcom181 0.000000e+00
bigcom184             bigcom184 0.000000e+00
bigcom186             bigcom186 0.000000e+00
bigcom187             bigcom187 0.000000e+00
bigcom189             bigcom189 0.000000e+00
bigcom194             bigcom194 0.000000e+00
bigcom195             bigcom195 0.000000e+00
bigcom196             bigcom196 0.000000e+00
bigcom204             bigcom204 0.000000e+00
bigcom205             bigcom205 0.000000e+00
bigcom212             bigcom212 0.000000e+00
bigcom214             bigcom214 0.000000e+00
bigcom222             bigcom222 0.000000e+00
bigcom223             bigcom223 0.000000e+00
bigcom226             bigcom226 0.000000e+00
bigcom227             bigcom227 0.000000e+00
bigcom229             bigcom229 0.000000e+00
bigcom233             bigcom233 0.000000e+00
bigcom236             bigcom236 0.000000e+00
bigcom237             bigcom237 0.000000e+00
bigcom246             bigcom246 0.000000e+00
bigcom248             bigcom248 0.000000e+00
bigcom249             bigcom249 0.000000e+00
bigcom250             bigcom250 0.000000e+00
bigcom254             bigcom254 0.000000e+00
bigcom266             bigcom266 0.000000e+00
bigcom269             bigcom269 0.000000e+00
bigcom272             bigcom272 0.000000e+00
bigcom274             bigcom274 0.000000e+00
bigcom281             bigcom281 0.000000e+00
bigcom291             bigcom291 0.000000e+00
bigcom292             bigcom292 0.000000e+00
bigcom295             bigcom295 0.000000e+00
bigcom299             bigcom299 0.000000e+00
bigcom301             bigcom301 0.000000e+00
bigcom306             bigcom306 0.000000e+00
bigcom309             bigcom309 0.000000e+00
bigcom314             bigcom314 0.000000e+00
bigcom321             bigcom321 0.000000e+00
bigcom341             bigcom341 0.000000e+00
bigcom350             bigcom350 0.000000e+00
bigcom353             bigcom353 0.000000e+00
bigcom359             bigcom359 0.000000e+00
bigcom363             bigcom363 0.000000e+00
bigcom365             bigcom365 0.000000e+00
bigcom385             bigcom385 0.000000e+00
bigcom386             bigcom386 0.000000e+00
bigcom408             bigcom408 0.000000e+00
bigcom412             bigcom412 0.000000e+00
bigcom480             bigcom480 0.000000e+00
spin_vertex         spin_vertex 0.000000e+00
membership_s1     membership_s1 0.000000e+00
membership_s3     membership_s3 0.000000e+00
membership_s4     membership_s4 0.000000e+00
membership_s5     membership_s5 0.000000e+00
membership_s6     membership_s6 0.000000e+00
membership_s7     membership_s7 0.000000e+00
membership_s8     membership_s8 0.000000e+00
membership_s9     membership_s9 0.000000e+00
membership_s11   membership_s11 0.000000e+00
membership_s12   membership_s12 0.000000e+00
membership_s14   membership_s14 0.000000e+00
membership_s15   membership_s15 0.000000e+00
membership_s16   membership_s16 0.000000e+00
membership_s17   membership_s17 0.000000e+00
membership_s20   membership_s20 0.000000e+00
membership_s21   membership_s21 0.000000e+00
membership_s22   membership_s22 0.000000e+00
membership_s24   membership_s24 0.000000e+00
membership_s25   membership_s25 0.000000e+00
membership_s26   membership_s26 0.000000e+00
membership_s27   membership_s27 0.000000e+00
membership_s28   membership_s28 0.000000e+00
membership_s30   membership_s30 0.000000e+00
membership_s31   membership_s31 0.000000e+00
membership_s32   membership_s32 0.000000e+00
membership_s33   membership_s33 0.000000e+00
membership_s36   membership_s36 0.000000e+00
membership_s37   membership_s37 0.000000e+00
pdi                         pdi 0.000000e+00
[1] "Dataset: med_CT Model RF, run: 8 of 10 2015-06-18 12:09:17"
     |      Out-of-bag   |
Tree |      MSE  %Var(y) |
   1 | 0.002895   192.65 |
   2 | 0.003722   247.67 |
   3 | 0.002627   174.78 |
   4 | 0.003042   202.43 |
   5 | 0.003086   205.36 |
   6 | 0.002776   184.72 |
   7 |   0.0026   173.00 |
   8 | 0.002247   149.53 |
   9 | 0.002247   149.50 |
  10 | 0.002212   147.20 |
  11 | 0.002276   151.43 |
  12 | 0.002309   153.67 |
  13 | 0.002223   147.90 |
  14 |  0.00219   145.74 |
  15 | 0.002185   145.42 |
  16 | 0.002129   141.68 |
  17 | 0.002087   138.89 |
  18 | 0.001909   127.04 |
  19 | 0.001904   126.68 |
  20 | 0.001921   127.84 |
  21 | 0.001863   123.96 |
  22 | 0.001891   125.85 |
  23 | 0.001889   125.69 |
  24 |  0.00186   123.77 |
  25 | 0.001844   122.68 |
  26 | 0.001821   121.16 |
  27 | 0.001827   121.56 |
  28 | 0.001806   120.18 |
  29 | 0.001801   119.82 |
  30 | 0.001787   118.93 |
  31 | 0.001778   118.28 |
  32 | 0.001764   117.40 |
  33 | 0.001778   118.29 |
  34 | 0.001771   117.82 |
  35 | 0.001768   117.66 |
  36 | 0.001759   117.05 |
  37 | 0.001772   117.89 |
  38 | 0.001769   117.71 |
  39 | 0.001751   116.51 |
  40 | 0.001756   116.82 |
  41 | 0.001745   116.12 |
  42 | 0.001738   115.66 |
  43 | 0.001753   116.62 |
  44 | 0.001745   116.09 |
  45 | 0.001741   115.88 |
  46 | 0.001735   115.42 |
  47 | 0.001728   114.95 |
  48 | 0.001716   114.19 |
  49 |  0.00171   113.82 |
  50 |  0.00171   113.80 |
  51 | 0.001708   113.65 |
  52 | 0.001716   114.18 |
  53 |  0.00171   113.80 |
  54 | 0.001703   113.30 |
  55 | 0.001699   113.07 |
  56 | 0.001694   112.70 |
  57 | 0.001699   113.09 |
  58 |  0.00171   113.76 |
  59 | 0.001707   113.62 |
  60 |   0.0017   113.13 |
  61 | 0.001695   112.80 |
  62 |  0.00169   112.46 |
  63 | 0.001688   112.33 |
  64 | 0.001682   111.95 |
  65 | 0.001677   111.61 |
  66 | 0.001672   111.28 |
  67 | 0.001675   111.49 |
  68 | 0.001671   111.23 |
  69 | 0.001672   111.29 |
  70 | 0.001669   111.07 |
  71 | 0.001669   111.05 |
  72 | 0.001664   110.71 |
  73 |  0.00166   110.49 |
  74 | 0.001661   110.51 |
  75 | 0.001658   110.31 |
  76 | 0.001653   110.02 |
  77 | 0.001653   110.01 |
  78 |  0.00165   109.80 |
  79 |  0.00165   109.81 |
  80 | 0.001652   109.93 |
  81 |  0.00165   109.77 |
  82 | 0.001648   109.66 |
  83 | 0.001647   109.60 |
  84 | 0.001646   109.53 |
  85 | 0.001643   109.32 |
  86 | 0.001644   109.37 |
  87 |  0.00164   109.15 |
  88 | 0.001637   108.91 |
  89 | 0.001635   108.80 |
  90 | 0.001632   108.62 |
  91 | 0.001631   108.53 |
  92 | 0.001629   108.41 |
  93 | 0.001628   108.36 |
  94 | 0.001627   108.27 |
  95 | 0.001631   108.52 |
  96 | 0.001633   108.64 |
  97 | 0.001643   109.31 |
  98 |  0.00164   109.16 |
  99 | 0.001643   109.31 |
 100 |  0.00164   109.15 |
[1] "Random Forest variable coefficients"
                      %IncMSE IncNodePurity
graph5           2.420092e-04  3.339605e-02
graph6           4.065049e-05  2.578809e-02
graph7           2.966764e-03  2.045298e-02
graph8           1.686491e-04  1.119288e-02
graph9           0.000000e+00  5.392551e-19
graph10          1.007026e-05  1.094705e-02
graph11          2.922268e-05  2.640000e-02
graph12          0.000000e+00  4.364591e-19
graph13          2.858394e-03  2.660306e-02
graph14          0.000000e+00  1.202787e-21
graph15          8.266622e-05  4.042326e-02
graph16         -5.772684e-06  6.161653e-02
graph17          5.875441e-06  8.571429e-03
graph18          4.098568e-05  1.021285e-02
graph19          1.683694e-04  1.972469e-02
graph20          1.756142e-03  4.816137e-02
graph21          9.703853e-06  1.983541e-02
graph22          1.536606e-03  3.697679e-02
graph23          2.455160e-03  9.700925e-02
graph24          4.503832e-04  5.735810e-02
graph25          6.045008e-04  7.213555e-02
graph26          1.432195e-04  9.683864e-02
graph27          2.151400e-05  1.108871e-02
graph28          1.770184e-04  5.769984e-02
graph29          3.462766e-04  7.306391e-02
orbit0           1.964132e-04  6.683057e-02
orbit1           5.230978e-04  2.331624e-02
orbit2           3.301848e-04  1.112044e-01
orbit3           3.667628e-04  3.091742e-03
orbit4           1.744197e-05  5.263393e-02
orbit5           9.552737e-05  1.286049e-01
orbit6           0.000000e+00  1.510429e-18
orbit7           1.474057e-04  1.971429e-02
orbit8           8.403857e-04  5.301123e-02
orbit9           5.705075e-04  1.631317e-02
orbit10          0.000000e+00  1.568536e-18
orbit11          1.330010e-04  3.866557e-02
orbit12          2.390915e-05  5.562857e-02
orbit13          3.203406e-03  5.562906e-02
orbit14          2.518416e-04  1.794491e-02
orbit15          1.464558e-04  9.928571e-03
orbit16          3.375510e-03  4.802123e-02
orbit17          1.727116e-05  8.750000e-03
orbit18          1.973897e-03  2.050105e-01
orbit19          8.384415e-06  2.126463e-02
orbit20          0.000000e+00  1.636364e-02
orbit21          2.402555e-04  6.227422e-02
orbit22          3.351779e-05  1.392063e-02
orbit23          4.646472e-05  3.872211e-02
orbit24          2.331384e-05  9.293724e-02
orbit25          0.000000e+00  3.972585e-19
orbit26          2.371999e-04  1.433981e-02
orbit27          4.903784e-03  1.181650e-01
orbit28          4.834092e-05  2.236975e-01
orbit29          1.217701e-04  3.909850e-02
orbit30          0.000000e+00  1.994254e-19
orbit31          1.768104e-05  2.592701e-02
orbit32          5.837712e-06  9.545455e-03
orbit33          2.461258e-04  7.262042e-02
orbit34          3.793701e-04  2.855060e-02
orbit35          4.648460e-05  2.518519e-02
orbit36          1.851222e-03  1.123944e-01
orbit37          6.458605e-05  1.924643e-02
orbit38          9.130009e-04  4.546928e-02
orbit39          6.721850e-05  4.986318e-02
orbit40          2.056647e-04  1.063604e-02
orbit41          0.000000e+00  6.345632e-19
orbit42          1.710376e-05  1.818182e-02
orbit43          8.032129e-04  2.866130e-02
orbit44          9.326171e-05  1.130369e-02
orbit45          3.743865e-04  5.508700e-02
orbit46          1.144095e-04  3.446645e-02
orbit47          4.510480e-04  5.703530e-02
orbit48          5.824112e-06  1.555556e-02
orbit49          4.022368e-04  5.842768e-02
orbit50          1.446206e-04  1.039844e-01
orbit51          1.503050e-03  4.130896e-02
orbit52          6.444236e-05  2.834721e-02
orbit53          4.946876e-04  2.774708e-02
orbit54          7.703719e-04  8.783397e-02
orbit55          0.000000e+00  5.344608e-19
orbit56          1.142508e-03  6.203181e-02
orbit57          5.721307e-04  1.995006e-02
orbit58          2.067817e-04  2.391223e-02
orbit59          1.061146e-03  2.807946e-02
orbit60          1.059693e-04  2.323988e-02
orbit61          2.808077e-03  3.012569e-02
orbit62          6.002028e-04  5.193281e-02
orbit63          5.269846e-05  3.627984e-02
orbit64          1.730775e-05  1.845693e-02
orbit65          2.764867e-03  6.165306e-02
orbit66          2.352930e-04  3.787481e-02
orbit67          2.883687e-04  4.977444e-02
orbit68          0.000000e+00  1.061637e-18
orbit69          2.912056e-05  9.000000e-03
orbit70          2.155772e-04  1.142274e-01
orbit71          6.734450e-04  2.959806e-02
orbit72          3.487461e-04  1.092800e-01
AP               0.000000e+00  6.776264e-23
bet              5.829286e-05  7.581398e-02
ecc              0.000000e+00  1.355253e-22
eccrad           0.000000e+00  0.000000e+00
close            5.878895e-06  2.972872e-02
constraint       2.242638e-04  7.123127e-02
coreness         1.754804e-04  9.694559e-03
knn              1.286634e-03  4.301264e-02
hubscore         2.308136e-05  1.623844e-03
pagerank         0.000000e+00  1.072649e-18
trans            1.789434e-04  1.570233e-01
evcent           2.119487e-03  3.428008e-02
first            3.073719e-04  1.064583e-01
upto_second      0.000000e+00  1.665606e-18
upto_third       0.000000e+00  2.198898e-20
upto_fourth      2.739920e-04  1.984659e-02
upto_fifth       1.176440e-05  2.523077e-02
upto_sixth       2.025351e-03  1.257988e-01
second           1.048218e-05  1.242424e-02
third            2.958044e-03  9.586661e-02
fourth           0.000000e+00  1.059215e-18
fifth           -2.331002e-05  8.888889e-03
sixth            5.400048e-04  7.835529e-02
ratio1           4.538035e-04  6.330391e-02
ratio2           2.956847e-05  2.430556e-02
ratio3           2.664483e-04  2.187170e-02
ratio4           3.152435e-05  7.176190e-02
ratio5           1.111386e-03  2.837839e-01
ratio6           1.027946e-03  4.087451e-02
selfinter       -1.166861e-05  5.555556e-03
walktrap_vertex  1.637708e-04  6.653565e-02
bigcom1         -1.162791e-05  9.629630e-03
bigcom2          0.000000e+00  0.000000e+00
bigcom3          0.000000e+00  1.355253e-22
bigcom4          0.000000e+00  5.290907e-19
bigcom6          0.000000e+00  0.000000e+00
bigcom8          0.000000e+00  1.694066e-22
bigcom9          0.000000e+00  0.000000e+00
bigcom11         0.000000e+00  0.000000e+00
bigcom13         0.000000e+00  0.000000e+00
bigcom15         0.000000e+00  0.000000e+00
bigcom16         0.000000e+00  0.000000e+00
bigcom21         0.000000e+00  0.000000e+00
bigcom22         0.000000e+00  1.355253e-22
bigcom24         0.000000e+00  0.000000e+00
bigcom26         0.000000e+00  0.000000e+00
bigcom28         0.000000e+00  0.000000e+00
bigcom30         0.000000e+00  1.355253e-22
bigcom31         0.000000e+00  0.000000e+00
bigcom32         0.000000e+00  0.000000e+00
bigcom33         0.000000e+00  0.000000e+00
bigcom34         0.000000e+00  0.000000e+00
bigcom36         0.000000e+00  0.000000e+00
bigcom37         0.000000e+00  0.000000e+00
bigcom38         0.000000e+00  0.000000e+00
bigcom39         0.000000e+00  0.000000e+00
bigcom40         4.225720e-04  1.053184e-02
bigcom43         0.000000e+00  0.000000e+00
bigcom44         0.000000e+00  0.000000e+00
bigcom46         0.000000e+00  1.355253e-22
bigcom47         0.000000e+00  0.000000e+00
bigcom49         0.000000e+00  0.000000e+00
bigcom50         0.000000e+00  0.000000e+00
bigcom51         0.000000e+00  0.000000e+00
bigcom52         0.000000e+00  0.000000e+00
bigcom54         0.000000e+00  0.000000e+00
bigcom56         0.000000e+00  0.000000e+00
bigcom62         0.000000e+00  0.000000e+00
bigcom66         0.000000e+00  0.000000e+00
bigcom68         0.000000e+00  0.000000e+00
bigcom69         0.000000e+00  0.000000e+00
bigcom71         0.000000e+00  0.000000e+00
bigcom72         0.000000e+00  0.000000e+00
bigcom73         0.000000e+00  5.421011e-22
bigcom74         0.000000e+00  0.000000e+00
bigcom75         0.000000e+00  0.000000e+00
bigcom76         0.000000e+00  0.000000e+00
bigcom77         0.000000e+00  0.000000e+00
bigcom79         0.000000e+00  0.000000e+00
bigcom80         0.000000e+00  0.000000e+00
bigcom82         0.000000e+00  0.000000e+00
bigcom83         0.000000e+00  0.000000e+00
bigcom84         0.000000e+00  0.000000e+00
bigcom85         0.000000e+00  0.000000e+00
bigcom87         0.000000e+00  0.000000e+00
bigcom89         0.000000e+00  1.355253e-22
bigcom91         0.000000e+00  0.000000e+00
bigcom92         0.000000e+00  0.000000e+00
bigcom93         0.000000e+00  0.000000e+00
bigcom96         0.000000e+00  0.000000e+00
bigcom97         0.000000e+00  0.000000e+00
bigcom98         0.000000e+00  0.000000e+00
bigcom99         0.000000e+00  0.000000e+00
bigcom101        0.000000e+00  0.000000e+00
bigcom104        0.000000e+00  0.000000e+00
bigcom106        0.000000e+00  0.000000e+00
bigcom109        0.000000e+00  0.000000e+00
bigcom113        0.000000e+00  0.000000e+00
bigcom116        0.000000e+00  0.000000e+00
bigcom120        0.000000e+00  1.084202e-21
bigcom123        0.000000e+00  0.000000e+00
bigcom126        0.000000e+00  0.000000e+00
bigcom127        0.000000e+00  0.000000e+00
bigcom137        0.000000e+00  0.000000e+00
bigcom139        0.000000e+00  0.000000e+00
bigcom140        0.000000e+00  5.421011e-22
bigcom143        0.000000e+00  0.000000e+00
bigcom145        0.000000e+00  3.252607e-21
bigcom146        0.000000e+00  0.000000e+00
bigcom147        0.000000e+00  0.000000e+00
bigcom149        0.000000e+00  0.000000e+00
bigcom153        0.000000e+00  0.000000e+00
bigcom154        0.000000e+00  0.000000e+00
bigcom156        0.000000e+00  0.000000e+00
bigcom157        0.000000e+00  6.776264e-23
bigcom158        0.000000e+00  0.000000e+00
bigcom160        0.000000e+00  0.000000e+00
bigcom161        0.000000e+00  0.000000e+00
bigcom162        0.000000e+00  0.000000e+00
bigcom164        0.000000e+00  0.000000e+00
bigcom166        0.000000e+00  0.000000e+00
bigcom167        0.000000e+00  0.000000e+00
bigcom171        0.000000e+00  0.000000e+00
bigcom173        0.000000e+00  0.000000e+00
bigcom175        0.000000e+00  0.000000e+00
bigcom176        0.000000e+00  0.000000e+00
bigcom177        0.000000e+00  0.000000e+00
bigcom178        0.000000e+00  0.000000e+00
bigcom180        0.000000e+00  0.000000e+00
bigcom181        0.000000e+00  0.000000e+00
bigcom184        0.000000e+00  0.000000e+00
bigcom186        0.000000e+00  0.000000e+00
bigcom187        0.000000e+00  0.000000e+00
bigcom189        0.000000e+00  0.000000e+00
bigcom194        0.000000e+00  0.000000e+00
bigcom195        0.000000e+00  0.000000e+00
bigcom196        0.000000e+00  5.421011e-22
bigcom204        0.000000e+00  0.000000e+00
bigcom205        0.000000e+00  0.000000e+00
bigcom212        0.000000e+00  0.000000e+00
bigcom214        0.000000e+00  0.000000e+00
bigcom222        0.000000e+00  0.000000e+00
bigcom223        0.000000e+00  0.000000e+00
bigcom226        0.000000e+00  0.000000e+00
bigcom227        0.000000e+00  0.000000e+00
bigcom229        0.000000e+00  0.000000e+00
bigcom233        0.000000e+00  0.000000e+00
bigcom236        0.000000e+00  0.000000e+00
bigcom237        0.000000e+00  0.000000e+00
bigcom246        0.000000e+00  0.000000e+00
bigcom248        0.000000e+00  0.000000e+00
bigcom249        0.000000e+00  0.000000e+00
bigcom250        0.000000e+00  0.000000e+00
bigcom254        0.000000e+00  0.000000e+00
bigcom266        0.000000e+00  0.000000e+00
bigcom269        0.000000e+00  0.000000e+00
bigcom272        0.000000e+00  0.000000e+00
bigcom274        0.000000e+00  5.421011e-22
bigcom281        0.000000e+00  0.000000e+00
bigcom291        0.000000e+00  0.000000e+00
bigcom292        0.000000e+00  0.000000e+00
bigcom295        0.000000e+00  0.000000e+00
bigcom299        0.000000e+00  0.000000e+00
bigcom301        0.000000e+00  0.000000e+00
bigcom306        0.000000e+00  0.000000e+00
bigcom309        0.000000e+00  0.000000e+00
bigcom314        0.000000e+00  1.355253e-22
bigcom321        0.000000e+00  0.000000e+00
bigcom341        0.000000e+00  0.000000e+00
bigcom350        0.000000e+00  0.000000e+00
bigcom353        0.000000e+00  0.000000e+00
bigcom359        0.000000e+00  0.000000e+00
bigcom363        0.000000e+00  0.000000e+00
bigcom365        0.000000e+00  0.000000e+00
bigcom385        0.000000e+00  0.000000e+00
bigcom386        0.000000e+00  0.000000e+00
bigcom408        0.000000e+00  0.000000e+00
bigcom412        0.000000e+00  0.000000e+00
bigcom480        0.000000e+00  0.000000e+00
spin_vertex      5.296215e-05  9.888584e-02
membership_s1    0.000000e+00  5.421011e-22
membership_s3    0.000000e+00  0.000000e+00
membership_s4    1.826484e-06  3.790936e-05
membership_s5    0.000000e+00  4.404571e-22
membership_s6    0.000000e+00  0.000000e+00
membership_s7    0.000000e+00  6.776264e-23
membership_s8    0.000000e+00  0.000000e+00
membership_s9    0.000000e+00  0.000000e+00
membership_s11   0.000000e+00  0.000000e+00
membership_s12   0.000000e+00  0.000000e+00
membership_s14   0.000000e+00  0.000000e+00
membership_s15   0.000000e+00  6.776264e-23
membership_s16   0.000000e+00  0.000000e+00
membership_s17   0.000000e+00  0.000000e+00
membership_s18   2.784205e-04  5.891266e-02
membership_s20   0.000000e+00  0.000000e+00
membership_s21   0.000000e+00  0.000000e+00
membership_s22   0.000000e+00  0.000000e+00
membership_s24   0.000000e+00  0.000000e+00
membership_s25   0.000000e+00  0.000000e+00
membership_s26   0.000000e+00  0.000000e+00
membership_s27   0.000000e+00  0.000000e+00
membership_s28   0.000000e+00  0.000000e+00
membership_s30   2.135960e-04  2.852920e-03
membership_s31   0.000000e+00  0.000000e+00
membership_s32   0.000000e+00  5.421011e-22
membership_s33   0.000000e+00  0.000000e+00
membership_s36   5.868545e-06  6.963456e-04
membership_s37   0.000000e+00  0.000000e+00
V1               1.397410e-05  1.161172e-02
V2               1.213816e-04  2.093919e-01
pdi              0.000000e+00  2.710505e-22
adhesion         3.632211e-04  1.860038e-03
cohesion         2.015796e-04  8.243814e-02
inner            1.505704e-03  7.112565e-02
outer            1.164622e-04  3.143268e-02
ioratio          2.385819e-03  6.329830e-02
comsize          4.560719e-04  1.419177e-01
[1] "Dataset: med_CT Model GLM, run: 8 of 10 2015-06-18 12:09:37"
[1] "glmnet variable coefficients"
                     [,1]          [,2]
(Intercept)     -6.497421  6.988167e+03
graph0           0.000000 -1.867339e-02
graph1           0.000000  0.000000e+00
graph2           0.000000 -7.275084e-03
graph3           0.000000  8.885994e-06
graph4           0.000000 -2.618895e-07
graph5           0.000000 -2.641972e-03
graph6           0.000000  0.000000e+00
graph7           0.000000  0.000000e+00
graph8           0.000000  1.099885e-06
graph9           0.000000  7.688554e-08
graph10          0.000000  0.000000e+00
graph11          0.000000 -1.183331e-09
graph12          0.000000 -2.616977e-08
graph13          0.000000  5.327645e-07
graph14          0.000000 -1.009746e-07
graph15          0.000000 -2.582351e-05
graph16          0.000000  0.000000e+00
graph17          0.000000  0.000000e+00
graph18          0.000000 -4.638925e-05
graph19          0.000000  0.000000e+00
graph20          0.000000 -1.032779e-04
graph21          0.000000  4.527060e-05
graph22          0.000000  1.616128e-06
graph23          0.000000  0.000000e+00
graph24          0.000000  9.966440e-06
graph25          0.000000  0.000000e+00
graph26          0.000000  0.000000e+00
graph27          0.000000 -3.480700e-03
graph28          0.000000  5.371250e-03
graph29          0.000000  6.967922e-03
orbit0           0.000000 -2.159097e-02
orbit1           0.000000  0.000000e+00
orbit2           0.000000 -4.253144e-03
orbit3           0.000000 -7.524799e-03
orbit4           0.000000  2.114550e-05
orbit5           0.000000  4.391115e-07
orbit6           0.000000 -2.310162e-07
orbit7           0.000000 -4.800533e-04
orbit8           0.000000 -2.594614e-03
orbit9           0.000000 -6.790511e-05
orbit10          0.000000  4.570302e-05
orbit11          0.000000  0.000000e+00
orbit12          0.000000  5.997936e-04
orbit13          0.000000 -4.848290e-03
orbit14          0.000000  2.539770e-07
orbit15          0.000000  4.520892e-08
orbit16          0.000000  1.063653e-06
orbit17          0.000000  5.636554e-07
orbit18          0.000000  8.767985e-08
orbit19          0.000000  0.000000e+00
orbit20          0.000000  0.000000e+00
orbit21          0.000000  5.497482e-06
orbit22          0.000000 -1.172405e-09
orbit23          0.000000 -2.445507e-04
orbit24          0.000000  0.000000e+00
orbit25          0.000000 -1.079368e-06
orbit26          0.000000  2.566022e-05
orbit27          0.000000  1.683630e-05
orbit28          0.000000  1.105065e-05
orbit29          0.000000  7.313922e-08
orbit30          0.000000  0.000000e+00
orbit31          0.000000 -5.020115e-09
orbit32          0.000000 -3.252158e-07
orbit33          0.000000  7.376765e-04
orbit34          0.000000 -1.882034e-05
orbit35          0.000000 -1.261491e-05
orbit36          0.000000  3.387727e-09
orbit37          0.000000  1.801207e-06
orbit38          0.000000  0.000000e+00
orbit39          0.000000  0.000000e+00
orbit40          0.000000  1.049912e-07
orbit41          0.000000  0.000000e+00
orbit42          0.000000  1.265082e-05
orbit43          0.000000 -4.869201e-05
orbit44          0.000000 -1.909069e-02
orbit45          0.000000 -3.675389e-05
orbit46          0.000000 -7.079403e-05
orbit47          0.000000  2.934005e-05
orbit48          0.000000  9.609323e-05
orbit49          0.000000 -1.039451e-04
orbit50          0.000000 -2.206780e-03
orbit51          0.000000  6.118533e-05
orbit52          0.000000  1.904874e-05
orbit53          0.000000  1.063652e-03
orbit54          0.000000  6.817602e-06
orbit55          0.000000 -9.489379e-03
orbit56          0.000000 -3.434545e-04
orbit57          0.000000  0.000000e+00
orbit58          0.000000 -1.156459e-02
orbit59          0.000000  9.781915e-05
orbit60          0.000000  0.000000e+00
orbit61          0.000000  8.595393e-03
orbit62          0.000000 -4.472701e-04
orbit63          0.000000 -1.542709e-03
orbit64          0.000000  1.381201e-03
orbit65          0.000000 -8.919750e-05
orbit66          0.000000  5.094480e-06
orbit67          0.000000  0.000000e+00
orbit68          0.000000 -2.937149e-03
orbit69          0.000000 -8.377291e-02
orbit70          0.000000  7.059971e-03
orbit71          0.000000  2.649510e-03
orbit72          0.000000  6.556384e-03
AP               0.000000 -1.552937e+00
bet              0.000000 -9.926682e-05
ecc              0.000000 -1.138693e+00
eccrad           0.000000 -6.823423e+00
close            0.000000  0.000000e+00
constraint       0.000000 -3.833282e+01
coreness         0.000000 -2.937519e-01
knn              0.000000 -3.433666e-08
hubscore         0.000000  0.000000e+00
pagerank         0.000000  0.000000e+00
trans            0.000000  7.774949e+00
evcent           0.000000  0.000000e+00
first            0.000000 -7.804130e-03
upto_second      0.000000  0.000000e+00
upto_third       0.000000  7.093406e-08
upto_fourth      0.000000  3.985538e-04
upto_fifth       0.000000 -1.274621e-04
upto_sixth       0.000000 -5.238691e-01
second           0.000000  0.000000e+00
third            0.000000  1.399528e-04
fourth           0.000000  0.000000e+00
fifth            0.000000 -8.102401e-04
sixth            0.000000  0.000000e+00
ratio1           0.000000 -5.434795e-04
ratio2           0.000000 -1.475034e-01
ratio3           0.000000  0.000000e+00
ratio4           0.000000 -8.509372e+00
ratio5           0.000000 -1.592856e+01
ratio6           0.000000  0.000000e+00
selfinter        0.000000 -5.298622e-02
walktrap_vertex  0.000000  1.081877e+00
bigcom1          0.000000  1.877518e+00
bigcom2          0.000000  0.000000e+00
bigcom3          0.000000 -4.932744e-02
bigcom4          0.000000  0.000000e+00
bigcom6          0.000000  0.000000e+00
bigcom8          0.000000  0.000000e+00
bigcom9          0.000000  0.000000e+00
bigcom11         0.000000  0.000000e+00
bigcom13         0.000000  0.000000e+00
bigcom15         0.000000  0.000000e+00
bigcom16         0.000000  0.000000e+00
bigcom21         0.000000  0.000000e+00
bigcom22         0.000000 -1.316370e-01
bigcom24         0.000000  0.000000e+00
bigcom26         0.000000 -5.170776e-02
bigcom28         0.000000 -4.118984e-01
bigcom30         0.000000  0.000000e+00
bigcom31         0.000000  0.000000e+00
bigcom32         0.000000  0.000000e+00
bigcom33         0.000000  0.000000e+00
bigcom34         0.000000  0.000000e+00
bigcom36         0.000000  0.000000e+00
bigcom37         0.000000  0.000000e+00
bigcom38         0.000000  0.000000e+00
bigcom39         0.000000  0.000000e+00
bigcom40         0.000000  3.908741e+00
bigcom43         0.000000  0.000000e+00
bigcom44         0.000000 -4.579085e+00
bigcom46         0.000000  0.000000e+00
bigcom47         0.000000  0.000000e+00
bigcom49         0.000000  0.000000e+00
bigcom50         0.000000  0.000000e+00
bigcom51         0.000000  0.000000e+00
bigcom52         0.000000  0.000000e+00
bigcom54         0.000000  0.000000e+00
bigcom56         0.000000  0.000000e+00
bigcom62         0.000000  0.000000e+00
bigcom66         0.000000  0.000000e+00
bigcom68         0.000000  0.000000e+00
bigcom69         0.000000  0.000000e+00
bigcom71         0.000000  0.000000e+00
bigcom72         0.000000  0.000000e+00
bigcom73         0.000000  0.000000e+00
bigcom74         0.000000 -1.598469e-01
bigcom75         0.000000  0.000000e+00
bigcom76         0.000000  0.000000e+00
bigcom77         0.000000  0.000000e+00
bigcom79         0.000000  0.000000e+00
bigcom80         0.000000  0.000000e+00
bigcom82         0.000000  0.000000e+00
bigcom83         0.000000  0.000000e+00
bigcom84         0.000000  0.000000e+00
bigcom85         0.000000  0.000000e+00
bigcom87         0.000000  0.000000e+00
bigcom89         0.000000  0.000000e+00
bigcom91         0.000000  0.000000e+00
bigcom92         0.000000  0.000000e+00
bigcom93         0.000000  0.000000e+00
bigcom96         0.000000  0.000000e+00
bigcom97         0.000000  0.000000e+00
bigcom98         0.000000  0.000000e+00
bigcom99         0.000000  0.000000e+00
bigcom101        0.000000  0.000000e+00
bigcom104        0.000000  0.000000e+00
bigcom106        0.000000  0.000000e+00
bigcom109        0.000000  0.000000e+00
bigcom113        0.000000  0.000000e+00
bigcom116        0.000000  0.000000e+00
bigcom120        0.000000  0.000000e+00
bigcom123        0.000000  0.000000e+00
bigcom126        0.000000  0.000000e+00
bigcom127        0.000000  0.000000e+00
bigcom137        0.000000  0.000000e+00
bigcom139        0.000000  0.000000e+00
bigcom140        0.000000  0.000000e+00
bigcom143        0.000000  0.000000e+00
bigcom145        0.000000  0.000000e+00
bigcom146        0.000000  0.000000e+00
bigcom147        0.000000  0.000000e+00
bigcom149        0.000000  0.000000e+00
bigcom153        0.000000  0.000000e+00
bigcom154        0.000000  0.000000e+00
bigcom156        0.000000  0.000000e+00
bigcom157        0.000000  0.000000e+00
bigcom158        0.000000  0.000000e+00
bigcom160        0.000000  0.000000e+00
bigcom161        0.000000  0.000000e+00
bigcom162        0.000000  0.000000e+00
bigcom164        0.000000  0.000000e+00
bigcom166        0.000000  0.000000e+00
bigcom167        0.000000  0.000000e+00
bigcom171        0.000000  0.000000e+00
bigcom173        0.000000  0.000000e+00
bigcom175        0.000000  0.000000e+00
bigcom176        0.000000  0.000000e+00
bigcom177        0.000000  0.000000e+00
bigcom178        0.000000  0.000000e+00
bigcom180        0.000000  0.000000e+00
bigcom181        0.000000  0.000000e+00
bigcom184        0.000000  0.000000e+00
bigcom186        0.000000  0.000000e+00
bigcom187        0.000000  0.000000e+00
bigcom189        0.000000  0.000000e+00
bigcom194        0.000000  0.000000e+00
bigcom195        0.000000  0.000000e+00
bigcom196        0.000000  0.000000e+00
bigcom204        0.000000  0.000000e+00
bigcom205        0.000000  0.000000e+00
bigcom212        0.000000  0.000000e+00
bigcom214        0.000000  0.000000e+00
bigcom222        0.000000  0.000000e+00
bigcom223        0.000000  0.000000e+00
bigcom226        0.000000  0.000000e+00
bigcom227        0.000000  0.000000e+00
bigcom229        0.000000  0.000000e+00
bigcom233        0.000000  0.000000e+00
bigcom236        0.000000  0.000000e+00
bigcom237        0.000000  0.000000e+00
bigcom246        0.000000  0.000000e+00
bigcom248        0.000000  0.000000e+00
bigcom249        0.000000  0.000000e+00
bigcom250        0.000000  0.000000e+00
bigcom254        0.000000  0.000000e+00
bigcom266        0.000000  0.000000e+00
bigcom269        0.000000  0.000000e+00
bigcom272        0.000000  0.000000e+00
bigcom274        0.000000 -1.457009e+00
bigcom281        0.000000  0.000000e+00
bigcom291        0.000000  0.000000e+00
bigcom292        0.000000  0.000000e+00
bigcom295        0.000000  0.000000e+00
bigcom299        0.000000  0.000000e+00
bigcom301        0.000000  0.000000e+00
bigcom306        0.000000  0.000000e+00
bigcom309        0.000000  0.000000e+00
bigcom314        0.000000  0.000000e+00
bigcom321        0.000000  0.000000e+00
bigcom341        0.000000  0.000000e+00
bigcom350        0.000000  0.000000e+00
bigcom353        0.000000  0.000000e+00
bigcom359        0.000000  0.000000e+00
bigcom363        0.000000  0.000000e+00
bigcom365        0.000000  0.000000e+00
bigcom385        0.000000  0.000000e+00
bigcom386        0.000000  0.000000e+00
bigcom408        0.000000  0.000000e+00
bigcom412        0.000000  0.000000e+00
bigcom480        0.000000  0.000000e+00
spin_vertex      0.000000 -8.347813e-01
membership_s1    0.000000  0.000000e+00
membership_s3    0.000000  0.000000e+00
membership_s4    0.000000  2.222862e-04
membership_s5    0.000000  7.950770e-01
membership_s6    0.000000 -8.518660e-01
membership_s7    0.000000 -1.842241e+00
membership_s8    0.000000  0.000000e+00
membership_s9    0.000000  0.000000e+00
membership_s11   0.000000  0.000000e+00
membership_s12   0.000000  0.000000e+00
membership_s14   0.000000  0.000000e+00
membership_s15   0.000000 -4.786930e-01
membership_s16   0.000000  0.000000e+00
membership_s17   0.000000  0.000000e+00
membership_s18   0.000000  6.521963e+00
membership_s20   0.000000  0.000000e+00
membership_s21   0.000000 -1.021985e-01
membership_s22   0.000000  0.000000e+00
membership_s24   0.000000  0.000000e+00
membership_s25   0.000000  0.000000e+00
membership_s26   0.000000  0.000000e+00
membership_s27   0.000000 -1.103737e+00
membership_s28   0.000000  0.000000e+00
membership_s30   0.000000  2.287040e+00
membership_s31   0.000000  0.000000e+00
membership_s32   0.000000 -1.539980e-01
membership_s33   0.000000  0.000000e+00
membership_s36   0.000000  2.434888e-01
membership_s37   0.000000  0.000000e+00
V1               0.000000  2.999562e-02
V2               0.000000 -3.739398e+00
pdi              0.000000  0.000000e+00
adhesion         0.000000  6.261114e-04
cohesion         0.000000 -1.206316e-03
inner            0.000000  1.929651e-04
outer            0.000000  1.006536e-03
ioratio          0.000000  0.000000e+00
comsize          0.000000  3.636867e-03
[1] "Dataset: med_CT Model GBM, run: 9 of 10 2015-06-18 12:10:09"
Iter   TrainDeviance   ValidDeviance   StepSize   Improve
     1        0.0221            -nan     0.0100   -0.0000
     2        0.0208            -nan     0.0100   -0.0000
     3        0.0202            -nan     0.0100   -0.0000
     4        0.0197            -nan     0.0100   -0.0000
     5        0.0193            -nan     0.0100   -0.0000
     6        0.0191            -nan     0.0100   -0.0000
     7        0.0183            -nan     0.0100    0.0002
     8        0.0178            -nan     0.0100   -0.0000
     9        0.0173            -nan     0.0100   -0.0000
    10        0.0172            -nan     0.0100   -0.0000
    20        0.0135            -nan     0.0100   -0.0000
    40        0.0107            -nan     0.0100   -0.0000
    60        0.0091            -nan     0.0100   -0.0000
    80        0.0080            -nan     0.0100   -0.0000
    98        0.0072            -nan     0.0100   -0.0000

[1] "GBM variable coefficients"
                            var      rel.inf
comsize                 comsize 1.113121e+01
ratio5                   ratio5 1.082902e+01
membership_s18   membership_s18 5.951152e+00
orbit39                 orbit39 4.796824e+00
upto_sixth           upto_sixth 4.206397e+00
orbit18                 orbit18 3.681714e+00
adhesion               adhesion 3.673349e+00
V2                           V2 3.424728e+00
orbit56                 orbit56 3.205567e+00
inner                     inner 3.021715e+00
orbit47                 orbit47 2.816556e+00
orbit28                 orbit28 2.679468e+00
cohesion               cohesion 2.636123e+00
trans                     trans 2.340686e+00
walktrap_vertex walktrap_vertex 2.280460e+00
ioratio                 ioratio 1.990814e+00
orbit24                 orbit24 1.956607e+00
bet                         bet 1.775254e+00
orbit16                 orbit16 1.666987e+00
graph20                 graph20 1.364043e+00
V1                           V1 1.257243e+00
pagerank               pagerank 1.251699e+00
orbit48                 orbit48 1.090732e+00
graph22                 graph22 1.051414e+00
ratio1                   ratio1 1.016687e+00
orbit66                 orbit66 8.860178e-01
orbit20                 orbit20 8.760385e-01
ratio3                   ratio3 8.158026e-01
orbit19                 orbit19 7.601616e-01
third                     third 6.994658e-01
orbit9                   orbit9 6.835883e-01
orbit4                   orbit4 6.496215e-01
orbit36                 orbit36 6.414749e-01
spin_vertex         spin_vertex 6.224929e-01
graph23                 graph23 5.426005e-01
orbit50                 orbit50 4.777533e-01
graph10                 graph10 4.668149e-01
outer                     outer 4.560232e-01
orbit59                 orbit59 4.560230e-01
graph18                 graph18 4.494696e-01
bigcom40               bigcom40 3.910972e-01
orbit52                 orbit52 3.838362e-01
graph1                   graph1 3.797692e-01
orbit44                 orbit44 3.783645e-01
graph2                   graph2 3.625604e-01
fifth                     fifth 3.485094e-01
orbit67                 orbit67 3.341893e-01
orbit27                 orbit27 3.068281e-01
graph7                   graph7 2.993833e-01
orbit55                 orbit55 2.987162e-01
coreness               coreness 2.665009e-01
orbit15                 orbit15 2.643574e-01
orbit30                 orbit30 2.616876e-01
orbit38                 orbit38 2.489504e-01
orbit29                 orbit29 2.349615e-01
graph17                 graph17 2.338590e-01
graph4                   graph4 2.118777e-01
knn                         knn 2.101776e-01
orbit33                 orbit33 2.089396e-01
orbit25                 orbit25 2.086422e-01
upto_second         upto_second 2.068125e-01
bigcom274             bigcom274 2.036735e-01
orbit6                   orbit6 2.027734e-01
orbit63                 orbit63 1.974758e-01
orbit23                 orbit23 1.939189e-01
orbit49                 orbit49 1.903393e-01
orbit65                 orbit65 1.895736e-01
graph11                 graph11 1.889427e-01
upto_fifth           upto_fifth 1.827233e-01
graph3                   graph3 1.806835e-01
orbit37                 orbit37 1.803328e-01
graph16                 graph16 1.717865e-01
graph28                 graph28 1.698683e-01
graph27                 graph27 1.685709e-01
orbit10                 orbit10 1.682848e-01
orbit46                 orbit46 1.655542e-01
graph5                   graph5 1.615200e-01
orbit58                 orbit58 1.510202e-01
graph12                 graph12 1.446094e-01
graph15                 graph15 4.526268e-02
membership_s30   membership_s30 1.965561e-02
graph13                 graph13 1.665976e-02
orbit45                 orbit45 1.558134e-02
evcent                   evcent 1.381770e-02
ratio6                   ratio6 8.646520e-03
graph19                 graph19 7.489732e-03
membership_s4     membership_s4 6.247724e-03
orbit62                 orbit62 5.121817e-03
graph26                 graph26 4.891796e-03
graph21                 graph21 4.662826e-03
orbit21                 orbit21 3.854348e-03
constraint           constraint 3.219279e-03
orbit12                 orbit12 2.342468e-03
orbit51                 orbit51 1.852120e-03
graph25                 graph25 1.850027e-03
close                     close 1.026270e-03
graph0                   graph0 9.986920e-04
orbit41                 orbit41 6.658992e-04
orbit35                 orbit35 5.211068e-04
orbit61                 orbit61 4.820913e-04
upto_third           upto_third 3.524083e-04
orbit40                 orbit40 3.092099e-04
graph24                 graph24 2.690545e-04
orbit60                 orbit60 2.546079e-04
graph14                 graph14 2.384572e-04
orbit57                 orbit57 2.246426e-04
orbit53                 orbit53 2.084953e-04
hubscore               hubscore 1.814961e-04
graph6                   graph6 1.790826e-04
ratio4                   ratio4 1.763087e-04
orbit68                 orbit68 1.695035e-04
orbit26                 orbit26 1.658504e-04
sixth                     sixth 1.559785e-04
orbit5                   orbit5 1.281838e-04
upto_fourth         upto_fourth 1.274903e-04
graph8                   graph8 1.095637e-04
graph9                   graph9 1.095285e-04
orbit64                 orbit64 1.015768e-04
orbit7                   orbit7 8.934333e-05
orbit31                 orbit31 8.318725e-05
fourth                   fourth 3.509492e-05
selfinter             selfinter 1.905278e-05
graph29                 graph29 0.000000e+00
orbit0                   orbit0 0.000000e+00
orbit1                   orbit1 0.000000e+00
orbit2                   orbit2 0.000000e+00
orbit3                   orbit3 0.000000e+00
orbit8                   orbit8 0.000000e+00
orbit11                 orbit11 0.000000e+00
orbit13                 orbit13 0.000000e+00
orbit14                 orbit14 0.000000e+00
orbit17                 orbit17 0.000000e+00
orbit22                 orbit22 0.000000e+00
orbit32                 orbit32 0.000000e+00
orbit34                 orbit34 0.000000e+00
orbit42                 orbit42 0.000000e+00
orbit43                 orbit43 0.000000e+00
orbit54                 orbit54 0.000000e+00
orbit69                 orbit69 0.000000e+00
orbit70                 orbit70 0.000000e+00
orbit71                 orbit71 0.000000e+00
orbit72                 orbit72 0.000000e+00
AP                           AP 0.000000e+00
ecc                         ecc 0.000000e+00
eccrad                   eccrad 0.000000e+00
first                     first 0.000000e+00
second                   second 0.000000e+00
ratio2                   ratio2 0.000000e+00
bigcom1                 bigcom1 0.000000e+00
bigcom2                 bigcom2 0.000000e+00
bigcom3                 bigcom3 0.000000e+00
bigcom4                 bigcom4 0.000000e+00
bigcom6                 bigcom6 0.000000e+00
bigcom8                 bigcom8 0.000000e+00
bigcom9                 bigcom9 0.000000e+00
bigcom11               bigcom11 0.000000e+00
bigcom13               bigcom13 0.000000e+00
bigcom15               bigcom15 0.000000e+00
bigcom16               bigcom16 0.000000e+00
bigcom21               bigcom21 0.000000e+00
bigcom22               bigcom22 0.000000e+00
bigcom24               bigcom24 0.000000e+00
bigcom26               bigcom26 0.000000e+00
bigcom28               bigcom28 0.000000e+00
bigcom30               bigcom30 0.000000e+00
bigcom31               bigcom31 0.000000e+00
bigcom32               bigcom32 0.000000e+00
bigcom33               bigcom33 0.000000e+00
bigcom34               bigcom34 0.000000e+00
bigcom36               bigcom36 0.000000e+00
bigcom37               bigcom37 0.000000e+00
bigcom38               bigcom38 0.000000e+00
bigcom39               bigcom39 0.000000e+00
bigcom43               bigcom43 0.000000e+00
bigcom44               bigcom44 0.000000e+00
bigcom46               bigcom46 0.000000e+00
bigcom47               bigcom47 0.000000e+00
bigcom49               bigcom49 0.000000e+00
bigcom50               bigcom50 0.000000e+00
bigcom51               bigcom51 0.000000e+00
bigcom52               bigcom52 0.000000e+00
bigcom54               bigcom54 0.000000e+00
bigcom56               bigcom56 0.000000e+00
bigcom62               bigcom62 0.000000e+00
bigcom66               bigcom66 0.000000e+00
bigcom68               bigcom68 0.000000e+00
bigcom69               bigcom69 0.000000e+00
bigcom71               bigcom71 0.000000e+00
bigcom72               bigcom72 0.000000e+00
bigcom73               bigcom73 0.000000e+00
bigcom74               bigcom74 0.000000e+00
bigcom75               bigcom75 0.000000e+00
bigcom76               bigcom76 0.000000e+00
bigcom77               bigcom77 0.000000e+00
bigcom79               bigcom79 0.000000e+00
bigcom80               bigcom80 0.000000e+00
bigcom82               bigcom82 0.000000e+00
bigcom83               bigcom83 0.000000e+00
bigcom84               bigcom84 0.000000e+00
bigcom85               bigcom85 0.000000e+00
bigcom87               bigcom87 0.000000e+00
bigcom89               bigcom89 0.000000e+00
bigcom91               bigcom91 0.000000e+00
bigcom92               bigcom92 0.000000e+00
bigcom93               bigcom93 0.000000e+00
bigcom96               bigcom96 0.000000e+00
bigcom97               bigcom97 0.000000e+00
bigcom98               bigcom98 0.000000e+00
bigcom99               bigcom99 0.000000e+00
bigcom101             bigcom101 0.000000e+00
bigcom104             bigcom104 0.000000e+00
bigcom106             bigcom106 0.000000e+00
bigcom109             bigcom109 0.000000e+00
bigcom113             bigcom113 0.000000e+00
bigcom116             bigcom116 0.000000e+00
bigcom120             bigcom120 0.000000e+00
bigcom123             bigcom123 0.000000e+00
bigcom126             bigcom126 0.000000e+00
bigcom127             bigcom127 0.000000e+00
bigcom137             bigcom137 0.000000e+00
bigcom139             bigcom139 0.000000e+00
bigcom140             bigcom140 0.000000e+00
bigcom143             bigcom143 0.000000e+00
bigcom145             bigcom145 0.000000e+00
bigcom146             bigcom146 0.000000e+00
bigcom147             bigcom147 0.000000e+00
bigcom149             bigcom149 0.000000e+00
bigcom153             bigcom153 0.000000e+00
bigcom154             bigcom154 0.000000e+00
bigcom156             bigcom156 0.000000e+00
bigcom157             bigcom157 0.000000e+00
bigcom158             bigcom158 0.000000e+00
bigcom160             bigcom160 0.000000e+00
bigcom161             bigcom161 0.000000e+00
bigcom162             bigcom162 0.000000e+00
bigcom164             bigcom164 0.000000e+00
bigcom166             bigcom166 0.000000e+00
bigcom167             bigcom167 0.000000e+00
bigcom171             bigcom171 0.000000e+00
bigcom173             bigcom173 0.000000e+00
bigcom175             bigcom175 0.000000e+00
bigcom176             bigcom176 0.000000e+00
bigcom177             bigcom177 0.000000e+00
bigcom178             bigcom178 0.000000e+00
bigcom180             bigcom180 0.000000e+00
bigcom181             bigcom181 0.000000e+00
bigcom184             bigcom184 0.000000e+00
bigcom186             bigcom186 0.000000e+00
bigcom187             bigcom187 0.000000e+00
bigcom189             bigcom189 0.000000e+00
bigcom194             bigcom194 0.000000e+00
bigcom195             bigcom195 0.000000e+00
bigcom196             bigcom196 0.000000e+00
bigcom204             bigcom204 0.000000e+00
bigcom205             bigcom205 0.000000e+00
bigcom212             bigcom212 0.000000e+00
bigcom214             bigcom214 0.000000e+00
bigcom222             bigcom222 0.000000e+00
bigcom223             bigcom223 0.000000e+00
bigcom226             bigcom226 0.000000e+00
bigcom227             bigcom227 0.000000e+00
bigcom229             bigcom229 0.000000e+00
bigcom233             bigcom233 0.000000e+00
bigcom236             bigcom236 0.000000e+00
bigcom237             bigcom237 0.000000e+00
bigcom246             bigcom246 0.000000e+00
bigcom248             bigcom248 0.000000e+00
bigcom249             bigcom249 0.000000e+00
bigcom250             bigcom250 0.000000e+00
bigcom254             bigcom254 0.000000e+00
bigcom266             bigcom266 0.000000e+00
bigcom269             bigcom269 0.000000e+00
bigcom272             bigcom272 0.000000e+00
bigcom281             bigcom281 0.000000e+00
bigcom291             bigcom291 0.000000e+00
bigcom292             bigcom292 0.000000e+00
bigcom295             bigcom295 0.000000e+00
bigcom299             bigcom299 0.000000e+00
bigcom301             bigcom301 0.000000e+00
bigcom306             bigcom306 0.000000e+00
bigcom309             bigcom309 0.000000e+00
bigcom314             bigcom314 0.000000e+00
bigcom321             bigcom321 0.000000e+00
bigcom341             bigcom341 0.000000e+00
bigcom350             bigcom350 0.000000e+00
bigcom353             bigcom353 0.000000e+00
bigcom359             bigcom359 0.000000e+00
bigcom363             bigcom363 0.000000e+00
bigcom365             bigcom365 0.000000e+00
bigcom385             bigcom385 0.000000e+00
bigcom386             bigcom386 0.000000e+00
bigcom408             bigcom408 0.000000e+00
bigcom412             bigcom412 0.000000e+00
bigcom480             bigcom480 0.000000e+00
membership_s1     membership_s1 0.000000e+00
membership_s3     membership_s3 0.000000e+00
membership_s5     membership_s5 0.000000e+00
membership_s6     membership_s6 0.000000e+00
membership_s7     membership_s7 0.000000e+00
membership_s8     membership_s8 0.000000e+00
membership_s9     membership_s9 0.000000e+00
membership_s11   membership_s11 0.000000e+00
membership_s12   membership_s12 0.000000e+00
membership_s14   membership_s14 0.000000e+00
membership_s15   membership_s15 0.000000e+00
membership_s16   membership_s16 0.000000e+00
membership_s17   membership_s17 0.000000e+00
membership_s20   membership_s20 0.000000e+00
membership_s21   membership_s21 0.000000e+00
membership_s22   membership_s22 0.000000e+00
membership_s24   membership_s24 0.000000e+00
membership_s25   membership_s25 0.000000e+00
membership_s26   membership_s26 0.000000e+00
membership_s27   membership_s27 0.000000e+00
membership_s28   membership_s28 0.000000e+00
membership_s31   membership_s31 0.000000e+00
membership_s32   membership_s32 0.000000e+00
membership_s33   membership_s33 0.000000e+00
membership_s36   membership_s36 0.000000e+00
membership_s37   membership_s37 0.000000e+00
pdi                         pdi 0.000000e+00
[1] "Dataset: med_CT Model RF, run: 9 of 10 2015-06-18 12:10:47"
     |      Out-of-bag   |
Tree |      MSE  %Var(y) |
   1 |  0.00392   258.46 |
   2 | 0.003483   229.62 |
   3 | 0.003723   245.46 |
   4 | 0.003571   235.45 |
   5 | 0.003113   205.21 |
   6 | 0.002718   179.22 |
   7 |  0.00267   176.02 |
   8 | 0.002739   180.59 |
   9 | 0.002572   169.60 |
  10 | 0.002518   166.01 |
  11 |  0.00246   162.19 |
  12 | 0.002115   139.46 |
  13 | 0.002006   132.26 |
  14 | 0.002033   134.01 |
  15 | 0.002002   131.99 |
  16 | 0.001933   127.46 |
  17 | 0.001888   124.48 |
  18 | 0.001838   121.17 |
  19 | 0.001835   120.98 |
  20 | 0.001808   119.21 |
  21 | 0.001773   116.88 |
  22 | 0.001771   116.74 |
  23 |  0.00177   116.67 |
  24 | 0.001748   115.22 |
  25 | 0.001742   114.86 |
  26 | 0.001755   115.71 |
  27 | 0.001747   115.16 |
  28 | 0.001734   114.35 |
  29 | 0.001724   113.65 |
  30 | 0.001725   113.72 |
  31 | 0.001723   113.62 |
  32 | 0.001721   113.46 |
  33 | 0.001722   113.50 |
  34 | 0.001724   113.67 |
  35 | 0.001716   113.15 |
  36 | 0.001724   113.65 |
  37 | 0.001724   113.67 |
  38 | 0.001741   114.76 |
  39 | 0.001739   114.63 |
  40 |  0.00174   114.69 |
  41 | 0.001738   114.61 |
  42 | 0.001739   114.67 |
  43 | 0.001741   114.81 |
  44 | 0.001736   114.47 |
  45 |  0.00174   114.71 |
  46 | 0.001734   114.32 |
  47 | 0.001738   114.61 |
  48 |  0.00173   114.06 |
  49 | 0.001721   113.48 |
  50 | 0.001727   113.85 |
  51 | 0.001724   113.69 |
  52 | 0.001722   113.54 |
  53 | 0.001732   114.22 |
  54 | 0.001732   114.19 |
  55 |  0.00173   114.06 |
  56 | 0.001736   114.46 |
  57 | 0.001735   114.40 |
  58 | 0.001728   113.93 |
  59 | 0.001721   113.49 |
  60 | 0.001718   113.24 |
  61 | 0.001714   113.01 |
  62 | 0.001708   112.58 |
  63 | 0.001708   112.62 |
  64 | 0.001705   112.41 |
  65 | 0.001706   112.49 |
  66 | 0.001703   112.28 |
  67 | 0.001698   111.95 |
  68 | 0.001697   111.87 |
  69 | 0.001696   111.85 |
  70 | 0.001691   111.49 |
  71 | 0.001687   111.21 |
  72 | 0.001684   111.06 |
  73 | 0.001681   110.81 |
  74 | 0.001685   111.06 |
  75 | 0.001682   110.91 |
  76 | 0.001679   110.70 |
  77 | 0.001675   110.45 |
  78 | 0.001674   110.35 |
  79 | 0.001671   110.14 |
  80 | 0.001666   109.86 |
  81 | 0.001666   109.81 |
  82 | 0.001667   109.92 |
  83 | 0.001664   109.71 |
  84 | 0.001664   109.68 |
  85 | 0.001662   109.56 |
  86 |  0.00166   109.41 |
  87 | 0.001656   109.20 |
  88 | 0.001662   109.55 |
  89 |  0.00166   109.41 |
  90 | 0.001658   109.33 |
  91 | 0.001659   109.37 |
  92 | 0.001656   109.18 |
  93 | 0.001654   109.05 |
  94 | 0.001656   109.17 |
  95 | 0.001653   109.00 |
  96 | 0.001652   108.94 |
  97 | 0.001652   108.92 |
  98 | 0.001649   108.71 |
  99 | 0.001646   108.55 |
 100 | 0.001647   108.60 |
[1] "Random Forest variable coefficients"
                      %IncMSE IncNodePurity
graph5           9.731147e-05  1.795230e-02
graph6           8.616377e-05  4.217803e-02
graph7           3.570989e-05  1.936538e-02
graph8           8.813161e-05  3.422091e-04
graph9           5.145513e-04  4.925107e-02
graph10          1.018399e-04  5.757100e-02
graph11          8.244636e-05  8.828130e-02
graph12          8.300667e-05  3.726363e-02
graph13          1.862862e-04  3.000017e-02
graph14          8.078428e-05  1.778521e-02
graph15          9.598722e-04  3.549317e-02
graph16          9.361956e-04  2.977755e-02
graph17          0.000000e+00  1.275632e-20
graph18          7.641076e-05  1.844750e-02
graph19          1.646091e-04  1.967742e-02
graph20          1.644330e-03  3.877270e-02
graph21         -1.176471e-05  2.181818e-02
graph22          4.213200e-03  1.747041e-01
graph23          1.648420e-03  5.934629e-02
graph24          1.999250e-04  4.907061e-02
graph25          5.074827e-04  7.108833e-02
graph26          5.456966e-04  5.138476e-02
graph27          4.732594e-05  6.669697e-02
graph28          4.796728e-04  6.669617e-02
graph29          7.665573e-05  3.841824e-02
orbit0           1.242629e-03  7.953304e-02
orbit1           0.000000e+00  8.333333e-03
orbit2           0.000000e+00  1.062518e-19
orbit3           0.000000e+00  1.247510e-19
orbit4           1.788088e-04  4.987519e-02
orbit5           7.642563e-05  9.800000e-03
orbit6           2.357101e-05  9.756098e-03
orbit7           3.596228e-05  8.804080e-02
orbit8           6.152643e-04  8.245180e-02
orbit9           1.787841e-03  3.694477e-02
orbit10          0.000000e+00  1.255472e-19
orbit11          0.000000e+00  1.935640e-19
orbit12          3.441874e-04  3.565023e-02
orbit13          0.000000e+00  9.000000e-03
orbit14          0.000000e+00  1.030839e-19
orbit15          5.919601e-05  2.452381e-02
orbit16          3.905089e-04  5.026267e-02
orbit17          4.786624e-04  5.138137e-02
orbit18          1.832362e-03  2.205085e-01
orbit19          0.000000e+00  1.138412e-19
orbit20          0.000000e+00  2.400000e-02
orbit21          1.887523e-05  4.588515e-02
orbit22          1.199042e-05  3.155556e-02
orbit23         -1.029394e-05  4.868214e-02
orbit24          7.759661e-05  8.769664e-02
orbit25          0.000000e+00  1.437246e-19
orbit26          0.000000e+00  6.091861e-20
orbit27          2.095454e-03  1.965463e-02
orbit28          1.101469e-04  8.543277e-02
orbit29          1.763668e-05  2.438811e-03
orbit30          1.182732e-05  2.571429e-02
orbit31          5.922592e-05  5.199786e-02
orbit32          1.568529e-04  8.825955e-02
orbit33          2.923977e-04  1.017501e-03
orbit34          3.173201e-03  4.844037e-02
orbit35          1.986116e-04  6.799158e-03
orbit36          1.161882e-03  1.570964e-01
orbit37          1.533984e-04  1.549650e-02
orbit38          7.142226e-04  4.517668e-02
orbit39          4.414144e-04  4.247334e-02
orbit40          3.480278e-05  1.044444e-03
orbit41          1.321974e-05  4.629630e-03
orbit42         -1.163467e-05  2.222222e-02
orbit43          5.560718e-05  3.540201e-02
orbit44          0.000000e+00  1.031517e-19
orbit45          2.073152e-04  6.431852e-02
orbit46         -1.763323e-05  1.825114e-02
orbit47          2.328114e-04  5.259407e-02
orbit48          0.000000e+00  1.444869e-19
orbit49          5.833341e-04  2.219445e-02
orbit50          2.339181e-05  8.750000e-03
orbit51          1.090589e-03  8.268176e-02
orbit52          1.288565e-03  1.461937e-02
orbit53          4.759072e-05  2.736486e-02
orbit54          1.943067e-03  7.042025e-02
orbit55          5.896226e-06  8.333333e-03
orbit56          4.160247e-04  5.903455e-02
orbit57          0.000000e+00  6.776264e-23
orbit58          0.000000e+00  5.219417e-20
orbit59          1.091611e-04  7.985753e-02
orbit60          1.471368e-04  2.901837e-02
orbit61          3.466329e-08  1.797980e-02
orbit62          4.983085e-04  7.201058e-02
orbit63          9.987323e-04  4.091910e-02
orbit64          2.683781e-04  1.939930e-04
orbit65          2.291173e-04  8.197103e-02
orbit66          2.348578e-04  4.942227e-02
orbit67          0.000000e+00  9.839135e-20
orbit68          6.503525e-05  2.208602e-02
orbit69          0.000000e+00  3.471141e-20
orbit70          3.388329e-05  6.694923e-02
orbit71          0.000000e+00  5.869938e-20
orbit72          0.000000e+00  1.600000e-02
AP               0.000000e+00  1.694066e-23
bet             -1.754386e-05  2.523810e-02
ecc              0.000000e+00  0.000000e+00
eccrad           0.000000e+00  1.694066e-23
close            0.000000e+00  8.302617e-20
constraint       4.841480e-04  5.050920e-02
coreness         9.618580e-04  1.411202e-02
knn              7.529914e-05  2.362886e-02
hubscore         1.321974e-05  3.468186e-04
pagerank        -6.492526e-06  1.982742e-02
trans            2.019095e-04  7.611632e-02
evcent           1.014151e-03  1.103871e-03
first           -6.131505e-06  2.888889e-02
upto_second      7.682944e-05  2.663736e-02
upto_third       1.334538e-03  2.927733e-03
upto_fourth      1.778305e-05  1.733333e-02
upto_fifth       1.622942e-04  2.625540e-02
upto_sixth       2.317784e-03  1.040288e-01
second           5.434783e-05  9.756098e-03
third            2.136370e-03  1.002148e-01
fourth           1.193319e-05  5.299878e-02
fifth            1.324706e-03  3.879348e-02
sixth            2.189356e-03  5.715267e-02
ratio1           2.924799e-05  3.790459e-02
ratio2           1.242330e-04  6.900934e-02
ratio3           1.166127e-03  2.372563e-02
ratio4           0.000000e+00  9.230769e-03
ratio5           1.518246e-03  2.934259e-01
ratio6           8.581827e-04  1.396732e-01
selfinter        0.000000e+00  0.000000e+00
walktrap_vertex  2.713553e-04  1.555549e-01
bigcom1          0.000000e+00  1.694066e-23
bigcom2          0.000000e+00  0.000000e+00
bigcom3          0.000000e+00  0.000000e+00
bigcom4          0.000000e+00  0.000000e+00
bigcom6          0.000000e+00  0.000000e+00
bigcom8          0.000000e+00  0.000000e+00
bigcom9          0.000000e+00  0.000000e+00
bigcom11         0.000000e+00  0.000000e+00
bigcom13         0.000000e+00  0.000000e+00
bigcom15         0.000000e+00  0.000000e+00
bigcom16         0.000000e+00  0.000000e+00
bigcom21         0.000000e+00  0.000000e+00
bigcom22         0.000000e+00  0.000000e+00
bigcom24         0.000000e+00  0.000000e+00
bigcom26         0.000000e+00  0.000000e+00
bigcom28         0.000000e+00  0.000000e+00
bigcom30         0.000000e+00  0.000000e+00
bigcom31         0.000000e+00  0.000000e+00
bigcom32         0.000000e+00  0.000000e+00
bigcom33         0.000000e+00  0.000000e+00
bigcom34         0.000000e+00  0.000000e+00
bigcom36         0.000000e+00  0.000000e+00
bigcom37         0.000000e+00  0.000000e+00
bigcom38         0.000000e+00  0.000000e+00
bigcom39         0.000000e+00  0.000000e+00
bigcom40         4.658878e-04  6.129919e-03
bigcom43         0.000000e+00  0.000000e+00
bigcom44         0.000000e+00  0.000000e+00
bigcom46         0.000000e+00  0.000000e+00
bigcom47         0.000000e+00  0.000000e+00
bigcom49         0.000000e+00  0.000000e+00
bigcom50         0.000000e+00  0.000000e+00
bigcom51         0.000000e+00  0.000000e+00
bigcom52         0.000000e+00  0.000000e+00
bigcom54         0.000000e+00  0.000000e+00
bigcom56         0.000000e+00  0.000000e+00
bigcom62         0.000000e+00  0.000000e+00
bigcom66         0.000000e+00  0.000000e+00
bigcom68         0.000000e+00  0.000000e+00
bigcom69         0.000000e+00  0.000000e+00
bigcom71         0.000000e+00  0.000000e+00
bigcom72         0.000000e+00  0.000000e+00
bigcom73         0.000000e+00  0.000000e+00
bigcom74         0.000000e+00  0.000000e+00
bigcom75         0.000000e+00  0.000000e+00
bigcom76         0.000000e+00  0.000000e+00
bigcom77         0.000000e+00  0.000000e+00
bigcom79         0.000000e+00  0.000000e+00
bigcom80         0.000000e+00  0.000000e+00
bigcom82         0.000000e+00  0.000000e+00
bigcom83         0.000000e+00  0.000000e+00
bigcom84         0.000000e+00  0.000000e+00
bigcom85         0.000000e+00  0.000000e+00
bigcom87         0.000000e+00  0.000000e+00
bigcom89         0.000000e+00  0.000000e+00
bigcom91         0.000000e+00  0.000000e+00
bigcom92         0.000000e+00  0.000000e+00
bigcom93         0.000000e+00  0.000000e+00
bigcom96         0.000000e+00  0.000000e+00
bigcom97         0.000000e+00  0.000000e+00
bigcom98         0.000000e+00  0.000000e+00
bigcom99         0.000000e+00  0.000000e+00
bigcom101        0.000000e+00  0.000000e+00
bigcom104        0.000000e+00  0.000000e+00
bigcom106        0.000000e+00  0.000000e+00
bigcom109        0.000000e+00  0.000000e+00
bigcom113        0.000000e+00  0.000000e+00
bigcom116        0.000000e+00  0.000000e+00
bigcom120        0.000000e+00  0.000000e+00
bigcom123        0.000000e+00  0.000000e+00
bigcom126        0.000000e+00  0.000000e+00
bigcom127        0.000000e+00  0.000000e+00
bigcom137        0.000000e+00  0.000000e+00
bigcom139        0.000000e+00  0.000000e+00
bigcom140        0.000000e+00  0.000000e+00
bigcom143        0.000000e+00  8.673617e-21
bigcom145        0.000000e+00  0.000000e+00
bigcom146        0.000000e+00  0.000000e+00
bigcom147        0.000000e+00  0.000000e+00
bigcom149        0.000000e+00  0.000000e+00
bigcom153        0.000000e+00  0.000000e+00
bigcom154        0.000000e+00  0.000000e+00
bigcom156        0.000000e+00  0.000000e+00
bigcom157        0.000000e+00  0.000000e+00
bigcom158        0.000000e+00  0.000000e+00
bigcom160        0.000000e+00  0.000000e+00
bigcom161        0.000000e+00  0.000000e+00
bigcom162        0.000000e+00  0.000000e+00
bigcom164        0.000000e+00  0.000000e+00
bigcom166        0.000000e+00  0.000000e+00
bigcom167        0.000000e+00  0.000000e+00
bigcom171        0.000000e+00  0.000000e+00
bigcom173        0.000000e+00  0.000000e+00
bigcom175        0.000000e+00  0.000000e+00
bigcom176        0.000000e+00  0.000000e+00
bigcom177        0.000000e+00  0.000000e+00
bigcom178        0.000000e+00  0.000000e+00
bigcom180        0.000000e+00  0.000000e+00
bigcom181        0.000000e+00  0.000000e+00
bigcom184        0.000000e+00  0.000000e+00
bigcom186        0.000000e+00  0.000000e+00
bigcom187        0.000000e+00  0.000000e+00
bigcom189        0.000000e+00  0.000000e+00
bigcom194        0.000000e+00  0.000000e+00
bigcom195        0.000000e+00  0.000000e+00
bigcom196        0.000000e+00  0.000000e+00
bigcom204        0.000000e+00  0.000000e+00
bigcom205        0.000000e+00  0.000000e+00
bigcom212        0.000000e+00  0.000000e+00
bigcom214        0.000000e+00  0.000000e+00
bigcom222        0.000000e+00  0.000000e+00
bigcom223        0.000000e+00  0.000000e+00
bigcom226        0.000000e+00  0.000000e+00
bigcom227        0.000000e+00  0.000000e+00
bigcom229        0.000000e+00  0.000000e+00
bigcom233        0.000000e+00  0.000000e+00
bigcom236        0.000000e+00  0.000000e+00
bigcom237        0.000000e+00  0.000000e+00
bigcom246        0.000000e+00  0.000000e+00
bigcom248        0.000000e+00  0.000000e+00
bigcom249        0.000000e+00  0.000000e+00
bigcom250        0.000000e+00  0.000000e+00
bigcom254        0.000000e+00  0.000000e+00
bigcom266        0.000000e+00  0.000000e+00
bigcom269        0.000000e+00  0.000000e+00
bigcom272        0.000000e+00  0.000000e+00
bigcom274        0.000000e+00  0.000000e+00
bigcom281        0.000000e+00  0.000000e+00
bigcom291        0.000000e+00  0.000000e+00
bigcom292        0.000000e+00  0.000000e+00
bigcom295        0.000000e+00  0.000000e+00
bigcom299        0.000000e+00  0.000000e+00
bigcom301        0.000000e+00  0.000000e+00
bigcom306        0.000000e+00  0.000000e+00
bigcom309        0.000000e+00  0.000000e+00
bigcom314        0.000000e+00  0.000000e+00
bigcom321        0.000000e+00  0.000000e+00
bigcom341        0.000000e+00  0.000000e+00
bigcom350        0.000000e+00  0.000000e+00
bigcom353        0.000000e+00  0.000000e+00
bigcom359        0.000000e+00  0.000000e+00
bigcom363        0.000000e+00  0.000000e+00
bigcom365        0.000000e+00  0.000000e+00
bigcom385        0.000000e+00  0.000000e+00
bigcom386        0.000000e+00  0.000000e+00
bigcom408        0.000000e+00  0.000000e+00
bigcom412        0.000000e+00  8.673617e-21
bigcom480        0.000000e+00  0.000000e+00
spin_vertex      1.493286e-04  4.121477e-02
membership_s1    0.000000e+00  0.000000e+00
membership_s3    0.000000e+00  0.000000e+00
membership_s4    4.086833e-07  2.394271e-04
membership_s5    0.000000e+00  0.000000e+00
membership_s6    0.000000e+00  0.000000e+00
membership_s7    0.000000e+00  0.000000e+00
membership_s8    0.000000e+00  0.000000e+00
membership_s9    0.000000e+00  0.000000e+00
membership_s11   0.000000e+00  0.000000e+00
membership_s12   0.000000e+00  0.000000e+00
membership_s14   0.000000e+00  0.000000e+00
membership_s15   0.000000e+00  0.000000e+00
membership_s16   0.000000e+00  0.000000e+00
membership_s17   0.000000e+00  0.000000e+00
membership_s18   2.251045e-04  5.332069e-02
membership_s20   0.000000e+00  1.734723e-20
membership_s21   0.000000e+00  0.000000e+00
membership_s22   0.000000e+00  0.000000e+00
membership_s24   0.000000e+00  0.000000e+00
membership_s25   0.000000e+00  0.000000e+00
membership_s26   0.000000e+00  0.000000e+00
membership_s27   0.000000e+00  0.000000e+00
membership_s28   0.000000e+00  0.000000e+00
membership_s30   2.391390e-04  1.195925e-02
membership_s31   0.000000e+00  0.000000e+00
membership_s32   0.000000e+00  0.000000e+00
membership_s33   0.000000e+00  0.000000e+00
membership_s36   0.000000e+00  8.470329e-23
membership_s37   0.000000e+00  0.000000e+00
V1               4.216117e-05  4.557119e-02
V2               4.314462e-05  2.297296e-01
pdi              0.000000e+00  0.000000e+00
adhesion         1.738132e-03  9.154450e-02
cohesion         1.642531e-03  2.617398e-02
inner            4.862081e-04  2.716120e-02
outer            1.754386e-05  1.976793e-02
ioratio          6.408596e-04  1.349271e-01
comsize          4.899854e-04  1.899459e-01
[1] "Dataset: med_CT Model GLM, run: 9 of 10 2015-06-18 12:11:06"
[1] "glmnet variable coefficients"
                     [,1]          [,2]
(Intercept)     -6.488119  7.788901e+03
graph0           0.000000 -5.987977e-02
graph1           0.000000  0.000000e+00
graph2           0.000000 -3.211988e-02
graph3           0.000000  1.748430e-05
graph4           0.000000 -2.389866e-07
graph5           0.000000 -3.537069e-03
graph6           0.000000  0.000000e+00
graph7           0.000000  3.951280e-05
graph8           0.000000 -4.372815e-02
graph9           0.000000  2.447055e-07
graph10          0.000000  0.000000e+00
graph11          0.000000 -1.094992e-09
graph12          0.000000 -8.125768e-08
graph13          0.000000  1.440760e-06
graph14          0.000000 -1.001177e-07
graph15          0.000000 -5.027133e-05
graph16          0.000000  0.000000e+00
graph17          0.000000  1.267368e-06
graph18          0.000000 -9.679529e-05
graph19          0.000000 -5.955105e-06
graph20          0.000000 -3.883803e-05
graph21          0.000000  4.714179e-05
graph22          0.000000  6.337736e-05
graph23          0.000000 -3.401125e-06
graph24          0.000000  6.289042e-06
graph25          0.000000 -4.367982e-05
graph26          0.000000  0.000000e+00
graph27          0.000000 -3.153356e-03
graph28          0.000000  3.252174e-06
graph29          0.000000  0.000000e+00
orbit0           0.000000 -6.762580e-02
orbit1           0.000000  0.000000e+00
orbit2           0.000000 -5.947104e-03
orbit3           0.000000 -3.150567e-02
orbit4           0.000000  3.810815e-05
orbit5           0.000000  0.000000e+00
orbit6           0.000000 -2.323807e-07
orbit7           0.000000 -8.654084e-04
orbit8           0.000000 -3.489059e-03
orbit9           0.000000 -5.797558e-05
orbit10          0.000000  2.176911e-05
orbit11          0.000000  0.000000e+00
orbit12          0.000000  1.737242e-03
orbit13          0.000000 -1.254241e-02
orbit14          0.000000 -4.354292e-02
orbit15          0.000000  4.274373e-07
orbit16          0.000000  1.079212e-06
orbit17          0.000000  2.815024e-07
orbit18          0.000000  3.962864e-08
orbit19          0.000000  0.000000e+00
orbit20          0.000000  0.000000e+00
orbit21          0.000000  5.390208e-06
orbit22          0.000000 -1.082495e-09
orbit23          0.000000 -2.753452e-04
orbit24          0.000000 -4.284621e-08
orbit25          0.000000 -1.030029e-06
orbit26          0.000000  2.607251e-05
orbit27          0.000000  9.545287e-06
orbit28          0.000000  1.384782e-05
orbit29          0.000000  1.764820e-06
orbit30          0.000000  8.979100e-06
orbit31          0.000000  0.000000e+00
orbit32          0.000000 -3.668297e-07
orbit33          0.000000  6.560009e-04
orbit34          0.000000 -4.470553e-05
orbit35          0.000000 -2.261624e-05
orbit36          0.000000 -8.487721e-07
orbit37          0.000000  3.195083e-06
orbit38          0.000000  0.000000e+00
orbit39          0.000000  0.000000e+00
orbit40          0.000000  6.407541e-06
orbit41          0.000000  0.000000e+00
orbit42          0.000000  1.570990e-03
orbit43          0.000000 -9.212400e-05
orbit44          0.000000 -1.730539e-02
orbit45          0.000000 -3.836320e-05
orbit46          0.000000 -7.017932e-05
orbit47          0.000000 -1.111536e-04
orbit48          0.000000  1.427735e-05
orbit49          0.000000 -3.191066e-05
orbit50          0.000000 -1.799787e-03
orbit51          0.000000  4.273583e-06
orbit52          0.000000  2.327880e-04
orbit53          0.000000  1.411293e-03
orbit54          0.000000  7.856076e-05
orbit55          0.000000 -3.667802e-03
orbit56          0.000000 -2.753612e-04
orbit57          0.000000 -5.217717e-07
orbit58          0.000000  0.000000e+00
orbit59          0.000000  2.008748e-05
orbit60          0.000000  0.000000e+00
orbit61          0.000000  1.123680e-02
orbit62          0.000000 -9.634545e-04
orbit63          0.000000 -2.378183e-03
orbit64          0.000000  0.000000e+00
orbit65          0.000000 -1.469307e-03
orbit66          0.000000  1.472253e-03
orbit67          0.000000  0.000000e+00
orbit68          0.000000 -2.530999e-03
orbit69          0.000000 -8.253529e-02
orbit70          0.000000  8.091273e-03
orbit71          0.000000 -8.575111e-03
orbit72          0.000000  0.000000e+00
AP               0.000000 -8.926270e-01
bet              0.000000 -5.469313e-05
ecc              0.000000 -8.264799e-01
eccrad           0.000000 -4.956544e+00
close            0.000000  0.000000e+00
constraint       0.000000 -4.690605e+01
coreness         0.000000 -2.499858e-01
knn              0.000000 -5.187238e-04
hubscore         0.000000  0.000000e+00
pagerank         0.000000  0.000000e+00
trans            0.000000  4.830660e+00
evcent           0.000000  0.000000e+00
first            0.000000 -6.308064e-02
upto_second      0.000000  0.000000e+00
[truncated: 121,399 more chars]
