# Supplementary material for: Distinctive Behaviors of Druggable Proteins in Cellular Networks
Source: PLoS Comput Biol. 2015 Dec 23;11(12):e1004597. doi: 10.1371/journal.pcbi.1004597 (PMC4689399; doi:10.1371/journal.pcbi.1004597)
Supplement: S1 File — (ZIP) [file pcbi.1004597.s004.zip › S1_File/direct.blast.20150613.random.ppi.optimised_Target_results_med_targets.txt]

[[1]]
[1] "med_targets"

[1] "Dataset: med_targets Model GBM, run: 1 of 10 2015-06-18 11:55:56"
Iter   TrainDeviance   ValidDeviance   StepSize   Improve
     1        0.0537            -nan     0.0100    0.0002
     2        0.0511            -nan     0.0100    0.0001
     3        0.0487            -nan     0.0100   -0.0000
     4        0.0471            -nan     0.0100   -0.0001
     5        0.0453            -nan     0.0100   -0.0000
     6        0.0441            -nan     0.0100    0.0001
     7        0.0429            -nan     0.0100    0.0000
     8        0.0420            -nan     0.0100    0.0000
     9        0.0410            -nan     0.0100   -0.0000
    10        0.0404            -nan     0.0100   -0.0000
    20        0.0334            -nan     0.0100    0.0000
    40        0.0262            -nan     0.0100   -0.0000
    60        0.0221            -nan     0.0100    0.0000
    80        0.0193            -nan     0.0100   -0.0000
   100        0.0170            -nan     0.0100    0.0000
   120        0.0152            -nan     0.0100   -0.0000
   140        0.0137            -nan     0.0100   -0.0000
   160        0.0125            -nan     0.0100   -0.0000
   180        0.0114            -nan     0.0100   -0.0000
   194        0.0107            -nan     0.0100   -0.0000

[1] "GBM variable coefficients"
                            var    rel.inf
V2                           V2 9.43665293
ratio5                   ratio5 8.38509560
ratio4                   ratio4 3.28519804
ratio1                   ratio1 3.22418771
knn                         knn 2.96231411
bigcom84               bigcom84 2.93685303
comsize                 comsize 2.90332468
constraint           constraint 2.09506644
graph10                 graph10 2.07211458
bigcom181             bigcom181 2.04871664
ioratio                 ioratio 1.98028623
bigcom365             bigcom365 1.91637140
bet                         bet 1.91597675
pagerank               pagerank 1.85149813
walktrap_vertex walktrap_vertex 1.71876578
trans                     trans 1.68122877
graph21                 graph21 1.67301570
ratio6                   ratio6 1.66509596
fourth                   fourth 1.62795989
adhesion               adhesion 1.52946905
orbit21                 orbit21 1.31404668
V1                           V1 1.28664710
outer                     outer 1.17944327
graph27                 graph27 1.15354680
graph4                   graph4 1.11515783
graph6                   graph6 1.09589736
graph14                 graph14 1.08505730
graph20                 graph20 1.06724214
spin_vertex         spin_vertex 1.01088135
membership_s18   membership_s18 0.84262037
orbit26                 orbit26 0.82500175
orbit46                 orbit46 0.81923249
graph1                   graph1 0.75686529
cohesion               cohesion 0.73024016
graph18                 graph18 0.70875859
inner                     inner 0.70338032
orbit56                 orbit56 0.67998491
orbit18                 orbit18 0.67749862
orbit11                 orbit11 0.67394337
graph12                 graph12 0.66207707
bigcom116             bigcom116 0.62894819
graph0                   graph0 0.61982631
orbit10                 orbit10 0.60714574
orbit5                   orbit5 0.60142918
orbit30                 orbit30 0.58620689
graph2                   graph2 0.57624260
graph8                   graph8 0.57259651
orbit58                 orbit58 0.55834835
orbit20                 orbit20 0.54898410
bigcom1                 bigcom1 0.54766909
orbit2                   orbit2 0.53957418
graph7                   graph7 0.51882987
orbit38                 orbit38 0.51603738
orbit52                 orbit52 0.50558438
orbit62                 orbit62 0.47381519
orbit47                 orbit47 0.46880223
graph11                 graph11 0.45941020
graph23                 graph23 0.43450247
orbit69                 orbit69 0.42775106
orbit43                 orbit43 0.42517471
orbit36                 orbit36 0.41044576
orbit45                 orbit45 0.40977562
graph16                 graph16 0.40499885
orbit7                   orbit7 0.37275353
graph26                 graph26 0.36955969
orbit23                 orbit23 0.36926311
orbit60                 orbit60 0.36692162
graph24                 graph24 0.36363119
orbit50                 orbit50 0.36153678
graph28                 graph28 0.34518228
orbit48                 orbit48 0.34080729
ratio2                   ratio2 0.32660537
graph5                   graph5 0.32561573
membership_s30   membership_s30 0.31517328
orbit55                 orbit55 0.31352862
orbit63                 orbit63 0.31338909
orbit16                 orbit16 0.30341921
orbit4                   orbit4 0.30242568
orbit1                   orbit1 0.29978680
upto_sixth           upto_sixth 0.29809132
orbit41                 orbit41 0.29794114
orbit37                 orbit37 0.27458558
orbit25                 orbit25 0.27281576
orbit59                 orbit59 0.27259657
fifth                     fifth 0.25969890
graph13                 graph13 0.23687400
coreness               coreness 0.23642649
orbit35                 orbit35 0.23251426
graph25                 graph25 0.23251169
graph22                 graph22 0.22254386
orbit65                 orbit65 0.21868986
orbit9                   orbit9 0.21780855
graph3                   graph3 0.20377883
hubscore               hubscore 0.20108744
graph15                 graph15 0.18778421
orbit39                 orbit39 0.17699190
orbit12                 orbit12 0.17300949
orbit40                 orbit40 0.16289566
upto_second         upto_second 0.15874803
orbit24                 orbit24 0.15671312
orbit64                 orbit64 0.15408500
orbit51                 orbit51 0.14918494
pdi                         pdi 0.14804925
orbit17                 orbit17 0.13220291
bigcom4                 bigcom4 0.12994879
ratio3                   ratio3 0.12721374
orbit68                 orbit68 0.12075809
orbit27                 orbit27 0.11810464
upto_fifth           upto_fifth 0.11235716
orbit13                 orbit13 0.11173374
orbit32                 orbit32 0.10795000
orbit19                 orbit19 0.10319636
bigcom28               bigcom28 0.09834649
orbit49                 orbit49 0.09775068
orbit33                 orbit33 0.09573444
orbit44                 orbit44 0.08965942
third                     third 0.08807162
orbit71                 orbit71 0.07888892
orbit57                 orbit57 0.07444399
AP                           AP 0.07001530
bigcom40               bigcom40 0.06440296
membership_s27   membership_s27 0.06353852
orbit70                 orbit70 0.06262599
orbit28                 orbit28 0.05071460
orbit29                 orbit29 0.04088695
orbit53                 orbit53 0.03952296
orbit42                 orbit42 0.03910575
selfinter             selfinter 0.03867665
orbit61                 orbit61 0.03830115
evcent                   evcent 0.03037977
graph19                 graph19 0.02859714
orbit54                 orbit54 0.02596354
graph17                 graph17 0.02354298
membership_s31   membership_s31 0.02352658
graph9                   graph9 0.00000000
graph29                 graph29 0.00000000
orbit0                   orbit0 0.00000000
orbit3                   orbit3 0.00000000
orbit6                   orbit6 0.00000000
orbit8                   orbit8 0.00000000
orbit14                 orbit14 0.00000000
orbit15                 orbit15 0.00000000
orbit22                 orbit22 0.00000000
orbit31                 orbit31 0.00000000
orbit34                 orbit34 0.00000000
orbit66                 orbit66 0.00000000
orbit67                 orbit67 0.00000000
orbit72                 orbit72 0.00000000
ecc                         ecc 0.00000000
eccrad                   eccrad 0.00000000
close                     close 0.00000000
first                     first 0.00000000
upto_third           upto_third 0.00000000
upto_fourth         upto_fourth 0.00000000
second                   second 0.00000000
sixth                     sixth 0.00000000
bigcom2                 bigcom2 0.00000000
bigcom3                 bigcom3 0.00000000
bigcom6                 bigcom6 0.00000000
bigcom8                 bigcom8 0.00000000
bigcom9                 bigcom9 0.00000000
bigcom11               bigcom11 0.00000000
bigcom13               bigcom13 0.00000000
bigcom15               bigcom15 0.00000000
bigcom16               bigcom16 0.00000000
bigcom21               bigcom21 0.00000000
bigcom22               bigcom22 0.00000000
bigcom24               bigcom24 0.00000000
bigcom26               bigcom26 0.00000000
bigcom30               bigcom30 0.00000000
bigcom31               bigcom31 0.00000000
bigcom32               bigcom32 0.00000000
bigcom33               bigcom33 0.00000000
bigcom34               bigcom34 0.00000000
bigcom36               bigcom36 0.00000000
bigcom37               bigcom37 0.00000000
bigcom38               bigcom38 0.00000000
bigcom39               bigcom39 0.00000000
bigcom43               bigcom43 0.00000000
bigcom44               bigcom44 0.00000000
bigcom46               bigcom46 0.00000000
bigcom47               bigcom47 0.00000000
bigcom49               bigcom49 0.00000000
bigcom50               bigcom50 0.00000000
bigcom51               bigcom51 0.00000000
bigcom52               bigcom52 0.00000000
bigcom54               bigcom54 0.00000000
bigcom56               bigcom56 0.00000000
bigcom62               bigcom62 0.00000000
bigcom66               bigcom66 0.00000000
bigcom68               bigcom68 0.00000000
bigcom69               bigcom69 0.00000000
bigcom71               bigcom71 0.00000000
bigcom72               bigcom72 0.00000000
bigcom73               bigcom73 0.00000000
bigcom74               bigcom74 0.00000000
bigcom75               bigcom75 0.00000000
bigcom76               bigcom76 0.00000000
bigcom77               bigcom77 0.00000000
bigcom79               bigcom79 0.00000000
bigcom80               bigcom80 0.00000000
bigcom82               bigcom82 0.00000000
bigcom83               bigcom83 0.00000000
bigcom85               bigcom85 0.00000000
bigcom87               bigcom87 0.00000000
bigcom89               bigcom89 0.00000000
bigcom91               bigcom91 0.00000000
bigcom92               bigcom92 0.00000000
bigcom93               bigcom93 0.00000000
bigcom96               bigcom96 0.00000000
bigcom97               bigcom97 0.00000000
bigcom98               bigcom98 0.00000000
bigcom99               bigcom99 0.00000000
bigcom101             bigcom101 0.00000000
bigcom104             bigcom104 0.00000000
bigcom106             bigcom106 0.00000000
bigcom109             bigcom109 0.00000000
bigcom113             bigcom113 0.00000000
bigcom120             bigcom120 0.00000000
bigcom123             bigcom123 0.00000000
bigcom126             bigcom126 0.00000000
bigcom127             bigcom127 0.00000000
bigcom137             bigcom137 0.00000000
bigcom139             bigcom139 0.00000000
bigcom140             bigcom140 0.00000000
bigcom143             bigcom143 0.00000000
bigcom145             bigcom145 0.00000000
bigcom146             bigcom146 0.00000000
bigcom147             bigcom147 0.00000000
bigcom149             bigcom149 0.00000000
bigcom153             bigcom153 0.00000000
bigcom154             bigcom154 0.00000000
bigcom156             bigcom156 0.00000000
bigcom157             bigcom157 0.00000000
bigcom158             bigcom158 0.00000000
bigcom160             bigcom160 0.00000000
bigcom161             bigcom161 0.00000000
bigcom162             bigcom162 0.00000000
bigcom164             bigcom164 0.00000000
bigcom166             bigcom166 0.00000000
bigcom167             bigcom167 0.00000000
bigcom171             bigcom171 0.00000000
bigcom173             bigcom173 0.00000000
bigcom175             bigcom175 0.00000000
bigcom176             bigcom176 0.00000000
bigcom177             bigcom177 0.00000000
bigcom178             bigcom178 0.00000000
bigcom180             bigcom180 0.00000000
bigcom184             bigcom184 0.00000000
bigcom186             bigcom186 0.00000000
bigcom187             bigcom187 0.00000000
bigcom189             bigcom189 0.00000000
bigcom194             bigcom194 0.00000000
bigcom195             bigcom195 0.00000000
bigcom196             bigcom196 0.00000000
bigcom204             bigcom204 0.00000000
bigcom205             bigcom205 0.00000000
bigcom212             bigcom212 0.00000000
bigcom214             bigcom214 0.00000000
bigcom222             bigcom222 0.00000000
bigcom223             bigcom223 0.00000000
bigcom226             bigcom226 0.00000000
bigcom227             bigcom227 0.00000000
bigcom229             bigcom229 0.00000000
bigcom233             bigcom233 0.00000000
bigcom236             bigcom236 0.00000000
bigcom237             bigcom237 0.00000000
bigcom246             bigcom246 0.00000000
bigcom248             bigcom248 0.00000000
bigcom249             bigcom249 0.00000000
bigcom250             bigcom250 0.00000000
bigcom254             bigcom254 0.00000000
bigcom266             bigcom266 0.00000000
bigcom269             bigcom269 0.00000000
bigcom272             bigcom272 0.00000000
bigcom274             bigcom274 0.00000000
bigcom281             bigcom281 0.00000000
bigcom291             bigcom291 0.00000000
bigcom292             bigcom292 0.00000000
bigcom295             bigcom295 0.00000000
bigcom299             bigcom299 0.00000000
bigcom301             bigcom301 0.00000000
bigcom306             bigcom306 0.00000000
bigcom309             bigcom309 0.00000000
bigcom314             bigcom314 0.00000000
bigcom321             bigcom321 0.00000000
bigcom341             bigcom341 0.00000000
bigcom350             bigcom350 0.00000000
bigcom353             bigcom353 0.00000000
bigcom359             bigcom359 0.00000000
bigcom363             bigcom363 0.00000000
bigcom385             bigcom385 0.00000000
bigcom386             bigcom386 0.00000000
bigcom408             bigcom408 0.00000000
bigcom412             bigcom412 0.00000000
bigcom480             bigcom480 0.00000000
membership_s1     membership_s1 0.00000000
membership_s3     membership_s3 0.00000000
membership_s4     membership_s4 0.00000000
membership_s5     membership_s5 0.00000000
membership_s6     membership_s6 0.00000000
membership_s7     membership_s7 0.00000000
membership_s8     membership_s8 0.00000000
membership_s9     membership_s9 0.00000000
membership_s11   membership_s11 0.00000000
membership_s12   membership_s12 0.00000000
membership_s14   membership_s14 0.00000000
membership_s15   membership_s15 0.00000000
membership_s16   membership_s16 0.00000000
membership_s17   membership_s17 0.00000000
membership_s20   membership_s20 0.00000000
membership_s21   membership_s21 0.00000000
membership_s22   membership_s22 0.00000000
membership_s24   membership_s24 0.00000000
membership_s25   membership_s25 0.00000000
membership_s26   membership_s26 0.00000000
membership_s28   membership_s28 0.00000000
membership_s32   membership_s32 0.00000000
membership_s33   membership_s33 0.00000000
membership_s36   membership_s36 0.00000000
membership_s37   membership_s37 0.00000000
[1] "Dataset: med_targets Model RF, run: 1 of 10 2015-06-18 11:57:19"
     |      Out-of-bag   |
Tree |      MSE  %Var(y) |
   1 | 0.009316   206.07 |
   2 | 0.008616   190.59 |
   3 | 0.007869   174.05 |
   4 | 0.007482   165.50 |
   5 |  0.00707   156.40 |
   6 | 0.007074   156.48 |
   7 | 0.007055   156.05 |
   8 | 0.006748   149.26 |
   9 | 0.006511   144.02 |
  10 | 0.006389   141.31 |
  11 | 0.006224   137.68 |
  12 | 0.006026   133.30 |
  13 | 0.005935   131.28 |
  14 | 0.005851   129.41 |
  15 | 0.005929   131.14 |
  16 | 0.005836   129.09 |
  17 | 0.005745   127.08 |
  18 | 0.005672   125.46 |
  19 | 0.005605   123.99 |
  20 | 0.005416   119.80 |
  21 | 0.005381   119.03 |
  22 | 0.005344   118.20 |
  23 | 0.005334   117.99 |
  24 | 0.005262   116.40 |
  25 | 0.005236   115.81 |
  26 |  0.00521   115.24 |
  27 | 0.005185   114.68 |
  28 | 0.005175   114.46 |
  29 | 0.005154   114.01 |
  30 | 0.005189   114.77 |
  31 | 0.005165   114.25 |
  32 | 0.005135   113.58 |
  33 | 0.005118   113.21 |
  34 | 0.005118   113.20 |
  35 | 0.005092   112.64 |
  36 | 0.005082   112.41 |
  37 |  0.00507   112.15 |
  38 | 0.005074   112.23 |
  39 |  0.00506   111.93 |
  40 | 0.005063   111.98 |
  41 | 0.005068   112.09 |
  42 | 0.005058   111.89 |
  43 | 0.005045   111.59 |
  44 | 0.005031   111.29 |
  45 | 0.005037   111.41 |
  46 | 0.005044   111.58 |
  47 | 0.005038   111.43 |
  48 |  0.00504   111.48 |
  49 | 0.005052   111.74 |
  50 |  0.00504   111.47 |
  51 | 0.005036   111.38 |
  52 | 0.005015   110.94 |
  53 | 0.005009   110.81 |
  54 | 0.005009   110.80 |
  55 | 0.005022   111.08 |
  56 | 0.005025   111.15 |
  57 | 0.005023   111.11 |
  58 | 0.005018   111.00 |
  59 | 0.005023   111.11 |
  60 | 0.005021   111.07 |
  61 | 0.005027   111.19 |
  62 | 0.005019   111.03 |
  63 | 0.005013   110.89 |
  64 | 0.005006   110.72 |
  65 |    0.005   110.60 |
  66 | 0.005002   110.65 |
  67 | 0.005006   110.73 |
  68 | 0.004996   110.52 |
  69 | 0.004997   110.52 |
  70 |  0.00499   110.37 |
  71 | 0.004994   110.47 |
  72 | 0.004997   110.52 |
  73 | 0.004987   110.32 |
  74 | 0.004976   110.07 |
  75 |  0.00497   109.93 |
  76 | 0.004967   109.86 |
  77 | 0.004968   109.89 |
  78 | 0.004968   109.89 |
  79 | 0.004967   109.87 |
  80 | 0.004967   109.87 |
  81 | 0.004959   109.68 |
  82 | 0.004949   109.46 |
  83 |  0.00495   109.49 |
  84 | 0.004951   109.52 |
  85 | 0.004948   109.44 |
  86 | 0.004946   109.39 |
  87 | 0.004927   108.97 |
  88 | 0.004926   108.97 |
  89 | 0.004929   109.04 |
  90 | 0.004926   108.96 |
  91 | 0.004924   108.91 |
  92 | 0.004937   109.20 |
  93 | 0.004936   109.19 |
  94 | 0.004936   109.17 |
  95 | 0.004929   109.03 |
  96 | 0.004932   109.10 |
  97 | 0.004934   109.13 |
  98 | 0.004929   109.02 |
  99 | 0.004927   108.98 |
 100 | 0.004936   109.18 |
[1] "Random Forest variable coefficients"
                      %IncMSE IncNodePurity
graph5           1.247091e-05  4.579953e-02
graph6           9.280244e-04  8.247173e-02
graph7          -1.803253e-05  1.614116e-02
graph8           6.355745e-05  2.963471e-02
graph9           7.761945e-04  6.685112e-02
graph10          3.301906e-03  1.594339e-01
graph11          1.095129e-03  1.330591e-01
graph12          7.037618e-04  1.080826e-01
graph13          1.614385e-04  8.001558e-02
graph14          2.125890e-04  1.555694e-01
graph15          1.248245e-03  4.923428e-02
graph16          1.375546e-03  1.902104e-01
graph17          5.547606e-06  3.918024e-02
graph18          6.635230e-04  1.182156e-01
graph19          2.034234e-03  1.214939e-01
graph20          3.044952e-04  2.825346e-02
graph21          4.983545e-03  1.095486e-01
graph22          1.611289e-03  7.622493e-02
graph23          1.081071e-03  1.868006e-01
graph24          1.853059e-04  1.067500e-01
graph25          2.221766e-04  3.055145e-02
graph26          5.512745e-04  9.842671e-03
graph27          1.686421e-04  9.807683e-02
graph28          5.482625e-04  8.027129e-02
graph29          0.000000e+00  4.510010e-18
orbit0           3.093606e-03  1.782064e-01
orbit1           3.989399e-04  1.379226e-02
orbit2           6.216626e-03  2.579279e-01
orbit3           2.391010e-04  1.203481e-01
orbit4           2.481983e-03  2.617974e-02
orbit5           8.714392e-04  7.218796e-02
orbit6           1.301871e-03  1.776572e-01
orbit7           3.570801e-03  8.676288e-02
orbit8           2.693729e-04  9.381561e-02
orbit9           2.543997e-04  2.030000e-01
orbit10          4.236296e-04  2.007075e-01
orbit11          1.731828e-03  1.334842e-01
orbit12          1.423696e-03  1.273096e-01
orbit13          1.954199e-04  5.666482e-02
orbit14          4.604039e-04  1.281118e-01
orbit15          2.518023e-04  7.980632e-02
orbit16          2.782256e-04  7.150123e-02
orbit17          1.817264e-03  5.481211e-02
orbit18          4.639085e-04  2.877313e-01
orbit19          6.040577e-06  3.337662e-02
orbit20          2.341308e-05  6.264537e-02
orbit21          1.448544e-03  1.273383e-01
orbit22          1.269171e-03  7.793640e-02
orbit23          3.072867e-03  1.679672e-01
orbit24          1.187438e-03  1.011600e-01
orbit25          8.641815e-04  1.335060e-01
orbit26          1.652718e-04  1.817594e-01
orbit27          2.235483e-03  1.085227e-01
orbit28          1.266498e-03  8.583656e-02
orbit29          3.250196e-04  9.998318e-03
orbit30          9.472571e-05  3.152907e-02
orbit31          1.340518e-04  1.044234e-01
orbit32          7.303257e-04  8.774618e-02
orbit33          2.967946e-04  8.407283e-02
orbit34          2.611745e-03  8.512513e-02
orbit35          1.681331e-03  6.304200e-02
orbit36          2.906960e-04  2.160036e-01
orbit37          4.511487e-04  1.093842e-01
orbit38          7.403691e-04  1.306886e-02
orbit39          1.783397e-03  1.609125e-01
orbit40          1.022720e-03  8.001468e-02
orbit41          7.019291e-05  1.178181e-01
orbit42          9.121367e-04  6.527579e-02
orbit43          1.759235e-05  8.700060e-02
orbit44          1.356464e-04  4.424370e-02
orbit45          2.723752e-03  7.166058e-02
orbit46          4.924637e-03  1.583417e-01
orbit47          1.107639e-03  5.244097e-02
orbit48          2.348799e-05  5.240405e-02
orbit49          7.951891e-04  1.349133e-01
orbit50          1.314976e-04  9.442874e-02
orbit51          4.380723e-04  8.006109e-02
orbit52          7.671046e-04  1.123377e-01
orbit53          1.184421e-03  1.461401e-01
orbit54          1.571759e-04  5.771595e-02
orbit55          1.533971e-04  1.235223e-01
orbit56          3.518482e-03  1.772661e-01
orbit57          7.356581e-06  2.328684e-02
orbit58          2.593153e-04  7.779308e-02
orbit59          1.936666e-03  8.839593e-02
orbit60          2.777745e-03  1.655090e-01
orbit61          8.074976e-05  3.883259e-02
orbit62          3.791519e-04  8.495523e-02
orbit63          2.026398e-04  5.591908e-02
orbit64          8.221413e-04  1.582150e-01
orbit65          1.688022e-04  6.711017e-02
orbit66          5.710064e-04  5.122719e-02
orbit67          1.267691e-04  6.323999e-02
orbit68          1.918739e-04  3.186538e-02
orbit69          1.032728e-03  3.820565e-02
orbit70          5.627238e-04  1.104736e-01
orbit71          4.056287e-04  8.164338e-02
orbit72          0.000000e+00  8.571429e-03
AP               1.768868e-05  2.362483e-02
bet              1.679264e-04  1.588050e-01
ecc              0.000000e+00  1.763889e-02
eccrad          -5.827506e-06  9.166667e-03
close            4.925756e-04  7.534335e-02
constraint       5.470206e-03  9.521949e-02
coreness         2.010728e-04  4.256104e-02
knn              1.934989e-03  3.448471e-01
hubscore         4.886463e-04  3.710575e-02
pagerank         2.872947e-04  3.063012e-01
trans            2.432211e-03  2.292798e-01
evcent           1.050022e-04  2.359122e-02
first            1.951019e-03  1.022398e-01
upto_second      4.481229e-04  1.124663e-01
upto_third       9.994131e-05  8.733254e-02
upto_fourth      5.449795e-04  6.387936e-02
upto_fifth       4.523108e-04  1.379699e-01
upto_sixth       5.877879e-04  3.500619e-02
second           5.259723e-04  7.422322e-02
third            1.032651e-03  1.025892e-01
fourth           1.145862e-05  1.022432e-01
fifth            1.225306e-03  1.286575e-01
sixth            8.871294e-04  9.091062e-02
ratio1           6.431531e-04  2.582074e-01
ratio2           1.026484e-04  1.112614e-01
ratio3           9.443101e-04  1.450901e-01
ratio4           3.033494e-03  6.052185e-01
ratio5           4.823304e-04  7.052567e-01
ratio6           1.647143e-03  1.563165e-01
selfinter        5.332677e-05  8.739536e-02
walktrap_vertex  1.061553e-04  1.091155e-01
bigcom1          1.108830e-04  9.955604e-02
bigcom2          0.000000e+00  0.000000e+00
bigcom3          0.000000e+00  4.878910e-20
bigcom4         -5.924171e-06  8.571429e-03
bigcom6          0.000000e+00  0.000000e+00
bigcom8          0.000000e+00  5.204170e-20
bigcom9          0.000000e+00  0.000000e+00
bigcom11         0.000000e+00  2.710505e-22
bigcom13         0.000000e+00  0.000000e+00
bigcom15         0.000000e+00  0.000000e+00
bigcom16         0.000000e+00  0.000000e+00
bigcom21         0.000000e+00  3.469447e-20
bigcom22         0.000000e+00  4.445229e-20
bigcom24         0.000000e+00  0.000000e+00
bigcom26         0.000000e+00  6.505213e-21
bigcom28        -3.091958e-06  2.342683e-02
bigcom30         0.000000e+00  2.602085e-20
bigcom31         0.000000e+00  0.000000e+00
bigcom32         0.000000e+00  0.000000e+00
bigcom33         0.000000e+00  0.000000e+00
bigcom34         0.000000e+00  0.000000e+00
bigcom36         0.000000e+00  0.000000e+00
bigcom37         0.000000e+00  0.000000e+00
bigcom38         0.000000e+00  0.000000e+00
bigcom39         0.000000e+00  0.000000e+00
bigcom40        -1.785002e-07  5.105592e-03
bigcom43         0.000000e+00  0.000000e+00
bigcom44         0.000000e+00  1.257675e-19
bigcom46         0.000000e+00  0.000000e+00
bigcom47         0.000000e+00  0.000000e+00
bigcom49         0.000000e+00  0.000000e+00
bigcom50         0.000000e+00  0.000000e+00
bigcom51         0.000000e+00  0.000000e+00
bigcom52         0.000000e+00  1.301043e-20
bigcom54         0.000000e+00  0.000000e+00
bigcom56         0.000000e+00  3.035766e-20
bigcom62         0.000000e+00  0.000000e+00
bigcom66         0.000000e+00  0.000000e+00
bigcom68         0.000000e+00  0.000000e+00
bigcom69         0.000000e+00  0.000000e+00
bigcom71         0.000000e+00  0.000000e+00
bigcom72         0.000000e+00  0.000000e+00
bigcom73         0.000000e+00  5.637851e-20
bigcom74         0.000000e+00  1.301043e-20
bigcom75         0.000000e+00  0.000000e+00
bigcom76         0.000000e+00  0.000000e+00
bigcom77         0.000000e+00  0.000000e+00
bigcom79         0.000000e+00  1.734723e-20
bigcom80         0.000000e+00  0.000000e+00
bigcom82         0.000000e+00  0.000000e+00
bigcom83         0.000000e+00  1.084202e-21
bigcom84         6.133368e-05  2.767536e-01
bigcom85         0.000000e+00  0.000000e+00
bigcom87         0.000000e+00  0.000000e+00
bigcom89         0.000000e+00  0.000000e+00
bigcom91         0.000000e+00  0.000000e+00
bigcom92         0.000000e+00  3.469447e-20
bigcom93         0.000000e+00  0.000000e+00
bigcom96         0.000000e+00  0.000000e+00
bigcom97         0.000000e+00  0.000000e+00
bigcom98         0.000000e+00  0.000000e+00
bigcom99         0.000000e+00  0.000000e+00
bigcom101        0.000000e+00  0.000000e+00
bigcom104        0.000000e+00  0.000000e+00
bigcom106        0.000000e+00  0.000000e+00
bigcom109        0.000000e+00  0.000000e+00
bigcom113        0.000000e+00  0.000000e+00
bigcom116        1.517922e-04  6.817881e-02
bigcom120        0.000000e+00  0.000000e+00
bigcom123        0.000000e+00  0.000000e+00
bigcom126        0.000000e+00  0.000000e+00
bigcom127        0.000000e+00  1.301043e-20
bigcom137        0.000000e+00  0.000000e+00
bigcom139        0.000000e+00  0.000000e+00
bigcom140        0.000000e+00  0.000000e+00
bigcom143        0.000000e+00  1.734723e-20
bigcom145        0.000000e+00  0.000000e+00
bigcom146        0.000000e+00  0.000000e+00
bigcom147        0.000000e+00  0.000000e+00
bigcom149        0.000000e+00  1.734723e-20
bigcom153        0.000000e+00  0.000000e+00
bigcom154        0.000000e+00  0.000000e+00
bigcom156        0.000000e+00  0.000000e+00
bigcom157        0.000000e+00  0.000000e+00
bigcom158        0.000000e+00  0.000000e+00
bigcom160        0.000000e+00  0.000000e+00
bigcom161        0.000000e+00  0.000000e+00
bigcom162        0.000000e+00  0.000000e+00
bigcom164        0.000000e+00  0.000000e+00
bigcom166        0.000000e+00  0.000000e+00
bigcom167        0.000000e+00  0.000000e+00
bigcom171        0.000000e+00  0.000000e+00
bigcom173        0.000000e+00  0.000000e+00
bigcom175        0.000000e+00  0.000000e+00
bigcom176        0.000000e+00  0.000000e+00
bigcom177        0.000000e+00  0.000000e+00
bigcom178        0.000000e+00  0.000000e+00
bigcom180        0.000000e+00  0.000000e+00
bigcom181        1.074409e-05  1.472473e-01
bigcom184        0.000000e+00  0.000000e+00
bigcom186        0.000000e+00  0.000000e+00
bigcom187        0.000000e+00  0.000000e+00
bigcom189        0.000000e+00  0.000000e+00
bigcom194        0.000000e+00  0.000000e+00
bigcom195        0.000000e+00  0.000000e+00
bigcom196        0.000000e+00  0.000000e+00
bigcom204        0.000000e+00  0.000000e+00
bigcom205        0.000000e+00  0.000000e+00
bigcom212        0.000000e+00  0.000000e+00
bigcom214        0.000000e+00  0.000000e+00
bigcom222        0.000000e+00  0.000000e+00
bigcom223        0.000000e+00  0.000000e+00
bigcom226        0.000000e+00  0.000000e+00
bigcom227        0.000000e+00  0.000000e+00
bigcom229        0.000000e+00  0.000000e+00
bigcom233        0.000000e+00  0.000000e+00
bigcom236        0.000000e+00  0.000000e+00
bigcom237        0.000000e+00  0.000000e+00
bigcom246        0.000000e+00  0.000000e+00
bigcom248        0.000000e+00  0.000000e+00
bigcom249        0.000000e+00  1.301043e-20
bigcom250        0.000000e+00  0.000000e+00
bigcom254        0.000000e+00  0.000000e+00
bigcom266        0.000000e+00  0.000000e+00
bigcom269        0.000000e+00  0.000000e+00
bigcom272        0.000000e+00  0.000000e+00
bigcom274       -1.183492e-05  1.983781e-02
bigcom281        0.000000e+00  0.000000e+00
bigcom291        0.000000e+00  0.000000e+00
bigcom292        0.000000e+00  0.000000e+00
bigcom295        0.000000e+00  0.000000e+00
bigcom299        0.000000e+00  0.000000e+00
bigcom301        0.000000e+00  1.301043e-20
bigcom306        0.000000e+00  0.000000e+00
bigcom309        0.000000e+00  0.000000e+00
bigcom314        0.000000e+00  0.000000e+00
bigcom321        0.000000e+00  0.000000e+00
bigcom341        0.000000e+00  0.000000e+00
bigcom350        0.000000e+00  1.301043e-20
bigcom353        0.000000e+00  0.000000e+00
bigcom359        0.000000e+00  0.000000e+00
bigcom363        0.000000e+00  0.000000e+00
bigcom365       -5.841121e-06  1.967718e-01
bigcom385        0.000000e+00  0.000000e+00
bigcom386        0.000000e+00  0.000000e+00
bigcom408        0.000000e+00  1.734723e-20
bigcom412        0.000000e+00  0.000000e+00
bigcom480        0.000000e+00  0.000000e+00
spin_vertex      1.859871e-04  2.380290e-01
membership_s1    0.000000e+00  6.581107e-19
membership_s3    0.000000e+00  0.000000e+00
membership_s4    0.000000e+00  0.000000e+00
membership_s5    4.407294e-05  1.574171e-01
membership_s6    0.000000e+00  4.553649e-20
membership_s7    0.000000e+00  6.830474e-20
membership_s8    0.000000e+00  0.000000e+00
membership_s9    0.000000e+00  1.301043e-20
membership_s11   0.000000e+00  0.000000e+00
membership_s12   0.000000e+00  1.301043e-20
membership_s14   0.000000e+00  0.000000e+00
membership_s15   0.000000e+00  2.710505e-20
membership_s16   0.000000e+00  0.000000e+00
membership_s17   0.000000e+00  0.000000e+00
membership_s18   1.037104e-04  9.156358e-02
membership_s20   0.000000e+00  0.000000e+00
membership_s21   0.000000e+00  1.734723e-20
membership_s22   0.000000e+00  0.000000e+00
membership_s24   0.000000e+00  0.000000e+00
membership_s25   0.000000e+00  1.409463e-20
membership_s26   0.000000e+00  0.000000e+00
membership_s27  -1.745868e-05  1.938199e-02
membership_s28   0.000000e+00  0.000000e+00
membership_s30   3.568987e-04  1.380996e-01
membership_s31   5.494533e-05  6.583126e-02
membership_s32   0.000000e+00  4.342479e-05
membership_s33   0.000000e+00  0.000000e+00
membership_s36   0.000000e+00  4.304283e-19
membership_s37   0.000000e+00  1.301043e-20
V1               6.783867e-04  1.932488e-01
V2               1.469167e-03  7.770029e-01
pdi              1.837557e-04  5.535270e-02
adhesion         1.818356e-03  4.669213e-01
cohesion         2.028217e-03  4.738767e-01
inner            1.568699e-03  3.053284e-01
outer            2.756890e-04  9.122601e-02
ioratio          1.130814e-03  1.603696e-01
comsize          5.917091e-05  3.018882e-01
[1] "Dataset: med_targets Model GLM, run: 1 of 10 2015-06-18 11:58:27"
[1] "glmnet variable coefficients"
                         [,1]          [,2]
(Intercept)     -5.389941e+00 -3.494466e+02
graph0           8.532432e-41  1.903827e-03
graph1           1.500145e-42  1.488722e-05
graph2           2.451667e-41 -7.634035e-04
graph3           2.107483e-44 -1.704519e-07
graph4           2.164226e-45  1.462557e-08
graph5          -6.363586e-43 -4.184833e-05
graph6           3.299075e-43  2.572271e-06
graph7           2.337746e-42 -1.291178e-07
graph8          -2.196623e-41 -1.573310e-03
graph9           2.731430e-46 -7.643344e-10
graph10          5.647257e-47 -4.086710e-10
graph11          3.116216e-48  3.190001e-11
graph12          2.855313e-45  1.380233e-08
graph13          5.395400e-45 -3.601837e-08
graph14          4.083357e-46 -9.799107e-10
graph15          7.852858e-44  7.763880e-07
graph16          1.909243e-45 -1.525983e-07
graph17          1.495300e-44  6.551484e-08
graph18          2.443488e-43  1.808205e-06
graph19          4.165560e-44  6.006116e-07
graph20         -9.671027e-44 -5.916395e-06
graph21          1.178948e-43  1.220358e-06
graph22          1.039064e-43 -3.174280e-06
graph23          2.683734e-43  6.249938e-06
graph24          3.120414e-43  6.346301e-06
graph25          2.965007e-43  7.003841e-06
graph26          3.202171e-43 -1.230354e-05
graph27         -4.147421e-43 -1.180432e-04
graph28         -3.148494e-42 -2.576668e-04
graph29         -2.172966e-41 -6.213888e-04
orbit0           8.532432e-41  1.906091e-03
orbit1           1.556084e-42  1.334596e-05
orbit2           8.299100e-42  3.314636e-04
orbit3           2.451667e-41 -7.634257e-04
orbit4           3.292306e-44 -1.104350e-07
orbit5           4.534429e-44 -8.921839e-07
orbit6           2.163286e-45  1.469437e-08
orbit7           1.358460e-42  6.125795e-05
orbit8          -6.363586e-43 -4.190805e-05
orbit9           9.095599e-43  1.230176e-05
orbit10          4.497446e-43  1.907136e-06
orbit11          3.067430e-42  3.465433e-05
orbit12          2.640654e-42  1.220386e-07
orbit13          1.026008e-41 -8.168969e-06
orbit14         -2.196623e-41 -1.574379e-03
orbit15          6.470310e-46  1.132440e-08
orbit16          9.472939e-46 -1.414958e-08
orbit17          3.594497e-46 -3.986960e-08
orbit18         -6.931718e-48 -4.458469e-09
orbit19          8.874472e-47 -2.830045e-11
orbit20          1.160695e-46 -2.385530e-09
orbit21          4.588909e-45  3.868530e-09
orbit22          3.116202e-48  3.200209e-11
orbit23          2.723970e-43  1.130590e-05
orbit24          3.356533e-45 -1.600851e-08
orbit25          7.598174e-45  9.791510e-08
orbit26          2.554601e-44 -3.726296e-08
orbit27          1.653805e-44  1.877605e-07
orbit28          3.674380e-44  5.003070e-08
orbit29          9.687549e-45 -8.470402e-08
orbit30         -6.924084e-45 -3.796337e-06
orbit31          7.339194e-46  2.707850e-09
orbit32          6.740496e-46 -5.407880e-09
orbit33          5.527714e-43  1.363580e-05
orbit34          7.852858e-44  7.965124e-07
orbit35          2.077458e-44 -2.066822e-07
orbit36          5.010365e-45  1.460041e-07
orbit37          4.128822e-46 -3.131546e-07
orbit38         -3.446238e-44 -1.925083e-06
orbit39          5.942328e-44  1.132234e-06
orbit40          1.787792e-44 -5.264797e-08
orbit41          1.498537e-43  1.347941e-06
orbit42          1.843712e-42  6.134527e-05
orbit43          2.469857e-43  1.896015e-06
orbit44         -6.405998e-42 -9.982418e-04
orbit45          1.220569e-43  2.473755e-07
orbit46          5.859416e-44  6.470872e-07
orbit47          8.105872e-44 -1.308928e-05
orbit48          1.898868e-43  6.458353e-06
orbit49         -1.015722e-43 -6.265092e-06
orbit50         -1.205790e-42 -5.903660e-05
orbit51          1.683110e-43  3.346555e-06
orbit52          5.396020e-43  7.496298e-06
orbit53         -3.759943e-44 -2.611101e-05
orbit54          1.034420e-43 -3.034941e-06
orbit55          4.759168e-42 -4.661022e-04
orbit56          9.868253e-43  2.628810e-05
orbit57          2.116839e-43  4.104216e-06
orbit58         -4.698289e-44  1.629644e-05
orbit59          4.611823e-43  1.147813e-05
orbit60          7.199236e-43 -4.331966e-06
orbit61          4.403288e-42  1.019857e-05
orbit62          5.467037e-43 -4.755022e-05
orbit63         -1.522753e-42 -1.148397e-04
orbit64          1.909128e-42  1.457911e-04
orbit65          2.023166e-42  5.649226e-05
orbit66         -2.427590e-43 -7.356308e-05
orbit67         -8.250187e-43 -1.537585e-04
orbit68         -7.097358e-43 -1.482005e-04
orbit69          4.183378e-41  2.912440e-03
orbit70         -4.878278e-42 -4.351499e-04
orbit71         -4.262674e-42 -1.770470e-04
orbit72         -2.172966e-41 -6.214537e-04
AP              -2.914666e-39 -1.948047e-01
bet              3.356188e-44  8.124357e-07
ecc             -3.015259e-39 -6.762998e-02
eccrad          -1.809155e-38 -4.047416e-01
close            6.612364e-38 -4.492754e-01
constraint      -1.217361e-38 -5.938837e-01
coreness        -5.971812e-43 -4.176266e-03
knn              1.972451e-41  4.579687e-04
hubscore         1.245184e-37  5.580601e-01
pagerank        -7.303762e-38 -3.553201e+00
trans            3.107280e-39 -1.558064e-01
evcent           1.260959e-37  6.950257e-01
first            8.532432e-41  1.895315e-03
upto_second      2.052903e-42  1.728841e-05
upto_third       5.213236e-43 -9.835308e-06
upto_fourth      7.607352e-43 -4.785484e-05
upto_fifth       1.682169e-41 -2.125438e-04
upto_sixth       5.146496e-40  2.593347e-02
second           2.058805e-42  1.715917e-05
third            2.718783e-43 -2.581340e-05
fourth          -7.152930e-43  1.111469e-05
fifth           -7.744240e-43  5.393790e-05
sixth           -1.431338e-41  5.471802e-04
ratio1           2.077860e-41  4.297804e-04
ratio2          -6.441632e-41  8.973298e-04
ratio3          -7.668641e-41  1.531302e-02
ratio4          -7.361595e-39  2.077515e-02
ratio5           5.774575e-38  4.979759e+00
ratio6          -9.231446e-41 -1.345592e-03
selfinter       -2.205986e-39 -1.043736e-01
walktrap_vertex  2.033204e-39  1.512657e-01
bigcom1         -1.672936e-39  1.230148e-01
bigcom2         -4.591368e-39 -3.912254e-01
bigcom3         -4.774279e-39 -2.359777e-01
bigcom4         -3.343668e-40 -5.117055e-02
bigcom6         -4.592362e-39 -1.072949e-01
bigcom8         -4.735906e-39 -3.323236e-01
bigcom9         -4.608325e-39 -2.811771e-01
bigcom11        -4.600330e-39 -1.765005e-01
bigcom13        -4.598335e-39 -2.236958e-01
bigcom15        -4.601328e-39 -1.412910e-01
bigcom16        -4.592362e-39 -5.863281e-02
bigcom21        -4.618359e-39 -1.738674e-01
bigcom22        -4.683621e-39 -1.548800e-01
bigcom24        -4.591368e-39 -1.911526e-01
bigcom26        -4.651781e-39 -2.859225e-01
bigcom28         5.088287e-39  9.777672e-02
bigcom30        -4.651781e-39 -2.246739e-01
bigcom31        -4.590375e-39 -2.448747e-01
bigcom32        -4.593357e-39 -1.260379e-01
bigcom33        -4.589381e-39 -1.442494e-01
bigcom34        -4.588389e-39 -2.292791e-01
bigcom36        -4.592362e-39 -1.155891e-01
bigcom37        -4.589381e-39 -1.195434e-01
bigcom38        -4.590375e-39 -1.530411e-01
bigcom39        -4.604324e-39 -1.283767e-01
bigcom40         1.821137e-39  1.030531e-01
bigcom43        -4.591368e-39 -1.546382e-01
bigcom44        -4.671244e-39 -5.693029e-02
bigcom46        -4.597339e-39 -2.502164e-01
bigcom47        -4.595347e-39 -2.154924e-01
bigcom49        -4.593357e-39 -1.640598e-01
bigcom50        -4.589381e-39 -2.887673e-01
bigcom51        -4.589381e-39 -2.931370e-01
bigcom52        -4.591368e-39 -2.291448e-01
bigcom54         0.000000e+00  0.000000e+00
bigcom56        -4.600330e-39 -2.062728e-01
bigcom62        -4.590375e-39 -1.166218e-01
bigcom66        -4.588389e-39 -1.504911e-01
bigcom68        -4.589381e-39 -9.606102e-02
bigcom69        -4.595347e-39 -3.006690e-01
bigcom71         0.000000e+00  0.000000e+00
bigcom72        -4.588389e-39 -6.636651e-02
bigcom73        -4.603325e-39 -1.834602e-01
bigcom74        -4.597339e-39 -2.942274e-01
bigcom75        -4.590375e-39 -2.004205e-01
bigcom76        -4.592362e-39 -1.801765e-01
bigcom77        -4.593357e-39 -2.694601e-01
bigcom79        -4.589381e-39 -1.967458e-01
bigcom80        -4.593357e-39 -1.741541e-01
bigcom82        -4.590375e-39 -1.631707e-01
bigcom83        -4.589381e-39 -2.474163e-01
bigcom84         1.639755e-37  2.269022e+00
bigcom85        -4.589381e-39 -1.043260e-01
bigcom87        -4.593357e-39 -2.689241e-01
bigcom89        -4.588389e-39 -7.137365e-02
bigcom91        -4.596343e-39 -1.420756e-01
bigcom92        -4.605324e-39 -2.431868e-01
bigcom93        -4.588389e-39 -2.102594e-01
bigcom96        -4.590375e-39 -1.863034e-01
bigcom97        -4.591368e-39 -3.496789e-01
bigcom98         0.000000e+00  0.000000e+00
bigcom99         0.000000e+00  0.000000e+00
bigcom101       -4.597339e-39 -1.218806e-01
bigcom104       -4.589381e-39 -1.950800e-01
bigcom106       -4.589381e-39 -2.397588e-01
bigcom109       -4.589381e-39 -1.541056e-01
bigcom113       -4.589381e-39 -1.103471e-01
bigcom116        2.716626e-38  9.008434e-01
bigcom120       -4.590375e-39 -1.812848e-01
bigcom123       -4.589381e-39 -1.959380e-01
bigcom126       -4.589381e-39 -2.348244e-01
bigcom127       -4.592362e-39 -1.612496e-01
bigcom137       -4.593357e-39 -2.151359e-01
bigcom139       -4.588389e-39 -6.282102e-02
bigcom140       -4.590375e-39 -1.295650e-01
bigcom143       -4.588389e-39 -1.639419e-01
bigcom145       -4.588389e-39 -2.586429e-01
bigcom146       -4.590375e-39 -1.063474e-01
bigcom147       -4.603325e-39 -2.174862e-01
bigcom149       -4.591368e-39 -3.111317e-01
bigcom153       -4.594352e-39 -1.394118e-01
bigcom154        0.000000e+00  0.000000e+00
bigcom156       -4.592362e-39 -1.610398e-01
bigcom157       -4.600330e-39 -1.187883e-01
bigcom158       -4.589381e-39 -1.225150e-01
bigcom160        0.000000e+00  0.000000e+00
bigcom161       -4.589381e-39 -1.327407e-01
bigcom162       -4.589381e-39 -1.184128e-01
bigcom164       -4.588389e-39 -2.574770e-01
bigcom166       -4.593357e-39 -2.000207e-01
bigcom167       -4.599332e-39 -1.732130e-01
bigcom171       -4.597339e-39 -2.982798e-01
bigcom173       -4.589381e-39 -2.407152e-01
bigcom175       -4.588389e-39 -1.304799e-01
bigcom176       -4.588389e-39 -9.963557e-02
bigcom177       -4.589381e-39 -1.245443e-01
bigcom178       -4.589381e-39 -3.565343e-01
bigcom180       -4.589381e-39 -2.598655e-01
bigcom181        9.663168e-38  1.539850e+00
bigcom184       -4.590375e-39 -1.645464e-01
bigcom186       -4.589381e-39 -2.231412e-01
bigcom187       -4.589381e-39 -1.024289e-01
bigcom189       -4.592362e-39 -1.478364e-01
bigcom194       -4.590375e-39 -1.075137e-01
bigcom195       -4.588389e-39 -2.266705e-01
bigcom196       -4.590375e-39 -1.948129e-01
bigcom204        0.000000e+00  0.000000e+00
bigcom205       -4.589381e-39 -2.341979e-01
bigcom212       -4.589381e-39 -9.631282e-02
bigcom214       -4.588389e-39 -2.064344e-01
bigcom222       -4.589381e-39 -2.234789e-01
bigcom223       -4.593357e-39 -1.076957e-01
bigcom226       -4.589381e-39 -1.751484e-01
bigcom227       -4.589381e-39 -9.715149e-02
bigcom229       -4.588389e-39 -8.554364e-02
bigcom233       -4.590375e-39 -1.160811e-01
bigcom236       -4.588389e-39 -2.070376e-01
bigcom237       -4.591368e-39 -1.851035e-01
bigcom246       -4.596343e-39 -3.068673e-01
bigcom248       -4.598335e-39 -1.264746e-01
bigcom249       -4.590375e-39 -1.254927e-01
bigcom250       -4.600330e-39 -9.346980e-02
bigcom254       -4.589381e-39 -3.130030e-01
bigcom266       -4.590375e-39 -1.276356e-01
bigcom269        0.000000e+00  0.000000e+00
bigcom272       -4.588389e-39 -2.179600e-01
bigcom274        3.601134e-38  8.737394e-02
bigcom281       -4.592362e-39 -9.470895e-02
bigcom291       -4.591368e-39 -2.702369e-01
bigcom292       -4.589381e-39 -2.042593e-01
bigcom295       -4.593357e-39 -1.451520e-01
bigcom299       -4.589381e-39 -1.665866e-01
bigcom301       -4.595347e-39 -2.842238e-01
bigcom306       -4.588389e-39 -2.711779e-01
bigcom309       -4.588389e-39 -3.518330e-01
bigcom314       -4.591368e-39 -8.657439e-02
bigcom321       -4.588389e-39 -1.201742e-01
bigcom341       -4.589381e-39 -1.614132e-01
bigcom350       -4.590375e-39 -2.389774e-01
bigcom353       -4.588389e-39 -7.262927e-02
bigcom359       -4.589381e-39 -2.407044e-01
bigcom363       -4.588389e-39 -1.323910e-01
bigcom365        2.481525e-37  2.722331e+00
bigcom385       -4.589381e-39 -2.412319e-01
bigcom386       -4.590375e-39 -1.438239e-01
bigcom408       -4.590375e-39 -2.246687e-01
bigcom412       -4.589381e-39 -3.401750e-01
bigcom480       -4.588389e-39 -9.514735e-02
spin_vertex      3.371068e-39  2.839707e-01
membership_s1   -3.726166e-40 -1.146198e-01
membership_s3   -4.588389e-39 -2.879002e-01
membership_s4    6.051930e-40  2.902424e-02
membership_s5    2.982187e-39  1.994771e-01
membership_s6   -4.720098e-39 -2.731483e-01
membership_s7   -4.888712e-39 -2.652785e-01
membership_s8   -4.589381e-39 -1.195046e-01
membership_s9   -4.590375e-39 -1.824761e-01
membership_s11  -4.589381e-39 -1.000678e-01
membership_s12  -4.592362e-39 -1.615913e-01
membership_s14  -4.590375e-39 -1.136413e-01
membership_s15  -4.641602e-39 -1.890958e-01
membership_s16  -4.591368e-39 -1.179170e-01
membership_s17  -4.588389e-39 -1.258573e-01
membership_s18   4.631833e-38  1.297964e+00
membership_s20  -4.588389e-39 -1.681582e-01
membership_s21  -4.622384e-39 -1.709286e-01
membership_s22  -4.599332e-39 -1.351716e-01
membership_s24  -4.600330e-39 -1.326540e-01
membership_s25  -4.603325e-39 -1.204564e-01
membership_s26   0.000000e+00  0.000000e+00
membership_s27  -1.591234e-39  4.479998e-02
membership_s28  -4.589381e-39 -1.382264e-01
membership_s30   3.210907e-39  1.764520e-01
membership_s31   4.998903e-39  1.985912e-01
membership_s32  -7.442400e-40 -7.575042e-02
membership_s33  -4.588389e-39 -8.232070e-02
membership_s36  -5.357949e-39 -2.118852e-01
membership_s37  -4.611331e-39 -1.472002e-01
V1              -1.686141e-38 -2.924285e-01
V2              -2.289319e-38  2.987148e-02
pdi             -6.378934e-36  7.268876e+01
adhesion        -2.410504e-42 -2.255513e-05
cohesion         4.921303e-42  5.923093e-05
inner            5.061984e-43  5.932946e-06
outer            1.596856e-43 -9.908941e-06
ioratio         -2.797295e-38 -2.986572e-01
comsize          3.670757e-42  1.617841e-04
[1] "Dataset: med_targets Model GBM, run: 2 of 10 2015-06-18 11:59:10"
Iter   TrainDeviance   ValidDeviance   StepSize   Improve
     1        0.0590            -nan     0.0100   -0.0001
     2        0.0561            -nan     0.0100   -0.0000
     3        0.0542            -nan     0.0100   -0.0001
     4        0.0520            -nan     0.0100   -0.0001
     5        0.0507            -nan     0.0100   -0.0000
     6        0.0494            -nan     0.0100   -0.0000
     7        0.0484            -nan     0.0100    0.0000
     8        0.0473            -nan     0.0100   -0.0000
     9        0.0465            -nan     0.0100   -0.0000
    10        0.0454            -nan     0.0100   -0.0000
    20        0.0373            -nan     0.0100   -0.0000
    40        0.0298            -nan     0.0100   -0.0000
    60        0.0253            -nan     0.0100   -0.0000
    80        0.0222            -nan     0.0100   -0.0000
   100        0.0199            -nan     0.0100   -0.0000
   120        0.0180            -nan     0.0100   -0.0000
   140        0.0164            -nan     0.0100   -0.0000
   160        0.0152            -nan     0.0100   -0.0000
   180        0.0140            -nan     0.0100   -0.0000
   194        0.0133            -nan     0.0100   -0.0000

[1] "GBM variable coefficients"
                            var      rel.inf
ratio5                   ratio5 6.010191e+00
V2                           V2 5.443622e+00
trans                     trans 4.491634e+00
ratio6                   ratio6 3.721079e+00
comsize                 comsize 3.291916e+00
ratio1                   ratio1 3.249289e+00
V1                           V1 2.895136e+00
bigcom181             bigcom181 2.731499e+00
knn                         knn 2.479441e+00
pagerank               pagerank 2.107719e+00
bet                         bet 2.029582e+00
constraint           constraint 1.947795e+00
orbit5                   orbit5 1.777087e+00
ioratio                 ioratio 1.706983e+00
outer                     outer 1.696052e+00
ratio4                   ratio4 1.538088e+00
graph10                 graph10 1.368171e+00
orbit16                 orbit16 1.326199e+00
adhesion               adhesion 1.303856e+00
orbit27                 orbit27 1.273538e+00
graph1                   graph1 1.150642e+00
fourth                   fourth 1.113098e+00
graph3                   graph3 1.085224e+00
membership_s18   membership_s18 1.041905e+00
graph21                 graph21 9.668993e-01
walktrap_vertex walktrap_vertex 9.605816e-01
cohesion               cohesion 9.548952e-01
bigcom84               bigcom84 9.353819e-01
graph27                 graph27 9.282510e-01
orbit24                 orbit24 9.230723e-01
orbit21                 orbit21 8.732181e-01
orbit7                   orbit7 8.307562e-01
spin_vertex         spin_vertex 8.106717e-01
orbit50                 orbit50 8.094122e-01
orbit18                 orbit18 7.809489e-01
bigcom365             bigcom365 7.725186e-01
inner                     inner 7.700186e-01
graph14                 graph14 7.677637e-01
orbit38                 orbit38 7.650386e-01
orbit60                 orbit60 7.552868e-01
graph12                 graph12 7.408792e-01
graph22                 graph22 7.072629e-01
third                     third 6.894451e-01
graph15                 graph15 6.858256e-01
orbit46                 orbit46 6.811101e-01
orbit35                 orbit35 6.648846e-01
orbit2                   orbit2 6.597388e-01
graph2                   graph2 6.596166e-01
graph23                 graph23 6.357296e-01
graph19                 graph19 6.109747e-01
orbit41                 orbit41 6.095729e-01
graph6                   graph6 6.016211e-01
orbit26                 orbit26 5.955548e-01
upto_sixth           upto_sixth 5.884110e-01
upto_third           upto_third 5.690283e-01
ratio3                   ratio3 5.439827e-01
bigcom116             bigcom116 5.218223e-01
orbit25                 orbit25 5.184665e-01
orbit52                 orbit52 5.168256e-01
orbit30                 orbit30 5.164800e-01
orbit62                 orbit62 5.032672e-01
graph24                 graph24 5.026965e-01
graph16                 graph16 4.957688e-01
graph18                 graph18 4.880421e-01
graph7                   graph7 4.750976e-01
ratio2                   ratio2 4.525920e-01
bigcom46               bigcom46 4.326168e-01
orbit39                 orbit39 4.218651e-01
graph25                 graph25 4.187986e-01
graph5                   graph5 4.027185e-01
graph13                 graph13 4.000122e-01
orbit45                 orbit45 3.944715e-01
graph26                 graph26 3.909689e-01
orbit69                 orbit69 3.857083e-01
graph20                 graph20 3.819471e-01
orbit49                 orbit49 3.525746e-01
graph0                   graph0 3.487803e-01
membership_s32   membership_s32 3.308869e-01
graph8                   graph8 3.273975e-01
orbit47                 orbit47 3.190172e-01
orbit23                 orbit23 3.163987e-01
bigcom3                 bigcom3 3.087927e-01
graph4                   graph4 3.045733e-01
close                     close 3.004637e-01
orbit56                 orbit56 2.932686e-01
orbit10                 orbit10 2.830617e-01
orbit4                   orbit4 2.772142e-01
orbit55                 orbit55 2.600847e-01
fifth                     fifth 2.598236e-01
orbit20                 orbit20 2.593252e-01
membership_s5     membership_s5 2.561667e-01
graph28                 graph28 2.535792e-01
orbit64                 orbit64 2.518478e-01
orbit36                 orbit36 2.443513e-01
orbit61                 orbit61 2.327120e-01
orbit65                 orbit65 2.164891e-01
orbit63                 orbit63 2.162856e-01
pdi                         pdi 2.090345e-01
orbit57                 orbit57 2.004228e-01
orbit17                 orbit17 1.951440e-01
hubscore               hubscore 1.912888e-01
orbit11                 orbit11 1.900498e-01
graph11                 graph11 1.845098e-01
membership_s31   membership_s31 1.748258e-01
bigcom4                 bigcom4 1.708726e-01
coreness               coreness 1.658082e-01
orbit51                 orbit51 1.653797e-01
membership_s30   membership_s30 1.414614e-01
orbit43                 orbit43 1.343918e-01
bigcom28               bigcom28 1.225802e-01
orbit48                 orbit48 1.200705e-01
orbit12                 orbit12 1.156538e-01
graph17                 graph17 1.136891e-01
orbit59                 orbit59 1.109819e-01
orbit13                 orbit13 1.025934e-01
orbit40                 orbit40 9.650353e-02
orbit9                   orbit9 9.621143e-02
orbit68                 orbit68 9.517835e-02
upto_second         upto_second 9.234048e-02
orbit42                 orbit42 8.767583e-02
sixth                     sixth 8.602893e-02
graph9                   graph9 8.499884e-02
orbit33                 orbit33 8.411844e-02
orbit58                 orbit58 8.001232e-02
bigcom1                 bigcom1 7.385423e-02
upto_fifth           upto_fifth 6.913852e-02
orbit71                 orbit71 6.812500e-02
selfinter             selfinter 6.432133e-02
orbit31                 orbit31 6.307074e-02
orbit19                 orbit19 6.219295e-02
upto_fourth         upto_fourth 5.864252e-02
orbit1                   orbit1 5.410853e-02
orbit29                 orbit29 5.059877e-02
orbit37                 orbit37 4.994318e-02
membership_s4     membership_s4 4.469210e-02
orbit53                 orbit53 4.402897e-02
orbit44                 orbit44 4.319231e-02
orbit28                 orbit28 4.186996e-02
orbit67                 orbit67 3.954906e-02
orbit32                 orbit32 3.944186e-02
membership_s27   membership_s27 2.493726e-02
orbit66                 orbit66 1.965824e-02
evcent                   evcent 6.387248e-03
orbit15                 orbit15 4.738710e-03
bigcom40               bigcom40 4.267835e-03
bigcom274             bigcom274 5.515684e-05
graph29                 graph29 0.000000e+00
orbit0                   orbit0 0.000000e+00
orbit3                   orbit3 0.000000e+00
orbit6                   orbit6 0.000000e+00
orbit8                   orbit8 0.000000e+00
orbit14                 orbit14 0.000000e+00
orbit22                 orbit22 0.000000e+00
orbit34                 orbit34 0.000000e+00
orbit54                 orbit54 0.000000e+00
orbit70                 orbit70 0.000000e+00
orbit72                 orbit72 0.000000e+00
AP                           AP 0.000000e+00
ecc                         ecc 0.000000e+00
eccrad                   eccrad 0.000000e+00
first                     first 0.000000e+00
second                   second 0.000000e+00
bigcom2                 bigcom2 0.000000e+00
bigcom6                 bigcom6 0.000000e+00
bigcom8                 bigcom8 0.000000e+00
bigcom9                 bigcom9 0.000000e+00
bigcom11               bigcom11 0.000000e+00
bigcom13               bigcom13 0.000000e+00
bigcom15               bigcom15 0.000000e+00
bigcom16               bigcom16 0.000000e+00
bigcom21               bigcom21 0.000000e+00
bigcom22               bigcom22 0.000000e+00
bigcom24               bigcom24 0.000000e+00
bigcom26               bigcom26 0.000000e+00
bigcom30               bigcom30 0.000000e+00
bigcom31               bigcom31 0.000000e+00
bigcom32               bigcom32 0.000000e+00
bigcom33               bigcom33 0.000000e+00
bigcom34               bigcom34 0.000000e+00
bigcom36               bigcom36 0.000000e+00
bigcom37               bigcom37 0.000000e+00
bigcom38               bigcom38 0.000000e+00
bigcom39               bigcom39 0.000000e+00
bigcom43               bigcom43 0.000000e+00
bigcom44               bigcom44 0.000000e+00
bigcom47               bigcom47 0.000000e+00
bigcom49               bigcom49 0.000000e+00
bigcom50               bigcom50 0.000000e+00
bigcom51               bigcom51 0.000000e+00
bigcom52               bigcom52 0.000000e+00
bigcom54               bigcom54 0.000000e+00
bigcom56               bigcom56 0.000000e+00
bigcom62               bigcom62 0.000000e+00
bigcom66               bigcom66 0.000000e+00
bigcom68               bigcom68 0.000000e+00
bigcom69               bigcom69 0.000000e+00
bigcom71               bigcom71 0.000000e+00
bigcom72               bigcom72 0.000000e+00
bigcom73               bigcom73 0.000000e+00
bigcom74               bigcom74 0.000000e+00
bigcom75               bigcom75 0.000000e+00
bigcom76               bigcom76 0.000000e+00
bigcom77               bigcom77 0.000000e+00
bigcom79               bigcom79 0.000000e+00
bigcom80               bigcom80 0.000000e+00
bigcom82               bigcom82 0.000000e+00
bigcom83               bigcom83 0.000000e+00
bigcom85               bigcom85 0.000000e+00
bigcom87               bigcom87 0.000000e+00
bigcom89               bigcom89 0.000000e+00
bigcom91               bigcom91 0.000000e+00
bigcom92               bigcom92 0.000000e+00
bigcom93               bigcom93 0.000000e+00
bigcom96               bigcom96 0.000000e+00
bigcom97               bigcom97 0.000000e+00
bigcom98               bigcom98 0.000000e+00
bigcom99               bigcom99 0.000000e+00
bigcom101             bigcom101 0.000000e+00
bigcom104             bigcom104 0.000000e+00
bigcom106             bigcom106 0.000000e+00
bigcom109             bigcom109 0.000000e+00
bigcom113             bigcom113 0.000000e+00
bigcom120             bigcom120 0.000000e+00
bigcom123             bigcom123 0.000000e+00
bigcom126             bigcom126 0.000000e+00
bigcom127             bigcom127 0.000000e+00
bigcom137             bigcom137 0.000000e+00
bigcom139             bigcom139 0.000000e+00
bigcom140             bigcom140 0.000000e+00
bigcom143             bigcom143 0.000000e+00
bigcom145             bigcom145 0.000000e+00
bigcom146             bigcom146 0.000000e+00
bigcom147             bigcom147 0.000000e+00
bigcom149             bigcom149 0.000000e+00
bigcom153             bigcom153 0.000000e+00
bigcom154             bigcom154 0.000000e+00
bigcom156             bigcom156 0.000000e+00
bigcom157             bigcom157 0.000000e+00
bigcom158             bigcom158 0.000000e+00
bigcom160             bigcom160 0.000000e+00
bigcom161             bigcom161 0.000000e+00
bigcom162             bigcom162 0.000000e+00
bigcom164             bigcom164 0.000000e+00
bigcom166             bigcom166 0.000000e+00
bigcom167             bigcom167 0.000000e+00
bigcom171             bigcom171 0.000000e+00
bigcom173             bigcom173 0.000000e+00
bigcom175             bigcom175 0.000000e+00
bigcom176             bigcom176 0.000000e+00
bigcom177             bigcom177 0.000000e+00
bigcom178             bigcom178 0.000000e+00
bigcom180             bigcom180 0.000000e+00
bigcom184             bigcom184 0.000000e+00
bigcom186             bigcom186 0.000000e+00
bigcom187             bigcom187 0.000000e+00
bigcom189             bigcom189 0.000000e+00
bigcom194             bigcom194 0.000000e+00
bigcom195             bigcom195 0.000000e+00
bigcom196             bigcom196 0.000000e+00
bigcom204             bigcom204 0.000000e+00
bigcom205             bigcom205 0.000000e+00
bigcom212             bigcom212 0.000000e+00
bigcom214             bigcom214 0.000000e+00
bigcom222             bigcom222 0.000000e+00
bigcom223             bigcom223 0.000000e+00
bigcom226             bigcom226 0.000000e+00
bigcom227             bigcom227 0.000000e+00
bigcom229             bigcom229 0.000000e+00
bigcom233             bigcom233 0.000000e+00
bigcom236             bigcom236 0.000000e+00
bigcom237             bigcom237 0.000000e+00
bigcom246             bigcom246 0.000000e+00
bigcom248             bigcom248 0.000000e+00
bigcom249             bigcom249 0.000000e+00
bigcom250             bigcom250 0.000000e+00
bigcom254             bigcom254 0.000000e+00
bigcom266             bigcom266 0.000000e+00
bigcom269             bigcom269 0.000000e+00
bigcom272             bigcom272 0.000000e+00
bigcom281             bigcom281 0.000000e+00
bigcom291             bigcom291 0.000000e+00
bigcom292             bigcom292 0.000000e+00
bigcom295             bigcom295 0.000000e+00
bigcom299             bigcom299 0.000000e+00
bigcom301             bigcom301 0.000000e+00
bigcom306             bigcom306 0.000000e+00
bigcom309             bigcom309 0.000000e+00
bigcom314             bigcom314 0.000000e+00
bigcom321             bigcom321 0.000000e+00
bigcom341             bigcom341 0.000000e+00
bigcom350             bigcom350 0.000000e+00
bigcom353             bigcom353 0.000000e+00
bigcom359             bigcom359 0.000000e+00
bigcom363             bigcom363 0.000000e+00
bigcom385             bigcom385 0.000000e+00
bigcom386             bigcom386 0.000000e+00
bigcom408             bigcom408 0.000000e+00
bigcom412             bigcom412 0.000000e+00
bigcom480             bigcom480 0.000000e+00
membership_s1     membership_s1 0.000000e+00
membership_s3     membership_s3 0.000000e+00
membership_s6     membership_s6 0.000000e+00
membership_s7     membership_s7 0.000000e+00
membership_s8     membership_s8 0.000000e+00
membership_s9     membership_s9 0.000000e+00
membership_s11   membership_s11 0.000000e+00
membership_s12   membership_s12 0.000000e+00
membership_s14   membership_s14 0.000000e+00
membership_s15   membership_s15 0.000000e+00
membership_s16   membership_s16 0.000000e+00
membership_s17   membership_s17 0.000000e+00
membership_s20   membership_s20 0.000000e+00
membership_s21   membership_s21 0.000000e+00
membership_s22   membership_s22 0.000000e+00
membership_s24   membership_s24 0.000000e+00
membership_s25   membership_s25 0.000000e+00
membership_s26   membership_s26 0.000000e+00
membership_s28   membership_s28 0.000000e+00
membership_s33   membership_s33 0.000000e+00
membership_s36   membership_s36 0.000000e+00
membership_s37   membership_s37 0.000000e+00
[1] "Dataset: med_targets Model RF, run: 2 of 10 2015-06-18 12:00:26"
     |      Out-of-bag   |
Tree |      MSE  %Var(y) |
   1 | 0.009785   196.98 |
   2 | 0.009499   191.22 |
   3 | 0.009956   200.43 |
   4 | 0.008679   174.72 |
   5 | 0.008555   172.21 |
   6 | 0.008057   162.20 |
   7 | 0.007273   146.42 |
   8 | 0.007295   146.86 |
   9 | 0.007039   141.70 |
  10 | 0.007017   141.26 |
  11 | 0.006785   136.59 |
  12 |  0.00667   134.28 |
  13 | 0.006518   131.21 |
  14 | 0.006535   131.56 |
  15 | 0.006448   129.81 |
  16 | 0.006408   129.00 |
  17 | 0.006413   129.10 |
  18 | 0.006405   128.94 |
  19 | 0.006407   128.97 |
  20 | 0.006325   127.32 |
  21 | 0.006299   126.81 |
  22 | 0.006249   125.80 |
  23 | 0.006191   124.64 |
  24 | 0.006134   123.48 |
  25 |  0.00605   121.78 |
  26 | 0.006005   120.88 |
  27 | 0.006004   120.86 |
  28 | 0.005976   120.31 |
  29 | 0.006002   120.83 |
  30 | 0.005975   120.28 |
  31 | 0.005948   119.73 |
  32 | 0.005971   120.20 |
  33 | 0.005948   119.74 |
  34 | 0.005952   119.82 |
  35 |  0.00591   118.98 |
  36 | 0.005887   118.51 |
  37 | 0.005855   117.86 |
  38 | 0.005874   118.25 |
  39 |  0.00586   117.97 |
  40 | 0.005829   117.34 |
  41 | 0.005809   116.94 |
  42 | 0.005805   116.86 |
  43 | 0.005785   116.45 |
  44 | 0.005772   116.19 |
  45 | 0.005761   115.98 |
  46 | 0.005784   116.44 |
  47 | 0.005758   115.92 |
  48 | 0.005751   115.77 |
  49 | 0.005732   115.39 |
  50 | 0.005729   115.34 |
  51 | 0.005697   114.68 |
  52 | 0.005698   114.70 |
  53 | 0.005703   114.81 |
  54 | 0.005694   114.62 |
  55 | 0.005686   114.46 |
  56 | 0.005678   114.30 |
  57 | 0.005685   114.45 |
  58 | 0.005685   114.44 |
  59 | 0.005679   114.33 |
  60 | 0.005684   114.43 |
  61 | 0.005674   114.21 |
  62 |  0.00567   114.14 |
  63 | 0.005657   113.87 |
  64 | 0.005655   113.84 |
  65 | 0.005659   113.93 |
  66 | 0.005661   113.96 |
  67 | 0.005664   114.02 |
  68 | 0.005669   114.12 |
  69 |  0.00566   113.95 |
  70 | 0.005676   114.26 |
  71 | 0.005686   114.46 |
  72 | 0.005686   114.47 |
  73 | 0.005681   114.37 |
  74 | 0.005675   114.24 |
  75 | 0.005648   113.70 |
  76 | 0.005645   113.63 |
  77 | 0.005655   113.85 |
  78 | 0.005655   113.83 |
  79 | 0.005652   113.78 |
  80 |  0.00566   113.95 |
  81 | 0.005649   113.73 |
  82 | 0.005655   113.84 |
  83 | 0.005647   113.67 |
  84 | 0.005636   113.45 |
  85 | 0.005631   113.36 |
  86 | 0.005645   113.64 |
  87 | 0.005655   113.85 |
  88 | 0.005657   113.87 |
  89 | 0.005655   113.84 |
  90 |  0.00566   113.95 |
  91 | 0.005657   113.89 |
  92 | 0.005659   113.93 |
  93 | 0.005651   113.76 |
  94 | 0.005644   113.62 |
  95 |  0.00564   113.55 |
  96 | 0.005642   113.58 |
  97 | 0.005634   113.43 |
  98 | 0.005629   113.31 |
  99 | 0.005627   113.27 |
 100 | 0.005624   113.21 |
[1] "Random Forest variable coefficients"
                      %IncMSE IncNodePurity
graph5           8.792245e-05  4.405385e-02
graph6           9.771658e-04  1.773702e-02
graph7           1.015865e-03  4.823718e-02
graph8           4.018902e-04  4.737282e-02
graph9           1.759469e-05  1.797980e-02
graph10          1.001050e-03  1.058698e-01
graph11          2.110325e-03  8.749592e-02
graph12          1.236103e-03  1.609891e-01
graph13          3.800973e-04  5.782254e-02
graph14          2.752658e-04  8.117335e-02
graph15          1.403033e-03  3.263183e-02
graph16          2.261268e-03  6.052620e-02
graph17          1.636288e-03  1.948641e-02
graph18          2.631225e-04  1.777751e-01
graph19          3.166950e-03  1.326489e-01
graph20          1.508701e-04  1.095958e-01
graph21          2.271055e-03  1.031656e-01
graph22          1.764637e-03  1.297404e-01
graph23          1.084377e-03  4.630991e-02
graph24          2.851807e-03  1.466334e-01
graph25          5.618669e-04  4.566068e-02
graph26          1.656699e-03  4.494984e-02
graph27          6.139586e-04  7.881642e-02
graph28          1.918754e-03  4.001922e-02
graph29          0.000000e+00  1.528725e-19
orbit0           1.200668e-03  6.991094e-02
orbit1           4.853572e-04  8.743246e-02
orbit2           3.510968e-03  1.182142e-01
orbit3           3.786921e-04  5.370419e-02
orbit4           3.047484e-04  1.719761e-01
orbit5           2.984578e-03  1.668076e-01
orbit6           6.619358e-04  9.514930e-02
orbit7           3.648924e-03  1.146415e-01
orbit8           5.983591e-04  5.700665e-02
orbit9           1.603724e-04  5.504158e-02
orbit10          3.551361e-05  6.874584e-02
orbit11          6.481329e-04  4.458467e-02
orbit12          1.205061e-03  5.775028e-02
orbit13          1.787431e-04  7.362930e-02
orbit14         -1.837354e-05  4.065476e-02
orbit15          9.565184e-04  1.265615e-01
orbit16          1.082117e-03  1.031366e-01
orbit17          7.420690e-04  7.094891e-02
orbit18          6.057074e-04  1.630145e-01
orbit19          1.821928e-03  7.414492e-02
orbit20          9.779866e-04  1.084535e-01
orbit21          1.841101e-03  2.255218e-01
orbit22          1.716651e-03  2.961413e-02
orbit23          2.455384e-03  2.533183e-01
orbit24          3.859731e-04  9.767489e-02
orbit25          1.811977e-03  7.869110e-02
orbit26          1.171938e-03  1.674363e-01
orbit27          1.678048e-03  2.702851e-01
orbit28          5.749661e-04  2.832146e-02
orbit29         -2.278064e-06  8.727462e-03
orbit30          5.393231e-04  1.813035e-01
orbit31          5.764330e-04  1.303593e-01
orbit32          3.023532e-03  8.116090e-02
orbit33          5.689788e-04  1.120079e-01
orbit34          1.123938e-03  6.128558e-02
orbit35          2.342206e-03  1.136675e-01
orbit36          6.171636e-04  2.607156e-01
orbit37          3.826065e-04  2.079870e-01
orbit38          1.636092e-04  5.886960e-02
orbit39          1.559958e-03  1.498647e-01
orbit40          5.718940e-04  4.423010e-02
orbit41          7.206513e-04  1.285089e-01
orbit42          1.215529e-04  1.158050e-02
orbit43          1.917124e-05  1.174147e-01
orbit44          1.877306e-05  2.843306e-02
orbit45          2.405630e-03  1.988599e-01
orbit46          4.495653e-03  1.907029e-01
orbit47          5.261168e-04  4.694314e-02
orbit48          1.322849e-05  1.098227e-01
orbit49          1.132284e-03  1.760389e-01
orbit50          2.348777e-04  1.519947e-01
orbit51          2.512671e-04  7.729191e-02
orbit52          1.556354e-03  1.463638e-01
orbit53          1.336113e-03  1.325468e-01
orbit54          6.847276e-04  8.198019e-02
orbit55          1.426474e-04  8.668724e-02
orbit56          1.485005e-03  2.516417e-01
orbit57          3.483765e-04  3.406616e-02
orbit58          2.111698e-05  6.373697e-02
orbit59          3.458228e-03  1.537455e-01
orbit60          1.521193e-03  1.931413e-01
orbit61          7.947525e-04  6.727899e-02
orbit62          4.166693e-04  6.072477e-02
orbit63          6.615124e-05  9.395310e-02
orbit64          1.097369e-04  9.744318e-02
orbit65          1.578195e-03  1.077025e-01
orbit66          1.199050e-03  1.047968e-01
orbit67          2.524727e-04  7.647512e-02
orbit68          1.474083e-04  9.650809e-02
orbit69          1.598267e-04  8.574671e-02
orbit70          2.122176e-04  1.582649e-03
orbit71          3.560831e-05  4.117647e-02
orbit72          0.000000e+00  4.618701e-19
AP               2.918420e-05  1.150144e-02
bet              3.040121e-04  2.115135e-01
ecc              0.000000e+00  8.571429e-03
eccrad           0.000000e+00  9.090909e-03
close            4.143219e-04  4.988438e-02
constraint       3.264397e-03  2.596509e-01
coreness         2.354606e-04  4.387522e-02
knn              2.174773e-03  2.565801e-01
hubscore         1.348597e-03  1.932449e-01
pagerank         6.512874e-04  3.722663e-01
trans            2.202155e-04  2.595262e-01
evcent           4.879770e-04  7.441897e-02
first            3.116304e-03  1.077484e-01
upto_second      1.691139e-04  6.684091e-02
upto_third       5.049678e-04  7.183742e-02
upto_fourth      1.213665e-03  5.652956e-02
upto_fifth       2.699240e-04  8.391693e-02
upto_sixth       1.101492e-04  7.880674e-02
second           1.846670e-05  6.652502e-02
third            1.512585e-03  8.031152e-02
fourth           5.953013e-04  2.921473e-01
fifth            1.007876e-03  1.382362e-01
sixth            3.847042e-04  7.468681e-02
ratio1           1.209356e-03  4.281768e-01
ratio2           7.311814e-04  2.400417e-01
ratio3           1.611207e-03  1.763342e-01
ratio4           3.222934e-03  3.260841e-01
ratio5           5.240898e-04  4.948400e-01
ratio6           1.932575e-03  4.849453e-01
selfinter        1.573072e-05  6.380744e-02
walktrap_vertex  2.449936e-04  2.187692e-01
bigcom1          1.433812e-04  9.220267e-02
bigcom2          0.000000e+00  1.734723e-20
bigcom3          1.363891e-04  1.347166e-01
bigcom4          0.000000e+00  2.152141e-19
bigcom6          0.000000e+00  3.469447e-20
bigcom8          0.000000e+00  0.000000e+00
bigcom9          0.000000e+00  0.000000e+00
bigcom11         0.000000e+00  0.000000e+00
bigcom13         0.000000e+00  0.000000e+00
bigcom15         0.000000e+00  1.734723e-20
bigcom16         0.000000e+00  0.000000e+00
bigcom21         0.000000e+00  0.000000e+00
bigcom22         0.000000e+00  0.000000e+00
bigcom24         0.000000e+00  0.000000e+00
bigcom26         0.000000e+00  0.000000e+00
bigcom28        -1.397874e-05  1.218224e-03
bigcom30         0.000000e+00  0.000000e+00
bigcom31         0.000000e+00  0.000000e+00
bigcom32         0.000000e+00  1.734723e-20
bigcom33         0.000000e+00  0.000000e+00
bigcom34         0.000000e+00  0.000000e+00
bigcom36         0.000000e+00  0.000000e+00
bigcom37         0.000000e+00  0.000000e+00
bigcom38         0.000000e+00  0.000000e+00
bigcom39         0.000000e+00  0.000000e+00
bigcom40         8.776491e-05  3.450876e-02
bigcom43         0.000000e+00  0.000000e+00
bigcom44         0.000000e+00  0.000000e+00
bigcom46        -5.896226e-06  4.246805e-03
bigcom47         0.000000e+00  0.000000e+00
bigcom49         0.000000e+00  1.734723e-20
bigcom50         0.000000e+00  0.000000e+00
bigcom51         0.000000e+00  0.000000e+00
bigcom52         0.000000e+00  0.000000e+00
bigcom54         0.000000e+00  0.000000e+00
bigcom56         0.000000e+00  0.000000e+00
bigcom62         0.000000e+00  0.000000e+00
bigcom66         0.000000e+00  3.469447e-20
bigcom68         0.000000e+00  0.000000e+00
bigcom69         0.000000e+00  0.000000e+00
bigcom71         0.000000e+00  1.387779e-19
bigcom72         0.000000e+00  0.000000e+00
bigcom73         0.000000e+00  0.000000e+00
bigcom74         0.000000e+00  0.000000e+00
bigcom75         0.000000e+00  1.734723e-20
bigcom76         0.000000e+00  0.000000e+00
bigcom77         0.000000e+00  0.000000e+00
bigcom79         0.000000e+00  0.000000e+00
bigcom80         0.000000e+00  0.000000e+00
bigcom82         0.000000e+00  0.000000e+00
bigcom83         0.000000e+00  0.000000e+00
bigcom84        -5.927682e-06  5.096875e-01
bigcom85         0.000000e+00  0.000000e+00
bigcom87         0.000000e+00  0.000000e+00
bigcom89         0.000000e+00  0.000000e+00
bigcom91         0.000000e+00  0.000000e+00
bigcom92         0.000000e+00  0.000000e+00
bigcom93         0.000000e+00  0.000000e+00
bigcom96         0.000000e+00  0.000000e+00
bigcom97         0.000000e+00  0.000000e+00
bigcom98         0.000000e+00  0.000000e+00
bigcom99         0.000000e+00  0.000000e+00
bigcom101        0.000000e+00  0.000000e+00
bigcom104        0.000000e+00  0.000000e+00
bigcom106        0.000000e+00  0.000000e+00
bigcom109        0.000000e+00  0.000000e+00
bigcom113        0.000000e+00  1.734723e-20
bigcom116        6.396372e-05  4.436973e-02
bigcom120        0.000000e+00  0.000000e+00
bigcom123        0.000000e+00  0.000000e+00
bigcom126        0.000000e+00  0.000000e+00
bigcom127        0.000000e+00  0.000000e+00
bigcom137        0.000000e+00  0.000000e+00
bigcom139        0.000000e+00  0.000000e+00
bigcom140        0.000000e+00  0.000000e+00
bigcom143        0.000000e+00  0.000000e+00
bigcom145        0.000000e+00  0.000000e+00
bigcom146        0.000000e+00  0.000000e+00
bigcom147        0.000000e+00  0.000000e+00
bigcom149        0.000000e+00  0.000000e+00
bigcom153        0.000000e+00  1.734723e-20
bigcom154        0.000000e+00  0.000000e+00
bigcom156        0.000000e+00  0.000000e+00
bigcom157        0.000000e+00  0.000000e+00
bigcom158        0.000000e+00  1.734723e-20
bigcom160        0.000000e+00  0.000000e+00
bigcom161        0.000000e+00  1.734723e-20
bigcom162        0.000000e+00  1.734723e-20
bigcom164        0.000000e+00  0.000000e+00
bigcom166        0.000000e+00  5.204170e-20
bigcom167        0.000000e+00  0.000000e+00
bigcom171        0.000000e+00  3.469447e-20
bigcom173        0.000000e+00  0.000000e+00
bigcom175        0.000000e+00  0.000000e+00
bigcom176        0.000000e+00  0.000000e+00
bigcom177        0.000000e+00  0.000000e+00
bigcom178        0.000000e+00  0.000000e+00
bigcom180        0.000000e+00  0.000000e+00
bigcom181       -2.290524e-06  2.753428e-01
bigcom184        0.000000e+00  0.000000e+00
bigcom186        0.000000e+00  0.000000e+00
bigcom187        0.000000e+00  0.000000e+00
bigcom189        0.000000e+00  5.204170e-20
bigcom194        0.000000e+00  1.734723e-20
bigcom195        0.000000e+00  3.469447e-20
bigcom196        0.000000e+00  0.000000e+00
bigcom204        0.000000e+00  0.000000e+00
bigcom205        0.000000e+00  0.000000e+00
bigcom212        0.000000e+00  0.000000e+00
bigcom214        0.000000e+00  0.000000e+00
bigcom222        0.000000e+00  0.000000e+00
bigcom223        0.000000e+00  0.000000e+00
bigcom226        0.000000e+00  0.000000e+00
bigcom227        0.000000e+00  0.000000e+00
bigcom229        0.000000e+00  0.000000e+00
bigcom233        0.000000e+00  0.000000e+00
bigcom236        0.000000e+00  0.000000e+00
bigcom237        0.000000e+00  0.000000e+00
bigcom246        0.000000e+00  3.469447e-20
bigcom248        0.000000e+00  0.000000e+00
bigcom249        0.000000e+00  1.734723e-20
bigcom250        0.000000e+00  1.734723e-20
bigcom254        0.000000e+00  0.000000e+00
bigcom266        0.000000e+00  0.000000e+00
bigcom269        0.000000e+00  0.000000e+00
bigcom272        0.000000e+00  0.000000e+00
bigcom274       -5.760369e-06  9.834972e-04
bigcom281        0.000000e+00  0.000000e+00
bigcom291        0.000000e+00  0.000000e+00
bigcom292        0.000000e+00  0.000000e+00
bigcom295        0.000000e+00  0.000000e+00
bigcom299        0.000000e+00  0.000000e+00
bigcom301        0.000000e+00  1.734723e-20
bigcom306        0.000000e+00  0.000000e+00
bigcom309        0.000000e+00  0.000000e+00
bigcom314        0.000000e+00  0.000000e+00
bigcom321        0.000000e+00  0.000000e+00
bigcom341        0.000000e+00  0.000000e+00
bigcom350        0.000000e+00  0.000000e+00
bigcom353        0.000000e+00  0.000000e+00
bigcom359        0.000000e+00  0.000000e+00
bigcom363        0.000000e+00  0.000000e+00
bigcom365        0.000000e+00  3.429421e-01
bigcom385        0.000000e+00  0.000000e+00
bigcom386        0.000000e+00  0.000000e+00
bigcom408        0.000000e+00  1.734723e-20
bigcom412        0.000000e+00  0.000000e+00
bigcom480        0.000000e+00  0.000000e+00
spin_vertex      1.306113e-04  2.111859e-01
membership_s1    2.362670e-05  5.098901e-03
membership_s3    0.000000e+00  0.000000e+00
membership_s4   -1.778305e-05  9.444444e-03
membership_s5    1.970828e-05  3.327454e-01
membership_s6    0.000000e+00  0.000000e+00
membership_s7    0.000000e+00  0.000000e+00
membership_s8    0.000000e+00  0.000000e+00
membership_s9    0.000000e+00  0.000000e+00
membership_s11   0.000000e+00  0.000000e+00
membership_s12   0.000000e+00  0.000000e+00
membership_s14   0.000000e+00  0.000000e+00
membership_s15   0.000000e+00  0.000000e+00
membership_s16   0.000000e+00  0.000000e+00
membership_s17   0.000000e+00  0.000000e+00
membership_s18   1.739733e-04  1.333611e-01
membership_s20   0.000000e+00  0.000000e+00
membership_s21   0.000000e+00  0.000000e+00
membership_s22   0.000000e+00  0.000000e+00
membership_s24   0.000000e+00  0.000000e+00
membership_s25   0.000000e+00  0.000000e+00
membership_s26   0.000000e+00  0.000000e+00
membership_s27   0.000000e+00  0.000000e+00
membership_s28   0.000000e+00  0.000000e+00
membership_s30   1.017053e-04  6.295736e-02
membership_s31   5.618920e-05  6.875210e-02
membership_s32   1.004235e-04  7.741804e-02
membership_s33   0.000000e+00  0.000000e+00
membership_s36   0.000000e+00  2.827173e-02
membership_s37   0.000000e+00  0.000000e+00
V1               8.202745e-04  1.742974e-01
V2               1.236257e-03  7.135361e-01
pdi              1.830881e-04  1.256642e-01
adhesion         3.219454e-03  3.962253e-01
cohesion         1.969329e-03  4.469877e-01
inner            1.121568e-03  4.269003e-01
outer            6.734811e-04  2.945885e-01
ioratio          8.622090e-04  2.891666e-01
comsize          1.638152e-04  5.306111e-01
[1] "Dataset: med_targets Model GLM, run: 2 of 10 2015-06-18 12:01:07"
[1] "glmnet variable coefficients"
                         [,1]          [,2]
(Intercept)     -5.294833e+00 -1.521029e+02
graph0           2.433511e-41  1.062443e-03
graph1           1.562312e-42  1.011651e-05
graph2           1.378484e-41 -3.592547e-04
graph3           1.647737e-44 -1.064652e-07
graph4           2.720742e-45  5.407821e-09
graph5          -2.341110e-43 -3.414053e-06
graph6           3.806985e-43  3.016683e-06
graph7           2.105963e-42  7.638177e-06
graph8          -2.765261e-41 -1.344027e-03
graph9           2.218046e-46  1.954379e-09
graph10          6.786018e-47 -3.324022e-10
graph11          4.010999e-48  1.391265e-11
graph12          2.904086e-45  9.909850e-09
graph13          4.789552e-45 -2.945628e-08
graph14          5.613927e-46  3.926229e-10
graph15          4.559807e-44 -2.178827e-06
graph16          4.282688e-45 -3.367329e-09
graph17          1.797017e-44  8.680243e-08
graph18          2.893252e-43  2.671681e-06
graph19          3.773894e-44  5.101629e-07
graph20         -5.824474e-44 -2.895122e-06
graph21          1.118907e-43  3.561370e-08
graph22          1.093616e-43 -3.216188e-06
graph23          2.382505e-43  3.144412e-06
graph24          3.247314e-43  6.580540e-06
graph25          1.756244e-43 -6.003177e-06
graph26          2.077640e-43 -1.032504e-05
graph27         -5.921428e-43 -7.759730e-05
graph28         -4.008557e-42 -2.378618e-04
graph29         -2.442421e-41 -5.163848e-04
orbit0           2.433511e-41  1.065486e-03
orbit1           1.651267e-42  8.762568e-06
orbit2           5.210180e-42  2.709858e-04
orbit3           1.378484e-41 -3.596510e-04
orbit4           1.752559e-44 -1.756608e-07
orbit5           6.288141e-44 -1.928451e-07
orbit6           2.720146e-45  5.539559e-09
orbit7           1.066629e-42  5.346858e-05
orbit8          -2.341110e-43 -3.485157e-06
orbit9           8.221180e-43  9.544291e-06
orbit10          5.889869e-43  3.686560e-06
orbit11          2.530578e-42  3.357287e-05
orbit12          2.403874e-42  8.205263e-06
orbit13          8.415185e-42  3.423529e-05
orbit14         -2.765261e-41 -1.345945e-03
orbit15          2.898302e-46  7.065644e-09
orbit16          4.415950e-46 -2.116910e-08
orbit17          1.306507e-45  1.141850e-08
orbit18         -1.745959e-46 -5.058531e-09
orbit19          1.043929e-46 -1.473095e-10
orbit20          2.099814e-46 -8.643288e-10
orbit21          6.828588e-45  1.166829e-07
orbit22          4.010987e-48  1.393115e-11
orbit23          2.314671e-43  1.011861e-05
orbit24          2.351778e-45 -1.323100e-08
orbit25          9.233432e-45  6.144013e-08
orbit26          4.068540e-44  4.465114e-07
orbit27          4.549631e-45  1.252992e-08
orbit28          3.391266e-44 -1.806769e-07
orbit29          1.036980e-44 -1.374426e-08
orbit30         -2.337390e-45 -4.194701e-06
orbit31          8.746971e-46  1.114061e-09
orbit32          1.048250e-45  3.304970e-10
orbit33          5.058270e-43  1.201666e-05
orbit34          4.559807e-44 -2.174896e-06
orbit35          2.255192e-44  7.293298e-08
orbit36         -1.176458e-44 -7.071172e-07
orbit37          6.022115e-45  1.143713e-09
orbit38          2.936858e-44  4.086993e-06
orbit39          5.571775e-44  1.037204e-06
orbit40          2.329031e-44 -8.257052e-09
orbit41          2.148402e-43  1.412401e-06
orbit42          1.788442e-42  4.251900e-05
orbit43          2.923495e-43  2.728895e-06
orbit44         -8.045735e-42 -1.041294e-03
orbit45          8.135181e-44 -1.491280e-07
orbit46          4.983548e-44  1.159768e-06
orbit47          1.024185e-43 -8.958549e-06
orbit48          2.224954e-43  4.731653e-06
orbit49         -5.965848e-44 -2.954519e-06
orbit50         -1.137719e-42 -6.065272e-05
orbit51          9.825010e-44 -2.731172e-06
orbit52          6.167023e-43  9.372831e-06
orbit53          1.466657e-43 -1.586287e-05
orbit54          1.091796e-43 -3.115911e-06
orbit55          3.770826e-42 -3.862030e-04
orbit56          7.168439e-43  1.566079e-05
orbit57          2.212401e-43  1.283637e-06
orbit58         -7.045749e-43  1.385287e-05
orbit59          4.647657e-43  1.172460e-05
orbit60          8.699661e-43 -3.349182e-06
orbit61          4.443589e-42 -4.062014e-05
orbit62         -9.165214e-44 -8.214203e-05
orbit63         -2.099713e-42 -1.478485e-04
orbit64          2.233032e-42  1.287699e-04
orbit65          1.753616e-42  7.209084e-05
orbit66         -4.484877e-43 -7.902688e-05
orbit67         -1.570022e-42 -1.539559e-04
orbit68         -9.029935e-43 -1.020377e-04
orbit69          3.660269e-41  2.334847e-03
orbit70         -6.236431e-42 -4.128860e-04
orbit71         -5.434530e-42 -1.446367e-04
orbit72         -2.442421e-41 -5.165053e-04
AP              -3.401299e-39 -1.806035e-01
bet              3.639944e-45 -1.938073e-06
ecc             -3.804724e-39 -9.623474e-02
eccrad          -2.282835e-38 -5.758692e-01
close            3.214251e-38 -7.167808e-01
constraint       3.680793e-39 -1.392110e-01
coreness        -1.105568e-40 -5.260059e-03
knn              1.798428e-41  2.837148e-04
hubscore         1.054814e-37  2.236836e-01
pagerank        -8.116436e-38 -2.803827e+00
trans            4.861705e-39 -8.190877e-03
evcent           1.073888e-37  3.710308e-01
first            2.433511e-41  1.050847e-03
upto_second      2.121542e-42  4.180115e-06
upto_third       2.716630e-44 -1.105606e-05
upto_fourth     -3.680019e-42 -1.047486e-04
upto_fifth      -3.257696e-41 -1.209974e-04
upto_sixth      -5.442479e-41  1.122437e-02
second           2.131549e-42  4.138191e-06
third           -7.219840e-43 -2.330946e-05
fourth          -3.046211e-43  8.706083e-06
fifth            4.052006e-42  1.201367e-04
sixth            3.840326e-41  2.707701e-04
ratio1           1.898321e-41  2.399625e-04
ratio2          -3.480096e-41 -4.620993e-04
ratio3           1.980410e-39  1.992879e-02
ratio4           3.051856e-38  1.044495e-01
ratio5          -1.173857e-38  2.627601e+00
ratio6           2.955382e-40  3.286094e-04
selfinter       -2.707845e-39 -1.244078e-01
walktrap_vertex  1.339499e-39  8.469529e-02
bigcom1         -2.028776e-39  5.748891e-02
bigcom2         -5.048310e-39 -2.334133e-01
bigcom3          2.852543e-40  1.307017e-01
bigcom4         -1.077506e-39 -3.760656e-02
bigcom6         -5.048310e-39 -1.257647e-01
bigcom8         -5.211378e-39 -3.087370e-01
bigcom9         -5.067028e-39 -2.604674e-01
bigcom11        -5.057101e-39 -1.487148e-01
bigcom13        -5.054901e-39 -2.290225e-01
bigcom15        -5.058202e-39 -1.261399e-01
bigcom16        -5.050505e-39 -1.078952e-01
bigcom21        -5.075884e-39 -2.537957e-01
bigcom22        -5.149008e-39 -2.101483e-01
bigcom24        -5.046117e-39 -1.625459e-01
bigcom26        -5.109374e-39 -2.551816e-01
bigcom28         5.135176e-39  1.648086e-01
bigcom30        -5.113873e-39 -2.630237e-01
bigcom31        -5.045021e-39 -2.567132e-01
bigcom32        -5.050505e-39 -1.462919e-01
bigcom33        -5.045021e-39 -2.102879e-01
bigcom34        -5.043926e-39 -2.113232e-01
bigcom36        -5.047213e-39 -1.724685e-01
bigcom37        -5.045021e-39 -1.340285e-01
bigcom38        -5.046117e-39 -1.213089e-01
bigcom39        -5.064819e-39 -1.226861e-01
bigcom40         1.322961e-39  9.667139e-02
bigcom43        -5.049407e-39 -1.738839e-01
bigcom44        -5.149008e-39 -1.079675e-01
bigcom46         8.699224e-38  1.391881e+00
bigcom47        -5.051603e-39 -1.773047e-01
bigcom49        -5.047213e-39 -2.076098e-01
bigcom50        -5.045021e-39 -2.130758e-01
bigcom51        -5.045021e-39 -2.834598e-01
bigcom52        -5.047213e-39 -1.937098e-01
bigcom54        -5.043926e-39 -8.927881e-02
bigcom56        -5.058202e-39 -1.849538e-01
bigcom62        -5.046117e-39 -8.386627e-02
bigcom66        -5.043926e-39 -1.030344e-01
bigcom68        -5.046117e-39 -1.570565e-01
bigcom69        -5.051603e-39 -2.936800e-01
bigcom71        -5.043926e-39 -2.094896e-01
bigcom72        -5.043926e-39 -9.711405e-02
bigcom73        -5.060406e-39 -1.564598e-01
bigcom74        -5.053801e-39 -2.758282e-01
bigcom75        -5.045021e-39 -2.205927e-01
bigcom76        -5.049407e-39 -1.579259e-01
bigcom77        -5.049407e-39 -2.239558e-01
bigcom79        -5.045021e-39 -2.757664e-01
bigcom80        -5.049407e-39 -2.332291e-01
bigcom82        -5.046117e-39 -2.304400e-01
bigcom83         0.000000e+00  0.000000e+00
bigcom84         3.318736e-37  2.602967e+00
bigcom85        -5.045021e-39 -2.137063e-01
bigcom87        -5.050505e-39 -2.052067e-01
bigcom89        -5.043926e-39 -9.601663e-02
bigcom91        -5.052702e-39 -2.244450e-01
bigcom92        -5.061508e-39 -2.588221e-01
bigcom93        -5.043926e-39 -1.562938e-01
bigcom96        -5.046117e-39 -1.865590e-01
bigcom97        -5.049407e-39 -2.645743e-01
bigcom98        -5.043926e-39 -1.715522e-01
bigcom99         0.000000e+00  0.000000e+00
bigcom101       -5.057101e-39 -1.393139e-01
bigcom104       -5.045021e-39 -2.073205e-01
bigcom106       -5.045021e-39 -3.366542e-01
bigcom109       -5.043926e-39 -1.383848e-01
bigcom113       -5.045021e-39 -1.093542e-01
bigcom116        2.670834e-38  7.928549e-01
bigcom120       -5.046117e-39 -4.909049e-01
bigcom123       -5.045021e-39 -1.611922e-01
bigcom126       -5.045021e-39 -3.264035e-01
bigcom127       -5.049407e-39 -1.858719e-01
bigcom137       -5.050505e-39 -2.067496e-01
bigcom139       -5.046117e-39 -1.056270e-01
bigcom140       -5.046117e-39 -1.994664e-01
bigcom143       -5.043926e-39 -3.216991e-01
bigcom145       -5.045021e-39 -1.255930e-01
bigcom146       -5.046117e-39 -1.300450e-01
bigcom147       -5.058202e-39 -2.252882e-01
bigcom149       -5.046117e-39 -2.547809e-01
bigcom153       -5.051603e-39 -1.585390e-01
bigcom154       -5.043926e-39 -1.395613e-01
bigcom156       -5.048310e-39 -1.780811e-01
bigcom157       -5.057101e-39 -1.664031e-01
bigcom158       -5.045021e-39 -1.419837e-01
bigcom160       -5.043926e-39 -1.402950e-01
bigcom161       -5.045021e-39 -1.819702e-01
bigcom162       -5.045021e-39 -1.485648e-01
bigcom164       -5.043926e-39 -1.989224e-01
bigcom166       -5.049407e-39 -1.851992e-01
bigcom167       -5.053801e-39 -1.445813e-01
bigcom171       -5.053801e-39 -2.686637e-01
bigcom173       -5.045021e-39 -2.083438e-01
bigcom175       -5.045021e-39 -9.113022e-02
bigcom176        0.000000e+00  0.000000e+00
bigcom177       -5.043926e-39 -1.313715e-01
bigcom178       -5.045021e-39 -2.732907e-01
bigcom180       -5.045021e-39 -2.473204e-01
bigcom181        1.214307e-37  1.702701e+00
bigcom184       -5.046117e-39 -1.484651e-01
bigcom186       -5.043926e-39 -2.741505e-01
bigcom187       -5.045021e-39 -1.924239e-01
bigcom189       -5.049407e-39 -1.352944e-01
bigcom194       -5.046117e-39 -1.198056e-01
bigcom195       -5.043926e-39 -2.405098e-01
bigcom196       -5.046117e-39 -3.183776e-01
bigcom204        0.000000e+00  0.000000e+00
bigcom205       -5.045021e-39 -1.762443e-01
bigcom212       -5.043926e-39 -8.385328e-02
bigcom214       -5.043926e-39 -2.110744e-01
bigcom222        0.000000e+00  0.000000e+00
bigcom223       -5.048310e-39 -1.389577e-01
bigcom226       -5.046117e-39 -1.914180e-01
bigcom227       -5.045021e-39 -1.019551e-01
bigcom229       -5.043926e-39 -1.275286e-01
bigcom233       -5.046117e-39 -1.694520e-01
bigcom236       -5.043926e-39 -1.781133e-01
bigcom237       -5.047213e-39 -1.870145e-01
bigcom246       -5.052702e-39 -2.656634e-01
bigcom248       -5.053801e-39 -1.382263e-01
bigcom249       -5.047213e-39 -1.358002e-01
bigcom250       -5.057101e-39 -1.526088e-01
bigcom254       -5.043926e-39 -3.593257e-01
bigcom266       -5.046117e-39 -1.823162e-01
bigcom269        0.000000e+00  0.000000e+00
bigcom272       -5.043926e-39 -2.315839e-01
bigcom274        3.399908e-38  5.438798e-02
bigcom281       -5.048310e-39 -1.136970e-01
bigcom291       -5.048310e-39 -2.541124e-01
bigcom292       -5.043926e-39 -1.177866e-01
bigcom295       -5.049407e-39 -1.543732e-01
bigcom299       -5.045021e-39 -1.549558e-01
bigcom301       -5.051603e-39 -2.616916e-01
bigcom306       -5.043926e-39 -3.524867e-01
bigcom309       -5.043926e-39 -2.687790e-01
bigcom314       -5.047213e-39 -9.889306e-02
bigcom321       -5.043926e-39 -2.352544e-01
bigcom341       -5.045021e-39 -1.907747e-01
bigcom350       -5.045021e-39 -2.176838e-01
bigcom353       -5.045021e-39 -1.359502e-01
bigcom359       -5.043926e-39 -2.294485e-01
bigcom363       -5.043926e-39 -1.198877e-01
bigcom365        3.318736e-37  2.709411e+00
bigcom385       -5.045021e-39 -2.238984e-01
bigcom386       -5.046117e-39 -1.524092e-01
bigcom408       -5.046117e-39 -2.198331e-01
bigcom412       -5.045021e-39 -2.376134e-01
bigcom480       -5.043926e-39 -9.023977e-02
spin_vertex      4.683514e-39  1.574682e-01
membership_s1    1.446831e-39 -1.837765e-01
membership_s3   -5.043926e-39 -9.859466e-01
membership_s4    2.131373e-40  4.184383e-02
membership_s5    2.408440e-39  1.660969e-01
membership_s6   -5.185786e-39 -2.753240e-01
membership_s7   -5.356773e-39 -2.250959e-01
membership_s8   -5.045021e-39 -1.339960e-01
membership_s9   -5.046117e-39 -2.705156e-01
membership_s11  -5.045021e-39 -2.426426e-01
membership_s12  -5.049407e-39 -1.675459e-01
membership_s14  -5.047213e-39 -2.171460e-01
membership_s15  -5.098162e-39 -1.896421e-01
membership_s16  -5.048310e-39 -1.615402e-01
membership_s17  -5.043926e-39 -1.708745e-01
membership_s18   4.345336e-38  1.104441e+00
membership_s20  -5.043926e-39 -1.177085e-01
membership_s21  -5.084772e-39 -1.823463e-01
membership_s22  -5.054901e-39 -1.687243e-01
membership_s24  -5.059304e-39 -1.352211e-01
membership_s25  -5.061508e-39 -1.582968e-01
membership_s26   0.000000e+00  0.000000e+00
membership_s27  -2.134838e-39 -7.928770e-03
membership_s28  -5.046117e-39 -1.770012e-01
membership_s30   1.331781e-39  9.405780e-02
membership_s31   4.433963e-39  1.343196e-01
membership_s32   2.533990e-39  1.546749e-01
membership_s33  -5.043926e-39 -1.165789e-01
membership_s36  -4.140523e-39 -1.093491e-01
membership_s37  -5.068133e-39 -1.515282e-01
V1              -1.851778e-38 -1.399736e-01
V2              -1.982550e-38  1.776709e-01
pdi             -8.304095e-36  7.040159e+01
adhesion        -1.953963e-42 -3.250604e-06
cohesion         4.010330e-42  1.891779e-05
inner            2.994095e-43  2.488934e-06
outer           -6.470248e-43 -1.369772e-06
ioratio         -2.010258e-38 -7.095028e-02
comsize          5.173654e-42  1.812104e-04
[1] "Dataset: med_targets Model GBM, run: 3 of 10 2015-06-18 12:01:58"
Iter   TrainDeviance   ValidDeviance   StepSize   Improve
     1        0.0607            -nan     0.0100    0.0001
     2        0.0580            -nan     0.0100   -0.0000
     3        0.0549            -nan     0.0100    0.0000
     4        0.0534            -nan     0.0100   -0.0000
     5        0.0520            -nan     0.0100   -0.0001
     6        0.0508            -nan     0.0100    0.0000
     7        0.0497            -nan     0.0100   -0.0000
     8        0.0484            -nan     0.0100    0.0000
     9        0.0472            -nan     0.0100   -0.0000
    10        0.0463            -nan     0.0100   -0.0000
    20        0.0391            -nan     0.0100   -0.0000
    40        0.0318            -nan     0.0100    0.0000
    60        0.0269            -nan     0.0100    0.0000
    80        0.0234            -nan     0.0100   -0.0000
   100        0.0207            -nan     0.0100   -0.0000
   120        0.0186            -nan     0.0100   -0.0000
   140        0.0168            -nan     0.0100   -0.0000
   160        0.0153            -nan     0.0100   -0.0000
   180        0.0142            -nan     0.0100   -0.0000
   194        0.0133            -nan     0.0100   -0.0000

[1] "GBM variable coefficients"
                            var      rel.inf
ratio5                   ratio5 6.7000435574
V2                           V2 6.0685189794
trans                     trans 3.8568698545
knn                         knn 3.2286221256
ratio6                   ratio6 2.8378648359
comsize                 comsize 2.6334075863
bigcom84               bigcom84 2.5098714871
ratio4                   ratio4 2.2495987747
pagerank               pagerank 1.9848187293
bigcom181             bigcom181 1.9336757257
orbit16                 orbit16 1.8719472248
ratio1                   ratio1 1.8599644324
orbit21                 orbit21 1.7273093490
walktrap_vertex walktrap_vertex 1.5830546198
constraint           constraint 1.5762603395
graph15                 graph15 1.4857903526
V1                           V1 1.3809032259
bigcom365             bigcom365 1.3411065844
fourth                   fourth 1.3216453880
graph21                 graph21 1.2820661932
spin_vertex         spin_vertex 1.2497884485
adhesion               adhesion 1.1727935499
graph23                 graph23 1.1542948803
inner                     inner 1.1360133271
orbit2                   orbit2 1.0833651372
membership_s18   membership_s18 1.0783035134
ioratio                 ioratio 1.0702044497
graph0                   graph0 1.0509101892
graph18                 graph18 1.0394048649
graph2                   graph2 1.0345062399
orbit27                 orbit27 0.9853770545
graph1                   graph1 0.9836350937
outer                     outer 0.9753528443
orbit46                 orbit46 0.9449738333
bet                         bet 0.9320161025
cohesion               cohesion 0.9307491328
orbit60                 orbit60 0.8992220020
graph20                 graph20 0.8690445249
orbit5                   orbit5 0.8336947827
orbit30                 orbit30 0.8332449063
graph7                   graph7 0.8232952321
orbit52                 orbit52 0.8106458309
graph6                   graph6 0.8033512170
orbit56                 orbit56 0.8020213369
ratio2                   ratio2 0.7697763193
orbit41                 orbit41 0.7481578380
graph10                 graph10 0.7463006361
orbit18                 orbit18 0.7444314929
graph12                 graph12 0.7442929109
graph16                 graph16 0.6722622266
orbit58                 orbit58 0.6608211812
orbit35                 orbit35 0.6591162158
close                     close 0.6482226643
orbit4                   orbit4 0.6366373771
orbit24                 orbit24 0.6311580370
orbit25                 orbit25 0.5847267526
bigcom116             bigcom116 0.5764047393
third                     third 0.5583709320
graph3                   graph3 0.5372548276
graph27                 graph27 0.5161447086
graph14                 graph14 0.5035994030
graph8                   graph8 0.4519299953
selfinter             selfinter 0.4511564807
orbit26                 orbit26 0.4500493284
orbit47                 orbit47 0.4379516648
graph11                 graph11 0.4297576098
graph24                 graph24 0.4289896243
orbit45                 orbit45 0.4152938155
graph4                   graph4 0.4151681184
orbit65                 orbit65 0.4090398530
orbit7                   orbit7 0.3985228665
ratio3                   ratio3 0.3945261251
orbit69                 orbit69 0.3670302865
orbit64                 orbit64 0.3513419474
orbit9                   orbit9 0.3229926940
bigcom46               bigcom46 0.3226610120
orbit20                 orbit20 0.3115860361
orbit51                 orbit51 0.3056557474
graph17                 graph17 0.3052771387
orbit50                 orbit50 0.3002754352
graph25                 graph25 0.2959391773
graph5                   graph5 0.2958504873
bigcom3                 bigcom3 0.2919108589
graph22                 graph22 0.2918078440
orbit48                 orbit48 0.2669660534
orbit36                 orbit36 0.2665667627
orbit11                 orbit11 0.2524323191
orbit57                 orbit57 0.2471430351
orbit32                 orbit32 0.2269423272
orbit62                 orbit62 0.2210227589
orbit43                 orbit43 0.2107215101
orbit39                 orbit39 0.2093480715
upto_sixth           upto_sixth 0.1990416696
orbit44                 orbit44 0.1965556810
bigcom28               bigcom28 0.1927028817
orbit40                 orbit40 0.1916699423
orbit53                 orbit53 0.1915199717
orbit12                 orbit12 0.1901038158
orbit55                 orbit55 0.1899744717
orbit38                 orbit38 0.1854965019
orbit10                 orbit10 0.1822773202
membership_s30   membership_s30 0.1798741188
bigcom1                 bigcom1 0.1794184497
orbit59                 orbit59 0.1736945877
orbit68                 orbit68 0.1719236132
coreness               coreness 0.1716205988
upto_third           upto_third 0.1707419585
graph9                   graph9 0.1540473384
orbit33                 orbit33 0.1512412004
pdi                         pdi 0.1435159004
graph13                 graph13 0.1414750643
membership_s5     membership_s5 0.1400496443
orbit23                 orbit23 0.1385587444
orbit63                 orbit63 0.1384110454
membership_s32   membership_s32 0.1249952769
fifth                     fifth 0.1226992345
graph26                 graph26 0.1217785947
orbit15                 orbit15 0.1195683361
membership_s31   membership_s31 0.1107215167
sixth                     sixth 0.1037151420
orbit1                   orbit1 0.1012478502
upto_fifth           upto_fifth 0.0999696831
orbit61                 orbit61 0.0999324230
orbit42                 orbit42 0.0952382994
bigcom40               bigcom40 0.0925997974
orbit17                 orbit17 0.0893940680
graph28                 graph28 0.0876094268
orbit67                 orbit67 0.0873851904
bigcom4                 bigcom4 0.0862641462
orbit28                 orbit28 0.0708016131
second                   second 0.0560787620
orbit31                 orbit31 0.0491858644
evcent                   evcent 0.0458729100
graph19                 graph19 0.0411496254
membership_s27   membership_s27 0.0400692439
orbit29                 orbit29 0.0362095333
hubscore               hubscore 0.0325865765
orbit19                 orbit19 0.0262104841
orbit49                 orbit49 0.0234840828
orbit37                 orbit37 0.0179398318
orbit13                 orbit13 0.0171963249
bigcom274             bigcom274 0.0077967717
orbit70                 orbit70 0.0045912097
upto_fourth         upto_fourth 0.0007105548
graph29                 graph29 0.0000000000
orbit0                   orbit0 0.0000000000
orbit3                   orbit3 0.0000000000
orbit6                   orbit6 0.0000000000
orbit8                   orbit8 0.0000000000
orbit14                 orbit14 0.0000000000
orbit22                 orbit22 0.0000000000
orbit34                 orbit34 0.0000000000
orbit54                 orbit54 0.0000000000
orbit66                 orbit66 0.0000000000
orbit71                 orbit71 0.0000000000
orbit72                 orbit72 0.0000000000
AP                           AP 0.0000000000
ecc                         ecc 0.0000000000
eccrad                   eccrad 0.0000000000
first                     first 0.0000000000
upto_second         upto_second 0.0000000000
bigcom2                 bigcom2 0.0000000000
bigcom6                 bigcom6 0.0000000000
bigcom8                 bigcom8 0.0000000000
bigcom9                 bigcom9 0.0000000000
bigcom11               bigcom11 0.0000000000
bigcom13               bigcom13 0.0000000000
bigcom15               bigcom15 0.0000000000
bigcom16               bigcom16 0.0000000000
bigcom21               bigcom21 0.0000000000
bigcom22               bigcom22 0.0000000000
bigcom24               bigcom24 0.0000000000
bigcom26               bigcom26 0.0000000000
bigcom30               bigcom30 0.0000000000
bigcom31               bigcom31 0.0000000000
bigcom32               bigcom32 0.0000000000
bigcom33               bigcom33 0.0000000000
bigcom34               bigcom34 0.0000000000
bigcom36               bigcom36 0.0000000000
bigcom37               bigcom37 0.0000000000
bigcom38               bigcom38 0.0000000000
bigcom39               bigcom39 0.0000000000
bigcom43               bigcom43 0.0000000000
bigcom44               bigcom44 0.0000000000
bigcom47               bigcom47 0.0000000000
bigcom49               bigcom49 0.0000000000
bigcom50               bigcom50 0.0000000000
bigcom51               bigcom51 0.0000000000
bigcom52               bigcom52 0.0000000000
bigcom54               bigcom54 0.0000000000
bigcom56               bigcom56 0.0000000000
bigcom62               bigcom62 0.0000000000
bigcom66               bigcom66 0.0000000000
bigcom68               bigcom68 0.0000000000
bigcom69               bigcom69 0.0000000000
bigcom71               bigcom71 0.0000000000
bigcom72               bigcom72 0.0000000000
bigcom73               bigcom73 0.0000000000
bigcom74               bigcom74 0.0000000000
bigcom75               bigcom75 0.0000000000
bigcom76               bigcom76 0.0000000000
bigcom77               bigcom77 0.0000000000
bigcom79               bigcom79 0.0000000000
bigcom80               bigcom80 0.0000000000
bigcom82               bigcom82 0.0000000000
bigcom83               bigcom83 0.0000000000
bigcom85               bigcom85 0.0000000000
bigcom87               bigcom87 0.0000000000
bigcom89               bigcom89 0.0000000000
bigcom91               bigcom91 0.0000000000
bigcom92               bigcom92 0.0000000000
bigcom93               bigcom93 0.0000000000
bigcom96               bigcom96 0.0000000000
bigcom97               bigcom97 0.0000000000
bigcom98               bigcom98 0.0000000000
bigcom99               bigcom99 0.0000000000
bigcom101             bigcom101 0.0000000000
bigcom104             bigcom104 0.0000000000
bigcom106             bigcom106 0.0000000000
bigcom109             bigcom109 0.0000000000
bigcom113             bigcom113 0.0000000000
bigcom120             bigcom120 0.0000000000
bigcom123             bigcom123 0.0000000000
bigcom126             bigcom126 0.0000000000
bigcom127             bigcom127 0.0000000000
bigcom137             bigcom137 0.0000000000
bigcom139             bigcom139 0.0000000000
bigcom140             bigcom140 0.0000000000
bigcom143             bigcom143 0.0000000000
bigcom145             bigcom145 0.0000000000
bigcom146             bigcom146 0.0000000000
bigcom147             bigcom147 0.0000000000
bigcom149             bigcom149 0.0000000000
bigcom153             bigcom153 0.0000000000
bigcom154             bigcom154 0.0000000000
bigcom156             bigcom156 0.0000000000
bigcom157             bigcom157 0.0000000000
bigcom158             bigcom158 0.0000000000
bigcom160             bigcom160 0.0000000000
bigcom161             bigcom161 0.0000000000
bigcom162             bigcom162 0.0000000000
bigcom164             bigcom164 0.0000000000
bigcom166             bigcom166 0.0000000000
bigcom167             bigcom167 0.0000000000
bigcom171             bigcom171 0.0000000000
bigcom173             bigcom173 0.0000000000
bigcom175             bigcom175 0.0000000000
bigcom176             bigcom176 0.0000000000
bigcom177             bigcom177 0.0000000000
bigcom178             bigcom178 0.0000000000
bigcom180             bigcom180 0.0000000000
bigcom184             bigcom184 0.0000000000
bigcom186             bigcom186 0.0000000000
bigcom187             bigcom187 0.0000000000
bigcom189             bigcom189 0.0000000000
bigcom194             bigcom194 0.0000000000
bigcom195             bigcom195 0.0000000000
bigcom196             bigcom196 0.0000000000
bigcom204             bigcom204 0.0000000000
bigcom205             bigcom205 0.0000000000
bigcom212             bigcom212 0.0000000000
bigcom214             bigcom214 0.0000000000
bigcom222             bigcom222 0.0000000000
bigcom223             bigcom223 0.0000000000
bigcom226             bigcom226 0.0000000000
bigcom227             bigcom227 0.0000000000
bigcom229             bigcom229 0.0000000000
bigcom233             bigcom233 0.0000000000
bigcom236             bigcom236 0.0000000000
bigcom237             bigcom237 0.0000000000
bigcom246             bigcom246 0.0000000000
bigcom248             bigcom248 0.0000000000
bigcom249             bigcom249 0.0000000000
bigcom250             bigcom250 0.0000000000
bigcom254             bigcom254 0.0000000000
bigcom266             bigcom266 0.0000000000
bigcom269             bigcom269 0.0000000000
bigcom272             bigcom272 0.0000000000
bigcom281             bigcom281 0.0000000000
bigcom291             bigcom291 0.0000000000
bigcom292             bigcom292 0.0000000000
bigcom295             bigcom295 0.0000000000
bigcom299             bigcom299 0.0000000000
bigcom301             bigcom301 0.0000000000
bigcom306             bigcom306 0.0000000000
bigcom309             bigcom309 0.0000000000
bigcom314             bigcom314 0.0000000000
bigcom321             bigcom321 0.0000000000
bigcom341             bigcom341 0.0000000000
bigcom350             bigcom350 0.0000000000
bigcom353             bigcom353 0.0000000000
bigcom359             bigcom359 0.0000000000
bigcom363             bigcom363 0.0000000000
bigcom385             bigcom385 0.0000000000
bigcom386             bigcom386 0.0000000000
bigcom408             bigcom408 0.0000000000
bigcom412             bigcom412 0.0000000000
bigcom480             bigcom480 0.0000000000
membership_s1     membership_s1 0.0000000000
membership_s3     membership_s3 0.0000000000
membership_s4     membership_s4 0.0000000000
membership_s6     membership_s6 0.0000000000
membership_s7     membership_s7 0.0000000000
membership_s8     membership_s8 0.0000000000
membership_s9     membership_s9 0.0000000000
membership_s11   membership_s11 0.0000000000
membership_s12   membership_s12 0.0000000000
membership_s14   membership_s14 0.0000000000
membership_s15   membership_s15 0.0000000000
membership_s16   membership_s16 0.0000000000
membership_s17   membership_s17 0.0000000000
membership_s20   membership_s20 0.0000000000
membership_s21   membership_s21 0.0000000000
membership_s22   membership_s22 0.0000000000
membership_s24   membership_s24 0.0000000000
membership_s25   membership_s25 0.0000000000
membership_s26   membership_s26 0.0000000000
membership_s28   membership_s28 0.0000000000
membership_s33   membership_s33 0.0000000000
membership_s36   membership_s36 0.0000000000
membership_s37   membership_s37 0.0000000000
[1] "Dataset: med_targets Model RF, run: 3 of 10 2015-06-18 12:03:11"
     |      Out-of-bag   |
Tree |      MSE  %Var(y) |
   1 |  0.01003   195.33 |
   2 |  0.01088   211.84 |
   3 |   0.0111   216.10 |
   4 |  0.01001   194.78 |
   5 | 0.009391   182.82 |
   6 | 0.008317   161.92 |
   7 | 0.007688   149.66 |
   8 | 0.007632   148.57 |
   9 |  0.00725   141.15 |
  10 |  0.00702   136.66 |
  11 | 0.006844   133.24 |
  12 | 0.006673   129.91 |
  13 | 0.006715   130.71 |
  14 | 0.006485   126.25 |
  15 | 0.006656   129.57 |
  16 |  0.00646   125.75 |
  17 | 0.006434   125.24 |
  18 | 0.006401   124.61 |
  19 | 0.006382   124.25 |
  20 | 0.006392   124.43 |
  21 | 0.006356   123.73 |
  22 | 0.006357   123.76 |
  23 | 0.006333   123.29 |
  24 | 0.006338   123.38 |
  25 |  0.00632   123.03 |
  26 | 0.006264   121.93 |
  27 | 0.006229   121.26 |
  28 | 0.006234   121.36 |
  29 | 0.006204   120.77 |
  30 | 0.006156   119.83 |
  31 | 0.006125   119.23 |
  32 | 0.006099   118.73 |
  33 | 0.006047   117.72 |
  34 |  0.00606   117.97 |
  35 | 0.006061   117.99 |
  36 | 0.006039   117.56 |
  37 | 0.006009   116.99 |
  38 | 0.005997   116.74 |
  39 | 0.005985   116.51 |
  40 | 0.005973   116.27 |
  41 | 0.005972   116.25 |
  42 | 0.005957   115.97 |
  43 | 0.005929   115.43 |
  44 | 0.005907   114.99 |
  45 | 0.005909   115.04 |
  46 | 0.005896   114.78 |
  47 | 0.005894   114.73 |
  48 | 0.005882   114.50 |
  49 | 0.005865   114.18 |
  50 | 0.005853   113.95 |
  51 | 0.005829   113.47 |
  52 |  0.00582   113.30 |
  53 | 0.005807   113.05 |
  54 | 0.005818   113.25 |
  55 | 0.005819   113.28 |
  56 | 0.005809   113.08 |
  57 | 0.005797   112.86 |
  58 | 0.005794   112.78 |
  59 | 0.005793   112.77 |
  60 | 0.005794   112.79 |
  61 | 0.005789   112.70 |
  62 | 0.005779   112.50 |
  63 | 0.005784   112.59 |
  64 | 0.005795   112.81 |
  65 | 0.005788   112.68 |
  66 | 0.005782   112.57 |
  67 | 0.005779   112.50 |
  68 |  0.00578   112.52 |
  69 | 0.005778   112.49 |
  70 |  0.00577   112.33 |
  71 | 0.005782   112.57 |
  72 | 0.005786   112.63 |
  73 | 0.005773   112.39 |
  74 | 0.005775   112.42 |
  75 | 0.005774   112.40 |
  76 |  0.00577   112.33 |
  77 | 0.005759   112.12 |
  78 | 0.005761   112.15 |
  79 | 0.005771   112.34 |
  80 | 0.005767   112.27 |
  81 | 0.005769   112.30 |
  82 | 0.005774   112.40 |
  83 | 0.005776   112.44 |
  84 | 0.005775   112.43 |
  85 | 0.005768   112.28 |
  86 | 0.005757   112.07 |
  87 | 0.005754   112.02 |
  88 | 0.005759   112.12 |
  89 | 0.005759   112.11 |
  90 | 0.005748   111.89 |
  91 | 0.005753   112.00 |
  92 | 0.005755   112.04 |
  93 | 0.005754   112.02 |
  94 | 0.005759   112.11 |
  95 |  0.00576   112.13 |
  96 | 0.005752   111.98 |
  97 | 0.005745   111.83 |
  98 | 0.005746   111.85 |
  99 | 0.005746   111.86 |
 100 |  0.00575   111.93 |
[1] "Random Forest variable coefficients"
                      %IncMSE IncNodePurity
graph5           1.692341e-03  1.180900e-01
graph6           2.079996e-04  1.549149e-01
graph7           1.307130e-03  6.281882e-02
graph8           6.950906e-04  1.955193e-02
graph9           1.568179e-04  5.438049e-02
graph10          1.619536e-03  1.526579e-01
graph11          2.103881e-03  1.376785e-01
graph12          2.131631e-03  7.110984e-02
graph13          1.055341e-04  9.908384e-02
graph14          1.655204e-04  1.036648e-01
graph15          1.385847e-03  1.467914e-01
graph16          1.603744e-03  2.401974e-01
graph17          6.227990e-04  7.956167e-02
graph18         -6.030297e-06  2.548593e-01
graph19          1.688293e-05  5.288230e-02
graph20          2.686673e-04  6.845904e-02
graph21          3.246089e-03  9.491478e-02
graph22          2.331188e-03  1.500578e-01
graph23          1.529162e-03  1.282462e-01
graph24          3.642425e-03  1.626480e-01
graph25          1.530741e-04  6.579787e-02
graph26          8.618282e-04  6.707066e-02
graph27          1.147317e-03  8.977163e-02
graph28          6.705438e-04  1.153344e-01
graph29          0.000000e+00  8.466806e-18
orbit0           4.701450e-03  1.435732e-01
orbit1           5.032068e-04  8.594084e-02
orbit2           8.307149e-03  1.528240e-01
orbit3           2.263384e-04  8.425482e-02
orbit4           1.485446e-03  4.795359e-02
orbit5           2.025991e-03  2.404504e-01
orbit6           1.207529e-03  1.046235e-01
orbit7           2.420496e-03  2.066416e-01
orbit8           5.762832e-05  9.061650e-02
orbit9           1.172750e-04  8.980582e-02
orbit10          9.309551e-04  2.098895e-01
orbit11          4.831844e-04  1.083467e-01
orbit12          2.028341e-04  7.656569e-02
orbit13          1.570555e-04  2.355961e-02
orbit14          1.201726e-03  7.945243e-02
orbit15          7.134063e-04  1.222631e-01
orbit16          3.778703e-04  2.387660e-01
orbit17          1.791870e-04  7.470857e-02
orbit18          3.223137e-04  3.146913e-01
orbit19          2.242656e-03  1.337059e-01
orbit20          5.747462e-04  2.162457e-01
orbit21          8.249171e-04  1.225597e-01
orbit22          8.408281e-04  1.540469e-01
orbit23          1.930260e-03  2.453977e-01
orbit24          2.348321e-03  1.087246e-01
orbit25          5.569256e-04  6.375472e-02
orbit26          3.037681e-04  7.368053e-02
orbit27          9.439030e-04  1.777692e-01
orbit28          2.691441e-04  6.984447e-02
orbit29         -2.979228e-05  5.173228e-02
orbit30          6.237589e-04  1.424509e-01
orbit31          1.633238e-03  7.946350e-02
orbit32          1.600144e-03  1.834406e-01
orbit33          1.975461e-03  8.017786e-02
orbit34          1.836880e-03  8.488046e-02
orbit35          1.356669e-03  1.491008e-01
orbit36          2.947954e-04  1.202861e-01
orbit37          4.022277e-04  1.456814e-01
orbit38          1.972965e-03  1.857985e-01
orbit39          2.662119e-03  1.417568e-01
orbit40          1.670852e-04  7.498477e-02
orbit41          1.453384e-04  7.847835e-02
orbit42          2.365030e-05  9.258974e-02
orbit43          5.094053e-04  2.162880e-01
orbit44          2.295238e-05  7.441239e-02
orbit45          2.875121e-03  1.404803e-01
orbit46          2.077538e-03  2.136655e-01
orbit47         -1.718088e-05  4.653536e-02
orbit48          6.308449e-04  1.092943e-01
orbit49          2.386480e-04  1.423844e-01
orbit50          2.847380e-05  1.670455e-02
orbit51          2.714171e-04  1.459790e-01
orbit52          1.540858e-03  1.846556e-01
orbit53          1.258021e-03  9.557229e-02
orbit54          2.771185e-03  1.180472e-01
orbit55          1.111563e-04  5.811211e-02
orbit56          2.501774e-03  2.395874e-01
orbit57          3.906704e-04  5.208921e-03
orbit58          2.732437e-04  3.058568e-02
orbit59          2.955987e-03  1.031987e-01
orbit60          2.448829e-03  1.366242e-01
orbit61          1.004318e-04  4.674916e-02
orbit62          1.253367e-04  1.012487e-01
orbit63          3.496438e-04  6.488251e-02
orbit64          1.394592e-04  6.450265e-02
orbit65          2.772946e-04  7.816212e-02
orbit66          8.910807e-04  1.033971e-01
orbit67          0.000000e+00  1.702008e-17
orbit68          1.824522e-04  5.747323e-02
orbit69          6.557853e-04  1.361454e-01
orbit70          2.168983e-05  1.395309e-02
orbit71          2.728927e-04  1.199670e-01
orbit72          2.060739e-20  8.430108e-03
AP               1.418842e-06  9.727891e-03
bet              3.334485e-04  2.096302e-01
ecc              0.000000e+00  1.409463e-20
eccrad           0.000000e+00  1.693090e-17
close            6.351956e-04  1.450448e-01
constraint       4.210668e-03  2.694205e-01
coreness         7.104540e-04  1.871668e-02
knn              1.655674e-03  3.528767e-01
hubscore         2.162812e-03  9.100349e-02
pagerank         4.098474e-04  2.375106e-01
trans            1.956564e-03  1.437698e-01
evcent           1.585366e-03  8.514435e-02
first            3.975001e-03  1.412198e-01
upto_second      1.112378e-04  4.904257e-02
upto_third       3.234674e-04  1.086539e-01
upto_fourth      1.779486e-03  6.616018e-02
upto_fifth       6.338252e-04  7.436273e-02
upto_sixth       2.431933e-04  6.751845e-02
second           1.571766e-04  6.051633e-02
third            2.179956e-03  1.242428e-01
fourth           7.601683e-04  1.974448e-01
fifth            4.722703e-04  1.628522e-01
sixth            3.031792e-04  1.287115e-01
ratio1           4.113325e-04  2.739490e-01
ratio2           5.523510e-04  2.157575e-01
ratio3           2.467689e-03  1.884041e-01
ratio4           3.822008e-03  4.495338e-01
ratio5           8.716832e-04  6.708728e-01
ratio6           2.686434e-03  2.339123e-01
selfinter        2.920349e-06  2.009936e-02
walktrap_vertex  2.014046e-04  1.927659e-01
bigcom1          1.508132e-04  9.033887e-02
bigcom2          0.000000e+00  0.000000e+00
bigcom3          8.267480e-05  4.596680e-02
bigcom4          0.000000e+00  8.333333e-03
bigcom6          0.000000e+00  0.000000e+00
bigcom8          0.000000e+00  1.084202e-21
bigcom9          0.000000e+00  0.000000e+00
bigcom11         0.000000e+00  0.000000e+00
bigcom13         0.000000e+00  0.000000e+00
bigcom15         0.000000e+00  0.000000e+00
bigcom16         0.000000e+00  0.000000e+00
bigcom21         0.000000e+00  0.000000e+00
bigcom22         0.000000e+00  0.000000e+00
bigcom24         0.000000e+00  0.000000e+00
bigcom26         0.000000e+00  0.000000e+00
bigcom28         3.610414e-07  2.491865e-02
bigcom30         0.000000e+00  0.000000e+00
bigcom31         0.000000e+00  0.000000e+00
bigcom32         0.000000e+00  0.000000e+00
bigcom33         0.000000e+00  0.000000e+00
bigcom34         0.000000e+00  0.000000e+00
bigcom36         0.000000e+00  0.000000e+00
bigcom37         0.000000e+00  0.000000e+00
bigcom38         0.000000e+00  0.000000e+00
bigcom39         0.000000e+00  0.000000e+00
bigcom40         1.061770e-04  7.275612e-03
bigcom43         0.000000e+00  0.000000e+00
bigcom44         0.000000e+00  0.000000e+00
bigcom46         0.000000e+00  0.000000e+00
bigcom47         0.000000e+00  0.000000e+00
bigcom49         0.000000e+00  0.000000e+00
bigcom50         0.000000e+00  0.000000e+00
bigcom51         0.000000e+00  0.000000e+00
bigcom52         0.000000e+00  0.000000e+00
bigcom54         0.000000e+00  0.000000e+00
bigcom56         0.000000e+00  0.000000e+00
bigcom62         0.000000e+00  0.000000e+00
bigcom66         0.000000e+00  0.000000e+00
bigcom68         0.000000e+00  0.000000e+00
bigcom69         0.000000e+00  0.000000e+00
bigcom71         0.000000e+00  0.000000e+00
bigcom72         0.000000e+00  0.000000e+00
bigcom73         0.000000e+00  0.000000e+00
bigcom74         0.000000e+00  0.000000e+00
bigcom75         0.000000e+00  0.000000e+00
bigcom76         0.000000e+00  0.000000e+00
bigcom77         0.000000e+00  0.000000e+00
bigcom79         0.000000e+00  0.000000e+00
bigcom80         0.000000e+00  0.000000e+00
bigcom82         0.000000e+00  0.000000e+00
bigcom83         0.000000e+00  0.000000e+00
bigcom84         8.652517e-05  2.295621e-01
bigcom85         0.000000e+00  0.000000e+00
bigcom87         0.000000e+00  0.000000e+00
bigcom89         0.000000e+00  0.000000e+00
bigcom91         0.000000e+00  0.000000e+00
bigcom92         0.000000e+00  0.000000e+00
bigcom93         0.000000e+00  0.000000e+00
bigcom96         0.000000e+00  0.000000e+00
bigcom97         0.000000e+00  0.000000e+00
bigcom98         0.000000e+00  0.000000e+00
bigcom99         0.000000e+00  0.000000e+00
bigcom101        0.000000e+00  0.000000e+00
bigcom104        0.000000e+00  0.000000e+00
bigcom106        0.000000e+00  0.000000e+00
bigcom109        0.000000e+00  0.000000e+00
bigcom113        0.000000e+00  0.000000e+00
bigcom116        4.156433e-05  1.051988e-01
bigcom120        0.000000e+00  0.000000e+00
bigcom123        0.000000e+00  0.000000e+00
bigcom126        0.000000e+00  0.000000e+00
bigcom127        0.000000e+00  0.000000e+00
bigcom137        0.000000e+00  0.000000e+00
bigcom139        0.000000e+00  0.000000e+00
bigcom140        0.000000e+00  0.000000e+00
bigcom143        0.000000e+00  0.000000e+00
bigcom145        0.000000e+00  0.000000e+00
bigcom146        0.000000e+00  0.000000e+00
bigcom147        0.000000e+00  0.000000e+00
bigcom149        0.000000e+00  0.000000e+00
bigcom153        0.000000e+00  0.000000e+00
bigcom154        0.000000e+00  0.000000e+00
bigcom156        0.000000e+00  0.000000e+00
bigcom157        0.000000e+00  0.000000e+00
bigcom158        0.000000e+00  0.000000e+00
bigcom160        0.000000e+00  0.000000e+00
bigcom161        0.000000e+00  0.000000e+00
bigcom162        0.000000e+00  0.000000e+00
bigcom164        0.000000e+00  0.000000e+00
bigcom166        0.000000e+00  0.000000e+00
bigcom167        0.000000e+00  0.000000e+00
bigcom171        0.000000e+00  0.000000e+00
bigcom173        0.000000e+00  0.000000e+00
bigcom175        0.000000e+00  0.000000e+00
bigcom176        0.000000e+00  0.000000e+00
bigcom177        0.000000e+00  0.000000e+00
bigcom178        0.000000e+00  0.000000e+00
bigcom180        0.000000e+00  0.000000e+00
bigcom181       -7.277872e-05  2.841920e-01
bigcom184        0.000000e+00  0.000000e+00
bigcom186        0.000000e+00  0.000000e+00
bigcom187        0.000000e+00  0.000000e+00
bigcom189        0.000000e+00  0.000000e+00
bigcom194        0.000000e+00  0.000000e+00
bigcom195        0.000000e+00  0.000000e+00
bigcom196        0.000000e+00  0.000000e+00
bigcom204        0.000000e+00  0.000000e+00
bigcom205        0.000000e+00  0.000000e+00
bigcom212        0.000000e+00  0.000000e+00
bigcom214        0.000000e+00  0.000000e+00
bigcom222        0.000000e+00  0.000000e+00
bigcom223        0.000000e+00  0.000000e+00
bigcom226        0.000000e+00  0.000000e+00
bigcom227        0.000000e+00  0.000000e+00
bigcom229        0.000000e+00  0.000000e+00
bigcom233        0.000000e+00  0.000000e+00
bigcom236        0.000000e+00  0.000000e+00
bigcom237        0.000000e+00  0.000000e+00
bigcom246        0.000000e+00  0.000000e+00
bigcom248        0.000000e+00  0.000000e+00
bigcom249        0.000000e+00  0.000000e+00
bigcom250        0.000000e+00  0.000000e+00
bigcom254        0.000000e+00  0.000000e+00
bigcom266        0.000000e+00  0.000000e+00
bigcom269        0.000000e+00  0.000000e+00
bigcom272        0.000000e+00  0.000000e+00
bigcom274        1.084341e-05  2.122550e-02
bigcom281        0.000000e+00  0.000000e+00
bigcom291        0.000000e+00  0.000000e+00
bigcom292        0.000000e+00  0.000000e+00
bigcom295        0.000000e+00  0.000000e+00
bigcom299        0.000000e+00  0.000000e+00
bigcom301        0.000000e+00  0.000000e+00
bigcom306        0.000000e+00  0.000000e+00
bigcom309        0.000000e+00  0.000000e+00
bigcom314        0.000000e+00  0.000000e+00
bigcom321        0.000000e+00  0.000000e+00
bigcom341        0.000000e+00  0.000000e+00
bigcom350        0.000000e+00  0.000000e+00
bigcom353        0.000000e+00  0.000000e+00
bigcom359        0.000000e+00  0.000000e+00
bigcom363        0.000000e+00  0.000000e+00
bigcom365        9.631912e-08  2.317825e-01
bigcom385        0.000000e+00  0.000000e+00
bigcom386        0.000000e+00  0.000000e+00
bigcom408        0.000000e+00  0.000000e+00
bigcom412        0.000000e+00  0.000000e+00
bigcom480        0.000000e+00  0.000000e+00
spin_vertex      1.371051e-04  1.994167e-01
membership_s1    1.875361e-05  4.791667e-03
membership_s3    0.000000e+00  0.000000e+00
membership_s4    2.129420e-05  6.160925e-02
membership_s5    6.991281e-05  1.641589e-01
membership_s6    0.000000e+00  0.000000e+00
membership_s7    0.000000e+00  0.000000e+00
membership_s8    0.000000e+00  0.000000e+00
membership_s9    0.000000e+00  0.000000e+00
membership_s11   0.000000e+00  0.000000e+00
membership_s12   0.000000e+00  0.000000e+00
membership_s14   0.000000e+00  0.000000e+00
membership_s15   0.000000e+00  0.000000e+00
membership_s16   0.000000e+00  0.000000e+00
membership_s17   0.000000e+00  0.000000e+00
membership_s18   8.083123e-05  7.603512e-02
membership_s20   0.000000e+00  0.000000e+00
membership_s21   0.000000e+00  0.000000e+00
membership_s22   0.000000e+00  0.000000e+00
membership_s24   0.000000e+00  0.000000e+00
membership_s25   0.000000e+00  0.000000e+00
membership_s26   0.000000e+00  0.000000e+00
membership_s27  -1.429729e-05  1.062044e-02
membership_s28   0.000000e+00  0.000000e+00
membership_s30   1.059176e-04  3.587208e-02
membership_s31   3.069672e-05  5.195762e-02
membership_s32   5.734443e-05  6.258049e-02
membership_s33   0.000000e+00  0.000000e+00
membership_s36   2.348191e-05  3.718202e-02
membership_s37   0.000000e+00  0.000000e+00
V1               3.408600e-04  2.453008e-01
V2               9.305954e-04  6.828202e-01
pdi              2.177959e-04  1.238702e-01
adhesion         1.035674e-03  4.354511e-01
cohesion         1.860555e-03  3.217829e-01
inner            9.884500e-04  2.496112e-01
outer            1.234976e-04  1.763376e-01
ioratio          1.033236e-03  3.663020e-01
comsize          1.538472e-04  3.807476e-01
[1] "Dataset: med_targets Model GLM, run: 3 of 10 2015-06-18 12:04:05"
[1] "glmnet variable coefficients"
                         [,1]          [,2]
(Intercept)     -5.260962e+00 -1.578777e+02
graph0           8.708029e-41  1.380768e-03
graph1           1.744948e-42  9.981146e-06
graph2           1.496787e-41 -7.826668e-04
graph3           2.645510e-44 -9.791256e-08
graph4           2.623810e-45  7.207457e-09
graph5           3.040157e-43 -3.764661e-06
graph6           3.937991e-43  3.066531e-06
graph7           2.203010e-42 -1.673101e-06
graph8          -3.190314e-41 -1.607026e-03
graph9           4.009048e-46  3.605286e-09
graph10          7.103636e-47 -5.427254e-10
graph11          3.829855e-48  2.266822e-11
graph12          3.201609e-45  1.057515e-08
graph13          6.106144e-45 -3.281905e-08
graph14          5.372043e-46  3.166381e-10
graph15          1.312529e-43 -1.330306e-07
graph16          4.938827e-45 -2.190174e-08
graph17          1.787165e-44  7.666141e-08
graph18          2.965183e-43  2.972766e-06
graph19          4.401154e-44  6.203819e-07
graph20         -6.060225e-44 -4.282455e-06
graph21          1.451303e-43  3.645423e-08
graph22          1.035138e-43 -4.161047e-06
graph23          2.668412e-43  5.090976e-06
graph24          3.375617e-43  6.806065e-06
graph25          3.193223e-43 -8.999723e-06
graph26          2.284104e-43 -1.089142e-05
graph27         -7.108819e-43 -1.001114e-04
graph28         -4.546884e-42 -2.860375e-04
graph29         -2.683990e-41 -6.072907e-04
orbit0           8.708029e-41  1.379567e-03
orbit1           1.801994e-42  7.979473e-06
orbit2           1.046141e-41  3.338373e-04
orbit3           1.496787e-41 -7.849970e-04
orbit4           3.243433e-44 -1.331567e-07
orbit5           8.709532e-44 -2.813570e-07
orbit6           2.622488e-45  7.288171e-09
orbit7           1.841189e-42  6.503198e-05
orbit8           3.040157e-43 -3.887907e-06
orbit9           9.622071e-43  1.133598e-05
orbit10          5.766692e-43  3.307840e-06
orbit11          3.339458e-42  6.753604e-06
orbit12          2.534622e-42 -3.637084e-06
orbit13          8.639853e-42  1.830818e-05
orbit14         -3.190314e-41 -1.608952e-03
orbit15          5.958401e-46  8.798239e-09
orbit16          1.551267e-45 -3.423043e-09
orbit17          1.648095e-45  1.317884e-08
orbit18         -8.130035e-47 -5.824403e-09
orbit19          1.041276e-46 -3.343266e-10
orbit20          2.108763e-46 -1.779882e-09
orbit21          1.036337e-44  1.663353e-07
orbit22          3.829835e-48  2.262222e-11
orbit23          3.833463e-43  1.189513e-05
orbit24          3.382562e-45 -4.602215e-09
orbit25          8.937060e-45  5.231907e-08
orbit26          4.244184e-44  3.293586e-07
orbit27          1.382721e-44  8.644543e-08
orbit28          5.363564e-44  2.096237e-07
orbit29          1.079619e-44 -5.923029e-08
orbit30          4.137077e-45 -4.703003e-06
orbit31          8.587319e-46  3.401138e-10
orbit32          9.895080e-46  7.792377e-10
orbit33          7.036952e-43  9.538511e-06
orbit34          1.312529e-43 -1.272090e-07
orbit35          2.499812e-44 -3.082718e-08
orbit36          6.504941e-45 -3.015229e-07
orbit37          6.359952e-45 -3.800811e-08
orbit38          9.293886e-44  5.103392e-06
orbit39          6.372723e-44  1.236086e-06
orbit40          2.212160e-44 -5.264482e-08
orbit41          2.135577e-43  1.335945e-06
orbit42          1.942473e-42  4.688382e-05
orbit43          2.996079e-43  3.038952e-06
orbit44         -7.275748e-42 -1.116872e-03
orbit45          1.216258e-43  4.347688e-07
orbit46          5.865553e-44  1.140173e-06
orbit47          1.838934e-43 -1.355421e-05
orbit48          2.176399e-43  5.536891e-06
orbit49         -6.290625e-44 -4.451606e-06
orbit50         -9.410067e-43 -6.623578e-05
orbit51          2.173029e-43  4.785408e-08
orbit52          5.842925e-43  4.509537e-06
orbit53          2.294242e-43 -2.270357e-05
orbit54          1.032280e-43 -4.058412e-06
orbit55          4.443471e-42 -4.648919e-04
orbit56          9.791633e-43  2.577700e-05
orbit57          2.054319e-43  2.027656e-06
orbit58         -1.222496e-42 -2.507108e-05
orbit59          4.854488e-43  1.214053e-05
orbit60          8.781384e-43 -5.575805e-06
orbit61          4.332223e-42  2.385869e-05
orbit62          6.640136e-43 -8.510133e-05
orbit63         -1.717650e-42 -1.614193e-04
orbit64          2.059148e-42  1.174077e-04
orbit65          1.988535e-42  7.823376e-05
orbit66         -5.509737e-43 -8.610931e-05
orbit67         -2.215258e-42 -1.812478e-04
orbit68         -1.010342e-42 -1.348654e-04
orbit69          4.169356e-41  4.481537e-03
orbit70         -6.607686e-42 -4.675452e-04
orbit71         -7.224960e-42 -1.896336e-04
orbit72         -2.683990e-41 -6.071751e-04
AP              -3.548021e-39 -2.006110e-01
bet              3.486444e-44 -1.034653e-06
ecc             -3.773919e-39 -1.099556e-01
eccrad          -2.264351e-38 -6.578340e-01
close            4.234222e-38 -1.068305e+00
constraint      -2.558839e-39 -2.448080e-01
coreness        -3.576571e-41 -6.310515e-03
knn              1.760658e-41  3.535435e-04
hubscore         1.318997e-37  2.461392e-01
pagerank        -8.050802e-38 -3.159080e+00
trans            3.309802e-39 -4.511470e-02
evcent           1.339548e-37  4.299408e-01
first            8.708029e-41  1.358186e-03
upto_second      2.273824e-42  3.513529e-06
upto_third       1.430148e-43 -1.591442e-05
upto_fourth     -3.321802e-42 -1.192614e-04
upto_fifth      -2.975054e-41 -1.872149e-04
upto_sixth      -6.646876e-42  1.172384e-02
second           2.280789e-42  3.499899e-06
third           -5.393353e-43 -3.241206e-05
fourth          -4.514062e-43  1.473879e-05
fifth            3.655084e-42  1.361301e-04
sixth            3.554136e-41  3.497860e-04
ratio1           1.845241e-41  3.138595e-04
ratio2          -4.437813e-41  2.543968e-04
ratio3           1.803112e-39  1.558497e-02
ratio4           2.799836e-38  4.408973e-02
ratio5           2.651306e-38  4.765518e+00
ratio6           2.664097e-40 -3.522074e-04
selfinter       -3.046596e-39 -1.523779e-01
walktrap_vertex  1.211774e-39  8.088487e-02
bigcom1         -2.271764e-39  6.943884e-02
bigcom2         -5.221285e-39 -3.116650e-01
bigcom3          2.544659e-40  1.356982e-01
bigcom4         -4.790301e-40 -3.589879e-02
bigcom6         -5.221285e-39 -1.343918e-01
bigcom8         -5.377645e-39 -3.132964e-01
bigcom9         -5.240472e-39 -2.883689e-01
bigcom11        -5.229168e-39 -1.752728e-01
bigcom13        -5.229168e-39 -2.613488e-01
bigcom15        -5.231425e-39 -1.465508e-01
bigcom16        -5.222409e-39 -1.026546e-01
bigcom21        -5.255240e-39 -2.746463e-01
bigcom22        -5.328005e-39 -2.510390e-01
bigcom24        -5.219036e-39 -1.864202e-01
bigcom26        -5.281574e-39 -2.924673e-01
bigcom28         4.659906e-39  1.203423e-01
bigcom30        -5.289641e-39 -3.267373e-01
bigcom31        -5.217913e-39 -2.809360e-01
bigcom32        -5.223535e-39 -1.535179e-01
bigcom33        -5.216790e-39 -1.957194e-01
bigcom34         0.000000e+00  0.000000e+00
bigcom36        -5.221285e-39 -1.881231e-01
bigcom37        -5.216790e-39 -1.431617e-01
bigcom38        -5.219036e-39 -1.415229e-01
bigcom39        -5.237076e-39 -1.244219e-01
bigcom40         1.024608e-39  9.727775e-02
bigcom43        -5.222409e-39 -1.773054e-01
bigcom44        -5.319821e-39 -1.026537e-01
bigcom46         7.916380e-38  1.383466e+00
bigcom47        -5.225787e-39 -2.022542e-01
bigcom49        -5.222409e-39 -2.167016e-01
bigcom50        -5.216790e-39 -1.945098e-01
bigcom51        -5.216790e-39 -3.458072e-01
bigcom52        -5.220160e-39 -2.312659e-01
bigcom54        -5.216790e-39 -8.883760e-02
bigcom56        -5.231425e-39 -2.046199e-01
bigcom62        -5.219036e-39 -9.394929e-02
bigcom66        -5.216790e-39 -1.253094e-01
bigcom68        -5.219036e-39 -1.610772e-01
bigcom69        -5.223535e-39 -3.616450e-01
bigcom71        -5.216790e-39 -2.188358e-01
bigcom72        -5.216790e-39 -1.028340e-01
bigcom73        -5.233684e-39 -1.723884e-01
bigcom74        -5.226913e-39 -3.173984e-01
bigcom75        -5.219036e-39 -2.318172e-01
bigcom76        -5.221285e-39 -1.662672e-01
bigcom77        -5.223535e-39 -2.649564e-01
bigcom79        -5.217913e-39 -3.266345e-01
bigcom80        -5.222409e-39 -2.357083e-01
bigcom82        -5.219036e-39 -2.540928e-01
bigcom83        -5.217913e-39 -2.015894e-01
bigcom84         1.633454e-37  1.943327e+00
bigcom85        -5.216790e-39 -1.066457e-01
bigcom87        -5.222409e-39 -2.534793e-01
bigcom89        -5.216790e-39 -1.057677e-01
bigcom91        -5.225787e-39 -2.482672e-01
bigcom92        -5.238207e-39 -2.796663e-01
bigcom93        -5.216790e-39 -1.788104e-01
bigcom96        -5.217913e-39 -1.674938e-01
bigcom97        -5.222409e-39 -3.238530e-01
bigcom98        -5.216790e-39 -1.943506e-01
bigcom99         0.000000e+00  0.000000e+00
bigcom101       -5.229168e-39 -1.472483e-01
bigcom104       -5.217913e-39 -2.316401e-01
bigcom106       -5.217913e-39 -3.905075e-01
bigcom109       -5.217913e-39 -1.600355e-01
bigcom113       -5.217913e-39 -1.343242e-01
bigcom116        2.863921e-38  8.848786e-01
bigcom120       -5.219036e-39 -5.568633e-01
bigcom123       -5.217913e-39 -1.762190e-01
bigcom126       -5.216790e-39 -2.108515e-01
bigcom127       -5.222409e-39 -2.117500e-01
bigcom137       -5.222409e-39 -2.192936e-01
bigcom139       -5.219036e-39 -1.034351e-01
bigcom140       -5.219036e-39 -2.231371e-01
bigcom143       -5.216790e-39 -3.742633e-01
bigcom145       -5.219036e-39 -1.742843e-01
bigcom146       -5.219036e-39 -1.421166e-01
bigcom147       -5.232554e-39 -2.080111e-01
bigcom149       -5.220160e-39 -2.822968e-01
bigcom153       -5.224660e-39 -1.655402e-01
bigcom154       -5.216790e-39 -1.421006e-01
bigcom156       -5.221285e-39 -1.966362e-01
bigcom157       -5.229168e-39 -1.775241e-01
bigcom158       -5.216790e-39 -1.548630e-01
bigcom160       -5.216790e-39 -1.586936e-01
bigcom161       -5.219036e-39 -1.839190e-01
bigcom162       -5.217913e-39 -1.567328e-01
bigcom164       -5.216790e-39 -2.301725e-01
bigcom166       -5.222409e-39 -2.252486e-01
bigcom167       -5.226913e-39 -1.524763e-01
bigcom171       -5.226913e-39 -3.093685e-01
bigcom173       -5.217913e-39 -2.612517e-01
bigcom175       -5.217913e-39 -9.460206e-02
bigcom176       -5.216790e-39 -1.148547e-01
bigcom177       -5.217913e-39 -1.125103e-01
bigcom178       -5.217913e-39 -3.144865e-01
bigcom180       -5.217913e-39 -2.533162e-01
bigcom181        1.072254e-37  1.614104e+00
bigcom184       -5.219036e-39 -1.550431e-01
bigcom186       -5.217913e-39 -2.770402e-01
bigcom187       -5.217913e-39 -2.222908e-01
bigcom189       -5.221285e-39 -1.442444e-01
bigcom194       -5.219036e-39 -1.233415e-01
bigcom195       -5.216790e-39 -2.616569e-01
bigcom196       -5.217913e-39 -3.601965e-01
bigcom204        0.000000e+00  0.000000e+00
bigcom205       -5.217913e-39 -1.992386e-01
bigcom212       -5.216790e-39 -1.354813e-01
bigcom214       -5.216790e-39 -2.152787e-01
bigcom222       -5.217913e-39 -2.795389e-01
bigcom223       -5.220160e-39 -1.482178e-01
bigcom226       -5.219036e-39 -1.929487e-01
bigcom227       -5.219036e-39 -9.324172e-02
bigcom229       -5.216790e-39 -1.289944e-01
bigcom233       -5.219036e-39 -1.685260e-01
bigcom236       -5.216790e-39 -1.766125e-01
bigcom237       -5.219036e-39 -2.140269e-01
bigcom246       -5.224660e-39 -2.842767e-01
bigcom248       -5.226913e-39 -1.456207e-01
bigcom249       -5.219036e-39 -1.625865e-01
bigcom250       -5.230296e-39 -1.488830e-01
bigcom254       -5.217913e-39 -3.098905e-01
bigcom266       -5.219036e-39 -1.952828e-01
bigcom269        0.000000e+00  0.000000e+00
bigcom272       -5.216790e-39 -2.804754e-01
bigcom274        3.382357e-38  5.973450e-02
bigcom281       -5.221285e-39 -1.170023e-01
bigcom291       -5.220160e-39 -2.886003e-01
bigcom292       -5.216790e-39 -3.133535e-01
bigcom295       -5.221285e-39 -1.804169e-01
bigcom299       -5.217913e-39 -1.719505e-01
bigcom301       -5.224660e-39 -2.831974e-01
bigcom306        0.000000e+00  0.000000e+00
bigcom309       -5.216790e-39 -3.811015e-01
bigcom314       -5.219036e-39 -1.060445e-01
bigcom321       -5.216790e-39 -2.661167e-01
bigcom341       -5.217913e-39 -2.024951e-01
bigcom350       -5.219036e-39 -2.521000e-01
bigcom353       -5.217913e-39 -1.355475e-01
bigcom359       -5.217913e-39 -2.346479e-01
bigcom363       -5.216790e-39 -1.413382e-01
bigcom365        2.475226e-37  2.541078e+00
bigcom385       -5.217913e-39 -2.588521e-01
bigcom386       -5.219036e-39 -1.524763e-01
bigcom408       -5.217913e-39 -3.122961e-01
bigcom412       -5.217913e-39 -3.054791e-01
bigcom480       -5.216790e-39 -1.012350e-01
spin_vertex      3.580204e-39  1.765234e-01
membership_s1    1.238251e-39 -2.135616e-01
membership_s3   -5.216790e-39 -1.149947e+00
membership_s4   -1.841150e-40  2.385762e-02
membership_s5    2.290803e-39  1.769372e-01
membership_s6   -5.362182e-39 -3.003424e-01
membership_s7   -5.529750e-39 -2.684146e-01
membership_s8   -5.216790e-39 -1.431320e-01
membership_s9   -5.219036e-39 -3.639355e-01
membership_s11  -5.217913e-39 -2.707127e-01
membership_s12  -5.220160e-39 -2.016401e-01
membership_s14  -5.220160e-39 -2.443126e-01
membership_s15  -5.273531e-39 -2.155526e-01
membership_s16  -5.221285e-39 -1.779162e-01
membership_s17  -5.216790e-39 -2.180174e-01
membership_s18   4.327542e-38  1.200997e+00
membership_s20  -5.216790e-39 -1.653169e-01
membership_s21  -5.251825e-39 -2.048841e-01
membership_s22  -5.229168e-39 -1.943907e-01
membership_s24  -5.231425e-39 -1.432992e-01
membership_s25  -5.233684e-39 -1.683799e-01
membership_s26   0.000000e+00  0.000000e+00
membership_s27  -2.461504e-39 -1.760290e-02
membership_s28  -5.219036e-39 -2.053623e-01
membership_s30   2.266330e-39  1.223214e-01
membership_s31   4.294516e-39  1.434577e-01
membership_s32   2.523493e-39  2.104952e-01
membership_s33  -5.216790e-39 -1.521315e-01
membership_s36  -4.306412e-39 -1.142024e-01
membership_s37  -5.242739e-39 -1.535505e-01
V1              -1.779329e-38 -2.393430e-01
V2              -1.958628e-38  1.675833e-01
pdi             -8.872782e-36  1.396194e+02
adhesion        -2.224763e-42 -1.411434e-05
cohesion         4.549591e-42  4.275748e-05
inner            2.966112e-43  2.014157e-06
outer           -1.021077e-42 -2.172453e-05
ioratio         -2.187446e-38 -1.287121e-01
comsize          6.336331e-42  2.253174e-04
[1] "Dataset: med_targets Model GBM, run: 4 of 10 2015-06-18 12:04:48"
Iter   TrainDeviance   ValidDeviance   StepSize   Improve
     1        0.0596            -nan     0.0100   -0.0001
     2        0.0556            -nan     0.0100   -0.0001
     3        0.0533            -nan     0.0100    0.0000
     4        0.0526            -nan     0.0100    0.0000
     5        0.0511            -nan     0.0100    0.0000
     6        0.0497            -nan     0.0100   -0.0000
     7        0.0484            -nan     0.0100    0.0001
     8        0.0473            -nan     0.0100   -0.0000
     9        0.0465            -nan     0.0100   -0.0000
    10        0.0456            -nan     0.0100   -0.0000
    20        0.0384            -nan     0.0100    0.0000
    40        0.0304            -nan     0.0100    0.0001
    60        0.0257            -nan     0.0100   -0.0000
    80        0.0225            -nan     0.0100   -0.0000
   100        0.0200            -nan     0.0100    0.0000
   120        0.0179            -nan     0.0100   -0.0000
   140        0.0162            -nan     0.0100   -0.0000
   160        0.0148            -nan     0.0100   -0.0000
   180        0.0136            -nan     0.0100   -0.0000
   194        0.0128            -nan     0.0100   -0.0000

[1] "GBM variable coefficients"
                            var      rel.inf
ratio5                   ratio5 6.969513e+00
V2                           V2 6.578661e+00
ratio1                   ratio1 4.038062e+00
trans                     trans 3.363524e+00
comsize                 comsize 2.744917e+00
constraint           constraint 2.491191e+00
bigcom84               bigcom84 2.371520e+00
bigcom181             bigcom181 2.336620e+00
fourth                   fourth 2.282173e+00
ratio6                   ratio6 2.249426e+00
ratio4                   ratio4 1.761413e+00
ioratio                 ioratio 1.688965e+00
adhesion               adhesion 1.523902e+00
pagerank               pagerank 1.449153e+00
bigcom365             bigcom365 1.415217e+00
graph10                 graph10 1.368138e+00
orbit27                 orbit27 1.332286e+00
walktrap_vertex walktrap_vertex 1.312234e+00
outer                     outer 1.213334e+00
orbit16                 orbit16 1.204850e+00
cohesion               cohesion 1.204642e+00
graph2                   graph2 1.152766e+00
V1                           V1 1.135489e+00
close                     close 1.106507e+00
orbit26                 orbit26 1.080674e+00
ratio2                   ratio2 1.040695e+00
orbit46                 orbit46 1.016156e+00
orbit35                 orbit35 9.825189e-01
spin_vertex         spin_vertex 9.767641e-01
graph1                   graph1 9.767329e-01
graph21                 graph21 9.594290e-01
membership_s18   membership_s18 9.528203e-01
graph6                   graph6 9.335866e-01
orbit30                 orbit30 8.948098e-01
graph12                 graph12 8.758301e-01
graph4                   graph4 8.717059e-01
orbit45                 orbit45 8.393311e-01
graph23                 graph23 8.328921e-01
evcent                   evcent 8.019113e-01
bet                         bet 7.869456e-01
knn                         knn 7.608580e-01
selfinter             selfinter 7.491888e-01
graph18                 graph18 7.162860e-01
inner                     inner 7.121957e-01
orbit5                   orbit5 7.102212e-01
orbit2                   orbit2 6.568029e-01
graph15                 graph15 6.494411e-01
orbit24                 orbit24 6.341327e-01
graph16                 graph16 5.912559e-01
orbit17                 orbit17 5.842209e-01
bigcom116             bigcom116 5.824525e-01
graph0                   graph0 5.625518e-01
bigcom40               bigcom40 5.416258e-01
orbit11                 orbit11 5.311346e-01
upto_sixth           upto_sixth 5.255667e-01
graph3                   graph3 5.128919e-01
orbit18                 orbit18 5.044994e-01
hubscore               hubscore 5.036884e-01
orbit51                 orbit51 4.898092e-01
graph24                 graph24 4.852827e-01
orbit52                 orbit52 4.737944e-01
graph14                 graph14 4.723332e-01
orbit49                 orbit49 4.714586e-01
orbit7                   orbit7 4.709111e-01
graph25                 graph25 4.700586e-01
orbit40                 orbit40 4.620612e-01
orbit21                 orbit21 4.597462e-01
ratio3                   ratio3 4.380287e-01
graph22                 graph22 4.194774e-01
graph27                 graph27 4.015482e-01
orbit59                 orbit59 3.990635e-01
bigcom1                 bigcom1 3.966389e-01
orbit36                 orbit36 3.936160e-01
membership_s32   membership_s32 3.851078e-01
graph20                 graph20 3.744320e-01
graph8                   graph8 3.705790e-01
orbit47                 orbit47 3.677915e-01
bigcom46               bigcom46 3.668606e-01
orbit4                   orbit4 3.595646e-01
graph5                   graph5 3.583041e-01
graph7                   graph7 3.517168e-01
orbit55                 orbit55 3.431264e-01
orbit50                 orbit50 3.368456e-01
bigcom3                 bigcom3 3.350614e-01
orbit69                 orbit69 3.307099e-01
orbit56                 orbit56 3.296807e-01
upto_third           upto_third 3.232757e-01
graph26                 graph26 3.227511e-01
orbit48                 orbit48 3.212323e-01
orbit53                 orbit53 3.106879e-01
orbit62                 orbit62 3.006823e-01
graph11                 graph11 2.973833e-01
orbit23                 orbit23 2.936453e-01
orbit20                 orbit20 2.914808e-01
orbit1                   orbit1 2.902295e-01
orbit65                 orbit65 2.781000e-01
orbit28                 orbit28 2.651219e-01
orbit32                 orbit32 2.585325e-01
pdi                         pdi 2.487808e-01
orbit41                 orbit41 2.474146e-01
fifth                     fifth 2.472672e-01
graph13                 graph13 2.463587e-01
orbit9                   orbit9 2.400892e-01
graph9                   graph9 2.351565e-01
orbit44                 orbit44 2.307114e-01
orbit61                 orbit61 2.266823e-01
orbit42                 orbit42 2.248425e-01
orbit43                 orbit43 1.985256e-01
orbit57                 orbit57 1.897588e-01
membership_s30   membership_s30 1.876655e-01
third                     third 1.672658e-01
orbit25                 orbit25 1.573015e-01
orbit10                 orbit10 1.462602e-01
graph28                 graph28 1.410145e-01
orbit33                 orbit33 1.341576e-01
orbit38                 orbit38 1.242206e-01
orbit37                 orbit37 1.185112e-01
orbit12                 orbit12 1.116006e-01
graph17                 graph17 1.091245e-01
membership_s5     membership_s5 9.506575e-02
sixth                     sixth 9.426717e-02
membership_s31   membership_s31 7.629951e-02
orbit29                 orbit29 7.009599e-02
orbit70                 orbit70 6.522348e-02
orbit71                 orbit71 6.497932e-02
orbit64                 orbit64 5.237387e-02
orbit68                 orbit68 5.148643e-02
graph29                 graph29 4.549283e-02
upto_fourth         upto_fourth 4.496493e-02
membership_s27   membership_s27 4.448133e-02
orbit67                 orbit67 3.937619e-02
orbit15                 orbit15 3.903316e-02
orbit13                 orbit13 3.747662e-02
orbit66                 orbit66 3.723800e-02
graph19                 graph19 3.284296e-02
orbit58                 orbit58 2.586323e-02
bigcom4                 bigcom4 2.480018e-02
orbit60                 orbit60 2.421116e-02
AP                           AP 2.152107e-02
orbit39                 orbit39 2.130746e-02
orbit63                 orbit63 1.985868e-02
orbit19                 orbit19 1.827717e-02
bigcom28               bigcom28 5.571231e-03
coreness               coreness 2.072166e-03
ecc                         ecc 5.781121e-05
orbit0                   orbit0 0.000000e+00
orbit3                   orbit3 0.000000e+00
orbit6                   orbit6 0.000000e+00
orbit8                   orbit8 0.000000e+00
orbit14                 orbit14 0.000000e+00
orbit22                 orbit22 0.000000e+00
orbit31                 orbit31 0.000000e+00
orbit34                 orbit34 0.000000e+00
orbit54                 orbit54 0.000000e+00
orbit72                 orbit72 0.000000e+00
eccrad                   eccrad 0.000000e+00
first                     first 0.000000e+00
upto_second         upto_second 0.000000e+00
upto_fifth           upto_fifth 0.000000e+00
second                   second 0.000000e+00
bigcom2                 bigcom2 0.000000e+00
bigcom6                 bigcom6 0.000000e+00
bigcom8                 bigcom8 0.000000e+00
bigcom9                 bigcom9 0.000000e+00
bigcom11               bigcom11 0.000000e+00
bigcom13               bigcom13 0.000000e+00
bigcom15               bigcom15 0.000000e+00
bigcom16               bigcom16 0.000000e+00
bigcom21               bigcom21 0.000000e+00
bigcom22               bigcom22 0.000000e+00
bigcom24               bigcom24 0.000000e+00
bigcom26               bigcom26 0.000000e+00
bigcom30               bigcom30 0.000000e+00
bigcom31               bigcom31 0.000000e+00
bigcom32               bigcom32 0.000000e+00
bigcom33               bigcom33 0.000000e+00
bigcom34               bigcom34 0.000000e+00
bigcom36               bigcom36 0.000000e+00
bigcom37               bigcom37 0.000000e+00
bigcom38               bigcom38 0.000000e+00
bigcom39               bigcom39 0.000000e+00
bigcom43               bigcom43 0.000000e+00
bigcom44               bigcom44 0.000000e+00
bigcom47               bigcom47 0.000000e+00
bigcom49               bigcom49 0.000000e+00
bigcom50               bigcom50 0.000000e+00
bigcom51               bigcom51 0.000000e+00
bigcom52               bigcom52 0.000000e+00
bigcom54               bigcom54 0.000000e+00
bigcom56               bigcom56 0.000000e+00
bigcom62               bigcom62 0.000000e+00
bigcom66               bigcom66 0.000000e+00
bigcom68               bigcom68 0.000000e+00
bigcom69               bigcom69 0.000000e+00
bigcom71               bigcom71 0.000000e+00
bigcom72               bigcom72 0.000000e+00
bigcom73               bigcom73 0.000000e+00
bigcom74               bigcom74 0.000000e+00
bigcom75               bigcom75 0.000000e+00
bigcom76               bigcom76 0.000000e+00
bigcom77               bigcom77 0.000000e+00
bigcom79               bigcom79 0.000000e+00
bigcom80               bigcom80 0.000000e+00
bigcom82               bigcom82 0.000000e+00
bigcom83               bigcom83 0.000000e+00
bigcom85               bigcom85 0.000000e+00
bigcom87               bigcom87 0.000000e+00
bigcom89               bigcom89 0.000000e+00
bigcom91               bigcom91 0.000000e+00
bigcom92               bigcom92 0.000000e+00
bigcom93               bigcom93 0.000000e+00
bigcom96               bigcom96 0.000000e+00
bigcom97               bigcom97 0.000000e+00
bigcom98               bigcom98 0.000000e+00
bigcom99               bigcom99 0.000000e+00
bigcom101             bigcom101 0.000000e+00
bigcom104             bigcom104 0.000000e+00
bigcom106             bigcom106 0.000000e+00
bigcom109             bigcom109 0.000000e+00
bigcom113             bigcom113 0.000000e+00
bigcom120             bigcom120 0.000000e+00
bigcom123             bigcom123 0.000000e+00
bigcom126             bigcom126 0.000000e+00
bigcom127             bigcom127 0.000000e+00
bigcom137             bigcom137 0.000000e+00
bigcom139             bigcom139 0.000000e+00
bigcom140             bigcom140 0.000000e+00
bigcom143             bigcom143 0.000000e+00
bigcom145             bigcom145 0.000000e+00
bigcom146             bigcom146 0.000000e+00
bigcom147             bigcom147 0.000000e+00
bigcom149             bigcom149 0.000000e+00
bigcom153             bigcom153 0.000000e+00
bigcom154             bigcom154 0.000000e+00
bigcom156             bigcom156 0.000000e+00
bigcom157             bigcom157 0.000000e+00
bigcom158             bigcom158 0.000000e+00
bigcom160             bigcom160 0.000000e+00
bigcom161             bigcom161 0.000000e+00
bigcom162             bigcom162 0.000000e+00
bigcom164             bigcom164 0.000000e+00
bigcom166             bigcom166 0.000000e+00
bigcom167             bigcom167 0.000000e+00
bigcom171             bigcom171 0.000000e+00
bigcom173             bigcom173 0.000000e+00
bigcom175             bigcom175 0.000000e+00
bigcom176             bigcom176 0.000000e+00
bigcom177             bigcom177 0.000000e+00
bigcom178             bigcom178 0.000000e+00
bigcom180             bigcom180 0.000000e+00
bigcom184             bigcom184 0.000000e+00
bigcom186             bigcom186 0.000000e+00
bigcom187             bigcom187 0.000000e+00
bigcom189             bigcom189 0.000000e+00
bigcom194             bigcom194 0.000000e+00
bigcom195             bigcom195 0.000000e+00
bigcom196             bigcom196 0.000000e+00
bigcom204             bigcom204 0.000000e+00
bigcom205             bigcom205 0.000000e+00
bigcom212             bigcom212 0.000000e+00
bigcom214             bigcom214 0.000000e+00
bigcom222             bigcom222 0.000000e+00
bigcom223             bigcom223 0.000000e+00
bigcom226             bigcom226 0.000000e+00
bigcom227             bigcom227 0.000000e+00
bigcom229             bigcom229 0.000000e+00
bigcom233             bigcom233 0.000000e+00
bigcom236             bigcom236 0.000000e+00
bigcom237             bigcom237 0.000000e+00
bigcom246             bigcom246 0.000000e+00
bigcom248             bigcom248 0.000000e+00
bigcom249             bigcom249 0.000000e+00
bigcom250             bigcom250 0.000000e+00
bigcom254             bigcom254 0.000000e+00
bigcom266             bigcom266 0.000000e+00
bigcom269             bigcom269 0.000000e+00
bigcom272             bigcom272 0.000000e+00
bigcom274             bigcom274 0.000000e+00
bigcom281             bigcom281 0.000000e+00
bigcom291             bigcom291 0.000000e+00
bigcom292             bigcom292 0.000000e+00
bigcom295             bigcom295 0.000000e+00
bigcom299             bigcom299 0.000000e+00
bigcom301             bigcom301 0.000000e+00
bigcom306             bigcom306 0.000000e+00
bigcom309             bigcom309 0.000000e+00
bigcom314             bigcom314 0.000000e+00
bigcom321             bigcom321 0.000000e+00
bigcom341             bigcom341 0.000000e+00
bigcom350             bigcom350 0.000000e+00
bigcom353             bigcom353 0.000000e+00
bigcom359             bigcom359 0.000000e+00
bigcom363             bigcom363 0.000000e+00
bigcom385             bigcom385 0.000000e+00
bigcom386             bigcom386 0.000000e+00
bigcom408             bigcom408 0.000000e+00
bigcom412             bigcom412 0.000000e+00
bigcom480             bigcom480 0.000000e+00
membership_s1     membership_s1 0.000000e+00
membership_s3     membership_s3 0.000000e+00
membership_s4     membership_s4 0.000000e+00
membership_s6     membership_s6 0.000000e+00
membership_s7     membership_s7 0.000000e+00
membership_s8     membership_s8 0.000000e+00
membership_s9     membership_s9 0.000000e+00
membership_s11   membership_s11 0.000000e+00
membership_s12   membership_s12 0.000000e+00
membership_s14   membership_s14 0.000000e+00
membership_s15   membership_s15 0.000000e+00
membership_s16   membership_s16 0.000000e+00
membership_s17   membership_s17 0.000000e+00
membership_s20   membership_s20 0.000000e+00
membership_s21   membership_s21 0.000000e+00
membership_s22   membership_s22 0.000000e+00
membership_s24   membership_s24 0.000000e+00
membership_s25   membership_s25 0.000000e+00
membership_s26   membership_s26 0.000000e+00
membership_s28   membership_s28 0.000000e+00
membership_s33   membership_s33 0.000000e+00
membership_s36   membership_s36 0.000000e+00
membership_s37   membership_s37 0.000000e+00
[1] "Dataset: med_targets Model RF, run: 4 of 10 2015-06-18 12:06:03"
     |      Out-of-bag   |
Tree |      MSE  %Var(y) |
   1 |  0.01187   240.67 |
   2 |  0.01088   220.78 |
   3 | 0.009726   197.28 |
   4 | 0.009677   196.27 |
   5 | 0.009192   186.44 |
   6 |  0.00786   159.43 |
   7 | 0.007283   147.71 |
   8 | 0.007192   145.88 |
   9 | 0.007192   145.87 |
  10 | 0.007057   143.15 |
  11 | 0.006653   134.95 |
  12 | 0.006521   132.27 |
  13 | 0.006541   132.67 |
  14 | 0.006484   131.52 |
  15 | 0.006267   127.12 |
  16 | 0.006096   123.65 |
  17 | 0.006349   128.78 |
  18 | 0.006278   127.33 |
  19 | 0.006194   125.62 |
  20 | 0.006159   124.93 |
  21 | 0.006136   124.45 |
  22 | 0.006125   124.24 |
  23 | 0.006061   122.94 |
  24 | 0.006021   122.13 |
  25 | 0.005992   121.54 |
  26 | 0.005933   120.34 |
  27 | 0.005918   120.03 |
  28 | 0.005951   120.71 |
  29 | 0.005907   119.81 |
  30 | 0.005902   119.71 |
  31 | 0.005889   119.44 |
  32 | 0.005849   118.63 |
  33 | 0.005844   118.52 |
  34 | 0.005819   118.03 |
  35 | 0.005806   117.76 |
  36 | 0.005798   117.60 |
  37 |  0.00579   117.44 |
  38 | 0.005787   117.38 |
  39 | 0.005758   116.80 |
  40 | 0.005739   116.41 |
  41 | 0.005721   116.04 |
  42 | 0.005703   115.67 |
  43 | 0.005694   115.49 |
  44 | 0.005688   115.38 |
  45 | 0.005703   115.67 |
  46 | 0.005736   116.34 |
  47 | 0.005734   116.31 |
  48 |   0.0057   115.61 |
  49 | 0.005679   115.19 |
  50 | 0.005665   114.91 |
  51 | 0.005643   114.46 |
  52 |  0.00566   114.79 |
  53 | 0.005634   114.28 |
  54 | 0.005629   114.17 |
  55 | 0.005632   114.24 |
  56 |  0.00563   114.20 |
  57 | 0.005643   114.45 |
  58 | 0.005623   114.05 |
  59 | 0.005642   114.44 |
  60 | 0.005633   114.26 |
  61 | 0.005613   113.84 |
  62 |   0.0056   113.59 |
  63 | 0.005585   113.28 |
  64 | 0.005587   113.32 |
  65 | 0.005576   113.09 |
  66 | 0.005581   113.20 |
  67 | 0.005584   113.27 |
  68 | 0.005577   113.12 |
  69 | 0.005581   113.20 |
  70 | 0.005584   113.25 |
  71 | 0.005586   113.31 |
  72 | 0.005583   113.25 |
  73 | 0.005583   113.24 |
  74 | 0.005573   113.04 |
  75 | 0.005554   112.66 |
  76 |  0.00555   112.58 |
  77 | 0.005549   112.55 |
  78 | 0.005541   112.40 |
  79 | 0.005552   112.62 |
  80 | 0.005545   112.47 |
  81 | 0.005534   112.26 |
  82 | 0.005534   112.24 |
  83 | 0.005522   112.01 |
  84 | 0.005524   112.05 |
  85 | 0.005512   111.81 |
  86 | 0.005505   111.65 |
  87 |  0.00551   111.77 |
  88 | 0.005509   111.73 |
  89 | 0.005511   111.78 |
  90 | 0.005508   111.72 |
  91 | 0.005506   111.68 |
  92 |   0.0055   111.55 |
  93 | 0.005499   111.54 |
  94 | 0.005503   111.62 |
  95 | 0.005507   111.69 |
  96 | 0.005502   111.60 |
  97 | 0.005501   111.57 |
  98 | 0.005496   111.47 |
  99 | 0.005501   111.57 |
 100 | 0.005493   111.42 |
[1] "Random Forest variable coefficients"
                      %IncMSE IncNodePurity
graph5           1.726563e-04  8.984792e-02
graph6           4.621274e-04  2.922649e-02
graph7           2.002899e-03  9.117628e-02
graph8           8.182080e-04  6.735145e-02
graph9           6.721332e-05  7.798049e-02
graph10          1.277794e-03  1.820816e-01
graph11          1.294571e-03  9.811522e-02
graph12          9.504802e-04  5.326139e-02
graph13          1.112393e-04  2.534722e-02
graph14          8.178385e-04  7.235505e-02
graph15          1.611429e-03  9.897630e-02
graph16          1.885128e-04  1.511240e-01
graph17          4.074041e-05  7.889358e-02
graph18         -1.720084e-05  1.778086e-01
graph19          8.583539e-04  4.567263e-02
graph20          1.967305e-04  4.432742e-02
graph21          1.686528e-03  1.791966e-01
graph22          2.319322e-03  1.611616e-01
graph23          1.488731e-03  1.433828e-01
graph24          1.468751e-03  1.059709e-01
graph25          3.853214e-04  1.695484e-01
graph26          1.098583e-04  2.266924e-02
graph27          6.134135e-05  9.439489e-02
graph28          3.171764e-04  4.906479e-02
graph29          0.000000e+00  4.499439e-20
orbit0           2.371922e-03  1.061568e-01
orbit1           1.661642e-03  8.244498e-02
orbit2           4.626034e-03  8.303964e-02
orbit3           2.241562e-04  1.561371e-01
orbit4           1.144536e-03  3.520796e-02
orbit5           2.782557e-03  2.592571e-01
orbit6           2.142565e-04  9.353036e-02
orbit7           4.019676e-03  1.497925e-01
orbit8           8.836194e-06  5.463853e-02
orbit9           1.197518e-04  8.471245e-02
orbit10          9.014917e-04  1.820481e-01
orbit11          1.516065e-03  1.012583e-01
orbit12          8.747959e-04  4.164428e-02
orbit13          1.653775e-04  3.390584e-02
orbit14          0.000000e+00  3.514604e-17
orbit15          5.621228e-04  6.784987e-02
orbit16          3.307004e-04  2.352676e-01
orbit17          4.869131e-04  1.169528e-01
orbit18          3.040017e-04  1.822308e-01
orbit19          8.149188e-04  1.745807e-01
orbit20          7.509693e-04  1.521621e-01
orbit21          9.770044e-04  1.589663e-01
orbit22          6.732489e-04  1.003125e-01
orbit23          1.588097e-03  1.197917e-01
orbit24          6.825527e-04  1.281913e-01
orbit25          2.390548e-03  6.414821e-02
orbit26          9.024857e-04  1.370707e-01
orbit27          6.816785e-04  2.072075e-01
orbit28          1.883693e-03  1.149935e-01
orbit29          1.549272e-04  2.676161e-02
orbit30          4.353378e-04  9.526910e-02
orbit31          2.076402e-03  1.287818e-01
orbit32          9.326599e-04  6.729979e-02
orbit33          1.308466e-03  8.404677e-02
orbit34          4.289520e-04  6.827381e-02
orbit35          2.042302e-03  1.001293e-01
orbit36          1.189089e-03  1.567419e-01
orbit37          3.640600e-04  8.551015e-02
orbit38          3.353119e-04  9.343919e-02
orbit39          1.292574e-03  1.755720e-01
orbit40          4.509719e-04  8.918314e-02
orbit41          4.263252e-03  1.649629e-01
orbit42          2.450403e-04  1.652045e-01
orbit43          6.677392e-04  2.060271e-01
orbit44          1.768868e-05  2.400000e-02
orbit45          1.372901e-03  1.337928e-01
orbit46          3.677969e-03  1.812927e-01
orbit47          1.264120e-03  6.110448e-02
orbit48          3.172668e-05  1.085865e-01
orbit49          7.753467e-04  8.170826e-02
orbit50          9.702907e-05  5.042079e-02
orbit51          6.424703e-05  1.231570e-01
orbit52          2.078797e-03  6.705737e-02
orbit53          2.163679e-03  2.386591e-01
orbit54          1.759118e-04  7.642826e-02
orbit55          9.903826e-05  7.635772e-02
orbit56          8.362167e-04  1.937072e-01
orbit57          0.000000e+00  7.638855e-17
orbit58          1.234083e-04  9.186950e-03
orbit59          4.938298e-03  1.779851e-01
orbit60          2.605447e-03  1.244604e-01
orbit61          1.253709e-04  6.936653e-02
orbit62          1.072591e-03  1.844968e-02
orbit63          5.674814e-04  6.019154e-02
orbit64          5.918292e-04  1.686513e-01
orbit65          8.075511e-05  4.593374e-02
orbit66          1.228635e-03  1.182069e-01
orbit67          4.682766e-05  7.712554e-02
orbit68          2.182654e-04  4.640294e-02
orbit69          1.115062e-03  7.368590e-02
orbit70          3.390777e-04  1.439030e-02
orbit71          4.758064e-04  1.466272e-01
orbit72         -1.017017e-08  4.032359e-02
AP              -1.390621e-08  1.791794e-02
bet              3.901046e-04  1.438023e-01
ecc              1.164318e-05  3.915152e-02
eccrad           0.000000e+00  0.000000e+00
close            6.176359e-04  1.396685e-01
constraint       3.685657e-03  9.643453e-02
coreness         7.671176e-05  2.414474e-02
knn              1.681782e-03  3.107383e-01
hubscore         1.322397e-04  5.934538e-02
pagerank         3.304118e-04  2.818126e-01
trans            2.127390e-03  1.952425e-01
evcent           3.140699e-03  1.016749e-01
first            3.272932e-03  2.064474e-01
upto_second      2.977701e-04  1.513160e-01
upto_third       3.413498e-04  1.013905e-01
upto_fourth      1.419995e-03  1.785334e-01
upto_fifth       4.510100e-04  8.099283e-02
upto_sixth       5.436132e-04  1.004546e-01
second           1.181152e-03  9.190344e-02
third            2.551284e-04  1.483261e-01
fourth           8.681755e-04  1.993535e-01
fifth            6.019606e-04  1.320152e-01
sixth            1.377176e-03  1.812815e-01
ratio1           3.325127e-03  3.773443e-01
ratio2           1.897811e-03  1.831696e-01
ratio3           3.241358e-03  2.692902e-01
ratio4           5.159362e-03  4.625020e-01
ratio5           5.611138e-04  6.447569e-01
ratio6           2.664629e-03  2.837490e-01
selfinter        5.868545e-06  6.287570e-02
walktrap_vertex  2.010471e-04  1.868109e-01
bigcom1          7.767837e-05  8.016644e-02
bigcom2          0.000000e+00  0.000000e+00
bigcom3          5.195160e-05  5.196778e-02
bigcom4         -5.896226e-06  2.750000e-02
bigcom6          0.000000e+00  0.000000e+00
bigcom8          0.000000e+00  0.000000e+00
bigcom9          0.000000e+00  5.421011e-22
bigcom11         0.000000e+00  0.000000e+00
bigcom13         0.000000e+00  0.000000e+00
bigcom15         0.000000e+00  3.469447e-20
bigcom16         0.000000e+00  0.000000e+00
bigcom21         0.000000e+00  0.000000e+00
bigcom22         0.000000e+00  0.000000e+00
bigcom24         0.000000e+00  0.000000e+00
bigcom26         0.000000e+00  0.000000e+00
bigcom28        -1.161440e-05  1.451702e-03
bigcom30         0.000000e+00  0.000000e+00
bigcom31         0.000000e+00  3.469447e-20
bigcom32         0.000000e+00  0.000000e+00
bigcom33         0.000000e+00  0.000000e+00
bigcom34         0.000000e+00  0.000000e+00
bigcom36         0.000000e+00  3.469447e-20
bigcom37         0.000000e+00  0.000000e+00
bigcom38         0.000000e+00  0.000000e+00
bigcom39         0.000000e+00  3.469447e-20
bigcom40         2.037868e-05  2.283614e-02
bigcom43         0.000000e+00  3.469447e-20
bigcom44         0.000000e+00  5.421011e-22
bigcom46         0.000000e+00  3.508112e-03
bigcom47         0.000000e+00  0.000000e+00
bigcom49         0.000000e+00  0.000000e+00
bigcom50         0.000000e+00  0.000000e+00
bigcom51         0.000000e+00  0.000000e+00
bigcom52         0.000000e+00  0.000000e+00
bigcom54         0.000000e+00  1.734723e-20
bigcom56         0.000000e+00  0.000000e+00
bigcom62         0.000000e+00  0.000000e+00
bigcom66         0.000000e+00  0.000000e+00
bigcom68         0.000000e+00  0.000000e+00
bigcom69         0.000000e+00  0.000000e+00
bigcom71         0.000000e+00  0.000000e+00
bigcom72         0.000000e+00  0.000000e+00
bigcom73         0.000000e+00  3.469447e-20
bigcom74         0.000000e+00  0.000000e+00
bigcom75         0.000000e+00  0.000000e+00
bigcom76         0.000000e+00  0.000000e+00
bigcom77         0.000000e+00  0.000000e+00
bigcom79         0.000000e+00  0.000000e+00
bigcom80         0.000000e+00  0.000000e+00
bigcom82         0.000000e+00  0.000000e+00
bigcom83         0.000000e+00  0.000000e+00
bigcom84         6.376394e-05  2.578145e-01
bigcom85         0.000000e+00  0.000000e+00
bigcom87         0.000000e+00  0.000000e+00
bigcom89         0.000000e+00  0.000000e+00
bigcom91         0.000000e+00  0.000000e+00
bigcom92         0.000000e+00  0.000000e+00
bigcom93         0.000000e+00  0.000000e+00
bigcom96         0.000000e+00  0.000000e+00
bigcom97         0.000000e+00  0.000000e+00
bigcom98         0.000000e+00  0.000000e+00
bigcom99         0.000000e+00  0.000000e+00
bigcom101        0.000000e+00  0.000000e+00
bigcom104        0.000000e+00  0.000000e+00
bigcom106        0.000000e+00  0.000000e+00
bigcom109        0.000000e+00  0.000000e+00
bigcom113        0.000000e+00  0.000000e+00
bigcom116        9.225502e-05  5.650814e-02
bigcom120        0.000000e+00  0.000000e+00
bigcom123        0.000000e+00  0.000000e+00
bigcom126        0.000000e+00  0.000000e+00
bigcom127        0.000000e+00  0.000000e+00
bigcom137        0.000000e+00  0.000000e+00
bigcom139        0.000000e+00  0.000000e+00
bigcom140        0.000000e+00  0.000000e+00
bigcom143        0.000000e+00  0.000000e+00
bigcom145        0.000000e+00  0.000000e+00
bigcom146        0.000000e+00  0.000000e+00
bigcom147        0.000000e+00  5.421011e-22
bigcom149        0.000000e+00  0.000000e+00
bigcom153        0.000000e+00  0.000000e+00
bigcom154        0.000000e+00  0.000000e+00
bigcom156        0.000000e+00  0.000000e+00
bigcom157        0.000000e+00  0.000000e+00
bigcom158        0.000000e+00  0.000000e+00
bigcom160        0.000000e+00  0.000000e+00
bigcom161        0.000000e+00  0.000000e+00
bigcom162        0.000000e+00  0.000000e+00
bigcom164        0.000000e+00  3.469447e-20
bigcom166        0.000000e+00  0.000000e+00
bigcom167        0.000000e+00  3.469447e-20
bigcom171        0.000000e+00  3.469447e-20
bigcom173        0.000000e+00  0.000000e+00
bigcom175        0.000000e+00  0.000000e+00
bigcom176        0.000000e+00  0.000000e+00
bigcom177        0.000000e+00  0.000000e+00
bigcom178        0.000000e+00  3.469447e-20
bigcom180        0.000000e+00  0.000000e+00
bigcom181       -7.346562e-06  2.436187e-01
bigcom184        0.000000e+00  0.000000e+00
bigcom186        0.000000e+00  0.000000e+00
bigcom187        0.000000e+00  3.469447e-20
bigcom189        0.000000e+00  0.000000e+00
bigcom194        0.000000e+00  3.469447e-20
bigcom195        0.000000e+00  0.000000e+00
bigcom196        0.000000e+00  2.710505e-22
bigcom204        0.000000e+00  0.000000e+00
bigcom205        0.000000e+00  0.000000e+00
bigcom212        0.000000e+00  0.000000e+00
bigcom214        0.000000e+00  0.000000e+00
bigcom222        0.000000e+00  0.000000e+00
bigcom223        0.000000e+00  0.000000e+00
bigcom226        0.000000e+00  0.000000e+00
bigcom227        0.000000e+00  0.000000e+00
bigcom229        0.000000e+00  0.000000e+00
bigcom233        0.000000e+00  0.000000e+00
bigcom236        0.000000e+00  0.000000e+00
bigcom237        0.000000e+00  0.000000e+00
bigcom246        0.000000e+00  0.000000e+00
bigcom248        0.000000e+00  3.469447e-20
bigcom249        0.000000e+00  0.000000e+00
bigcom250        0.000000e+00  0.000000e+00
bigcom254        0.000000e+00  0.000000e+00
bigcom266        0.000000e+00  0.000000e+00
bigcom269        0.000000e+00  0.000000e+00
bigcom272        0.000000e+00  0.000000e+00
bigcom274        1.098805e-05  5.092688e-02
bigcom281        0.000000e+00  0.000000e+00
bigcom291        0.000000e+00  0.000000e+00
bigcom292        0.000000e+00  0.000000e+00
bigcom295        0.000000e+00  0.000000e+00
bigcom299        0.000000e+00  0.000000e+00
bigcom301        0.000000e+00  0.000000e+00
bigcom306        0.000000e+00  0.000000e+00
bigcom309        0.000000e+00  0.000000e+00
bigcom314        0.000000e+00  0.000000e+00
bigcom321        0.000000e+00  0.000000e+00
bigcom341        0.000000e+00  0.000000e+00
bigcom350        0.000000e+00  0.000000e+00
bigcom353        0.000000e+00  0.000000e+00
bigcom359        0.000000e+00  0.000000e+00
bigcom363        0.000000e+00  0.000000e+00
bigcom365       -1.829964e-05  3.478833e-01
bigcom385        0.000000e+00  0.000000e+00
bigcom386        0.000000e+00  0.000000e+00
bigcom408        0.000000e+00  0.000000e+00
bigcom412        0.000000e+00  0.000000e+00
bigcom480        0.000000e+00  0.000000e+00
spin_vertex      2.103838e-04  1.908594e-01
membership_s1    0.000000e+00  1.084202e-21
membership_s3    0.000000e+00  2.710505e-22
membership_s4    1.003246e-05  1.201617e-01
membership_s5    2.524857e-05  9.535869e-02
membership_s6    0.000000e+00  0.000000e+00
membership_s7    0.000000e+00  0.000000e+00
membership_s8    0.000000e+00  0.000000e+00
membership_s9    0.000000e+00  0.000000e+00
membership_s11   0.000000e+00  0.000000e+00
membership_s12   0.000000e+00  0.000000e+00
membership_s14   0.000000e+00  1.734723e-20
membership_s15   0.000000e+00  3.577867e-20
membership_s16   0.000000e+00  0.000000e+00
membership_s17   0.000000e+00  0.000000e+00
membership_s18   1.628947e-04  1.207948e-01
membership_s20   0.000000e+00  0.000000e+00
membership_s21   0.000000e+00  0.000000e+00
membership_s22   0.000000e+00  0.000000e+00
membership_s24   0.000000e+00  0.000000e+00
membership_s25   0.000000e+00  0.000000e+00
membership_s26   0.000000e+00  0.000000e+00
membership_s27   0.000000e+00  1.809524e-02
membership_s28   0.000000e+00  0.000000e+00
membership_s30   1.021179e-04  6.802099e-02
membership_s31   3.164142e-05  1.988390e-02
membership_s32   4.846564e-05  1.200180e-01
membership_s33   0.000000e+00  0.000000e+00
membership_s36   5.793743e-06  3.050000e-02
membership_s37   0.000000e+00  0.000000e+00
V1               4.923790e-04  3.429047e-01
V2               7.677242e-04  8.744073e-01
pdi              2.157145e-04  7.988501e-02
adhesion         2.025567e-03  5.404918e-01
cohesion         2.142669e-03  3.334647e-01
inner            1.295568e-03  2.582035e-01
outer            3.543351e-04  2.268483e-01
ioratio          1.804144e-03  3.826986e-01
comsize          2.682233e-04  3.340496e-01
[1] "Dataset: med_targets Model GLM, run: 4 of 10 2015-06-18 12:06:52"
[1] "glmnet variable coefficients"
                         [,1]          [,2]
(Intercept)     -5.302439e+00 -1.404702e+02
graph0           9.911053e-41  1.416197e-03
graph1           1.326201e-42  8.416026e-06
graph2           8.053564e-42 -6.702778e-04
graph3           2.087050e-44 -6.562360e-08
graph4           2.005791e-45  4.132273e-09
graph5           8.590942e-44 -5.314486e-06
graph6           3.081995e-43  2.692929e-06
graph7           7.067899e-43 -2.255216e-05
graph8          -3.190723e-41 -1.478433e-03
graph9           3.153281e-46  3.961201e-09
graph10          5.646637e-47 -4.564157e-10
graph11          2.916585e-48  1.682265e-11
graph12          2.304051e-45  1.392262e-09
graph13          4.869527e-45 -3.297824e-09
graph14          4.369239e-46 -8.360711e-10
graph15          9.807929e-44 -3.830903e-07
graph16          3.712629e-45 -1.506157e-08
graph17          1.286924e-44  3.264928e-08
graph18          2.533003e-43  3.688994e-06
graph19          2.960869e-44  4.677879e-07
graph20         -6.099446e-44 -3.535158e-06
graph21          9.059658e-44 -1.910256e-07
graph22          3.127671e-44 -3.238678e-06
graph23          1.974456e-43  4.432727e-06
graph24          2.138184e-43  6.086936e-06
graph25         -3.588570e-44 -1.004640e-05
graph26         -1.026569e-43 -1.367804e-05
graph27         -1.939933e-42 -1.161737e-04
graph28         -4.873702e-42 -2.504882e-04
graph29         -2.625370e-41 -4.921901e-04
orbit0           9.911053e-41  1.417379e-03
orbit1           1.338436e-42  6.380476e-06
orbit2           1.163130e-41  3.246715e-04
orbit3           8.053564e-42 -6.719313e-04
orbit4           2.143675e-44 -1.973790e-07
orbit5           8.265001e-44  1.804184e-07
orbit6           2.004289e-45  4.241488e-09
orbit7           1.972942e-42  5.929684e-05
orbit8           8.590942e-44 -5.417484e-06
orbit9           6.987416e-43  9.381806e-06
orbit10          4.668140e-43  3.054153e-06
orbit11          3.547715e-42  2.388148e-05
orbit12          5.726470e-43 -3.412777e-05
orbit13          7.093263e-42  5.236172e-05
orbit14         -3.190723e-41 -1.480326e-03
orbit15          4.001938e-46  8.786806e-09
orbit16          1.571017e-45  6.177919e-09
orbit17          1.314997e-45  1.144912e-08
orbit18         -7.551787e-47 -5.988020e-09
orbit19          7.935602e-47 -3.789964e-10
orbit20          1.889758e-46 -5.803998e-10
orbit21          1.057643e-44  1.848048e-07
orbit22          2.916564e-48  1.678362e-11
orbit23          4.003938e-43  1.012136e-05
orbit24          2.306825e-45 -1.342022e-08
orbit25          6.396765e-45  1.521226e-08
orbit26          4.098014e-44  6.072279e-07
orbit27          8.703470e-45  3.409828e-08
orbit28          4.957673e-44  5.369137e-07
orbit29          8.532028e-45  7.042125e-09
orbit30          3.361006e-46 -4.423365e-06
orbit31          6.715702e-46 -2.425984e-10
orbit32          8.246620e-46 -2.561134e-09
orbit33          7.636372e-43  1.003947e-05
orbit34          9.807929e-44 -3.876708e-07
orbit35          1.804113e-44 -8.644965e-09
orbit36          2.981870e-45 -3.622643e-07
orbit37          4.959903e-45 -2.571839e-08
orbit38          1.065349e-43  5.996910e-06
orbit39          4.927478e-44  1.144576e-06
orbit40          1.504800e-44 -1.290541e-07
orbit41          1.868216e-43  1.767492e-06
orbit42          1.912654e-42  4.864663e-05
orbit43          2.560602e-43  3.756839e-06
orbit44         -6.659421e-42 -1.158783e-03
orbit45          7.898060e-44  2.115915e-07
orbit46          3.097442e-44  1.001742e-06
orbit47          1.368393e-43 -8.623851e-06
orbit48          1.638020e-43  3.794084e-06
orbit49         -6.372479e-44 -3.642230e-06
orbit50         -8.643495e-43 -6.658285e-05
orbit51          1.211651e-43 -1.619628e-06
orbit52          3.967618e-43  4.963701e-06
orbit53          1.564733e-43 -1.571768e-05
orbit54          3.021992e-44 -3.120226e-06
orbit55          4.055774e-42 -4.662947e-04
orbit56          6.831235e-43  2.146535e-05
orbit57          1.680024e-43  2.216518e-06
orbit58         -1.058236e-42 -3.560444e-05
orbit59          3.009393e-43  1.033886e-05
orbit60          6.351020e-43  1.394680e-06
orbit61          3.422289e-42  8.469093e-06
orbit62         -6.199657e-43 -1.103248e-04
orbit63         -2.252465e-42 -1.573945e-04
orbit64          1.475144e-42  1.288055e-04
orbit65          5.568720e-43  3.600835e-05
orbit66         -6.784861e-43 -6.790091e-05
orbit67         -2.175580e-42 -1.590304e-04
orbit68         -2.326180e-42 -1.459787e-04
orbit69          3.088361e-41  2.916297e-03
orbit70         -7.216857e-42 -4.153209e-04
orbit71         -7.102158e-42 -1.370235e-04
orbit72         -2.625370e-41 -4.922624e-04
AP              -3.366112e-39 -2.042788e-01
bet              2.635391e-44 -1.709636e-06
ecc             -3.075053e-39 -1.046346e-01
eccrad          -1.845032e-38 -6.262013e-01
close            2.449740e-38 -1.020016e+00
constraint      -2.325198e-39 -1.308110e-01
coreness        -2.503877e-41 -4.352257e-03
knn              1.098323e-41  3.075474e-04
hubscore         9.288755e-38  1.526845e-01
pagerank        -7.982783e-38 -3.416282e+00
trans           -5.409567e-40 -1.430956e-01
evcent           9.489722e-38  3.388622e-01
first            9.911053e-41  1.392745e-03
upto_second      1.722864e-42  2.197572e-06
upto_third       7.726449e-45 -1.468061e-05
upto_fourth     -3.600556e-42 -1.140570e-04
upto_fifth      -3.471273e-41 -1.365818e-04
upto_sixth      -7.467570e-41  1.033743e-02
second           1.726201e-42  2.177483e-06
third           -6.003512e-43 -2.950275e-05
fourth          -2.717575e-43  1.331361e-05
fifth            3.946375e-42  1.304710e-04
sixth            4.074250e-41  2.756393e-04
ratio1           1.206690e-41  3.033717e-04
ratio2          -3.188219e-41 -8.270149e-04
ratio3           1.960951e-39  2.055379e-02
ratio4           2.983199e-38  1.846048e-02
ratio5           3.256772e-38  4.682232e+00
ratio6           2.898642e-40 -6.174555e-04
selfinter       -2.768854e-39 -1.533402e-01
walktrap_vertex  1.212776e-39  1.052449e-01
bigcom1         -2.061205e-39  7.081567e-02
bigcom2         -5.010206e-39 -2.858448e-01
bigcom3          5.992244e-40  1.360129e-01
bigcom4         -5.868604e-41 -2.462599e-02
bigcom6         -5.008046e-39 -1.562310e-01
bigcom8         -5.162738e-39 -3.260050e-01
bigcom9         -5.025378e-39 -2.855858e-01
bigcom11        -5.017780e-39 -1.798529e-01
bigcom13        -5.019949e-39 -2.518241e-01
bigcom15        -5.017780e-39 -1.561632e-01
bigcom16        -5.012367e-39 -1.001778e-01
bigcom21        -5.040643e-39 -2.578829e-01
bigcom22        -5.112747e-39 -2.457286e-01
bigcom24        -5.009125e-39 -1.620424e-01
bigcom26        -5.074776e-39 -2.913824e-01
bigcom28        -2.751773e-40 -1.670197e-02
bigcom30        -5.076994e-39 -3.297686e-01
bigcom31        -5.006966e-39 -2.176663e-01
bigcom32        -5.012367e-39 -1.504327e-01
bigcom33        -5.006966e-39 -2.455906e-01
bigcom34        -5.005887e-39 -2.210439e-01
bigcom36        -5.010206e-39 -1.864641e-01
bigcom37        -5.006966e-39 -1.406725e-01
bigcom38        -5.006966e-39 -1.556678e-01
bigcom39        -5.027553e-39 -1.207908e-01
bigcom40         1.198651e-39  1.136375e-01
bigcom43        -5.011286e-39 -1.697873e-01
bigcom44        -5.098162e-39 -9.427944e-02
bigcom46         7.937547e-38  1.412155e+00
bigcom47        -5.013449e-39 -2.010008e-01
bigcom49        -5.012367e-39 -2.030878e-01
bigcom50        -5.006966e-39 -2.274185e-01
bigcom51        -5.006966e-39 -3.368660e-01
bigcom52        -5.008046e-39 -2.561813e-01
bigcom54        -5.005887e-39 -8.146656e-02
bigcom56        -5.018864e-39 -1.970636e-01
bigcom62        -5.006966e-39 -1.062656e-01
bigcom66        -5.005887e-39 -1.048116e-01
bigcom68        -5.008046e-39 -1.603104e-01
bigcom69        -5.014531e-39 -3.312093e-01
bigcom71        -5.005887e-39 -1.978106e-01
bigcom72         0.000000e+00  0.000000e+00
bigcom73        -5.021034e-39 -1.722117e-01
bigcom74        -5.015614e-39 -2.996046e-01
bigcom75        -5.008046e-39 -2.279223e-01
bigcom76        -5.011286e-39 -1.639505e-01
bigcom77        -5.011286e-39 -2.590214e-01
bigcom79        -5.006966e-39 -3.201730e-01
bigcom80        -5.011286e-39 -2.071627e-01
bigcom82        -5.008046e-39 -2.387059e-01
bigcom83        -5.006966e-39 -1.997103e-01
bigcom84         1.635568e-37  1.947166e+00
bigcom85        -5.006966e-39 -2.238355e-01
bigcom87        -5.011286e-39 -2.166311e-01
bigcom89        -5.005887e-39 -9.422873e-02
bigcom91        -5.013449e-39 -2.296280e-01
bigcom92        -5.026465e-39 -2.623991e-01
bigcom93        -5.005887e-39 -1.606800e-01
bigcom96        -5.006966e-39 -1.834836e-01
bigcom97        -5.010206e-39 -2.996225e-01
bigcom98        -5.005887e-39 -1.893577e-01
bigcom99         0.000000e+00  0.000000e+00
bigcom101       -5.019949e-39 -1.430177e-01
bigcom104       -5.006966e-39 -2.276437e-01
bigcom106       -5.006966e-39 -3.799209e-01
bigcom109       -5.006966e-39 -1.678316e-01
bigcom113       -5.006966e-39 -1.121654e-01
bigcom116        2.674522e-38  8.409705e-01
bigcom120       -5.008046e-39 -5.197169e-01
bigcom123       -5.006966e-39 -1.809109e-01
bigcom126       -5.006966e-39 -3.667385e-01
bigcom127       -5.011286e-39 -2.083729e-01
bigcom137       -5.010206e-39 -1.870737e-01
bigcom139       -5.008046e-39 -1.015634e-01
bigcom140       -5.008046e-39 -2.103259e-01
bigcom143       -5.005887e-39 -3.488174e-01
bigcom145       -5.008046e-39 -1.644034e-01
bigcom146       -5.006966e-39 -1.395869e-01
bigcom147       -5.022119e-39 -2.022638e-01
bigcom149       -5.009125e-39 -2.803589e-01
bigcom153       -5.013449e-39 -1.568064e-01
bigcom154       -5.005887e-39 -1.377224e-01
bigcom156       -5.009125e-39 -1.981841e-01
bigcom157       -5.019949e-39 -1.507851e-01
bigcom158       -5.006966e-39 -1.613449e-01
bigcom160       -5.005887e-39 -1.590619e-01
bigcom161       -5.008046e-39 -1.842345e-01
bigcom162       -5.006966e-39 -1.472500e-01
bigcom164       -5.005887e-39 -2.269234e-01
bigcom166       -5.011286e-39 -2.164262e-01
bigcom167       -5.016697e-39 -1.698787e-01
bigcom171       -5.015614e-39 -3.096581e-01
bigcom173       -5.006966e-39 -2.497358e-01
bigcom175       -5.006966e-39 -1.158685e-01
bigcom176       -5.005887e-39 -1.146047e-01
bigcom177       -5.006966e-39 -1.069627e-01
bigcom178       -5.005887e-39 -3.107431e-01
bigcom180       -5.005887e-39 -2.070678e-01
bigcom181        1.074369e-37  1.657643e+00
bigcom184       -5.008046e-39 -1.553677e-01
bigcom186       -5.006966e-39 -2.742206e-01
bigcom187       -5.006966e-39 -2.145986e-01
bigcom189       -5.010206e-39 -1.229549e-01
bigcom194       -5.008046e-39 -1.220182e-01
bigcom195        0.000000e+00  0.000000e+00
bigcom196       -5.008046e-39 -3.613559e-01
bigcom204        0.000000e+00  0.000000e+00
bigcom205       -5.006966e-39 -1.990469e-01
bigcom212       -5.006966e-39 -1.120579e-01
bigcom214       -5.005887e-39 -1.980183e-01
bigcom222       -5.006966e-39 -2.641831e-01
bigcom223       -5.010206e-39 -1.263895e-01
bigcom226       -5.008046e-39 -2.032152e-01
bigcom227       -5.008046e-39 -8.974289e-02
bigcom229       -5.005887e-39 -1.220826e-01
bigcom233       -5.006966e-39 -1.655493e-01
bigcom236       -5.005887e-39 -1.652111e-01
bigcom237       -5.009125e-39 -1.923831e-01
bigcom246       -5.014531e-39 -2.755624e-01
bigcom248       -5.015614e-39 -1.576788e-01
bigcom249       -5.009125e-39 -1.430966e-01
bigcom250       -5.017780e-39 -1.440190e-01
bigcom254       -5.006966e-39 -2.972258e-01
bigcom266       -5.008046e-39 -1.846129e-01
bigcom269        0.000000e+00  0.000000e+00
bigcom272       -5.005887e-39 -2.508807e-01
bigcom274        3.403587e-38  9.296446e-02
bigcom281       -5.010206e-39 -1.183834e-01
bigcom291       -5.010206e-39 -2.515480e-01
bigcom292       -5.006966e-39 -2.227719e-01
bigcom295       -5.010206e-39 -1.728436e-01
bigcom299       -5.005887e-39 -2.186280e-01
bigcom301       -5.013449e-39 -2.835732e-01
bigcom306       -5.005887e-39 -3.710587e-01
bigcom309       -5.005887e-39 -3.057455e-01
bigcom314       -5.009125e-39 -9.421558e-02
bigcom321       -5.005887e-39 -2.685644e-01
bigcom341       -5.006966e-39 -1.814640e-01
bigcom350       -5.008046e-39 -2.432318e-01
bigcom353       -5.006966e-39 -1.362110e-01
bigcom359       -5.006966e-39 -2.346781e-01
bigcom363       -5.005887e-39 -1.349793e-01
bigcom365        2.477339e-37  2.541324e+00
bigcom385       -5.005887e-39 -2.948617e-01
bigcom386       -5.008046e-39 -1.362456e-01
bigcom408       -5.008046e-39 -2.691887e-01
bigcom412       -5.006966e-39 -2.890352e-01
bigcom480        0.000000e+00  0.000000e+00
spin_vertex      2.459486e-39  1.242504e-01
membership_s1    1.650064e-39 -2.082914e-01
membership_s3   -5.005887e-39 -1.087327e+00
membership_s4    4.760537e-41  4.762898e-02
membership_s5    2.448419e-39  1.773958e-01
membership_s6   -5.141032e-39 -2.901527e-01
membership_s7   -5.318755e-39 -2.742783e-01
membership_s8   -5.006966e-39 -1.406328e-01
membership_s9   -5.008046e-39 -3.089879e-01
membership_s11  -5.005887e-39 -1.223301e-01
membership_s12  -5.011286e-39 -1.679390e-01
membership_s14  -5.009125e-39 -2.367649e-01
membership_s15  -5.054901e-39 -1.897660e-01
membership_s16  -5.010206e-39 -1.712039e-01
membership_s17  -5.005887e-39 -1.698574e-01
membership_s18   4.236911e-38  1.147369e+00
membership_s20  -5.005887e-39 -1.362402e-01
membership_s21  -5.042831e-39 -2.148560e-01
membership_s22  -5.018864e-39 -1.741934e-01
membership_s24  -5.022119e-39 -1.404240e-01
membership_s25  -5.023205e-39 -1.545497e-01
membership_s26   0.000000e+00  0.000000e+00
membership_s27  -2.154505e-39 -2.426207e-02
membership_s28  -5.006966e-39 -1.158134e-01
membership_s30   1.180133e-39  1.036701e-01
membership_s31   4.343149e-39  1.462114e-01
membership_s32   2.573181e-39  1.899205e-01
membership_s33  -5.005887e-39 -1.191652e-01
membership_s36  -4.065044e-39 -1.164668e-01
membership_s37  -5.028641e-39 -1.653464e-01
V1              -1.227680e-38 -1.856310e-01
V2              -2.053103e-38  2.413585e-02
pdi             -8.201715e-36  5.272368e+01
adhesion        -2.294583e-42 -2.082792e-05
cohesion         4.691387e-42  5.629738e-05
inner            3.418521e-43  3.828962e-06
outer           -9.120233e-43 -2.417543e-05
ioratio         -2.348529e-38 -2.228195e-01
comsize          5.974067e-42  2.324877e-04
[1] "Dataset: med_targets Model GBM, run: 5 of 10 2015-06-18 12:07:36"
Iter   TrainDeviance   ValidDeviance   StepSize   Improve
     1        0.0571            -nan     0.0100    0.0002
     2        0.0543            -nan     0.0100    0.0000
     3        0.0519            -nan     0.0100   -0.0000
     4        0.0495            -nan     0.0100   -0.0000
     5        0.0478            -nan     0.0100    0.0000
     6        0.0464            -nan     0.0100    0.0000
     7        0.0453            -nan     0.0100   -0.0000
     8        0.0440            -nan     0.0100    0.0000
     9        0.0432            -nan     0.0100   -0.0000
    10        0.0422            -nan     0.0100    0.0000
    20        0.0351            -nan     0.0100   -0.0000
    40        0.0278            -nan     0.0100   -0.0000
    60        0.0235            -nan     0.0100   -0.0000
    80        0.0206            -nan     0.0100   -0.0000
   100        0.0182            -nan     0.0100   -0.0000
   120        0.0162            -nan     0.0100   -0.0000
   140        0.0146            -nan     0.0100   -0.0000
   160        0.0134            -nan     0.0100   -0.0000
   180        0.0123            -nan     0.0100   -0.0000
   194        0.0116            -nan     0.0100   -0.0000

[1] "GBM variable coefficients"
                            var      rel.inf
ratio5                   ratio5 7.9167029696
V2                           V2 7.0085560784
ratio6                   ratio6 3.7747197372
trans                     trans 3.1503506825
bigcom84               bigcom84 2.9115369208
constraint           constraint 2.6285288994
knn                         knn 2.5928256012
ratio4                   ratio4 2.3722451612
pagerank               pagerank 2.3481567818
comsize                 comsize 2.3350933458
bigcom181             bigcom181 2.2094802082
ratio1                   ratio1 2.1142684762
bet                         bet 1.7744854394
bigcom365             bigcom365 1.6714873865
adhesion               adhesion 1.5239398705
ioratio                 ioratio 1.4923094740
orbit24                 orbit24 1.2540073995
inner                     inner 1.2174255200
graph10                 graph10 1.1503747882
orbit16                 orbit16 1.1462610001
graph4                   graph4 1.1231146385
fourth                   fourth 1.0930696552
orbit27                 orbit27 1.0398774047
membership_s18   membership_s18 1.0365592015
graph25                 graph25 1.0282129465
orbit7                   orbit7 1.0192585203
graph7                   graph7 0.9809056987
orbit62                 orbit62 0.9752728545
outer                     outer 0.8962032491
bigcom46               bigcom46 0.8908316871
orbit4                   orbit4 0.8805846988
orbit30                 orbit30 0.8746746646
orbit38                 orbit38 0.8528032428
orbit5                   orbit5 0.8420880446
orbit28                 orbit28 0.8415811074
orbit2                   orbit2 0.8411954581
graph6                   graph6 0.8044813832
orbit60                 orbit60 0.8041070067
graph3                   graph3 0.7932934611
walktrap_vertex walktrap_vertex 0.7722876490
orbit35                 orbit35 0.7446558754
graph2                   graph2 0.7276164612
orbit45                 orbit45 0.7251519197
orbit18                 orbit18 0.7182107872
graph1                   graph1 0.7047556477
orbit52                 orbit52 0.6932485236
cohesion               cohesion 0.6767808920
selfinter             selfinter 0.6735684204
spin_vertex         spin_vertex 0.6688534662
graph18                 graph18 0.6644555679
orbit46                 orbit46 0.6620172054
graph27                 graph27 0.6421817333
ratio2                   ratio2 0.6357139080
graph21                 graph21 0.6318926111
graph5                   graph5 0.6203932850
graph24                 graph24 0.5704816600
graph12                 graph12 0.5625874192
graph22                 graph22 0.5197147741
V1                           V1 0.5184368079
graph20                 graph20 0.5070955735
orbit21                 orbit21 0.4994241601
orbit11                 orbit11 0.4736228712
membership_s30   membership_s30 0.4716401834
ratio3                   ratio3 0.4671940432
membership_s32   membership_s32 0.4592848522
orbit23                 orbit23 0.4471238881
orbit63                 orbit63 0.4399637402
orbit53                 orbit53 0.4168245255
orbit9                   orbit9 0.4143776711
orbit25                 orbit25 0.4127935677
graph0                   graph0 0.3952144558
orbit17                 orbit17 0.3930596603
orbit26                 orbit26 0.3786861379
orbit19                 orbit19 0.3553233681
orbit55                 orbit55 0.3526133806
graph8                   graph8 0.3443911167
close                     close 0.3420591744
graph28                 graph28 0.3343570657
orbit36                 orbit36 0.3303479328
graph23                 graph23 0.3211698821
graph14                 graph14 0.3157947203
orbit10                 orbit10 0.3029867865
third                     third 0.2935187119
orbit69                 orbit69 0.2883767279
orbit47                 orbit47 0.2731629265
upto_sixth           upto_sixth 0.2629456896
orbit43                 orbit43 0.2594294879
orbit58                 orbit58 0.2542548913
orbit56                 orbit56 0.2295940736
orbit65                 orbit65 0.2292759061
orbit13                 orbit13 0.2290777984
bigcom3                 bigcom3 0.2206000022
orbit1                   orbit1 0.2175499760
graph15                 graph15 0.2171886119
orbit50                 orbit50 0.2119520802
graph11                 graph11 0.2116993005
graph16                 graph16 0.1953843592
upto_third           upto_third 0.1950376978
orbit41                 orbit41 0.1928470469
graph26                 graph26 0.1816252580
orbit59                 orbit59 0.1792834519
bigcom4                 bigcom4 0.1659293094
graph17                 graph17 0.1651824490
orbit39                 orbit39 0.1618526418
graph19                 graph19 0.1568518546
orbit48                 orbit48 0.1532698590
bigcom40               bigcom40 0.1514855809
orbit44                 orbit44 0.1365537708
orbit42                 orbit42 0.1267576103
orbit40                 orbit40 0.1237917234
orbit37                 orbit37 0.1167881171
fifth                     fifth 0.1126065144
pdi                         pdi 0.1123773526
orbit20                 orbit20 0.1109066492
orbit51                 orbit51 0.1104407375
graph9                   graph9 0.1087907821
orbit71                 orbit71 0.1006477326
coreness               coreness 0.0970546230
sixth                     sixth 0.0898836242
orbit57                 orbit57 0.0861442794
graph13                 graph13 0.0856397586
bigcom274             bigcom274 0.0807675837
membership_s27   membership_s27 0.0692134729
orbit67                 orbit67 0.0685794475
orbit64                 orbit64 0.0506425418
bigcom28               bigcom28 0.0458013287
orbit29                 orbit29 0.0384601087
hubscore               hubscore 0.0341430255
upto_fourth         upto_fourth 0.0334424360
orbit49                 orbit49 0.0302564554
orbit32                 orbit32 0.0290684610
orbit54                 orbit54 0.0285283475
membership_s5     membership_s5 0.0275515830
upto_second         upto_second 0.0271933057
AP                           AP 0.0265593134
bigcom1                 bigcom1 0.0247044644
graph29                 graph29 0.0206946895
orbit33                 orbit33 0.0191569434
orbit12                 orbit12 0.0066146215
orbit15                 orbit15 0.0021933432
orbit31                 orbit31 0.0006763566
orbit66                 orbit66 0.0006554159
orbit22                 orbit22 0.0001137515
orbit0                   orbit0 0.0000000000
orbit3                   orbit3 0.0000000000
orbit6                   orbit6 0.0000000000
orbit8                   orbit8 0.0000000000
orbit14                 orbit14 0.0000000000
orbit34                 orbit34 0.0000000000
orbit61                 orbit61 0.0000000000
orbit68                 orbit68 0.0000000000
orbit70                 orbit70 0.0000000000
orbit72                 orbit72 0.0000000000
ecc                         ecc 0.0000000000
eccrad                   eccrad 0.0000000000
evcent                   evcent 0.0000000000
first                     first 0.0000000000
upto_fifth           upto_fifth 0.0000000000
second                   second 0.0000000000
bigcom2                 bigcom2 0.0000000000
bigcom6                 bigcom6 0.0000000000
bigcom8                 bigcom8 0.0000000000
bigcom9                 bigcom9 0.0000000000
bigcom11               bigcom11 0.0000000000
bigcom13               bigcom13 0.0000000000
bigcom15               bigcom15 0.0000000000
bigcom16               bigcom16 0.0000000000
bigcom21               bigcom21 0.0000000000
bigcom22               bigcom22 0.0000000000
bigcom24               bigcom24 0.0000000000
bigcom26               bigcom26 0.0000000000
bigcom30               bigcom30 0.0000000000
bigcom31               bigcom31 0.0000000000
bigcom32               bigcom32 0.0000000000
bigcom33               bigcom33 0.0000000000
bigcom34               bigcom34 0.0000000000
bigcom36               bigcom36 0.0000000000
bigcom37               bigcom37 0.0000000000
bigcom38               bigcom38 0.0000000000
bigcom39               bigcom39 0.0000000000
bigcom43               bigcom43 0.0000000000
bigcom44               bigcom44 0.0000000000
bigcom47               bigcom47 0.0000000000
bigcom49               bigcom49 0.0000000000
bigcom50               bigcom50 0.0000000000
bigcom51               bigcom51 0.0000000000
bigcom52               bigcom52 0.0000000000
bigcom54               bigcom54 0.0000000000
bigcom56               bigcom56 0.0000000000
bigcom62               bigcom62 0.0000000000
bigcom66               bigcom66 0.0000000000
bigcom68               bigcom68 0.0000000000
bigcom69               bigcom69 0.0000000000
bigcom71               bigcom71 0.0000000000
bigcom72               bigcom72 0.0000000000
bigcom73               bigcom73 0.0000000000
bigcom74               bigcom74 0.0000000000
bigcom75               bigcom75 0.0000000000
bigcom76               bigcom76 0.0000000000
bigcom77               bigcom77 0.0000000000
bigcom79               bigcom79 0.0000000000
bigcom80               bigcom80 0.0000000000
bigcom82               bigcom82 0.0000000000
bigcom83               bigcom83 0.0000000000
bigcom85               bigcom85 0.0000000000
bigcom87               bigcom87 0.0000000000
bigcom89               bigcom89 0.0000000000
bigcom91               bigcom91 0.0000000000
bigcom92               bigcom92 0.0000000000
bigcom93               bigcom93 0.0000000000
bigcom96               bigcom96 0.0000000000
bigcom97               bigcom97 0.0000000000
bigcom98               bigcom98 0.0000000000
bigcom99               bigcom99 0.0000000000
bigcom101             bigcom101 0.0000000000
bigcom104             bigcom104 0.0000000000
bigcom106             bigcom106 0.0000000000
bigcom109             bigcom109 0.0000000000
bigcom113             bigcom113 0.0000000000
bigcom116             bigcom116 0.0000000000
bigcom120             bigcom120 0.0000000000
bigcom123             bigcom123 0.0000000000
bigcom126             bigcom126 0.0000000000
bigcom127             bigcom127 0.0000000000
bigcom137             bigcom137 0.0000000000
bigcom139             bigcom139 0.0000000000
bigcom140             bigcom140 0.0000000000
bigcom143             bigcom143 0.0000000000
bigcom145             bigcom145 0.0000000000
bigcom146             bigcom146 0.0000000000
bigcom147             bigcom147 0.0000000000
bigcom149             bigcom149 0.0000000000
bigcom153             bigcom153 0.0000000000
bigcom154             bigcom154 0.0000000000
bigcom156             bigcom156 0.0000000000
bigcom157             bigcom157 0.0000000000
bigcom158             bigcom158 0.0000000000
bigcom160             bigcom160 0.0000000000
bigcom161             bigcom161 0.0000000000
bigcom162             bigcom162 0.0000000000
bigcom164             bigcom164 0.0000000000
bigcom166             bigcom166 0.0000000000
bigcom167             bigcom167 0.0000000000
bigcom171             bigcom171 0.0000000000
bigcom173             bigcom173 0.0000000000
bigcom175             bigcom175 0.0000000000
bigcom176             bigcom176 0.0000000000
bigcom177             bigcom177 0.0000000000
bigcom178             bigcom178 0.0000000000
bigcom180             bigcom180 0.0000000000
bigcom184             bigcom184 0.0000000000
bigcom186             bigcom186 0.0000000000
bigcom187             bigcom187 0.0000000000
bigcom189             bigcom189 0.0000000000
bigcom194             bigcom194 0.0000000000
bigcom195             bigcom195 0.0000000000
bigcom196             bigcom196 0.0000000000
bigcom204             bigcom204 0.0000000000
bigcom205             bigcom205 0.0000000000
bigcom212             bigcom212 0.0000000000
bigcom214             bigcom214 0.0000000000
bigcom222             bigcom222 0.0000000000
bigcom223             bigcom223 0.0000000000
bigcom226             bigcom226 0.0000000000
bigcom227             bigcom227 0.0000000000
bigcom229             bigcom229 0.0000000000
bigcom233             bigcom233 0.0000000000
bigcom236             bigcom236 0.0000000000
bigcom237             bigcom237 0.0000000000
bigcom246             bigcom246 0.0000000000
bigcom248             bigcom248 0.0000000000
bigcom249             bigcom249 0.0000000000
bigcom250             bigcom250 0.0000000000
bigcom254             bigcom254 0.0000000000
bigcom266             bigcom266 0.0000000000
bigcom269             bigcom269 0.0000000000
bigcom272             bigcom272 0.0000000000
bigcom281             bigcom281 0.0000000000
bigcom291             bigcom291 0.0000000000
bigcom292             bigcom292 0.0000000000
bigcom295             bigcom295 0.0000000000
bigcom299             bigcom299 0.0000000000
bigcom301             bigcom301 0.0000000000
bigcom306             bigcom306 0.0000000000
bigcom309             bigcom309 0.0000000000
bigcom314             bigcom314 0.0000000000
bigcom321             bigcom321 0.0000000000
bigcom341             bigcom341 0.0000000000
bigcom350             bigcom350 0.0000000000
bigcom353             bigcom353 0.0000000000
bigcom359             bigcom359 0.0000000000
bigcom363             bigcom363 0.0000000000
bigcom385             bigcom385 0.0000000000
bigcom386             bigcom386 0.0000000000
bigcom408             bigcom408 0.0000000000
bigcom412             bigcom412 0.0000000000
bigcom480             bigcom480 0.0000000000
membership_s1     membership_s1 0.0000000000
membership_s3     membership_s3 0.0000000000
membership_s4     membership_s4 0.0000000000
membership_s6     membership_s6 0.0000000000
membership_s7     membership_s7 0.0000000000
membership_s8     membership_s8 0.0000000000
membership_s9     membership_s9 0.0000000000
membership_s11   membership_s11 0.0000000000
membership_s12   membership_s12 0.0000000000
membership_s14   membership_s14 0.0000000000
membership_s15   membership_s15 0.0000000000
membership_s16   membership_s16 0.0000000000
membership_s17   membership_s17 0.0000000000
membership_s20   membership_s20 0.0000000000
membership_s21   membership_s21 0.0000000000
membership_s22   membership_s22 0.0000000000
membership_s24   membership_s24 0.0000000000
membership_s25   membership_s25 0.0000000000
membership_s26   membership_s26 0.0000000000
membership_s28   membership_s28 0.0000000000
membership_s31   membership_s31 0.0000000000
membership_s33   membership_s33 0.0000000000
membership_s36   membership_s36 0.0000000000
membership_s37   membership_s37 0.0000000000
[1] "Dataset: med_targets Model RF, run: 5 of 10 2015-06-18 12:08:48"
     |      Out-of-bag   |
Tree |      MSE  %Var(y) |
   1 | 0.006015   126.53 |
   2 | 0.009164   192.77 |
   3 | 0.008349   175.64 |
   4 | 0.009131   192.09 |
   5 | 0.008418   177.08 |
   6 | 0.008215   172.82 |
   7 | 0.008007   168.45 |
   8 | 0.007805   164.20 |
   9 | 0.008031   168.95 |
  10 | 0.007211   151.69 |
  11 | 0.006951   146.23 |
  12 | 0.006672   140.35 |
  13 | 0.006484   136.41 |
  14 | 0.006374   134.08 |
  15 | 0.006191   130.23 |
  16 | 0.006078   127.85 |
  17 | 0.006025   126.75 |
  18 | 0.006073   127.75 |
  19 | 0.006016   126.56 |
  20 |  0.00595   125.18 |
  21 | 0.005804   122.10 |
  22 | 0.005844   122.94 |
  23 | 0.005816   122.36 |
  24 | 0.005841   122.88 |
  25 | 0.005821   122.46 |
  26 | 0.005792   121.85 |
  27 | 0.005742   120.78 |
  28 | 0.005731   120.55 |
  29 | 0.005653   118.92 |
  30 |  0.00562   118.22 |
  31 | 0.005564   117.04 |
  32 |  0.00558   117.39 |
  33 |  0.00558   117.38 |
  34 | 0.005567   117.11 |
  35 | 0.005563   117.03 |
  36 | 0.005545   116.65 |
  37 |  0.00551   115.91 |
  38 | 0.005486   115.40 |
  39 | 0.005481   115.30 |
  40 |  0.00548   115.28 |
  41 |  0.00548   115.28 |
  42 | 0.005472   115.12 |
  43 | 0.005492   115.53 |
  44 | 0.005507   115.84 |
  45 | 0.005481   115.30 |
  46 | 0.005478   115.24 |
  47 | 0.005479   115.26 |
  48 | 0.005471   115.09 |
  49 | 0.005462   114.89 |
  50 | 0.005467   115.01 |
  51 |  0.00546   114.86 |
  52 | 0.005453   114.72 |
  53 | 0.005448   114.60 |
  54 | 0.005434   114.31 |
  55 | 0.005432   114.28 |
  56 | 0.005445   114.54 |
  57 | 0.005442   114.48 |
  58 | 0.005438   114.41 |
  59 | 0.005448   114.60 |
  60 | 0.005443   114.51 |
  61 | 0.005433   114.30 |
  62 | 0.005436   114.36 |
  63 | 0.005427   114.18 |
  64 | 0.005419   114.01 |
  65 | 0.005425   114.12 |
  66 | 0.005422   114.06 |
  67 | 0.005414   113.90 |
  68 |  0.00542   114.01 |
  69 | 0.005416   113.94 |
  70 | 0.005419   114.01 |
  71 | 0.005421   114.04 |
  72 | 0.005414   113.89 |
  73 |  0.00541   113.81 |
  74 | 0.005419   114.00 |
  75 | 0.005429   114.21 |
  76 | 0.005434   114.32 |
  77 |  0.00543   114.24 |
  78 | 0.005421   114.05 |
  79 |  0.00543   114.24 |
  80 | 0.005415   113.92 |
  81 | 0.005403   113.66 |
  82 | 0.005397   113.54 |
  83 |  0.00538   113.18 |
  84 | 0.005372   113.01 |
  85 |  0.00537   112.97 |
  86 | 0.005373   113.04 |
  87 | 0.005375   113.07 |
  88 | 0.005366   112.89 |
  89 | 0.005364   112.84 |
  90 | 0.005364   112.84 |
  91 | 0.005369   112.95 |
  92 | 0.005366   112.89 |
  93 | 0.005363   112.81 |
  94 | 0.005351   112.58 |
  95 | 0.005348   112.50 |
  96 | 0.005343   112.40 |
  97 | 0.005336   112.24 |
  98 | 0.005336   112.25 |
  99 | 0.005333   112.19 |
 100 | 0.005326   112.05 |
[1] "Random Forest variable coefficients"
                      %IncMSE IncNodePurity
graph5           4.806961e-04  9.318511e-02
graph6           9.263862e-04  1.419346e-01
graph7           1.511341e-03  1.003175e-01
graph8           5.625555e-04  8.711961e-02
graph9           5.228671e-05  6.918269e-02
graph10          3.349451e-03  1.956743e-01
graph11          1.766666e-03  1.614659e-01
graph12          1.381580e-03  1.665996e-01
graph13          3.494467e-05  2.675824e-02
graph14          9.882462e-04  8.115498e-02
graph15          1.316935e-03  7.331062e-02
graph16          4.139600e-04  7.317557e-02
graph17          2.747954e-04  4.591763e-02
graph18          4.795140e-04  1.175825e-01
graph19          7.411895e-04  5.380704e-02
graph20          9.900188e-05  3.743506e-02
graph21          1.186797e-03  1.792844e-01
graph22          1.643810e-03  5.384723e-02
graph23          1.011001e-03  1.083470e-01
graph24          1.445425e-03  1.079691e-01
graph25          5.966587e-06  3.270996e-02
graph26          1.587926e-03  9.917005e-02
graph27          4.114536e-05  1.345095e-02
graph28          1.806203e-04  2.506889e-02
graph29          6.035003e-06  8.571429e-03
orbit0           2.127469e-03  1.582181e-01
orbit1           1.037712e-03  1.063972e-01
orbit2           4.121653e-03  1.321245e-01
orbit3           5.292625e-04  1.084579e-01
orbit4           7.665853e-04  5.381399e-02
orbit5           1.814382e-03  1.639790e-01
orbit6           1.352940e-03  8.841885e-02
orbit7           3.052259e-03  1.430297e-01
orbit8           2.489529e-04  6.276596e-02
orbit9           8.856329e-04  6.482407e-02
orbit10          7.507934e-04  7.842182e-02
orbit11          8.561144e-04  5.754609e-02
orbit12          1.015894e-03  7.785074e-02
orbit13          1.122523e-04  6.064874e-02
orbit14         -5.793743e-06  8.750000e-03
orbit15          1.920584e-03  1.618997e-01
orbit16          7.956040e-04  2.204116e-01
orbit17          6.350684e-04  1.160532e-01
orbit18          1.208968e-04  3.973135e-02
orbit19          1.964947e-04  6.336787e-02
orbit20          6.136385e-04  7.940015e-02
orbit21          5.732744e-04  1.731224e-01
orbit22          9.561891e-04  7.374223e-02
orbit23          3.627729e-03  2.155869e-01
orbit24          6.863321e-04  1.015202e-01
orbit25          1.144847e-03  1.409131e-01
orbit26          8.105774e-04  3.946656e-01
orbit27          1.803775e-04  1.975633e-01
orbit28          1.012892e-03  1.116817e-01
orbit29          1.384018e-05  2.173321e-02
orbit30          4.388993e-04  1.663114e-01
orbit31          3.295738e-04  1.446586e-01
orbit32          9.979071e-04  1.386622e-01
orbit33          6.288193e-04  7.533257e-02
orbit34          1.881133e-03  7.153625e-02
orbit35          7.316844e-04  9.163177e-02
orbit36          1.509552e-04  3.896261e-02
orbit37          2.739766e-04  1.095153e-01
orbit38          1.211103e-03  1.030733e-01
orbit39          1.670221e-03  2.774521e-02
orbit40          2.707263e-05  6.897906e-02
orbit41          1.821533e-05  4.997051e-02
orbit42          0.000000e+00  2.357143e-02
orbit43          2.979293e-04  1.809708e-01
orbit44          1.881689e-04  4.701734e-02
orbit45          2.525120e-03  1.465005e-01
orbit46          3.900405e-04  1.121864e-01
orbit47          1.636761e-04  1.480913e-01
orbit48          1.585276e-04  1.022736e-01
orbit49          8.775584e-04  9.110361e-02
orbit50          7.117859e-05  7.394234e-02
orbit51          7.366811e-04  5.114963e-02
orbit52          2.886194e-03  1.011549e-01
orbit53          8.239940e-04  5.391986e-02
orbit54          6.949416e-04  7.631747e-02
orbit55          2.939348e-05  3.462704e-02
orbit56          1.185184e-03  2.141560e-01
orbit57          0.000000e+00  1.728716e-02
orbit58          4.713715e-04  2.456777e-02
orbit59          3.555146e-03  1.121808e-01
orbit60          1.143265e-03  1.051098e-01
orbit61          2.369141e-05  7.692692e-02
orbit62          5.098546e-04  2.052256e-01
orbit63          1.552543e-04  6.297832e-02
orbit64          1.785900e-03  1.730915e-01
orbit65          3.798220e-04  5.885837e-02
orbit66          2.118274e-04  2.674966e-02
orbit67          5.214368e-05  9.666667e-03
orbit68          1.728736e-04  9.070175e-03
orbit69          6.198062e-04  7.278566e-02
orbit70          4.464401e-04  9.318140e-02
orbit71          1.218097e-04  3.835052e-02
orbit72          0.000000e+00  2.000000e-02
AP               1.273650e-05  2.703512e-02
bet              3.846669e-05  5.450766e-02
ecc              1.191895e-05  1.500000e-02
eccrad           2.365870e-05  2.571429e-02
close            1.158225e-03  6.565861e-02
constraint       3.661049e-03  3.034482e-01
coreness         6.664724e-04  3.514725e-02
knn              3.496925e-03  3.168594e-01
hubscore         2.780487e-04  4.464104e-02
pagerank         2.317024e-04  2.653654e-01
trans            1.939965e-03  2.221165e-01
evcent           1.233144e-04  6.865501e-02
first            1.458627e-03  6.239341e-02
upto_second      5.463657e-04  9.413096e-02
upto_third       1.231149e-04  8.439306e-02
upto_fourth      7.909028e-04  1.324813e-01
upto_fifth       5.681981e-05  5.110578e-02
upto_sixth       4.743950e-04  7.071077e-02
second           4.316174e-04  8.292824e-02
third            1.519272e-03  1.760401e-01
fourth           9.125057e-04  1.383500e-01
fifth            6.367729e-05  1.456988e-01
sixth            1.353447e-03  1.173483e-01
ratio1           1.691148e-03  3.550515e-01
ratio2           3.723608e-04  1.814430e-01
ratio3           2.568227e-03  2.784575e-01
ratio4           6.253767e-03  3.506143e-01
ratio5           4.719782e-04  6.791973e-01
ratio6           8.302284e-04  2.988289e-01
selfinter        1.970197e-05  2.760885e-02
walktrap_vertex  7.909324e-05  8.476844e-02
bigcom1          8.777515e-05  5.559805e-02
bigcom2          0.000000e+00  0.000000e+00
bigcom3          9.070493e-05  4.433501e-02
bigcom4          0.000000e+00  1.626303e-21
bigcom6          0.000000e+00  0.000000e+00
bigcom8          0.000000e+00  0.000000e+00
bigcom9          0.000000e+00  0.000000e+00
bigcom11         0.000000e+00  0.000000e+00
bigcom13         0.000000e+00  0.000000e+00
bigcom15         0.000000e+00  0.000000e+00
bigcom16         0.000000e+00  0.000000e+00
bigcom21         0.000000e+00  0.000000e+00
bigcom22         0.000000e+00  3.469447e-20
bigcom24         0.000000e+00  0.000000e+00
bigcom26         0.000000e+00  0.000000e+00
bigcom28         2.785091e-05  2.273496e-02
bigcom30         0.000000e+00  5.421011e-22
bigcom31         0.000000e+00  0.000000e+00
bigcom32         0.000000e+00  0.000000e+00
bigcom33         0.000000e+00  0.000000e+00
bigcom34         0.000000e+00  0.000000e+00
bigcom36         0.000000e+00  0.000000e+00
bigcom37         0.000000e+00  0.000000e+00
bigcom38         0.000000e+00  0.000000e+00
bigcom39         0.000000e+00  0.000000e+00
bigcom40         3.084606e-05  1.812386e-04
bigcom43         0.000000e+00  0.000000e+00
bigcom44         0.000000e+00  0.000000e+00
bigcom46        -1.180994e-05  2.991531e-02
bigcom47         0.000000e+00  0.000000e+00
bigcom49         0.000000e+00  0.000000e+00
bigcom50         0.000000e+00  0.000000e+00
bigcom51         0.000000e+00  0.000000e+00
bigcom52         0.000000e+00  0.000000e+00
bigcom54         0.000000e+00  0.000000e+00
bigcom56         0.000000e+00  0.000000e+00
bigcom62         0.000000e+00  0.000000e+00
bigcom66         0.000000e+00  0.000000e+00
bigcom68         0.000000e+00  0.000000e+00
bigcom69         0.000000e+00  0.000000e+00
bigcom71         0.000000e+00  0.000000e+00
bigcom72         0.000000e+00  0.000000e+00
bigcom73         0.000000e+00  0.000000e+00
bigcom74         0.000000e+00  0.000000e+00
bigcom75         0.000000e+00  0.000000e+00
bigcom76         0.000000e+00  0.000000e+00
bigcom77         0.000000e+00  0.000000e+00
bigcom79         0.000000e+00  0.000000e+00
bigcom80         0.000000e+00  0.000000e+00
bigcom82         0.000000e+00  0.000000e+00
bigcom83         0.000000e+00  0.000000e+00
bigcom84         7.958322e-05  2.450263e-01
bigcom85         0.000000e+00  0.000000e+00
bigcom87         0.000000e+00  0.000000e+00
bigcom89         0.000000e+00  0.000000e+00
bigcom91         0.000000e+00  0.000000e+00
bigcom92         0.000000e+00  0.000000e+00
bigcom93         0.000000e+00  0.000000e+00
bigcom96         0.000000e+00  0.000000e+00
bigcom97         0.000000e+00  0.000000e+00
bigcom98         0.000000e+00  0.000000e+00
bigcom99         0.000000e+00  0.000000e+00
bigcom101        0.000000e+00  0.000000e+00
bigcom104        0.000000e+00  0.000000e+00
bigcom106        0.000000e+00  0.000000e+00
bigcom109        0.000000e+00  0.000000e+00
bigcom113        0.000000e+00  0.000000e+00
bigcom116        0.000000e+00  0.000000e+00
bigcom120        0.000000e+00  0.000000e+00
bigcom123        0.000000e+00  0.000000e+00
bigcom126        0.000000e+00  0.000000e+00
bigcom127        0.000000e+00  0.000000e+00
bigcom137        0.000000e+00  0.000000e+00
bigcom139        0.000000e+00  0.000000e+00
bigcom140        0.000000e+00  0.000000e+00
bigcom143        0.000000e+00  0.000000e+00
bigcom145        0.000000e+00  0.000000e+00
bigcom146        0.000000e+00  0.000000e+00
bigcom147        0.000000e+00  0.000000e+00
bigcom149        0.000000e+00  0.000000e+00
bigcom153        0.000000e+00  0.000000e+00
bigcom154        0.000000e+00  0.000000e+00
bigcom156        0.000000e+00  0.000000e+00
bigcom157        0.000000e+00  0.000000e+00
bigcom158        0.000000e+00  0.000000e+00
bigcom160        0.000000e+00  0.000000e+00
bigcom161        0.000000e+00  0.000000e+00
bigcom162        0.000000e+00  0.000000e+00
bigcom164        0.000000e+00  0.000000e+00
bigcom166        0.000000e+00  1.734723e-20
bigcom167        0.000000e+00  0.000000e+00
bigcom171        0.000000e+00  0.000000e+00
bigcom173        0.000000e+00  0.000000e+00
bigcom175        0.000000e+00  0.000000e+00
bigcom176        0.000000e+00  0.000000e+00
bigcom177        0.000000e+00  0.000000e+00
bigcom178        0.000000e+00  0.000000e+00
bigcom180        0.000000e+00  0.000000e+00
bigcom181       -4.850344e-05  2.169654e-01
bigcom184        0.000000e+00  0.000000e+00
bigcom186        0.000000e+00  0.000000e+00
bigcom187        0.000000e+00  0.000000e+00
bigcom189        0.000000e+00  0.000000e+00
bigcom194        0.000000e+00  0.000000e+00
bigcom195        0.000000e+00  0.000000e+00
bigcom196        0.000000e+00  0.000000e+00
bigcom204        0.000000e+00  0.000000e+00
bigcom205        0.000000e+00  0.000000e+00
bigcom212        0.000000e+00  0.000000e+00
bigcom214        0.000000e+00  0.000000e+00
bigcom222        0.000000e+00  0.000000e+00
bigcom223        0.000000e+00  0.000000e+00
bigcom226        0.000000e+00  0.000000e+00
bigcom227        0.000000e+00  0.000000e+00
bigcom229        0.000000e+00  0.000000e+00
bigcom233        0.000000e+00  0.000000e+00
bigcom236        0.000000e+00  1.387779e-19
bigcom237        0.000000e+00  0.000000e+00
bigcom246        0.000000e+00  0.000000e+00
bigcom248        0.000000e+00  0.000000e+00
bigcom249        0.000000e+00  0.000000e+00
bigcom250        0.000000e+00  0.000000e+00
bigcom254        0.000000e+00  0.000000e+00
bigcom266        0.000000e+00  0.000000e+00
bigcom269        0.000000e+00  0.000000e+00
bigcom272        0.000000e+00  0.000000e+00
bigcom274       -2.195326e-06  3.792483e-02
bigcom281        0.000000e+00  0.000000e+00
bigcom291        0.000000e+00  0.000000e+00
bigcom292        0.000000e+00  0.000000e+00
bigcom295        0.000000e+00  1.387779e-19
bigcom299        0.000000e+00  0.000000e+00
bigcom301        0.000000e+00  0.000000e+00
bigcom306        0.000000e+00  0.000000e+00
bigcom309        0.000000e+00  2.710505e-22
bigcom314        0.000000e+00  0.000000e+00
bigcom321        0.000000e+00  0.000000e+00
bigcom341        0.000000e+00  0.000000e+00
bigcom350        0.000000e+00  0.000000e+00
bigcom353        0.000000e+00  0.000000e+00
bigcom359        0.000000e+00  0.000000e+00
bigcom363        0.000000e+00  0.000000e+00
bigcom365       -6.801642e-07  2.848364e-01
bigcom385        0.000000e+00  0.000000e+00
bigcom386        0.000000e+00  0.000000e+00
bigcom408        0.000000e+00  0.000000e+00
bigcom412        0.000000e+00  0.000000e+00
bigcom480        0.000000e+00  0.000000e+00
spin_vertex      1.152031e-04  2.001098e-01
membership_s1    0.000000e+00  2.710505e-22
membership_s3    0.000000e+00  0.000000e+00
membership_s4    2.345672e-05  2.359179e-02
membership_s5    3.643679e-05  9.440965e-02
membership_s6    0.000000e+00  0.000000e+00
membership_s7    0.000000e+00  0.000000e+00
membership_s8    0.000000e+00  0.000000e+00
membership_s9    0.000000e+00  0.000000e+00
membership_s11   0.000000e+00  0.000000e+00
membership_s12   0.000000e+00  0.000000e+00
membership_s14   0.000000e+00  0.000000e+00
membership_s15   0.000000e+00  0.000000e+00
membership_s16   0.000000e+00  0.000000e+00
membership_s17   0.000000e+00  8.673617e-21
membership_s18   1.004218e-04  1.101387e-01
membership_s20   0.000000e+00  0.000000e+00
membership_s21   0.000000e+00  0.000000e+00
membership_s22   0.000000e+00  0.000000e+00
membership_s24   0.000000e+00  0.000000e+00
membership_s25   0.000000e+00  0.000000e+00
membership_s26   0.000000e+00  0.000000e+00
membership_s27  -5.824112e-06  2.925080e-02
membership_s28   0.000000e+00  0.000000e+00
membership_s30   3.517958e-04  1.242551e-01
membership_s31   0.000000e+00  0.000000e+00
membership_s32   8.860450e-05  9.687360e-02
membership_s33   0.000000e+00  0.000000e+00
membership_s36   1.786096e-05  4.178030e-02
membership_s37   0.000000e+00  0.000000e+00
V1               1.847275e-04  2.282721e-01
V2               7.164900e-04  8.057746e-01
pdi             -7.616274e-08  1.090617e-01
adhesion         2.713403e-03  4.184429e-01
cohesion         1.660460e-03  4.238120e-01
inner            1.390068e-03  4.899022e-01
outer            8.217046e-04  1.661670e-01
ioratio          7.135643e-04  3.120984e-01
comsize          1.353573e-05  4.460168e-01
[1] "Dataset: med_targets Model GLM, run: 5 of 10 2015-06-18 12:09:31"
[1] "glmnet variable coefficients"
                         [,1]          [,2]
(Intercept)     -5.339285e+00 -1.508214e+02
graph0           7.277246e-41 -2.293019e-04
graph1           2.135828e-42  1.339730e-05
graph2           7.659833e-42 -1.747497e-03
graph3           3.405989e-44  1.089468e-08
graph4           3.040502e-45  8.348833e-09
graph5           5.435051e-43 -4.469209e-06
graph6           4.440828e-43  3.077960e-06
graph7           2.483147e-42 -2.137496e-05
graph8          -2.755362e-41 -1.329594e-03
graph9           5.438003e-46  5.637043e-09
graph10          8.130575e-47 -6.860409e-10
graph11          4.377835e-48  2.416864e-11
graph12          3.797718e-45  1.443055e-08
graph13          7.355192e-45 -5.942281e-09
graph14          6.015905e-46  3.143658e-10
graph15          1.742017e-43  3.464318e-07
graph16          6.157333e-45 -4.830840e-08
graph17          2.008898e-44  5.841393e-08
graph18          3.195694e-43  3.114721e-06
graph19          5.038011e-44  5.503780e-07
graph20         -4.259438e-44 -4.058193e-06
graph21          1.767379e-43  2.926262e-07
graph22          1.424679e-43 -4.938452e-06
graph23          3.055099e-43  5.134734e-06
graph24          3.729803e-43  6.637281e-06
graph25          4.274206e-43 -5.323562e-06
graph26          3.272357e-43 -9.825329e-06
graph27         -4.922010e-43 -8.673604e-05
graph28         -3.647757e-42 -2.337411e-04
graph29         -2.293400e-41 -4.210424e-04
orbit0           7.277246e-41 -2.219768e-04
orbit1           2.237236e-42  1.242311e-05
orbit2           9.461737e-42  2.608362e-04
orbit3           7.659833e-42 -1.745771e-03
orbit4           4.423356e-44 -1.186378e-08
orbit5           1.034519e-43  1.319114e-07
orbit6           3.039317e-45  8.495552e-09
orbit7           1.762779e-42  6.715801e-05
orbit8           5.435051e-43 -4.501776e-06
orbit9           1.178691e-42  1.230103e-05
orbit10          6.212788e-43  3.190985e-06
orbit11          2.707761e-42 -5.404400e-05
orbit12          3.162280e-42 -1.393870e-05
orbit13          4.333638e-42 -2.731801e-04
orbit14         -2.755362e-41 -1.329799e-03
orbit15          8.992184e-46  1.489627e-08
orbit16          1.921567e-45  1.471927e-08
orbit17          2.038164e-45  4.715283e-09
orbit18         -1.438459e-46 -1.083767e-08
orbit19          1.239491e-46 -2.575229e-10
orbit20          2.368884e-46 -1.789627e-09
orbit21          1.171010e-44  2.233869e-07
orbit22          4.377816e-48  2.425328e-11
orbit23          3.820277e-43  1.490791e-05
orbit24          4.505714e-45  1.874619e-08
orbit25          9.760912e-45  2.636994e-08
orbit26          4.591490e-44  4.850243e-07
orbit27          2.093222e-44  2.544239e-07
orbit28          6.437013e-44  4.881179e-07
orbit29          1.203573e-44 -3.950574e-08
orbit30          1.281715e-44 -4.331909e-06
orbit31          9.980093e-46 -2.789071e-12
orbit32          1.071116e-45  1.081412e-09
orbit33          6.584091e-43  8.763525e-06
orbit34          1.742017e-43  3.407470e-07
orbit35          3.223593e-44  4.288884e-08
orbit36          2.715730e-45 -1.061531e-06
orbit37          7.952445e-45 -8.472078e-08
orbit38          1.045628e-43  5.635203e-06
orbit39          7.562832e-44  1.217727e-06
orbit40          2.451804e-44 -8.397260e-08
orbit41          2.037134e-43  1.407952e-06
orbit42          1.476252e-42  2.184070e-05
orbit43          3.228653e-43  3.196011e-06
orbit44         -7.420111e-42 -1.170605e-03
orbit45          1.621859e-43  1.004187e-06
orbit46          6.091532e-44  1.143883e-07
orbit47          2.353659e-43 -1.264117e-05
orbit48          2.120077e-43  5.474616e-06
orbit49         -4.316525e-44 -4.229910e-06
orbit50         -9.522527e-43 -5.972591e-05
orbit51          2.830646e-43  2.203717e-07
orbit52          6.786547e-43  6.032593e-06
orbit53          2.770751e-43 -2.159349e-05
orbit54          1.437076e-43 -4.804871e-06
orbit55          1.132306e-42 -5.629428e-04
orbit56          1.183161e-42  2.627748e-05
orbit57          2.234523e-43  2.110673e-06
orbit58         -7.926833e-43 -2.906351e-06
orbit59          5.505877e-43  1.210396e-05
orbit60          8.767963e-43 -5.090658e-06
orbit61          2.002214e-42 -1.090438e-04
orbit62          1.164966e-42 -8.601631e-05
orbit63         -1.637937e-42 -1.477970e-04
orbit64          2.076486e-42  1.270671e-04
orbit65          2.351672e-42  7.745550e-05
orbit66         -3.810470e-43 -7.828035e-05
orbit67         -2.257863e-42 -1.487647e-04
orbit68         -7.395192e-43 -1.175163e-04
orbit69          2.954348e-41  3.238260e-03
orbit70         -5.538461e-42 -4.212503e-04
orbit71         -5.435690e-42 -4.598828e-05
orbit72         -2.293400e-41 -4.210018e-04
AP              -3.161752e-39 -1.838284e-01
bet              5.687474e-44 -1.403817e-07
ecc             -3.933166e-39 -1.034627e-01
eccrad          -2.359900e-38 -6.188521e-01
close            6.450178e-38 -7.926944e-01
constraint      -2.421079e-39 -1.869854e-01
coreness        -4.596182e-42 -3.293073e-03
knn              2.295117e-41  3.741638e-04
hubscore         1.689753e-37  6.938315e-01
pagerank        -7.721527e-38 -3.062846e+00
trans            4.539417e-39  2.798721e-02
evcent           1.711814e-37  8.554480e-01
first            7.277246e-41 -2.569292e-04
upto_second      2.810690e-42  1.037882e-05
upto_third       3.591369e-43 -1.310924e-05
upto_fourth     -2.785372e-42 -1.209851e-04
upto_fifth      -2.303980e-41 -1.903554e-04
upto_sixth       4.258288e-41  1.104022e-02
second           2.821730e-42  1.048028e-05
third           -2.996560e-43 -2.927675e-05
fourth          -7.402383e-43  1.036809e-05
fifth            3.075700e-42  1.380764e-04
sixth            2.807260e-41  3.468803e-04
ratio1           2.388620e-41  3.375541e-04
ratio2          -7.539194e-41 -3.324843e-04
ratio3           1.717457e-39  1.323909e-02
ratio4           2.431078e-38  9.405229e-02
ratio5           3.670778e-38  5.099924e+00
ratio6           2.437715e-40  6.598762e-04
selfinter       -3.527225e-39 -1.834332e-01
walktrap_vertex  6.192027e-40  3.016091e-02
bigcom1         -3.739464e-39 -4.061848e-02
bigcom2         -4.828818e-39 -2.364348e-01
bigcom3          6.927275e-40  1.673490e-01
bigcom4          2.802880e-40 -8.570182e-03
bigcom6         -4.827769e-39 -8.474892e-02
bigcom8         -4.976981e-39 -2.915053e-01
bigcom9         -4.845666e-39 -1.920272e-01
bigcom11        -4.834071e-39 -1.223975e-01
bigcom13        -4.839334e-39 -1.347490e-01
bigcom15        -4.837227e-39 -1.246543e-01
bigcom16        -4.830918e-39 -9.335774e-02
bigcom21        -4.859441e-39 -2.765053e-01
bigcom22        -4.929508e-39 -2.437434e-01
bigcom24        -4.828818e-39 -1.510943e-01
bigcom26        -4.891530e-39 -2.784880e-01
bigcom28         5.024464e-39  1.495879e-01
bigcom30        -4.896920e-39 -3.127463e-01
bigcom31        -4.827769e-39 -1.756429e-01
bigcom32        -4.830918e-39 -1.091533e-01
bigcom33        -4.826721e-39 -2.366460e-01
bigcom34        -4.825673e-39 -2.207879e-01
bigcom36        -4.829868e-39 -1.653826e-01
bigcom37        -4.826721e-39 -1.290550e-01
bigcom38        -4.827769e-39 -1.302737e-01
bigcom39        -4.844609e-39 -8.958629e-02
bigcom40         1.524623e-39  1.138934e-01
bigcom43        -4.827769e-39 -1.733393e-01
bigcom44        -4.926230e-39 -8.147986e-02
bigcom46         1.076191e-37  1.697022e+00
bigcom47        -4.834071e-39 -1.537827e-01
bigcom49        -4.831968e-39 -1.893026e-01
bigcom50        -4.826721e-39 -2.077301e-01
bigcom51        -4.826721e-39 -3.267866e-01
bigcom52        -4.828818e-39 -2.378994e-01
bigcom54        -4.825673e-39 -7.268121e-02
bigcom56        -4.837227e-39 -1.678441e-01
bigcom62        -4.827769e-39 -8.162220e-02
bigcom66        -4.825673e-39 -8.647061e-02
bigcom68        -4.827769e-39 -1.347998e-01
bigcom69        -4.833019e-39 -2.750004e-01
bigcom71        -4.825673e-39 -1.902052e-01
bigcom72        -4.825673e-39 -6.984321e-02
bigcom73        -4.842498e-39 -1.308373e-01
bigcom74        -4.831968e-39 -3.065090e-01
bigcom75        -4.826721e-39 -1.438924e-01
bigcom76        -4.829868e-39 -1.398888e-01
bigcom77        -4.829868e-39 -2.466310e-01
bigcom79        -4.826721e-39 -2.873034e-01
bigcom80        -4.831968e-39 -1.875863e-01
bigcom82        -4.826721e-39 -2.803357e-01
bigcom83        -4.826721e-39 -2.073079e-01
bigcom84         1.637388e-37  2.018469e+00
bigcom85        -4.826721e-39 -1.548053e-01
bigcom87        -4.829868e-39 -1.489693e-01
bigcom89        -4.825673e-39 -8.444977e-02
bigcom91        -4.833019e-39 -2.335434e-01
bigcom92        -4.845666e-39 -1.200060e-01
bigcom93        -4.825673e-39 -2.020511e-01
bigcom96        -4.826721e-39 -2.039729e-01
bigcom97        -4.830918e-39 -3.174461e-01
bigcom98        -4.825673e-39 -1.738013e-01
bigcom99         0.000000e+00  0.000000e+00
bigcom101       -4.838280e-39 -1.127134e-01
bigcom104       -4.826721e-39 -1.981969e-01
bigcom106       -4.825673e-39 -4.251446e-01
bigcom109       -4.826721e-39 -1.420624e-01
bigcom113       -4.825673e-39 -1.485693e-01
bigcom116       -4.859441e-39 -1.678977e-01
bigcom120       -4.826721e-39 -5.923047e-01
bigcom123       -4.825673e-39 -1.441628e-01
bigcom126       -4.826721e-39 -2.233091e-01
bigcom127       -4.830918e-39 -1.844641e-01
bigcom137       -4.831968e-39 -2.006542e-01
bigcom139       -4.827769e-39 -8.499043e-02
bigcom140       -4.827769e-39 -1.856899e-01
bigcom143       -4.825673e-39 -3.020368e-01
bigcom145       -4.827769e-39 -1.801717e-01
bigcom146       -4.827769e-39 -1.015014e-01
bigcom147       -4.838280e-39 -2.021710e-01
bigcom149       -4.828818e-39 -2.831778e-01
bigcom153       -4.830918e-39 -1.177386e-01
bigcom154       -4.825673e-39 -1.020880e-01
bigcom156       -4.828818e-39 -1.135251e-01
bigcom157       -4.839334e-39 -1.417585e-01
bigcom158       -4.826721e-39 -1.354917e-01
bigcom160       -4.825673e-39 -1.189344e-01
bigcom161       -4.827769e-39 -1.728914e-01
bigcom162       -4.826721e-39 -1.427959e-01
bigcom164       -4.825673e-39 -2.419002e-01
bigcom166       -4.827769e-39 -3.258105e-01
bigcom167       -4.836175e-39 -1.287431e-01
bigcom171       -4.833019e-39 -2.706910e-01
bigcom173       -4.826721e-39 -2.528293e-01
bigcom175       -4.826721e-39 -8.089384e-02
bigcom176       -4.825673e-39 -9.678782e-02
bigcom177       -4.825673e-39 -3.460062e-02
bigcom178       -4.825673e-39 -2.633847e-01
bigcom180       -4.826721e-39 -2.433582e-01
bigcom181        9.639476e-38  1.901189e+00
bigcom184       -4.827769e-39 -1.301927e-01
bigcom186       -4.826721e-39 -2.532870e-01
bigcom187       -4.825673e-39 -1.910782e-01
bigcom189       -4.829868e-39 -1.390731e-01
bigcom194       -4.827769e-39 -1.082572e-01
bigcom195       -4.825673e-39 -2.349907e-01
bigcom196       -4.826721e-39 -3.820917e-01
bigcom204        0.000000e+00  0.000000e+00
bigcom205        0.000000e+00  0.000000e+00
bigcom212       -4.826721e-39 -1.055829e-01
bigcom214       -4.825673e-39 -1.509197e-01
bigcom222       -4.826721e-39 -1.777922e-01
bigcom223       -4.829868e-39 -1.305893e-01
bigcom226       -4.826721e-39 -1.988655e-01
bigcom227       -4.827769e-39 -7.217139e-02
bigcom229        0.000000e+00  0.000000e+00
bigcom233       -4.827769e-39 -1.349286e-01
bigcom236       -4.825673e-39 -1.749694e-01
bigcom237       -4.828818e-39 -1.683519e-01
bigcom246       -4.834071e-39 -2.031800e-01
bigcom248       -4.835122e-39 -1.076840e-01
bigcom249       -4.828818e-39 -1.132736e-01
bigcom250       -4.838280e-39 -1.171838e-01
bigcom254       -4.826721e-39 -3.302336e-01
bigcom266       -4.826721e-39 -1.847953e-01
bigcom269        0.000000e+00  0.000000e+00
bigcom272       -4.825673e-39 -1.244495e-01
bigcom274        3.745810e-38  8.334323e-02
bigcom281       -4.828818e-39 -9.206356e-02
bigcom291       -4.828818e-39 -1.816249e-01
bigcom292       -4.826721e-39 -1.926732e-01
bigcom295       -4.829868e-39 -1.388693e-01
bigcom299       -4.826721e-39 -1.503886e-01
bigcom301       -4.829868e-39 -2.153827e-01
bigcom306       -4.825673e-39 -2.080686e-01
bigcom309       -4.825673e-39 -3.092412e-01
bigcom314       -4.827769e-39 -7.443345e-02
bigcom321       -4.825673e-39 -2.459692e-01
bigcom341       -4.826721e-39 -1.532035e-01
bigcom350       -4.826721e-39 -2.632049e-01
bigcom353       -4.826721e-39 -1.561318e-01
bigcom359       -4.826721e-39 -2.318782e-01
bigcom363       -4.825673e-39 -1.096929e-01
bigcom365        2.479159e-37  2.728425e+00
bigcom385       -4.826721e-39 -2.404346e-01
bigcom386       -4.827769e-39 -1.431401e-01
bigcom408       -4.826721e-39 -1.075905e-01
bigcom412       -4.825673e-39 -3.239529e-01
bigcom480       -4.825673e-39 -8.403757e-02
spin_vertex      3.420944e-39  2.577251e-01
membership_s1   -5.861321e-40 -2.557569e-01
membership_s3   -4.825673e-39 -1.223622e+00
membership_s4    3.190431e-40  2.656267e-02
membership_s5    3.032843e-39  1.840562e-01
membership_s6   -4.959210e-39 -2.913591e-01
membership_s7   -5.119148e-39 -2.411412e-01
membership_s8   -4.826721e-39 -1.290106e-01
membership_s9   -4.827769e-39 -3.316484e-01
membership_s11  -4.826721e-39 -2.265343e-01
membership_s12  -4.829868e-39 -1.327169e-01
membership_s14  -4.828818e-39 -2.147710e-01
membership_s15  -4.877573e-39 -1.766097e-01
membership_s16  -4.829868e-39 -1.546270e-01
membership_s17  -4.825673e-39 -1.627831e-01
membership_s18   4.608060e-38  1.266202e+00
membership_s20  -4.825673e-39 -1.663951e-01
membership_s21  -4.862631e-39 -1.922148e-01
membership_s22  -4.836175e-39 -1.797460e-01
membership_s24  -4.839334e-39 -1.159918e-01
membership_s25  -4.843553e-39 -1.419258e-01
membership_s26   0.000000e+00  0.000000e+00
membership_s27  -2.001483e-39 -1.398596e-02
membership_s28  -4.827769e-39 -1.720780e-01
membership_s30   3.041749e-39  1.453421e-01
membership_s31  -1.555247e-40 -1.360280e-01
membership_s32   2.709561e-39  2.040065e-01
membership_s33  -4.825673e-39 -1.234466e-01
membership_s36  -3.899667e-39 -3.279525e-02
membership_s37  -4.848837e-39 -1.500965e-01
V1              -2.069396e-38 -2.599273e-01
V2              -2.304428e-38  2.937609e-01
pdi             -7.364112e-36  5.173988e+01
adhesion        -2.769030e-42 -3.657936e-05
cohesion         5.641744e-42  8.759436e-05
inner            5.346258e-43  7.514755e-06
outer            6.314023e-45  1.023524e-05
ioratio         -3.066602e-38 -3.735802e-01
comsize          5.333431e-42  2.419209e-04
[1] "Dataset: med_targets Model GBM, run: 6 of 10 2015-06-18 12:10:17"
Iter   TrainDeviance   ValidDeviance   StepSize   Improve
     1        0.0479            -nan     0.0100   -0.0001
     2        0.0448            -nan     0.0100   -0.0001
     3        0.0412            -nan     0.0100    0.0000
     4        0.0388            -nan     0.0100    0.0000
     5        0.0373            -nan     0.0100   -0.0000
     6        0.0362            -nan     0.0100   -0.0000
     7        0.0355            -nan     0.0100    0.0000
     8        0.0345            -nan     0.0100    0.0000
     9        0.0338            -nan     0.0100    0.0000
    10        0.0330            -nan     0.0100   -0.0000
    20        0.0276            -nan     0.0100   -0.0000
    40        0.0220            -nan     0.0100   -0.0000
    60        0.0185            -nan     0.0100   -0.0000
    80        0.0161            -nan     0.0100   -0.0000
   100        0.0142            -nan     0.0100   -0.0000
   120        0.0126            -nan     0.0100   -0.0000
   140        0.0114            -nan     0.0100   -0.0000
   160        0.0103            -nan     0.0100   -0.0000
   180        0.0094            -nan     0.0100   -0.0000
   194        0.0088            -nan     0.0100   -0.0000

[1] "GBM variable coefficients"
                            var      rel.inf
ratio5                   ratio5 1.096757e+01
V2                           V2 8.259235e+00
comsize                 comsize 4.158293e+00
trans                     trans 3.639202e+00
ratio1                   ratio1 3.101109e+00
spin_vertex         spin_vertex 2.990850e+00
ratio4                   ratio4 2.935859e+00
ioratio                 ioratio 2.520533e+00
walktrap_vertex walktrap_vertex 2.390457e+00
knn                         knn 2.290256e+00
bet                         bet 2.089912e+00
orbit27                 orbit27 1.893769e+00
orbit5                   orbit5 1.839462e+00
bigcom365             bigcom365 1.830188e+00
orbit16                 orbit16 1.784470e+00
pagerank               pagerank 1.773467e+00
orbit35                 orbit35 1.771795e+00
fourth                   fourth 1.668737e+00
constraint           constraint 1.371848e+00
outer                     outer 1.348454e+00
graph1                   graph1 1.280463e+00
membership_s18   membership_s18 1.236690e+00
graph20                 graph20 1.197073e+00
V1                           V1 1.116682e+00
ratio6                   ratio6 9.704593e-01
orbit46                 orbit46 9.348090e-01
adhesion               adhesion 9.210243e-01
graph10                 graph10 8.825773e-01
graph4                   graph4 8.746924e-01
membership_s32   membership_s32 8.489278e-01
graph2                   graph2 7.958734e-01
bigcom116             bigcom116 7.925785e-01
orbit56                 orbit56 7.854055e-01
ratio2                   ratio2 7.666110e-01
graph24                 graph24 7.466080e-01
graph11                 graph11 6.983724e-01
orbit26                 orbit26 6.976571e-01
inner                     inner 6.798055e-01
graph25                 graph25 6.609282e-01
cohesion               cohesion 6.315146e-01
orbit58                 orbit58 6.295683e-01
bigcom1                 bigcom1 6.110249e-01
graph5                   graph5 5.994212e-01
orbit25                 orbit25 5.965256e-01
graph21                 graph21 5.875952e-01
orbit52                 orbit52 5.720470e-01
graph15                 graph15 5.502033e-01
orbit18                 orbit18 5.499139e-01
orbit40                 orbit40 5.381558e-01
upto_sixth           upto_sixth 5.203330e-01
graph27                 graph27 5.167661e-01
bigcom46               bigcom46 4.882529e-01
orbit2                   orbit2 4.791033e-01
graph9                   graph9 4.680433e-01
orbit17                 orbit17 4.669895e-01
graph7                   graph7 4.385864e-01
graph12                 graph12 4.372213e-01
orbit41                 orbit41 4.267648e-01
graph3                   graph3 4.205436e-01
graph23                 graph23 4.160382e-01
graph0                   graph0 4.096953e-01
orbit24                 orbit24 4.093762e-01
graph6                   graph6 3.981850e-01
orbit51                 orbit51 3.940932e-01
graph22                 graph22 3.837695e-01
fifth                     fifth 3.790341e-01
orbit47                 orbit47 3.578502e-01
graph18                 graph18 3.549262e-01
orbit62                 orbit62 3.513134e-01
orbit64                 orbit64 3.447794e-01
third                     third 3.363106e-01
orbit59                 orbit59 3.353507e-01
graph13                 graph13 3.168932e-01
orbit30                 orbit30 2.989941e-01
orbit36                 orbit36 2.775349e-01
orbit23                 orbit23 2.638121e-01
membership_s30   membership_s30 2.412725e-01
orbit13                 orbit13 2.333201e-01
graph16                 graph16 2.323716e-01
bigcom3                 bigcom3 2.315086e-01
orbit32                 orbit32 2.300835e-01
ratio3                   ratio3 2.254501e-01
upto_third           upto_third 2.108895e-01
orbit49                 orbit49 1.840371e-01
graph14                 graph14 1.777451e-01
graph19                 graph19 1.765730e-01
orbit21                 orbit21 1.727300e-01
orbit33                 orbit33 1.719681e-01
orbit12                 orbit12 1.663256e-01
pdi                         pdi 1.643723e-01
orbit4                   orbit4 1.546679e-01
orbit60                 orbit60 1.540791e-01
orbit11                 orbit11 1.497075e-01
orbit39                 orbit39 1.411026e-01
orbit50                 orbit50 1.372154e-01
orbit44                 orbit44 1.356887e-01
orbit65                 orbit65 1.355498e-01
sixth                     sixth 1.326717e-01
AP                           AP 1.198243e-01
graph17                 graph17 1.155140e-01
membership_s27   membership_s27 1.055479e-01
orbit38                 orbit38 1.012011e-01
orbit15                 orbit15 9.649113e-02
orbit9                   orbit9 9.526590e-02
membership_s36   membership_s36 8.327274e-02
orbit19                 orbit19 8.262030e-02
orbit31                 orbit31 8.055582e-02
orbit63                 orbit63 7.698071e-02
graph8                   graph8 7.583858e-02
orbit29                 orbit29 7.299877e-02
bigcom28               bigcom28 7.106092e-02
graph28                 graph28 6.432422e-02
orbit68                 orbit68 5.587050e-02
orbit48                 orbit48 5.432991e-02
upto_fifth           upto_fifth 5.381790e-02
orbit66                 orbit66 5.121873e-02
membership_s5     membership_s5 5.043529e-02
orbit45                 orbit45 4.770751e-02
upto_fourth         upto_fourth 4.567842e-02
hubscore               hubscore 4.456754e-02
orbit61                 orbit61 3.902186e-02
coreness               coreness 3.623893e-02
bigcom274             bigcom274 3.547425e-02
orbit28                 orbit28 3.028210e-02
orbit54                 orbit54 2.786899e-02
orbit53                 orbit53 2.723241e-02
bigcom4                 bigcom4 2.688584e-02
graph26                 graph26 2.671832e-02
orbit37                 orbit37 2.483604e-02
close                     close 2.330639e-02
bigcom40               bigcom40 2.192016e-02
membership_s31   membership_s31 4.564577e-03
orbit70                 orbit70 7.408992e-04
orbit57                 orbit57 5.859449e-04
orbit67                 orbit67 4.887874e-04
orbit71                 orbit71 7.341627e-05
orbit55                 orbit55 5.548665e-05
orbit7                   orbit7 2.229329e-05
graph29                 graph29 0.000000e+00
orbit0                   orbit0 0.000000e+00
orbit1                   orbit1 0.000000e+00
orbit3                   orbit3 0.000000e+00
orbit6                   orbit6 0.000000e+00
orbit8                   orbit8 0.000000e+00
orbit10                 orbit10 0.000000e+00
orbit14                 orbit14 0.000000e+00
orbit20                 orbit20 0.000000e+00
orbit22                 orbit22 0.000000e+00
orbit34                 orbit34 0.000000e+00
orbit42                 orbit42 0.000000e+00
orbit43                 orbit43 0.000000e+00
orbit69                 orbit69 0.000000e+00
orbit72                 orbit72 0.000000e+00
ecc                         ecc 0.000000e+00
eccrad                   eccrad 0.000000e+00
evcent                   evcent 0.000000e+00
first                     first 0.000000e+00
upto_second         upto_second 0.000000e+00
second                   second 0.000000e+00
selfinter             selfinter 0.000000e+00
bigcom2                 bigcom2 0.000000e+00
bigcom6                 bigcom6 0.000000e+00
bigcom8                 bigcom8 0.000000e+00
bigcom9                 bigcom9 0.000000e+00
bigcom11               bigcom11 0.000000e+00
bigcom13               bigcom13 0.000000e+00
bigcom15               bigcom15 0.000000e+00
bigcom16               bigcom16 0.000000e+00
bigcom21               bigcom21 0.000000e+00
bigcom22               bigcom22 0.000000e+00
bigcom24               bigcom24 0.000000e+00
bigcom26               bigcom26 0.000000e+00
bigcom30               bigcom30 0.000000e+00
bigcom31               bigcom31 0.000000e+00
bigcom32               bigcom32 0.000000e+00
bigcom33               bigcom33 0.000000e+00
bigcom34               bigcom34 0.000000e+00
bigcom36               bigcom36 0.000000e+00
bigcom37               bigcom37 0.000000e+00
bigcom38               bigcom38 0.000000e+00
bigcom39               bigcom39 0.000000e+00
bigcom43               bigcom43 0.000000e+00
bigcom44               bigcom44 0.000000e+00
bigcom47               bigcom47 0.000000e+00
bigcom49               bigcom49 0.000000e+00
bigcom50               bigcom50 0.000000e+00
bigcom51               bigcom51 0.000000e+00
bigcom52               bigcom52 0.000000e+00
bigcom54               bigcom54 0.000000e+00
bigcom56               bigcom56 0.000000e+00
bigcom62               bigcom62 0.000000e+00
bigcom66               bigcom66 0.000000e+00
bigcom68               bigcom68 0.000000e+00
bigcom69               bigcom69 0.000000e+00
bigcom71               bigcom71 0.000000e+00
bigcom72               bigcom72 0.000000e+00
bigcom73               bigcom73 0.000000e+00
bigcom74               bigcom74 0.000000e+00
bigcom75               bigcom75 0.000000e+00
bigcom76               bigcom76 0.000000e+00
bigcom77               bigcom77 0.000000e+00
bigcom79               bigcom79 0.000000e+00
bigcom80               bigcom80 0.000000e+00
bigcom82               bigcom82 0.000000e+00
bigcom83               bigcom83 0.000000e+00
bigcom84               bigcom84 0.000000e+00
bigcom85               bigcom85 0.000000e+00
bigcom87               bigcom87 0.000000e+00
bigcom89               bigcom89 0.000000e+00
bigcom91               bigcom91 0.000000e+00
bigcom92               bigcom92 0.000000e+00
bigcom93               bigcom93 0.000000e+00
bigcom96               bigcom96 0.000000e+00
bigcom97               bigcom97 0.000000e+00
bigcom98               bigcom98 0.000000e+00
bigcom99               bigcom99 0.000000e+00
bigcom101             bigcom101 0.000000e+00
bigcom104             bigcom104 0.000000e+00
bigcom106             bigcom106 0.000000e+00
bigcom109             bigcom109 0.000000e+00
bigcom113             bigcom113 0.000000e+00
bigcom120             bigcom120 0.000000e+00
bigcom123             bigcom123 0.000000e+00
bigcom126             bigcom126 0.000000e+00
bigcom127             bigcom127 0.000000e+00
bigcom137             bigcom137 0.000000e+00
bigcom139             bigcom139 0.000000e+00
bigcom140             bigcom140 0.000000e+00
bigcom143             bigcom143 0.000000e+00
bigcom145             bigcom145 0.000000e+00
bigcom146             bigcom146 0.000000e+00
bigcom147             bigcom147 0.000000e+00
bigcom149             bigcom149 0.000000e+00
bigcom153             bigcom153 0.000000e+00
bigcom154             bigcom154 0.000000e+00
bigcom156             bigcom156 0.000000e+00
bigcom157             bigcom157 0.000000e+00
bigcom158             bigcom158 0.000000e+00
bigcom160             bigcom160 0.000000e+00
bigcom161             bigcom161 0.000000e+00
bigcom162             bigcom162 0.000000e+00
bigcom164             bigcom164 0.000000e+00
bigcom166             bigcom166 0.000000e+00
bigcom167             bigcom167 0.000000e+00
bigcom171             bigcom171 0.000000e+00
bigcom173             bigcom173 0.000000e+00
bigcom175             bigcom175 0.000000e+00
bigcom176             bigcom176 0.000000e+00
bigcom177             bigcom177 0.000000e+00
bigcom178             bigcom178 0.000000e+00
bigcom180             bigcom180 0.000000e+00
bigcom181             bigcom181 0.000000e+00
bigcom184             bigcom184 0.000000e+00
bigcom186             bigcom186 0.000000e+00
bigcom187             bigcom187 0.000000e+00
bigcom189             bigcom189 0.000000e+00
bigcom194             bigcom194 0.000000e+00
bigcom195             bigcom195 0.000000e+00
bigcom196             bigcom196 0.000000e+00
bigcom204             bigcom204 0.000000e+00
bigcom205             bigcom205 0.000000e+00
bigcom212             bigcom212 0.000000e+00
bigcom214             bigcom214 0.000000e+00
bigcom222             bigcom222 0.000000e+00
bigcom223             bigcom223 0.000000e+00
bigcom226             bigcom226 0.000000e+00
bigcom227             bigcom227 0.000000e+00
bigcom229             bigcom229 0.000000e+00
bigcom233             bigcom233 0.000000e+00
bigcom236             bigcom236 0.000000e+00
bigcom237             bigcom237 0.000000e+00
bigcom246             bigcom246 0.000000e+00
bigcom248             bigcom248 0.000000e+00
bigcom249             bigcom249 0.000000e+00
bigcom250             bigcom250 0.000000e+00
bigcom254             bigcom254 0.000000e+00
bigcom266             bigcom266 0.000000e+00
bigcom269             bigcom269 0.000000e+00
bigcom272             bigcom272 0.000000e+00
bigcom281             bigcom281 0.000000e+00
bigcom291             bigcom291 0.000000e+00
bigcom292             bigcom292 0.000000e+00
bigcom295             bigcom295 0.000000e+00
bigcom299             bigcom299 0.000000e+00
bigcom301             bigcom301 0.000000e+00
bigcom306             bigcom306 0.000000e+00
bigcom309             bigcom309 0.000000e+00
bigcom314             bigcom314 0.000000e+00
bigcom321             bigcom321 0.000000e+00
bigcom341             bigcom341 0.000000e+00
bigcom350             bigcom350 0.000000e+00
bigcom353             bigcom353 0.000000e+00
bigcom359             bigcom359 0.000000e+00
bigcom363             bigcom363 0.000000e+00
bigcom385             bigcom385 0.000000e+00
bigcom386             bigcom386 0.000000e+00
bigcom408             bigcom408 0.000000e+00
bigcom412             bigcom412 0.000000e+00
bigcom480             bigcom480 0.000000e+00
membership_s1     membership_s1 0.000000e+00
membership_s3     membership_s3 0.000000e+00
membership_s4     membership_s4 0.000000e+00
membership_s6     membership_s6 0.000000e+00
membership_s7     membership_s7 0.000000e+00
membership_s8     membership_s8 0.000000e+00
membership_s9     membership_s9 0.000000e+00
membership_s11   membership_s11 0.000000e+00
membership_s12   membership_s12 0.000000e+00
membership_s14   membership_s14 0.000000e+00
membership_s15   membership_s15 0.000000e+00
membership_s16   membership_s16 0.000000e+00
membership_s17   membership_s17 0.000000e+00
membership_s20   membership_s20 0.000000e+00
membership_s21   membership_s21 0.000000e+00
membership_s22   membership_s22 0.000000e+00
membership_s24   membership_s24 0.000000e+00
membership_s25   membership_s25 0.000000e+00
membership_s26   membership_s26 0.000000e+00
membership_s28   membership_s28 0.000000e+00
membership_s33   membership_s33 0.000000e+00
membership_s37   membership_s37 0.000000e+00
[1] "Dataset: med_targets Model RF, run: 6 of 10 2015-06-18 12:11:29"
     |      Out-of-bag   |
Tree |      MSE  %Var(y) |
   1 |   0.0101   258.35 |
   2 | 0.007901   202.04 |
   3 | 0.007648   195.58 |
   4 | 0.007436   190.15 |
   5 | 0.006806   174.05 |
   6 |  0.00689   176.21 |
   7 | 0.006467   165.38 |
   8 | 0.006132   156.81 |
   9 | 0.005701   145.79 |
  10 | 0.005683   145.33 |
  11 | 0.005576   142.59 |
  12 | 0.005299   135.50 |
  13 | 0.005343   136.63 |
  14 | 0.005326   136.19 |
  15 | 0.005267   134.68 |
  16 | 0.005238   133.95 |
  17 | 0.005166   132.11 |
  18 |  0.00511   130.69 |
  19 | 0.005127   131.11 |
  20 | 0.005094   130.27 |
  21 | 0.005049   129.13 |
  22 | 0.005002   127.91 |
  23 | 0.004966   126.99 |
  24 | 0.004969   127.06 |
  25 | 0.004946   126.49 |
  26 | 0.004909   125.53 |
  27 | 0.004871   124.57 |
  28 | 0.004837   123.68 |
  29 | 0.004836   123.66 |
  30 | 0.004819   123.23 |
  31 | 0.004815   123.12 |
  32 | 0.004813   123.07 |
  33 | 0.004777   122.16 |
  34 | 0.004729   120.94 |
  35 | 0.004706   120.35 |
  36 | 0.004691   119.97 |
  37 | 0.004672   119.47 |
  38 | 0.004648   118.86 |
  39 | 0.004635   118.52 |
  40 | 0.004602   117.68 |
  41 | 0.004572   116.92 |
  42 | 0.004581   117.15 |
  43 | 0.004558   116.57 |
  44 | 0.004555   116.48 |
  45 | 0.004541   116.13 |
  46 | 0.004523   115.67 |
  47 | 0.004505   115.22 |
  48 | 0.004497   115.00 |
  49 | 0.004491   114.84 |
  50 | 0.004482   114.61 |
  51 | 0.004492   114.87 |
  52 | 0.004501   115.10 |
  53 | 0.004488   114.78 |
  54 | 0.004487   114.73 |
  55 | 0.004475   114.45 |
  56 | 0.004467   114.23 |
  57 | 0.004464   114.15 |
  58 | 0.004447   113.72 |
  59 | 0.004435   113.41 |
  60 | 0.004438   113.49 |
  61 | 0.004441   113.56 |
  62 | 0.004435   113.42 |
  63 | 0.004428   113.23 |
  64 | 0.004421   113.06 |
  65 | 0.004426   113.19 |
  66 | 0.004407   112.69 |
  67 | 0.004405   112.63 |
  68 | 0.004406   112.68 |
  69 | 0.004393   112.34 |
  70 | 0.004384   112.11 |
  71 | 0.004382   112.06 |
  72 |  0.00437   111.74 |
  73 | 0.004367   111.67 |
  74 |  0.00436   111.51 |
  75 |  0.00436   111.50 |
  76 |  0.00435   111.25 |
  77 | 0.004351   111.26 |
  78 | 0.004348   111.18 |
  79 | 0.004349   111.23 |
  80 | 0.004346   111.13 |
  81 | 0.004344   111.09 |
  82 | 0.004339   110.96 |
  83 | 0.004355   111.37 |
  84 | 0.004348   111.20 |
  85 | 0.004342   111.03 |
  86 |  0.00434   110.99 |
  87 | 0.004342   111.04 |
  88 | 0.004342   111.03 |
  89 | 0.004337   110.92 |
  90 | 0.004337   110.92 |
  91 | 0.004335   110.86 |
  92 | 0.004335   110.85 |
  93 | 0.004334   110.84 |
  94 | 0.004331   110.75 |
  95 | 0.004324   110.57 |
  96 | 0.004328   110.68 |
  97 | 0.004336   110.88 |
  98 | 0.004334   110.84 |
  99 | 0.004332   110.77 |
 100 | 0.004327   110.66 |
[1] "Random Forest variable coefficients"
                      %IncMSE IncNodePurity
graph5           1.106570e-03  1.002120e-01
graph6           8.647536e-04  6.161452e-02
graph7           1.098346e-03  9.124303e-02
graph8           2.430348e-05  2.929972e-02
graph9           1.210562e-03  5.582217e-02
graph10          3.016402e-03  1.481126e-01
graph11          2.229997e-03  1.102674e-01
graph12          3.261442e-04  3.724527e-02
graph13          9.480136e-05  7.609063e-02
graph14          1.568743e-03  1.039477e-01
graph15          1.611406e-03  6.327470e-02
graph16          8.563124e-04  1.537492e-01
graph17          8.647924e-05  6.308412e-02
graph18          0.000000e+00  2.458333e-02
graph19          3.599608e-04  1.719583e-02
graph20          1.750620e-04  1.416333e-01
graph21          1.339610e-03  1.846751e-01
graph22          1.759737e-03  4.697053e-02
graph23          6.140795e-04  1.263470e-01
graph24          9.722912e-04  2.285075e-02
graph25          1.806090e-04  1.371912e-01
graph26          3.026940e-04  6.921721e-02
graph27          5.896119e-05  7.353456e-02
graph28          8.294399e-05  5.874026e-02
graph29          0.000000e+00  1.386424e-19
orbit0           1.558354e-04  5.578099e-02
orbit1           8.549748e-05  4.343591e-02
orbit2           1.912759e-03  3.041720e-02
orbit3           9.858439e-04  1.145709e-01
orbit4           1.064372e-03  1.073081e-01
orbit5           3.224862e-03  1.566116e-01
orbit6           9.400895e-04  1.148429e-01
orbit7           2.499134e-03  1.662476e-01
orbit8           3.556813e-05  1.404762e-02
orbit9           1.057220e-03  1.397739e-01
orbit10          3.026283e-05  4.234738e-02
orbit11          6.914565e-04  1.006106e-01
orbit12          7.242310e-04  1.860804e-02
orbit13          3.561557e-05  7.918498e-02
orbit14          1.192606e-05  8.750000e-03
orbit15          1.580010e-03  6.299388e-02
orbit16          4.444119e-04  1.754741e-01
orbit17          1.851986e-04  2.027440e-02
orbit18          3.932562e-05  1.489516e-01
orbit19          7.126366e-04  6.792837e-02
orbit20          5.214896e-04  1.071198e-01
orbit21          8.469441e-04  1.032578e-01
orbit22          1.854342e-03  1.282488e-01
orbit23          2.785661e-03  2.019588e-01
orbit24          3.621199e-04  5.198973e-02
orbit25          1.206462e-03  1.500282e-01
orbit26          1.566525e-04  1.058493e-01
orbit27          2.870203e-03  1.768653e-01
orbit28          1.681619e-03  9.454381e-02
orbit29          5.941771e-06  2.107162e-02
orbit30          3.210945e-04  5.282565e-02
orbit31          2.224544e-03  4.966989e-02
orbit32         -1.067064e-05  4.196872e-02
orbit33          8.538101e-04  1.873217e-01
orbit34          2.774055e-03  8.688245e-02
orbit35          1.585380e-03  1.297809e-01
orbit36          5.480679e-04  1.329704e-01
orbit37          5.659208e-05  5.988307e-02
orbit38          2.230914e-04  1.144701e-01
orbit39          7.333215e-04  5.328014e-02
orbit40          1.593489e-04  3.611688e-02
orbit41          0.000000e+00  2.639706e-02
orbit42          2.716281e-04  3.683821e-02
orbit43          7.668930e-04  7.566861e-02
orbit44          7.734473e-05  1.761416e-02
orbit45          1.840723e-03  9.992676e-02
orbit46          4.362328e-04  1.136718e-01
orbit47          6.605525e-05  7.822856e-02
orbit48          1.489270e-05  4.369962e-02
orbit49          6.591531e-05  1.022124e-01
orbit50          1.342088e-05  3.778468e-02
orbit51          7.444030e-04  9.365339e-02
orbit52          8.014682e-04  6.621699e-02
orbit53          7.513263e-04  9.901193e-02
orbit54          3.112012e-04  2.538307e-02
orbit55          4.333136e-05  2.242350e-03
orbit56          9.248263e-04  1.019308e-01
orbit57         -3.618818e-05  3.214286e-02
orbit58          2.629349e-04  5.875644e-02
orbit59          9.591198e-04  4.398615e-02
orbit60          1.751758e-03  6.774454e-02
orbit61          9.818582e-04  7.798700e-02
orbit62          1.466257e-04  1.213297e-01
orbit63          1.775290e-04  5.369994e-02
orbit64          1.804109e-05  3.719676e-02
orbit65          1.014044e-03  4.878467e-02
orbit66          5.952381e-06  2.933333e-02
orbit67          0.000000e+00  5.320072e-17
orbit68          2.382370e-05  4.327273e-02
orbit69          2.544319e-04  8.147080e-02
orbit70          3.569304e-05  8.748768e-04
orbit71          2.475371e-05  2.493506e-02
orbit72          0.000000e+00  1.132991e-19
AP               2.364946e-05  3.085399e-02
bet              8.172164e-05  1.861847e-01
ecc              1.783668e-05  5.750000e-02
eccrad          -5.899126e-06  7.873712e-02
close            2.138847e-04  4.179053e-02
constraint       1.905711e-03  1.713123e-01
coreness         3.939533e-04  3.420460e-02
knn              2.592343e-03  2.852409e-01
hubscore         4.201681e-05  1.272890e-02
pagerank         5.544603e-04  1.579650e-01
trans            5.886581e-04  2.238960e-01
evcent           2.440006e-04  5.596193e-02
first            1.173656e-03  6.120760e-02
upto_second     -3.247613e-06  4.342674e-02
upto_third       3.411406e-04  4.256301e-02
upto_fourth      2.117327e-04  5.468074e-02
upto_fifth       1.110213e-04  1.911097e-02
upto_sixth       2.984227e-04  1.032933e-01
second           1.305814e-04  5.370948e-02
third            9.342565e-04  5.160496e-02
fourth           4.160568e-05  7.771022e-02
fifth            1.599542e-03  1.326404e-01
sixth            8.503628e-04  1.505824e-01
ratio1           3.646076e-03  2.362221e-01
ratio2           9.260785e-04  2.011640e-01
ratio3           1.938839e-03  1.895878e-01
ratio4           1.509570e-03  3.648335e-01
ratio5           2.051806e-04  6.912176e-01
ratio6           1.430823e-03  1.318737e-01
selfinter        0.000000e+00  1.246832e-20
walktrap_vertex  8.228054e-05  2.640435e-01
bigcom1          1.333884e-04  1.710732e-01
bigcom2          0.000000e+00  2.439455e-21
bigcom3          4.451553e-05  7.632372e-02
bigcom4          1.188162e-05  3.923077e-02
bigcom6          0.000000e+00  5.421011e-21
bigcom8          0.000000e+00  1.328148e-20
bigcom9          0.000000e+00  9.486769e-21
bigcom11         0.000000e+00  0.000000e+00
bigcom13         0.000000e+00  2.168404e-21
bigcom15         0.000000e+00  4.878910e-21
bigcom16         0.000000e+00  0.000000e+00
bigcom21         0.000000e+00  1.138412e-20
bigcom22         0.000000e+00  9.757820e-21
bigcom24         0.000000e+00  8.673617e-21
bigcom26         0.000000e+00  1.165517e-20
bigcom28        -2.926364e-05  3.190532e-02
bigcom30         0.000000e+00  1.816039e-20
bigcom31         0.000000e+00  1.084202e-21
bigcom32         0.000000e+00  1.043545e-20
bigcom33         0.000000e+00  5.421011e-22
bigcom34         0.000000e+00  0.000000e+00
bigcom36         0.000000e+00  0.000000e+00
bigcom37         0.000000e+00  2.710505e-22
bigcom38         0.000000e+00  0.000000e+00
bigcom39         0.000000e+00  0.000000e+00
bigcom40        -3.994045e-05  1.446114e-02
bigcom43         0.000000e+00  0.000000e+00
bigcom44         0.000000e+00  4.336809e-21
bigcom46         0.000000e+00  1.097017e-02
bigcom47         0.000000e+00  3.252607e-21
bigcom49         0.000000e+00  0.000000e+00
bigcom50         0.000000e+00  0.000000e+00
bigcom51         0.000000e+00  2.168404e-21
bigcom52         0.000000e+00  0.000000e+00
bigcom54         0.000000e+00  0.000000e+00
bigcom56         0.000000e+00  2.385245e-20
bigcom62         0.000000e+00  2.168404e-21
bigcom66         0.000000e+00  0.000000e+00
bigcom68         0.000000e+00  0.000000e+00
bigcom69         0.000000e+00  3.252607e-21
bigcom71         0.000000e+00  2.168404e-21
bigcom72         0.000000e+00  0.000000e+00
bigcom73         0.000000e+00  0.000000e+00
bigcom74         0.000000e+00  1.734723e-20
bigcom75         0.000000e+00  4.336809e-21
bigcom76         0.000000e+00  0.000000e+00
bigcom77         0.000000e+00  1.301043e-20
bigcom79         0.000000e+00  0.000000e+00
bigcom80         0.000000e+00  0.000000e+00
bigcom82         0.000000e+00  0.000000e+00
bigcom83         0.000000e+00  8.673617e-21
bigcom84         0.000000e+00  2.168404e-21
bigcom85         0.000000e+00  0.000000e+00
bigcom87         0.000000e+00  1.734723e-20
bigcom89         0.000000e+00  0.000000e+00
bigcom91         0.000000e+00  1.084202e-20
bigcom92         0.000000e+00  6.505213e-21
bigcom93         0.000000e+00  2.168404e-21
bigcom96         0.000000e+00  4.336809e-21
bigcom97         0.000000e+00  2.168404e-21
bigcom98         0.000000e+00  0.000000e+00
bigcom99         0.000000e+00  0.000000e+00
bigcom101        0.000000e+00  5.421011e-22
bigcom104        0.000000e+00  2.168404e-21
bigcom106        0.000000e+00  2.168404e-21
bigcom109        0.000000e+00  0.000000e+00
bigcom113        0.000000e+00  0.000000e+00
bigcom116        9.059480e-05  6.028430e-02
bigcom120        0.000000e+00  1.084202e-21
bigcom123        0.000000e+00  0.000000e+00
bigcom126        0.000000e+00  0.000000e+00
bigcom127        0.000000e+00  0.000000e+00
bigcom137        0.000000e+00  6.505213e-21
bigcom139        0.000000e+00  0.000000e+00
bigcom140        0.000000e+00  0.000000e+00
bigcom143        0.000000e+00  0.000000e+00
bigcom145        0.000000e+00  0.000000e+00
bigcom146        0.000000e+00  5.421011e-22
bigcom147        0.000000e+00  2.168404e-21
bigcom149        0.000000e+00  0.000000e+00
bigcom153        0.000000e+00  2.168404e-21
bigcom154        0.000000e+00  2.168404e-21
bigcom156        0.000000e+00  4.336809e-21
bigcom157        0.000000e+00  3.252607e-21
bigcom158        0.000000e+00  0.000000e+00
bigcom160        0.000000e+00  0.000000e+00
bigcom161        0.000000e+00  0.000000e+00
bigcom162        0.000000e+00  0.000000e+00
bigcom164        0.000000e+00  0.000000e+00
bigcom166        0.000000e+00  2.710505e-20
bigcom167        0.000000e+00  0.000000e+00
bigcom171        0.000000e+00  1.355253e-20
bigcom173        0.000000e+00  6.505213e-21
bigcom175        0.000000e+00  0.000000e+00
bigcom176        0.000000e+00  0.000000e+00
bigcom177        0.000000e+00  0.000000e+00
bigcom178        0.000000e+00  0.000000e+00
bigcom180        0.000000e+00  2.168404e-21
bigcom181        0.000000e+00  2.168404e-21
bigcom184        0.000000e+00  4.336809e-21
bigcom186        0.000000e+00  1.626303e-21
bigcom187        0.000000e+00  2.168404e-21
bigcom189        0.000000e+00  1.734723e-20
bigcom194        0.000000e+00  1.734723e-20
bigcom195        0.000000e+00  6.505213e-21
bigcom196        0.000000e+00  4.878910e-21
bigcom204        0.000000e+00  0.000000e+00
bigcom205        0.000000e+00  8.673617e-21
bigcom212        0.000000e+00  4.336809e-21
bigcom214        0.000000e+00  0.000000e+00
bigcom222        0.000000e+00  2.168404e-21
bigcom223        0.000000e+00  2.168404e-21
bigcom226        0.000000e+00  1.734723e-20
bigcom227        0.000000e+00  0.000000e+00
bigcom229        0.000000e+00  0.000000e+00
bigcom233        0.000000e+00  2.710505e-22
bigcom236        0.000000e+00  0.000000e+00
bigcom237        0.000000e+00  0.000000e+00
bigcom246        0.000000e+00  1.084202e-21
bigcom248        0.000000e+00  1.084202e-21
bigcom249        0.000000e+00  0.000000e+00
bigcom250        0.000000e+00  5.421011e-21
bigcom254        0.000000e+00  0.000000e+00
bigcom266        0.000000e+00  1.951564e-20
bigcom269        0.000000e+00  0.000000e+00
bigcom272        0.000000e+00  0.000000e+00
bigcom274       -2.673966e-05  2.506532e-02
bigcom281        0.000000e+00  0.000000e+00
bigcom291        0.000000e+00  0.000000e+00
bigcom292        0.000000e+00  0.000000e+00
bigcom295        0.000000e+00  5.204170e-20
bigcom299        0.000000e+00  0.000000e+00
bigcom301        0.000000e+00  0.000000e+00
bigcom306        0.000000e+00  4.336809e-21
bigcom309        0.000000e+00  2.981556e-21
bigcom314        0.000000e+00  1.355253e-20
bigcom321        0.000000e+00  0.000000e+00
bigcom341        0.000000e+00  0.000000e+00
bigcom350        0.000000e+00  0.000000e+00
bigcom353        0.000000e+00  0.000000e+00
bigcom359        0.000000e+00  2.168404e-21
bigcom363        0.000000e+00  0.000000e+00
bigcom365        2.121243e-06  2.841591e-01
bigcom385        0.000000e+00  7.589415e-21
bigcom386        0.000000e+00  2.168404e-21
bigcom408        0.000000e+00  1.734723e-20
bigcom412        0.000000e+00  0.000000e+00
bigcom480        0.000000e+00  0.000000e+00
spin_vertex      1.376076e-04  2.548840e-01
membership_s1    0.000000e+00  2.181957e-20
membership_s3    0.000000e+00  1.084202e-21
membership_s4    0.000000e+00  6.369688e-21
membership_s5    3.965200e-05  1.152849e-01
membership_s6    0.000000e+00  3.686287e-20
membership_s7    0.000000e+00  1.924459e-20
membership_s8    0.000000e+00  1.734723e-20
membership_s9    0.000000e+00  3.252607e-21
membership_s11   0.000000e+00  4.336809e-21
membership_s12   0.000000e+00  0.000000e+00
membership_s14   0.000000e+00  1.084202e-20
membership_s15   0.000000e+00  5.421011e-21
membership_s16   0.000000e+00  0.000000e+00
membership_s17   0.000000e+00  0.000000e+00
membership_s18   2.141967e-04  8.364935e-02
membership_s20   0.000000e+00  0.000000e+00
membership_s21   0.000000e+00  1.084202e-21
membership_s22   0.000000e+00  7.047314e-21
membership_s24   0.000000e+00  3.252607e-21
membership_s25   0.000000e+00  2.168404e-21
membership_s26   0.000000e+00  0.000000e+00
membership_s27   5.817336e-06  2.883686e-03
membership_s28   0.000000e+00  2.168404e-21
membership_s30   2.284310e-04  5.430040e-02
membership_s31   1.015535e-04  3.516799e-02
membership_s32   2.124073e-06  9.778845e-02
membership_s33   0.000000e+00  0.000000e+00
membership_s36   6.002401e-06  1.986812e-03
membership_s37   0.000000e+00  4.336809e-21
V1               3.766723e-04  3.100848e-01
V2               6.811654e-04  9.102391e-01
pdi              8.948736e-05  1.120376e-01
adhesion         2.167549e-03  3.019162e-01
cohesion         1.372476e-03  2.972497e-01
inner            1.814996e-04  1.517155e-01
outer            1.649987e-04  7.478106e-02
ioratio          4.692402e-04  2.624721e-01
comsize          1.074158e-04  4.035581e-01
[1] "Dataset: med_targets Model GLM, run: 6 of 10 2015-06-18 12:12:14"
[1] "glmnet variable coefficients"
                         [,1]          [,2]
(Intercept)     -5.536240e+00 -1.206171e+02
graph0          -1.316115e-41  1.322249e-03
graph1           1.074464e-42  7.009040e-06
graph2          -3.793822e-41 -4.460256e-04
graph3           8.389113e-45 -1.101636e-07
graph4           2.298258e-45  2.431052e-08
graph5          -1.909973e-43 -2.151479e-05
graph6           1.385777e-43  1.349353e-06
graph7          -3.113195e-43  3.926783e-05
graph8          -4.384192e-41 -1.450706e-03
graph9           1.737127e-46  4.207517e-09
graph10          4.446560e-47 -4.811144e-10
graph11          3.688223e-48  5.656393e-11
graph12          1.210100e-45  8.242680e-09
graph13          5.235918e-46 -3.528534e-08
graph14          3.317792e-46  2.832541e-09
graph15          7.394322e-44  1.883778e-06
graph16          3.057019e-45 -1.521140e-08
graph17          7.366541e-45  6.842814e-08
graph18          4.912514e-44 -1.571032e-06
graph19          1.139027e-44  5.985982e-07
graph20         -4.631143e-44 -3.246188e-06
graph21          4.863317e-44  7.119353e-07
graph22          2.359377e-45 -2.021211e-06
graph23         -3.890966e-44 -4.137602e-06
graph24          1.094237e-43  7.291946e-06
graph25         -2.357053e-43 -1.737218e-05
graph26         -1.280098e-43  5.710575e-06
graph27         -2.113938e-42 -2.659296e-05
graph28         -4.695776e-42 -1.874235e-04
graph29         -2.395623e-41 -4.070230e-04
orbit0          -1.316115e-41  1.324128e-03
orbit1           1.145893e-42  5.260940e-06
orbit2           2.550502e-42  2.706683e-04
orbit3          -3.793822e-41 -4.457287e-04
orbit4           8.763676e-45 -1.089933e-07
orbit5           3.273379e-44 -4.475232e-07
orbit6           2.297845e-45  2.427844e-08
orbit7           7.541764e-43  5.557830e-05
orbit8          -1.909973e-43 -2.149997e-05
orbit9           4.433323e-43  6.195334e-06
orbit10          1.755450e-43  1.216384e-06
orbit11         -2.282811e-42 -7.016520e-05
orbit12          7.108879e-44  5.276804e-05
orbit13         -8.530873e-42  2.062476e-05
orbit14         -4.384192e-41 -1.450684e-03
orbit15          1.611758e-46  5.372134e-09
orbit16          3.350495e-46  3.693595e-10
orbit17          1.268609e-45  3.044828e-08
orbit18         -1.663041e-46 -7.308241e-09
orbit19          7.708980e-47  3.752361e-11
orbit20          1.153359e-46 -2.448727e-09
orbit21          3.690688e-45  8.661086e-08
orbit22          3.688213e-48  5.635431e-11
orbit23          1.909021e-43  1.127421e-05
orbit24          1.168035e-45 -8.566932e-09
orbit25          3.820074e-45  6.488783e-08
orbit26          7.002185e-45 -2.856178e-07
orbit27          3.129011e-45  1.464966e-07
orbit28          1.704793e-44  7.623377e-08
orbit29         -1.469419e-46 -1.062382e-07
orbit30         -2.027942e-44 -2.127204e-06
orbit31          6.159466e-46  1.236879e-09
orbit32          5.283783e-46  8.026455e-09
orbit33         -1.426012e-43 -6.795330e-06
orbit34          7.394322e-44  1.890099e-06
orbit35          1.422149e-44 -1.934734e-08
orbit36          7.617776e-46  3.547601e-07
orbit37          4.294151e-45 -5.211262e-08
orbit38          5.303923e-44  6.774449e-06
orbit39          2.652568e-44  4.177112e-07
orbit40          9.690094e-45  6.572876e-08
orbit41          2.244399e-44 -1.070096e-07
orbit42         -7.659790e-43 -1.267585e-05
orbit43          5.023307e-44 -1.557398e-06
orbit44         -1.017043e-41 -6.098799e-04
orbit45          5.971450e-44  1.632119e-06
orbit46          1.797090e-44  2.319998e-06
orbit47         -7.317053e-44 -7.441888e-06
orbit48          7.205628e-45  3.726092e-07
orbit49         -4.747406e-44 -3.317982e-06
orbit50         -8.728538e-43 -6.537548e-05
orbit51          9.344356e-44  1.264028e-06
orbit52          1.917534e-43  3.899515e-06
orbit53         -9.921660e-44 -5.998049e-06
orbit54          4.145758e-45 -1.970877e-06
orbit55         -4.637630e-42 -2.063146e-04
orbit56          3.962583e-43  1.634030e-05
orbit57         -1.635431e-43 -1.108526e-05
orbit58         -6.067164e-42 -2.578823e-04
orbit59          2.050674e-43  1.276761e-05
orbit60         -1.348758e-43 -3.340742e-06
orbit61         -4.667663e-42  8.292684e-05
orbit62         -3.901626e-44 -5.611754e-05
orbit63         -1.952298e-42 -1.140272e-04
orbit64         -4.165628e-43  1.550025e-05
orbit65          1.509912e-42  1.442177e-04
orbit66         -1.234895e-42 -7.401187e-05
orbit67         -6.303681e-42 -1.600739e-04
orbit68         -2.198109e-42 -3.616852e-05
orbit69         -2.205592e-41  9.573594e-04
orbit70         -5.953713e-42 -2.695253e-04
orbit71         -1.211130e-41 -3.438694e-04
orbit72         -2.395623e-41 -4.069408e-04
AP              -2.116138e-39 -1.297748e-01
bet              1.482148e-44 -5.931685e-07
ecc             -3.284962e-39 -1.058873e-01
eccrad          -1.970977e-38 -6.340931e-01
close            9.538653e-39 -8.307366e-01
constraint       7.386255e-39 -2.236091e-01
coreness        -1.464560e-40 -9.628768e-03
knn              1.617807e-41  2.414812e-04
hubscore         6.266958e-38  3.912163e-01
pagerank        -6.486590e-38 -3.136507e+00
trans            1.398262e-39  2.866702e-02
evcent           6.398163e-38  5.114975e-01
first           -1.316115e-41  1.319346e-03
upto_second      1.536938e-42  2.771436e-06
upto_third      -1.582779e-43 -1.204663e-05
upto_fourth     -4.228839e-42 -7.098853e-05
upto_fifth      -4.423938e-41 -7.128399e-04
upto_sixth      -2.642519e-40  9.399614e-03
second           1.546225e-42  2.702987e-06
third           -8.465845e-43 -2.448938e-05
fourth          -5.664433e-44  1.288249e-05
fifth            4.611092e-42  7.753801e-05
sixth            5.023994e-41  9.832958e-04
ratio1           1.774845e-41  2.547885e-04
ratio2          -2.167310e-41 -4.479347e-04
ratio3           2.798180e-39  6.641515e-02
ratio4           3.778074e-38  1.667403e-01
ratio5          -6.755186e-39  5.245858e+00
ratio6           3.647846e-40  2.736175e-03
selfinter       -1.273946e-39 -6.729704e-02
walktrap_vertex  1.166141e-39  9.805769e-02
bigcom1         -7.860547e-40  9.553834e-02
bigcom2         -3.968963e-39 -2.466519e-01
bigcom3          1.557342e-39  1.674637e-01
bigcom4         -3.469837e-40 -3.434031e-02
bigcom6         -3.969829e-39 -1.307853e-01
bigcom8         -4.090398e-39 -1.698884e-01
bigcom9         -3.983746e-39 -2.644466e-01
bigcom11        -3.976776e-39 -1.732637e-01
bigcom13        -3.975906e-39 -2.300887e-01
bigcom15        -3.977646e-39 -1.098082e-01
bigcom16        -3.970696e-39 -1.102769e-01
bigcom21        -3.995126e-39 -2.714473e-01
bigcom22        -4.052110e-39 -2.239432e-01
bigcom24        -3.968097e-39 -1.802449e-01
bigcom26        -4.021636e-39 -2.802705e-01
bigcom28         9.330844e-40 -1.646864e-02
bigcom30        -4.024307e-39 -2.906213e-01
bigcom31        -3.968097e-39 -2.810140e-01
bigcom32        -3.970696e-39 -1.393949e-01
bigcom33        -3.967231e-39 -2.324054e-01
bigcom34        -3.966365e-39 -1.724144e-01
bigcom36        -3.968963e-39 -1.679642e-01
bigcom37        -3.966365e-39 -1.463940e-01
bigcom38        -3.967231e-39 -1.152474e-01
bigcom39        -3.982001e-39 -9.338774e-02
bigcom40         8.443331e-40  1.173941e-01
bigcom43        -3.970696e-39 -1.718339e-01
bigcom44        -4.043099e-39 -1.055067e-01
bigcom46         8.807316e-38  1.391421e+00
bigcom47        -3.973299e-39 -1.713328e-01
bigcom49        -3.971564e-39 -2.008397e-01
bigcom50        -3.966365e-39 -3.078048e-01
bigcom51        -3.967231e-39 -2.212829e-01
bigcom52        -3.968097e-39 -1.903158e-01
bigcom54        -3.966365e-39 -8.029929e-02
bigcom56        -3.975906e-39 -2.109174e-01
bigcom62        -3.968097e-39 -6.879633e-02
bigcom66         0.000000e+00  0.000000e+00
bigcom68        -3.968097e-39 -1.318114e-01
bigcom69        -3.972431e-39 -2.860088e-01
bigcom71        -3.966365e-39 -1.648987e-01
bigcom72        -3.966365e-39 -9.395388e-02
bigcom73        -3.978516e-39 -1.600734e-01
bigcom74        -3.973299e-39 -2.846104e-01
bigcom75        -3.968097e-39 -2.254794e-01
bigcom76        -3.970696e-39 -1.682137e-01
bigcom77        -3.971564e-39 -2.575232e-01
bigcom79        -3.967231e-39 -3.162285e-01
bigcom80        -3.971564e-39 -3.043643e-01
bigcom82        -3.968097e-39 -2.321619e-01
bigcom83        -3.967231e-39 -1.803715e-01
bigcom84        -3.968963e-39 -2.049933e-01
bigcom85        -3.966365e-39 -3.045461e-01
bigcom87        -3.971564e-39 -2.052933e-01
bigcom89        -3.966365e-39 -9.633065e-02
bigcom91        -3.972431e-39 -2.084336e-01
bigcom92        -3.982874e-39 -2.209211e-01
bigcom93        -3.966365e-39 -1.893331e-01
bigcom96        -3.968097e-39 -1.994653e-01
bigcom97        -3.969829e-39 -3.042742e-01
bigcom98        -3.966365e-39 -1.605257e-01
bigcom99         0.000000e+00  0.000000e+00
bigcom101       -3.977646e-39 -1.633408e-01
bigcom104       -3.967231e-39 -2.275211e-01
bigcom106       -3.967231e-39 -4.996338e-01
bigcom109       -3.967231e-39 -1.486681e-01
bigcom113       -3.966365e-39 -4.626100e-02
bigcom116        2.683678e-38  8.902421e-01
bigcom120       -3.968097e-39 -8.635183e-01
bigcom123       -3.967231e-39 -1.416678e-01
bigcom126       -3.967231e-39 -3.679220e-01
bigcom127       -3.969829e-39 -2.157311e-01
bigcom137       -3.971564e-39 -2.241776e-01
bigcom139       -3.968097e-39 -1.155716e-01
bigcom140       -3.966365e-39 -9.804865e-02
bigcom143       -3.966365e-39 -4.123489e-01
bigcom145       -3.968097e-39 -1.492622e-01
bigcom146       -3.968097e-39 -1.204449e-01
bigcom147       -3.979387e-39 -1.203751e-01
bigcom149       -3.967231e-39 -2.611093e-01
bigcom153       -3.970696e-39 -1.341999e-01
bigcom154       -3.966365e-39 -1.323342e-01
bigcom156       -3.968963e-39 -1.990952e-01
bigcom157       -3.975906e-39 -1.352843e-01
bigcom158       -3.966365e-39 -1.573090e-01
bigcom160       -3.966365e-39 -1.363126e-01
bigcom161       -3.967231e-39 -1.407575e-01
bigcom162       -3.967231e-39 -1.609942e-01
bigcom164       -3.966365e-39 -1.874614e-01
bigcom166       -3.969829e-39 -1.835634e-01
bigcom167       -3.975037e-39 -1.300953e-01
bigcom171       -3.974168e-39 -2.722887e-01
bigcom173       -3.967231e-39 -2.744118e-01
bigcom175       -3.967231e-39 -8.547086e-02
bigcom176       -3.966365e-39 -1.134897e-01
bigcom177       -3.967231e-39 -9.931705e-02
bigcom178       -3.967231e-39 -2.906058e-01
bigcom180       -3.967231e-39 -2.246709e-01
bigcom181       -3.972431e-39 -2.023635e-01
bigcom184       -3.967231e-39 -1.713000e-01
bigcom186       -3.967231e-39 -2.413315e-01
bigcom187       -3.967231e-39 -2.177400e-01
bigcom189       -3.969829e-39 -1.406210e-01
bigcom194       -3.967231e-39 -1.223455e-01
bigcom195       -3.966365e-39 -1.962469e-01
bigcom196       -3.968097e-39 -3.270378e-01
bigcom204        0.000000e+00  0.000000e+00
bigcom205       -3.967231e-39 -1.210571e-01
bigcom212       -3.967231e-39 -7.867417e-02
bigcom214       -3.966365e-39 -1.771441e-01
bigcom222       -3.967231e-39 -2.470698e-01
bigcom223       -3.969829e-39 -1.121514e-01
bigcom226       -3.968097e-39 -1.533461e-01
bigcom227       -3.968097e-39 -9.199206e-02
bigcom229       -3.966365e-39 -1.173433e-01
bigcom233       -3.968097e-39 -1.667531e-01
bigcom236       -3.966365e-39 -1.963497e-01
bigcom237       -3.968963e-39 -1.646298e-01
bigcom246       -3.971564e-39 -2.795944e-01
bigcom248       -3.973299e-39 -1.447774e-01
bigcom249       -3.968963e-39 -1.465880e-01
bigcom250       -3.977646e-39 -1.353369e-01
bigcom254       -3.967231e-39 -2.962183e-01
bigcom266       -3.967231e-39 -1.480543e-01
bigcom269        0.000000e+00  0.000000e+00
bigcom272       -3.966365e-39 -2.841847e-01
bigcom274        3.663831e-38  2.421029e-01
bigcom281       -3.968963e-39 -1.047259e-01
bigcom291       -3.968963e-39 -2.571119e-01
bigcom292       -3.967231e-39 -2.482283e-01
bigcom295       -3.970696e-39 -1.519524e-01
bigcom299       -3.966365e-39 -1.063153e-01
bigcom301       -3.971564e-39 -2.104201e-01
bigcom306       -3.966365e-39 -3.221538e-01
bigcom309       -3.966365e-39 -3.645681e-01
bigcom314       -3.968963e-39 -9.961966e-02
bigcom321       -3.966365e-39 -2.229318e-01
bigcom341       -3.966365e-39 -1.653994e-01
bigcom350       -3.968097e-39 -1.659864e-01
bigcom353       -3.967231e-39 -1.258125e-01
bigcom359       -3.967231e-39 -2.348119e-01
bigcom363       -3.966365e-39 -1.415564e-01
bigcom365        2.487768e-37  2.494720e+00
bigcom385       -3.967231e-39 -2.273392e-01
bigcom386       -3.968097e-39 -1.312228e-01
bigcom408       -3.968097e-39 -2.625373e-01
bigcom412       -3.967231e-39 -3.091888e-01
bigcom480       -3.966365e-39 -9.845294e-02
spin_vertex      1.373092e-39 -4.889718e-02
membership_s1    2.780074e-39 -1.790746e-01
membership_s3   -3.966365e-39 -2.793223e+00
membership_s4   -3.610512e-41  3.439692e-02
membership_s5   -1.649325e-39  4.754197e-02
membership_s6   -4.072076e-39 -2.881764e-01
membership_s7   -4.210704e-39 -2.266255e-01
membership_s8   -3.966365e-39 -1.463744e-01
membership_s9   -3.968097e-39 -6.361953e-01
membership_s11  -3.966365e-39 -5.298768e-01
membership_s12  -3.970696e-39 -1.599521e-01
membership_s14  -3.968097e-39 -2.886689e-01
membership_s15  -4.010990e-39 -1.738274e-01
membership_s16  -3.968963e-39 -1.860811e-01
membership_s17  -3.966365e-39 -2.152641e-01
membership_s18   4.571653e-38  1.208899e+00
membership_s20   0.000000e+00  0.000000e+00
membership_s21  -3.995126e-39 -2.012222e-01
membership_s22  -3.975906e-39 -1.895007e-01
membership_s24  -3.979387e-39 -1.589210e-01
membership_s25  -3.978516e-39 -1.452463e-01
membership_s26   0.000000e+00  0.000000e+00
membership_s27  -1.035102e-39  1.781223e-02
membership_s28  -3.968097e-39 -2.572496e-01
membership_s30   2.522369e-39  1.433253e-01
membership_s31   5.929395e-40  1.099033e-01
membership_s32  -2.677792e-40  1.576256e-01
membership_s33  -3.966365e-39 -1.605354e-01
membership_s36  -2.851358e-39 -9.691983e-02
membership_s37  -3.986367e-39 -1.551594e-01
V1              -2.197675e-38 -4.745035e-01
V2               1.546255e-38  1.359280e+00
pdi             -2.694614e-36  1.906304e+02
adhesion        -1.569618e-42 -1.650658e-05
cohesion         3.240631e-42  4.848981e-05
inner           -1.265044e-44 -2.911117e-07
outer           -2.281833e-42 -5.177685e-05
ioratio         -1.060124e-38 -1.274596e-01
comsize          8.465506e-42  2.754012e-04
[1] "Dataset: med_targets Model GBM, run: 7 of 10 2015-06-18 12:13:02"
Iter   TrainDeviance   ValidDeviance   StepSize   Improve
     1        0.0525            -nan     0.0100    0.0002
     2        0.0496            -nan     0.0100   -0.0001
     3        0.0467            -nan     0.0100   -0.0000
     4        0.0450            -nan     0.0100    0.0001
     5        0.0437            -nan     0.0100   -0.0000
     6        0.0425            -nan     0.0100    0.0000
     7        0.0416            -nan     0.0100   -0.0000
     8        0.0405            -nan     0.0100   -0.0000
     9        0.0394            -nan     0.0100   -0.0000
    10        0.0387            -nan     0.0100   -0.0000
    20        0.0324            -nan     0.0100   -0.0000
    40        0.0261            -nan     0.0100   -0.0000
    60        0.0218            -nan     0.0100   -0.0000
    80        0.0192            -nan     0.0100   -0.0000
   100        0.0171            -nan     0.0100   -0.0000
   120        0.0153            -nan     0.0100   -0.0000
   140        0.0138            -nan     0.0100   -0.0000
   160        0.0126            -nan     0.0100   -0.0000
   180        0.0116            -nan     0.0100   -0.0000
   194        0.0109            -nan     0.0100   -0.0000

[1] "GBM variable coefficients"
                            var      rel.inf
V2                           V2 7.5145510209
ratio5                   ratio5 7.3464855203
knn                         knn 3.3763117152
comsize                 comsize 3.3541055441
pagerank               pagerank 3.3388831758
ratio6                   ratio6 3.1132516750
trans                     trans 2.9309295239
bigcom84               bigcom84 2.8152700602
ratio1                   ratio1 2.5687829802
bigcom181             bigcom181 2.5000323424
constraint           constraint 2.3246981026
ratio4                   ratio4 1.6494062327
graph27                 graph27 1.4938195147
orbit7                   orbit7 1.4803226091
graph1                   graph1 1.4490007699
bet                         bet 1.4022777626
spin_vertex         spin_vertex 1.3955145307
orbit16                 orbit16 1.3832498726
graph10                 graph10 1.3657024879
ioratio                 ioratio 1.3005462179
orbit4                   orbit4 1.2710373921
walktrap_vertex walktrap_vertex 1.2537138035
V1                           V1 1.1999539179
orbit60                 orbit60 1.1602328954
membership_s18   membership_s18 1.1350884769
bigcom46               bigcom46 1.0909431348
inner                     inner 1.0547171754
graph21                 graph21 0.9917583589
adhesion               adhesion 0.9759702014
orbit2                   orbit2 0.9459261033
upto_sixth           upto_sixth 0.9173420374
orbit21                 orbit21 0.8786683900
graph3                   graph3 0.8691400192
graph20                 graph20 0.8557519627
orbit46                 orbit46 0.8254832255
orbit35                 orbit35 0.8081247014
orbit28                 orbit28 0.8005232731
graph2                   graph2 0.7875519182
third                     third 0.7635093906
orbit41                 orbit41 0.7629663851
orbit18                 orbit18 0.7555564685
outer                     outer 0.7528786435
orbit55                 orbit55 0.7143372272
orbit56                 orbit56 0.6992138328
graph4                   graph4 0.6915448018
graph25                 graph25 0.6723870700
orbit62                 orbit62 0.6468898032
orbit5                   orbit5 0.6288748983
cohesion               cohesion 0.6259524102
orbit25                 orbit25 0.5747305181
graph18                 graph18 0.5689495763
bigcom116             bigcom116 0.5557993767
graph0                   graph0 0.5359934845
graph12                 graph12 0.5087602658
orbit51                 orbit51 0.4740534712
graph23                 graph23 0.4725867305
orbit58                 orbit58 0.4717136553
graph24                 graph24 0.4706523133
graph28                 graph28 0.4477047634
orbit69                 orbit69 0.4379334245
graph6                   graph6 0.4323751914
orbit42                 orbit42 0.4243388381
orbit36                 orbit36 0.4219023214
orbit30                 orbit30 0.4210667897
close                     close 0.4152159876
orbit50                 orbit50 0.4119061138
fourth                   fourth 0.4043528017
graph7                   graph7 0.4000605233
orbit26                 orbit26 0.3912876832
graph14                 graph14 0.3667845919
fifth                     fifth 0.3654728995
graph11                 graph11 0.3497283927
orbit43                 orbit43 0.3360720595
orbit40                 orbit40 0.3295578993
graph5                   graph5 0.3265034316
bigcom3                 bigcom3 0.3120590892
orbit27                 orbit27 0.3097361072
graph22                 graph22 0.3049613145
graph9                   graph9 0.2895997111
orbit49                 orbit49 0.2782917954
bigcom1                 bigcom1 0.2737691898
membership_s32   membership_s32 0.2730544327
selfinter             selfinter 0.2649789144
orbit9                   orbit9 0.2570567360
upto_third           upto_third 0.2512638915
orbit64                 orbit64 0.2482370371
orbit53                 orbit53 0.2462290940
graph16                 graph16 0.2429535609
orbit47                 orbit47 0.2414992455
orbit13                 orbit13 0.2347437554
graph15                 graph15 0.2272359834
orbit66                 orbit66 0.2249211833
orbit44                 orbit44 0.2237222769
orbit11                 orbit11 0.2192743538
bigcom40               bigcom40 0.2191070816
ratio2                   ratio2 0.2140408172
orbit39                 orbit39 0.2119204577
orbit29                 orbit29 0.2118166831
orbit71                 orbit71 0.1813149898
graph13                 graph13 0.1705564278
orbit23                 orbit23 0.1580149182
upto_second         upto_second 0.1528019017
graph26                 graph26 0.1518481835
orbit15                 orbit15 0.1440613926
ratio3                   ratio3 0.1396426037
orbit57                 orbit57 0.1283603762
orbit63                 orbit63 0.1276862222
pdi                         pdi 0.1246839863
orbit20                 orbit20 0.1225004491
graph8                   graph8 0.1142138683
orbit52                 orbit52 0.1140413464
orbit45                 orbit45 0.1054552797
orbit24                 orbit24 0.1006567159
graph17                 graph17 0.0948357642
graph19                 graph19 0.0892231705
sixth                     sixth 0.0840772583
orbit38                 orbit38 0.0796121932
bigcom28               bigcom28 0.0794344059
orbit65                 orbit65 0.0781985082
bigcom4                 bigcom4 0.0744396796
orbit48                 orbit48 0.0733122394
membership_s30   membership_s30 0.0723560538
orbit17                 orbit17 0.0696787022
orbit10                 orbit10 0.0557769442
orbit68                 orbit68 0.0508822449
coreness               coreness 0.0498143061
upto_fifth           upto_fifth 0.0461340579
orbit1                   orbit1 0.0432139946
membership_s27   membership_s27 0.0431780342
hubscore               hubscore 0.0328932634
orbit61                 orbit61 0.0273190704
bigcom274             bigcom274 0.0268252379
membership_s4     membership_s4 0.0144246340
membership_s5     membership_s5 0.0141671594
ecc                         ecc 0.0135894619
membership_s31   membership_s31 0.0109107104
orbit31                 orbit31 0.0036545778
orbit19                 orbit19 0.0009566021
orbit67                 orbit67 0.0000976716
graph29                 graph29 0.0000000000
orbit0                   orbit0 0.0000000000
orbit3                   orbit3 0.0000000000
orbit6                   orbit6 0.0000000000
orbit8                   orbit8 0.0000000000
orbit12                 orbit12 0.0000000000
orbit14                 orbit14 0.0000000000
orbit22                 orbit22 0.0000000000
orbit32                 orbit32 0.0000000000
orbit33                 orbit33 0.0000000000
orbit34                 orbit34 0.0000000000
orbit37                 orbit37 0.0000000000
orbit54                 orbit54 0.0000000000
orbit59                 orbit59 0.0000000000
orbit70                 orbit70 0.0000000000
orbit72                 orbit72 0.0000000000
AP                           AP 0.0000000000
eccrad                   eccrad 0.0000000000
evcent                   evcent 0.0000000000
first                     first 0.0000000000
upto_fourth         upto_fourth 0.0000000000
second                   second 0.0000000000
bigcom2                 bigcom2 0.0000000000
bigcom6                 bigcom6 0.0000000000
bigcom8                 bigcom8 0.0000000000
bigcom9                 bigcom9 0.0000000000
bigcom11               bigcom11 0.0000000000
bigcom13               bigcom13 0.0000000000
bigcom15               bigcom15 0.0000000000
bigcom16               bigcom16 0.0000000000
bigcom21               bigcom21 0.0000000000
bigcom22               bigcom22 0.0000000000
bigcom24               bigcom24 0.0000000000
bigcom26               bigcom26 0.0000000000
bigcom30               bigcom30 0.0000000000
bigcom31               bigcom31 0.0000000000
bigcom32               bigcom32 0.0000000000
bigcom33               bigcom33 0.0000000000
bigcom34               bigcom34 0.0000000000
bigcom36               bigcom36 0.0000000000
bigcom37               bigcom37 0.0000000000
bigcom38               bigcom38 0.0000000000
bigcom39               bigcom39 0.0000000000
bigcom43               bigcom43 0.0000000000
bigcom44               bigcom44 0.0000000000
bigcom47               bigcom47 0.0000000000
bigcom49               bigcom49 0.0000000000
bigcom50               bigcom50 0.0000000000
bigcom51               bigcom51 0.0000000000
bigcom52               bigcom52 0.0000000000
bigcom54               bigcom54 0.0000000000
bigcom56               bigcom56 0.0000000000
bigcom62               bigcom62 0.0000000000
bigcom66               bigcom66 0.0000000000
bigcom68               bigcom68 0.0000000000
bigcom69               bigcom69 0.0000000000
bigcom71               bigcom71 0.0000000000
bigcom72               bigcom72 0.0000000000
bigcom73               bigcom73 0.0000000000
bigcom74               bigcom74 0.0000000000
bigcom75               bigcom75 0.0000000000
bigcom76               bigcom76 0.0000000000
bigcom77               bigcom77 0.0000000000
bigcom79               bigcom79 0.0000000000
bigcom80               bigcom80 0.0000000000
bigcom82               bigcom82 0.0000000000
bigcom83               bigcom83 0.0000000000
bigcom85               bigcom85 0.0000000000
bigcom87               bigcom87 0.0000000000
bigcom89               bigcom89 0.0000000000
bigcom91               bigcom91 0.0000000000
bigcom92               bigcom92 0.0000000000
bigcom93               bigcom93 0.0000000000
bigcom96               bigcom96 0.0000000000
bigcom97               bigcom97 0.0000000000
bigcom98               bigcom98 0.0000000000
bigcom99               bigcom99 0.0000000000
bigcom101             bigcom101 0.0000000000
bigcom104             bigcom104 0.0000000000
bigcom106             bigcom106 0.0000000000
bigcom109             bigcom109 0.0000000000
bigcom113             bigcom113 0.0000000000
bigcom120             bigcom120 0.0000000000
bigcom123             bigcom123 0.0000000000
bigcom126             bigcom126 0.0000000000
bigcom127             bigcom127 0.0000000000
bigcom137             bigcom137 0.0000000000
bigcom139             bigcom139 0.0000000000
bigcom140             bigcom140 0.0000000000
bigcom143             bigcom143 0.0000000000
bigcom145             bigcom145 0.0000000000
bigcom146             bigcom146 0.0000000000
bigcom147             bigcom147 0.0000000000
bigcom149             bigcom149 0.0000000000
bigcom153             bigcom153 0.0000000000
bigcom154             bigcom154 0.0000000000
bigcom156             bigcom156 0.0000000000
bigcom157             bigcom157 0.0000000000
bigcom158             bigcom158 0.0000000000
bigcom160             bigcom160 0.0000000000
bigcom161             bigcom161 0.0000000000
bigcom162             bigcom162 0.0000000000
bigcom164             bigcom164 0.0000000000
bigcom166             bigcom166 0.0000000000
bigcom167             bigcom167 0.0000000000
bigcom171             bigcom171 0.0000000000
bigcom173             bigcom173 0.0000000000
bigcom175             bigcom175 0.0000000000
bigcom176             bigcom176 0.0000000000
bigcom177             bigcom177 0.0000000000
bigcom178             bigcom178 0.0000000000
bigcom180             bigcom180 0.0000000000
bigcom184             bigcom184 0.0000000000
bigcom186             bigcom186 0.0000000000
bigcom187             bigcom187 0.0000000000
bigcom189             bigcom189 0.0000000000
bigcom194             bigcom194 0.0000000000
bigcom195             bigcom195 0.0000000000
bigcom196             bigcom196 0.0000000000
bigcom204             bigcom204 0.0000000000
bigcom205             bigcom205 0.0000000000
bigcom212             bigcom212 0.0000000000
bigcom214             bigcom214 0.0000000000
bigcom222             bigcom222 0.0000000000
bigcom223             bigcom223 0.0000000000
bigcom226             bigcom226 0.0000000000
bigcom227             bigcom227 0.0000000000
bigcom229             bigcom229 0.0000000000
bigcom233             bigcom233 0.0000000000
bigcom236             bigcom236 0.0000000000
bigcom237             bigcom237 0.0000000000
bigcom246             bigcom246 0.0000000000
bigcom248             bigcom248 0.0000000000
bigcom249             bigcom249 0.0000000000
bigcom250             bigcom250 0.0000000000
bigcom254             bigcom254 0.0000000000
bigcom266             bigcom266 0.0000000000
bigcom269             bigcom269 0.0000000000
bigcom272             bigcom272 0.0000000000
bigcom281             bigcom281 0.0000000000
bigcom291             bigcom291 0.0000000000
bigcom292             bigcom292 0.0000000000
bigcom295             bigcom295 0.0000000000
bigcom299             bigcom299 0.0000000000
bigcom301             bigcom301 0.0000000000
bigcom306             bigcom306 0.0000000000
bigcom309             bigcom309 0.0000000000
bigcom314             bigcom314 0.0000000000
bigcom321             bigcom321 0.0000000000
bigcom341             bigcom341 0.0000000000
bigcom350             bigcom350 0.0000000000
bigcom353             bigcom353 0.0000000000
bigcom359             bigcom359 0.0000000000
bigcom363             bigcom363 0.0000000000
bigcom365             bigcom365 0.0000000000
bigcom385             bigcom385 0.0000000000
bigcom386             bigcom386 0.0000000000
bigcom408             bigcom408 0.0000000000
bigcom412             bigcom412 0.0000000000
bigcom480             bigcom480 0.0000000000
membership_s1     membership_s1 0.0000000000
membership_s3     membership_s3 0.0000000000
membership_s6     membership_s6 0.0000000000
membership_s7     membership_s7 0.0000000000
membership_s8     membership_s8 0.0000000000
membership_s9     membership_s9 0.0000000000
membership_s11   membership_s11 0.0000000000
membership_s12   membership_s12 0.0000000000
membership_s14   membership_s14 0.0000000000
membership_s15   membership_s15 0.0000000000
membership_s16   membership_s16 0.0000000000
membership_s17   membership_s17 0.0000000000
membership_s20   membership_s20 0.0000000000
membership_s21   membership_s21 0.0000000000
membership_s22   membership_s22 0.0000000000
membership_s24   membership_s24 0.0000000000
membership_s25   membership_s25 0.0000000000
membership_s26   membership_s26 0.0000000000
membership_s28   membership_s28 0.0000000000
membership_s33   membership_s33 0.0000000000
membership_s36   membership_s36 0.0000000000
membership_s37   membership_s37 0.0000000000
[1] "Dataset: med_targets Model RF, run: 7 of 10 2015-06-18 12:14:16"
     |      Out-of-bag   |
Tree |      MSE  %Var(y) |
   1 |  0.00846   186.33 |
   2 | 0.008887   195.72 |
   3 | 0.008064   177.61 |
   4 | 0.008112   178.67 |
   5 | 0.007446   164.00 |
   6 | 0.006965   153.39 |
   7 | 0.006857   151.02 |
   8 | 0.006725   148.12 |
   9 | 0.006735   148.34 |
  10 | 0.006684   147.21 |
  11 |  0.00667   146.90 |
  12 | 0.006386   140.65 |
  13 | 0.006193   136.40 |
  14 | 0.006193   136.40 |
  15 | 0.006025   132.69 |
  16 | 0.005943   130.89 |
  17 | 0.005971   131.50 |
  18 | 0.005866   129.19 |
  19 | 0.005801   127.77 |
  20 | 0.005796   127.64 |
  21 | 0.005809   127.95 |
  22 | 0.005831   128.42 |
  23 |  0.00576   126.87 |
  24 | 0.005761   126.88 |
  25 | 0.005753   126.71 |
  26 | 0.005774   127.17 |
  27 | 0.005762   126.91 |
  28 | 0.005768   127.03 |
  29 | 0.005698   125.50 |
  30 | 0.005692   125.36 |
  31 | 0.005654   124.52 |
  32 | 0.005623   123.85 |
  33 | 0.005617   123.70 |
  34 | 0.005576   122.81 |
  35 |  0.00552   121.58 |
  36 | 0.005489   120.90 |
  37 | 0.005501   121.15 |
  38 | 0.005484   120.78 |
  39 | 0.005462   120.29 |
  40 | 0.005443   119.88 |
  41 | 0.005405   119.05 |
  42 | 0.005386   118.62 |
  43 | 0.005416   119.29 |
  44 | 0.005423   119.45 |
  45 | 0.005377   118.43 |
  46 |  0.00537   118.27 |
  47 | 0.005345   117.72 |
  48 | 0.005336   117.53 |
  49 | 0.005333   117.45 |
  50 | 0.005313   117.02 |
  51 | 0.005302   116.77 |
  52 | 0.005304   116.81 |
  53 | 0.005286   116.41 |
  54 |  0.00528   116.29 |
  55 | 0.005273   116.13 |
  56 | 0.005302   116.78 |
  57 | 0.005297   116.67 |
  58 | 0.005285   116.40 |
  59 | 0.005262   115.90 |
  60 | 0.005237   115.34 |
  61 | 0.005245   115.52 |
  62 | 0.005228   115.15 |
  63 | 0.005237   115.35 |
  64 | 0.005222   115.01 |
  65 |  0.00521   114.75 |
  66 | 0.005194   114.40 |
  67 | 0.005187   114.24 |
  68 | 0.005181   114.11 |
  69 | 0.005181   114.10 |
  70 | 0.005176   113.99 |
  71 | 0.005165   113.76 |
  72 | 0.005163   113.71 |
  73 | 0.005158   113.59 |
  74 |  0.00515   113.42 |
  75 | 0.005138   113.17 |
  76 |  0.00515   113.43 |
  77 | 0.005145   113.31 |
  78 | 0.005145   113.31 |
  79 | 0.005144   113.30 |
  80 | 0.005141   113.22 |
  81 | 0.005152   113.47 |
  82 |  0.00513   112.99 |
  83 | 0.005136   113.12 |
  84 | 0.005135   113.10 |
  85 |  0.00513   112.97 |
  86 | 0.005128   112.95 |
  87 | 0.005123   112.82 |
  88 | 0.005123   112.82 |
  89 |  0.00513   112.98 |
  90 | 0.005123   112.83 |
  91 | 0.005119   112.75 |
  92 | 0.005116   112.68 |
  93 | 0.005109   112.53 |
  94 | 0.005107   112.48 |
  95 | 0.005104   112.41 |
  96 | 0.005108   112.50 |
  97 | 0.005103   112.39 |
  98 | 0.005108   112.51 |
  99 |  0.00511   112.55 |
 100 | 0.005098   112.28 |
[1] "Random Forest variable coefficients"
                      %IncMSE IncNodePurity
graph5           6.423222e-04  6.632653e-02
graph6           5.473150e-04  3.202211e-02
graph7           8.798515e-04  3.525667e-02
graph8           2.802630e-04  5.691602e-02
graph9           7.856822e-04  5.711550e-02
graph10          3.309641e-03  1.686153e-01
graph11         -6.450031e-05  1.475659e-01
graph12          1.184905e-03  7.062645e-02
graph13          3.211234e-04  3.538298e-02
graph14          1.591088e-03  2.059949e-01
graph15          1.328771e-03  4.757675e-02
graph16          1.366198e-04  7.078269e-02
graph17          2.231497e-03  2.039201e-02
graph18          7.291165e-05  1.312976e-01
graph19          5.466890e-04  3.529220e-02
graph20          1.594832e-04  1.424259e-01
graph21          1.178426e-03  5.458986e-02
graph22          7.463621e-04  9.173921e-02
graph23          2.004114e-03  1.740142e-01
graph24          2.004996e-03  1.245154e-01
graph25          3.040156e-04  3.953533e-02
graph26          6.464388e-05  2.363449e-02
graph27          1.297888e-04  9.844709e-02
graph28          1.741067e-05  2.759518e-02
graph29          1.762632e-05  1.333333e-02
orbit0           3.631076e-03  5.921197e-02
orbit1           1.268301e-03  6.467515e-02
orbit2           5.458967e-03  1.501042e-01
orbit3           2.270724e-04  9.642424e-02
orbit4           8.283256e-04  1.396523e-01
orbit5           8.626976e-04  8.741642e-02
orbit6           2.940042e-04  8.111803e-02
orbit7           5.048182e-03  2.627015e-01
orbit8           4.912928e-04  6.910295e-02
orbit9           2.045556e-03  9.758108e-02
orbit10          6.673102e-05  1.824020e-01
orbit11          9.187443e-04  9.026722e-02
orbit12          7.712099e-04  7.794636e-02
orbit13          6.202383e-05  4.228282e-02
orbit14          1.690586e-04  9.146617e-02
orbit15          1.882331e-04  3.968648e-02
orbit16          5.482034e-04  8.745675e-02
orbit17          4.729795e-04  8.930697e-02
orbit18          2.797828e-04  1.428153e-01
orbit19          3.574952e-05  1.024988e-01
orbit20          8.364378e-04  1.170822e-01
orbit21          3.344910e-03  9.906593e-02
orbit22          5.101345e-04  1.289715e-01
orbit23          2.697576e-03  1.486881e-01
orbit24          2.657127e-04  6.207721e-02
orbit25          8.136952e-04  6.703200e-02
orbit26          5.777008e-06  8.317532e-02
orbit27          2.296721e-03  1.394478e-01
orbit28          2.452528e-04  2.876589e-02
orbit29          1.153406e-05  5.671429e-02
orbit30          8.400894e-04  1.604616e-01
orbit31          3.819725e-04  1.344474e-01
orbit32          9.241517e-04  1.367722e-01
orbit33          5.356453e-04  9.431399e-02
orbit34          3.356252e-03  1.120835e-01
orbit35          2.139187e-03  8.629062e-02
orbit36          3.713873e-04  1.532664e-01
orbit37          2.235377e-04  1.100313e-01
orbit38          2.948990e-04  9.467463e-02
orbit39          3.358879e-03  1.634769e-01
orbit40          3.844961e-04  8.207227e-02
orbit41          5.545376e-04  1.316640e-01
orbit42          6.920849e-04  5.275478e-02
orbit43          8.763964e-05  4.383876e-02
orbit44          1.986695e-04  7.330311e-02
orbit45          2.126950e-03  5.600725e-02
orbit46          3.406544e-04  1.823767e-01
orbit47          1.603606e-04  3.214544e-02
orbit48          1.006784e-04  8.260307e-02
orbit49          2.779980e-04  4.747647e-02
orbit50          1.874558e-04  8.537069e-02
orbit51          1.246279e-03  1.697630e-01
orbit52          4.006174e-04  6.140165e-02
orbit53          7.811010e-04  1.227055e-01
orbit54          5.346705e-04  3.869251e-02
orbit55         -6.447847e-06  1.061730e-01
orbit56          4.263550e-03  2.311181e-01
orbit57          2.524221e-05  5.372385e-02
orbit58         -3.999192e-06  4.459734e-02
orbit59          4.538833e-04  8.436099e-02
orbit60          1.231827e-03  6.720865e-02
orbit61         -1.490397e-06  2.904643e-02
orbit62         -8.169985e-06  5.827772e-02
orbit63          4.491226e-04  2.584984e-02
orbit64          8.385380e-04  1.072608e-01
orbit65          2.129750e-04  4.302728e-02
orbit66          0.000000e+00  8.333333e-03
orbit67          4.697592e-05  2.199793e-02
orbit68          4.580134e-05  1.265082e-01
orbit69          5.586507e-04  1.373214e-01
orbit70          4.112808e-05  2.101648e-02
orbit71          1.340058e-04  6.874459e-02
orbit72          0.000000e+00  8.673617e-21
AP              -5.878895e-06  5.389082e-03
bet              3.029834e-04  1.389252e-01
ecc              0.000000e+00  0.000000e+00
eccrad           0.000000e+00  0.000000e+00
close            6.846280e-04  1.497806e-01
constraint       2.554856e-03  1.806340e-01
coreness         1.415344e-04  3.308389e-02
knn              1.140674e-03  2.199176e-01
hubscore         3.172426e-03  1.465101e-01
pagerank         6.343961e-04  3.834145e-01
trans            1.735670e-04  2.185945e-01
evcent           4.498222e-03  5.073911e-02
first            2.964949e-03  6.323532e-02
upto_second      2.749829e-04  6.627291e-02
upto_third       9.551327e-04  9.834756e-02
upto_fourth      3.658151e-04  6.296030e-02
upto_fifth       5.337587e-05  6.215031e-02
upto_sixth       6.620775e-05  8.729425e-02
second           2.042299e-04  9.392392e-02
third            3.259095e-04  1.457518e-01
fourth           9.622871e-04  2.473473e-01
fifth            1.297268e-04  1.423401e-01
sixth            4.169083e-04  1.420750e-01
ratio1           8.322715e-04  3.934440e-01
ratio2           9.657761e-04  3.064578e-01
ratio3           1.056630e-03  3.213221e-01
ratio4           1.191447e-03  2.891285e-01
ratio5           7.517489e-04  6.446603e-01
ratio6           5.794090e-04  2.803046e-01
selfinter        0.000000e+00  1.714286e-02
walktrap_vertex  2.351966e-05  1.096759e-01
bigcom1          5.389605e-05  9.418121e-02
bigcom2          0.000000e+00  0.000000e+00
bigcom3          6.222855e-05  2.952155e-02
bigcom4         -5.861665e-06  2.250000e-02
bigcom6          0.000000e+00  0.000000e+00
bigcom8          0.000000e+00  0.000000e+00
bigcom9          0.000000e+00  0.000000e+00
bigcom11         0.000000e+00  0.000000e+00
bigcom13         0.000000e+00  1.301043e-20
bigcom15         0.000000e+00  0.000000e+00
bigcom16         0.000000e+00  0.000000e+00
bigcom21         0.000000e+00  0.000000e+00
bigcom22         0.000000e+00  0.000000e+00
bigcom24         0.000000e+00  0.000000e+00
bigcom26         0.000000e+00  0.000000e+00
bigcom28         3.132041e-06  3.468795e-02
bigcom30         0.000000e+00  0.000000e+00
bigcom31         0.000000e+00  0.000000e+00
bigcom32         0.000000e+00  0.000000e+00
bigcom33         0.000000e+00  0.000000e+00
bigcom34         0.000000e+00  0.000000e+00
bigcom36         0.000000e+00  0.000000e+00
bigcom37         0.000000e+00  0.000000e+00
bigcom38         0.000000e+00  0.000000e+00
bigcom39         0.000000e+00  0.000000e+00
bigcom40        -3.828804e-06  9.248314e-02
bigcom43         0.000000e+00  0.000000e+00
bigcom44         0.000000e+00  0.000000e+00
bigcom46         0.000000e+00  1.262993e-02
bigcom47         0.000000e+00  0.000000e+00
bigcom49         0.000000e+00  0.000000e+00
bigcom50         0.000000e+00  0.000000e+00
bigcom51         0.000000e+00  0.000000e+00
bigcom52         0.000000e+00  0.000000e+00
bigcom54         0.000000e+00  0.000000e+00
bigcom56         0.000000e+00  0.000000e+00
bigcom62         0.000000e+00  0.000000e+00
bigcom66         0.000000e+00  0.000000e+00
bigcom68         0.000000e+00  0.000000e+00
bigcom69         0.000000e+00  0.000000e+00
bigcom71         0.000000e+00  0.000000e+00
bigcom72         0.000000e+00  0.000000e+00
bigcom73         0.000000e+00  0.000000e+00
bigcom74         0.000000e+00  0.000000e+00
bigcom75         0.000000e+00  0.000000e+00
bigcom76         0.000000e+00  0.000000e+00
bigcom77         0.000000e+00  0.000000e+00
bigcom79         0.000000e+00  0.000000e+00
bigcom80         0.000000e+00  0.000000e+00
bigcom82         0.000000e+00  0.000000e+00
bigcom83         0.000000e+00  0.000000e+00
bigcom84         7.093615e-05  2.840268e-01
bigcom85         0.000000e+00  0.000000e+00
bigcom87         0.000000e+00  0.000000e+00
bigcom89         0.000000e+00  0.000000e+00
bigcom91         0.000000e+00  0.000000e+00
bigcom92         0.000000e+00  0.000000e+00
bigcom93         0.000000e+00  0.000000e+00
bigcom96         0.000000e+00  0.000000e+00
bigcom97         0.000000e+00  0.000000e+00
bigcom98         0.000000e+00  0.000000e+00
bigcom99         0.000000e+00  0.000000e+00
bigcom101        0.000000e+00  0.000000e+00
bigcom104        0.000000e+00  0.000000e+00
bigcom106        0.000000e+00  0.000000e+00
bigcom109        0.000000e+00  0.000000e+00
bigcom113        0.000000e+00  0.000000e+00
bigcom116        1.448037e-04  1.379745e-01
bigcom120        0.000000e+00  0.000000e+00
bigcom123        0.000000e+00  0.000000e+00
bigcom126        0.000000e+00  0.000000e+00
bigcom127        0.000000e+00  0.000000e+00
bigcom137        0.000000e+00  4.336809e-21
bigcom139        0.000000e+00  0.000000e+00
bigcom140        0.000000e+00  0.000000e+00
bigcom143        0.000000e+00  0.000000e+00
bigcom145        0.000000e+00  0.000000e+00
bigcom146        0.000000e+00  0.000000e+00
bigcom147        0.000000e+00  0.000000e+00
bigcom149        0.000000e+00  0.000000e+00
bigcom153        0.000000e+00  0.000000e+00
bigcom154        0.000000e+00  0.000000e+00
bigcom156        0.000000e+00  0.000000e+00
bigcom157        0.000000e+00  0.000000e+00
bigcom158        0.000000e+00  0.000000e+00
bigcom160        0.000000e+00  0.000000e+00
bigcom161        0.000000e+00  0.000000e+00
bigcom162        0.000000e+00  0.000000e+00
bigcom164        0.000000e+00  0.000000e+00
bigcom166        0.000000e+00  0.000000e+00
bigcom167        0.000000e+00  0.000000e+00
bigcom171        0.000000e+00  0.000000e+00
bigcom173        0.000000e+00  0.000000e+00
bigcom175        0.000000e+00  0.000000e+00
bigcom176        0.000000e+00  0.000000e+00
bigcom177        0.000000e+00  0.000000e+00
bigcom178        0.000000e+00  0.000000e+00
bigcom180        0.000000e+00  0.000000e+00
bigcom181       -7.896463e-05  2.120039e-01
bigcom184        0.000000e+00  0.000000e+00
bigcom186        0.000000e+00  0.000000e+00
bigcom187        0.000000e+00  0.000000e+00
bigcom189        0.000000e+00  0.000000e+00
bigcom194        0.000000e+00  0.000000e+00
bigcom195        0.000000e+00  0.000000e+00
bigcom196        0.000000e+00  0.000000e+00
bigcom204        0.000000e+00  0.000000e+00
bigcom205        0.000000e+00  0.000000e+00
bigcom212        0.000000e+00  0.000000e+00
bigcom214        0.000000e+00  0.000000e+00
bigcom222        0.000000e+00  0.000000e+00
bigcom223        0.000000e+00  0.000000e+00
bigcom226        0.000000e+00  0.000000e+00
bigcom227        0.000000e+00  0.000000e+00
bigcom229        0.000000e+00  0.000000e+00
bigcom233        0.000000e+00  0.000000e+00
bigcom236        0.000000e+00  0.000000e+00
bigcom237        0.000000e+00  0.000000e+00
bigcom246        0.000000e+00  0.000000e+00
bigcom248        0.000000e+00  0.000000e+00
bigcom249        0.000000e+00  0.000000e+00
bigcom250        0.000000e+00  0.000000e+00
bigcom254        0.000000e+00  0.000000e+00
bigcom266        0.000000e+00  0.000000e+00
bigcom269        0.000000e+00  0.000000e+00
bigcom272        0.000000e+00  0.000000e+00
bigcom274        7.320026e-05  1.509565e-02
bigcom281        0.000000e+00  0.000000e+00
bigcom291        0.000000e+00  0.000000e+00
bigcom292        0.000000e+00  0.000000e+00
bigcom295        0.000000e+00  0.000000e+00
bigcom299        0.000000e+00  0.000000e+00
bigcom301        0.000000e+00  0.000000e+00
bigcom306        0.000000e+00  0.000000e+00
bigcom309        0.000000e+00  0.000000e+00
bigcom314        0.000000e+00  0.000000e+00
bigcom321        0.000000e+00  0.000000e+00
bigcom341        0.000000e+00  0.000000e+00
bigcom350        0.000000e+00  0.000000e+00
bigcom353        0.000000e+00  0.000000e+00
bigcom359        0.000000e+00  0.000000e+00
bigcom363        0.000000e+00  0.000000e+00
bigcom365        0.000000e+00  0.000000e+00
bigcom385        0.000000e+00  0.000000e+00
bigcom386        0.000000e+00  0.000000e+00
bigcom408        0.000000e+00  0.000000e+00
bigcom412        0.000000e+00  0.000000e+00
bigcom480        0.000000e+00  0.000000e+00
spin_vertex      9.229836e-05  1.940991e-01
membership_s1    0.000000e+00  0.000000e+00
membership_s3    0.000000e+00  0.000000e+00
membership_s4    1.757470e-05  3.427222e-02
membership_s5    3.026256e-05  1.225868e-01
membership_s6    0.000000e+00  0.000000e+00
membership_s7    0.000000e+00  0.000000e+00
membership_s8    0.000000e+00  0.000000e+00
membership_s9    0.000000e+00  0.000000e+00
membership_s11   0.000000e+00  0.000000e+00
membership_s12   0.000000e+00  0.000000e+00
membership_s14   0.000000e+00  0.000000e+00
membership_s15   0.000000e+00  0.000000e+00
membership_s16   0.000000e+00  0.000000e+00
membership_s17   0.000000e+00  0.000000e+00
membership_s18   1.484666e-04  1.063908e-01
membership_s20   0.000000e+00  0.000000e+00
membership_s21   0.000000e+00  0.000000e+00
membership_s22   0.000000e+00  0.000000e+00
membership_s24   0.000000e+00  0.000000e+00
membership_s25   0.000000e+00  0.000000e+00
membership_s26   0.000000e+00  0.000000e+00
membership_s27   3.525959e-05  6.272279e-04
membership_s28   0.000000e+00  0.000000e+00
membership_s30   5.998800e-06  3.085139e-02
membership_s31   4.517155e-05  1.580702e-02
membership_s32   2.442713e-05  5.758445e-02
membership_s33   0.000000e+00  0.000000e+00
membership_s36  -1.714181e-05  4.691909e-02
membership_s37   0.000000e+00  0.000000e+00
V1               7.676006e-04  2.195141e-01
V2               1.039233e-03  7.137543e-01
pdi              9.996978e-05  1.729779e-01
adhesion         3.110378e-03  4.306342e-01
cohesion         2.873488e-03  2.624622e-01
inner            8.202907e-04  3.475370e-01
outer            9.373362e-05  1.254903e-01
ioratio          7.397504e-04  2.637417e-01
comsize          2.702112e-05  4.345428e-01
[1] "Dataset: med_targets Model GLM, run: 7 of 10 2015-06-18 12:14:58"
[1] "glmnet variable coefficients"
                         [,1]          [,2]
(Intercept)     -5.385587e+00 -1.255150e-01
graph0           1.429145e-40  2.754508e-03
graph1           2.119580e-42  8.855067e-06
graph2           2.976457e-41 -6.809936e-04
graph3           3.414436e-44 -1.365405e-07
graph4           3.019092e-45  1.284499e-08
graph5           8.991358e-43  9.002975e-06
graph6           4.197840e-43  2.359367e-06
graph7           2.632210e-42 -1.011348e-05
graph8          -2.297858e-41 -1.562913e-03
graph9           5.131655e-46  1.773659e-09
graph10          8.490888e-47 -4.000013e-10
graph11          4.390342e-48  3.622011e-11
graph12          3.473606e-45  1.252447e-08
graph13          7.007368e-45 -6.412255e-08
graph14          5.941489e-46  1.214418e-09
graph15          1.577297e-43 -2.630370e-07
graph16          6.174016e-45 -1.466010e-08
graph17          1.909393e-44  1.247370e-07
graph18          3.011326e-43  2.596238e-06
graph19          4.656330e-44  5.529657e-07
graph20         -3.324649e-44 -4.049542e-06
graph21          1.570663e-43 -1.177900e-07
graph22          1.457513e-43 -3.310574e-06
graph23          2.774983e-43  5.522847e-06
graph24          3.291276e-43  6.051192e-06
graph25          4.529393e-43 -3.759470e-06
graph26          3.044162e-43 -1.093212e-05
graph27         -1.651959e-43 -1.039710e-04
graph28         -3.329161e-42 -2.747511e-04
graph29         -2.147661e-41 -4.933754e-04
orbit0           1.429145e-40  2.754131e-03
orbit1           2.181345e-42  5.863647e-06
orbit2           1.385544e-41  4.301684e-04
orbit3           2.976457e-41 -6.842642e-04
orbit4           4.412412e-44 -1.330190e-07
orbit5           1.044476e-43 -5.720368e-07
orbit6           3.017488e-45  1.286376e-08
orbit7           2.220404e-42  7.502126e-05
orbit8           8.991358e-43  8.840446e-06
orbit9           1.082331e-42  1.234541e-05
orbit10          5.935743e-43  1.395386e-06
orbit11          4.630326e-42  2.835552e-05
orbit12          3.047461e-42 -1.659621e-05
orbit13          1.002670e-41  4.181008e-05
orbit14         -2.297858e-41 -1.564792e-03
orbit15          7.951969e-46  2.096733e-09
orbit16          2.059874e-45 -2.770769e-09
orbit17          1.952027e-45  1.450853e-08
orbit18          5.672285e-48 -2.131358e-09
orbit19          1.207889e-46 -2.704539e-10
orbit20          2.331184e-46 -1.980824e-09
orbit21          1.174541e-44  1.507434e-07
orbit22          4.390319e-48  3.614868e-11
orbit23          4.396056e-43  1.219331e-05
orbit24          4.037737e-45  1.189864e-09
orbit25          8.995658e-45  4.961408e-08
orbit26          4.411508e-44  3.720780e-07
orbit27          1.930830e-44  6.718547e-08
orbit28          6.058972e-44  1.728215e-07
orbit29          1.153743e-44 -1.333572e-07
orbit30          1.821562e-44 -5.293098e-06
orbit31          9.851623e-46  2.128466e-09
orbit32          1.050551e-45  2.089249e-09
orbit33          8.826428e-43  1.263826e-05
orbit34          1.577297e-43 -2.613257e-07
orbit35          2.959167e-44 -4.415442e-08
orbit36          1.523307e-44 -1.758434e-07
orbit37          8.010193e-45 -2.536197e-08
orbit38          1.346153e-43  6.355923e-06
orbit39          7.132211e-44  1.619447e-06
orbit40          2.336932e-44 -1.887261e-08
orbit41          2.051766e-43  1.432061e-06
orbit42          2.204948e-42  6.816456e-05
orbit43          3.041497e-43  2.642784e-06
orbit44         -4.177447e-42 -1.249312e-03
orbit45          1.379575e-43  2.301395e-07
orbit46          6.212856e-44  9.944915e-07
orbit47          2.464169e-43 -1.403567e-05
orbit48          2.048190e-43  5.031206e-06
orbit49         -3.439734e-44 -4.194079e-06
orbit50         -5.630652e-43 -7.022480e-05
orbit51          2.554240e-43 -8.706485e-08
orbit52          5.809856e-43  3.740661e-06
orbit53          3.329109e-43 -2.285744e-05
orbit54          1.457369e-43 -3.223411e-06
orbit55          4.830796e-42 -3.976359e-04
orbit56          1.061408e-42  3.006244e-05
orbit57          2.114812e-43  2.010359e-06
orbit58         -1.831876e-43 -9.653175e-06
orbit59          4.796432e-43  1.194477e-05
orbit60          8.149561e-43 -1.382294e-05
orbit61          4.611791e-42 -8.491848e-05
orbit62          1.109023e-42 -7.865517e-05
orbit63         -1.107862e-42 -1.628384e-04
orbit64          2.038406e-42  1.334629e-04
orbit65          2.083460e-42  8.044813e-05
orbit66         -3.195540e-43 -8.345497e-05
orbit67         -1.114034e-42 -1.721376e-04
orbit68         -4.106913e-43 -1.342393e-04
orbit69          3.800267e-41  3.186212e-03
orbit70         -5.093617e-42 -4.730259e-04
orbit71         -4.617766e-42 -1.420678e-04
orbit72         -2.147661e-41 -4.932614e-04
AP              -2.897070e-39 -2.225207e-01
bet              6.420532e-44 -1.184844e-06
ecc             -4.649942e-39 -1.321662e-01
eccrad          -2.789965e-38 -7.907493e-01
close            7.542868e-38 -1.040753e+00
constraint      -8.856774e-39 -4.224748e-01
coreness         4.578747e-41 -5.115373e-03
knn              2.142099e-41  4.207026e-04
hubscore         1.551913e-37 -2.499093e-02
pagerank        -7.018295e-38 -2.044315e+00
trans            6.081151e-39  1.678164e-01
evcent           1.572439e-37  1.663811e-01
first            1.429145e-40  2.722056e-03
upto_second      2.727324e-42 -1.625057e-06
upto_third       5.221834e-43 -1.503392e-05
upto_fourth     -1.220894e-42 -1.073767e-04
upto_fifth      -9.748270e-42 -3.873435e-04
upto_sixth       1.266761e-40  8.622241e-05
second           2.733590e-42 -1.532882e-06
third            2.892351e-44 -2.894207e-05
fourth          -8.452298e-43  1.474349e-05
fifth            1.349927e-42  1.202813e-04
sixth            1.317085e-41  4.450071e-04
ratio1           2.226099e-41  3.527252e-04
ratio2          -1.015091e-40 -1.821713e-03
ratio3           1.139638e-39  1.049644e-02
ratio4           1.228415e-38 -3.587094e-01
ratio5           4.288114e-38  5.879402e+00
ratio6           1.454294e-40  1.136017e-03
selfinter       -3.230519e-39 -1.719891e-01
walktrap_vertex  1.746586e-39  8.635931e-02
bigcom1         -3.394210e-39 -5.828742e-02
bigcom2         -4.611331e-39 -2.033586e-01
bigcom3          5.705411e-40  1.576537e-01
bigcom4          4.745917e-40 -5.486073e-03
bigcom6         -4.612333e-39 -1.236327e-01
bigcom8         -4.759282e-39 -3.483231e-01
bigcom9         -4.629446e-39 -3.173707e-01
bigcom11        -4.621377e-39 -1.742353e-01
bigcom13        -4.620371e-39 -2.648152e-01
bigcom15        -4.619364e-39 -1.315486e-01
bigcom16        -4.614340e-39 -1.029442e-01
bigcom21        -4.641602e-39 -3.059701e-01
bigcom22        -4.702310e-39 -2.668634e-01
bigcom24        -4.611331e-39 -1.598402e-01
bigcom26        -4.664055e-39 -3.004252e-01
bigcom28         5.590925e-39  1.842477e-01
bigcom30        -4.676394e-39 -3.544088e-01
bigcom31        -4.610328e-39 -2.778195e-01
bigcom32        -4.613336e-39 -1.472831e-01
bigcom33        -4.609327e-39 -2.540307e-01
bigcom34        -4.608325e-39 -2.083069e-01
bigcom36        -4.610328e-39 -1.425273e-01
bigcom37        -4.609327e-39 -1.398745e-01
bigcom38        -4.610328e-39 -1.271621e-01
bigcom39        -4.626417e-39 -1.066677e-01
bigcom40        -1.049050e-41  8.570818e-02
bigcom43        -4.613336e-39 -1.800525e-01
bigcom44        -4.697104e-39 -1.252959e-01
bigcom46         9.661262e-38  1.600490e+00
bigcom47        -4.613336e-39 -2.029572e-01
bigcom49        -4.613336e-39 -1.894821e-01
bigcom50        -4.609327e-39 -2.738365e-01
bigcom51        -4.609327e-39 -3.400254e-01
bigcom52        -4.610328e-39 -2.312450e-01
bigcom54        -4.608325e-39 -8.476865e-02
bigcom56        -4.620371e-39 -2.172085e-01
bigcom62        -4.609327e-39 -7.444673e-02
bigcom66        -4.608325e-39 -9.510472e-02
bigcom68        -4.609327e-39 -1.225525e-01
bigcom69        -4.613336e-39 -3.859803e-01
bigcom71        -4.608325e-39 -2.232138e-01
bigcom72        -4.608325e-39 -1.048122e-01
bigcom73        -4.623392e-39 -1.612833e-01
bigcom74        -4.616348e-39 -2.889628e-01
bigcom75        -4.610328e-39 -2.088104e-01
bigcom76        -4.612333e-39 -1.931854e-01
bigcom77        -4.614340e-39 -2.516065e-01
bigcom79        -4.609327e-39 -2.816571e-01
bigcom80        -4.612333e-39 -2.335509e-01
bigcom82        -4.609327e-39 -3.100037e-01
bigcom83        -4.609327e-39 -2.144475e-01
bigcom84         1.639565e-37  2.162542e+00
bigcom85        -4.609327e-39 -2.538529e-01
bigcom87        -4.613336e-39 -2.738559e-01
bigcom89         0.000000e+00  0.000000e+00
bigcom91        -4.615344e-39 -2.574371e-01
bigcom92        -4.625408e-39 -2.999615e-01
bigcom93        -4.608325e-39 -1.924908e-01
bigcom96        -4.610328e-39 -1.689319e-01
bigcom97        -4.613336e-39 -3.170157e-01
bigcom98        -4.608325e-39 -1.673846e-01
bigcom99         0.000000e+00  0.000000e+00
bigcom101       -4.619364e-39 -1.282184e-01
bigcom104       -4.609327e-39 -2.133768e-01
bigcom106       -4.609327e-39 -3.499140e-01
bigcom109       -4.609327e-39 -1.271211e-01
bigcom113       -4.609327e-39 -9.223086e-02
bigcom116        2.714702e-38  9.480318e-01
bigcom120       -4.609327e-39 -3.210735e-01
bigcom123       -4.608325e-39 -2.033414e-01
bigcom126       -4.609327e-39 -3.498589e-01
bigcom127       -4.610328e-39 -1.261417e-01
bigcom137       -4.613336e-39 -2.233042e-01
bigcom139       -4.610328e-39 -8.944088e-02
bigcom140       -4.610328e-39 -1.975907e-01
bigcom143        0.000000e+00  0.000000e+00
bigcom145       -4.610328e-39 -1.540164e-01
bigcom146       -4.610328e-39 -1.205008e-01
bigcom147       -4.620371e-39 -1.794524e-01
bigcom149       -4.611331e-39 -2.886772e-01
bigcom153       -4.614340e-39 -1.320120e-01
bigcom154       -4.608325e-39 -1.460472e-01
bigcom156       -4.612333e-39 -1.908408e-01
bigcom157       -4.618359e-39 -1.532152e-01
bigcom158       -4.609327e-39 -1.633789e-01
bigcom160       -4.608325e-39 -1.510208e-01
bigcom161       -4.610328e-39 -1.534071e-01
bigcom162       -4.608325e-39 -1.221940e-01
bigcom164       -4.608325e-39 -2.118412e-01
bigcom166       -4.612333e-39 -2.519243e-01
bigcom167       -4.618359e-39 -1.501811e-01
bigcom171       -4.616348e-39 -2.940367e-01
bigcom173       -4.608325e-39 -2.351858e-01
bigcom175       -4.609327e-39 -9.016409e-02
bigcom176       -4.608325e-39 -9.506439e-02
bigcom177       -4.609327e-39 -1.235620e-01
bigcom178       -4.609327e-39 -2.983638e-01
bigcom180       -4.609327e-39 -2.548509e-01
bigcom181        9.661262e-38  1.734546e+00
bigcom184       -4.608325e-39 -1.215327e-01
bigcom186       -4.609327e-39 -2.552541e-01
bigcom187       -4.609327e-39 -2.208741e-01
bigcom189       -4.613336e-39 -1.437639e-01
bigcom194       -4.609327e-39 -1.305986e-01
bigcom195       -4.608325e-39 -2.074907e-01
bigcom196       -4.610328e-39 -3.511235e-01
bigcom204        0.000000e+00  0.000000e+00
bigcom205       -4.609327e-39 -1.961236e-01
bigcom212       -4.609327e-39 -9.480756e-02
bigcom214       -4.608325e-39 -1.766076e-01
bigcom222       -4.609327e-39 -2.092012e-01
bigcom223       -4.613336e-39 -1.205134e-01
bigcom226       -4.609327e-39 -1.281995e-01
bigcom227       -4.610328e-39 -8.331944e-02
bigcom229       -4.608325e-39 -1.254677e-01
bigcom233       -4.610328e-39 -1.371917e-01
bigcom236        0.000000e+00  0.000000e+00
bigcom237       -4.611331e-39 -1.851498e-01
bigcom246       -4.614340e-39 -3.085303e-01
bigcom248       -4.615344e-39 -1.282812e-01
bigcom249       -4.611331e-39 -1.283524e-01
bigcom250       -4.620371e-39 -1.706366e-01
bigcom254       -4.609327e-39 -3.049798e-01
bigcom266       -4.610328e-39 -1.536141e-01
bigcom269        0.000000e+00  0.000000e+00
bigcom272       -4.608325e-39 -2.526585e-01
bigcom274        3.599216e-38  7.256590e-02
bigcom281       -4.612333e-39 -1.253800e-01
bigcom291       -4.612333e-39 -2.941824e-01
bigcom292       -4.609327e-39 -1.761837e-01
bigcom295       -4.612333e-39 -1.259116e-01
bigcom299       -4.609327e-39 -1.466598e-01
bigcom301       -4.613336e-39 -2.974201e-01
bigcom306       -4.608325e-39 -3.224753e-01
bigcom309        0.000000e+00  0.000000e+00
bigcom314       -4.611331e-39 -8.248893e-02
bigcom321        0.000000e+00  0.000000e+00
bigcom341       -4.609327e-39 -1.752630e-01
bigcom350       -4.610328e-39 -2.308754e-01
bigcom353       -4.608325e-39 -1.477122e-01
bigcom359       -4.609327e-39 -2.132285e-01
bigcom363       -4.608325e-39 -1.649356e-01
bigcom365       -4.610328e-39 -1.465913e-01
bigcom385       -4.609327e-39 -2.192284e-01
bigcom386       -4.609327e-39 -8.411335e-02
bigcom408       -4.609327e-39 -3.684339e-01
bigcom412       -4.608325e-39 -3.006975e-01
bigcom480       -4.608325e-39 -8.340044e-02
spin_vertex      1.253161e-39  1.962511e-01
membership_s1   -4.050833e-40 -2.672204e-01
membership_s3   -4.608325e-39 -1.273883e+00
membership_s4   -9.857821e-40  1.747891e-02
membership_s5    2.942974e-39  2.359807e-01
membership_s6   -4.724303e-39 -3.131817e-01
membership_s7   -4.892094e-39 -2.609162e-01
membership_s8   -4.609327e-39 -1.398497e-01
membership_s9   -4.608325e-39 -2.742139e-01
membership_s11  -4.609327e-39 -2.722960e-01
membership_s12  -4.612333e-39 -1.812220e-01
membership_s14  -4.611331e-39 -2.295862e-01
membership_s15  -4.659956e-39 -2.186980e-01
membership_s16  -4.610328e-39 -1.261435e-01
membership_s17  -4.608325e-39 -1.268153e-01
membership_s18   4.506723e-38  1.357088e+00
membership_s20  -4.608325e-39 -1.442318e-01
membership_s21  -4.643634e-39 -2.045617e-01
membership_s22  -4.619364e-39 -1.511755e-01
membership_s24  -4.621377e-39 -1.104362e-01
membership_s25  -4.621377e-39 -1.479034e-01
membership_s26   0.000000e+00  0.000000e+00
membership_s27  -1.862944e-39  3.775404e-03
membership_s28  -4.610328e-39 -1.944447e-01
membership_s30   1.940273e-39  6.273234e-02
membership_s31   4.891259e-39  1.781280e-01
membership_s32   3.054007e-39  2.421846e-01
membership_s33  -4.608325e-39 -1.118938e-01
membership_s36  -3.598983e-39 -8.826265e-02
membership_s37  -4.631468e-39 -1.640765e-01
V1              -2.066927e-38 -3.226395e-01
V2              -2.378504e-38  2.072495e-01
pdi             -6.152575e-36  1.608525e+02
adhesion        -1.947350e-42 -8.827076e-06
cohesion         3.996178e-42  3.535626e-05
inner            2.115587e-43 -2.057087e-06
outer           -1.240062e-42 -4.566008e-05
ioratio         -1.773496e-38  2.138508e-02
comsize          7.005171e-42  3.560198e-04
[1] "Dataset: med_targets Model GBM, run: 8 of 10 2015-06-18 12:15:39"
Iter   TrainDeviance   ValidDeviance   StepSize   Improve
     1        0.0567            -nan     0.0100   -0.0000
     2        0.0544            -nan     0.0100    0.0001
     3        0.0529            -nan     0.0100   -0.0001
     4        0.0513            -nan     0.0100    0.0000
     5        0.0495            -nan     0.0100   -0.0001
     6        0.0480            -nan     0.0100   -0.0000
     7        0.0463            -nan     0.0100   -0.0000
     8        0.0456            -nan     0.0100   -0.0000
     9        0.0441            -nan     0.0100   -0.0000
    10        0.0431            -nan     0.0100   -0.0000
    20        0.0355            -nan     0.0100   -0.0000
    40        0.0282            -nan     0.0100   -0.0000
    60        0.0237            -nan     0.0100   -0.0000
    80        0.0206            -nan     0.0100    0.0000
   100        0.0183            -nan     0.0100   -0.0000
   120        0.0164            -nan     0.0100   -0.0000
   140        0.0149            -nan     0.0100   -0.0000
   160        0.0137            -nan     0.0100   -0.0000
   180        0.0124            -nan     0.0100   -0.0000
   194        0.0117            -nan     0.0100   -0.0000

[1] "GBM variable coefficients"
                            var      rel.inf
ratio5                   ratio5 8.7223233242
V2                           V2 8.2349621889
comsize                 comsize 3.6094760432
knn                         knn 2.8992344451
ratio1                   ratio1 2.8482688210
bigcom84               bigcom84 2.5933920574
ratio6                   ratio6 2.3347862647
pagerank               pagerank 2.3152427904
bigcom181             bigcom181 2.1339975372
orbit16                 orbit16 1.9112203602
ratio4                   ratio4 1.8202593295
constraint           constraint 1.7788402933
V1                           V1 1.6138312585
spin_vertex         spin_vertex 1.5483359540
orbit21                 orbit21 1.4963747958
orbit5                   orbit5 1.4806580557
bet                         bet 1.4041574331
fourth                   fourth 1.2964959813
orbit46                 orbit46 1.2592202089
graph28                 graph28 1.2128868895
orbit27                 orbit27 1.2060014925
inner                     inner 1.1919890569
graph5                   graph5 1.1222990679
graph4                   graph4 1.0956021643
graph2                   graph2 1.0795925587
graph1                   graph1 1.0464423037
graph10                 graph10 1.0362398883
adhesion               adhesion 1.0233944088
ratio2                   ratio2 1.0185415071
graph23                 graph23 0.9985451662
graph12                 graph12 0.9802048442
bigcom365             bigcom365 0.9473571488
orbit41                 orbit41 0.9346530807
outer                     outer 0.8925503811
graph3                   graph3 0.8806898769
graph18                 graph18 0.8354806164
cohesion               cohesion 0.8189811720
orbit28                 orbit28 0.8149412057
orbit2                   orbit2 0.8113071715
orbit18                 orbit18 0.7755673209
orbit4                   orbit4 0.7460318127
orbit26                 orbit26 0.7116677967
orbit52                 orbit52 0.7115422584
graph21                 graph21 0.7024665206
graph20                 graph20 0.6930100592
bigcom116             bigcom116 0.6826950198
close                     close 0.6548446376
orbit7                   orbit7 0.6503341758
orbit35                 orbit35 0.6336121171
orbit24                 orbit24 0.6148224460
graph7                   graph7 0.6049400134
graph16                 graph16 0.5957184708
graph24                 graph24 0.5836261675
bigcom1                 bigcom1 0.5791202867
graph14                 graph14 0.5770827113
graph6                   graph6 0.5611520569
walktrap_vertex walktrap_vertex 0.5375800053
orbit62                 orbit62 0.5305471503
orbit38                 orbit38 0.5214255594
orbit50                 orbit50 0.5150961315
orbit30                 orbit30 0.4902845990
trans                     trans 0.4870012488
orbit36                 orbit36 0.4551393833
graph27                 graph27 0.4186427004
orbit20                 orbit20 0.3932051087
orbit39                 orbit39 0.3812208734
orbit60                 orbit60 0.3801049414
graph26                 graph26 0.3790364213
graph15                 graph15 0.3647256679
selfinter             selfinter 0.3614568185
orbit69                 orbit69 0.3575359286
ioratio                 ioratio 0.3467119907
orbit12                 orbit12 0.3442467840
orbit55                 orbit55 0.3313190448
orbit10                 orbit10 0.3283444973
upto_sixth           upto_sixth 0.3238218701
bigcom46               bigcom46 0.3220412625
orbit33                 orbit33 0.3199053962
orbit25                 orbit25 0.3191770370
graph0                   graph0 0.2966874378
graph9                   graph9 0.2814612117
orbit61                 orbit61 0.2744008196
orbit56                 orbit56 0.2729221674
membership_s32   membership_s32 0.2714628693
orbit51                 orbit51 0.2703319493
ratio3                   ratio3 0.2623705791
orbit44                 orbit44 0.2518834412
graph25                 graph25 0.2350390978
upto_third           upto_third 0.2328606271
graph8                   graph8 0.2253519501
orbit32                 orbit32 0.2246060459
orbit71                 orbit71 0.2219564634
orbit23                 orbit23 0.2129490028
orbit59                 orbit59 0.2055680109
orbit48                 orbit48 0.2044418778
sixth                     sixth 0.2035051310
orbit58                 orbit58 0.1986607731
orbit9                   orbit9 0.1932997001
bigcom3                 bigcom3 0.1916300271
orbit47                 orbit47 0.1811663357
orbit43                 orbit43 0.1729539309
orbit64                 orbit64 0.1669340019
orbit65                 orbit65 0.1608436201
hubscore               hubscore 0.1553317600
orbit49                 orbit49 0.1545721004
orbit63                 orbit63 0.1534469035
orbit17                 orbit17 0.1501470967
graph13                 graph13 0.1460211405
graph17                 graph17 0.1448399853
graph22                 graph22 0.1442084003
second                   second 0.1312983276
fifth                     fifth 0.1186103157
orbit15                 orbit15 0.1149232539
orbit13                 orbit13 0.1136760121
orbit11                 orbit11 0.1097242364
orbit53                 orbit53 0.1092466794
graph19                 graph19 0.1057224191
membership_s30   membership_s30 0.0961605879
orbit19                 orbit19 0.0961257453
upto_fourth         upto_fourth 0.0950598678
third                     third 0.0943827202
orbit45                 orbit45 0.0931315054
AP                           AP 0.0910028357
pdi                         pdi 0.0888864462
orbit68                 orbit68 0.0713388386
orbit1                   orbit1 0.0681559253
graph11                 graph11 0.0666717172
membership_s27   membership_s27 0.0604897971
orbit70                 orbit70 0.0564872780
upto_fifth           upto_fifth 0.0370087465
coreness               coreness 0.0316583539
upto_second         upto_second 0.0289939144
membership_s4     membership_s4 0.0258170580
bigcom28               bigcom28 0.0236282650
orbit57                 orbit57 0.0232137704
orbit42                 orbit42 0.0165130867
membership_s31   membership_s31 0.0149174667
evcent                   evcent 0.0114511390
bigcom40               bigcom40 0.0066619511
orbit40                 orbit40 0.0012727680
orbit31                 orbit31 0.0003330783
graph29                 graph29 0.0000000000
orbit0                   orbit0 0.0000000000
orbit3                   orbit3 0.0000000000
orbit6                   orbit6 0.0000000000
orbit8                   orbit8 0.0000000000
orbit14                 orbit14 0.0000000000
orbit22                 orbit22 0.0000000000
orbit29                 orbit29 0.0000000000
orbit34                 orbit34 0.0000000000
orbit37                 orbit37 0.0000000000
orbit54                 orbit54 0.0000000000
orbit66                 orbit66 0.0000000000
orbit67                 orbit67 0.0000000000
orbit72                 orbit72 0.0000000000
ecc                         ecc 0.0000000000
eccrad                   eccrad 0.0000000000
first                     first 0.0000000000
bigcom2                 bigcom2 0.0000000000
bigcom4                 bigcom4 0.0000000000
bigcom6                 bigcom6 0.0000000000
bigcom8                 bigcom8 0.0000000000
bigcom9                 bigcom9 0.0000000000
bigcom11               bigcom11 0.0000000000
bigcom13               bigcom13 0.0000000000
bigcom15               bigcom15 0.0000000000
bigcom16               bigcom16 0.0000000000
bigcom21               bigcom21 0.0000000000
bigcom22               bigcom22 0.0000000000
bigcom24               bigcom24 0.0000000000
bigcom26               bigcom26 0.0000000000
bigcom30               bigcom30 0.0000000000
bigcom31               bigcom31 0.0000000000
bigcom32               bigcom32 0.0000000000
bigcom33               bigcom33 0.0000000000
bigcom34               bigcom34 0.0000000000
bigcom36               bigcom36 0.0000000000
bigcom37               bigcom37 0.0000000000
bigcom38               bigcom38 0.0000000000
bigcom39               bigcom39 0.0000000000
bigcom43               bigcom43 0.0000000000
bigcom44               bigcom44 0.0000000000
bigcom47               bigcom47 0.0000000000
bigcom49               bigcom49 0.0000000000
bigcom50               bigcom50 0.0000000000
bigcom51               bigcom51 0.0000000000
bigcom52               bigcom52 0.0000000000
bigcom54               bigcom54 0.0000000000
bigcom56               bigcom56 0.0000000000
bigcom62               bigcom62 0.0000000000
bigcom66               bigcom66 0.0000000000
bigcom68               bigcom68 0.0000000000
bigcom69               bigcom69 0.0000000000
bigcom71               bigcom71 0.0000000000
bigcom72               bigcom72 0.0000000000
bigcom73               bigcom73 0.0000000000
bigcom74               bigcom74 0.0000000000
bigcom75               bigcom75 0.0000000000
bigcom76               bigcom76 0.0000000000
bigcom77               bigcom77 0.0000000000
bigcom79               bigcom79 0.0000000000
bigcom80               bigcom80 0.0000000000
bigcom82               bigcom82 0.0000000000
bigcom83               bigcom83 0.0000000000
bigcom85               bigcom85 0.0000000000
bigcom87               bigcom87 0.0000000000
bigcom89               bigcom89 0.0000000000
bigcom91               bigcom91 0.0000000000
bigcom92               bigcom92 0.0000000000
bigcom93               bigcom93 0.0000000000
bigcom96               bigcom96 0.0000000000
bigcom97               bigcom97 0.0000000000
bigcom98               bigcom98 0.0000000000
bigcom99               bigcom99 0.0000000000
bigcom101             bigcom101 0.0000000000
bigcom104             bigcom104 0.0000000000
bigcom106             bigcom106 0.0000000000
bigcom109             bigcom109 0.0000000000
bigcom113             bigcom113 0.0000000000
bigcom120             bigcom120 0.0000000000
bigcom123             bigcom123 0.0000000000
bigcom126             bigcom126 0.0000000000
bigcom127             bigcom127 0.0000000000
bigcom137             bigcom137 0.0000000000
bigcom139             bigcom139 0.0000000000
bigcom140             bigcom140 0.0000000000
bigcom143             bigcom143 0.0000000000
bigcom145             bigcom145 0.0000000000
bigcom146             bigcom146 0.0000000000
bigcom147             bigcom147 0.0000000000
bigcom149             bigcom149 0.0000000000
bigcom153             bigcom153 0.0000000000
bigcom154             bigcom154 0.0000000000
bigcom156             bigcom156 0.0000000000
bigcom157             bigcom157 0.0000000000
bigcom158             bigcom158 0.0000000000
bigcom160             bigcom160 0.0000000000
bigcom161             bigcom161 0.0000000000
bigcom162             bigcom162 0.0000000000
bigcom164             bigcom164 0.0000000000
bigcom166             bigcom166 0.0000000000
bigcom167             bigcom167 0.0000000000
bigcom171             bigcom171 0.0000000000
bigcom173             bigcom173 0.0000000000
bigcom175             bigcom175 0.0000000000
bigcom176             bigcom176 0.0000000000
bigcom177             bigcom177 0.0000000000
bigcom178             bigcom178 0.0000000000
bigcom180             bigcom180 0.0000000000
bigcom184             bigcom184 0.0000000000
bigcom186             bigcom186 0.0000000000
bigcom187             bigcom187 0.0000000000
bigcom189             bigcom189 0.0000000000
bigcom194             bigcom194 0.0000000000
bigcom195             bigcom195 0.0000000000
bigcom196             bigcom196 0.0000000000
bigcom204             bigcom204 0.0000000000
bigcom205             bigcom205 0.0000000000
bigcom212             bigcom212 0.0000000000
bigcom214             bigcom214 0.0000000000
bigcom222             bigcom222 0.0000000000
bigcom223             bigcom223 0.0000000000
bigcom226             bigcom226 0.0000000000
bigcom227             bigcom227 0.0000000000
bigcom229             bigcom229 0.0000000000
bigcom233             bigcom233 0.0000000000
bigcom236             bigcom236 0.0000000000
bigcom237             bigcom237 0.0000000000
bigcom246             bigcom246 0.0000000000
bigcom248             bigcom248 0.0000000000
bigcom249             bigcom249 0.0000000000
bigcom250             bigcom250 0.0000000000
bigcom254             bigcom254 0.0000000000
bigcom266             bigcom266 0.0000000000
bigcom269             bigcom269 0.0000000000
bigcom272             bigcom272 0.0000000000
bigcom274             bigcom274 0.0000000000
bigcom281             bigcom281 0.0000000000
bigcom291             bigcom291 0.0000000000
bigcom292             bigcom292 0.0000000000
bigcom295             bigcom295 0.0000000000
bigcom299             bigcom299 0.0000000000
bigcom301             bigcom301 0.0000000000
bigcom306             bigcom306 0.0000000000
bigcom309             bigcom309 0.0000000000
bigcom314             bigcom314 0.0000000000
bigcom321             bigcom321 0.0000000000
bigcom341             bigcom341 0.0000000000
bigcom350             bigcom350 0.0000000000
bigcom353             bigcom353 0.0000000000
bigcom359             bigcom359 0.0000000000
bigcom363             bigcom363 0.0000000000
bigcom385             bigcom385 0.0000000000
bigcom386             bigcom386 0.0000000000
bigcom408             bigcom408 0.0000000000
bigcom412             bigcom412 0.0000000000
bigcom480             bigcom480 0.0000000000
membership_s1     membership_s1 0.0000000000
membership_s3     membership_s3 0.0000000000
membership_s5     membership_s5 0.0000000000
membership_s6     membership_s6 0.0000000000
membership_s7     membership_s7 0.0000000000
membership_s8     membership_s8 0.0000000000
membership_s9     membership_s9 0.0000000000
membership_s11   membership_s11 0.0000000000
membership_s12   membership_s12 0.0000000000
membership_s14   membership_s14 0.0000000000
membership_s15   membership_s15 0.0000000000
membership_s16   membership_s16 0.0000000000
membership_s17   membership_s17 0.0000000000
membership_s18   membership_s18 0.0000000000
membership_s20   membership_s20 0.0000000000
membership_s21   membership_s21 0.0000000000
membership_s22   membership_s22 0.0000000000
membership_s24   membership_s24 0.0000000000
membership_s25   membership_s25 0.0000000000
membership_s26   membership_s26 0.0000000000
membership_s28   membership_s28 0.0000000000
membership_s33   membership_s33 0.0000000000
membership_s36   membership_s36 0.0000000000
membership_s37   membership_s37 0.0000000000
[1] "Dataset: med_targets Model RF, run: 8 of 10 2015-06-18 12:16:52"
     |      Out-of-bag   |
Tree |      MSE  %Var(y) |
   1 | 0.009221   195.86 |
   2 |  0.01037   220.35 |
   3 | 0.009144   194.23 |
   4 |  0.00922   195.85 |
   5 | 0.007954   168.96 |
   6 | 0.008026   170.48 |
   7 | 0.007531   159.98 |
   8 | 0.007126   151.36 |
   9 | 0.007037   149.47 |
  10 | 0.006718   142.70 |
  11 | 0.006613   140.46 |
  12 | 0.006614   140.49 |
  13 |  0.00639   135.73 |
  14 | 0.006147   130.57 |
  15 | 0.006128   130.18 |
  16 | 0.006014   127.74 |
  17 | 0.005918   125.70 |
  18 | 0.005899   125.30 |
  19 | 0.005953   126.46 |
  20 | 0.005908   125.50 |
  21 |  0.00583   123.83 |
  22 |  0.00578   122.77 |
  23 | 0.005672   120.48 |
  24 | 0.005668   120.39 |
  25 | 0.005636   119.71 |
  26 | 0.005605   119.05 |
  27 | 0.005616   119.29 |
  28 | 0.005604   119.05 |
  29 | 0.005677   120.59 |
  30 | 0.005661   120.25 |
  31 | 0.005642   119.84 |
  32 | 0.005625   119.49 |
  33 | 0.005605   119.05 |
  34 | 0.005607   119.11 |
  35 | 0.005574   118.39 |
  36 | 0.005567   118.25 |
  37 |  0.00559   118.73 |
  38 | 0.005562   118.14 |
  39 | 0.005574   118.40 |
  40 | 0.005556   118.01 |
  41 | 0.005552   117.94 |
  42 | 0.005566   118.23 |
  43 | 0.005554   117.97 |
  44 | 0.005546   117.80 |
  45 | 0.005536   117.59 |
  46 | 0.005513   117.10 |
  47 | 0.005501   116.84 |
  48 | 0.005497   116.76 |
  49 |   0.0055   116.83 |
  50 | 0.005483   116.46 |
  51 | 0.005459   115.95 |
  52 | 0.005443   115.63 |
  53 |  0.00544   115.56 |
  54 | 0.005434   115.43 |
  55 | 0.005425   115.23 |
  56 |  0.00543   115.34 |
  57 | 0.005442   115.59 |
  58 | 0.005443   115.61 |
  59 | 0.005436   115.46 |
  60 | 0.005452   115.81 |
  61 | 0.005439   115.53 |
  62 |  0.00544   115.55 |
  63 | 0.005442   115.59 |
  64 | 0.005436   115.48 |
  65 | 0.005435   115.44 |
  66 | 0.005422   115.18 |
  67 | 0.005406   114.83 |
  68 | 0.005382   114.31 |
  69 |  0.00541   114.91 |
  70 | 0.005404   114.78 |
  71 | 0.005398   114.66 |
  72 | 0.005395   114.59 |
  73 | 0.005384   114.37 |
  74 | 0.005379   114.26 |
  75 | 0.005369   114.05 |
  76 | 0.005363   113.93 |
  77 | 0.005362   113.89 |
  78 | 0.005359   113.83 |
  79 |  0.00536   113.85 |
  80 | 0.005361   113.87 |
  81 | 0.005351   113.66 |
  82 | 0.005341   113.45 |
  83 | 0.005345   113.53 |
  84 | 0.005349   113.61 |
  85 | 0.005352   113.69 |
  86 | 0.005351   113.65 |
  87 |  0.00535   113.64 |
  88 | 0.005343   113.50 |
  89 | 0.005339   113.40 |
  90 | 0.005328   113.18 |
  91 | 0.005329   113.19 |
  92 | 0.005325   113.12 |
  93 | 0.005325   113.11 |
  94 | 0.005303   112.64 |
  95 | 0.005301   112.61 |
  96 | 0.005306   112.72 |
  97 | 0.005299   112.56 |
  98 | 0.005294   112.46 |
  99 | 0.005296   112.49 |
 100 | 0.005288   112.33 |
[1] "Random Forest variable coefficients"
                      %IncMSE IncNodePurity
graph5           6.845121e-04  5.245588e-02
graph6           1.268925e-03  3.441670e-02
graph7           3.815204e-04  5.948777e-02
graph8           8.125644e-05  6.174132e-02
graph9           1.759531e-05  2.594771e-02
graph10          2.110180e-03  1.749432e-01
graph11          1.368943e-03  5.191581e-02
graph12          3.726523e-04  1.287486e-01
graph13          9.897678e-05  3.507323e-02
graph14          6.597597e-04  8.392497e-02
graph15          2.365102e-03  8.627996e-02
graph16          1.531695e-03  1.647260e-01
graph17          3.518689e-04  5.816910e-02
graph18          7.285306e-04  1.215367e-01
graph19          9.226303e-04  9.281363e-02
graph20          8.516068e-05  1.012208e-01
graph21          2.355358e-03  1.243434e-01
graph22          1.406918e-03  9.118370e-02
graph23          7.964503e-04  1.735847e-01
graph24          2.147273e-03  1.433815e-01
graph25          1.987334e-04  3.726747e-02
graph26          3.471589e-04  3.905806e-02
graph27          9.022639e-04  1.266130e-02
graph28          1.183229e-03  3.763357e-02
graph29          0.000000e+00  5.204170e-20
orbit0           1.191412e-03  5.385069e-02
orbit1           0.000000e+00  3.020833e-03
orbit2           4.847910e-03  1.961021e-01
orbit3           1.224062e-03  1.545312e-01
orbit4           1.726798e-03  6.192459e-02
orbit5           2.743935e-03  2.307341e-01
orbit6           1.823864e-04  1.454314e-01
orbit7           3.375385e-03  1.337533e-01
orbit8           4.438791e-04  8.236162e-02
orbit9           6.768247e-04  1.235901e-01
orbit10          1.897233e-04  1.032635e-01
orbit11          1.464831e-03  8.491826e-02
orbit12          1.002003e-03  8.999203e-02
orbit13          1.826733e-04  7.008974e-02
orbit14          8.142519e-05  5.651487e-02
orbit15          9.470128e-04  1.196644e-01
orbit16          1.026415e-03  2.979271e-01
orbit17          1.109048e-03  8.246236e-02
orbit18          3.559321e-04  2.459928e-01
orbit19          5.012838e-04  1.073043e-01
orbit20          9.555988e-04  9.697896e-02
orbit21          3.806806e-04  7.191725e-02
orbit22          2.480417e-03  1.268179e-01
orbit23          3.251026e-03  1.839397e-01
orbit24          1.751483e-03  1.353076e-01
orbit25          1.168038e-03  6.781543e-02
orbit26          2.173612e-04  1.763188e-01
orbit27          2.124991e-03  3.125963e-01
orbit28          6.603477e-04  1.301270e-01
orbit29          5.428075e-05  1.228704e-01
orbit30          4.384225e-04  6.979570e-02
orbit31          7.271967e-04  1.044122e-01
orbit32          2.055962e-03  7.040668e-02
orbit33          1.100996e-03  1.080187e-01
orbit34          5.074637e-03  1.090061e-01
orbit35          1.716928e-03  1.493453e-01
orbit36          2.341133e-04  2.659885e-01
orbit37          1.629803e-04  8.859252e-02
orbit38          2.009082e-04  1.096944e-01
orbit39          1.690339e-03  1.204882e-01
orbit40          1.208205e-05  1.394940e-01
orbit41          6.048109e-04  2.719794e-02
orbit42          1.220533e-04  4.214736e-02
orbit43          1.556185e-04  1.298292e-01
orbit44          2.221159e-04  4.747704e-02
orbit45          2.397709e-03  1.905694e-01
orbit46          1.148290e-03  1.891778e-01
orbit47          4.412372e-04  7.591855e-02
orbit48          0.000000e+00  2.157562e-19
orbit49          2.541940e-04  4.780865e-02
orbit50          3.790755e-04  9.000485e-02
orbit51          6.791822e-04  1.387935e-01
orbit52          2.156473e-03  1.783612e-01
orbit53          1.679569e-03  1.666260e-01
orbit54          6.168813e-04  1.355069e-01
orbit55          3.493836e-05  1.384831e-02
orbit56          1.654534e-03  1.655030e-01
orbit57          2.929415e-04  4.867600e-02
orbit58          1.146757e-05  2.412698e-02
orbit59          3.132872e-03  1.296889e-01
orbit60          1.272815e-03  1.062540e-01
orbit61          7.812392e-04  2.015918e-02
orbit62          4.502446e-04  1.133840e-01
orbit63          4.234480e-04  2.171866e-02
orbit64          6.084419e-04  6.890996e-02
orbit65          1.370254e-03  9.312537e-02
orbit66          3.891511e-04  3.317892e-02
orbit67          2.450600e-04  5.672016e-02
orbit68          3.478310e-04  2.564539e-02
orbit69          6.525066e-04  9.951366e-02
orbit70          1.443489e-04  5.602083e-02
orbit71          2.525143e-04  5.857032e-02
orbit72          2.290576e-05  3.237179e-02
AP               2.091120e-05  3.657103e-02
bet              3.328892e-04  1.693435e-01
ecc              2.867382e-05  6.373039e-02
eccrad           2.323421e-05  3.900000e-02
close            2.688501e-04  1.193148e-01
constraint       6.025242e-03  1.341990e-01
coreness         1.876221e-04  2.191375e-02
knn              4.714142e-03  3.019687e-01
hubscore         1.169419e-03  1.191943e-01
pagerank         4.991838e-04  2.662242e-01
trans            1.133313e-03  1.454441e-01
evcent           1.720921e-03  7.398470e-02
first            2.595178e-03  1.428856e-01
upto_second      1.161410e-05  5.029808e-02
upto_third       1.005568e-03  1.223169e-01
upto_fourth      6.203431e-04  1.589623e-01
upto_fifth       1.477726e-04  5.430405e-02
upto_sixth       5.064529e-04  1.189865e-01
second           1.242175e-03  1.242718e-01
third            2.678678e-03  1.072797e-01
fourth           8.403590e-04  2.927588e-01
fifth            1.299587e-03  1.124923e-01
sixth            7.932565e-04  1.150780e-01
ratio1           6.166326e-03  3.393088e-01
ratio2           2.553238e-03  2.258575e-01
ratio3           2.924436e-03  1.247866e-01
ratio4           4.261574e-03  3.090261e-01
ratio5           3.069642e-04  7.490060e-01
ratio6           3.412624e-03  2.018405e-01
selfinter        2.307632e-05  4.105414e-03
walktrap_vertex  2.485044e-05  1.094545e-01
bigcom1          1.856568e-04  7.026218e-02
bigcom2          0.000000e+00  0.000000e+00
bigcom3          4.059403e-05  3.994736e-02
bigcom4          5.892752e-06  1.742424e-02
bigcom6          0.000000e+00  0.000000e+00
bigcom8          0.000000e+00  0.000000e+00
bigcom9          0.000000e+00  0.000000e+00
bigcom11         0.000000e+00  0.000000e+00
bigcom13         0.000000e+00  0.000000e+00
bigcom15         0.000000e+00  0.000000e+00
bigcom16         0.000000e+00  0.000000e+00
bigcom21         0.000000e+00  0.000000e+00
bigcom22         0.000000e+00  0.000000e+00
bigcom24         0.000000e+00  0.000000e+00
bigcom26         0.000000e+00  0.000000e+00
bigcom28         1.258975e-06  2.669056e-03
bigcom30         0.000000e+00  0.000000e+00
bigcom31         0.000000e+00  0.000000e+00
bigcom32         0.000000e+00  0.000000e+00
bigcom33         0.000000e+00  0.000000e+00
bigcom34         0.000000e+00  0.000000e+00
bigcom36         0.000000e+00  0.000000e+00
bigcom37         0.000000e+00  0.000000e+00
bigcom38         0.000000e+00  0.000000e+00
bigcom39         0.000000e+00  0.000000e+00
bigcom40         2.052654e-05  3.856883e-03
bigcom43         0.000000e+00  0.000000e+00
bigcom44         0.000000e+00  0.000000e+00
bigcom46        -5.952381e-06  3.246665e-02
bigcom47         0.000000e+00  0.000000e+00
bigcom49         0.000000e+00  0.000000e+00
bigcom50         0.000000e+00  0.000000e+00
bigcom51         0.000000e+00  0.000000e+00
bigcom52         0.000000e+00  0.000000e+00
bigcom54         0.000000e+00  0.000000e+00
bigcom56         0.000000e+00  0.000000e+00
bigcom62         0.000000e+00  0.000000e+00
bigcom66         0.000000e+00  0.000000e+00
bigcom68         0.000000e+00  0.000000e+00
bigcom69         0.000000e+00  0.000000e+00
bigcom71         0.000000e+00  0.000000e+00
bigcom72         0.000000e+00  0.000000e+00
bigcom73         0.000000e+00  0.000000e+00
bigcom74         0.000000e+00  0.000000e+00
bigcom75         0.000000e+00  0.000000e+00
bigcom76         0.000000e+00  0.000000e+00
bigcom77         0.000000e+00  0.000000e+00
bigcom79         0.000000e+00  0.000000e+00
bigcom80         0.000000e+00  0.000000e+00
bigcom82         0.000000e+00  0.000000e+00
bigcom83         0.000000e+00  0.000000e+00
bigcom84         2.843006e-05  3.353051e-01
bigcom85         0.000000e+00  0.000000e+00
bigcom87         0.000000e+00  0.000000e+00
bigcom89         0.000000e+00  0.000000e+00
bigcom91         0.000000e+00  0.000000e+00
bigcom92         0.000000e+00  0.000000e+00
bigcom93         0.000000e+00  0.000000e+00
bigcom96         0.000000e+00  0.000000e+00
bigcom97         0.000000e+00  0.000000e+00
bigcom98         0.000000e+00  0.000000e+00
bigcom99         0.000000e+00  0.000000e+00
bigcom101        0.000000e+00  0.000000e+00
bigcom104        0.000000e+00  0.000000e+00
bigcom106        0.000000e+00  0.000000e+00
bigcom109        0.000000e+00  0.000000e+00
bigcom113        0.000000e+00  0.000000e+00
bigcom116        9.665256e-05  6.281490e-02
bigcom120        0.000000e+00  0.000000e+00
bigcom123        0.000000e+00  0.000000e+00
bigcom126        0.000000e+00  0.000000e+00
bigcom127        0.000000e+00  0.000000e+00
bigcom137        0.000000e+00  0.000000e+00
bigcom139        0.000000e+00  0.000000e+00
bigcom140        0.000000e+00  0.000000e+00
bigcom143        0.000000e+00  0.000000e+00
bigcom145        0.000000e+00  0.000000e+00
bigcom146        0.000000e+00  0.000000e+00
bigcom147        0.000000e+00  0.000000e+00
bigcom149        0.000000e+00  0.000000e+00
bigcom153        0.000000e+00  0.000000e+00
bigcom154        0.000000e+00  0.000000e+00
bigcom156        0.000000e+00  0.000000e+00
bigcom157        0.000000e+00  0.000000e+00
bigcom158        0.000000e+00  0.000000e+00
bigcom160        0.000000e+00  0.000000e+00
bigcom161        0.000000e+00  0.000000e+00
bigcom162        0.000000e+00  0.000000e+00
bigcom164        0.000000e+00  0.000000e+00
bigcom166        0.000000e+00  0.000000e+00
bigcom167        0.000000e+00  0.000000e+00
bigcom171        0.000000e+00  0.000000e+00
bigcom173        0.000000e+00  0.000000e+00
bigcom175        0.000000e+00  0.000000e+00
bigcom176        0.000000e+00  0.000000e+00
bigcom177        0.000000e+00  0.000000e+00
bigcom178        0.000000e+00  0.000000e+00
bigcom180        0.000000e+00  0.000000e+00
bigcom181        2.391899e-05  2.016617e-01
bigcom184        0.000000e+00  0.000000e+00
bigcom186        0.000000e+00  0.000000e+00
bigcom187        0.000000e+00  0.000000e+00
bigcom189        0.000000e+00  0.000000e+00
bigcom194        0.000000e+00  0.000000e+00
bigcom195        0.000000e+00  0.000000e+00
bigcom196        0.000000e+00  0.000000e+00
bigcom204        0.000000e+00  0.000000e+00
bigcom205        0.000000e+00  0.000000e+00
bigcom212        0.000000e+00  0.000000e+00
bigcom214        0.000000e+00  0.000000e+00
bigcom222        0.000000e+00  0.000000e+00
bigcom223        0.000000e+00  0.000000e+00
bigcom226        0.000000e+00  0.000000e+00
bigcom227        0.000000e+00  0.000000e+00
bigcom229        0.000000e+00  0.000000e+00
bigcom233        0.000000e+00  0.000000e+00
bigcom236        0.000000e+00  0.000000e+00
bigcom237        0.000000e+00  0.000000e+00
bigcom246        0.000000e+00  0.000000e+00
bigcom248        0.000000e+00  0.000000e+00
bigcom249        0.000000e+00  0.000000e+00
bigcom250        0.000000e+00  0.000000e+00
bigcom254        0.000000e+00  0.000000e+00
bigcom266        0.000000e+00  0.000000e+00
bigcom269        0.000000e+00  0.000000e+00
bigcom272        0.000000e+00  0.000000e+00
bigcom274        0.000000e+00  0.000000e+00
bigcom281        0.000000e+00  0.000000e+00
bigcom291        0.000000e+00  0.000000e+00
bigcom292        0.000000e+00  0.000000e+00
bigcom295        0.000000e+00  0.000000e+00
bigcom299        0.000000e+00  0.000000e+00
bigcom301        0.000000e+00  0.000000e+00
bigcom306        0.000000e+00  0.000000e+00
bigcom309        0.000000e+00  0.000000e+00
bigcom314        0.000000e+00  0.000000e+00
bigcom321        0.000000e+00  0.000000e+00
bigcom341        0.000000e+00  0.000000e+00
bigcom350        0.000000e+00  0.000000e+00
bigcom353        0.000000e+00  0.000000e+00
bigcom359        0.000000e+00  0.000000e+00
bigcom363        0.000000e+00  0.000000e+00
bigcom365       -1.186360e-05  3.254468e-01
bigcom385        0.000000e+00  0.000000e+00
bigcom386        0.000000e+00  0.000000e+00
bigcom408        0.000000e+00  0.000000e+00
bigcom412        0.000000e+00  0.000000e+00
bigcom480        0.000000e+00  0.000000e+00
spin_vertex      5.466012e-05  1.129175e-01
membership_s1    0.000000e+00  0.000000e+00
membership_s3    0.000000e+00  0.000000e+00
membership_s4    1.079345e-05  6.464205e-02
membership_s5    1.689700e-05  1.246403e-01
membership_s6    0.000000e+00  0.000000e+00
membership_s7    0.000000e+00  0.000000e+00
membership_s8    0.000000e+00  0.000000e+00
membership_s9    0.000000e+00  0.000000e+00
membership_s11   0.000000e+00  0.000000e+00
membership_s12   0.000000e+00  0.000000e+00
membership_s14   0.000000e+00  0.000000e+00
membership_s15   0.000000e+00  0.000000e+00
membership_s16   0.000000e+00  0.000000e+00
membership_s17   0.000000e+00  0.000000e+00
membership_s18   0.000000e+00  0.000000e+00
membership_s20   0.000000e+00  0.000000e+00
membership_s21   0.000000e+00  0.000000e+00
membership_s22   0.000000e+00  0.000000e+00
membership_s24   0.000000e+00  0.000000e+00
membership_s25   0.000000e+00  0.000000e+00
membership_s26   0.000000e+00  0.000000e+00
membership_s27  -1.168224e-05  6.675055e-03
membership_s28   0.000000e+00  0.000000e+00
membership_s30   8.179437e-05  6.146672e-02
membership_s31  -3.826436e-05  7.999349e-02
membership_s32   2.597874e-05  5.405280e-02
membership_s33   0.000000e+00  0.000000e+00
membership_s36   5.858231e-06  1.406667e-02
membership_s37   0.000000e+00  0.000000e+00
V1               3.502283e-04  2.052123e-01
V2               1.502076e-03  4.864666e-01
pdi              2.767454e-04  9.029170e-02
adhesion         2.029909e-03  3.105276e-01
cohesion         1.956180e-03  3.564719e-01
inner            8.762066e-04  2.854664e-01
outer            8.097855e-05  1.101066e-01
ioratio          9.468119e-04  3.295893e-01
comsize          3.718712e-04  5.239252e-01
[1] "Dataset: med_targets Model GLM, run: 8 of 10 2015-06-18 12:17:27"
[1] "glmnet variable coefficients"
                         [,1]          [,2]
(Intercept)     -5.349054e+00 -9.686120e+01
graph0           1.171129e-40  1.864442e-03
graph1           1.637026e-42  7.037511e-06
graph2           1.882451e-41 -1.021607e-03
graph3           2.917721e-44 -3.370320e-08
graph4           2.125983e-45  1.747675e-09
graph5           4.026226e-43 -2.688348e-06
graph6           3.839993e-43  2.578282e-06
graph7           2.677219e-42 -1.398654e-05
graph8          -2.406861e-41 -1.154845e-03
graph9           4.599449e-46  3.095643e-09
graph10          6.305335e-47 -4.395655e-10
graph11          2.992199e-48  1.244524e-11
graph12          3.430382e-45  2.178155e-08
graph13          6.608850e-45 -2.732100e-08
graph14          4.652646e-46 -4.071334e-10
graph15          1.571463e-43 -4.607425e-07
graph16          5.271870e-45 -1.257348e-08
graph17          1.896390e-44  1.454957e-07
graph18          2.897227e-43  2.564260e-06
graph19          4.793694e-44  5.991853e-07
graph20         -5.657016e-44 -3.127987e-06
graph21          1.628047e-43 -5.735407e-08
graph22          1.366980e-43 -4.782059e-06
graph23          2.895651e-43  4.924961e-06
graph24          3.745516e-43  6.482243e-06
graph25          3.112824e-43 -1.340725e-05
graph26          3.743599e-43 -9.791159e-06
graph27         -2.277649e-43 -9.258821e-05
graph28         -3.566901e-42 -2.310468e-04
graph29         -2.380151e-41 -4.353023e-04
orbit0           1.171129e-40  1.860718e-03
orbit1           1.667687e-42  4.478732e-06
orbit2           1.274193e-41  3.633912e-04
orbit3           1.882451e-41 -1.025376e-03
orbit4           3.773360e-44 -1.132433e-08
orbit5           8.943137e-44 -2.214773e-07
orbit6           2.124383e-45  1.794183e-09
orbit7           2.096495e-42  6.292014e-05
orbit8           4.026226e-43 -2.860738e-06
orbit9           1.010085e-42  1.204066e-05
orbit10          5.375011e-43  1.991925e-06
orbit11          4.092644e-42  1.767438e-05
orbit12          3.194312e-42 -1.842302e-05
orbit13          8.558463e-42 -2.322549e-05
orbit14         -2.406861e-41 -1.157212e-03
orbit15          7.183182e-46  8.556498e-09
orbit16          1.843731e-45 -2.530179e-09
orbit17          1.751866e-45  7.611801e-09
orbit18         -2.845171e-47 -3.647510e-09
orbit19          9.003246e-47 -3.940971e-10
orbit20          1.848806e-46 -1.202740e-09
orbit21          1.108122e-44  1.516510e-07
orbit22          2.992176e-48  1.241744e-11
orbit23          4.178968e-43  1.049138e-05
orbit24          3.797802e-45  1.203798e-08
orbit25          9.374846e-45  7.862964e-08
orbit26          4.147663e-44  3.367888e-07
orbit27          1.744277e-44  1.417478e-07
orbit28          5.642248e-44  1.764701e-07
orbit29          1.138300e-44 -4.402790e-08
orbit30          3.921394e-46 -5.121987e-06
orbit31          7.336997e-46 -6.493393e-10
orbit32          8.565567e-46 -7.091926e-10
orbit33          8.050867e-43  1.041431e-05
orbit34          1.571463e-43 -4.617041e-07
orbit35          2.543917e-44  1.077280e-10
orbit36          1.204251e-44 -3.226474e-07
orbit37          6.855464e-45 -2.080131e-08
orbit38          1.097406e-43  4.259748e-06
orbit39          6.630955e-44  1.240026e-06
orbit40          2.387079e-44  7.641692e-08
orbit41          1.997200e-43  1.170600e-06
orbit42          2.034114e-42  4.487836e-05
orbit43          2.927511e-43  2.620082e-06
orbit44         -5.712919e-42 -1.017578e-03
orbit45          1.389581e-43  8.940191e-07
orbit46          7.377817e-44  1.280062e-06
orbit47          2.340419e-43 -1.393235e-05
orbit48          1.962152e-43  4.006479e-06
orbit49         -5.897233e-44 -3.251667e-06
orbit50         -8.300098e-43 -4.954615e-05
orbit51          2.515466e-43 -1.056000e-06
orbit52          6.479465e-43  5.710147e-06
orbit53          2.806914e-43 -1.925575e-05
orbit54          1.366762e-43 -4.723072e-06
orbit55          4.705992e-42 -3.456253e-04
orbit56          1.106718e-42  2.756091e-05
orbit57          2.191638e-43  1.577588e-06
orbit58         -3.374532e-43 -3.022556e-05
orbit59          5.441023e-43  1.153249e-05
orbit60          9.457159e-43 -3.595424e-06
orbit61          4.365214e-42  9.446331e-06
orbit62          9.669245e-43 -7.397914e-05
orbit63         -1.275721e-42 -1.430357e-04
orbit64          1.452750e-42  6.578445e-05
orbit65          2.369357e-42  6.653931e-05
orbit66         -3.115426e-43 -7.556663e-05
orbit67         -1.100544e-42 -1.015872e-04
orbit68         -3.999531e-43 -1.161703e-04
orbit69          2.311936e-41  2.075625e-03
orbit70         -5.511190e-42 -4.098168e-04
orbit71         -4.803812e-42 -7.569388e-05
orbit72         -2.380151e-41 -4.354028e-04
AP              -3.167295e-39 -1.842031e-01
bet              4.974785e-44 -4.439995e-07
ecc             -3.017937e-39 -9.348338e-02
eccrad          -1.810762e-38 -5.595117e-01
close            3.493142e-38 -1.020760e+00
constraint      -4.522121e-39 -1.301952e-01
coreness        -1.377597e-41 -7.385472e-03
knn              1.556408e-41  3.663781e-04
hubscore         1.384675e-37  4.925071e-01
pagerank        -7.560115e-38 -2.892489e+00
trans            1.093869e-39 -2.147215e-01
evcent           1.401283e-37  6.373149e-01
first            1.171129e-40  1.840887e-03
upto_second      2.036807e-42  2.844246e-07
upto_third       8.182439e-44 -1.483513e-05
upto_fourth     -3.527469e-42 -1.021396e-04
upto_fifth      -3.400955e-41 -1.758854e-04
upto_sixth      -8.055872e-41  7.147966e-03
second           2.040967e-42  2.537410e-07
third           -5.702886e-43 -2.913383e-05
fourth          -3.772692e-43  1.438109e-05
fifth            3.865920e-42  1.162717e-04
sixth            3.980334e-41  2.832357e-04
ratio1           1.590137e-41  3.411187e-04
ratio2          -3.297930e-41  6.336240e-04
ratio3           1.884751e-39  1.474620e-02
ratio4           2.962066e-38  6.134158e-02
ratio5           4.304433e-38  3.909998e+00
ratio6           2.832401e-40  1.517523e-04
selfinter       -2.397454e-39 -1.221865e-01
walktrap_vertex  3.740488e-40  4.994106e-02
bigcom1         -1.848963e-39  4.968970e-02
bigcom2         -4.783087e-39 -2.884602e-01
bigcom3          5.324060e-40  1.069437e-01
bigcom4         -6.602370e-40 -4.029542e-02
bigcom6         -4.782058e-39 -1.234823e-01
bigcom8         -4.928415e-39 -2.713730e-01
bigcom9         -4.797544e-39 -2.412912e-01
bigcom11        -4.792371e-39 -1.663637e-01
bigcom13        -4.790304e-39 -2.209809e-01
bigcom15        -4.793404e-39 -1.267971e-01
bigcom16        -4.785147e-39 -9.247586e-02
bigcom21        -4.814173e-39 -2.317051e-01
bigcom22        -4.881859e-39 -2.054619e-01
bigcom24        -4.782058e-39 -1.613613e-01
bigcom26        -4.843553e-39 -2.643968e-01
bigcom28         5.165577e-39  1.210099e-01
bigcom30        -4.846722e-39 -2.990873e-01
bigcom31        -4.781029e-39 -2.404440e-01
bigcom32        -4.783087e-39 -1.216679e-01
bigcom33        -4.780000e-39 -2.472743e-01
bigcom34        -4.778973e-39 -1.890286e-01
bigcom36        -4.783087e-39 -1.588631e-01
bigcom37        -4.780000e-39 -1.261506e-01
bigcom38        -4.780000e-39 -1.127918e-01
bigcom39        -4.797544e-39 -1.078628e-01
bigcom40         1.576550e-39  1.080059e-01
bigcom43        -4.784117e-39 -1.733331e-01
bigcom44        -4.869023e-39 -9.566271e-02
bigcom46         7.960252e-38  1.352734e+00
bigcom47        -4.787209e-39 -1.890135e-01
bigcom49        -4.784117e-39 -1.748560e-01
bigcom50        -4.780000e-39 -2.706040e-01
bigcom51        -4.780000e-39 -3.061297e-01
bigcom52        -4.782058e-39 -2.080453e-01
bigcom54        -4.778973e-39 -9.027034e-02
bigcom56        -4.790304e-39 -1.845974e-01
bigcom62        -4.781029e-39 -8.626296e-02
bigcom66        -4.778973e-39 -1.045955e-01
bigcom68        -4.781029e-39 -1.420027e-01
bigcom69        -4.787209e-39 -3.185566e-01
bigcom71        -4.778973e-39 -2.048754e-01
bigcom72        -4.778973e-39 -1.078080e-01
bigcom73        -4.793404e-39 -1.560654e-01
bigcom74        -4.785147e-39 -2.679969e-01
bigcom75        -4.781029e-39 -2.144553e-01
bigcom76        -4.784117e-39 -1.616727e-01
bigcom77        -4.784117e-39 -2.413983e-01
bigcom79        -4.780000e-39 -2.936809e-01
bigcom80        -4.784117e-39 -2.279910e-01
bigcom82        -4.780000e-39 -1.230688e-01
bigcom83        -4.780000e-39 -1.780892e-01
bigcom84         1.637835e-37  1.925355e+00
bigcom85        -4.780000e-39 -2.230585e-01
bigcom87        -4.785147e-39 -2.294612e-01
bigcom89        -4.778973e-39 -9.275537e-02
bigcom91        -4.785147e-39 -1.983204e-01
bigcom92        -4.797544e-39 -2.383302e-01
bigcom93        -4.778973e-39 -1.554601e-01
bigcom96        -4.781029e-39 -1.641694e-01
bigcom97        -4.784117e-39 -2.921630e-01
bigcom98        -4.778973e-39 -1.733797e-01
bigcom99         0.000000e+00  0.000000e+00
bigcom101       -4.791337e-39 -1.271732e-01
bigcom104       -4.780000e-39 -2.111295e-01
bigcom106       -4.780000e-39 -3.524911e-01
bigcom109       -4.780000e-39 -1.403812e-01
bigcom113       -4.780000e-39 -1.157583e-01
bigcom116        2.697329e-38  8.334241e-01
bigcom120       -4.781029e-39 -5.005646e-01
bigcom123       -4.780000e-39 -1.592241e-01
bigcom126       -4.778973e-39 -4.135313e-01
bigcom127       -4.784117e-39 -1.862720e-01
bigcom137       -4.784117e-39 -2.319598e-01
bigcom139       -4.781029e-39 -9.171610e-02
bigcom140       -4.781029e-39 -1.890153e-01
bigcom143       -4.778973e-39 -3.479825e-01
bigcom145       -4.781029e-39 -1.523317e-01
bigcom146       -4.780000e-39 -1.427695e-01
bigcom147       -4.790304e-39 -1.920208e-01
bigcom149       -4.782058e-39 -2.462371e-01
bigcom153       -4.786178e-39 -1.446282e-01
bigcom154       -4.778973e-39 -1.387187e-01
bigcom156       -4.783087e-39 -1.858311e-01
bigcom157       -4.791337e-39 -1.350743e-01
bigcom158       -4.780000e-39 -1.422917e-01
bigcom160       -4.778973e-39 -1.551188e-01
bigcom161       -4.781029e-39 -1.668536e-01
bigcom162       -4.780000e-39 -1.400558e-01
bigcom164       -4.778973e-39 -2.046643e-01
bigcom166       -4.784117e-39 -2.217954e-01
bigcom167       -4.789272e-39 -1.543130e-01
bigcom171       -4.788240e-39 -2.928499e-01
bigcom173       -4.780000e-39 -2.235839e-01
bigcom175       -4.780000e-39 -8.861958e-02
bigcom176       -4.778973e-39 -1.013681e-01
bigcom177       -4.780000e-39 -1.103910e-01
bigcom178       -4.780000e-39 -2.818604e-01
bigcom180       -4.778973e-39 -2.580814e-01
bigcom181        9.643951e-38  1.539710e+00
bigcom184       -4.781029e-39 -1.394423e-01
bigcom186       -4.780000e-39 -2.601378e-01
bigcom187       -4.780000e-39 -1.999043e-01
bigcom189       -4.784117e-39 -1.281842e-01
bigcom194       -4.781029e-39 -1.199125e-01
bigcom195       -4.778973e-39 -2.300622e-01
bigcom196       -4.781029e-39 -3.567538e-01
bigcom204        0.000000e+00  0.000000e+00
bigcom205       -4.780000e-39 -1.779319e-01
bigcom212       -4.780000e-39 -1.099118e-01
bigcom214       -4.778973e-39 -1.974829e-01
bigcom222       -4.780000e-39 -2.394364e-01
bigcom223       -4.784117e-39 -1.152357e-01
bigcom226       -4.781029e-39 -1.618728e-01
bigcom227       -4.781029e-39 -8.987661e-02
bigcom229       -4.778973e-39 -1.321659e-01
bigcom233       -4.780000e-39 -1.303145e-01
bigcom236       -4.778973e-39 -1.571925e-01
bigcom237       -4.781029e-39 -1.438797e-01
bigcom246       -4.785147e-39 -1.968030e-01
bigcom248       -4.788240e-39 -1.266629e-01
bigcom249       -4.782058e-39 -1.232984e-01
bigcom250       -4.792371e-39 -1.396989e-01
bigcom254       -4.780000e-39 -2.738021e-01
bigcom266       -4.781029e-39 -1.663807e-01
bigcom269        0.000000e+00  0.000000e+00
bigcom272       -4.778973e-39 -2.527096e-01
bigcom274       -4.802728e-39 -1.326612e-01
bigcom281       -4.783087e-39 -1.098059e-01
bigcom291       -4.783087e-39 -2.462334e-01
bigcom292       -4.780000e-39 -2.190286e-01
bigcom295       -4.783087e-39 -1.507329e-01
bigcom299       -4.780000e-39 -1.641776e-01
bigcom301       -4.785147e-39 -2.625669e-01
bigcom306       -4.778973e-39 -3.273342e-01
bigcom309       -4.778973e-39 -3.346854e-01
bigcom314       -4.782058e-39 -8.208448e-02
bigcom321       -4.778973e-39 -2.225789e-01
bigcom341       -4.780000e-39 -1.747445e-01
bigcom350       -4.781029e-39 -2.071981e-01
bigcom353       -4.780000e-39 -9.610567e-02
bigcom359       -4.778973e-39 -1.434702e-01
bigcom363       -4.778973e-39 -1.250349e-01
bigcom365        3.321366e-37  2.698270e+00
bigcom385       -4.780000e-39 -2.327473e-01
bigcom386       -4.780000e-39 -1.267637e-01
bigcom408       -4.781029e-39 -3.029775e-01
bigcom412       -4.780000e-39 -2.781710e-01
bigcom480       -4.778973e-39 -8.841336e-02
spin_vertex      5.660836e-39  1.910487e-01
membership_s1    1.599520e-39 -1.816758e-01
membership_s3   -4.778973e-39 -1.064782e+00
membership_s4    4.284919e-40  4.151726e-02
membership_s5    2.846604e-39  1.988730e-01
membership_s6   -4.912074e-39 -2.569235e-01
membership_s7   -5.065471e-39 -2.348193e-01
membership_s8   -4.780000e-39 -1.261031e-01
membership_s9   -4.781029e-39 -3.308714e-01
membership_s11  -4.780000e-39 -2.501079e-01
membership_s12  -4.784117e-39 -1.611071e-01
membership_s14  -4.781029e-39 -2.310272e-01
membership_s15  -4.830918e-39 -1.740506e-01
membership_s16  -4.783087e-39 -1.594556e-01
membership_s17  -4.778973e-39 -2.070027e-01
membership_s18  -4.819393e-39 -1.414771e-01
membership_s20  -4.778973e-39 -1.405573e-01
membership_s21  -4.817304e-39 -1.788033e-01
membership_s22  -4.791337e-39 -1.676825e-01
membership_s24  -4.793404e-39 -1.179921e-01
membership_s25  -4.795473e-39 -1.327525e-01
membership_s26   0.000000e+00  0.000000e+00
membership_s27  -2.064594e-39 -3.216934e-03
membership_s28  -4.781029e-39 -1.921079e-01
membership_s30   3.052485e-39  1.335490e-01
membership_s31   4.538704e-39  1.419686e-01
membership_s32   2.899816e-39  2.106933e-01
membership_s33  -4.778973e-39 -1.309281e-01
membership_s36  -3.827892e-39 -1.201457e-01
membership_s37  -4.803766e-39 -1.267703e-01
V1              -1.327798e-38 -2.075190e-01
V2              -2.389883e-38  8.518437e-02
pdi             -7.492174e-36  2.124833e+01
adhesion        -1.701999e-42 -9.658043e-06
cohesion         3.505993e-42  3.198681e-05
inner            5.155674e-44 -5.284678e-06
outer           -1.636614e-42 -3.601970e-05
ioratio         -1.229290e-38  1.058344e-01
comsize          6.576303e-42  1.969168e-04
[1] "Dataset: med_targets Model GBM, run: 9 of 10 2015-06-18 12:18:10"
Iter   TrainDeviance   ValidDeviance   StepSize   Improve
     1        0.0538            -nan     0.0100   -0.0001
     2        0.0507            -nan     0.0100   -0.0001
     3        0.0491            -nan     0.0100   -0.0001
     4        0.0482            -nan     0.0100   -0.0000
     5        0.0459            -nan     0.0100   -0.0000
     6        0.0445            -nan     0.0100   -0.0000
     7        0.0431            -nan     0.0100   -0.0000
     8        0.0416            -nan     0.0100   -0.0000
     9        0.0400            -nan     0.0100   -0.0000
    10        0.0393            -nan     0.0100   -0.0000
    20        0.0328            -nan     0.0100   -0.0000
    40        0.0260            -nan     0.0100   -0.0000
    60        0.0218            -nan     0.0100   -0.0000
    80        0.0192            -nan     0.0100   -0.0000
   100        0.0171            -nan     0.0100   -0.0000
   120        0.0153            -nan     0.0100   -0.0000
   140        0.0139            -nan     0.0100   -0.0000
   160        0.0126            -nan     0.0100   -0.0000
   180        0.0117            -nan     0.0100   -0.0000
   194        0.0111            -nan     0.0100   -0.0000

[1] "GBM variable coefficients"
                            var      rel.inf
trans                     trans 4.4475003544
ratio5                   ratio5 4.0225963027
V2                           V2 3.4056384217
bigcom84               bigcom84 3.1794433309
bigcom181             bigcom181 3.0070086458
ratio6                   ratio6 2.9494934465
pagerank               pagerank 2.9442460532
comsize                 comsize 2.8403022547
ioratio                 ioratio 1.9614034198
orbit46                 orbit46 1.9232226006
V1                           V1 1.9226613867
ratio4                   ratio4 1.7711257082
orbit21                 orbit21 1.7267856513
inner                     inner 1.6672033613
orbit27                 orbit27 1.6258270980
bigcom365             bigcom365 1.5985826635
orbit60                 orbit60 1.5032700868
orbit16                 orbit16 1.4663365623
graph20                 graph20 1.4533928453
fourth                   fourth 1.4254600129
adhesion               adhesion 1.4078957770
close                     close 1.4016100127
outer                     outer 1.3928781561
spin_vertex         spin_vertex 1.3684840448
constraint           constraint 1.3363415179
membership_s18   membership_s18 1.2876041764
walktrap_vertex walktrap_vertex 1.2649376892
cohesion               cohesion 1.2533929559
orbit5                   orbit5 1.2137212524
graph1                   graph1 1.1152347983
orbit56                 orbit56 1.0780807660
graph15                 graph15 1.0418427627
graph27                 graph27 0.9653166202
bigcom46               bigcom46 0.8978719015
graph3                   graph3 0.8645547900
graph18                 graph18 0.7939652442
orbit35                 orbit35 0.7811236125
bigcom116             bigcom116 0.7651308832
graph23                 graph23 0.7603856008
orbit51                 orbit51 0.7588262760
orbit2                   orbit2 0.7538215405
ratio1                   ratio1 0.7371006103
upto_third           upto_third 0.7199174126
graph5                   graph5 0.6764501712
orbit18                 orbit18 0.6606568588
orbit69                 orbit69 0.6553826727
orbit63                 orbit63 0.6455470285
orbit24                 orbit24 0.6415872746
graph24                 graph24 0.6234400171
graph10                 graph10 0.6225106755
selfinter             selfinter 0.6072179325
orbit52                 orbit52 0.5779543958
graph12                 graph12 0.5657177694
orbit30                 orbit30 0.5537115247
orbit26                 orbit26 0.5467316330
knn                         knn 0.5445163881
orbit47                 orbit47 0.5406990332
graph9                   graph9 0.5209204009
graph0                   graph0 0.5034181997
orbit25                 orbit25 0.5030777765
orbit58                 orbit58 0.4983810655
upto_sixth           upto_sixth 0.4940453701
graph22                 graph22 0.4882580633
orbit7                   orbit7 0.4864020115
graph8                   graph8 0.4838250764
orbit59                 orbit59 0.4826934062
graph28                 graph28 0.4799962375
graph4                   graph4 0.4732103472
orbit11                 orbit11 0.4691510897
orbit41                 orbit41 0.4684386007
orbit62                 orbit62 0.4642367184
graph21                 graph21 0.4586256028
graph14                 graph14 0.4536773151
membership_s32   membership_s32 0.4522432105
membership_s30   membership_s30 0.4289925831
orbit39                 orbit39 0.4064645479
bet                         bet 0.4014629755
bigcom1                 bigcom1 0.3968787623
orbit17                 orbit17 0.3941111575
graph7                   graph7 0.3824027503
orbit55                 orbit55 0.3772206318
orbit38                 orbit38 0.3764897359
orbit13                 orbit13 0.3639937048
orbit28                 orbit28 0.3544307231
orbit50                 orbit50 0.3499832713
fifth                     fifth 0.3498008846
third                     third 0.3335455855
orbit45                 orbit45 0.3275820156
upto_fourth         upto_fourth 0.3124419034
orbit68                 orbit68 0.2968492965
graph2                   graph2 0.2936909947
graph26                 graph26 0.2927967267
orbit10                 orbit10 0.2697419622
graph19                 graph19 0.2682239017
orbit43                 orbit43 0.2499166580
orbit23                 orbit23 0.2458636909
orbit36                 orbit36 0.2431602380
graph25                 graph25 0.2333774775
graph17                 graph17 0.2215974682
graph6                   graph6 0.2214470799
orbit33                 orbit33 0.2135414223
orbit61                 orbit61 0.1974645050
orbit44                 orbit44 0.1972112923
graph11                 graph11 0.1936293594
ratio2                   ratio2 0.1893586947
graph13                 graph13 0.1884685525
orbit29                 orbit29 0.1820780687
orbit49                 orbit49 0.1803820473
coreness               coreness 0.1658212641
bigcom3                 bigcom3 0.1634269134
orbit40                 orbit40 0.1606374667
orbit71                 orbit71 0.1592255575
orbit32                 orbit32 0.1452817964
orbit57                 orbit57 0.1406540490
sixth                     sixth 0.1342755587
orbit70                 orbit70 0.1315061566
orbit20                 orbit20 0.1219312912
membership_s36   membership_s36 0.1143457048
graph16                 graph16 0.1043073369
orbit53                 orbit53 0.1008201488
orbit64                 orbit64 0.0979497816
orbit31                 orbit31 0.0866575239
upto_fifth           upto_fifth 0.0769588858
orbit65                 orbit65 0.0753600165
ratio3                   ratio3 0.0729026101
bigcom4                 bigcom4 0.0683233102
orbit66                 orbit66 0.0611136490
membership_s5     membership_s5 0.0584875466
orbit1                   orbit1 0.0549276052
bigcom28               bigcom28 0.0512434481
orbit67                 orbit67 0.0489116438
orbit4                   orbit4 0.0359637954
membership_s1     membership_s1 0.0341705758
orbit9                   orbit9 0.0338767829
orbit15                 orbit15 0.0292614242
orbit19                 orbit19 0.0284718078
bigcom274             bigcom274 0.0248664773
orbit12                 orbit12 0.0242257507
membership_s31   membership_s31 0.0141569241
upto_second         upto_second 0.0004612502
hubscore               hubscore 0.0003499159
orbit6                   orbit6 0.0002628865
graph29                 graph29 0.0000000000
orbit0                   orbit0 0.0000000000
orbit3                   orbit3 0.0000000000
orbit8                   orbit8 0.0000000000
orbit14                 orbit14 0.0000000000
orbit22                 orbit22 0.0000000000
orbit34                 orbit34 0.0000000000
orbit37                 orbit37 0.0000000000
orbit42                 orbit42 0.0000000000
orbit48                 orbit48 0.0000000000
orbit54                 orbit54 0.0000000000
orbit72                 orbit72 0.0000000000
AP                           AP 0.0000000000
ecc                         ecc 0.0000000000
eccrad                   eccrad 0.0000000000
evcent                   evcent 0.0000000000
first                     first 0.0000000000
second                   second 0.0000000000
bigcom2                 bigcom2 0.0000000000
bigcom6                 bigcom6 0.0000000000
bigcom8                 bigcom8 0.0000000000
bigcom9                 bigcom9 0.0000000000
bigcom11               bigcom11 0.0000000000
bigcom13               bigcom13 0.0000000000
bigcom15               bigcom15 0.0000000000
bigcom16               bigcom16 0.0000000000
bigcom21               bigcom21 0.0000000000
bigcom22               bigcom22 0.0000000000
bigcom24               bigcom24 0.0000000000
bigcom26               bigcom26 0.0000000000
bigcom30               bigcom30 0.0000000000
bigcom31               bigcom31 0.0000000000
bigcom32               bigcom32 0.0000000000
bigcom33               bigcom33 0.0000000000
bigcom34               bigcom34 0.0000000000
bigcom36               bigcom36 0.0000000000
bigcom37               bigcom37 0.0000000000
bigcom38               bigcom38 0.0000000000
bigcom39               bigcom39 0.0000000000
bigcom40               bigcom40 0.0000000000
bigcom43               bigcom43 0.0000000000
bigcom44               bigcom44 0.0000000000
bigcom47               bigcom47 0.0000000000
bigcom49               bigcom49 0.0000000000
bigcom50               bigcom50 0.0000000000
bigcom51               bigcom51 0.0000000000
bigcom52               bigcom52 0.0000000000
bigcom54               bigcom54 0.0000000000
bigcom56               bigcom56 0.0000000000
bigcom62               bigcom62 0.0000000000
bigcom66               bigcom66 0.0000000000
bigcom68               bigcom68 0.0000000000
bigcom69               bigcom69 0.0000000000
bigcom71               bigcom71 0.0000000000
bigcom72               bigcom72 0.0000000000
bigcom73               bigcom73 0.0000000000
bigcom74               bigcom74 0.0000000000
bigcom75               bigcom75 0.0000000000
bigcom76               bigcom76 0.0000000000
bigcom77               bigcom77 0.0000000000
bigcom79               bigcom79 0.0000000000
bigcom80               bigcom80 0.0000000000
bigcom82               bigcom82 0.0000000000
bigcom83               bigcom83 0.0000000000
bigcom85               bigcom85 0.0000000000
bigcom87               bigcom87 0.0000000000
bigcom89               bigcom89 0.0000000000
bigcom91               bigcom91 0.0000000000
bigcom92               bigcom92 0.0000000000
bigcom93               bigcom93 0.0000000000
bigcom96               bigcom96 0.0000000000
bigcom97               bigcom97 0.0000000000
bigcom98               bigcom98 0.0000000000
bigcom99               bigcom99 0.0000000000
bigcom101             bigcom101 0.0000000000
bigcom104             bigcom104 0.0000000000
bigcom106             bigcom106 0.0000000000
bigcom109             bigcom109 0.0000000000
bigcom113             bigcom113 0.0000000000
bigcom120             bigcom120 0.0000000000
bigcom123             bigcom123 0.0000000000
bigcom126             bigcom126 0.0000000000
bigcom127             bigcom127 0.0000000000
bigcom137             bigcom137 0.0000000000
bigcom139             bigcom139 0.0000000000
bigcom140             bigcom140 0.0000000000
bigcom143             bigcom143 0.0000000000
bigcom145             bigcom145 0.0000000000
bigcom146             bigcom146 0.0000000000
bigcom147             bigcom147 0.0000000000
bigcom149             bigcom149 0.0000000000
bigcom153             bigcom153 0.0000000000
bigcom154             bigcom154 0.0000000000
bigcom156             bigcom156 0.0000000000
bigcom157             bigcom157 0.0000000000
bigcom158             bigcom158 0.0000000000
bigcom160             bigcom160 0.0000000000
bigcom161             bigcom161 0.0000000000
bigcom162             bigcom162 0.0000000000
bigcom164             bigcom164 0.0000000000
bigcom166             bigcom166 0.0000000000
bigcom167             bigcom167 0.0000000000
bigcom171             bigcom171 0.0000000000
bigcom173             bigcom173 0.0000000000
bigcom175             bigcom175 0.0000000000
bigcom176             bigcom176 0.0000000000
bigcom177             bigcom177 0.0000000000
bigcom178             bigcom178 0.0000000000
bigcom180             bigcom180 0.0000000000
bigcom184             bigcom184 0.0000000000
bigcom186             bigcom186 0.0000000000
bigcom187             bigcom187 0.0000000000
bigcom189             bigcom189 0.0000000000
bigcom194             bigcom194 0.0000000000
bigcom195             bigcom195 0.0000000000
bigcom196             bigcom196 0.0000000000
bigcom204             bigcom204 0.0000000000
bigcom205             bigcom205 0.0000000000
bigcom212             bigcom212 0.0000000000
bigcom214             bigcom214 0.0000000000
bigcom222             bigcom222 0.0000000000
bigcom223             bigcom223 0.0000000000
bigcom226             bigcom226 0.0000000000
bigcom227             bigcom227 0.0000000000
bigcom229             bigcom229 0.0000000000
bigcom233             bigcom233 0.0000000000
bigcom236             bigcom236 0.0000000000
bigcom237             bigcom237 0.0000000000
bigcom246             bigcom246 0.0000000000
bigcom248             bigcom248 0.0000000000
bigcom249             bigcom249 0.0000000000
bigcom250             bigcom250 0.0000000000
bigcom254             bigcom254 0.0000000000
bigcom266             bigcom266 0.0000000000
bigcom269             bigcom269 0.0000000000
bigcom272             bigcom272 0.0000000000
bigcom281             bigcom281 0.0000000000
bigcom291             bigcom291 0.0000000000
bigcom292             bigcom292 0.0000000000
bigcom295             bigcom295 0.0000000000
bigcom299             bigcom299 0.0000000000
bigcom301             bigcom301 0.0000000000
bigcom306             bigcom306 0.0000000000
bigcom309             bigcom309 0.0000000000
bigcom314             bigcom314 0.0000000000
bigcom321             bigcom321 0.0000000000
bigcom341             bigcom341 0.0000000000
bigcom350             bigcom350 0.0000000000
bigcom353             bigcom353 0.0000000000
bigcom359             bigcom359 0.0000000000
bigcom363             bigcom363 0.0000000000
bigcom385             bigcom385 0.0000000000
bigcom386             bigcom386 0.0000000000
bigcom408             bigcom408 0.0000000000
bigcom412             bigcom412 0.0000000000
bigcom480             bigcom480 0.0000000000
membership_s3     membership_s3 0.0000000000
membership_s4     membership_s4 0.0000000000
membership_s6     membership_s6 0.0000000000
membership_s7     membership_s7 0.0000000000
membership_s8     membership_s8 0.0000000000
membership_s9     membership_s9 0.0000000000
membership_s11   membership_s11 0.0000000000
membership_s12   membership_s12 0.0000000000
membership_s14   membership_s14 0.0000000000
membership_s15   membership_s15 0.0000000000
membership_s16   membership_s16 0.0000000000
membership_s17   membership_s17 0.0000000000
membership_s20   membership_s20 0.0000000000
membership_s21   membership_s21 0.0000000000
membership_s22   membership_s22 0.0000000000
membership_s24   membership_s24 0.0000000000
membership_s25   membership_s25 0.0000000000
membership_s26   membership_s26 0.0000000000
membership_s27   membership_s27 0.0000000000
membership_s28   membership_s28 0.0000000000
membership_s33   membership_s33 0.0000000000
membership_s37   membership_s37 0.0000000000
pdi                         pdi 0.0000000000
[1] "Dataset: med_targets Model RF, run: 9 of 10 2015-06-18 12:19:23"
     |      Out-of-bag   |
Tree |      MSE  %Var(y) |
   1 | 0.009897   229.02 |
   2 | 0.009932   229.82 |
   3 | 0.009494   219.70 |
   4 |  0.00873   202.01 |
   5 | 0.008299   192.04 |
   6 | 0.007589   175.61 |
   7 | 0.007436   172.07 |
   8 | 0.006906   159.80 |
   9 | 0.006281   145.36 |
  10 | 0.006226   144.08 |
  11 | 0.006087   140.85 |
  12 | 0.005778   133.70 |
  13 | 0.005733   132.66 |
  14 | 0.005811   134.46 |
  15 | 0.005772   133.57 |
  16 | 0.005594   129.44 |
  17 | 0.005546   128.34 |
  18 | 0.005459   126.32 |
  19 | 0.005404   125.06 |
  20 | 0.005415   125.30 |
  21 | 0.005415   125.31 |
  22 | 0.005379   124.48 |
  23 | 0.005395   124.84 |
  24 | 0.005362   124.07 |
  25 | 0.005326   123.23 |
  26 | 0.005318   123.06 |
  27 | 0.005275   122.07 |
  28 | 0.005249   121.45 |
  29 | 0.005248   121.44 |
  30 | 0.005218   120.74 |
  31 | 0.005215   120.67 |
  32 | 0.005219   120.76 |
  33 | 0.005226   120.94 |
  34 | 0.005176   119.78 |
  35 | 0.005152   119.22 |
  36 | 0.005138   118.90 |
  37 | 0.005109   118.21 |
  38 | 0.005087   117.71 |
  39 | 0.005093   117.86 |
  40 | 0.005065   117.20 |
  41 | 0.005041   116.66 |
  42 | 0.005028   116.35 |
  43 | 0.005025   116.28 |
  44 | 0.005014   116.02 |
  45 | 0.005006   115.84 |
  46 | 0.004991   115.49 |
  47 | 0.004981   115.26 |
  48 | 0.004987   115.40 |
  49 | 0.004983   115.31 |
  50 | 0.005005   115.81 |
  51 | 0.004996   115.61 |
  52 | 0.004985   115.37 |
  53 | 0.004981   115.27 |
  54 | 0.004984   115.34 |
  55 |  0.00499   115.47 |
  56 | 0.004977   115.16 |
  57 | 0.004984   115.33 |
  58 | 0.004986   115.38 |
  59 | 0.004976   115.15 |
  60 | 0.004969   114.98 |
  61 | 0.004966   114.91 |
  62 | 0.004961   114.80 |
  63 | 0.004954   114.65 |
  64 | 0.004953   114.62 |
  65 | 0.004948   114.50 |
  66 |  0.00495   114.54 |
  67 | 0.004947   114.48 |
  68 |  0.00493   114.07 |
  69 | 0.004934   114.18 |
  70 | 0.004938   114.26 |
  71 | 0.004935   114.19 |
  72 | 0.004936   114.21 |
  73 | 0.004936   114.22 |
  74 | 0.004928   114.05 |
  75 | 0.004926   113.98 |
  76 | 0.004921   113.88 |
  77 | 0.004923   113.92 |
  78 | 0.004931   114.10 |
  79 | 0.004933   114.16 |
  80 | 0.004928   114.03 |
  81 | 0.004929   114.05 |
  82 | 0.004926   114.00 |
  83 | 0.004937   114.24 |
  84 | 0.004937   114.24 |
  85 | 0.004941   114.33 |
  86 | 0.004936   114.22 |
  87 | 0.004933   114.16 |
  88 | 0.004928   114.04 |
  89 | 0.004929   114.05 |
  90 | 0.004922   113.89 |
  91 |  0.00492   113.86 |
  92 | 0.004919   113.83 |
  93 | 0.004921   113.87 |
  94 | 0.004919   113.84 |
  95 | 0.004927   114.01 |
  96 | 0.004932   114.14 |
  97 | 0.004924   113.95 |
  98 | 0.004918   113.80 |
  99 | 0.004923   113.92 |
 100 | 0.004915   113.73 |
[1] "Random Forest variable coefficients"
                      %IncMSE IncNodePurity
graph5           1.652242e-03  9.021137e-02
graph6           1.499300e-03  1.635736e-01
graph7           8.480165e-04  5.878027e-02
graph8           4.660374e-04  3.222772e-02
graph9           0.000000e+00  6.130952e-02
graph10          1.145986e-03  1.976480e-01
graph11          6.391313e-03  1.821951e-01
graph12          5.967583e-04  1.497650e-01
graph13         -5.854801e-06  9.166667e-03
graph14          2.648981e-03  1.258320e-01
graph15          9.085111e-04  9.902810e-02
graph16          2.466220e-04  4.823972e-02
graph17          5.803729e-04  5.065613e-02
graph18          7.246132e-04  1.269838e-01
graph19          3.591779e-04  3.928673e-02
graph20          2.428595e-04  7.840691e-02
graph21          5.798262e-04  9.792838e-02
graph22          1.155059e-03  1.513571e-01
graph23          1.271499e-03  1.878936e-01
graph24          2.417129e-03  1.195790e-01
graph25          7.427573e-05  7.937232e-02
graph26          7.577793e-05  5.064394e-02
graph27          2.689861e-03  9.930954e-02
graph28          1.122986e-03  1.413425e-01
graph29          1.777251e-05  8.750000e-03
orbit0           6.818935e-04  4.340569e-02
orbit1           9.353874e-05  7.981854e-02
orbit2           2.006231e-03  1.712825e-01
orbit3           3.498662e-05  2.041357e-02
orbit4           7.708239e-05  3.492540e-02
orbit5           8.286094e-04  2.268800e-01
orbit6           5.503602e-04  4.411199e-02
orbit7           2.631935e-03  1.324233e-01
orbit8           4.836037e-04  6.090271e-02
orbit9           1.207832e-03  2.080589e-01
orbit10          1.029985e-03  1.213529e-01
orbit11          6.619769e-04  7.093611e-02
orbit12          6.648870e-04  8.944611e-02
orbit13          2.973197e-05  2.577778e-02
orbit14          3.813444e-04  6.727596e-02
orbit15          2.189359e-04  4.206434e-02
orbit16          1.058485e-03  1.828774e-01
orbit17          4.567367e-04  4.300601e-02
orbit18          3.609617e-04  1.032437e-01
orbit19          4.722698e-04  5.275762e-02
orbit20          3.837531e-05  1.260780e-01
orbit21          9.359592e-04  9.530018e-02
orbit22          4.629975e-03  6.946167e-02
orbit23          2.171290e-03  1.423677e-01
orbit24          9.891003e-05  1.134910e-01
orbit25          4.205140e-04  1.363142e-01
orbit26          6.609930e-04  1.342009e-01
orbit27          4.957496e-04  1.573745e-01
orbit28          2.735918e-03  7.650206e-02
orbit29          9.271891e-04  5.725629e-02
orbit30          1.226088e-04  7.689804e-02
orbit31          1.812217e-03  1.802994e-01
orbit32          4.080047e-04  1.715073e-01
orbit33          4.251000e-05  2.783974e-02
orbit34          4.792653e-04  1.015871e-01
orbit35          1.872369e-03  1.833871e-01
orbit36          1.661412e-04  1.433540e-01
orbit37          7.650058e-05  3.726613e-02
orbit38          1.630112e-04  8.029643e-02
orbit39          1.478216e-03  1.017864e-01
orbit40          1.085721e-03  3.825736e-02
orbit41          6.780768e-04  1.133553e-01
orbit42          1.599116e-04  2.762118e-02
orbit43          1.136266e-03  6.961600e-02
orbit44          1.555239e-04  2.744516e-02
orbit45          6.889312e-04  1.360553e-01
orbit46          1.520299e-03  1.527055e-01
orbit47          1.126901e-03  2.055809e-02
orbit48         -1.741323e-05  5.483963e-02
orbit49          9.402508e-05  5.287367e-02
orbit50          2.447376e-04  1.206368e-01
orbit51          2.601650e-04  1.643321e-01
orbit52          5.191867e-03  2.697413e-01
orbit53          2.786243e-04  9.659230e-02
orbit54          1.798469e-03  1.482395e-01
orbit55          3.441282e-04  1.612473e-01
orbit56          2.282178e-03  1.929220e-01
orbit57          3.793952e-04  1.875396e-02
orbit58          4.995099e-04  6.156001e-02
orbit59          3.550639e-03  9.464708e-02
orbit60          1.009201e-03  6.461543e-02
orbit61          1.413444e-04  1.857145e-02
orbit62          9.281421e-05  7.140976e-02
orbit63          1.912581e-04  1.883017e-02
orbit64          5.278977e-04  1.605731e-01
orbit65          4.765621e-05  3.357843e-02
orbit66          5.921827e-04  4.667057e-02
orbit67          2.588376e-04  1.525768e-03
orbit68          5.663518e-04  8.319179e-02
orbit69          4.589614e-04  2.547726e-01
orbit70          1.898700e-04  3.048207e-03
orbit71          4.399303e-04  8.864024e-02
orbit72          1.188354e-05  8.595238e-03
AP               0.000000e+00  3.794708e-21
bet              2.146951e-04  8.924949e-02
ecc              1.783591e-05  1.600000e-02
eccrad           3.503377e-05  3.120879e-02
close            3.875746e-04  1.510885e-01
constraint       2.495855e-03  1.513503e-01
coreness         3.755491e-04  4.950648e-02
knn              1.369407e-03  1.792753e-01
hubscore         1.250110e-04  5.949689e-02
pagerank         3.174557e-04  3.092907e-01
trans            1.391597e-03  2.723119e-01
evcent           2.363948e-04  8.903300e-02
first            1.547501e-03  6.905748e-02
upto_second      0.000000e+00  2.410181e-18
upto_third       9.669236e-04  4.972459e-02
upto_fourth      1.341606e-03  1.262370e-01
upto_fifth       1.092777e-04  5.170513e-02
upto_sixth       5.407815e-04  1.118136e-01
second           3.587546e-05  3.028571e-02
third            1.871472e-03  2.992621e-02
fourth           4.999273e-04  1.724802e-01
fifth            5.840153e-03  1.863165e-01
sixth            3.719210e-04  2.125951e-01
ratio1           3.407511e-03  2.046098e-01
ratio2           6.055295e-04  6.394062e-02
ratio3           5.251034e-04  9.772818e-02
ratio4           5.122411e-03  4.235664e-01
ratio5           2.925800e-04  3.633494e-01
ratio6           1.009629e-03  1.740862e-01
selfinter        8.075451e-06  1.548339e-02
walktrap_vertex  8.060706e-05  8.013055e-02
bigcom1          1.623297e-04  7.238580e-02
bigcom2          0.000000e+00  0.000000e+00
bigcom3          5.625118e-05  6.045526e-02
bigcom4          2.970718e-06  2.819444e-02
bigcom6          0.000000e+00  0.000000e+00
bigcom8          0.000000e+00  1.040834e-19
bigcom9          0.000000e+00  0.000000e+00
bigcom11         0.000000e+00  0.000000e+00
bigcom13         0.000000e+00  0.000000e+00
bigcom15         0.000000e+00  0.000000e+00
bigcom16         0.000000e+00  0.000000e+00
bigcom21         0.000000e+00  0.000000e+00
bigcom22         0.000000e+00  4.336809e-21
bigcom24         0.000000e+00  0.000000e+00
bigcom26         0.000000e+00  1.084202e-21
[truncated: 135,776 more chars]
