# Supplementary material for: Distinctive Behaviors of Druggable Proteins in Cellular Networks
Source: PLoS Comput Biol. 2015 Dec 23;11(12):e1004597. doi: 10.1371/journal.pcbi.1004597 (PMC4689399; doi:10.1371/journal.pcbi.1004597)
Supplement: S1 File — (ZIP) [file pcbi.1004597.s004.zip › S1_File/direct.blast.20150613.random.ppi.optimised_Target_results_med_TnotC.txt]

[[1]]
[1] "med_TnotC"

[1] "Dataset: med_TnotC Model GBM, run: 1 of 10 2015-06-18 11:55:53"
Iter   TrainDeviance   ValidDeviance   StepSize   Improve
     1        0.0418            -nan     0.0100   -0.0001
     2        0.0406            -nan     0.0100   -0.0000
     3        0.0382            -nan     0.0100   -0.0001
     4        0.0371            -nan     0.0100   -0.0000
     5        0.0351            -nan     0.0100   -0.0001
     6        0.0343            -nan     0.0100   -0.0000
     7        0.0333            -nan     0.0100   -0.0000
     8        0.0324            -nan     0.0100   -0.0000
     9        0.0316            -nan     0.0100   -0.0000
    10        0.0305            -nan     0.0100   -0.0000
    20        0.0253            -nan     0.0100   -0.0000
    40        0.0196            -nan     0.0100   -0.0000
    60        0.0165            -nan     0.0100   -0.0000
    80        0.0146            -nan     0.0100   -0.0000
   100        0.0130            -nan     0.0100   -0.0000
   106        0.0125            -nan     0.0100   -0.0000

[1] "GBM variable coefficients"
                            var      rel.inf
bet                         bet 6.797794e+00
spin_vertex         spin_vertex 6.096512e+00
inner                     inner 5.246958e+00
orbit18                 orbit18 5.162831e+00
comsize                 comsize 4.532397e+00
V2                           V2 4.254384e+00
adhesion               adhesion 3.363772e+00
walktrap_vertex walktrap_vertex 3.050442e+00
orbit39                 orbit39 2.965151e+00
orbit56                 orbit56 2.770390e+00
ratio5                   ratio5 2.658605e+00
outer                     outer 2.389417e+00
cohesion               cohesion 2.325412e+00
orbit55                 orbit55 1.842216e+00
V1                           V1 1.793720e+00
ioratio                 ioratio 1.789117e+00
graph10                 graph10 1.737772e+00
trans                     trans 1.393221e+00
orbit23                 orbit23 1.392311e+00
graph2                   graph2 1.206564e+00
bigcom274             bigcom274 1.192207e+00
orbit32                 orbit32 1.172963e+00
ratio2                   ratio2 1.093563e+00
orbit46                 orbit46 1.082305e+00
fourth                   fourth 1.062395e+00
orbit38                 orbit38 1.024917e+00
knn                         knn 1.009070e+00
graph15                 graph15 9.946621e-01
graph22                 graph22 9.328466e-01
graph4                   graph4 8.774647e-01
membership_s7     membership_s7 8.531670e-01
pagerank               pagerank 8.193069e-01
graph11                 graph11 7.678927e-01
constraint           constraint 7.675852e-01
ratio4                   ratio4 7.653167e-01
orbit13                 orbit13 7.602621e-01
orbit30                 orbit30 6.993408e-01
orbit33                 orbit33 6.762167e-01
graph16                 graph16 6.758025e-01
graph12                 graph12 6.652411e-01
bigcom3                 bigcom3 6.474495e-01
graph23                 graph23 6.271037e-01
orbit19                 orbit19 6.121853e-01
orbit12                 orbit12 5.978784e-01
graph13                 graph13 5.853438e-01
graph17                 graph17 5.768954e-01
orbit28                 orbit28 5.391791e-01
orbit63                 orbit63 5.207419e-01
orbit40                 orbit40 5.049002e-01
orbit41                 orbit41 4.787540e-01
third                     third 4.758010e-01
orbit20                 orbit20 4.579902e-01
bigcom22               bigcom22 4.493244e-01
selfinter             selfinter 4.093134e-01
membership_s32   membership_s32 3.931317e-01
membership_s30   membership_s30 3.885030e-01
orbit31                 orbit31 3.852416e-01
graph24                 graph24 3.819616e-01
sixth                     sixth 3.615934e-01
orbit45                 orbit45 3.613971e-01
orbit26                 orbit26 3.586797e-01
orbit25                 orbit25 3.560162e-01
bigcom28               bigcom28 3.523154e-01
orbit61                 orbit61 3.488344e-01
orbit9                   orbit9 3.473164e-01
orbit35                 orbit35 3.329460e-01
graph26                 graph26 3.251401e-01
graph9                   graph9 3.155396e-01
ratio6                   ratio6 3.123627e-01
orbit1                   orbit1 2.760996e-01
orbit43                 orbit43 2.748361e-01
graph8                   graph8 2.746597e-01
orbit21                 orbit21 2.712159e-01
graph14                 graph14 2.636286e-01
upto_fifth           upto_fifth 2.618044e-01
graph6                   graph6 2.593079e-01
orbit66                 orbit66 2.367231e-01
orbit47                 orbit47 2.276648e-01
orbit53                 orbit53 2.045890e-01
bigcom127             bigcom127 1.856841e-01
graph25                 graph25 1.813420e-01
graph18                 graph18 1.694542e-01
membership_s27   membership_s27 1.621308e-01
orbit27                 orbit27 1.595934e-01
orbit7                   orbit7 1.483710e-01
orbit24                 orbit24 1.457780e-01
graph1                   graph1 1.443614e-01
orbit37                 orbit37 1.412025e-01
graph20                 graph20 1.357879e-01
orbit11                 orbit11 1.326544e-01
graph7                   graph7 1.252119e-01
orbit62                 orbit62 1.200540e-01
orbit67                 orbit67 1.187272e-01
orbit57                 orbit57 1.119815e-01
orbit42                 orbit42 1.095906e-01
orbit4                   orbit4 1.076743e-01
graph21                 graph21 1.067889e-01
membership_s5     membership_s5 1.061318e-01
graph19                 graph19 9.584582e-02
bigcom4                 bigcom4 9.467595e-02
orbit5                   orbit5 9.354271e-02
graph5                   graph5 8.889616e-02
ratio1                   ratio1 8.553586e-02
graph28                 graph28 8.291354e-02
orbit2                   orbit2 8.021024e-02
close                     close 7.888616e-02
orbit64                 orbit64 6.988095e-02
graph3                   graph3 6.860393e-02
coreness               coreness 6.818556e-02
orbit50                 orbit50 6.596910e-02
orbit36                 orbit36 6.543820e-02
upto_sixth           upto_sixth 6.489542e-02
graph27                 graph27 5.852981e-02
orbit71                 orbit71 5.729450e-02
orbit29                 orbit29 5.502845e-02
orbit58                 orbit58 5.331213e-02
orbit48                 orbit48 4.200569e-02
orbit16                 orbit16 1.291583e-03
orbit51                 orbit51 4.256979e-04
membership_s18   membership_s18 1.958450e-04
graph0                   graph0 3.720544e-05
graph29                 graph29 0.000000e+00
orbit0                   orbit0 0.000000e+00
orbit3                   orbit3 0.000000e+00
orbit6                   orbit6 0.000000e+00
orbit8                   orbit8 0.000000e+00
orbit10                 orbit10 0.000000e+00
orbit14                 orbit14 0.000000e+00
orbit15                 orbit15 0.000000e+00
orbit17                 orbit17 0.000000e+00
orbit22                 orbit22 0.000000e+00
orbit34                 orbit34 0.000000e+00
orbit44                 orbit44 0.000000e+00
orbit49                 orbit49 0.000000e+00
orbit52                 orbit52 0.000000e+00
orbit54                 orbit54 0.000000e+00
orbit59                 orbit59 0.000000e+00
orbit60                 orbit60 0.000000e+00
orbit65                 orbit65 0.000000e+00
orbit68                 orbit68 0.000000e+00
orbit69                 orbit69 0.000000e+00
orbit70                 orbit70 0.000000e+00
orbit72                 orbit72 0.000000e+00
AP                           AP 0.000000e+00
ecc                         ecc 0.000000e+00
eccrad                   eccrad 0.000000e+00
hubscore               hubscore 0.000000e+00
evcent                   evcent 0.000000e+00
first                     first 0.000000e+00
upto_second         upto_second 0.000000e+00
upto_third           upto_third 0.000000e+00
upto_fourth         upto_fourth 0.000000e+00
second                   second 0.000000e+00
fifth                     fifth 0.000000e+00
ratio3                   ratio3 0.000000e+00
bigcom1                 bigcom1 0.000000e+00
bigcom2                 bigcom2 0.000000e+00
bigcom6                 bigcom6 0.000000e+00
bigcom8                 bigcom8 0.000000e+00
bigcom9                 bigcom9 0.000000e+00
bigcom11               bigcom11 0.000000e+00
bigcom13               bigcom13 0.000000e+00
bigcom15               bigcom15 0.000000e+00
bigcom16               bigcom16 0.000000e+00
bigcom21               bigcom21 0.000000e+00
bigcom24               bigcom24 0.000000e+00
bigcom26               bigcom26 0.000000e+00
bigcom30               bigcom30 0.000000e+00
bigcom31               bigcom31 0.000000e+00
bigcom32               bigcom32 0.000000e+00
bigcom33               bigcom33 0.000000e+00
bigcom34               bigcom34 0.000000e+00
bigcom36               bigcom36 0.000000e+00
bigcom37               bigcom37 0.000000e+00
bigcom38               bigcom38 0.000000e+00
bigcom39               bigcom39 0.000000e+00
bigcom40               bigcom40 0.000000e+00
bigcom43               bigcom43 0.000000e+00
bigcom44               bigcom44 0.000000e+00
bigcom46               bigcom46 0.000000e+00
bigcom47               bigcom47 0.000000e+00
bigcom49               bigcom49 0.000000e+00
bigcom50               bigcom50 0.000000e+00
bigcom51               bigcom51 0.000000e+00
bigcom52               bigcom52 0.000000e+00
bigcom54               bigcom54 0.000000e+00
bigcom56               bigcom56 0.000000e+00
bigcom62               bigcom62 0.000000e+00
bigcom66               bigcom66 0.000000e+00
bigcom68               bigcom68 0.000000e+00
bigcom69               bigcom69 0.000000e+00
bigcom71               bigcom71 0.000000e+00
bigcom72               bigcom72 0.000000e+00
bigcom73               bigcom73 0.000000e+00
bigcom74               bigcom74 0.000000e+00
bigcom75               bigcom75 0.000000e+00
bigcom76               bigcom76 0.000000e+00
bigcom77               bigcom77 0.000000e+00
bigcom79               bigcom79 0.000000e+00
bigcom80               bigcom80 0.000000e+00
bigcom82               bigcom82 0.000000e+00
bigcom83               bigcom83 0.000000e+00
bigcom84               bigcom84 0.000000e+00
bigcom85               bigcom85 0.000000e+00
bigcom87               bigcom87 0.000000e+00
bigcom89               bigcom89 0.000000e+00
bigcom91               bigcom91 0.000000e+00
bigcom92               bigcom92 0.000000e+00
bigcom93               bigcom93 0.000000e+00
bigcom96               bigcom96 0.000000e+00
bigcom97               bigcom97 0.000000e+00
bigcom98               bigcom98 0.000000e+00
bigcom99               bigcom99 0.000000e+00
bigcom101             bigcom101 0.000000e+00
bigcom104             bigcom104 0.000000e+00
bigcom106             bigcom106 0.000000e+00
bigcom109             bigcom109 0.000000e+00
bigcom113             bigcom113 0.000000e+00
bigcom116             bigcom116 0.000000e+00
bigcom120             bigcom120 0.000000e+00
bigcom123             bigcom123 0.000000e+00
bigcom126             bigcom126 0.000000e+00
bigcom137             bigcom137 0.000000e+00
bigcom139             bigcom139 0.000000e+00
bigcom140             bigcom140 0.000000e+00
bigcom143             bigcom143 0.000000e+00
bigcom145             bigcom145 0.000000e+00
bigcom146             bigcom146 0.000000e+00
bigcom147             bigcom147 0.000000e+00
bigcom149             bigcom149 0.000000e+00
bigcom153             bigcom153 0.000000e+00
bigcom154             bigcom154 0.000000e+00
bigcom156             bigcom156 0.000000e+00
bigcom157             bigcom157 0.000000e+00
bigcom158             bigcom158 0.000000e+00
bigcom160             bigcom160 0.000000e+00
bigcom161             bigcom161 0.000000e+00
bigcom162             bigcom162 0.000000e+00
bigcom164             bigcom164 0.000000e+00
bigcom166             bigcom166 0.000000e+00
bigcom167             bigcom167 0.000000e+00
bigcom171             bigcom171 0.000000e+00
bigcom173             bigcom173 0.000000e+00
bigcom175             bigcom175 0.000000e+00
bigcom176             bigcom176 0.000000e+00
bigcom177             bigcom177 0.000000e+00
bigcom178             bigcom178 0.000000e+00
bigcom180             bigcom180 0.000000e+00
bigcom181             bigcom181 0.000000e+00
bigcom184             bigcom184 0.000000e+00
bigcom186             bigcom186 0.000000e+00
bigcom187             bigcom187 0.000000e+00
bigcom189             bigcom189 0.000000e+00
bigcom194             bigcom194 0.000000e+00
bigcom195             bigcom195 0.000000e+00
bigcom196             bigcom196 0.000000e+00
bigcom204             bigcom204 0.000000e+00
bigcom205             bigcom205 0.000000e+00
bigcom212             bigcom212 0.000000e+00
bigcom214             bigcom214 0.000000e+00
bigcom222             bigcom222 0.000000e+00
bigcom223             bigcom223 0.000000e+00
bigcom226             bigcom226 0.000000e+00
bigcom227             bigcom227 0.000000e+00
bigcom229             bigcom229 0.000000e+00
bigcom233             bigcom233 0.000000e+00
bigcom236             bigcom236 0.000000e+00
bigcom237             bigcom237 0.000000e+00
bigcom246             bigcom246 0.000000e+00
bigcom248             bigcom248 0.000000e+00
bigcom249             bigcom249 0.000000e+00
bigcom250             bigcom250 0.000000e+00
bigcom254             bigcom254 0.000000e+00
bigcom266             bigcom266 0.000000e+00
bigcom269             bigcom269 0.000000e+00
bigcom272             bigcom272 0.000000e+00
bigcom281             bigcom281 0.000000e+00
bigcom291             bigcom291 0.000000e+00
bigcom292             bigcom292 0.000000e+00
bigcom295             bigcom295 0.000000e+00
bigcom299             bigcom299 0.000000e+00
bigcom301             bigcom301 0.000000e+00
bigcom306             bigcom306 0.000000e+00
bigcom309             bigcom309 0.000000e+00
bigcom314             bigcom314 0.000000e+00
bigcom321             bigcom321 0.000000e+00
bigcom341             bigcom341 0.000000e+00
bigcom350             bigcom350 0.000000e+00
bigcom353             bigcom353 0.000000e+00
bigcom359             bigcom359 0.000000e+00
bigcom363             bigcom363 0.000000e+00
bigcom365             bigcom365 0.000000e+00
bigcom385             bigcom385 0.000000e+00
bigcom386             bigcom386 0.000000e+00
bigcom408             bigcom408 0.000000e+00
bigcom412             bigcom412 0.000000e+00
bigcom480             bigcom480 0.000000e+00
membership_s1     membership_s1 0.000000e+00
membership_s3     membership_s3 0.000000e+00
membership_s4     membership_s4 0.000000e+00
membership_s6     membership_s6 0.000000e+00
membership_s8     membership_s8 0.000000e+00
membership_s9     membership_s9 0.000000e+00
membership_s11   membership_s11 0.000000e+00
membership_s12   membership_s12 0.000000e+00
membership_s14   membership_s14 0.000000e+00
membership_s15   membership_s15 0.000000e+00
membership_s16   membership_s16 0.000000e+00
membership_s17   membership_s17 0.000000e+00
membership_s20   membership_s20 0.000000e+00
membership_s21   membership_s21 0.000000e+00
membership_s22   membership_s22 0.000000e+00
membership_s24   membership_s24 0.000000e+00
membership_s25   membership_s25 0.000000e+00
membership_s26   membership_s26 0.000000e+00
membership_s28   membership_s28 0.000000e+00
membership_s31   membership_s31 0.000000e+00
membership_s33   membership_s33 0.000000e+00
membership_s36   membership_s36 0.000000e+00
membership_s37   membership_s37 0.000000e+00
pdi                         pdi 0.000000e+00
[1] "Dataset: med_TnotC Model RF, run: 1 of 10 2015-06-18 11:56:40"
     |      Out-of-bag   |
Tree |      MSE  %Var(y) |
   1 | 0.006843   212.17 |
   2 | 0.008191   253.99 |
   3 | 0.007301   226.37 |
   4 | 0.005921   183.59 |
   5 | 0.005605   173.79 |
   6 | 0.005091   157.86 |
   7 | 0.005374   166.65 |
   8 | 0.005175   160.45 |
   9 | 0.005216   161.72 |
  10 | 0.004841   150.09 |
  11 | 0.004742   147.02 |
  12 | 0.004629   143.52 |
  13 | 0.004544   140.91 |
  14 | 0.004378   135.76 |
  15 |  0.00423   131.17 |
  16 |  0.00418   129.60 |
  17 | 0.004224   130.98 |
  18 | 0.004201   130.27 |
  19 | 0.004255   131.93 |
  20 | 0.004168   129.22 |
  21 | 0.004154   128.81 |
  22 |  0.00411   127.45 |
  23 | 0.004048   125.51 |
  24 | 0.004024   124.76 |
  25 | 0.003975   123.24 |
  26 | 0.003951   122.52 |
  27 | 0.003982   123.46 |
  28 | 0.003949   122.45 |
  29 | 0.003926   121.73 |
  30 |   0.0039   120.94 |
  31 | 0.003875   120.15 |
  32 | 0.003851   119.42 |
  33 | 0.003837   118.97 |
  34 |  0.00382   118.45 |
  35 | 0.003802   117.89 |
  36 | 0.003793   117.59 |
  37 |  0.00379   117.52 |
  38 | 0.003767   116.82 |
  39 | 0.003758   116.51 |
  40 | 0.003739   115.95 |
  41 | 0.003742   116.02 |
  42 | 0.003733   115.75 |
  43 | 0.003731   115.68 |
  44 | 0.003717   115.25 |
  45 | 0.003707   114.96 |
  46 | 0.003694   114.55 |
  47 | 0.003688   114.34 |
  48 | 0.003686   114.28 |
  49 |  0.00367   113.79 |
  50 | 0.003673   113.88 |
  51 | 0.003671   113.82 |
  52 | 0.003679   114.07 |
  53 | 0.003662   113.56 |
  54 | 0.003658   113.41 |
  55 | 0.003652   113.25 |
  56 | 0.003643   112.97 |
  57 | 0.003656   113.37 |
  58 | 0.003664   113.60 |
  59 | 0.003657   113.40 |
  60 | 0.003641   112.90 |
  61 | 0.003631   112.57 |
  62 | 0.003621   112.28 |
  63 | 0.003623   112.33 |
  64 | 0.003639   112.84 |
  65 | 0.003638   112.80 |
  66 | 0.003635   112.71 |
  67 | 0.003628   112.51 |
  68 | 0.003627   112.45 |
  69 | 0.003627   112.47 |
  70 | 0.003621   112.29 |
  71 | 0.003612   112.01 |
  72 | 0.003617   112.14 |
  73 | 0.003623   112.34 |
  74 | 0.003619   112.20 |
  75 | 0.003616   112.11 |
  76 | 0.003621   112.27 |
  77 |  0.00362   112.23 |
  78 | 0.003617   112.14 |
  79 | 0.003614   112.07 |
  80 | 0.003617   112.15 |
  81 |  0.00361   111.95 |
  82 | 0.003607   111.85 |
  83 |   0.0036   111.63 |
  84 | 0.003597   111.52 |
  85 |  0.00359   111.33 |
  86 | 0.003589   111.27 |
  87 | 0.003588   111.25 |
  88 |  0.00358   111.01 |
  89 | 0.003576   110.89 |
  90 | 0.003573   110.77 |
  91 | 0.003569   110.66 |
  92 | 0.003564   110.50 |
  93 | 0.003568   110.62 |
  94 |  0.00357   110.68 |
  95 | 0.003565   110.53 |
  96 | 0.003561   110.41 |
  97 | 0.003559   110.34 |
  98 | 0.003558   110.32 |
  99 | 0.003558   110.33 |
 100 | 0.003563   110.47 |
[1] "Random Forest variable coefficients"
                      %IncMSE IncNodePurity
graph5           1.229976e-04  6.585201e-02
graph6           1.731786e-04  5.676600e-02
graph7           3.644804e-04  6.016234e-02
graph8           1.010498e-04  1.027128e-02
graph9           6.766418e-05  6.759418e-02
graph10          1.308748e-04  2.431523e-02
graph11          4.260910e-04  7.490965e-02
graph12          1.777976e-04  8.319199e-02
graph13          5.882353e-05  1.857143e-02
graph14          6.020773e-04  1.164878e-01
graph15          7.185582e-04  3.301914e-02
graph16          2.258104e-03  8.847338e-02
graph17          5.354702e-04  5.666451e-02
graph18          4.847007e-04  5.637443e-02
graph19          1.247787e-03  1.335074e-01
graph20          4.720715e-05  4.585440e-02
graph21          1.356700e-04  1.759762e-02
graph22          3.504334e-05  3.479167e-02
graph23          1.886380e-04  7.436746e-02
graph24          1.956877e-04  5.849018e-02
graph25          1.345407e-04  3.274333e-02
graph26          3.398182e-04  6.724470e-02
graph27          1.093608e-04  4.181558e-02
graph28          0.000000e+00  9.333333e-03
graph29          0.000000e+00  5.421011e-22
orbit0          -1.769289e-05  3.066667e-02
orbit1           3.688870e-04  7.919102e-03
orbit2           5.914553e-06  7.442575e-02
orbit3           0.000000e+00  3.515152e-02
orbit4           1.042226e-04  3.600225e-02
orbit5           1.504237e-04  4.862505e-02
orbit6           9.467456e-05  1.808333e-02
orbit7           3.096545e-04  8.649665e-02
orbit8           8.419503e-04  8.001162e-02
orbit9           1.956766e-04  6.732381e-02
orbit10          8.466206e-05  7.081746e-02
orbit11          4.312772e-05  1.700092e-02
orbit12          2.907314e-04  5.673118e-02
orbit13          2.225984e-04  6.764723e-02
orbit14          2.876291e-05  1.907150e-02
orbit15          3.230184e-04  6.354048e-02
orbit16          4.872513e-04  1.850633e-02
orbit17          7.921956e-04  3.651136e-02
orbit18          1.562020e-04  7.582617e-02
orbit19          3.285641e-04  3.987847e-02
orbit20          3.571719e-04  1.054426e-01
orbit21          7.984743e-04  6.344948e-02
orbit22         -2.371214e-05  6.454412e-02
orbit23          4.312232e-04  2.155029e-01
orbit24          4.248152e-04  4.252940e-02
orbit25          2.605753e-04  1.140824e-02
orbit26          5.861665e-06  2.554968e-02
orbit27          2.170634e-03  9.710650e-02
orbit28          0.000000e+00  6.108662e-02
orbit29          6.222417e-04  1.179168e-01
orbit30          1.156173e-04  4.763331e-02
orbit31          1.190645e-03  8.579875e-02
orbit32          4.511320e-04  8.793595e-02
orbit33          2.399181e-04  9.376065e-02
orbit34          1.189240e-03  6.639979e-02
orbit35          1.998378e-04  7.699095e-02
orbit36          7.503563e-05  7.267655e-02
orbit37          7.852797e-04  5.659346e-03
orbit38          4.839754e-04  4.782153e-02
orbit39          8.161041e-04  2.022957e-01
orbit40          3.043229e-04  4.196393e-02
orbit41          3.315119e-04  2.457070e-02
orbit42          3.053833e-04  1.132910e-01
orbit43          1.029027e-04  3.879825e-02
orbit44          1.807616e-04  4.766798e-02
orbit45          1.928440e-04  5.351288e-02
orbit46          3.447754e-04  1.385186e-01
orbit47          0.000000e+00  3.934299e-19
orbit48          2.281566e-04  2.166598e-02
orbit49          9.872566e-05  7.420012e-02
orbit50          5.782263e-05  2.349020e-02
orbit51          4.391189e-04  4.190091e-02
orbit52          8.754628e-04  2.905945e-02
orbit53          3.410666e-05  6.959565e-02
orbit54          1.765059e-05  2.567000e-02
orbit55          3.573869e-04  5.708315e-02
orbit56          9.144389e-04  1.301002e-01
orbit57          6.795677e-04  2.003304e-02
orbit58          1.435595e-04  3.033561e-02
orbit59          1.581926e-04  5.584847e-02
orbit60         -5.865103e-06  8.750000e-03
orbit61          3.930835e-04  7.729818e-02
orbit62          9.451565e-04  1.368417e-01
orbit63          9.137692e-05  2.975926e-02
orbit64          2.670112e-04  1.062691e-01
orbit65          9.476410e-05  3.825211e-02
orbit66          3.151068e-04  3.910642e-02
orbit67          1.814007e-04  9.195615e-02
orbit68          4.534558e-05  3.708124e-02
orbit69          2.373295e-05  6.574325e-02
orbit70          0.000000e+00  8.333333e-03
orbit71          4.119693e-05  1.075669e-02
orbit72          5.217391e-05  1.877909e-05
AP               0.000000e+00  2.710505e-22
bet              7.597415e-04  3.518704e-01
ecc             -9.603842e-06  6.366484e-02
eccrad          -5.777008e-06  9.814815e-03
close            6.052655e-04  1.429413e-01
constraint       4.074537e-04  1.611070e-01
coreness         8.220442e-05  1.445791e-02
knn              7.978762e-04  1.409435e-01
hubscore         9.843660e-05  4.163866e-02
pagerank         7.242977e-04  7.293783e-02
trans            2.609392e-04  1.410349e-01
evcent           1.167503e-05  4.297619e-02
first            5.787037e-06  4.038462e-02
upto_second      5.156239e-04  3.991356e-02
upto_third       1.976191e-03  1.039708e-02
upto_fourth      5.783690e-06  1.666667e-02
upto_fifth       1.849817e-04  7.766448e-02
upto_sixth       1.828671e-04  8.064203e-02
second           1.863119e-04  4.359620e-02
third            3.054821e-04  4.036309e-02
fourth           8.751657e-04  1.544696e-01
fifth            2.167596e-04  7.572869e-02
sixth            1.034767e-03  1.424018e-01
ratio1          -2.963841e-06  4.333333e-03
ratio2           9.111934e-04  8.182959e-02
ratio3           5.191428e-04  1.181691e-01
ratio4           1.205910e-03  1.290200e-01
ratio5           1.720929e-03  1.990355e-01
ratio6           6.057494e-04  1.631059e-01
selfinter        1.037515e-05  8.601742e-05
walktrap_vertex  1.953674e-04  1.062778e-01
bigcom1          0.000000e+00  1.333333e-02
bigcom2          0.000000e+00  0.000000e+00
bigcom3          5.309529e-05  6.868486e-02
bigcom4          0.000000e+00  1.303753e-19
bigcom6          0.000000e+00  0.000000e+00
bigcom8         -1.182033e-05  1.636364e-02
bigcom9          0.000000e+00  0.000000e+00
bigcom11         0.000000e+00  0.000000e+00
bigcom13         0.000000e+00  0.000000e+00
bigcom15         0.000000e+00  0.000000e+00
bigcom16         0.000000e+00  0.000000e+00
bigcom21         0.000000e+00  0.000000e+00
bigcom22         6.503775e-05  4.592066e-02
bigcom24         0.000000e+00  0.000000e+00
bigcom26         0.000000e+00  0.000000e+00
bigcom28         1.246554e-04  1.171522e-01
bigcom30         0.000000e+00  0.000000e+00
bigcom31         0.000000e+00  0.000000e+00
bigcom32         0.000000e+00  0.000000e+00
bigcom33         0.000000e+00  3.469447e-20
bigcom34         0.000000e+00  0.000000e+00
bigcom36         0.000000e+00  0.000000e+00
bigcom37         0.000000e+00  0.000000e+00
bigcom38         0.000000e+00  0.000000e+00
bigcom39         0.000000e+00  0.000000e+00
bigcom40         3.941974e-05  6.899380e-02
bigcom43         0.000000e+00  0.000000e+00
bigcom44         0.000000e+00  0.000000e+00
bigcom46         0.000000e+00  5.421011e-22
bigcom47         0.000000e+00  0.000000e+00
bigcom49         0.000000e+00  0.000000e+00
bigcom50         0.000000e+00  0.000000e+00
bigcom51         0.000000e+00  0.000000e+00
bigcom52         0.000000e+00  0.000000e+00
bigcom54         0.000000e+00  0.000000e+00
bigcom56         0.000000e+00  0.000000e+00
bigcom62         0.000000e+00  0.000000e+00
bigcom66         0.000000e+00  0.000000e+00
bigcom68         0.000000e+00  0.000000e+00
bigcom69         0.000000e+00  0.000000e+00
bigcom71         0.000000e+00  0.000000e+00
bigcom72         0.000000e+00  0.000000e+00
bigcom73         0.000000e+00  0.000000e+00
bigcom74         0.000000e+00  0.000000e+00
bigcom75         0.000000e+00  0.000000e+00
bigcom76         0.000000e+00  0.000000e+00
bigcom77         0.000000e+00  0.000000e+00
bigcom79         0.000000e+00  0.000000e+00
bigcom80         0.000000e+00  0.000000e+00
bigcom82         0.000000e+00  0.000000e+00
bigcom83         0.000000e+00  0.000000e+00
bigcom84         0.000000e+00  0.000000e+00
bigcom85         0.000000e+00  0.000000e+00
bigcom87         0.000000e+00  0.000000e+00
bigcom89         0.000000e+00  0.000000e+00
bigcom91         0.000000e+00  0.000000e+00
bigcom92         0.000000e+00  0.000000e+00
bigcom93         0.000000e+00  0.000000e+00
bigcom96         0.000000e+00  0.000000e+00
bigcom97         0.000000e+00  0.000000e+00
bigcom98         0.000000e+00  0.000000e+00
bigcom99         0.000000e+00  0.000000e+00
bigcom101        0.000000e+00  0.000000e+00
bigcom104        0.000000e+00  0.000000e+00
bigcom106        0.000000e+00  0.000000e+00
bigcom109        0.000000e+00  0.000000e+00
bigcom113        0.000000e+00  0.000000e+00
bigcom116        0.000000e+00  0.000000e+00
bigcom120        0.000000e+00  0.000000e+00
bigcom123        0.000000e+00  0.000000e+00
bigcom126        0.000000e+00  0.000000e+00
bigcom127        1.262255e-05  3.611823e-01
bigcom137        0.000000e+00  0.000000e+00
bigcom139        0.000000e+00  0.000000e+00
bigcom140        0.000000e+00  0.000000e+00
bigcom143        0.000000e+00  0.000000e+00
bigcom145        0.000000e+00  0.000000e+00
bigcom146        0.000000e+00  0.000000e+00
bigcom147        0.000000e+00  0.000000e+00
bigcom149        0.000000e+00  0.000000e+00
bigcom153        0.000000e+00  0.000000e+00
bigcom154        0.000000e+00  0.000000e+00
bigcom156        0.000000e+00  0.000000e+00
bigcom157        0.000000e+00  0.000000e+00
bigcom158        0.000000e+00  0.000000e+00
bigcom160        0.000000e+00  0.000000e+00
bigcom161        0.000000e+00  0.000000e+00
bigcom162        0.000000e+00  0.000000e+00
bigcom164        0.000000e+00  0.000000e+00
bigcom166        0.000000e+00  0.000000e+00
bigcom167        0.000000e+00  0.000000e+00
bigcom171        0.000000e+00  0.000000e+00
bigcom173        0.000000e+00  0.000000e+00
bigcom175        0.000000e+00  0.000000e+00
bigcom176        0.000000e+00  0.000000e+00
bigcom177        0.000000e+00  0.000000e+00
bigcom178        0.000000e+00  0.000000e+00
bigcom180        0.000000e+00  0.000000e+00
bigcom181        0.000000e+00  0.000000e+00
bigcom184        0.000000e+00  0.000000e+00
bigcom186        0.000000e+00  0.000000e+00
bigcom187        0.000000e+00  0.000000e+00
bigcom189        0.000000e+00  0.000000e+00
bigcom194        0.000000e+00  0.000000e+00
bigcom195        0.000000e+00  0.000000e+00
bigcom196        0.000000e+00  0.000000e+00
bigcom204        0.000000e+00  0.000000e+00
bigcom205        0.000000e+00  0.000000e+00
bigcom212        0.000000e+00  0.000000e+00
bigcom214        0.000000e+00  0.000000e+00
bigcom222        0.000000e+00  0.000000e+00
bigcom223        0.000000e+00  0.000000e+00
bigcom226        0.000000e+00  0.000000e+00
bigcom227        0.000000e+00  0.000000e+00
bigcom229        0.000000e+00  0.000000e+00
bigcom233        0.000000e+00  0.000000e+00
bigcom236        0.000000e+00  0.000000e+00
bigcom237        0.000000e+00  0.000000e+00
bigcom246        0.000000e+00  0.000000e+00
bigcom248        0.000000e+00  0.000000e+00
bigcom249        0.000000e+00  0.000000e+00
bigcom250        0.000000e+00  0.000000e+00
bigcom254        0.000000e+00  0.000000e+00
bigcom266        0.000000e+00  0.000000e+00
bigcom269        0.000000e+00  0.000000e+00
bigcom272        0.000000e+00  3.469447e-20
bigcom274        9.816849e-05  4.776209e-02
bigcom281        0.000000e+00  0.000000e+00
bigcom291        0.000000e+00  0.000000e+00
bigcom292        0.000000e+00  0.000000e+00
bigcom295        0.000000e+00  0.000000e+00
bigcom299        0.000000e+00  0.000000e+00
bigcom301        0.000000e+00  0.000000e+00
bigcom306        0.000000e+00  0.000000e+00
bigcom309        0.000000e+00  0.000000e+00
bigcom314        0.000000e+00  0.000000e+00
bigcom321        0.000000e+00  0.000000e+00
bigcom341        0.000000e+00  0.000000e+00
bigcom350        0.000000e+00  0.000000e+00
bigcom353        0.000000e+00  0.000000e+00
bigcom359        0.000000e+00  0.000000e+00
bigcom363        0.000000e+00  0.000000e+00
bigcom365        0.000000e+00  0.000000e+00
bigcom385        0.000000e+00  0.000000e+00
bigcom386        0.000000e+00  0.000000e+00
bigcom408        0.000000e+00  0.000000e+00
bigcom412        0.000000e+00  0.000000e+00
bigcom480        0.000000e+00  0.000000e+00
spin_vertex      4.096225e-04  6.921948e-01
membership_s1   -1.049569e-05  6.104442e-04
membership_s3    0.000000e+00  0.000000e+00
membership_s4    0.000000e+00  0.000000e+00
membership_s5    1.324297e-05  6.287405e-02
membership_s6    0.000000e+00  1.355253e-22
membership_s7    1.023439e-04  1.261007e-01
membership_s8    0.000000e+00  0.000000e+00
membership_s9    0.000000e+00  0.000000e+00
membership_s11   0.000000e+00  0.000000e+00
membership_s12   0.000000e+00  0.000000e+00
membership_s14   0.000000e+00  0.000000e+00
membership_s15   0.000000e+00  5.421011e-22
membership_s16   0.000000e+00  8.571429e-03
membership_s17   0.000000e+00  0.000000e+00
membership_s18   7.594894e-08  4.054414e-03
membership_s20   0.000000e+00  0.000000e+00
membership_s21   0.000000e+00  0.000000e+00
membership_s22   0.000000e+00  0.000000e+00
membership_s24   0.000000e+00  0.000000e+00
membership_s25   0.000000e+00  0.000000e+00
membership_s26   0.000000e+00  0.000000e+00
membership_s27   1.572899e-04  1.080161e-01
membership_s28   0.000000e+00  5.421011e-22
membership_s30   9.558366e-05  4.239475e-02
membership_s31   0.000000e+00  0.000000e+00
membership_s32   1.880531e-05  6.933008e-02
membership_s33   0.000000e+00  0.000000e+00
membership_s36   0.000000e+00  0.000000e+00
membership_s37   0.000000e+00  0.000000e+00
V1               5.027499e-05  1.206316e-01
V2               2.259096e-03  6.541442e-01
pdi             -5.777008e-06  1.163654e-03
adhesion         2.329619e-02  4.850595e-01
cohesion         2.103651e-02  5.486684e-01
inner            1.027572e-03  5.038911e-01
outer            1.738983e-04  2.324156e-01
ioratio          1.614813e-03  4.855838e-01
comsize          1.880762e-03  4.368991e-01
[1] "Dataset: med_TnotC Model GLM, run: 1 of 10 2015-06-18 11:57:12"
[1] "glmnet variable coefficients"
                     [,1]          [,2]
(Intercept)     -5.730316  2.487459e+03
graph0           0.000000 -2.170752e-02
graph1           0.000000  4.814101e-04
graph2           0.000000 -7.083957e-02
graph3           0.000000  2.994935e-06
graph4           0.000000 -1.482324e-07
graph5           0.000000 -8.526640e-04
graph6           0.000000  7.539381e-05
graph7           0.000000  8.779616e-04
graph8           0.000000 -8.939688e-03
graph9           0.000000  1.381661e-07
graph10          0.000000 -2.724416e-08
graph11          0.000000 -3.148875e-10
graph12          0.000000 -1.832244e-06
graph13          0.000000  1.259342e-06
graph14          0.000000  5.942387e-08
graph15          0.000000  1.546750e-04
graph16          0.000000 -2.856786e-06
graph17          0.000000  8.942847e-06
graph18          0.000000 -1.432695e-04
graph19          0.000000 -2.494731e-09
graph20          0.000000  0.000000e+00
graph21          0.000000 -7.331961e-05
graph22          0.000000 -2.625175e-04
graph23          0.000000 -4.594945e-05
graph24          0.000000  1.304897e-04
graph25          0.000000  0.000000e+00
graph26          0.000000  6.042004e-04
graph27          0.000000 -3.327646e-03
graph28          0.000000 -2.517472e-04
graph29          0.000000 -2.150970e-02
orbit0           0.000000 -1.573213e-02
orbit1           0.000000  5.050917e-04
orbit2           0.000000  6.539980e-03
orbit3           0.000000 -6.806230e-02
orbit4           0.000000  3.766869e-06
orbit5           0.000000  1.661276e-05
orbit6           0.000000 -1.514209e-07
orbit7           0.000000  1.389304e-04
orbit8           0.000000 -6.529181e-04
orbit9           0.000000  3.284643e-04
orbit10          0.000000  8.439643e-05
orbit11          0.000000  4.568714e-03
orbit12          0.000000  0.000000e+00
orbit13          0.000000  3.229003e-02
orbit14          0.000000 -7.950845e-03
orbit15          0.000000  1.305317e-06
orbit16          0.000000 -3.792089e-06
orbit17          0.000000  1.512550e-06
orbit18          0.000000  5.510430e-08
orbit19          0.000000 -7.292339e-08
orbit20          0.000000  3.480828e-08
orbit21          0.000000 -8.839555e-06
orbit22          0.000000 -3.000927e-10
orbit23          0.000000 -4.169252e-04
orbit24          0.000000 -6.336217e-06
orbit25          0.000000  2.285663e-07
orbit26          0.000000  3.322183e-05
orbit27          0.000000 -1.770896e-05
orbit28          0.000000  5.588450e-06
orbit29          0.000000  8.216146e-06
orbit30          0.000000  1.961340e-05
orbit31          0.000000  3.222086e-07
orbit32          0.000000  1.861169e-08
orbit33          0.000000  6.110613e-04
orbit34          0.000000  1.551490e-04
orbit35          0.000000 -1.473116e-05
orbit36          0.000000  5.450413e-06
orbit37          0.000000 -3.479030e-06
orbit38          0.000000  3.715883e-05
orbit39          0.000000  1.856520e-05
orbit40          0.000000  1.408830e-05
orbit41          0.000000 -1.117021e-04
orbit42          0.000000  7.159680e-03
orbit43          0.000000 -1.462302e-04
orbit44          0.000000 -2.691962e-02
orbit45          0.000000  1.200227e-04
orbit46          0.000000 -7.921650e-05
orbit47          0.000000  9.444636e-05
orbit48          0.000000 -7.601564e-05
orbit49          0.000000  1.282376e-06
orbit50          0.000000 -8.799352e-04
orbit51          0.000000 -5.912834e-09
orbit52          0.000000 -6.828690e-04
orbit53          0.000000 -1.290536e-04
orbit54          0.000000 -2.546771e-04
orbit55          0.000000 -1.025513e-02
orbit56          0.000000  9.366584e-05
orbit57          0.000000 -1.122865e-04
orbit58          0.000000 -8.053364e-03
orbit59          0.000000  7.901505e-05
orbit60          0.000000  1.780870e-03
orbit61          0.000000 -1.328398e-02
orbit62          0.000000  1.840054e-03
orbit63          0.000000 -3.217069e-03
orbit64          0.000000 -3.913683e-05
orbit65          0.000000  6.734800e-04
orbit66          0.000000  2.206729e-03
orbit67          0.000000 -9.639908e-03
orbit68          0.000000 -2.800194e-03
orbit69          0.000000 -1.205772e-01
orbit70          0.000000  3.267069e-03
orbit71          0.000000 -3.270873e-02
orbit72          0.000000 -2.134125e-02
AP               0.000000 -1.995386e+00
bet              0.000000  4.370872e-05
ecc              0.000000 -2.473845e-03
eccrad           0.000000 -7.056779e-02
close            0.000000 -2.651992e+01
constraint       0.000000 -1.169187e+01
coreness         0.000000 -1.402343e-01
knn              0.000000 -2.234247e-04
hubscore         0.000000 -1.373713e+00
pagerank         0.000000  0.000000e+00
trans            0.000000  1.183321e+01
evcent           0.000000 -1.138901e+01
first            0.000000 -2.045389e-02
upto_second      0.000000  2.567634e-04
upto_third       0.000000 -7.936120e-05
upto_fourth      0.000000 -2.558823e-03
upto_fifth       0.000000  8.698316e-03
upto_sixth       0.000000 -1.971491e-01
second           0.000000  2.554436e-04
third            0.000000 -5.159075e-04
fourth           0.000000  0.000000e+00
fifth            0.000000  3.434038e-03
sixth            0.000000 -1.542043e-02
ratio1           0.000000 -1.368847e-03
ratio2           0.000000  3.032069e-02
ratio3           0.000000 -4.117770e+00
ratio4           0.000000 -2.101528e+00
ratio5           0.000000  2.672628e+01
ratio6           0.000000 -2.820095e-01
selfinter        0.000000  5.184025e-01
walktrap_vertex  0.000000 -7.710383e-01
bigcom1          0.000000 -1.704485e+00
bigcom2          0.000000  0.000000e+00
bigcom3          0.000000  2.204839e+00
bigcom4          0.000000 -3.054417e-01
bigcom6          0.000000 -3.334111e+00
bigcom8          0.000000  1.254875e+00
bigcom9          0.000000  0.000000e+00
bigcom11         0.000000 -1.819772e+00
bigcom13         0.000000 -8.997198e-01
bigcom15         0.000000 -5.060359e-01
bigcom16         0.000000 -2.644726e+00
bigcom21         0.000000 -2.628417e+00
bigcom22         0.000000  1.124355e+00
bigcom24         0.000000  0.000000e+00
bigcom26         0.000000 -1.461545e+00
bigcom28         0.000000  1.276538e+00
bigcom30         0.000000 -2.596147e+00
bigcom31         0.000000  0.000000e+00
bigcom32         0.000000 -4.036876e-01
bigcom33         0.000000 -6.288258e-01
bigcom34         0.000000 -7.238389e-01
bigcom36         0.000000 -1.134953e+00
bigcom37         0.000000  0.000000e+00
bigcom38         0.000000  0.000000e+00
bigcom39         0.000000 -1.198200e+00
bigcom40         0.000000 -1.687177e-01
bigcom43         0.000000 -1.599354e+00
bigcom44         0.000000 -5.637900e-01
bigcom46         0.000000  0.000000e+00
bigcom47         0.000000  0.000000e+00
bigcom49         0.000000  0.000000e+00
bigcom50         0.000000  0.000000e+00
bigcom51         0.000000 -4.090979e-01
bigcom52         0.000000 -7.469457e-01
bigcom54         0.000000  0.000000e+00
bigcom56         0.000000 -1.347870e+00
bigcom62         0.000000  0.000000e+00
bigcom66         0.000000 -7.896693e-01
bigcom68         0.000000 -1.114241e+00
bigcom69         0.000000  0.000000e+00
bigcom71         0.000000  0.000000e+00
bigcom72         0.000000  0.000000e+00
bigcom73         0.000000  0.000000e+00
bigcom74         0.000000 -1.256396e+00
bigcom75         0.000000  0.000000e+00
bigcom76         0.000000 -1.429242e+00
bigcom77         0.000000 -7.827180e-01
bigcom79         0.000000 -7.691503e-01
bigcom80         0.000000  0.000000e+00
bigcom82         0.000000 -2.348127e+00
bigcom83         0.000000  0.000000e+00
bigcom84         0.000000 -1.815433e+00
bigcom85         0.000000 -1.815522e+00
bigcom87         0.000000 -1.578556e-01
bigcom89         0.000000  0.000000e+00
bigcom91         0.000000 -2.301283e+00
bigcom92         0.000000  0.000000e+00
bigcom93         0.000000  0.000000e+00
bigcom96         0.000000 -2.233043e+00
bigcom97         0.000000 -7.832648e-01
bigcom98         0.000000 -1.808642e+00
bigcom99         0.000000  0.000000e+00
bigcom101        0.000000 -4.817536e-01
bigcom104        0.000000 -3.758840e-01
bigcom106        0.000000 -3.321722e-04
bigcom109        0.000000  0.000000e+00
bigcom113        0.000000 -1.439992e+00
bigcom116        0.000000 -4.409214e-01
bigcom120        0.000000  0.000000e+00
bigcom123        0.000000  0.000000e+00
bigcom126        0.000000  0.000000e+00
bigcom127        0.000000  1.047713e+01
bigcom137        0.000000 -1.203667e+00
bigcom139        0.000000 -2.148984e-03
bigcom140        0.000000 -2.585261e+00
bigcom143        0.000000  0.000000e+00
bigcom145        0.000000  0.000000e+00
bigcom146        0.000000  0.000000e+00
bigcom147        0.000000 -2.941724e+00
bigcom149        0.000000 -8.490362e-01
bigcom153        0.000000 -1.035965e+00
bigcom154        0.000000  0.000000e+00
bigcom156        0.000000  0.000000e+00
bigcom157        0.000000 -2.173773e+00
bigcom158        0.000000 -4.256268e-01
bigcom160        0.000000  0.000000e+00
bigcom161        0.000000 -2.350091e+00
bigcom162        0.000000 -7.130650e-01
bigcom164        0.000000  0.000000e+00
bigcom166        0.000000  0.000000e+00
bigcom167        0.000000 -4.554965e-04
bigcom171        0.000000 -5.718891e-01
bigcom173        0.000000 -1.806576e-01
bigcom175        0.000000 -2.020277e-01
bigcom176        0.000000  0.000000e+00
bigcom177        0.000000  0.000000e+00
bigcom178        0.000000 -4.483643e-01
bigcom180        0.000000 -1.213003e+00
bigcom181        0.000000  0.000000e+00
bigcom184        0.000000 -1.341900e+00
bigcom186        0.000000 -1.046001e+00
bigcom187        0.000000 -1.507072e+00
bigcom189        0.000000  0.000000e+00
bigcom194        0.000000 -1.039962e+00
bigcom195        0.000000 -1.092805e-01
bigcom196        0.000000 -1.182312e+00
bigcom204        0.000000  0.000000e+00
bigcom205        0.000000 -1.213678e+00
bigcom212        0.000000 -2.054744e+00
bigcom214        0.000000 -2.006368e+00
bigcom222        0.000000 -7.226177e-01
bigcom223        0.000000  0.000000e+00
bigcom226        0.000000  0.000000e+00
bigcom227        0.000000  0.000000e+00
bigcom229        0.000000  0.000000e+00
bigcom233        0.000000  0.000000e+00
bigcom236        0.000000  0.000000e+00
bigcom237        0.000000 -1.564681e+00
bigcom246        0.000000  0.000000e+00
bigcom248        0.000000  0.000000e+00
bigcom249        0.000000 -1.977014e+00
bigcom250        0.000000 -1.030912e+00
bigcom254        0.000000  0.000000e+00
bigcom266        0.000000 -2.963478e+00
bigcom269        0.000000  0.000000e+00
bigcom272        0.000000  0.000000e+00
bigcom274        0.000000  3.700795e+00
bigcom281        0.000000 -1.186973e+00
bigcom291        0.000000 -1.376561e-01
bigcom292        0.000000 -1.044614e+00
bigcom295        0.000000 -1.526256e-01
bigcom299        0.000000 -2.542831e-01
bigcom301        0.000000  0.000000e+00
bigcom306        0.000000  0.000000e+00
bigcom309        0.000000 -3.405533e+00
bigcom314        0.000000 -6.699720e-01
bigcom321        0.000000 -2.825367e+00
bigcom341        0.000000 -3.932655e+00
bigcom350        0.000000 -1.016705e+00
bigcom353        0.000000 -2.791048e+00
bigcom359        0.000000  0.000000e+00
bigcom363        0.000000 -3.673398e-02
bigcom365        0.000000 -1.630536e+00
bigcom385        0.000000  0.000000e+00
bigcom386        0.000000  0.000000e+00
bigcom408        0.000000  0.000000e+00
bigcom412        0.000000 -3.354066e-01
bigcom480        0.000000 -4.406219e-01
spin_vertex      0.000000 -3.726590e+00
membership_s1    0.000000 -4.859646e-01
membership_s3    0.000000  0.000000e+00
membership_s4    0.000000 -2.669112e+00
membership_s5    0.000000  1.211824e+00
membership_s6    0.000000 -1.315659e+00
membership_s7    0.000000  1.568980e+00
membership_s8    0.000000  0.000000e+00
membership_s9    0.000000 -6.624294e+00
membership_s11   0.000000  0.000000e+00
membership_s12   0.000000 -3.275466e-01
membership_s14   0.000000 -1.384200e+00
membership_s15   0.000000 -3.253898e+00
membership_s16   0.000000 -9.275705e+00
membership_s17   0.000000 -2.370843e+00
membership_s18   0.000000 -7.628634e-01
membership_s20   0.000000 -1.721396e+00
membership_s21   0.000000 -1.216488e+00
membership_s22   0.000000 -2.493448e-01
membership_s24   0.000000 -1.433958e+00
membership_s25   0.000000 -2.865527e+00
membership_s26   0.000000  0.000000e+00
membership_s27   0.000000  1.959633e+00
membership_s28   0.000000  0.000000e+00
membership_s30   0.000000  4.759332e-01
membership_s31   0.000000 -1.761506e+00
membership_s32   0.000000  1.270693e+00
membership_s33   0.000000  0.000000e+00
membership_s36   0.000000  1.387412e+00
membership_s37   0.000000 -8.403737e-01
V1               0.000000  1.082445e+01
V2               0.000000 -6.196507e+00
pdi              0.000000  3.295578e+03
adhesion         0.000000 -7.067669e-04
cohesion         0.000000  8.438932e-04
inner            0.000000  4.859824e-05
outer            0.000000  1.662514e-03
ioratio          0.000000 -2.005771e+00
comsize          0.000000  2.028382e-03
[1] "Dataset: med_TnotC Model GBM, run: 2 of 10 2015-06-18 11:59:47"
Iter   TrainDeviance   ValidDeviance   StepSize   Improve
     1        0.0466            -nan     0.0100   -0.0000
     2        0.0451            -nan     0.0100   -0.0001
     3        0.0438            -nan     0.0100   -0.0000
     4        0.0411            -nan     0.0100   -0.0001
     5        0.0400            -nan     0.0100   -0.0000
     6        0.0388            -nan     0.0100   -0.0000
     7        0.0380            -nan     0.0100   -0.0000
     8        0.0370            -nan     0.0100   -0.0000
     9        0.0358            -nan     0.0100    0.0001
    10        0.0350            -nan     0.0100   -0.0000
    20        0.0292            -nan     0.0100   -0.0000
    40        0.0229            -nan     0.0100   -0.0000
    60        0.0192            -nan     0.0100   -0.0000
    80        0.0166            -nan     0.0100   -0.0000
   100        0.0147            -nan     0.0100   -0.0000
   106        0.0143            -nan     0.0100   -0.0000

[1] "GBM variable coefficients"
                            var      rel.inf
bet                         bet 6.890245e+00
ratio5                   ratio5 5.391727e+00
spin_vertex         spin_vertex 5.184822e+00
trans                     trans 4.194576e+00
inner                     inner 3.471944e+00
walktrap_vertex walktrap_vertex 3.175195e+00
comsize                 comsize 3.141241e+00
orbit39                 orbit39 3.115245e+00
orbit18                 orbit18 2.529858e+00
V2                           V2 2.495009e+00
orbit62                 orbit62 2.387770e+00
orbit56                 orbit56 2.374251e+00
orbit23                 orbit23 2.338223e+00
adhesion               adhesion 2.153984e+00
ioratio                 ioratio 1.663907e+00
orbit26                 orbit26 1.635227e+00
constraint           constraint 1.533570e+00
orbit41                 orbit41 1.481536e+00
graph15                 graph15 1.386659e+00
graph2                   graph2 1.367737e+00
orbit63                 orbit63 1.360905e+00
cohesion               cohesion 1.331176e+00
orbit32                 orbit32 1.271900e+00
pagerank               pagerank 1.250274e+00
orbit55                 orbit55 1.139122e+00
orbit11                 orbit11 1.138672e+00
membership_s7     membership_s7 1.102667e+00
graph25                 graph25 1.091104e+00
orbit37                 orbit37 1.079969e+00
orbit57                 orbit57 1.070394e+00
bigcom274             bigcom274 1.011594e+00
ratio2                   ratio2 9.534255e-01
coreness               coreness 9.515271e-01
upto_sixth           upto_sixth 8.444588e-01
graph4                   graph4 8.276993e-01
outer                     outer 8.244947e-01
graph20                 graph20 8.132691e-01
orbit27                 orbit27 7.945279e-01
graph11                 graph11 7.746796e-01
graph10                 graph10 6.485382e-01
graph0                   graph0 6.391392e-01
orbit25                 orbit25 6.388070e-01
orbit13                 orbit13 5.977159e-01
graph16                 graph16 5.886742e-01
orbit42                 orbit42 5.753747e-01
third                     third 5.541659e-01
V1                           V1 5.317119e-01
knn                         knn 5.263501e-01
graph18                 graph18 5.221987e-01
graph17                 graph17 5.134706e-01
orbit53                 orbit53 5.046249e-01
upto_fifth           upto_fifth 5.023525e-01
orbit21                 orbit21 5.001618e-01
orbit2                   orbit2 4.751370e-01
membership_s27   membership_s27 4.709226e-01
graph5                   graph5 4.341904e-01
graph1                   graph1 4.094408e-01
orbit45                 orbit45 4.081071e-01
graph12                 graph12 3.754280e-01
orbit35                 orbit35 3.715084e-01
orbit61                 orbit61 3.657816e-01
orbit7                   orbit7 3.641433e-01
bigcom22               bigcom22 3.634635e-01
orbit38                 orbit38 3.517313e-01
ratio1                   ratio1 3.468575e-01
ecc                         ecc 3.351251e-01
graph22                 graph22 3.178206e-01
orbit54                 orbit54 3.116969e-01
orbit31                 orbit31 3.061542e-01
upto_third           upto_third 3.025521e-01
orbit20                 orbit20 3.015463e-01
orbit58                 orbit58 3.012856e-01
graph8                   graph8 2.996196e-01
orbit67                 orbit67 2.978700e-01
membership_s5     membership_s5 2.962406e-01
orbit64                 orbit64 2.938240e-01
graph23                 graph23 2.851164e-01
membership_s30   membership_s30 2.757353e-01
graph7                   graph7 2.372923e-01
orbit51                 orbit51 2.228374e-01
orbit48                 orbit48 2.227017e-01
orbit29                 orbit29 2.174641e-01
bigcom3                 bigcom3 2.107653e-01
sixth                     sixth 2.043538e-01
orbit33                 orbit33 2.037064e-01
orbit47                 orbit47 2.033260e-01
orbit28                 orbit28 2.030091e-01
graph26                 graph26 1.947197e-01
bigcom127             bigcom127 1.890849e-01
orbit36                 orbit36 1.792358e-01
bigcom28               bigcom28 1.769301e-01
orbit50                 orbit50 1.731895e-01
orbit19                 orbit19 1.672966e-01
graph3                   graph3 1.602470e-01
graph21                 graph21 1.590567e-01
orbit30                 orbit30 1.514248e-01
orbit40                 orbit40 1.427543e-01
selfinter             selfinter 1.358289e-01
orbit71                 orbit71 1.335630e-01
fourth                   fourth 1.245446e-01
orbit46                 orbit46 1.169199e-01
orbit6                   orbit6 1.162853e-01
graph14                 graph14 1.064474e-01
ratio6                   ratio6 1.030730e-01
orbit66                 orbit66 9.995513e-02
orbit44                 orbit44 9.073210e-02
orbit12                 orbit12 8.778861e-02
fifth                     fifth 8.638501e-02
orbit17                 orbit17 8.189230e-02
graph6                   graph6 7.992182e-02
graph19                 graph19 7.951943e-02
orbit59                 orbit59 7.943453e-02
hubscore               hubscore 7.820623e-02
orbit5                   orbit5 7.774586e-02
graph13                 graph13 7.423417e-02
ratio4                   ratio4 7.033718e-02
upto_second         upto_second 6.706244e-02
bigcom4                 bigcom4 6.020832e-02
orbit16                 orbit16 5.954229e-02
orbit60                 orbit60 5.594006e-02
orbit24                 orbit24 5.217957e-02
orbit10                 orbit10 4.888886e-02
orbit65                 orbit65 4.787685e-02
orbit68                 orbit68 4.760704e-02
graph27                 graph27 4.595814e-02
orbit43                 orbit43 1.971949e-02
orbit9                   orbit9 1.908566e-03
ratio3                   ratio3 1.160770e-03
orbit49                 orbit49 3.535524e-04
membership_s18   membership_s18 1.549186e-04
graph28                 graph28 6.115919e-05
graph9                   graph9 0.000000e+00
graph24                 graph24 0.000000e+00
graph29                 graph29 0.000000e+00
orbit0                   orbit0 0.000000e+00
orbit1                   orbit1 0.000000e+00
orbit3                   orbit3 0.000000e+00
orbit4                   orbit4 0.000000e+00
orbit8                   orbit8 0.000000e+00
orbit14                 orbit14 0.000000e+00
orbit15                 orbit15 0.000000e+00
orbit22                 orbit22 0.000000e+00
orbit34                 orbit34 0.000000e+00
orbit52                 orbit52 0.000000e+00
orbit69                 orbit69 0.000000e+00
orbit70                 orbit70 0.000000e+00
orbit72                 orbit72 0.000000e+00
AP                           AP 0.000000e+00
eccrad                   eccrad 0.000000e+00
close                     close 0.000000e+00
evcent                   evcent 0.000000e+00
first                     first 0.000000e+00
upto_fourth         upto_fourth 0.000000e+00
second                   second 0.000000e+00
bigcom1                 bigcom1 0.000000e+00
bigcom2                 bigcom2 0.000000e+00
bigcom6                 bigcom6 0.000000e+00
bigcom8                 bigcom8 0.000000e+00
bigcom9                 bigcom9 0.000000e+00
bigcom11               bigcom11 0.000000e+00
bigcom13               bigcom13 0.000000e+00
bigcom15               bigcom15 0.000000e+00
bigcom16               bigcom16 0.000000e+00
bigcom21               bigcom21 0.000000e+00
bigcom24               bigcom24 0.000000e+00
bigcom26               bigcom26 0.000000e+00
bigcom30               bigcom30 0.000000e+00
bigcom31               bigcom31 0.000000e+00
bigcom32               bigcom32 0.000000e+00
bigcom33               bigcom33 0.000000e+00
bigcom34               bigcom34 0.000000e+00
bigcom36               bigcom36 0.000000e+00
bigcom37               bigcom37 0.000000e+00
bigcom38               bigcom38 0.000000e+00
bigcom39               bigcom39 0.000000e+00
bigcom40               bigcom40 0.000000e+00
bigcom43               bigcom43 0.000000e+00
bigcom44               bigcom44 0.000000e+00
bigcom46               bigcom46 0.000000e+00
bigcom47               bigcom47 0.000000e+00
bigcom49               bigcom49 0.000000e+00
bigcom50               bigcom50 0.000000e+00
bigcom51               bigcom51 0.000000e+00
bigcom52               bigcom52 0.000000e+00
bigcom54               bigcom54 0.000000e+00
bigcom56               bigcom56 0.000000e+00
bigcom62               bigcom62 0.000000e+00
bigcom66               bigcom66 0.000000e+00
bigcom68               bigcom68 0.000000e+00
bigcom69               bigcom69 0.000000e+00
bigcom71               bigcom71 0.000000e+00
bigcom72               bigcom72 0.000000e+00
bigcom73               bigcom73 0.000000e+00
bigcom74               bigcom74 0.000000e+00
bigcom75               bigcom75 0.000000e+00
bigcom76               bigcom76 0.000000e+00
bigcom77               bigcom77 0.000000e+00
bigcom79               bigcom79 0.000000e+00
bigcom80               bigcom80 0.000000e+00
bigcom82               bigcom82 0.000000e+00
bigcom83               bigcom83 0.000000e+00
bigcom84               bigcom84 0.000000e+00
bigcom85               bigcom85 0.000000e+00
bigcom87               bigcom87 0.000000e+00
bigcom89               bigcom89 0.000000e+00
bigcom91               bigcom91 0.000000e+00
bigcom92               bigcom92 0.000000e+00
bigcom93               bigcom93 0.000000e+00
bigcom96               bigcom96 0.000000e+00
bigcom97               bigcom97 0.000000e+00
bigcom98               bigcom98 0.000000e+00
bigcom99               bigcom99 0.000000e+00
bigcom101             bigcom101 0.000000e+00
bigcom104             bigcom104 0.000000e+00
bigcom106             bigcom106 0.000000e+00
bigcom109             bigcom109 0.000000e+00
bigcom113             bigcom113 0.000000e+00
bigcom116             bigcom116 0.000000e+00
bigcom120             bigcom120 0.000000e+00
bigcom123             bigcom123 0.000000e+00
bigcom126             bigcom126 0.000000e+00
bigcom137             bigcom137 0.000000e+00
bigcom139             bigcom139 0.000000e+00
bigcom140             bigcom140 0.000000e+00
bigcom143             bigcom143 0.000000e+00
bigcom145             bigcom145 0.000000e+00
bigcom146             bigcom146 0.000000e+00
bigcom147             bigcom147 0.000000e+00
bigcom149             bigcom149 0.000000e+00
bigcom153             bigcom153 0.000000e+00
bigcom154             bigcom154 0.000000e+00
bigcom156             bigcom156 0.000000e+00
bigcom157             bigcom157 0.000000e+00
bigcom158             bigcom158 0.000000e+00
bigcom160             bigcom160 0.000000e+00
bigcom161             bigcom161 0.000000e+00
bigcom162             bigcom162 0.000000e+00
bigcom164             bigcom164 0.000000e+00
bigcom166             bigcom166 0.000000e+00
bigcom167             bigcom167 0.000000e+00
bigcom171             bigcom171 0.000000e+00
bigcom173             bigcom173 0.000000e+00
bigcom175             bigcom175 0.000000e+00
bigcom176             bigcom176 0.000000e+00
bigcom177             bigcom177 0.000000e+00
bigcom178             bigcom178 0.000000e+00
bigcom180             bigcom180 0.000000e+00
bigcom181             bigcom181 0.000000e+00
bigcom184             bigcom184 0.000000e+00
bigcom186             bigcom186 0.000000e+00
bigcom187             bigcom187 0.000000e+00
bigcom189             bigcom189 0.000000e+00
bigcom194             bigcom194 0.000000e+00
bigcom195             bigcom195 0.000000e+00
bigcom196             bigcom196 0.000000e+00
bigcom204             bigcom204 0.000000e+00
bigcom205             bigcom205 0.000000e+00
bigcom212             bigcom212 0.000000e+00
bigcom214             bigcom214 0.000000e+00
bigcom222             bigcom222 0.000000e+00
bigcom223             bigcom223 0.000000e+00
bigcom226             bigcom226 0.000000e+00
bigcom227             bigcom227 0.000000e+00
bigcom229             bigcom229 0.000000e+00
bigcom233             bigcom233 0.000000e+00
bigcom236             bigcom236 0.000000e+00
bigcom237             bigcom237 0.000000e+00
bigcom246             bigcom246 0.000000e+00
bigcom248             bigcom248 0.000000e+00
bigcom249             bigcom249 0.000000e+00
bigcom250             bigcom250 0.000000e+00
bigcom254             bigcom254 0.000000e+00
bigcom266             bigcom266 0.000000e+00
bigcom269             bigcom269 0.000000e+00
bigcom272             bigcom272 0.000000e+00
bigcom281             bigcom281 0.000000e+00
bigcom291             bigcom291 0.000000e+00
bigcom292             bigcom292 0.000000e+00
bigcom295             bigcom295 0.000000e+00
bigcom299             bigcom299 0.000000e+00
bigcom301             bigcom301 0.000000e+00
bigcom306             bigcom306 0.000000e+00
bigcom309             bigcom309 0.000000e+00
bigcom314             bigcom314 0.000000e+00
bigcom321             bigcom321 0.000000e+00
bigcom341             bigcom341 0.000000e+00
bigcom350             bigcom350 0.000000e+00
bigcom353             bigcom353 0.000000e+00
bigcom359             bigcom359 0.000000e+00
bigcom363             bigcom363 0.000000e+00
bigcom365             bigcom365 0.000000e+00
bigcom385             bigcom385 0.000000e+00
bigcom386             bigcom386 0.000000e+00
bigcom408             bigcom408 0.000000e+00
bigcom412             bigcom412 0.000000e+00
bigcom480             bigcom480 0.000000e+00
membership_s1     membership_s1 0.000000e+00
membership_s3     membership_s3 0.000000e+00
membership_s4     membership_s4 0.000000e+00
membership_s6     membership_s6 0.000000e+00
membership_s8     membership_s8 0.000000e+00
membership_s9     membership_s9 0.000000e+00
membership_s11   membership_s11 0.000000e+00
membership_s12   membership_s12 0.000000e+00
membership_s14   membership_s14 0.000000e+00
membership_s15   membership_s15 0.000000e+00
membership_s16   membership_s16 0.000000e+00
membership_s17   membership_s17 0.000000e+00
membership_s20   membership_s20 0.000000e+00
membership_s21   membership_s21 0.000000e+00
membership_s22   membership_s22 0.000000e+00
membership_s24   membership_s24 0.000000e+00
membership_s25   membership_s25 0.000000e+00
membership_s26   membership_s26 0.000000e+00
membership_s28   membership_s28 0.000000e+00
membership_s31   membership_s31 0.000000e+00
membership_s32   membership_s32 0.000000e+00
membership_s33   membership_s33 0.000000e+00
membership_s36   membership_s36 0.000000e+00
membership_s37   membership_s37 0.000000e+00
pdi                         pdi 0.000000e+00
[1] "Dataset: med_TnotC Model RF, run: 2 of 10 2015-06-18 12:00:28"
     |      Out-of-bag   |
Tree |      MSE  %Var(y) |
   1 | 0.008524   232.71 |
   2 | 0.006829   186.44 |
   3 | 0.007045   192.32 |
   4 | 0.006531   178.29 |
   5 | 0.005847   159.63 |
   6 | 0.005732   156.49 |
   7 | 0.005504   150.26 |
   8 | 0.005503   150.22 |
   9 | 0.005261   143.63 |
  10 |  0.00545   148.77 |
  11 | 0.005201   142.00 |
  12 | 0.005063   138.21 |
  13 | 0.004988   136.18 |
  14 | 0.004959   135.38 |
  15 | 0.004969   135.65 |
  16 | 0.004897   133.69 |
  17 | 0.004901   133.80 |
  18 |  0.00476   129.95 |
  19 | 0.004705   128.45 |
  20 | 0.004655   127.08 |
  21 | 0.004575   124.89 |
  22 |  0.00459   125.31 |
  23 | 0.004576   124.94 |
  24 | 0.004558   124.45 |
  25 | 0.004536   123.82 |
  26 | 0.004466   121.92 |
  27 | 0.004435   121.08 |
  28 | 0.004347   118.69 |
  29 | 0.004334   118.33 |
  30 | 0.004324   118.05 |
  31 |  0.00432   117.95 |
  32 | 0.004305   117.52 |
  33 | 0.004285   116.97 |
  34 | 0.004275   116.70 |
  35 | 0.004295   117.27 |
  36 | 0.004301   117.41 |
  37 | 0.004274   116.68 |
  38 | 0.004275   116.72 |
  39 | 0.004255   116.17 |
  40 | 0.004254   116.14 |
  41 | 0.004268   116.52 |
  42 |  0.00425   116.03 |
  43 |  0.00424   115.75 |
  44 | 0.004218   115.16 |
  45 | 0.004202   114.71 |
  46 | 0.004212   114.99 |
  47 |   0.0042   114.65 |
  48 | 0.004198   114.61 |
  49 |  0.00419   114.40 |
  50 |  0.00419   114.38 |
  51 | 0.004187   114.30 |
  52 | 0.004187   114.31 |
  53 | 0.004185   114.26 |
  54 | 0.004198   114.61 |
  55 | 0.004195   114.51 |
  56 | 0.004193   114.46 |
  57 | 0.004186   114.29 |
  58 | 0.004166   113.74 |
  59 | 0.004164   113.69 |
  60 | 0.004149   113.26 |
  61 | 0.004139   112.99 |
  62 | 0.004131   112.78 |
  63 | 0.004134   112.86 |
  64 | 0.004124   112.58 |
  65 | 0.004115   112.35 |
  66 | 0.004113   112.29 |
  67 | 0.004113   112.28 |
  68 | 0.004109   112.18 |
  69 |  0.00411   112.20 |
  70 |  0.00411   112.20 |
  71 | 0.004107   112.11 |
  72 | 0.004105   112.06 |
  73 | 0.004105   112.06 |
  74 | 0.004113   112.29 |
  75 | 0.004109   112.17 |
  76 |  0.00411   112.21 |
  77 | 0.004116   112.35 |
  78 | 0.004112   112.25 |
  79 | 0.004105   112.07 |
  80 | 0.004106   112.10 |
  81 | 0.004108   112.14 |
  82 |   0.0041   111.93 |
  83 | 0.004097   111.85 |
  84 | 0.004093   111.75 |
  85 | 0.004092   111.71 |
  86 | 0.004091   111.69 |
  87 | 0.004092   111.70 |
  88 |  0.00409   111.67 |
  89 | 0.004092   111.71 |
  90 | 0.004099   111.91 |
  91 | 0.004099   111.90 |
  92 | 0.004102   111.98 |
  93 | 0.004099   111.92 |
  94 | 0.004111   112.24 |
  95 | 0.004111   112.24 |
  96 | 0.004106   112.10 |
  97 | 0.004103   112.01 |
  98 | 0.004103   112.02 |
  99 | 0.004103   112.01 |
 100 | 0.004101   111.96 |
[1] "Random Forest variable coefficients"
                      %IncMSE IncNodePurity
graph5           1.761216e-03  7.551960e-02
graph6           8.834269e-05  3.423077e-02
graph7           1.226884e-04  4.544274e-02
graph8           2.379303e-04  7.825015e-02
graph9           6.137056e-05  8.859264e-02
graph10          9.516882e-04  8.361831e-02
graph11          2.381985e-03  3.602453e-02
graph12          6.970079e-05  5.377778e-02
graph13          6.797795e-04  4.403710e-02
graph14          1.096137e-03  8.523176e-02
graph15          1.766652e-03  6.746406e-02
graph16          1.298244e-03  7.001800e-02
graph17          2.002704e-04  3.678321e-02
graph18          2.234866e-04  3.768984e-02
graph19          2.365246e-05  2.735714e-02
graph20          6.935406e-06  8.616342e-02
graph21          1.308058e-04  7.936948e-02
graph22          6.077697e-05  4.609342e-02
graph23          1.484516e-04  7.426723e-02
graph24          9.171526e-05  2.713797e-02
graph25          1.049060e-04  5.684464e-02
graph26          1.730198e-04  5.956819e-02
graph27          2.280552e-04  7.986927e-02
graph28          1.216293e-05  1.749234e-02
graph29          1.178550e-05  2.307692e-02
orbit0           4.595508e-04  1.320890e-01
orbit1           4.283944e-04  7.732405e-02
orbit2           1.685120e-03  1.303565e-01
orbit3           1.675510e-03  1.229287e-01
orbit4           4.689916e-05  3.434441e-02
orbit5           1.333695e-03  1.274764e-01
orbit6           5.824422e-05  3.859438e-02
orbit7           4.086385e-03  1.971383e-01
orbit8           7.759160e-04  7.435002e-02
orbit9           3.799823e-04  4.211057e-02
orbit10          9.549863e-05  6.158541e-02
orbit11          1.652762e-03  1.086780e-01
orbit12          5.970479e-04  3.846977e-02
orbit13          1.486543e-03  5.288991e-02
orbit14          6.579872e-04  9.924294e-03
orbit15          8.493900e-05  4.937609e-02
orbit16          1.032239e-03  4.983182e-02
orbit17          1.136907e-03  1.058675e-01
orbit18          9.907938e-07  6.465042e-02
orbit19          6.939782e-04  3.369206e-02
orbit20          3.694556e-04  1.222391e-01
orbit21          4.810162e-04  2.005150e-01
orbit22          2.205820e-03  3.734269e-02
orbit23          2.086657e-03  1.976690e-01
orbit24          4.442263e-04  1.290307e-01
orbit25          1.354628e-03  7.627264e-02
orbit26          1.052173e-04  7.461081e-02
orbit27          1.519905e-03  6.189206e-02
orbit28          1.121892e-04  7.151647e-02
orbit29          6.399196e-04  2.199693e-02
orbit30          8.086265e-04  7.537573e-02
orbit31          4.216315e-04  1.134502e-01
orbit32          8.036126e-04  8.334821e-02
orbit33          5.041384e-04  9.638746e-02
orbit34          7.595889e-04  6.553379e-02
orbit35          4.702640e-04  7.256672e-02
orbit36          6.814307e-04  6.788442e-02
orbit37          1.294838e-03  4.629064e-02
orbit38          6.506559e-04  8.270969e-02
orbit39          8.741329e-04  1.295033e-01
orbit40          2.450408e-04  3.867014e-02
orbit41          1.338024e-04  7.382751e-02
orbit42          7.708278e-04  1.238816e-01
orbit43          8.829327e-05  3.530159e-02
orbit44          1.159864e-03  2.670859e-02
orbit45          2.412929e-04  7.190211e-02
orbit46          5.200232e-05  2.983784e-02
orbit47          6.109168e-04  8.658970e-02
orbit48          1.593371e-03  1.864519e-01
orbit49          4.659868e-04  7.282072e-02
orbit50          1.342989e-04  1.558941e-01
orbit51          7.181397e-04  6.117244e-02
orbit52          2.158186e-03  1.674824e-01
orbit53          3.586333e-05  2.178802e-02
orbit54          1.520312e-04  2.562259e-02
orbit55          6.782161e-04  9.331705e-02
orbit56          3.395166e-04  9.047822e-02
orbit57          9.770841e-04  1.314894e-01
orbit58          4.062530e-04  1.061839e-01
orbit59          1.709069e-04  8.695197e-02
orbit60          4.805449e-05  6.125000e-02
orbit61          6.482102e-04  8.527335e-02
orbit62          5.230364e-04  1.527196e-01
orbit63          1.505882e-05  4.138385e-02
orbit64          1.814892e-04  8.163147e-02
orbit65          7.042411e-05  5.165476e-02
orbit66          1.351335e-04  2.895558e-02
orbit67          1.366652e-04  7.047400e-02
orbit68          1.876272e-04  3.692283e-02
orbit69         -1.181717e-05  3.062335e-02
orbit70          5.871578e-06  4.769315e-02
orbit71          1.181837e-03  5.589990e-02
orbit72          0.000000e+00  2.298509e-19
AP               0.000000e+00  3.035766e-20
bet              6.512789e-04  7.466257e-01
ecc              2.354920e-05  3.263885e-02
eccrad           3.667461e-05  1.307126e-02
close            1.338109e-04  2.677318e-02
constraint       1.096704e-03  2.231393e-01
coreness         7.653649e-05  9.153762e-03
knn              1.610520e-03  1.764990e-02
hubscore         8.771930e-05  2.800000e-02
pagerank         4.004754e-04  1.162025e-01
trans            9.938266e-04  1.481471e-01
evcent           8.176947e-05  4.598516e-02
first            6.893875e-04  7.933640e-02
upto_second      1.202407e-04  6.909251e-02
upto_third       6.521292e-04  5.730438e-02
upto_fourth      6.252756e-04  5.794787e-02
upto_fifth       3.656900e-04  1.951343e-02
upto_sixth       3.553260e-04  6.134579e-02
second           1.841615e-04  3.105941e-02
third            3.544961e-05  5.234527e-02
fourth           8.531863e-05  1.930609e-02
fifth            1.175788e-04  9.580519e-02
sixth            3.812238e-04  1.238267e-01
ratio1           9.552359e-04  7.349699e-02
ratio2           6.324056e-04  1.320331e-01
ratio3           2.536911e-04  8.094805e-02
ratio4           3.031286e-04  1.011799e-01
ratio5           9.934544e-04  3.748000e-01
ratio6           2.405026e-04  1.060431e-01
selfinter       -1.319466e-05  8.738677e-04
walktrap_vertex  2.193375e-04  3.523807e-01
bigcom1          0.000000e+00  0.000000e+00
bigcom2          0.000000e+00  0.000000e+00
bigcom3          2.970563e-05  1.913216e-02
bigcom4          1.758499e-05  2.952381e-03
bigcom6          0.000000e+00  0.000000e+00
bigcom8          1.181335e-05  2.340433e-02
bigcom9          0.000000e+00  0.000000e+00
bigcom11         0.000000e+00  0.000000e+00
bigcom13         0.000000e+00  0.000000e+00
bigcom15         0.000000e+00  0.000000e+00
bigcom16         0.000000e+00  0.000000e+00
bigcom21         0.000000e+00  0.000000e+00
bigcom22         1.357768e-04  8.399911e-02
bigcom24         0.000000e+00  0.000000e+00
bigcom26         0.000000e+00  0.000000e+00
bigcom28         3.134641e-04  1.260871e-01
bigcom30         0.000000e+00  0.000000e+00
bigcom31         0.000000e+00  0.000000e+00
bigcom32         0.000000e+00  0.000000e+00
bigcom33         0.000000e+00  0.000000e+00
bigcom34         0.000000e+00  0.000000e+00
bigcom36         0.000000e+00  0.000000e+00
bigcom37         0.000000e+00  0.000000e+00
bigcom38         0.000000e+00  0.000000e+00
bigcom39         0.000000e+00  0.000000e+00
bigcom40         5.017603e-05  7.462541e-03
bigcom43         0.000000e+00  0.000000e+00
bigcom44         0.000000e+00  0.000000e+00
bigcom46         0.000000e+00  0.000000e+00
bigcom47         0.000000e+00  0.000000e+00
bigcom49         0.000000e+00  0.000000e+00
bigcom50         0.000000e+00  0.000000e+00
bigcom51         0.000000e+00  0.000000e+00
bigcom52         0.000000e+00  0.000000e+00
bigcom54         0.000000e+00  0.000000e+00
bigcom56         0.000000e+00  0.000000e+00
bigcom62         0.000000e+00  0.000000e+00
bigcom66         0.000000e+00  0.000000e+00
bigcom68         0.000000e+00  0.000000e+00
bigcom69         0.000000e+00  0.000000e+00
bigcom71         0.000000e+00  0.000000e+00
bigcom72         0.000000e+00  0.000000e+00
bigcom73         0.000000e+00  0.000000e+00
bigcom74         0.000000e+00  0.000000e+00
bigcom75         0.000000e+00  0.000000e+00
bigcom76         0.000000e+00  0.000000e+00
bigcom77         0.000000e+00  0.000000e+00
bigcom79         0.000000e+00  0.000000e+00
bigcom80         0.000000e+00  0.000000e+00
bigcom82         0.000000e+00  0.000000e+00
bigcom83         0.000000e+00  0.000000e+00
bigcom84         0.000000e+00  0.000000e+00
bigcom85         0.000000e+00  0.000000e+00
bigcom87         0.000000e+00  0.000000e+00
bigcom89         0.000000e+00  0.000000e+00
bigcom91         0.000000e+00  0.000000e+00
bigcom92         0.000000e+00  0.000000e+00
bigcom93         0.000000e+00  0.000000e+00
bigcom96         0.000000e+00  0.000000e+00
bigcom97         0.000000e+00  0.000000e+00
bigcom98         0.000000e+00  0.000000e+00
bigcom99         0.000000e+00  0.000000e+00
bigcom101        0.000000e+00  0.000000e+00
bigcom104        0.000000e+00  0.000000e+00
bigcom106        0.000000e+00  0.000000e+00
bigcom109        0.000000e+00  0.000000e+00
bigcom113        0.000000e+00  0.000000e+00
bigcom116        0.000000e+00  0.000000e+00
bigcom120        0.000000e+00  0.000000e+00
bigcom123        0.000000e+00  0.000000e+00
bigcom126        0.000000e+00  0.000000e+00
bigcom127        2.927263e-05  4.014507e-01
bigcom137        0.000000e+00  0.000000e+00
bigcom139        0.000000e+00  0.000000e+00
bigcom140        0.000000e+00  0.000000e+00
bigcom143        0.000000e+00  0.000000e+00
bigcom145        0.000000e+00  0.000000e+00
bigcom146        0.000000e+00  0.000000e+00
bigcom147        0.000000e+00  0.000000e+00
bigcom149        0.000000e+00  0.000000e+00
bigcom153        0.000000e+00  0.000000e+00
bigcom154        0.000000e+00  0.000000e+00
bigcom156        0.000000e+00  0.000000e+00
bigcom157        0.000000e+00  0.000000e+00
bigcom158        0.000000e+00  0.000000e+00
bigcom160        0.000000e+00  0.000000e+00
bigcom161        0.000000e+00  0.000000e+00
bigcom162        0.000000e+00  0.000000e+00
bigcom164        0.000000e+00  0.000000e+00
bigcom166        0.000000e+00  0.000000e+00
bigcom167        0.000000e+00  0.000000e+00
bigcom171        0.000000e+00  0.000000e+00
bigcom173        0.000000e+00  0.000000e+00
bigcom175        0.000000e+00  0.000000e+00
bigcom176        0.000000e+00  0.000000e+00
bigcom177        0.000000e+00  0.000000e+00
bigcom178        0.000000e+00  0.000000e+00
bigcom180        0.000000e+00  0.000000e+00
bigcom181        0.000000e+00  0.000000e+00
bigcom184        0.000000e+00  0.000000e+00
bigcom186        0.000000e+00  0.000000e+00
bigcom187        0.000000e+00  0.000000e+00
bigcom189        0.000000e+00  0.000000e+00
bigcom194        0.000000e+00  0.000000e+00
bigcom195        0.000000e+00  0.000000e+00
bigcom196        0.000000e+00  0.000000e+00
bigcom204        0.000000e+00  0.000000e+00
bigcom205        0.000000e+00  0.000000e+00
bigcom212        0.000000e+00  0.000000e+00
bigcom214        0.000000e+00  0.000000e+00
bigcom222        0.000000e+00  0.000000e+00
bigcom223        0.000000e+00  0.000000e+00
bigcom226        0.000000e+00  0.000000e+00
bigcom227        0.000000e+00  0.000000e+00
bigcom229        0.000000e+00  0.000000e+00
bigcom233        0.000000e+00  0.000000e+00
bigcom236        0.000000e+00  0.000000e+00
bigcom237        0.000000e+00  0.000000e+00
bigcom246        0.000000e+00  0.000000e+00
bigcom248        0.000000e+00  0.000000e+00
bigcom249        0.000000e+00  0.000000e+00
bigcom250        0.000000e+00  0.000000e+00
bigcom254        0.000000e+00  0.000000e+00
bigcom266        0.000000e+00  0.000000e+00
bigcom269        0.000000e+00  0.000000e+00
bigcom272        0.000000e+00  0.000000e+00
bigcom274        1.050124e-06  6.654444e-02
bigcom281        0.000000e+00  0.000000e+00
bigcom291        0.000000e+00  0.000000e+00
bigcom292        0.000000e+00  0.000000e+00
bigcom295        0.000000e+00  0.000000e+00
bigcom299        0.000000e+00  0.000000e+00
bigcom301        0.000000e+00  0.000000e+00
bigcom306        0.000000e+00  0.000000e+00
bigcom309        0.000000e+00  0.000000e+00
bigcom314        0.000000e+00  0.000000e+00
bigcom321        0.000000e+00  0.000000e+00
bigcom341        0.000000e+00  0.000000e+00
bigcom350        0.000000e+00  0.000000e+00
bigcom353        0.000000e+00  0.000000e+00
bigcom359        0.000000e+00  0.000000e+00
bigcom363        0.000000e+00  0.000000e+00
bigcom365        0.000000e+00  0.000000e+00
bigcom385        0.000000e+00  0.000000e+00
bigcom386        0.000000e+00  0.000000e+00
bigcom408        0.000000e+00  0.000000e+00
bigcom412        0.000000e+00  0.000000e+00
bigcom480        0.000000e+00  0.000000e+00
spin_vertex      4.599520e-04  9.741751e-01
membership_s1    0.000000e+00  1.301043e-20
membership_s3    0.000000e+00  0.000000e+00
membership_s4    0.000000e+00  3.035766e-20
membership_s5    2.552655e-05  5.907924e-02
membership_s6    0.000000e+00  0.000000e+00
membership_s7    7.047501e-05  7.397268e-02
membership_s8    0.000000e+00  0.000000e+00
membership_s9    0.000000e+00  0.000000e+00
membership_s11   0.000000e+00  0.000000e+00
membership_s12   0.000000e+00  0.000000e+00
membership_s14   0.000000e+00  0.000000e+00
membership_s15   0.000000e+00  0.000000e+00
membership_s16   0.000000e+00  0.000000e+00
membership_s17   0.000000e+00  0.000000e+00
membership_s18   1.771374e-05  1.171504e-02
membership_s20   0.000000e+00  0.000000e+00
membership_s21   0.000000e+00  0.000000e+00
membership_s22   0.000000e+00  0.000000e+00
membership_s24   0.000000e+00  0.000000e+00
membership_s25   0.000000e+00  0.000000e+00
membership_s26   0.000000e+00  0.000000e+00
membership_s27   9.583990e-05  9.508858e-02
membership_s28   0.000000e+00  0.000000e+00
membership_s30   6.482872e-05  4.612197e-02
membership_s31   0.000000e+00  0.000000e+00
membership_s32   2.375886e-05  1.946613e-02
membership_s33   0.000000e+00  0.000000e+00
membership_s36   8.838466e-05  4.739975e-02
membership_s37   0.000000e+00  0.000000e+00
V1               1.265801e-05  1.474696e-01
V2               9.229665e-04  5.196402e-01
pdi             -2.333722e-05  1.963842e-02
adhesion         5.695492e-03  3.481534e-01
cohesion         5.378704e-03  2.743037e-01
inner            2.567939e-03  4.406093e-01
outer            3.568086e-04  1.790157e-01
ioratio          3.155641e-03  3.335839e-01
comsize          7.924653e-04  3.942385e-01
[1] "Dataset: med_TnotC Model GLM, run: 2 of 10 2015-06-18 12:01:07"
[1] "glmnet variable coefficients"
                     [,1]          [,2]
(Intercept)     -5.602119  1.016097e+03
graph0           0.000000 -1.402130e-02
graph1           0.000000 -7.968126e-05
graph2           0.000000 -2.829723e-02
graph3           0.000000  4.689028e-06
graph4           0.000000  4.315126e-07
graph5           0.000000 -1.797631e-03
graph6           0.000000  8.029030e-05
graph7           0.000000 -2.649158e-04
graph8           0.000000 -4.730481e-02
graph9           0.000000  2.698457e-07
graph10          0.000000 -3.167313e-08
graph11          0.000000 -4.323014e-11
graph12          0.000000 -1.625821e-06
graph13          0.000000  6.945518e-06
graph14          0.000000  1.573613e-07
graph15          0.000000  2.219603e-05
graph16          0.000000 -8.451258e-07
graph17          0.000000  4.327088e-06
graph18          0.000000 -2.578797e-04
graph19          0.000000 -1.030418e-10
graph20          0.000000  6.591186e-06
graph21          0.000000 -4.124363e-06
graph22          0.000000 -1.343516e-04
graph23          0.000000  5.854577e-05
graph24          0.000000  1.545249e-04
graph25          0.000000  0.000000e+00
graph26          0.000000 -4.428801e-04
graph27          0.000000 -5.010155e-03
graph28          0.000000  1.615725e-03
graph29          0.000000 -6.570457e-02
orbit0           0.000000 -1.621265e-02
orbit1           0.000000 -1.754354e-04
orbit2           0.000000  1.097524e-02
orbit3           0.000000 -2.756617e-02
orbit4           0.000000  1.394157e-05
orbit5           0.000000 -5.578432e-06
orbit6           0.000000  4.457507e-07
orbit7           0.000000  9.688861e-04
orbit8           0.000000 -1.821490e-03
orbit9           0.000000  3.198405e-04
orbit10          0.000000  6.375673e-05
orbit11          0.000000  5.316278e-03
orbit12          0.000000 -1.836000e-03
orbit13          0.000000  3.219607e-02
orbit14          0.000000 -4.675024e-02
orbit15          0.000000  1.366174e-06
orbit16          0.000000 -4.148925e-06
orbit17          0.000000  1.884890e-06
orbit18          0.000000 -1.171463e-08
orbit19          0.000000 -1.687499e-08
orbit20          0.000000 -1.723476e-07
orbit21          0.000000  7.749632e-06
orbit22          0.000000 -2.352945e-12
orbit23          0.000000 -1.740277e-04
orbit24          0.000000 -3.466655e-06
orbit25          0.000000 -2.519715e-06
orbit26          0.000000  3.811463e-06
orbit27          0.000000 -1.270494e-05
orbit28          0.000000  2.571065e-06
orbit29          0.000000  2.817797e-05
orbit30          0.000000 -7.780889e-05
orbit31          0.000000  1.653681e-07
orbit32          0.000000  4.617230e-07
orbit33          0.000000 -1.395916e-03
orbit34          0.000000  2.374426e-05
orbit35          0.000000  2.067779e-06
orbit36          0.000000 -2.393770e-05
orbit37          0.000000 -3.231797e-06
orbit38          0.000000  3.051421e-05
orbit39          0.000000  7.813271e-06
orbit40          0.000000  9.323141e-06
orbit41          0.000000 -8.218947e-05
orbit42          0.000000  6.175651e-03
orbit43          0.000000 -2.601349e-04
orbit44          0.000000 -7.013204e-03
orbit45          0.000000  2.443412e-05
orbit46          0.000000 -3.687041e-07
orbit47          0.000000 -9.963862e-05
orbit48          0.000000 -5.373851e-05
orbit49          0.000000  3.202198e-07
orbit50          0.000000  6.892361e-04
orbit51          0.000000 -7.648787e-05
orbit52          0.000000 -7.074995e-05
orbit53          0.000000  6.345818e-04
orbit54          0.000000 -1.287272e-04
orbit55          0.000000 -1.749242e-02
orbit56          0.000000  2.552666e-04
orbit57          0.000000  2.423715e-05
orbit58          0.000000  1.437382e-03
orbit59          0.000000  1.190278e-04
orbit60          0.000000  1.520745e-03
orbit61          0.000000 -2.935483e-02
orbit62          0.000000  1.500650e-03
orbit63          0.000000 -2.753354e-03
orbit64          0.000000  4.586717e-04
orbit65          0.000000 -1.148411e-04
orbit66          0.000000 -1.153287e-03
orbit67          0.000000 -6.780589e-03
orbit68          0.000000 -4.848207e-03
orbit69          0.000000 -1.027302e-01
orbit70          0.000000  4.669199e-03
orbit71          0.000000 -9.895645e-04
orbit72          0.000000 -6.539157e-02
AP               0.000000 -1.619912e+00
bet              0.000000  1.778274e-05
ecc              0.000000  4.255769e-01
eccrad           0.000000  2.439043e+00
close            0.000000 -2.894344e+01
constraint       0.000000  5.888531e+00
coreness         0.000000  2.392838e-02
knn              0.000000 -5.435387e-03
hubscore         0.000000  7.698220e+00
pagerank         0.000000 -3.379692e+01
trans            0.000000  5.125797e+00
evcent           0.000000 -4.094915e-05
first            0.000000 -2.077881e-02
upto_second      0.000000 -2.601988e-06
upto_third       0.000000 -8.016748e-05
upto_fourth      0.000000 -9.247975e-04
upto_fifth       0.000000 -7.852885e-03
upto_sixth       0.000000 -7.254063e-02
second           0.000000 -1.995278e-05
third            0.000000 -1.551697e-04
fourth           0.000000  1.498559e-04
fifth            0.000000  1.127943e-03
sixth            0.000000  8.532031e-03
ratio1           0.000000 -3.813284e-03
ratio2           0.000000  5.539870e-02
ratio3           0.000000 -3.810602e+00
ratio4           0.000000 -7.078008e+00
ratio5           0.000000 -1.403296e+01
ratio6           0.000000 -7.060730e-02
selfinter        0.000000  5.701359e-01
walktrap_vertex  0.000000 -4.607693e-01
bigcom1          0.000000 -1.117009e+00
bigcom2          0.000000  0.000000e+00
bigcom3          0.000000  7.524291e-01
bigcom4          0.000000 -7.181591e-02
bigcom6          0.000000 -2.449699e+00
bigcom8          0.000000  9.210065e-01
bigcom9          0.000000 -5.635858e-02
bigcom11         0.000000 -2.033823e+00
bigcom13         0.000000 -9.577570e-01
bigcom15         0.000000 -1.070238e+00
bigcom16         0.000000 -5.184303e-01
bigcom21         0.000000 -1.840453e+00
bigcom22         0.000000  2.494744e+00
bigcom24         0.000000 -1.829018e+00
bigcom26         0.000000 -1.435694e+00
bigcom28         0.000000  7.247080e-01
bigcom30         0.000000 -1.670967e+00
bigcom31         0.000000  0.000000e+00
bigcom32         0.000000 -4.694200e-01
bigcom33         0.000000 -8.923067e-01
bigcom34         0.000000 -8.241086e-01
bigcom36         0.000000 -3.214983e-02
bigcom37         0.000000 -8.331143e-01
bigcom38         0.000000  0.000000e+00
bigcom39         0.000000 -1.008794e+00
bigcom40         0.000000  5.558963e-01
bigcom43         0.000000 -1.848505e+00
bigcom44         0.000000 -1.291109e-02
bigcom46         0.000000 -6.783859e-01
bigcom47         0.000000 -1.132696e-01
bigcom49         0.000000 -1.139907e+00
bigcom50         0.000000 -7.314544e-02
bigcom51         0.000000 -1.027306e-02
bigcom52         0.000000 -6.793922e-01
bigcom54         0.000000  0.000000e+00
bigcom56         0.000000 -2.015877e+00
bigcom62         0.000000 -5.665419e-01
bigcom66         0.000000 -2.118030e+00
bigcom68         0.000000 -8.670266e-01
bigcom69         0.000000  0.000000e+00
bigcom71         0.000000  0.000000e+00
bigcom72         0.000000  0.000000e+00
bigcom73         0.000000 -3.707708e-01
bigcom74         0.000000 -1.752273e+00
bigcom75         0.000000  0.000000e+00
bigcom76         0.000000 -1.324395e-01
bigcom77         0.000000 -1.674603e+00
bigcom79         0.000000  0.000000e+00
bigcom80         0.000000  0.000000e+00
bigcom82         0.000000 -2.943688e-01
bigcom83         0.000000  0.000000e+00
bigcom84         0.000000  0.000000e+00
bigcom85         0.000000 -1.265830e+00
bigcom87         0.000000 -2.163917e-01
bigcom89         0.000000  0.000000e+00
bigcom91         0.000000 -2.263835e-02
bigcom92         0.000000  0.000000e+00
bigcom93         0.000000  0.000000e+00
bigcom96         0.000000 -3.520979e+00
bigcom97         0.000000 -1.298312e+00
bigcom98         0.000000 -8.862732e-01
bigcom99         0.000000  0.000000e+00
bigcom101        0.000000 -1.285717e-01
bigcom104        0.000000  0.000000e+00
bigcom106        0.000000  0.000000e+00
bigcom109        0.000000 -6.135540e-01
bigcom113        0.000000 -1.028928e+00
bigcom116        0.000000 -7.941024e-01
bigcom120        0.000000  0.000000e+00
bigcom123        0.000000  0.000000e+00
bigcom126        0.000000  0.000000e+00
bigcom127        0.000000  1.030757e+01
bigcom137        0.000000 -1.175383e+00
bigcom139        0.000000 -3.383795e-01
bigcom140        0.000000 -2.133808e+00
bigcom143        0.000000  0.000000e+00
bigcom145        0.000000  0.000000e+00
bigcom146        0.000000  0.000000e+00
bigcom147        0.000000 -3.158997e+00
bigcom149        0.000000 -4.995934e-01
bigcom153        0.000000 -1.003942e+00
bigcom154        0.000000  0.000000e+00
bigcom156        0.000000  0.000000e+00
bigcom157        0.000000 -1.660814e-02
bigcom158        0.000000 -3.939806e-01
bigcom160        0.000000  0.000000e+00
bigcom161        0.000000 -5.961843e-01
bigcom162        0.000000 -1.122967e+00
bigcom164        0.000000 -6.400147e-01
bigcom166        0.000000 -8.123738e-01
bigcom167        0.000000 -2.600673e-01
bigcom171        0.000000 -9.654737e-01
bigcom173        0.000000 -1.675495e-02
bigcom175        0.000000  0.000000e+00
bigcom176        0.000000 -1.404134e-01
bigcom177        0.000000 -1.799075e+00
bigcom178        0.000000 -5.583541e-01
bigcom180        0.000000 -1.710511e+00
bigcom181        0.000000  0.000000e+00
bigcom184        0.000000 -2.699047e+00
bigcom186        0.000000 -4.639138e-01
bigcom187        0.000000 -4.631380e-01
bigcom189        0.000000  0.000000e+00
bigcom194        0.000000 -1.919500e-01
bigcom195        0.000000 -7.357027e-01
bigcom196        0.000000 -1.215824e+00
bigcom204        0.000000  0.000000e+00
bigcom205        0.000000 -8.608105e-01
bigcom212        0.000000 -2.378561e+00
bigcom214        0.000000 -1.432135e+00
bigcom222        0.000000 -1.023302e+00
bigcom223        0.000000 -6.463320e-02
bigcom226        0.000000 -4.622669e-01
bigcom227        0.000000  0.000000e+00
bigcom229        0.000000  0.000000e+00
bigcom233        0.000000  0.000000e+00
bigcom236        0.000000  0.000000e+00
bigcom237        0.000000 -2.095185e+00
bigcom246        0.000000  0.000000e+00
bigcom248        0.000000  0.000000e+00
bigcom249        0.000000 -1.638525e+00
bigcom250        0.000000 -1.290743e+00
bigcom254        0.000000  0.000000e+00
bigcom266        0.000000 -3.204607e+00
bigcom269        0.000000  0.000000e+00
bigcom272        0.000000  0.000000e+00
bigcom274        0.000000  4.334882e+00
bigcom281        0.000000 -1.643515e+00
bigcom291        0.000000 -3.085598e-01
bigcom292        0.000000 -2.551299e+00
bigcom295        0.000000 -7.712704e-01
bigcom299        0.000000 -9.748988e-01
bigcom301        0.000000 -1.160874e+00
bigcom306        0.000000  0.000000e+00
bigcom309        0.000000 -4.031137e+00
bigcom314        0.000000 -1.058224e+00
bigcom321        0.000000 -3.486757e-02
bigcom341        0.000000 -5.202697e+00
bigcom350        0.000000 -1.818821e+00
bigcom353        0.000000 -2.565063e+00
bigcom359        0.000000 -1.141747e+00
bigcom363        0.000000 -6.486125e-02
bigcom365        0.000000 -1.843430e+00
bigcom385        0.000000 -5.671965e-01
bigcom386        0.000000  0.000000e+00
bigcom408        0.000000  0.000000e+00
bigcom412        0.000000 -1.194163e+00
bigcom480        0.000000 -1.599159e+00
spin_vertex      0.000000 -1.407187e+00
membership_s1    0.000000  1.162621e-02
membership_s3    0.000000  0.000000e+00
membership_s4    0.000000 -6.329346e-01
membership_s5    0.000000  1.153054e+00
membership_s6    0.000000 -1.863949e+00
membership_s7    0.000000  1.244870e+00
membership_s8    0.000000 -8.467302e-01
membership_s9    0.000000 -4.570845e+00
membership_s11   0.000000 -1.375696e+00
membership_s12   0.000000 -5.307781e-01
membership_s14   0.000000 -2.359127e+00
membership_s15   0.000000 -2.579127e+00
membership_s16   0.000000 -1.043942e+01
membership_s17   0.000000 -2.955645e+00
membership_s18   0.000000 -9.649163e-01
membership_s20   0.000000 -1.710361e+00
membership_s21   0.000000 -1.125873e+00
membership_s22   0.000000 -2.591426e-01
membership_s24   0.000000 -1.309526e+00
membership_s25   0.000000 -2.114512e+00
membership_s26   0.000000  0.000000e+00
membership_s27   0.000000  1.832678e+00
membership_s28   0.000000  0.000000e+00
membership_s30   0.000000  2.523475e-01
membership_s31   0.000000 -1.553483e+00
membership_s32   0.000000 -5.195826e-01
membership_s33   0.000000 -4.021347e-01
membership_s36   0.000000  7.441073e-01
membership_s37   0.000000 -7.705615e-01
V1               0.000000 -3.174156e+00
V2               0.000000 -4.511185e+00
pdi              0.000000  4.731970e+03
adhesion         0.000000 -6.226432e-04
cohesion         0.000000  8.339520e-05
inner            0.000000 -1.308235e-04
outer            0.000000  2.088029e-03
ioratio          0.000000 -2.952055e-01
comsize          0.000000  2.772530e-03
[1] "Dataset: med_TnotC Model GBM, run: 3 of 10 2015-06-18 12:03:00"
Iter   TrainDeviance   ValidDeviance   StepSize   Improve
     1        0.0479            -nan     0.0100    0.0004
     2        0.0455            -nan     0.0100   -0.0001
     3        0.0434            -nan     0.0100   -0.0001
     4        0.0424            -nan     0.0100   -0.0001
     5        0.0409            -nan     0.0100   -0.0000
     6        0.0398            -nan     0.0100   -0.0000
     7        0.0385            -nan     0.0100    0.0002
     8        0.0376            -nan     0.0100   -0.0000
     9        0.0368            -nan     0.0100   -0.0000
    10        0.0363            -nan     0.0100   -0.0000
    20        0.0306            -nan     0.0100   -0.0000
    40        0.0238            -nan     0.0100   -0.0000
    60        0.0199            -nan     0.0100   -0.0000
    80        0.0175            -nan     0.0100   -0.0000
   100        0.0156            -nan     0.0100   -0.0000
   106        0.0151            -nan     0.0100   -0.0000

[1] "GBM variable coefficients"
                            var      rel.inf
comsize                 comsize 5.446904e+00
bet                         bet 5.441620e+00
spin_vertex         spin_vertex 4.194361e+00
ratio5                   ratio5 3.991610e+00
walktrap_vertex walktrap_vertex 3.772279e+00
V2                           V2 3.746535e+00
orbit39                 orbit39 2.889472e+00
adhesion               adhesion 2.872299e+00
orbit18                 orbit18 2.840465e+00
trans                     trans 2.332951e+00
inner                     inner 2.214871e+00
cohesion               cohesion 1.972491e+00
ioratio                 ioratio 1.822158e+00
orbit56                 orbit56 1.747295e+00
orbit45                 orbit45 1.734533e+00
orbit49                 orbit49 1.711801e+00
outer                     outer 1.708819e+00
orbit55                 orbit55 1.610138e+00
graph20                 graph20 1.515883e+00
orbit28                 orbit28 1.484498e+00
pagerank               pagerank 1.405543e+00
graph4                   graph4 1.287236e+00
ratio2                   ratio2 1.284118e+00
orbit62                 orbit62 1.201165e+00
orbit26                 orbit26 1.171644e+00
graph6                   graph6 1.122214e+00
orbit25                 orbit25 1.078731e+00
constraint           constraint 1.041576e+00
V1                           V1 1.040752e+00
membership_s27   membership_s27 1.024895e+00
orbit32                 orbit32 9.737006e-01
orbit27                 orbit27 9.669957e-01
graph18                 graph18 9.307738e-01
membership_s7     membership_s7 9.022672e-01
graph15                 graph15 8.955466e-01
graph2                   graph2 8.902682e-01
graph25                 graph25 8.853036e-01
bigcom127             bigcom127 8.779090e-01
graph11                 graph11 8.004017e-01
graph16                 graph16 7.782482e-01
graph26                 graph26 7.739841e-01
orbit46                 orbit46 7.624935e-01
graph23                 graph23 7.526842e-01
bigcom274             bigcom274 7.435625e-01
graph10                 graph10 7.325518e-01
orbit57                 orbit57 7.104560e-01
orbit47                 orbit47 6.910786e-01
graph22                 graph22 6.666964e-01
orbit38                 orbit38 6.521343e-01
graph17                 graph17 6.503845e-01
orbit13                 orbit13 5.891364e-01
ratio6                   ratio6 5.714853e-01
orbit10                 orbit10 5.405409e-01
graph8                   graph8 5.157776e-01
ratio1                   ratio1 5.149986e-01
orbit9                   orbit9 4.907327e-01
bigcom3                 bigcom3 4.608038e-01
orbit52                 orbit52 4.538269e-01
orbit11                 orbit11 4.525749e-01
orbit23                 orbit23 4.481913e-01
knn                         knn 4.172400e-01
orbit31                 orbit31 4.129319e-01
third                     third 3.967348e-01
bigcom22               bigcom22 3.918721e-01
graph7                   graph7 3.915457e-01
orbit2                   orbit2 3.584150e-01
orbit71                 orbit71 3.561139e-01
orbit41                 orbit41 3.444185e-01
graph28                 graph28 3.374305e-01
orbit42                 orbit42 3.313787e-01
graph0                   graph0 3.211034e-01
membership_s32   membership_s32 3.209822e-01
upto_sixth           upto_sixth 3.140701e-01
orbit7                   orbit7 3.129557e-01
orbit36                 orbit36 3.067793e-01
orbit44                 orbit44 3.013357e-01
orbit50                 orbit50 2.976163e-01
bigcom28               bigcom28 2.960584e-01
orbit12                 orbit12 2.913682e-01
graph21                 graph21 2.851217e-01
graph1                   graph1 2.825742e-01
orbit35                 orbit35 2.706790e-01
orbit51                 orbit51 2.661126e-01
orbit21                 orbit21 2.623552e-01
orbit54                 orbit54 2.557413e-01
graph24                 graph24 2.528470e-01
orbit53                 orbit53 2.350575e-01
orbit37                 orbit37 2.282755e-01
bigcom40               bigcom40 2.250272e-01
orbit67                 orbit67 2.211505e-01
orbit1                   orbit1 2.182869e-01
orbit33                 orbit33 1.975479e-01
orbit61                 orbit61 1.923263e-01
graph5                   graph5 1.731178e-01
orbit65                 orbit65 1.705590e-01
orbit20                 orbit20 1.697306e-01
graph3                   graph3 1.566355e-01
orbit63                 orbit63 1.477609e-01
orbit48                 orbit48 1.454471e-01
orbit30                 orbit30 1.253875e-01
fourth                   fourth 1.221261e-01
graph9                   graph9 1.205098e-01
graph27                 graph27 9.111394e-02
graph14                 graph14 9.111086e-02
orbit40                 orbit40 8.853314e-02
sixth                     sixth 8.242901e-02
orbit29                 orbit29 7.805155e-02
upto_fourth         upto_fourth 6.944402e-02
orbit43                 orbit43 6.778518e-02
coreness               coreness 6.463124e-02
orbit16                 orbit16 6.306199e-02
orbit24                 orbit24 5.999629e-02
graph29                 graph29 4.964310e-02
orbit59                 orbit59 4.712323e-02
bigcom4                 bigcom4 4.241493e-02
upto_fifth           upto_fifth 3.890628e-02
orbit17                 orbit17 3.780300e-02
membership_s30   membership_s30 1.468397e-02
evcent                   evcent 2.987304e-03
orbit5                   orbit5 4.302134e-04
graph19                 graph19 4.210524e-04
orbit60                 orbit60 2.564632e-04
orbit15                 orbit15 3.976599e-05
hubscore               hubscore 3.969897e-05
graph12                 graph12 0.000000e+00
graph13                 graph13 0.000000e+00
orbit0                   orbit0 0.000000e+00
orbit3                   orbit3 0.000000e+00
orbit4                   orbit4 0.000000e+00
orbit6                   orbit6 0.000000e+00
orbit8                   orbit8 0.000000e+00
orbit14                 orbit14 0.000000e+00
orbit19                 orbit19 0.000000e+00
orbit22                 orbit22 0.000000e+00
orbit34                 orbit34 0.000000e+00
orbit58                 orbit58 0.000000e+00
orbit64                 orbit64 0.000000e+00
orbit66                 orbit66 0.000000e+00
orbit68                 orbit68 0.000000e+00
orbit69                 orbit69 0.000000e+00
orbit70                 orbit70 0.000000e+00
orbit72                 orbit72 0.000000e+00
AP                           AP 0.000000e+00
ecc                         ecc 0.000000e+00
eccrad                   eccrad 0.000000e+00
close                     close 0.000000e+00
first                     first 0.000000e+00
upto_second         upto_second 0.000000e+00
upto_third           upto_third 0.000000e+00
second                   second 0.000000e+00
fifth                     fifth 0.000000e+00
ratio3                   ratio3 0.000000e+00
ratio4                   ratio4 0.000000e+00
selfinter             selfinter 0.000000e+00
bigcom1                 bigcom1 0.000000e+00
bigcom2                 bigcom2 0.000000e+00
bigcom6                 bigcom6 0.000000e+00
bigcom8                 bigcom8 0.000000e+00
bigcom9                 bigcom9 0.000000e+00
bigcom11               bigcom11 0.000000e+00
bigcom13               bigcom13 0.000000e+00
bigcom15               bigcom15 0.000000e+00
bigcom16               bigcom16 0.000000e+00
bigcom21               bigcom21 0.000000e+00
bigcom24               bigcom24 0.000000e+00
bigcom26               bigcom26 0.000000e+00
bigcom30               bigcom30 0.000000e+00
bigcom31               bigcom31 0.000000e+00
bigcom32               bigcom32 0.000000e+00
bigcom33               bigcom33 0.000000e+00
bigcom34               bigcom34 0.000000e+00
bigcom36               bigcom36 0.000000e+00
bigcom37               bigcom37 0.000000e+00
bigcom38               bigcom38 0.000000e+00
bigcom39               bigcom39 0.000000e+00
bigcom43               bigcom43 0.000000e+00
bigcom44               bigcom44 0.000000e+00
bigcom46               bigcom46 0.000000e+00
bigcom47               bigcom47 0.000000e+00
bigcom49               bigcom49 0.000000e+00
bigcom50               bigcom50 0.000000e+00
bigcom51               bigcom51 0.000000e+00
bigcom52               bigcom52 0.000000e+00
bigcom54               bigcom54 0.000000e+00
bigcom56               bigcom56 0.000000e+00
bigcom62               bigcom62 0.000000e+00
bigcom66               bigcom66 0.000000e+00
bigcom68               bigcom68 0.000000e+00
bigcom69               bigcom69 0.000000e+00
bigcom71               bigcom71 0.000000e+00
bigcom72               bigcom72 0.000000e+00
bigcom73               bigcom73 0.000000e+00
bigcom74               bigcom74 0.000000e+00
bigcom75               bigcom75 0.000000e+00
bigcom76               bigcom76 0.000000e+00
bigcom77               bigcom77 0.000000e+00
bigcom79               bigcom79 0.000000e+00
bigcom80               bigcom80 0.000000e+00
bigcom82               bigcom82 0.000000e+00
bigcom83               bigcom83 0.000000e+00
bigcom84               bigcom84 0.000000e+00
bigcom85               bigcom85 0.000000e+00
bigcom87               bigcom87 0.000000e+00
bigcom89               bigcom89 0.000000e+00
bigcom91               bigcom91 0.000000e+00
bigcom92               bigcom92 0.000000e+00
bigcom93               bigcom93 0.000000e+00
bigcom96               bigcom96 0.000000e+00
bigcom97               bigcom97 0.000000e+00
bigcom98               bigcom98 0.000000e+00
bigcom99               bigcom99 0.000000e+00
bigcom101             bigcom101 0.000000e+00
bigcom104             bigcom104 0.000000e+00
bigcom106             bigcom106 0.000000e+00
bigcom109             bigcom109 0.000000e+00
bigcom113             bigcom113 0.000000e+00
bigcom116             bigcom116 0.000000e+00
bigcom120             bigcom120 0.000000e+00
bigcom123             bigcom123 0.000000e+00
bigcom126             bigcom126 0.000000e+00
bigcom137             bigcom137 0.000000e+00
bigcom139             bigcom139 0.000000e+00
bigcom140             bigcom140 0.000000e+00
bigcom143             bigcom143 0.000000e+00
bigcom145             bigcom145 0.000000e+00
bigcom146             bigcom146 0.000000e+00
bigcom147             bigcom147 0.000000e+00
bigcom149             bigcom149 0.000000e+00
bigcom153             bigcom153 0.000000e+00
bigcom154             bigcom154 0.000000e+00
bigcom156             bigcom156 0.000000e+00
bigcom157             bigcom157 0.000000e+00
bigcom158             bigcom158 0.000000e+00
bigcom160             bigcom160 0.000000e+00
bigcom161             bigcom161 0.000000e+00
bigcom162             bigcom162 0.000000e+00
bigcom164             bigcom164 0.000000e+00
bigcom166             bigcom166 0.000000e+00
bigcom167             bigcom167 0.000000e+00
bigcom171             bigcom171 0.000000e+00
bigcom173             bigcom173 0.000000e+00
bigcom175             bigcom175 0.000000e+00
bigcom176             bigcom176 0.000000e+00
bigcom177             bigcom177 0.000000e+00
bigcom178             bigcom178 0.000000e+00
bigcom180             bigcom180 0.000000e+00
bigcom181             bigcom181 0.000000e+00
bigcom184             bigcom184 0.000000e+00
bigcom186             bigcom186 0.000000e+00
bigcom187             bigcom187 0.000000e+00
bigcom189             bigcom189 0.000000e+00
bigcom194             bigcom194 0.000000e+00
bigcom195             bigcom195 0.000000e+00
bigcom196             bigcom196 0.000000e+00
bigcom204             bigcom204 0.000000e+00
bigcom205             bigcom205 0.000000e+00
bigcom212             bigcom212 0.000000e+00
bigcom214             bigcom214 0.000000e+00
bigcom222             bigcom222 0.000000e+00
bigcom223             bigcom223 0.000000e+00
bigcom226             bigcom226 0.000000e+00
bigcom227             bigcom227 0.000000e+00
bigcom229             bigcom229 0.000000e+00
bigcom233             bigcom233 0.000000e+00
bigcom236             bigcom236 0.000000e+00
bigcom237             bigcom237 0.000000e+00
bigcom246             bigcom246 0.000000e+00
bigcom248             bigcom248 0.000000e+00
bigcom249             bigcom249 0.000000e+00
bigcom250             bigcom250 0.000000e+00
bigcom254             bigcom254 0.000000e+00
bigcom266             bigcom266 0.000000e+00
bigcom269             bigcom269 0.000000e+00
bigcom272             bigcom272 0.000000e+00
bigcom281             bigcom281 0.000000e+00
bigcom291             bigcom291 0.000000e+00
bigcom292             bigcom292 0.000000e+00
bigcom295             bigcom295 0.000000e+00
bigcom299             bigcom299 0.000000e+00
bigcom301             bigcom301 0.000000e+00
bigcom306             bigcom306 0.000000e+00
bigcom309             bigcom309 0.000000e+00
bigcom314             bigcom314 0.000000e+00
bigcom321             bigcom321 0.000000e+00
bigcom341             bigcom341 0.000000e+00
bigcom350             bigcom350 0.000000e+00
bigcom353             bigcom353 0.000000e+00
bigcom359             bigcom359 0.000000e+00
bigcom363             bigcom363 0.000000e+00
bigcom365             bigcom365 0.000000e+00
bigcom385             bigcom385 0.000000e+00
bigcom386             bigcom386 0.000000e+00
bigcom408             bigcom408 0.000000e+00
bigcom412             bigcom412 0.000000e+00
bigcom480             bigcom480 0.000000e+00
membership_s1     membership_s1 0.000000e+00
membership_s3     membership_s3 0.000000e+00
membership_s4     membership_s4 0.000000e+00
membership_s5     membership_s5 0.000000e+00
membership_s6     membership_s6 0.000000e+00
membership_s8     membership_s8 0.000000e+00
membership_s9     membership_s9 0.000000e+00
membership_s11   membership_s11 0.000000e+00
membership_s12   membership_s12 0.000000e+00
membership_s14   membership_s14 0.000000e+00
membership_s15   membership_s15 0.000000e+00
membership_s16   membership_s16 0.000000e+00
membership_s17   membership_s17 0.000000e+00
membership_s18   membership_s18 0.000000e+00
membership_s20   membership_s20 0.000000e+00
membership_s21   membership_s21 0.000000e+00
membership_s22   membership_s22 0.000000e+00
membership_s24   membership_s24 0.000000e+00
membership_s25   membership_s25 0.000000e+00
membership_s26   membership_s26 0.000000e+00
membership_s28   membership_s28 0.000000e+00
membership_s31   membership_s31 0.000000e+00
membership_s33   membership_s33 0.000000e+00
membership_s36   membership_s36 0.000000e+00
membership_s37   membership_s37 0.000000e+00
pdi                         pdi 0.000000e+00
[1] "Dataset: med_TnotC Model RF, run: 3 of 10 2015-06-18 12:03:40"
     |      Out-of-bag   |
Tree |      MSE  %Var(y) |
   1 | 0.008566   221.62 |
   2 | 0.008057   208.46 |
   3 | 0.006543   169.28 |
   4 | 0.007131   184.50 |
   5 | 0.006792   175.73 |
   6 | 0.006372   164.86 |
   7 | 0.006002   155.28 |
   8 | 0.005818   150.53 |
   9 | 0.005482   141.84 |
  10 | 0.005351   138.46 |
  11 | 0.005263   136.16 |
  12 | 0.005146   133.14 |
  13 | 0.005186   134.17 |
  14 |  0.00504   130.40 |
  15 | 0.004943   127.88 |
  16 | 0.004815   124.58 |
  17 | 0.004768   123.37 |
  18 | 0.004731   122.40 |
  19 | 0.004741   122.66 |
  20 | 0.004741   122.66 |
  21 | 0.004738   122.57 |
  22 | 0.004756   123.05 |
  23 | 0.004737   122.57 |
  24 | 0.004685   121.22 |
  25 | 0.004626   119.68 |
  26 | 0.004587   118.68 |
  27 | 0.004567   118.16 |
  28 | 0.004551   117.74 |
  29 | 0.004526   117.10 |
  30 | 0.004511   116.70 |
  31 | 0.004538   117.42 |
  32 |  0.00452   116.95 |
  33 | 0.004507   116.62 |
  34 | 0.004487   116.08 |
  35 | 0.004461   115.43 |
  36 | 0.004453   115.20 |
  37 | 0.004448   115.09 |
  38 | 0.004435   114.74 |
  39 | 0.004412   114.14 |
  40 | 0.004395   113.71 |
  41 | 0.004384   113.43 |
  42 | 0.004367   112.97 |
  43 | 0.004361   112.83 |
  44 | 0.004341   112.31 |
  45 | 0.004333   112.10 |
  46 | 0.004331   112.05 |
  47 | 0.004322   111.81 |
  48 | 0.004326   111.92 |
  49 |  0.00432   111.78 |
  50 | 0.004311   111.53 |
  51 | 0.004302   111.31 |
  52 | 0.004295   111.13 |
  53 | 0.004291   111.01 |
  54 | 0.004282   110.79 |
  55 | 0.004287   110.91 |
  56 | 0.004288   110.94 |
  57 | 0.004278   110.69 |
  58 | 0.004281   110.76 |
  59 | 0.004278   110.70 |
  60 | 0.004284   110.83 |
  61 | 0.004268   110.43 |
  62 | 0.004268   110.42 |
  63 | 0.004263   110.29 |
  64 | 0.004267   110.41 |
  65 | 0.004276   110.62 |
  66 | 0.004273   110.57 |
  67 | 0.004272   110.54 |
  68 | 0.004277   110.67 |
  69 | 0.004287   110.91 |
  70 | 0.004283   110.81 |
  71 | 0.004288   110.94 |
  72 | 0.004284   110.84 |
  73 |  0.00428   110.74 |
  74 | 0.004285   110.86 |
  75 | 0.004281   110.75 |
  76 | 0.004282   110.79 |
  77 | 0.004278   110.69 |
  78 | 0.004282   110.79 |
  79 | 0.004285   110.85 |
  80 |  0.00428   110.74 |
  81 | 0.004275   110.61 |
  82 | 0.004279   110.70 |
  83 | 0.004275   110.62 |
  84 | 0.004279   110.71 |
  85 | 0.004275   110.61 |
  86 | 0.004272   110.52 |
  87 | 0.004266   110.38 |
  88 | 0.004266   110.39 |
  89 | 0.004269   110.46 |
  90 | 0.004273   110.56 |
  91 |  0.00427   110.47 |
  92 | 0.004273   110.56 |
  93 | 0.004273   110.55 |
  94 | 0.004284   110.84 |
  95 | 0.004276   110.64 |
  96 | 0.004279   110.70 |
  97 | 0.004271   110.51 |
  98 | 0.004269   110.46 |
  99 | 0.004268   110.42 |
 100 | 0.004265   110.34 |
[1] "Random Forest variable coefficients"
                      %IncMSE IncNodePurity
graph5           4.890582e-04  7.762306e-02
graph6           5.380739e-05  2.979091e-02
graph7           8.122003e-04  9.291132e-02
graph8           1.031359e-03  3.948536e-02
graph9           9.850979e-05  1.086122e-01
graph10          7.359550e-04  6.739962e-02
graph11          2.287313e-03  1.377964e-01
graph12          2.328721e-05  4.535050e-02
graph13          1.591043e-04  1.104490e-02
graph14          2.463098e-03  2.095591e-01
graph15          2.754702e-03  8.858747e-02
graph16          1.545981e-03  6.701468e-02
graph17          1.647567e-04  1.195311e-01
graph18          9.323288e-04  8.024291e-02
graph19          8.551027e-04  5.829383e-02
graph20          4.934585e-05  1.106173e-01
graph21          1.392378e-04  6.183351e-02
graph22         -1.310273e-06  2.745098e-03
graph23          2.973480e-04  5.281053e-02
graph24          1.147770e-04  1.247955e-01
graph25          1.015223e-03  2.561679e-01
graph26          1.624182e-04  8.997959e-02
graph27          1.281305e-04  1.082634e-02
graph28          2.955102e-04  2.198416e-02
graph29          0.000000e+00  2.695598e-19
orbit0           4.796839e-04  1.016845e-01
orbit1           2.297611e-04  2.495586e-02
orbit2           1.914949e-03  1.759919e-01
orbit3           1.575339e-03  3.598436e-02
orbit4           7.480185e-04  3.815147e-02
orbit5           2.763870e-04  3.516059e-02
orbit6           1.872289e-03  3.811374e-02
orbit7           1.792418e-03  2.323638e-01
orbit8           3.058586e-05  8.845525e-02
orbit9           1.916036e-04  9.626528e-02
orbit10          2.870834e-04  1.153954e-01
orbit11          3.345211e-04  8.692041e-02
orbit12          1.276124e-03  6.469798e-02
orbit13          7.745436e-04  4.381671e-02
orbit14          5.113399e-04  4.699486e-02
orbit15          4.404962e-04  7.534538e-02
orbit16          9.763426e-05  9.101251e-02
orbit17          6.116832e-04  4.887295e-02
orbit18          1.065921e-03  1.675798e-01
orbit19          1.403561e-04  9.391917e-02
orbit20          9.529865e-04  8.031694e-02
orbit21          2.630345e-04  1.356961e-01
orbit22          3.604880e-03  6.594743e-02
orbit23          1.599426e-03  1.290824e-01
orbit24          1.630773e-04  5.519118e-02
orbit25          2.186254e-03  4.611726e-02
orbit26          3.165209e-04  9.204731e-02
orbit27          4.500013e-04  1.179740e-01
orbit28          4.286586e-04  1.224778e-01
orbit29          4.187587e-04  4.851579e-02
orbit30          7.243255e-04  8.453983e-02
orbit31          1.489548e-04  9.343828e-02
orbit32          3.242029e-04  1.074169e-01
orbit33          7.272739e-05  7.900314e-02
orbit34          2.373188e-03  1.069751e-01
orbit35          5.682193e-04  1.907803e-01
orbit36          6.582685e-04  4.944398e-02
orbit37          1.021239e-04  5.562953e-02
orbit38          4.084925e-04  6.201011e-02
orbit39          9.166087e-04  1.695798e-01
orbit40          1.064289e-03  9.805700e-02
orbit41          2.775959e-04  3.607599e-02
orbit42          4.909364e-04  1.493582e-01
orbit43          7.911913e-04  1.083593e-01
orbit44          1.728676e-04  5.365636e-02
orbit45          1.145475e-03  7.460397e-02
orbit46          1.040808e-04  7.902562e-02
orbit47          1.889285e-03  7.413831e-02
orbit48          3.316300e-04  4.786926e-02
orbit49          6.191705e-05  1.252705e-01
orbit50          1.183381e-04  8.911845e-02
orbit51          2.826212e-04  5.158684e-02
orbit52          1.643514e-03  1.291664e-01
orbit53          1.008485e-03  5.732180e-02
orbit54          1.630403e-04  7.161990e-02
orbit55          4.433847e-04  1.161345e-01
orbit56          5.492896e-04  2.324079e-01
orbit57          8.115790e-04  2.506395e-02
orbit58          4.085372e-05  1.759521e-02
orbit59          1.100991e-04  6.734574e-02
orbit60          3.307479e-04  1.806314e-03
orbit61          8.392327e-04  1.504758e-01
orbit62          5.599497e-04  2.068878e-01
orbit63          9.893108e-04  5.104574e-02
orbit64          2.215127e-04  2.494341e-01
orbit65          1.799279e-04  4.892002e-02
orbit66          2.633502e-04  5.520572e-02
orbit67          2.129161e-04  7.465027e-02
orbit68          2.647336e-04  1.266250e-01
orbit69          2.194375e-05  1.460906e-02
orbit70          1.768868e-05  8.333333e-03
orbit71          2.239928e-03  9.477519e-03
orbit72          0.000000e+00  2.009840e-19
AP               0.000000e+00  9.175061e-20
bet              8.767988e-04  4.676820e-01
ecc              2.970885e-05  4.891644e-05
eccrad           0.000000e+00  9.568084e-20
close            1.809350e-04  3.715073e-02
constraint       1.169923e-03  2.793408e-01
coreness         4.454240e-04  3.499059e-02
knn              1.488066e-03  5.761742e-02
hubscore         6.353118e-05  4.250000e-02
pagerank         7.296101e-04  8.163910e-02
trans            1.573630e-03  1.453776e-01
evcent           3.532270e-04  4.012569e-02
first            5.531809e-04  9.195281e-02
upto_second      3.513643e-04  5.156674e-02
upto_third       5.895798e-05  2.950000e-02
upto_fourth      2.297530e-05  4.834416e-02
upto_fifth       8.121487e-04  6.769850e-02
upto_sixth       2.993321e-04  1.451817e-01
second           1.740085e-04  6.529274e-02
third            4.600345e-05  1.970402e-02
fourth           2.957091e-05  1.763889e-02
fifth            1.748931e-05  5.239819e-02
sixth            1.888384e-04  7.452649e-02
ratio1           8.244600e-04  5.143960e-02
ratio2           2.626106e-03  1.014189e-01
ratio3           1.628009e-04  2.746849e-02
ratio4           9.264989e-05  3.207139e-02
ratio5           6.695345e-04  4.193168e-01
ratio6           4.852460e-04  6.139068e-02
selfinter       -1.166861e-05  9.333333e-03
walktrap_vertex  1.197765e-04  1.137606e-01
bigcom1          0.000000e+00  7.602968e-20
bigcom2          0.000000e+00  1.084202e-21
bigcom3          1.577800e-04  1.209185e-01
bigcom4          5.980861e-06  1.600000e-02
bigcom6          0.000000e+00  5.421011e-22
bigcom8          0.000000e+00  1.336279e-19
bigcom9          0.000000e+00  6.030875e-20
bigcom11         0.000000e+00  1.978669e-20
bigcom13         0.000000e+00  5.773377e-20
bigcom15         0.000000e+00  4.512992e-20
bigcom16         0.000000e+00  1.761829e-21
bigcom21         0.000000e+00  2.927346e-20
bigcom22         1.294847e-04  8.787320e-02
bigcom24         0.000000e+00  5.366801e-20
bigcom26         0.000000e+00  6.464555e-20
bigcom28         2.137259e-04  1.873491e-01
bigcom30         0.000000e+00  3.997996e-20
bigcom31         0.000000e+00  3.577867e-20
bigcom32         0.000000e+00  1.572093e-20
bigcom33         0.000000e+00  3.550762e-20
bigcom34         0.000000e+00  4.336809e-20
bigcom36         0.000000e+00  3.523657e-21
bigcom37         0.000000e+00  8.131516e-22
bigcom38         0.000000e+00  5.421011e-22
bigcom39         0.000000e+00  2.439455e-20
bigcom40         4.193304e-05  6.608344e-03
bigcom43         0.000000e+00  4.743385e-20
bigcom44         0.000000e+00  6.830474e-20
bigcom46         0.000000e+00  5.990217e-20
bigcom47         0.000000e+00  1.043545e-20
bigcom49         0.000000e+00  1.084202e-21
bigcom50         0.000000e+00  0.000000e+00
bigcom51         0.000000e+00  5.421011e-22
bigcom52         0.000000e+00  1.788934e-20
bigcom54         0.000000e+00  0.000000e+00
bigcom56         0.000000e+00  3.008661e-20
bigcom62         0.000000e+00  5.421011e-22
bigcom66         0.000000e+00  0.000000e+00
bigcom68         0.000000e+00  1.734723e-20
bigcom69         0.000000e+00  2.358140e-20
bigcom71         0.000000e+00  8.673617e-21
bigcom72         0.000000e+00  1.734723e-20
bigcom73         0.000000e+00  1.788934e-20
bigcom74         0.000000e+00  2.846031e-20
bigcom75         0.000000e+00  1.111307e-20
bigcom76         0.000000e+00  8.673617e-21
bigcom77         0.000000e+00  5.421011e-22
bigcom79         0.000000e+00  2.547875e-20
bigcom80         0.000000e+00  1.626303e-21
bigcom82         0.000000e+00  8.131516e-22
bigcom83         0.000000e+00  1.355253e-22
bigcom84         0.000000e+00  3.794708e-21
bigcom85         0.000000e+00  1.843144e-20
bigcom87         0.000000e+00  1.355253e-20
bigcom89         0.000000e+00  8.673617e-21
bigcom91         0.000000e+00  2.303930e-20
bigcom92         0.000000e+00  5.421011e-20
bigcom93         0.000000e+00  1.355253e-21
bigcom96         0.000000e+00  5.421011e-22
bigcom97         0.000000e+00  3.632077e-20
bigcom98         0.000000e+00  0.000000e+00
bigcom99         0.000000e+00  0.000000e+00
bigcom101        0.000000e+00  5.773377e-20
bigcom104        0.000000e+00  0.000000e+00
bigcom106        0.000000e+00  1.029992e-20
bigcom109        0.000000e+00  8.944668e-21
bigcom113        0.000000e+00  0.000000e+00
bigcom116        0.000000e+00  4.607859e-20
bigcom120        0.000000e+00  1.355253e-22
bigcom123        0.000000e+00  5.421011e-22
bigcom126        0.000000e+00  5.421011e-22
bigcom127        9.531688e-06  3.753008e-01
bigcom137        0.000000e+00  2.710505e-21
bigcom139        0.000000e+00  1.084202e-21
bigcom140        0.000000e+00  1.301043e-20
bigcom143        0.000000e+00  0.000000e+00
bigcom145        0.000000e+00  1.301043e-20
bigcom146        0.000000e+00  1.897354e-20
bigcom147        0.000000e+00  1.910906e-20
bigcom149        0.000000e+00  1.355253e-21
bigcom153        0.000000e+00  5.963112e-21
bigcom154        0.000000e+00  1.084202e-21
bigcom156        0.000000e+00  4.878910e-21
bigcom157        0.000000e+00  3.794708e-21
bigcom158        0.000000e+00  4.878910e-21
bigcom160        0.000000e+00  1.084202e-21
bigcom161        0.000000e+00  3.089976e-20
bigcom162        0.000000e+00  4.878910e-21
bigcom164        0.000000e+00  8.673617e-21
bigcom166        0.000000e+00  9.757820e-21
bigcom167        0.000000e+00  1.883801e-20
bigcom171        0.000000e+00  5.285486e-20
bigcom173        0.000000e+00  3.523657e-20
bigcom175        0.000000e+00  0.000000e+00
bigcom176        0.000000e+00  0.000000e+00
bigcom177        0.000000e+00  0.000000e+00
bigcom178        0.000000e+00  4.336809e-21
bigcom180        0.000000e+00  8.131516e-22
bigcom181        0.000000e+00  2.303930e-21
bigcom184        0.000000e+00  1.463673e-20
bigcom186        0.000000e+00  2.710505e-22
bigcom187        0.000000e+00  2.981556e-21
bigcom189        0.000000e+00  4.472334e-21
bigcom194        0.000000e+00  2.710505e-22
bigcom195        0.000000e+00  2.710505e-22
bigcom196        0.000000e+00  5.421011e-22
bigcom204        0.000000e+00  0.000000e+00
bigcom205        0.000000e+00  0.000000e+00
bigcom212        0.000000e+00  4.065758e-22
bigcom214        0.000000e+00  0.000000e+00
bigcom222        0.000000e+00  5.285486e-21
bigcom223        0.000000e+00  1.734723e-20
bigcom226        0.000000e+00  2.710505e-22
bigcom227        0.000000e+00  1.029992e-20
bigcom229        0.000000e+00  0.000000e+00
bigcom233        0.000000e+00  1.382358e-20
bigcom236        0.000000e+00  0.000000e+00
bigcom237        0.000000e+00  9.215718e-21
bigcom246        0.000000e+00  2.873136e-20
bigcom248        0.000000e+00  1.734723e-20
bigcom249        0.000000e+00  7.589415e-21
bigcom250        0.000000e+00  3.794708e-21
bigcom254        0.000000e+00  0.000000e+00
bigcom266        0.000000e+00  7.047314e-21
bigcom269        0.000000e+00  0.000000e+00
bigcom272        0.000000e+00  1.734723e-20
bigcom274       -4.070594e-06  6.600927e-02
bigcom281        0.000000e+00  7.318365e-21
bigcom291        0.000000e+00  1.788934e-20
bigcom292        0.000000e+00  0.000000e+00
bigcom295        0.000000e+00  5.746272e-20
bigcom299        0.000000e+00  5.421011e-22
bigcom301        0.000000e+00  1.897354e-21
bigcom306        0.000000e+00  0.000000e+00
bigcom309        0.000000e+00  0.000000e+00
bigcom314        0.000000e+00  5.421011e-22
bigcom321        0.000000e+00  2.168404e-21
bigcom341        0.000000e+00  9.215718e-21
bigcom350        0.000000e+00  0.000000e+00
bigcom353        0.000000e+00  9.215718e-21
bigcom359        0.000000e+00  1.734723e-20
bigcom363        0.000000e+00  4.336809e-21
bigcom365        0.000000e+00  2.981556e-21
bigcom385        0.000000e+00  4.472334e-21
bigcom386        0.000000e+00  7.318365e-21
bigcom408        0.000000e+00  1.355253e-22
bigcom412        0.000000e+00  9.215718e-21
bigcom480        0.000000e+00  0.000000e+00
spin_vertex      7.969698e-04  8.656607e-01
membership_s1   -1.162115e-05  6.417112e-03
membership_s3    0.000000e+00  8.131516e-22
membership_s4    0.000000e+00  5.068645e-20
membership_s5   -3.946742e-05  4.024189e-02
membership_s6    0.000000e+00  5.746272e-20
membership_s7    1.632087e-04  6.976659e-02
membership_s8    0.000000e+00  0.000000e+00
membership_s9    0.000000e+00  1.490778e-21
membership_s11   0.000000e+00  1.301043e-20
membership_s12   0.000000e+00  6.993104e-20
membership_s14   0.000000e+00  2.710505e-22
membership_s15   0.000000e+00  1.032703e-19
membership_s16   0.000000e+00  2.602085e-20
membership_s17   0.000000e+00  1.084202e-21
membership_s18   5.234867e-05  1.414715e-02
membership_s20   0.000000e+00  0.000000e+00
membership_s21   0.000000e+00  2.588533e-20
membership_s22   0.000000e+00  2.561428e-20
membership_s24   0.000000e+00  2.127747e-20
membership_s25   0.000000e+00  1.111307e-20
membership_s26   0.000000e+00  0.000000e+00
membership_s27   4.312644e-04  2.128473e-01
membership_s28   0.000000e+00  3.604972e-20
membership_s30   1.044301e-20  2.192500e-02
membership_s31   0.000000e+00  6.152847e-20
membership_s32   3.484265e-06  2.475235e-02
membership_s33   0.000000e+00  1.084202e-21
membership_s36   5.770340e-06  9.333333e-03
membership_s37   0.000000e+00  1.084202e-20
V1               5.085084e-04  1.648810e-01
V2               1.888740e-03  7.061776e-01
pdi              0.000000e+00  2.390666e-19
adhesion         1.430425e-02  3.749048e-01
cohesion         1.236970e-02  5.906128e-01
inner            1.301215e-03  2.409631e-01
outer            1.610055e-04  1.769862e-01
ioratio          1.127632e-03  4.995845e-01
comsize          2.596652e-03  5.373994e-01
[1] "Dataset: med_TnotC Model GLM, run: 3 of 10 2015-06-18 12:05:02"
[1] "glmnet variable coefficients"
                     [,1]          [,2]
(Intercept)     -5.547995  1.496076e+03
graph0           0.000000 -3.451105e-02
graph1           0.000000  7.445846e-05
graph2           0.000000 -6.855144e-02
graph3           0.000000  3.165020e-06
graph4           0.000000  2.540598e-07
graph5           0.000000 -1.455752e-03
graph6           0.000000  6.568647e-05
graph7           0.000000  0.000000e+00
graph8           0.000000 -2.012621e-02
graph9           0.000000  2.226813e-07
graph10          0.000000 -4.455634e-08
graph11          0.000000 -2.051658e-10
graph12          0.000000 -1.482789e-06
graph13          0.000000  4.476803e-06
graph14          0.000000  2.198180e-07
graph15          0.000000  4.572036e-05
graph16          0.000000 -1.100419e-06
graph17          0.000000  3.608002e-06
graph18          0.000000 -1.983420e-04
graph19          0.000000  0.000000e+00
graph20          0.000000 -1.038097e-05
graph21          0.000000 -4.921136e-05
graph22          0.000000 -1.393912e-04
graph23          0.000000  4.517820e-05
graph24          0.000000  5.227333e-05
graph25          0.000000  1.062813e-04
graph26          0.000000 -1.185637e-04
graph27          0.000000 -5.036071e-03
graph28          0.000000  2.336561e-03
graph29          0.000000 -7.048667e-02
orbit0           0.000000 -2.467667e-02
orbit1           0.000000  5.814351e-05
orbit2           0.000000  5.964241e-03
orbit3           0.000000 -6.347404e-02
orbit4           0.000000  5.750356e-06
orbit5           0.000000  2.810758e-06
orbit6           0.000000  2.236017e-07
orbit7           0.000000  6.104200e-04
orbit8           0.000000 -1.352808e-03
orbit9           0.000000  4.079027e-04
orbit10          0.000000  2.861438e-05
orbit11          0.000000  4.818995e-03
orbit12          0.000000 -2.112356e-03
orbit13          0.000000  5.256133e-02
orbit14          0.000000 -1.983162e-02
orbit15          0.000000  1.253613e-06
orbit16          0.000000 -4.140261e-06
orbit17          0.000000  1.513236e-06
orbit18          0.000000  7.261535e-08
orbit19          0.000000 -5.886685e-08
orbit20          0.000000 -1.593717e-07
orbit21          0.000000  4.876150e-06
orbit22          0.000000 -1.604410e-10
orbit23          0.000000 -6.387790e-05
orbit24          0.000000 -3.290971e-06
orbit25          0.000000 -1.802031e-06
orbit26          0.000000  1.271134e-05
orbit27          0.000000 -7.551683e-06
orbit28          0.000000 -3.344648e-07
orbit29          0.000000  2.129278e-05
orbit30          0.000000 -9.529891e-05
orbit31          0.000000  4.370835e-07
orbit32          0.000000  3.500987e-07
orbit33          0.000000 -1.197309e-03
orbit34          0.000000  5.125530e-05
orbit35          0.000000 -2.671848e-06
orbit36          0.000000 -1.210314e-05
orbit37          0.000000 -1.422587e-06
orbit38          0.000000  1.080064e-04
orbit39          0.000000  6.221401e-06
orbit40          0.000000  7.998036e-06
orbit41          0.000000 -8.290267e-05
orbit42          0.000000  5.657551e-03
orbit43          0.000000 -2.003679e-04
orbit44          0.000000 -3.784289e-03
orbit45          0.000000  8.126807e-05
orbit46          0.000000 -2.478797e-05
orbit47          0.000000  3.029606e-05
orbit48          0.000000 -3.932651e-06
orbit49          0.000000 -2.001875e-05
orbit50          0.000000  4.800724e-04
orbit51          0.000000 -2.178145e-04
orbit52          0.000000 -1.164107e-04
orbit53          0.000000  2.705462e-04
orbit54          0.000000 -1.304611e-04
orbit55          0.000000 -1.962075e-02
orbit56          0.000000  2.439963e-04
orbit57          0.000000  3.341499e-05
orbit58          0.000000  1.294075e-03
orbit59          0.000000  1.136546e-05
orbit60          0.000000  1.422927e-03
orbit61          0.000000 -2.228298e-02
orbit62          0.000000  1.734874e-03
orbit63          0.000000 -2.083462e-03
orbit64          0.000000  7.515761e-04
orbit65          0.000000  9.700488e-05
orbit66          0.000000 -8.417642e-04
orbit67          0.000000 -5.705008e-03
orbit68          0.000000 -4.750816e-03
orbit69          0.000000 -8.601407e-02
orbit70          0.000000  6.355613e-03
orbit71          0.000000  0.000000e+00
orbit72          0.000000 -7.029365e-02
AP               0.000000 -2.156863e+00
bet              0.000000  2.530770e-05
ecc              0.000000  7.263438e-03
eccrad           0.000000  3.052755e-02
close            0.000000 -5.613210e+01
constraint       0.000000 -1.643954e+01
coreness         0.000000 -4.769069e-02
knn              0.000000 -3.183536e-03
hubscore         0.000000  1.570323e+01
pagerank         0.000000 -1.299001e+02
trans            0.000000  6.793665e+00
evcent           0.000000 -4.399992e+00
first            0.000000 -2.760411e-02
upto_second      0.000000  2.556272e-04
upto_third       0.000000 -6.502769e-05
upto_fourth      0.000000 -1.571227e-03
upto_fifth       0.000000  0.000000e+00
upto_sixth       0.000000 -1.164430e-01
second           0.000000  2.702716e-04
third            0.000000 -4.676882e-04
fourth           0.000000 -3.578762e-07
fifth            0.000000  1.963673e-03
sixth            0.000000  0.000000e+00
ratio1           0.000000 -4.412395e-03
ratio2           0.000000  2.684204e-02
ratio3           0.000000 -4.032134e+00
ratio4           0.000000 -9.753037e+00
ratio5           0.000000 -3.416265e+00
ratio6           0.000000  1.599053e-02
selfinter        0.000000  3.748344e-01
walktrap_vertex  0.000000 -3.375826e-01
bigcom1          0.000000 -1.120316e+00
bigcom2          0.000000  0.000000e+00
bigcom3          0.000000  1.452613e+00
bigcom4          0.000000 -2.687715e-01
bigcom6          0.000000 -7.700583e-01
bigcom8          0.000000  4.687627e-01
bigcom9          0.000000 -4.230172e-02
bigcom11         0.000000 -1.823300e+00
bigcom13         0.000000 -5.874924e-02
bigcom15         0.000000 -1.144794e+00
bigcom16         0.000000 -2.956528e+00
bigcom21         0.000000 -1.923909e+00
bigcom22         0.000000  1.024930e+00
bigcom24         0.000000 -1.823021e+00
bigcom26         0.000000 -1.387179e+00
bigcom28         0.000000  5.825098e-01
bigcom30         0.000000 -3.690389e+00
bigcom31         0.000000  0.000000e+00
bigcom32         0.000000 -1.238707e-01
bigcom33         0.000000 -1.475254e+00
bigcom34         0.000000 -1.429214e-01
bigcom36         0.000000 -9.503025e-01
bigcom37         0.000000 -2.359741e-01
bigcom38         0.000000  0.000000e+00
bigcom39         0.000000 -7.939762e-01
bigcom40         0.000000  1.280670e-01
bigcom43         0.000000 -2.476880e+00
bigcom44         0.000000 -5.135477e-01
bigcom46         0.000000 -4.903193e-01
bigcom47         0.000000 -3.536247e-01
bigcom49         0.000000 -1.198729e+00
bigcom50         0.000000  0.000000e+00
bigcom51         0.000000 -3.242983e-01
bigcom52         0.000000 -2.258647e-01
bigcom54         0.000000  0.000000e+00
bigcom56         0.000000 -2.217344e+00
bigcom62         0.000000  0.000000e+00
bigcom66         0.000000 -1.081764e+00
bigcom68         0.000000 -1.558606e+00
bigcom69         0.000000 -1.914571e-01
bigcom71         0.000000 -1.222793e-01
bigcom72         0.000000  0.000000e+00
bigcom73         0.000000 -5.988615e-01
bigcom74         0.000000 -1.158255e+00
bigcom75         0.000000  0.000000e+00
bigcom76         0.000000 -1.953871e+00
bigcom77         0.000000 -6.494414e-01
bigcom79         0.000000 -5.266652e-01
bigcom80         0.000000  0.000000e+00
bigcom82         0.000000 -1.474426e+00
bigcom83         0.000000  0.000000e+00
bigcom84         0.000000 -1.640786e+00
bigcom85         0.000000 -1.686744e+00
bigcom87         0.000000 -2.505486e-01
bigcom89         0.000000  0.000000e+00
bigcom91         0.000000 -1.465692e+00
bigcom92         0.000000  0.000000e+00
bigcom93         0.000000  0.000000e+00
bigcom96         0.000000 -1.298914e+00
bigcom97         0.000000 -1.396982e+00
bigcom98         0.000000  0.000000e+00
bigcom99         0.000000  0.000000e+00
bigcom101        0.000000 -9.874239e-02
bigcom104        0.000000 -3.234336e-01
bigcom106        0.000000  0.000000e+00
bigcom109        0.000000 -1.265400e+00
bigcom113        0.000000  0.000000e+00
bigcom116        0.000000 -6.023603e-01
bigcom120        0.000000  0.000000e+00
bigcom123        0.000000  0.000000e+00
bigcom126        0.000000  0.000000e+00
bigcom127        0.000000  1.020949e+01
bigcom137        0.000000 -8.887679e-01
bigcom139        0.000000  0.000000e+00
bigcom140        0.000000 -2.830052e+00
bigcom143        0.000000  0.000000e+00
bigcom145        0.000000  0.000000e+00
bigcom146        0.000000 -7.429597e-01
bigcom147        0.000000 -2.486484e+00
bigcom149        0.000000 -6.500054e-01
bigcom153        0.000000 -6.134327e-01
bigcom154        0.000000  0.000000e+00
bigcom156        0.000000  0.000000e+00
bigcom157        0.000000 -9.062543e-01
bigcom158        0.000000  0.000000e+00
bigcom160        0.000000 -6.348183e-03
bigcom161        0.000000 -1.815194e+00
bigcom162        0.000000 -1.948325e+00
bigcom164        0.000000 -1.248367e+00
bigcom166        0.000000 -1.693195e+00
bigcom167        0.000000 -3.625289e-01
bigcom171        0.000000 -9.512255e-01
bigcom173        0.000000 -4.064937e-02
bigcom175        0.000000  0.000000e+00
bigcom176        0.000000 -4.489472e-03
bigcom177        0.000000 -1.139488e+00
bigcom178        0.000000 -5.637906e-01
bigcom180        0.000000 -9.841098e-01
bigcom181        0.000000  0.000000e+00
bigcom184        0.000000 -2.923899e+00
bigcom186        0.000000 -1.407799e+00
bigcom187        0.000000 -1.410786e+00
bigcom189        0.000000  0.000000e+00
bigcom194        0.000000 -1.506559e+00
bigcom195        0.000000 -4.147792e-01
bigcom196        0.000000 -1.980157e+00
bigcom204        0.000000  0.000000e+00
bigcom205        0.000000  0.000000e+00
bigcom212        0.000000 -2.582934e+00
bigcom214        0.000000 -2.484224e+00
bigcom222        0.000000 -1.765619e+00
bigcom223        0.000000  0.000000e+00
bigcom226        0.000000 -4.913743e-01
bigcom227        0.000000 -8.697034e-03
bigcom229        0.000000  0.000000e+00
bigcom233        0.000000  0.000000e+00
bigcom236        0.000000  0.000000e+00
bigcom237        0.000000 -1.496375e+00
bigcom246        0.000000  0.000000e+00
bigcom248        0.000000  0.000000e+00
bigcom249        0.000000 -1.250168e+00
bigcom250        0.000000 -9.921181e-01
bigcom254        0.000000 -9.918419e-01
bigcom266        0.000000 -2.083169e+00
bigcom269        0.000000  0.000000e+00
bigcom272        0.000000  0.000000e+00
bigcom274        0.000000  4.348913e+00
bigcom281        0.000000 -1.087364e+00
bigcom291        0.000000 -4.858902e-01
bigcom292        0.000000  0.000000e+00
bigcom295        0.000000 -5.907645e-01
bigcom299        0.000000 -6.632874e-01
bigcom301        0.000000 -1.625273e+00
bigcom306        0.000000  0.000000e+00
bigcom309        0.000000  0.000000e+00
bigcom314        0.000000  0.000000e+00
bigcom321        0.000000 -1.552280e+00
bigcom341        0.000000 -3.900081e+00
bigcom350        0.000000 -3.312082e-01
bigcom353        0.000000 -1.474363e+00
bigcom359        0.000000 -1.399860e-01
bigcom363        0.000000 -3.707689e-02
bigcom365        0.000000 -9.750962e-01
bigcom385        0.000000 -7.493139e-01
bigcom386        0.000000  0.000000e+00
bigcom408        0.000000  0.000000e+00
bigcom412        0.000000 -1.513045e+00
bigcom480        0.000000 -1.935179e+00
spin_vertex      0.000000 -1.576054e+00
membership_s1    0.000000 -6.415208e-01
membership_s3    0.000000  0.000000e+00
membership_s4    0.000000  0.000000e+00
membership_s5    0.000000  1.199493e+00
membership_s6    0.000000 -1.135665e+00
membership_s7    0.000000  1.678712e+00
membership_s8    0.000000 -2.523862e-01
membership_s9    0.000000 -1.026120e+00
membership_s11   0.000000  0.000000e+00
membership_s12   0.000000 -2.468552e-01
membership_s14   0.000000 -1.073614e+00
membership_s15   0.000000 -3.006417e+00
membership_s16   0.000000 -9.375801e+00
membership_s17   0.000000 -2.467904e+00
membership_s18   0.000000 -8.489152e-01
membership_s20   0.000000 -1.749474e+00
membership_s21   0.000000 -1.059496e+00
membership_s22   0.000000 -6.612778e-01
membership_s24   0.000000 -1.233505e+00
membership_s25   0.000000 -1.216005e+00
membership_s26   0.000000  0.000000e+00
membership_s27   0.000000  2.322974e+00
membership_s28   0.000000  0.000000e+00
membership_s30   0.000000 -2.068834e-01
membership_s31   0.000000 -1.577895e+00
membership_s32   0.000000  1.274034e+00
membership_s33   0.000000 -6.406011e-01
membership_s36   0.000000  1.016641e+00
membership_s37   0.000000 -4.664028e-01
V1               0.000000 -2.531511e+00
V2               0.000000 -7.317520e+00
pdi              0.000000  3.849846e+03
adhesion         0.000000 -1.167477e-03
cohesion         0.000000  1.487661e-03
inner            0.000000 -1.462584e-04
outer            0.000000  1.787836e-03
ioratio          0.000000  1.309059e+01
comsize          0.000000  2.278043e-03
[1] "Dataset: med_TnotC Model GBM, run: 4 of 10 2015-06-18 12:06:58"
Iter   TrainDeviance   ValidDeviance   StepSize   Improve
     1        0.0489            -nan     0.0100   -0.0000
     2        0.0472            -nan     0.0100   -0.0000
     3        0.0448            -nan     0.0100   -0.0001
     4        0.0433            -nan     0.0100   -0.0000
     5        0.0420            -nan     0.0100   -0.0000
     6        0.0416            -nan     0.0100   -0.0000
     7        0.0403            -nan     0.0100    0.0001
     8        0.0391            -nan     0.0100   -0.0000
     9        0.0380            -nan     0.0100   -0.0000
    10        0.0370            -nan     0.0100   -0.0000
    20        0.0304            -nan     0.0100   -0.0000
    40        0.0242            -nan     0.0100   -0.0000
    60        0.0203            -nan     0.0100   -0.0000
    80        0.0176            -nan     0.0100   -0.0000
   100        0.0157            -nan     0.0100   -0.0000
   106        0.0152            -nan     0.0100   -0.0000

[1] "GBM variable coefficients"
                            var      rel.inf
bet                         bet 6.0527997244
spin_vertex         spin_vertex 6.0302245769
comsize                 comsize 4.2881329873
walktrap_vertex walktrap_vertex 3.8711656126
inner                     inner 3.7774293261
outer                     outer 3.5968069152
orbit18                 orbit18 3.4304798379
orbit56                 orbit56 3.4148633107
trans                     trans 3.3856740113
cohesion               cohesion 2.3878377822
orbit39                 orbit39 2.3742036854
ratio5                   ratio5 2.2679203302
V2                           V2 1.9913241217
graph7                   graph7 1.7928966995
orbit55                 orbit55 1.7242690801
graph18                 graph18 1.6860829158
ioratio                 ioratio 1.6345837831
orbit23                 orbit23 1.6041356095
graph25                 graph25 1.5582483303
orbit57                 orbit57 1.4798192833
adhesion               adhesion 1.4009181540
graph11                 graph11 1.3407695244
graph10                 graph10 1.2713100048
pagerank               pagerank 1.1772891389
orbit54                 orbit54 1.0583800799
graph4                   graph4 1.0437905138
ratio2                   ratio2 1.0189248700
graph15                 graph15 1.0164492292
knn                         knn 0.9683208440
orbit45                 orbit45 0.9571543484
membership_s27   membership_s27 0.9259472895
orbit47                 orbit47 0.9220654842
graph8                   graph8 0.8774421203
graph9                   graph9 0.8282056363
bigcom274             bigcom274 0.8113839681
graph16                 graph16 0.7241495823
orbit33                 orbit33 0.7115879116
membership_s30   membership_s30 0.6851374750
orbit28                 orbit28 0.6753899622
orbit11                 orbit11 0.6677204207
graph21                 graph21 0.6618151218
orbit35                 orbit35 0.6542294916
orbit13                 orbit13 0.6174346609
graph5                   graph5 0.6111568983
V1                           V1 0.5869242029
graph22                 graph22 0.5638298469
orbit5                   orbit5 0.5120765015
orbit52                 orbit52 0.5093714370
orbit51                 orbit51 0.5063484632
orbit62                 orbit62 0.5027792114
orbit29                 orbit29 0.4966581986
bigcom3                 bigcom3 0.4921231041
orbit53                 orbit53 0.4845014393
constraint           constraint 0.4646529413
orbit50                 orbit50 0.4177846975
graph1                   graph1 0.4149033171
graph17                 graph17 0.4134809093
orbit27                 orbit27 0.4125324425
orbit61                 orbit61 0.4105617129
orbit2                   orbit2 0.4067990728
membership_s32   membership_s32 0.3820278615
graph23                 graph23 0.3761469548
third                     third 0.3700940751
bigcom127             bigcom127 0.3670627873
upto_sixth           upto_sixth 0.3641383329
ratio6                   ratio6 0.3559855455
orbit10                 orbit10 0.3557763443
orbit7                   orbit7 0.3539831976
graph2                   graph2 0.3436259034
upto_fifth           upto_fifth 0.3309044023
orbit31                 orbit31 0.3145256537
orbit38                 orbit38 0.3006357757
graph0                   graph0 0.2970534081
orbit41                 orbit41 0.2859565172
graph19                 graph19 0.2823975000
ratio1                   ratio1 0.2767200140
orbit63                 orbit63 0.2739292473
bigcom22               bigcom22 0.2737993942
fourth                   fourth 0.2729760822
orbit48                 orbit48 0.2697959706
orbit44                 orbit44 0.2638943221
orbit46                 orbit46 0.2635810979
orbit60                 orbit60 0.2621240730
orbit20                 orbit20 0.2567014581
orbit16                 orbit16 0.2247029715
orbit9                   orbit9 0.2160553613
orbit36                 orbit36 0.2132884524
graph26                 graph26 0.2106713735
orbit37                 orbit37 0.2095268101
orbit42                 orbit42 0.2077310985
orbit30                 orbit30 0.2064822382
orbit21                 orbit21 0.1964772060
orbit12                 orbit12 0.1917769479
bigcom28               bigcom28 0.1905928061
fifth                     fifth 0.1772853551
orbit49                 orbit49 0.1745087419
orbit32                 orbit32 0.1573908483
orbit25                 orbit25 0.1553735165
graph6                   graph6 0.1475398237
ratio4                   ratio4 0.1405112991
orbit58                 orbit58 0.1230806024
orbit17                 orbit17 0.1204766911
selfinter             selfinter 0.1127857978
sixth                     sixth 0.1104672004
coreness               coreness 0.1061340895
graph27                 graph27 0.1025217493
graph12                 graph12 0.1011379697
orbit67                 orbit67 0.0997100221
hubscore               hubscore 0.0961212509
bigcom40               bigcom40 0.0935126333
graph3                   graph3 0.0898311116
ecc                         ecc 0.0813162650
orbit26                 orbit26 0.0726173468
orbit19                 orbit19 0.0689776378
graph13                 graph13 0.0659944189
membership_s5     membership_s5 0.0629698035
orbit64                 orbit64 0.0566647956
orbit71                 orbit71 0.0541901564
orbit68                 orbit68 0.0518562573
orbit59                 orbit59 0.0512040618
orbit65                 orbit65 0.0461841083
graph28                 graph28 0.0436760068
upto_fourth         upto_fourth 0.0406063066
graph14                 graph14 0.0347556205
orbit66                 orbit66 0.0273514284
orbit6                   orbit6 0.0004868676
orbit1                   orbit1 0.0004208803
graph20                 graph20 0.0000000000
graph24                 graph24 0.0000000000
graph29                 graph29 0.0000000000
orbit0                   orbit0 0.0000000000
orbit3                   orbit3 0.0000000000
orbit4                   orbit4 0.0000000000
orbit8                   orbit8 0.0000000000
orbit14                 orbit14 0.0000000000
orbit15                 orbit15 0.0000000000
orbit22                 orbit22 0.0000000000
orbit24                 orbit24 0.0000000000
orbit34                 orbit34 0.0000000000
orbit40                 orbit40 0.0000000000
orbit43                 orbit43 0.0000000000
orbit69                 orbit69 0.0000000000
orbit70                 orbit70 0.0000000000
orbit72                 orbit72 0.0000000000
AP                           AP 0.0000000000
eccrad                   eccrad 0.0000000000
close                     close 0.0000000000
evcent                   evcent 0.0000000000
first                     first 0.0000000000
upto_second         upto_second 0.0000000000
upto_third           upto_third 0.0000000000
second                   second 0.0000000000
ratio3                   ratio3 0.0000000000
bigcom1                 bigcom1 0.0000000000
bigcom2                 bigcom2 0.0000000000
bigcom4                 bigcom4 0.0000000000
bigcom6                 bigcom6 0.0000000000
bigcom8                 bigcom8 0.0000000000
bigcom9                 bigcom9 0.0000000000
bigcom11               bigcom11 0.0000000000
bigcom13               bigcom13 0.0000000000
bigcom15               bigcom15 0.0000000000
bigcom16               bigcom16 0.0000000000
bigcom21               bigcom21 0.0000000000
bigcom24               bigcom24 0.0000000000
bigcom26               bigcom26 0.0000000000
bigcom30               bigcom30 0.0000000000
bigcom31               bigcom31 0.0000000000
bigcom32               bigcom32 0.0000000000
bigcom33               bigcom33 0.0000000000
bigcom34               bigcom34 0.0000000000
bigcom36               bigcom36 0.0000000000
bigcom37               bigcom37 0.0000000000
bigcom38               bigcom38 0.0000000000
bigcom39               bigcom39 0.0000000000
bigcom43               bigcom43 0.0000000000
bigcom44               bigcom44 0.0000000000
bigcom46               bigcom46 0.0000000000
bigcom47               bigcom47 0.0000000000
bigcom49               bigcom49 0.0000000000
bigcom50               bigcom50 0.0000000000
bigcom51               bigcom51 0.0000000000
bigcom52               bigcom52 0.0000000000
bigcom54               bigcom54 0.0000000000
bigcom56               bigcom56 0.0000000000
bigcom62               bigcom62 0.0000000000
bigcom66               bigcom66 0.0000000000
bigcom68               bigcom68 0.0000000000
bigcom69               bigcom69 0.0000000000
bigcom71               bigcom71 0.0000000000
bigcom72               bigcom72 0.0000000000
bigcom73               bigcom73 0.0000000000
bigcom74               bigcom74 0.0000000000
bigcom75               bigcom75 0.0000000000
bigcom76               bigcom76 0.0000000000
bigcom77               bigcom77 0.0000000000
bigcom79               bigcom79 0.0000000000
bigcom80               bigcom80 0.0000000000
bigcom82               bigcom82 0.0000000000
bigcom83               bigcom83 0.0000000000
bigcom84               bigcom84 0.0000000000
bigcom85               bigcom85 0.0000000000
bigcom87               bigcom87 0.0000000000
bigcom89               bigcom89 0.0000000000
bigcom91               bigcom91 0.0000000000
bigcom92               bigcom92 0.0000000000
bigcom93               bigcom93 0.0000000000
bigcom96               bigcom96 0.0000000000
bigcom97               bigcom97 0.0000000000
bigcom98               bigcom98 0.0000000000
bigcom99               bigcom99 0.0000000000
bigcom101             bigcom101 0.0000000000
bigcom104             bigcom104 0.0000000000
bigcom106             bigcom106 0.0000000000
bigcom109             bigcom109 0.0000000000
bigcom113             bigcom113 0.0000000000
bigcom116             bigcom116 0.0000000000
bigcom120             bigcom120 0.0000000000
bigcom123             bigcom123 0.0000000000
bigcom126             bigcom126 0.0000000000
bigcom137             bigcom137 0.0000000000
bigcom139             bigcom139 0.0000000000
bigcom140             bigcom140 0.0000000000
bigcom143             bigcom143 0.0000000000
bigcom145             bigcom145 0.0000000000
bigcom146             bigcom146 0.0000000000
bigcom147             bigcom147 0.0000000000
bigcom149             bigcom149 0.0000000000
bigcom153             bigcom153 0.0000000000
bigcom154             bigcom154 0.0000000000
bigcom156             bigcom156 0.0000000000
bigcom157             bigcom157 0.0000000000
bigcom158             bigcom158 0.0000000000
bigcom160             bigcom160 0.0000000000
bigcom161             bigcom161 0.0000000000
bigcom162             bigcom162 0.0000000000
bigcom164             bigcom164 0.0000000000
bigcom166             bigcom166 0.0000000000
bigcom167             bigcom167 0.0000000000
bigcom171             bigcom171 0.0000000000
bigcom173             bigcom173 0.0000000000
bigcom175             bigcom175 0.0000000000
bigcom176             bigcom176 0.0000000000
bigcom177             bigcom177 0.0000000000
bigcom178             bigcom178 0.0000000000
bigcom180             bigcom180 0.0000000000
bigcom181             bigcom181 0.0000000000
bigcom184             bigcom184 0.0000000000
bigcom186             bigcom186 0.0000000000
bigcom187             bigcom187 0.0000000000
bigcom189             bigcom189 0.0000000000
bigcom194             bigcom194 0.0000000000
bigcom195             bigcom195 0.0000000000
bigcom196             bigcom196 0.0000000000
bigcom204             bigcom204 0.0000000000
bigcom205             bigcom205 0.0000000000
bigcom212             bigcom212 0.0000000000
bigcom214             bigcom214 0.0000000000
bigcom222             bigcom222 0.0000000000
bigcom223             bigcom223 0.0000000000
bigcom226             bigcom226 0.0000000000
bigcom227             bigcom227 0.0000000000
bigcom229             bigcom229 0.0000000000
bigcom233             bigcom233 0.0000000000
bigcom236             bigcom236 0.0000000000
bigcom237             bigcom237 0.0000000000
bigcom246             bigcom246 0.0000000000
bigcom248             bigcom248 0.0000000000
bigcom249             bigcom249 0.0000000000
bigcom250             bigcom250 0.0000000000
bigcom254             bigcom254 0.0000000000
bigcom266             bigcom266 0.0000000000
bigcom269             bigcom269 0.0000000000
bigcom272             bigcom272 0.0000000000
bigcom281             bigcom281 0.0000000000
bigcom291             bigcom291 0.0000000000
bigcom292             bigcom292 0.0000000000
bigcom295             bigcom295 0.0000000000
bigcom299             bigcom299 0.0000000000
bigcom301             bigcom301 0.0000000000
bigcom306             bigcom306 0.0000000000
bigcom309             bigcom309 0.0000000000
bigcom314             bigcom314 0.0000000000
bigcom321             bigcom321 0.0000000000
bigcom341             bigcom341 0.0000000000
bigcom350             bigcom350 0.0000000000
bigcom353             bigcom353 0.0000000000
bigcom359             bigcom359 0.0000000000
bigcom363             bigcom363 0.0000000000
bigcom365             bigcom365 0.0000000000
bigcom385             bigcom385 0.0000000000
bigcom386             bigcom386 0.0000000000
bigcom408             bigcom408 0.0000000000
bigcom412             bigcom412 0.0000000000
bigcom480             bigcom480 0.0000000000
membership_s1     membership_s1 0.0000000000
membership_s3     membership_s3 0.0000000000
membership_s4     membership_s4 0.0000000000
membership_s6     membership_s6 0.0000000000
membership_s7     membership_s7 0.0000000000
membership_s8     membership_s8 0.0000000000
membership_s9     membership_s9 0.0000000000
membership_s11   membership_s11 0.0000000000
membership_s12   membership_s12 0.0000000000
membership_s14   membership_s14 0.0000000000
membership_s15   membership_s15 0.0000000000
membership_s16   membership_s16 0.0000000000
membership_s17   membership_s17 0.0000000000
membership_s18   membership_s18 0.0000000000
membership_s20   membership_s20 0.0000000000
membership_s21   membership_s21 0.0000000000
membership_s22   membership_s22 0.0000000000
membership_s24   membership_s24 0.0000000000
membership_s25   membership_s25 0.0000000000
membership_s26   membership_s26 0.0000000000
membership_s28   membership_s28 0.0000000000
membership_s31   membership_s31 0.0000000000
membership_s33   membership_s33 0.0000000000
membership_s36   membership_s36 0.0000000000
membership_s37   membership_s37 0.0000000000
pdi                         pdi 0.0000000000
[1] "Dataset: med_TnotC Model RF, run: 4 of 10 2015-06-18 12:07:37"
     |      Out-of-bag   |
Tree |      MSE  %Var(y) |
   1 | 0.005849   150.00 |
   2 |  0.00645   165.42 |
   3 |  0.00608   155.92 |
   4 | 0.006714   172.17 |
   5 | 0.006463   165.75 |
   6 | 0.005919   151.80 |
   7 | 0.006026   154.54 |
   8 | 0.006039   154.86 |
   9 | 0.005733   147.02 |
  10 | 0.005605   143.75 |
  11 | 0.005455   139.88 |
  12 | 0.005162   132.38 |
  13 | 0.005133   131.64 |
  14 | 0.005178   132.79 |
  15 | 0.005099   130.77 |
  16 | 0.004996   128.13 |
  17 | 0.004983   127.79 |
  18 |  0.00488   125.15 |
  19 | 0.004893   125.49 |
  20 | 0.004811   123.38 |
  21 | 0.004794   122.95 |
  22 | 0.004824   123.70 |
  23 |  0.00485   124.39 |
  24 | 0.004845   124.26 |
  25 | 0.004807   123.26 |
  26 |  0.00481   123.36 |
  27 |  0.00482   123.61 |
  28 | 0.004762   122.11 |
  29 | 0.004725   121.17 |
  30 | 0.004693   120.36 |
  31 | 0.004708   120.73 |
  32 | 0.004667   119.68 |
  33 | 0.004618   118.42 |
  34 | 0.004591   117.72 |
  35 | 0.004576   117.35 |
  36 | 0.004562   116.99 |
  37 | 0.004563   117.01 |
  38 | 0.004547   116.61 |
  39 | 0.004529   116.15 |
  40 | 0.004519   115.88 |
  41 | 0.004498   115.34 |
  42 | 0.004481   114.91 |
  43 | 0.004469   114.62 |
  44 |  0.00448   114.89 |
  45 | 0.004462   114.42 |
  46 | 0.004446   114.02 |
  47 | 0.004438   113.81 |
  48 | 0.004438   113.80 |
  49 | 0.004435   113.72 |
  50 | 0.004439   113.85 |
  51 | 0.004439   113.83 |
  52 | 0.004427   113.54 |
  53 | 0.004421   113.37 |
  54 | 0.004421   113.38 |
  55 | 0.004421   113.37 |
  56 | 0.004424   113.44 |
  57 | 0.004418   113.30 |
  58 | 0.004403   112.91 |
  59 | 0.004403   112.92 |
  60 | 0.004405   112.96 |
  61 | 0.004402   112.88 |
  62 | 0.004418   113.29 |
  63 | 0.004408   113.05 |
  64 | 0.004422   113.39 |
  65 | 0.004414   113.20 |
  66 | 0.004422   113.40 |
  67 | 0.004422   113.40 |
  68 | 0.004422   113.39 |
  69 | 0.004428   113.55 |
  70 | 0.004427   113.53 |
  71 | 0.004422   113.39 |
  72 | 0.004412   113.15 |
  73 | 0.004402   112.89 |
  74 | 0.004403   112.91 |
  75 | 0.004407   113.02 |
  76 | 0.004405   112.96 |
  77 | 0.004405   112.97 |
  78 | 0.004409   113.06 |
  79 | 0.004408   113.04 |
  80 | 0.004412   113.15 |
  81 | 0.004403   112.93 |
  82 | 0.004397   112.75 |
  83 | 0.004388   112.54 |
  84 | 0.004392   112.62 |
  85 | 0.004388   112.52 |
  86 | 0.004375   112.19 |
  87 | 0.004373   112.14 |
  88 | 0.004375   112.19 |
  89 | 0.004377   112.24 |
  90 | 0.004378   112.28 |
  91 | 0.004382   112.38 |
  92 | 0.004384   112.42 |
  93 | 0.004388   112.53 |
  94 | 0.004389   112.56 |
  95 | 0.004389   112.54 |
  96 | 0.004388   112.52 |
  97 | 0.004382   112.38 |
  98 | 0.004373   112.13 |
  99 | 0.004365   111.94 |
 100 | 0.004363   111.89 |
[1] "Random Forest variable coefficients"
                      %IncMSE IncNodePurity
graph5           1.419802e-03  1.052058e-01
graph6           1.479288e-04  3.897045e-02
graph7           3.625323e-03  5.542393e-02
graph8           5.962286e-04  1.558516e-02
graph9           4.081613e-05  4.825397e-02
graph10          8.750039e-04  7.826458e-02
graph11          3.792413e-03  8.448367e-02
graph12          1.119899e-04  6.084928e-02
graph13          1.439365e-03  6.095577e-02
graph14          2.523440e-03  1.427370e-01
graph15          4.021820e-03  1.165597e-01
graph16          1.536230e-03  6.237447e-02
graph17          3.735245e-04  3.318857e-02
graph18          7.206685e-04  1.240606e-01
graph19          1.803585e-04  4.833245e-02
graph20          9.533140e-04  9.953588e-02
graph21          4.851290e-04  6.623538e-02
graph22          1.581975e-03  5.256245e-02
graph23          1.807230e-05  3.286667e-02
graph24          2.314567e-04  4.456716e-02
graph25          2.241681e-04  2.173868e-01
graph26          4.694379e-04  9.986890e-02
graph27          5.991612e-06  3.047619e-02
graph28          4.777081e-05  1.523891e-02
graph29          0.000000e+00  1.994932e-18
orbit0           6.194620e-04  1.314779e-01
orbit1           7.920647e-04  2.756335e-02
orbit2           1.421235e-03  1.971963e-01
orbit3           2.204312e-03  5.758248e-02
orbit4           9.545129e-05  2.825758e-02
orbit5           1.678728e-03  1.568835e-01
orbit6           4.814713e-04  5.676728e-02
orbit7           1.275183e-03  8.128901e-02
orbit8           5.803875e-04  1.060957e-01
orbit9           5.197113e-05  2.325038e-02
orbit10          6.137031e-04  3.897271e-02
orbit11          8.443563e-04  1.382011e-01
orbit12          2.294522e-04  4.415174e-02
orbit13          1.215793e-04  1.075662e-01
orbit14          5.140433e-04  6.362747e-02
orbit15          1.483231e-04  1.158887e-01
orbit16          2.637534e-04  1.875579e-01
orbit17          8.868315e-05  2.735562e-02
orbit18          4.269305e-04  1.017655e-01
orbit19          1.930502e-04  8.128904e-02
orbit20          1.192606e-03  5.333229e-02
orbit21          6.757412e-04  1.279103e-01
orbit22          3.374571e-03  1.565796e-01
orbit23          3.388387e-03  2.150083e-01
orbit24          1.237196e-03  5.991900e-02
orbit25          1.386632e-04  7.137390e-02
orbit26          4.733035e-05  2.042766e-02
orbit27          3.226620e-03  9.236371e-02
orbit28          3.457074e-04  1.111628e-01
orbit29          9.689012e-04  1.158846e-01
orbit30          1.888622e-03  1.567020e-01
orbit31          3.528097e-04  7.454500e-02
orbit32          1.200167e-03  9.845451e-02
orbit33          9.811191e-04  1.791641e-01
orbit34          1.199055e-03  3.160620e-02
orbit35          3.555879e-04  1.402346e-01
orbit36          5.388740e-04  4.634305e-02
orbit37          2.363939e-05  3.237473e-02
orbit38          9.022562e-04  1.959418e-01
orbit39          7.645407e-04  1.637298e-01
orbit40          1.395507e-04  6.022910e-02
orbit41          1.174526e-04  3.747234e-02
orbit42          5.406539e-04  3.595766e-02
orbit43          5.095348e-05  5.067738e-02
orbit44          3.553072e-04  2.013080e-02
orbit45          6.809513e-04  1.224507e-01
orbit46          1.786991e-05  3.416559e-02
orbit47          1.486524e-05  1.806034e-02
orbit48          2.708135e-04  4.948052e-02
orbit49          1.560955e-04  1.414088e-01
orbit50          1.082378e-04  1.434825e-01
orbit51          7.058491e-05  3.835606e-02
orbit52          2.683160e-04  4.636518e-02
orbit53          2.400630e-04  6.275760e-02
orbit54          1.339671e-04  5.337181e-02
orbit55          3.480050e-04  9.124705e-02
orbit56          5.392482e-04  1.236159e-01
orbit57          6.027058e-04  4.674135e-02
orbit58          2.377349e-04  9.792101e-02
orbit59          5.681818e-05  1.862607e-02
orbit60          1.893556e-03  9.561683e-03
orbit61          4.746390e-04  5.394414e-02
orbit62          8.561374e-04  1.488422e-01
orbit63          7.236431e-05  1.978628e-02
orbit64          4.015797e-04  1.112527e-01
orbit65          3.942435e-06  2.347741e-02
orbit66          8.528172e-04  3.446280e-02
orbit67          1.803974e-04  6.727082e-02
orbit68          4.158243e-04  1.012046e-01
orbit69          4.629941e-05  3.291116e-02
orbit70          0.000000e+00  1.837221e-17
orbit71          1.486066e-03  4.226821e-02
orbit72         -5.743825e-06  9.230769e-03
AP               0.000000e+00  1.355253e-22
bet              5.864320e-04  7.187874e-01
ecc             -1.506128e-06  3.586174e-02
eccrad          -2.153158e-06  1.149134e-01
close            1.553396e-04  2.236408e-02
constraint       1.938028e-03  2.555058e-01
coreness         4.566525e-05  2.895496e-03
knn              6.430793e-04  6.885498e-02
hubscore         8.709021e-05  6.111111e-02
pagerank         7.479758e-04  1.128901e-01
trans            8.803098e-04  1.625924e-01
evcent           8.306362e-05  4.426429e-02
first            8.070494e-04  9.478544e-02
upto_second      1.470094e-04  4.425864e-02
upto_third       3.737170e-04  6.216511e-02
upto_fourth      1.676112e-04  1.032041e-01
upto_fifth       4.206798e-04  8.365882e-02
upto_sixth       1.172836e-03  8.343334e-02
second           1.017735e-04  3.496864e-02
third            1.175963e-04  7.058047e-02
fourth           8.337822e-05  5.091667e-02
fifth            1.814882e-05  3.828571e-02
sixth            3.931262e-04  1.149514e-01
ratio1           3.338517e-04  6.710999e-02
ratio2           8.552557e-04  1.092617e-01
ratio3           9.114486e-04  1.020044e-01
ratio4           5.623649e-05  8.232603e-02
ratio5           2.009554e-04  1.570582e-01
ratio6           1.613664e-04  1.709534e-01
selfinter        2.102804e-06  2.048536e-03
walktrap_vertex  1.637740e-04  1.332511e-01
bigcom1          6.035003e-06  1.920000e-02
bigcom2          0.000000e+00  0.000000e+00
bigcom3          1.499219e-04  1.294518e-01
bigcom4          1.188784e-05  1.384646e-02
bigcom6          0.000000e+00  8.673617e-21
bigcom8         -5.917160e-06  9.761905e-03
bigcom9          0.000000e+00  0.000000e+00
bigcom11         0.000000e+00  0.000000e+00
bigcom13         0.000000e+00  0.000000e+00
bigcom15         0.000000e+00  0.000000e+00
bigcom16         0.000000e+00  1.734723e-20
bigcom21         0.000000e+00  0.000000e+00
bigcom22         1.528631e-04  1.561369e-01
bigcom24         0.000000e+00  0.000000e+00
bigcom26         0.000000e+00  1.734723e-20
bigcom28         1.436211e-04  1.559012e-01
bigcom30         0.000000e+00  5.204170e-20
bigcom31         0.000000e+00  0.000000e+00
bigcom32         0.000000e+00  0.000000e+00
bigcom33         0.000000e+00  0.000000e+00
bigcom34         0.000000e+00  0.000000e+00
bigcom36         0.000000e+00  0.000000e+00
bigcom37         0.000000e+00  0.000000e+00
bigcom38         0.000000e+00  0.000000e+00
bigcom39         0.000000e+00  0.000000e+00
bigcom40         3.461336e-06  2.068278e-02
bigcom43         0.000000e+00  0.000000e+00
bigcom44         0.000000e+00  3.469447e-20
bigcom46         0.000000e+00  0.000000e+00
bigcom47         0.000000e+00  3.469447e-20
bigcom49         0.000000e+00  0.000000e+00
bigcom50         0.000000e+00  0.000000e+00
bigcom51         0.000000e+00  0.000000e+00
bigcom52         0.000000e+00  0.000000e+00
bigcom54         0.000000e+00  0.000000e+00
bigcom56         0.000000e+00  0.000000e+00
bigcom62         0.000000e+00  0.000000e+00
bigcom66         0.000000e+00  0.000000e+00
bigcom68         0.000000e+00  0.000000e+00
bigcom69         0.000000e+00  0.000000e+00
bigcom71         0.000000e+00  0.000000e+00
bigcom72         0.000000e+00  0.000000e+00
bigcom73         0.000000e+00  0.000000e+00
bigcom74         0.000000e+00  0.000000e+00
bigcom75         0.000000e+00  0.000000e+00
bigcom76         0.000000e+00  0.000000e+00
bigcom77         0.000000e+00  0.000000e+00
bigcom79         0.000000e+00  0.000000e+00
bigcom80         0.000000e+00  0.000000e+00
bigcom82         0.000000e+00  0.000000e+00
bigcom83         0.000000e+00  0.000000e+00
bigcom84         0.000000e+00  0.000000e+00
bigcom85         0.000000e+00  0.000000e+00
bigcom87         0.000000e+00  3.469447e-20
bigcom89         0.000000e+00  0.000000e+00
bigcom91         0.000000e+00  0.000000e+00
bigcom92         0.000000e+00  8.673617e-21
bigcom93         0.000000e+00  0.000000e+00
bigcom96         0.000000e+00  0.000000e+00
bigcom97         0.000000e+00  0.000000e+00
bigcom98         0.000000e+00  0.000000e+00
bigcom99         0.000000e+00  0.000000e+00
bigcom101        0.000000e+00  0.000000e+00
bigcom104        0.000000e+00  0.000000e+00
bigcom106        0.000000e+00  0.000000e+00
bigcom109        0.000000e+00  0.000000e+00
bigcom113        0.000000e+00  0.000000e+00
bigcom116        0.000000e+00  2.602085e-20
bigcom120        0.000000e+00  0.000000e+00
bigcom123        0.000000e+00  0.000000e+00
bigcom126        0.000000e+00  0.000000e+00
bigcom127        6.669306e-05  3.588655e-01
bigcom137        0.000000e+00  0.000000e+00
bigcom139        0.000000e+00  0.000000e+00
bigcom140        0.000000e+00  0.000000e+00
bigcom143        0.000000e+00  0.000000e+00
bigcom145        0.000000e+00  0.000000e+00
bigcom146        0.000000e+00  0.000000e+00
bigcom147        0.000000e+00  0.000000e+00
bigcom149        0.000000e+00  0.000000e+00
bigcom153        0.000000e+00  8.673617e-21
bigcom154        0.000000e+00  0.000000e+00
bigcom156        0.000000e+00  0.000000e+00
bigcom157        0.000000e+00  1.355253e-22
bigcom158        0.000000e+00  0.000000e+00
bigcom160        0.000000e+00  0.000000e+00
bigcom161        0.000000e+00  1.734723e-20
bigcom162        0.000000e+00  0.000000e+00
bigcom164        0.000000e+00  0.000000e+00
bigcom166        0.000000e+00  0.000000e+00
bigcom167        0.000000e+00  0.000000e+00
bigcom171        0.000000e+00  1.734723e-20
bigcom173        0.000000e+00  0.000000e+00
bigcom175        0.000000e+00  0.000000e+00
bigcom176        0.000000e+00  0.000000e+00
bigcom177        0.000000e+00  0.000000e+00
bigcom178        0.000000e+00  0.000000e+00
bigcom180        0.000000e+00  0.000000e+00
bigcom181        0.000000e+00  0.000000e+00
bigcom184        0.000000e+00  0.000000e+00
bigcom186        0.000000e+00  0.000000e+00
bigcom187        0.000000e+00  0.000000e+00
bigcom189        0.000000e+00  0.000000e+00
bigcom194        0.000000e+00  0.000000e+00
bigcom195        0.000000e+00  0.000000e+00
bigcom196        0.000000e+00  0.000000e+00
bigcom204        0.000000e+00  0.000000e+00
bigcom205        0.000000e+00  0.000000e+00
bigcom212        0.000000e+00  0.000000e+00
bigcom214        0.000000e+00  0.000000e+00
bigcom222        0.000000e+00  0.000000e+00
bigcom223        0.000000e+00  0.000000e+00
bigcom226        0.000000e+00  0.000000e+00
bigcom227        0.000000e+00  0.000000e+00
bigcom229        0.000000e+00  0.000000e+00
bigcom233        0.000000e+00  0.000000e+00
bigcom236        0.000000e+00  0.000000e+00
bigcom237        0.000000e+00  0.000000e+00
bigcom246        0.000000e+00  0.000000e+00
bigcom248        0.000000e+00  0.000000e+00
bigcom249        0.000000e+00  0.000000e+00
bigcom250        0.000000e+00  0.000000e+00
bigcom254        0.000000e+00  0.000000e+00
bigcom266        0.000000e+00  0.000000e+00
bigcom269        0.000000e+00  0.000000e+00
bigcom272        0.000000e+00  0.000000e+00
bigcom274        1.067426e-04  2.775517e-02
bigcom281        0.000000e+00  0.000000e+00
bigcom291        0.000000e+00  0.000000e+00
bigcom292        0.000000e+00  1.084202e-21
bigcom295        0.000000e+00  0.000000e+00
bigcom299        0.000000e+00  0.000000e+00
bigcom301        0.000000e+00  0.000000e+00
bigcom306        0.000000e+00  0.000000e+00
bigcom309        0.000000e+00  0.000000e+00
bigcom314        0.000000e+00  0.000000e+00
bigcom321        0.000000e+00  0.000000e+00
bigcom341        0.000000e+00  0.000000e+00
bigcom350        0.000000e+00  0.000000e+00
bigcom353        0.000000e+00  0.000000e+00
bigcom359        0.000000e+00  0.000000e+00
bigcom363        0.000000e+00  0.000000e+00
bigcom365        0.000000e+00  0.000000e+00
bigcom385        0.000000e+00  0.000000e+00
bigcom386        0.000000e+00  0.000000e+00
bigcom408        0.000000e+00  0.000000e+00
bigcom412        0.000000e+00  0.000000e+00
bigcom480        0.000000e+00  0.000000e+00
spin_vertex      4.340562e-04  6.901997e-01
membership_s1   -5.841121e-06  3.379107e-05
membership_s3    0.000000e+00  0.000000e+00
membership_s4    7.322789e-07  2.115385e-03
membership_s5    7.104796e-07  1.180231e-02
membership_s6    0.000000e+00  1.734723e-20
membership_s7   -5.882353e-06  1.931034e-02
membership_s8    0.000000e+00  0.000000e+00
membership_s9    0.000000e+00  0.000000e+00
membership_s11   0.000000e+00  0.000000e+00
membership_s12   0.000000e+00  0.000000e+00
membership_s14   0.000000e+00  4.336809e-21
membership_s15   0.000000e+00  8.809143e-21
membership_s16   0.000000e+00  0.000000e+00
membership_s17   0.000000e+00  0.000000e+00
membership_s18   1.752336e-05  8.728200e-04
membership_s20   0.000000e+00  8.673617e-21
membership_s21   0.000000e+00  8.673617e-20
membership_s22   0.000000e+00  0.000000e+00
membership_s24   0.000000e+00  0.000000e+00
membership_s25   0.000000e+00  0.000000e+00
membership_s26   0.000000e+00  0.000000e+00
membership_s27   6.823175e-04  1.088617e-01
membership_s28   0.000000e+00  0.000000e+00
membership_s30   9.749885e-05  5.445997e-02
membership_s31   0.000000e+00  0.000000e+00
membership_s32  -1.416093e-05  3.813718e-02
membership_s33   0.000000e+00  0.000000e+00
membership_s36   1.207001e-05  2.783267e-02
membership_s37   0.000000e+00  0.000000e+00
V1               5.847909e-05  5.838548e-02
V2               1.379803e-03  5.337114e-01
pdi              0.000000e+00  1.084202e-21
adhesion         1.311119e-02  4.901027e-01
cohesion         1.323370e-02  3.796348e-01
inner            1.232154e-03  4.918998e-01
outer            6.053288e-04  3.132681e-01
ioratio          8.771897e-04  3.334596e-01
comsize          1.472395e-03  3.829567e-01
[1] "Dataset: med_TnotC Model GLM, run: 4 of 10 2015-06-18 12:08:19"
[1] "glmnet variable coefficients"
                     [,1]          [,2]
(Intercept)     -5.539083  2.080380e+03
graph0           0.000000 -2.543829e-02
graph1           0.000000 -8.558833e-09
graph2           0.000000 -4.283597e-02
graph3           0.000000  0.000000e+00
graph4           0.000000  1.863533e-07
graph5           0.000000 -1.690230e-03
graph6           0.000000  9.971670e-05
graph7           0.000000  0.000000e+00
graph8           0.000000 -1.584417e-02
graph9           0.000000  2.102824e-07
graph10          0.000000 -2.002476e-08
graph11          0.000000  5.259015e-14
graph12          0.000000 -1.250680e-06
graph13          0.000000  3.878353e-06
graph14          0.000000  1.317146e-07
graph15          0.000000  3.075910e-05
graph16          0.000000 -5.752990e-07
graph17          0.000000  4.813882e-06
graph18          0.000000 -2.053137e-04
graph19          0.000000 -6.867777e-07
graph20          0.000000  6.311568e-07
graph21          0.000000 -2.933575e-06
graph22          0.000000 -1.650491e-04
graph23          0.000000  1.298991e-05
graph24          0.000000  2.642379e-05
graph25          0.000000  4.592253e-05
graph26          0.000000 -3.072455e-05
graph27          0.000000 -4.357316e-03
graph28          0.000000  4.855005e-04
graph29          0.000000 -5.335279e-02
orbit0           0.000000 -2.238821e-02
orbit1           0.000000 -3.957751e-09
orbit2           0.000000  5.034167e-03
orbit3           0.000000 -4.131165e-02
orbit4           0.000000  0.000000e+00
orbit5           0.000000 -1.803354e-06
orbit6           0.000000  2.193173e-07
orbit7           0.000000  3.966814e-04
orbit8           0.000000 -1.652687e-03
orbit9           0.000000  2.216772e-04
orbit10          0.000000  1.465025e-04
orbit11          0.000000  4.110529e-03
orbit12          0.000000 -2.966461e-04
orbit13          0.000000  2.258057e-02
orbit14          0.000000 -1.561487e-02
orbit15          0.000000  1.001461e-06
orbit16          0.000000 -2.270642e-06
orbit17          0.000000  1.342151e-06
orbit18          0.000000  8.501911e-08
orbit19          0.000000 -2.213163e-08
orbit20          0.000000 -1.121061e-07
orbit21          0.000000  2.973120e-06
orbit22          0.000000  1.415381e-11
orbit23          0.000000 -5.224952e-05
orbit24          0.000000 -2.396410e-06
orbit25          0.000000 -2.212459e-06
orbit26          0.000000  4.225597e-06
orbit27          0.000000 -5.518337e-06
orbit28          0.000000  8.520222e-07
orbit29          0.000000  1.757928e-05
orbit30          0.000000 -6.061136e-05
orbit31          0.000000  1.421317e-07
orbit32          0.000000  3.650995e-07
orbit33          0.000000 -7.288763e-04
orbit34          0.000000  3.481534e-05
orbit35          0.000000  1.630592e-06
orbit36          0.000000 -2.349087e-05
orbit37          0.000000 -2.623461e-06
orbit38          0.000000  5.519029e-05
orbit39          0.000000  9.399978e-06
orbit40          0.000000  9.248376e-06
orbit41          0.000000 -8.532203e-05
orbit42          0.000000  4.838038e-03
orbit43          0.000000 -2.080692e-04
orbit44          0.000000 -1.097175e-02
orbit45          0.000000  1.687711e-05
orbit46          0.000000 -1.638245e-05
orbit47          0.000000  4.881012e-05
orbit48          0.000000 -6.654744e-05
orbit49          0.000000 -8.708364e-07
orbit50          0.000000  7.103976e-04
orbit51          0.000000 -6.447633e-05
orbit52          0.000000 -4.759815e-05
orbit53          0.000000  4.561804e-04
orbit54          0.000000 -1.624560e-04
orbit55          0.000000 -9.327767e-03
orbit56          0.000000  1.164427e-04
orbit57          0.000000 -1.903130e-06
orbit58          0.000000  5.533251e-04
orbit59          0.000000  0.000000e+00
orbit60          0.000000  1.668745e-03
orbit61          0.000000 -1.939003e-02
orbit62          0.000000  1.370531e-03
orbit63          0.000000 -1.810171e-03
orbit64          0.000000  4.938757e-04
orbit65          0.000000  2.810289e-04
orbit66          0.000000 -4.282775e-04
orbit67          0.000000 -7.533080e-03
orbit68          0.000000 -4.291924e-03
orbit69          0.000000 -4.843905e-02
orbit70          0.000000  2.966661e-03
orbit71          0.000000 -1.691849e-03
orbit72          0.000000 -5.304586e-02
AP               0.000000 -1.746081e+00
bet              0.000000  2.198555e-05
ecc              0.000000  4.946789e-01
eccrad           0.000000  2.806473e+00
close            0.000000 -3.159417e+01
constraint       0.000000 -1.020299e+01
coreness         0.000000 -4.426194e-02
knn              0.000000 -7.573797e-03
hubscore         0.000000  2.341469e+01
pagerank         0.000000 -5.354968e+01
trans            0.000000  6.796347e+00
evcent           0.000000  0.000000e+00
first            0.000000 -3.026776e-02
upto_second      0.000000  0.000000e+00
upto_third       0.000000  0.000000e+00
upto_fourth      0.000000 -8.119930e-04
upto_fifth       0.000000  1.646066e-04
upto_sixth       0.000000 -1.600540e-01
second           0.000000  0.000000e+00
third            0.000000 -1.212337e-04
fourth           0.000000  0.000000e+00
fifth            0.000000  1.197088e-03
sixth            0.000000  0.000000e+00
ratio1           0.000000 -1.864247e-03
ratio2           0.000000  2.532617e-02
ratio3           0.000000 -3.090594e+00
ratio4           0.000000  7.985468e-01
ratio5           0.000000 -1.729541e+01
ratio6           0.000000  1.853018e-03
selfinter        0.000000  2.532893e-01
walktrap_vertex  0.000000 -6.758847e-02
bigcom1          0.000000 -8.492386e-01
bigcom2          0.000000  0.000000e+00
bigcom3          0.000000  1.467447e+00
bigcom4          0.000000 -3.247230e-01
bigcom6          0.000000 -1.818389e+00
bigcom8          0.000000  4.609853e-01
bigcom9          0.000000 -3.324255e-01
bigcom11         0.000000 -1.517727e+00
bigcom13         0.000000 -5.682111e-01
bigcom15         0.000000 -5.312060e-01
bigcom16         0.000000 -2.869887e+00
bigcom21         0.000000 -1.960670e+00
bigcom22         0.000000  9.322952e-01
bigcom24         0.000000 -1.960535e-01
bigcom26         0.000000 -1.655343e+00
bigcom28         0.000000  7.267333e-01
bigcom30         0.000000 -3.817939e+00
bigcom31         0.000000  0.000000e+00
bigcom32         0.000000 -9.219262e-02
bigcom33         0.000000 -1.208428e+00
bigcom34         0.000000 -5.632474e-01
bigcom36         0.000000 -9.257942e-01
bigcom37         0.000000 -2.634982e-01
bigcom38         0.000000  0.000000e+00
bigcom39         0.000000 -7.691583e-01
bigcom40         0.000000  2.605077e-01
bigcom43         0.000000 -1.719752e+00
bigcom44         0.000000 -2.978374e-01
bigcom46         0.000000 -3.399785e-01
bigcom47         0.000000 -3.349317e-01
bigcom49         0.000000 -1.043989e+00
bigcom50         0.000000 -3.348622e-01
bigcom51         0.000000 -4.283989e-01
bigcom52         0.000000 -9.793370e-01
bigcom54         0.000000 -3.753334e-01
bigcom56         0.000000 -1.961384e+00
bigcom62         0.000000  0.000000e+00
bigcom66         0.000000  0.000000e+00
bigcom68         0.000000 -9.414564e-01
bigcom69         0.000000 -3.000463e-01
bigcom71         0.000000 -1.554514e-01
bigcom72         0.000000  0.000000e+00
bigcom73         0.000000 -3.167230e-01
bigcom74         0.000000 -1.552964e+00
bigcom75         0.000000 -3.633325e-02
bigcom76         0.000000 -1.738076e+00
bigcom77         0.000000 -6.614187e-01
bigcom79         0.000000 -5.553861e-01
bigcom80         0.000000  0.000000e+00
bigcom82         0.000000 -1.531799e+00
bigcom83         0.000000  0.000000e+00
bigcom84         0.000000 -1.533235e+00
bigcom85         0.000000 -5.715769e-01
bigcom87         0.000000 -6.497287e-01
bigcom89         0.000000  0.000000e+00
bigcom91         0.000000 -1.545424e+00
bigcom92         0.000000  0.000000e+00
bigcom93         0.000000  0.000000e+00
bigcom96         0.000000 -1.883574e+00
bigcom97         0.000000 -9.111163e-01
bigcom98         0.000000 -2.366486e+00
bigcom99         0.000000  0.000000e+00
bigcom101        0.000000 -7.284838e-02
bigcom104        0.000000 -2.533163e-01
bigcom106        0.000000  0.000000e+00
bigcom109        0.000000 -8.280049e-01
bigcom113        0.000000 -1.276164e-01
bigcom116        0.000000 -7.175208e-01
bigcom120        0.000000  0.000000e+00
bigcom123        0.000000  0.000000e+00
bigcom126        0.000000  0.000000e+00
bigcom127        0.000000  9.872505e+00
bigcom137        0.000000 -9.282644e-01
bigcom139        0.000000  0.000000e+00
bigcom140        0.000000 -1.682851e+00
bigcom143        0.000000  0.000000e+00
bigcom145        0.000000  0.000000e+00
bigcom146        0.000000 -2.649717e-01
bigcom147        0.000000 -2.545615e+00
bigcom149        0.000000 -4.477127e-01
bigcom153        0.000000 -5.811153e-01
bigcom154        0.000000  0.000000e+00
bigcom156        0.000000  0.000000e+00
bigcom157        0.000000 -1.407217e+00
bigcom158        0.000000 -9.479867e-04
bigcom160        0.000000  0.000000e+00
bigcom161        0.000000 -1.844073e+00
bigcom162        0.000000 -3.517653e-01
bigcom164        0.000000 -4.470134e-01
bigcom166        0.000000 -7.243255e-01
bigcom167        0.000000 -5.628077e-01
bigcom171        0.000000 -1.042755e+00
bigcom173        0.000000  0.000000e+00
bigcom175        0.000000 -8.591675e-02
bigcom176        0.000000 -2.138162e-01
bigcom177        0.000000 -1.194964e+00
bigcom178        0.000000 -8.198052e-01
bigcom180        0.000000 -7.685235e-01
bigcom181        0.000000  0.000000e+00
bigcom184        0.000000 -2.660176e+00
bigcom186        0.000000 -1.967143e+00
bigcom187        0.000000 -1.577979e+00
bigcom189        0.000000  0.000000e+00
bigcom194        0.000000 -1.119966e+00
bigcom195        0.000000 -9.081508e-02
bigcom196        0.000000 -9.368975e-01
bigcom204        0.000000  0.000000e+00
bigcom205        0.000000 -1.605534e+00
bigcom212        0.000000 -1.347171e+00
bigcom214        0.000000  0.000000e+00
bigcom222        0.000000 -9.949089e-01
bigcom223        0.000000 -4.123928e-02
bigcom226        0.000000 -5.177855e-01
bigcom227        0.000000 -2.662600e-01
bigcom229        0.000000  0.000000e+00
bigcom233        0.000000  0.000000e+00
bigcom236        0.000000  0.000000e+00
bigcom237        0.000000 -1.610700e+00
bigcom246        0.000000  0.000000e+00
bigcom248        0.000000  0.000000e+00
bigcom249        0.000000 -8.685311e-01
bigcom250        0.000000 -1.256549e+00
bigcom254        0.000000 -1.067148e+00
bigcom266        0.000000 -2.174822e+00
bigcom269        0.000000  0.000000e+00
bigcom272        0.000000  0.000000e+00
bigcom274        0.000000  3.697841e+00
bigcom281        0.000000 -1.780985e+00
bigcom291        0.000000  0.000000e+00
bigcom292        0.000000 -1.550576e+00
bigcom295        0.000000 -3.017952e-01
bigcom299        0.000000 -6.317229e-01
bigcom301        0.000000 -1.667931e+00
bigcom306        0.000000  0.000000e+00
bigcom309        0.000000 -2.712708e+00
bigcom314        0.000000 -7.454228e-02
bigcom321        0.000000 -1.509146e+00
bigcom341        0.000000 -3.517488e+00
bigcom350        0.000000 -1.142760e+00
bigcom353        0.000000 -1.925274e+00
bigcom359        0.000000 -3.926186e-01
bigcom363        0.000000  0.000000e+00
bigcom365        0.000000 -8.126582e-01
bigcom385        0.000000 -1.140034e+00
bigcom386        0.000000  0.000000e+00
bigcom408        0.000000 -1.726243e-01
bigcom412        0.000000 -1.349320e+00
bigcom480        0.000000 -3.576097e-01
spin_vertex      0.000000 -1.278296e+00
membership_s1    0.000000 -7.521175e-01
membership_s3    0.000000  0.000000e+00
membership_s4    0.000000 -3.074447e-01
membership_s5    0.000000  8.498677e-01
membership_s6    0.000000 -1.431419e+00
membership_s7    0.000000  5.563292e-02
membership_s8    0.000000 -2.817800e-01
membership_s9    0.000000 -4.843433e+00
membership_s11   0.000000 -6.143993e-01
membership_s12   0.000000 -3.047296e-01
membership_s14   0.000000 -1.055023e+00
membership_s15   0.000000 -2.431909e+00
membership_s16   0.000000 -9.500205e+00
membership_s17   0.000000 -2.005363e+00
membership_s18   0.000000 -7.815466e-01
membership_s20   0.000000 -1.648959e+00
membership_s21   0.000000 -1.094060e+00
membership_s22   0.000000 -1.529135e-01
membership_s24   0.000000 -1.089124e+00
membership_s25   0.000000 -1.939479e+00
membership_s26   0.000000  0.000000e+00
membership_s27   0.000000  1.816777e+00
membership_s28   0.000000  0.000000e+00
membership_s30   0.000000  1.074011e-02
membership_s31   0.000000 -1.659669e+00
membership_s32   0.000000  1.144173e+00
membership_s33   0.000000 -9.954589e-01
membership_s36   0.000000  7.924650e-01
membership_s37   0.000000 -7.526422e-01
V1               0.000000 -3.356561e+00
V2               0.000000 -7.485015e+00
pdi              0.000000  3.280188e+03
adhesion         0.000000 -6.030470e-04
cohesion         0.000000  1.612606e-04
inner            0.000000 -1.800214e-04
outer            0.000000  1.949885e-03
ioratio          0.000000 -5.381175e-02
comsize          0.000000  2.954709e-03
[1] "Dataset: med_TnotC Model GBM, run: 5 of 10 2015-06-18 12:09:42"
Iter   TrainDeviance   ValidDeviance   StepSize   Improve
     1        0.0457            -nan     0.0100   -0.0000
     2        0.0440            -nan     0.0100   -0.0001
     3        0.0425            -nan     0.0100   -0.0000
     4        0.0418            -nan     0.0100   -0.0000
     5        0.0399            -nan     0.0100   -0.0000
     6        0.0386            -nan     0.0100   -0.0000
     7        0.0376            -nan     0.0100   -0.0000
     8        0.0366            -nan     0.0100   -0.0000
     9        0.0354            -nan     0.0100   -0.0000
    10        0.0347            -nan     0.0100   -0.0000
    20        0.0285            -nan     0.0100    0.0000
    40        0.0222            -nan     0.0100    0.0000
    60        0.0186            -nan     0.0100   -0.0000
    80        0.0161            -nan     0.0100   -0.0000
   100        0.0142            -nan     0.0100   -0.0000
   106        0.0136            -nan     0.0100   -0.0000

[1] "GBM variable coefficients"
                            var      rel.inf
walktrap_vertex walktrap_vertex 5.658007e+00
spin_vertex         spin_vertex 5.304783e+00
inner                     inner 4.994248e+00
comsize                 comsize 4.684870e+00
orbit18                 orbit18 4.505620e+00
ratio5                   ratio5 3.333954e+00
V2                           V2 3.244204e+00
bet                         bet 3.129610e+00
adhesion               adhesion 2.739465e+00
ioratio                 ioratio 2.685943e+00
orbit27                 orbit27 2.547750e+00
orbit39                 orbit39 2.194476e+00
orbit55                 orbit55 2.082009e+00
outer                     outer 2.078901e+00
trans                     trans 2.032704e+00
orbit56                 orbit56 2.019410e+00
pagerank               pagerank 1.726266e+00
cohesion               cohesion 1.610052e+00
orbit23                 orbit23 1.496979e+00
orbit28                 orbit28 1.303190e+00
graph7                   graph7 1.218288e+00
graph2                   graph2 1.213140e+00
membership_s27   membership_s27 1.149155e+00
orbit32                 orbit32 1.147251e+00
membership_s7     membership_s7 9.906695e-01
graph18                 graph18 9.375723e-01
orbit62                 orbit62 9.296228e-01
ratio4                   ratio4 9.064556e-01
constraint           constraint 9.062792e-01
upto_fifth           upto_fifth 8.830920e-01
ratio1                   ratio1 8.735921e-01
graph10                 graph10 8.701127e-01
orbit13                 orbit13 8.426626e-01
selfinter             selfinter 8.312361e-01
upto_sixth           upto_sixth 8.291817e-01
bigcom127             bigcom127 8.228890e-01
graph16                 graph16 7.826398e-01
bigcom274             bigcom274 7.612555e-01
orbit45                 orbit45 7.511471e-01
graph12                 graph12 7.287816e-01
orbit30                 orbit30 6.829081e-01
orbit63                 orbit63 6.669158e-01
orbit57                 orbit57 6.659677e-01
orbit11                 orbit11 6.399866e-01
graph20                 graph20 5.964151e-01
orbit38                 orbit38 5.951858e-01
V1                           V1 5.798226e-01
third                     third 5.649831e-01
orbit44                 orbit44 5.182207e-01
graph4                   graph4 5.160973e-01
orbit51                 orbit51 5.155138e-01
orbit50                 orbit50 5.084164e-01
orbit64                 orbit64 4.667229e-01
orbit12                 orbit12 4.484815e-01
membership_s32   membership_s32 4.353500e-01
graph5                   graph5 4.336943e-01
bigcom3                 bigcom3 4.126914e-01
orbit40                 orbit40 4.117851e-01
graph13                 graph13 4.112524e-01
orbit36                 orbit36 4.091565e-01
graph17                 graph17 3.934545e-01
graph23                 graph23 3.897705e-01
graph1                   graph1 3.824092e-01
graph27                 graph27 3.796657e-01
graph22                 graph22 3.786314e-01
orbit61                 orbit61 3.695252e-01
graph26                 graph26 3.603299e-01
orbit7                   orbit7 3.556144e-01
bigcom22               bigcom22 3.531488e-01
graph21                 graph21 3.421232e-01
graph15                 graph15 3.345426e-01
orbit33                 orbit33 3.145821e-01
graph6                   graph6 3.130515e-01
bigcom28               bigcom28 2.922736e-01
orbit41                 orbit41 2.747708e-01
knn                         knn 2.661029e-01
graph25                 graph25 2.622233e-01
graph11                 graph11 2.489120e-01
orbit47                 orbit47 2.468836e-01
orbit17                 orbit17 2.440525e-01
graph0                   graph0 2.389451e-01
ratio2                   ratio2 2.358302e-01
orbit46                 orbit46 2.351291e-01
orbit2                   orbit2 2.329225e-01
orbit26                 orbit26 2.312545e-01
graph8                   graph8 2.266543e-01
graph24                 graph24 2.239614e-01
orbit65                 orbit65 2.209617e-01
orbit21                 orbit21 2.172625e-01
orbit53                 orbit53 2.137071e-01
orbit10                 orbit10 1.983192e-01
graph14                 graph14 1.889956e-01
membership_s30   membership_s30 1.703809e-01
orbit71                 orbit71 1.614971e-01
ratio6                   ratio6 1.548088e-01
coreness               coreness 1.383099e-01
orbit35                 orbit35 1.220723e-01
orbit42                 orbit42 1.103367e-01
orbit68                 orbit68 1.073565e-01
orbit5                   orbit5 1.068404e-01
orbit37                 orbit37 1.063326e-01
orbit59                 orbit59 1.032483e-01
graph19                 graph19 9.877948e-02
graph9                   graph9 9.541268e-02
orbit16                 orbit16 9.188960e-02
orbit1                   orbit1 8.844212e-02
upto_second         upto_second 8.442378e-02
graph3                   graph3 8.090971e-02
orbit20                 orbit20 7.929836e-02
orbit4                   orbit4 7.398471e-02
orbit58                 orbit58 7.175576e-02
ecc                         ecc 6.510821e-02
orbit67                 orbit67 6.442033e-02
bigcom40               bigcom40 6.407453e-02
orbit49                 orbit49 6.195353e-02
orbit24                 orbit24 5.779236e-02
fourth                   fourth 5.666034e-02
membership_s5     membership_s5 5.384848e-02
orbit48                 orbit48 4.999085e-02
orbit66                 orbit66 4.072295e-02
orbit31                 orbit31 2.779574e-02
orbit43                 orbit43 6.687314e-03
orbit6                   orbit6 5.652053e-03
orbit22                 orbit22 3.322614e-03
orbit9                   orbit9 1.039912e-03
second                   second 9.771185e-04
membership_s18   membership_s18 7.414082e-04
bigcom56               bigcom56 8.838316e-05
graph28                 graph28 0.000000e+00
graph29                 graph29 0.000000e+00
orbit0                   orbit0 0.000000e+00
orbit3                   orbit3 0.000000e+00
orbit8                   orbit8 0.000000e+00
orbit14                 orbit14 0.000000e+00
orbit15                 orbit15 0.000000e+00
orbit19                 orbit19 0.000000e+00
orbit25                 orbit25 0.000000e+00
orbit29                 orbit29 0.000000e+00
orbit34                 orbit34 0.000000e+00
orbit52                 orbit52 0.000000e+00
orbit54                 orbit54 0.000000e+00
orbit60                 orbit60 0.000000e+00
orbit69                 orbit69 0.000000e+00
orbit70                 orbit70 0.000000e+00
orbit72                 orbit72 0.000000e+00
AP                           AP 0.000000e+00
eccrad                   eccrad 0.000000e+00
close                     close 0.000000e+00
hubscore               hubscore 0.000000e+00
evcent                   evcent 0.000000e+00
first                     first 0.000000e+00
upto_third           upto_third 0.000000e+00
upto_fourth         upto_fourth 0.000000e+00
fifth                     fifth 0.000000e+00
sixth                     sixth 0.000000e+00
ratio3                   ratio3 0.000000e+00
bigcom1                 bigcom1 0.000000e+00
bigcom2                 bigcom2 0.000000e+00
bigcom4                 bigcom4 0.000000e+00
bigcom6                 bigcom6 0.000000e+00
bigcom8                 bigcom8 0.000000e+00
bigcom9                 bigcom9 0.000000e+00
bigcom11               bigcom11 0.000000e+00
bigcom13               bigcom13 0.000000e+00
bigcom15               bigcom15 0.000000e+00
bigcom16               bigcom16 0.000000e+00
bigcom21               bigcom21 0.000000e+00
bigcom24               bigcom24 0.000000e+00
bigcom26               bigcom26 0.000000e+00
bigcom30               bigcom30 0.000000e+00
bigcom31               bigcom31 0.000000e+00
bigcom32               bigcom32 0.000000e+00
bigcom33               bigcom33 0.000000e+00
bigcom34               bigcom34 0.000000e+00
bigcom36               bigcom36 0.000000e+00
bigcom37               bigcom37 0.000000e+00
bigcom38               bigcom38 0.000000e+00
bigcom39               bigcom39 0.000000e+00
bigcom43               bigcom43 0.000000e+00
bigcom44               bigcom44 0.000000e+00
bigcom46               bigcom46 0.000000e+00
bigcom47               bigcom47 0.000000e+00
bigcom49               bigcom49 0.000000e+00
bigcom50               bigcom50 0.000000e+00
bigcom51               bigcom51 0.000000e+00
bigcom52               bigcom52 0.000000e+00
bigcom54               bigcom54 0.000000e+00
bigcom62               bigcom62 0.000000e+00
bigcom66               bigcom66 0.000000e+00
bigcom68               bigcom68 0.000000e+00
bigcom69               bigcom69 0.000000e+00
bigcom71               bigcom71 0.000000e+00
bigcom72               bigcom72 0.000000e+00
bigcom73               bigcom73 0.000000e+00
bigcom74               bigcom74 0.000000e+00
bigcom75               bigcom75 0.000000e+00
bigcom76               bigcom76 0.000000e+00
bigcom77               bigcom77 0.000000e+00
bigcom79               bigcom79 0.000000e+00
bigcom80               bigcom80 0.000000e+00
bigcom82               bigcom82 0.000000e+00
bigcom83               bigcom83 0.000000e+00
bigcom84               bigcom84 0.000000e+00
bigcom85               bigcom85 0.000000e+00
bigcom87               bigcom87 0.000000e+00
bigcom89               bigcom89 0.000000e+00
bigcom91               bigcom91 0.000000e+00
bigcom92               bigcom92 0.000000e+00
bigcom93               bigcom93 0.000000e+00
bigcom96               bigcom96 0.000000e+00
bigcom97               bigcom97 0.000000e+00
bigcom98               bigcom98 0.000000e+00
bigcom99               bigcom99 0.000000e+00
bigcom101             bigcom101 0.000000e+00
bigcom104             bigcom104 0.000000e+00
bigcom106             bigcom106 0.000000e+00
bigcom109             bigcom109 0.000000e+00
bigcom113             bigcom113 0.000000e+00
bigcom116             bigcom116 0.000000e+00
bigcom120             bigcom120 0.000000e+00
bigcom123             bigcom123 0.000000e+00
bigcom126             bigcom126 0.000000e+00
bigcom137             bigcom137 0.000000e+00
bigcom139             bigcom139 0.000000e+00
bigcom140             bigcom140 0.000000e+00
bigcom143             bigcom143 0.000000e+00
bigcom145             bigcom145 0.000000e+00
bigcom146             bigcom146 0.000000e+00
bigcom147             bigcom147 0.000000e+00
bigcom149             bigcom149 0.000000e+00
bigcom153             bigcom153 0.000000e+00
bigcom154             bigcom154 0.000000e+00
bigcom156             bigcom156 0.000000e+00
bigcom157             bigcom157 0.000000e+00
bigcom158             bigcom158 0.000000e+00
bigcom160             bigcom160 0.000000e+00
bigcom161             bigcom161 0.000000e+00
bigcom162             bigcom162 0.000000e+00
bigcom164             bigcom164 0.000000e+00
bigcom166             bigcom166 0.000000e+00
bigcom167             bigcom167 0.000000e+00
bigcom171             bigcom171 0.000000e+00
bigcom173             bigcom173 0.000000e+00
bigcom175             bigcom175 0.000000e+00
bigcom176             bigcom176 0.000000e+00
bigcom177             bigcom177 0.000000e+00
bigcom178             bigcom178 0.000000e+00
bigcom180             bigcom180 0.000000e+00
bigcom181             bigcom181 0.000000e+00
bigcom184             bigcom184 0.000000e+00
bigcom186             bigcom186 0.000000e+00
bigcom187             bigcom187 0.000000e+00
bigcom189             bigcom189 0.000000e+00
bigcom194             bigcom194 0.000000e+00
bigcom195             bigcom195 0.000000e+00
bigcom196             bigcom196 0.000000e+00
bigcom204             bigcom204 0.000000e+00
bigcom205             bigcom205 0.000000e+00
bigcom212             bigcom212 0.000000e+00
bigcom214             bigcom214 0.000000e+00
bigcom222             bigcom222 0.000000e+00
bigcom223             bigcom223 0.000000e+00
bigcom226             bigcom226 0.000000e+00
bigcom227             bigcom227 0.000000e+00
bigcom229             bigcom229 0.000000e+00
bigcom233             bigcom233 0.000000e+00
bigcom236             bigcom236 0.000000e+00
bigcom237             bigcom237 0.000000e+00
bigcom246             bigcom246 0.000000e+00
bigcom248             bigcom248 0.000000e+00
bigcom249             bigcom249 0.000000e+00
bigcom250             bigcom250 0.000000e+00
bigcom254             bigcom254 0.000000e+00
bigcom266             bigcom266 0.000000e+00
bigcom269             bigcom269 0.000000e+00
bigcom272             bigcom272 0.000000e+00
bigcom281             bigcom281 0.000000e+00
bigcom291             bigcom291 0.000000e+00
bigcom292             bigcom292 0.000000e+00
bigcom295             bigcom295 0.000000e+00
bigcom299             bigcom299 0.000000e+00
bigcom301             bigcom301 0.000000e+00
bigcom306             bigcom306 0.000000e+00
bigcom309             bigcom309 0.000000e+00
bigcom314             bigcom314 0.000000e+00
bigcom321             bigcom321 0.000000e+00
bigcom341             bigcom341 0.000000e+00
bigcom350             bigcom350 0.000000e+00
bigcom353             bigcom353 0.000000e+00
bigcom359             bigcom359 0.000000e+00
bigcom363             bigcom363 0.000000e+00
bigcom365             bigcom365 0.000000e+00
bigcom385             bigcom385 0.000000e+00
bigcom386             bigcom386 0.000000e+00
bigcom408             bigcom408 0.000000e+00
bigcom412             bigcom412 0.000000e+00
bigcom480             bigcom480 0.000000e+00
membership_s1     membership_s1 0.000000e+00
membership_s3     membership_s3 0.000000e+00
membership_s4     membership_s4 0.000000e+00
membership_s6     membership_s6 0.000000e+00
membership_s8     membership_s8 0.000000e+00
membership_s9     membership_s9 0.000000e+00
membership_s11   membership_s11 0.000000e+00
membership_s12   membership_s12 0.000000e+00
membership_s14   membership_s14 0.000000e+00
membership_s15   membership_s15 0.000000e+00
membership_s16   membership_s16 0.000000e+00
membership_s17   membership_s17 0.000000e+00
membership_s20   membership_s20 0.000000e+00
membership_s21   membership_s21 0.000000e+00
membership_s22   membership_s22 0.000000e+00
membership_s24   membership_s24 0.000000e+00
membership_s25   membership_s25 0.000000e+00
membership_s26   membership_s26 0.000000e+00
membership_s28   membership_s28 0.000000e+00
membership_s31   membership_s31 0.000000e+00
membership_s33   membership_s33 0.000000e+00
membership_s36   membership_s36 0.000000e+00
membership_s37   membership_s37 0.000000e+00
pdi                         pdi 0.000000e+00
[1] "Dataset: med_TnotC Model RF, run: 5 of 10 2015-06-18 12:10:22"
     |      Out-of-bag   |
Tree |      MSE  %Var(y) |
   1 | 0.006352   173.38 |
   2 | 0.005246   143.19 |
   3 | 0.005299   144.64 |
   4 | 0.005596   152.73 |
   5 | 0.005813   158.66 |
   6 | 0.005523   150.74 |
   7 | 0.005285   144.26 |
   8 | 0.005269   143.82 |
   9 | 0.004956   135.27 |
  10 | 0.005276   144.00 |
  11 | 0.005147   140.48 |
  12 | 0.004986   136.10 |
  13 | 0.004905   133.88 |
  14 | 0.004817   131.48 |
  15 | 0.004777   130.38 |
  16 | 0.004717   128.76 |
  17 | 0.004653   126.99 |
  18 | 0.004574   124.85 |
  19 | 0.004538   123.86 |
  20 | 0.004499   122.79 |
  21 | 0.004497   122.76 |
  22 | 0.004462   121.80 |
  23 | 0.004441   121.23 |
  24 |  0.00443   120.91 |
  25 | 0.004444   121.29 |
  26 | 0.004394   119.92 |
  27 | 0.004373   119.37 |
  28 | 0.004354   118.85 |
  29 | 0.004311   117.66 |
  30 | 0.004284   116.92 |
  31 | 0.004288   117.03 |
  32 | 0.004267   116.47 |
  33 |  0.00424   115.72 |
  34 | 0.004209   114.89 |
  35 | 0.004184   114.20 |
  36 | 0.004181   114.11 |
  37 | 0.004178   114.04 |
  38 | 0.004161   113.57 |
  39 | 0.004147   113.19 |
  40 | 0.004163   113.63 |
  41 | 0.004162   113.60 |
  42 | 0.004162   113.60 |
  43 | 0.004162   113.61 |
  44 | 0.004157   113.47 |
  45 | 0.004157   113.45 |
  46 | 0.004156   113.43 |
  47 | 0.004161   113.58 |
  48 | 0.004155   113.41 |
  49 | 0.004153   113.36 |
  50 | 0.004155   113.42 |
  51 |  0.00415   113.27 |
  52 | 0.004143   113.07 |
  53 | 0.004136   112.90 |
  54 | 0.004131   112.76 |
  55 | 0.004125   112.59 |
  56 | 0.004118   112.39 |
  57 | 0.004113   112.27 |
  58 | 0.004106   112.08 |
  59 |  0.00411   112.19 |
  60 | 0.004117   112.36 |
  61 | 0.004135   112.86 |
  62 | 0.004132   112.79 |
  63 | 0.004121   112.48 |
  64 | 0.004127   112.66 |
  65 |  0.00412   112.45 |
  66 | 0.004122   112.51 |
  67 | 0.004118   112.41 |
  68 | 0.004104   112.02 |
  69 | 0.004108   112.12 |
  70 | 0.004098   111.85 |
  71 | 0.004095   111.77 |
  72 | 0.004099   111.87 |
  73 | 0.004106   112.06 |
  74 | 0.004099   111.88 |
  75 | 0.004098   111.84 |
  76 | 0.004091   111.65 |
  77 | 0.004095   111.77 |
  78 | 0.004095   111.77 |
  79 | 0.004092   111.68 |
  80 | 0.004084   111.48 |
  81 | 0.004094   111.73 |
  82 | 0.004084   111.47 |
  83 | 0.004081   111.39 |
  84 | 0.004089   111.60 |
  85 | 0.004083   111.44 |
  86 | 0.004077   111.27 |
  87 | 0.004082   111.41 |
  88 | 0.004077   111.29 |
  89 | 0.004074   111.19 |
  90 | 0.004071   111.11 |
  91 | 0.004062   110.88 |
  92 | 0.004056   110.70 |
  93 | 0.004049   110.52 |
  94 | 0.004044   110.39 |
  95 | 0.004039   110.25 |
  96 | 0.004038   110.23 |
  97 | 0.004036   110.15 |
  98 | 0.004031   110.03 |
  99 |  0.00403   110.01 |
 100 | 0.004027   109.91 |
[1] "Random Forest variable coefficients"
                      %IncMSE IncNodePurity
graph5           4.189827e-04  4.535636e-02
graph6           1.682344e-04  2.960414e-02
graph7           6.910640e-04  1.993796e-02
graph8           2.130341e-04  4.609412e-02
graph9           1.116915e-04  4.844883e-02
graph10          1.089567e-03  8.311292e-02
graph11          1.246640e-03  1.927154e-02
graph12          1.499512e-05  2.423342e-02
graph13          1.197718e-03  2.671106e-02
graph14          5.207601e-04  7.589353e-02
graph15          9.081722e-04  4.876841e-02
graph16          2.055330e-03  7.621415e-02
graph17          9.719824e-05  4.411779e-02
graph18          1.072863e-03  1.011000e-01
graph19          8.136937e-05  3.663158e-02
graph20          4.152079e-04  4.189660e-02
graph21          8.798911e-05  6.820415e-02
graph22          1.537977e-04  6.333920e-02
graph23         -4.898427e-06  4.571376e-02
graph24          9.065151e-04  2.392743e-03
graph25          3.265025e-04  2.343164e-01
graph26          1.608165e-03  5.050765e-02
graph27          7.613182e-05  3.870828e-02
graph28          1.173419e-04  2.147179e-02
graph29          0.000000e+00  1.333333e-02
orbit0           6.656575e-04  3.519684e-02
orbit1           1.687023e-04  6.947985e-02
orbit2           1.719557e-03  1.425468e-01
orbit3           1.308134e-03  1.160611e-01
orbit4           1.942455e-04  3.231100e-02
orbit5           1.927017e-03  1.021462e-01
orbit6           2.869084e-04  3.809375e-02
orbit7           2.347547e-03  1.704660e-01
orbit8           1.379140e-04  2.943407e-02
orbit9           2.621070e-04  7.682628e-02
orbit10         -1.311819e-06  3.205128e-03
orbit11          6.893997e-05  9.767836e-02
orbit12          1.865455e-04  3.368295e-02
orbit13          7.985441e-04  1.391313e-01
orbit14          5.390045e-04  7.258430e-02
orbit15          4.624996e-04  6.103628e-02
orbit16          3.314445e-05  5.593547e-02
orbit17          1.342344e-03  7.813997e-02
orbit18          7.385803e-04  2.511800e-01
orbit19          2.243684e-05  6.550689e-02
orbit20          9.526324e-04  2.573443e-02
orbit21          1.383150e-04  7.652620e-02
orbit22          1.242007e-03  6.421442e-02
orbit23          2.122956e-03  1.146651e-01
orbit24          2.516141e-04  3.898440e-02
orbit25          7.685489e-04  7.031880e-02
orbit26          3.428882e-04  1.053107e-01
orbit27          1.192342e-03  8.724104e-02
orbit28          1.637812e-04  9.029215e-02
orbit29          3.614000e-04  7.062808e-02
orbit30          1.723751e-04  7.820571e-02
orbit31          4.251420e-04  1.762015e-02
orbit32          9.500442e-04  1.386102e-01
orbit33          8.083812e-04  6.362521e-02
orbit34          2.005487e-03  7.468562e-02
orbit35          8.247427e-05  4.160599e-02
orbit36          4.997322e-04  7.757940e-02
orbit37          2.550634e-04  1.807369e-02
orbit38          5.494593e-04  8.740422e-02
orbit39          1.763466e-04  1.211581e-01
orbit40          3.972607e-04  6.773805e-02
orbit41          9.118380e-04  1.276474e-01
orbit42          2.877116e-04  1.089522e-01
orbit43          1.045643e-03  6.086794e-02
orbit44          3.185507e-04  1.144353e-02
orbit45          1.302994e-03  6.973284e-02
orbit46          9.344064e-04  6.996640e-02
orbit47          7.174448e-04  4.649603e-02
orbit48          1.644689e-04  7.285005e-02
orbit49          1.847341e-04  9.598788e-02
orbit50          1.049236e-04  5.108066e-02
orbit51          8.811757e-05  7.479100e-02
orbit52          4.634625e-04  6.343977e-02
orbit53          7.198897e-04  2.858530e-02
orbit54          1.273641e-04  9.396912e-02
orbit55          4.330386e-04  1.084942e-01
orbit56          2.795913e-04  1.191538e-01
orbit57          5.182056e-04  1.108520e-01
orbit58          1.612280e-04  2.064575e-02
orbit59          1.178913e-04  4.843280e-02
orbit60          5.822360e-04  1.609561e-02
orbit61          5.120336e-04  3.411909e-02
orbit62          5.048704e-05  1.573573e-01
orbit63          7.146180e-05  3.082407e-02
orbit64          1.155288e-04  1.172430e-01
orbit65          1.265819e-03  5.246855e-02
orbit66          1.431122e-03  5.128235e-02
orbit67          1.449421e-03  6.540940e-02
orbit68          7.389758e-06  3.454598e-02
orbit69          2.354901e-05  1.636324e-02
orbit70          0.000000e+00  2.005774e-20
orbit71          8.670956e-04  8.637207e-03
orbit72          0.000000e+00  5.556536e-21
AP               0.000000e+00  1.788934e-20
bet              9.029998e-04  4.666296e-01
ecc             -1.323884e-05  6.579584e-03
eccrad           1.592268e-05  4.650246e-04
close            7.021652e-05  4.397619e-02
constraint       1.181116e-03  2.627764e-01
coreness         1.078940e-05  5.074286e-03
knn              1.793926e-03  9.191834e-02
hubscore         1.688170e-04  4.773663e-02
pagerank         8.835909e-04  1.413903e-01
trans            8.834394e-04  1.166227e-01
evcent           1.600980e-04  2.528209e-02
first            5.395490e-04  9.565627e-02
upto_second      2.132172e-04  3.985388e-02
upto_third       1.779338e-05  3.236364e-02
upto_fourth      1.765745e-05  8.888889e-03
upto_fifth       9.667017e-04  4.777340e-02
upto_sixth       2.427451e-04  7.432825e-02
second           1.589437e-04  6.960678e-02
third            1.235560e-03  4.888003e-02
fourth           2.385110e-04  1.135481e-01
fifth            4.697085e-04  8.388606e-02
sixth            4.266031e-04  6.735118e-02
ratio1           6.626913e-04  1.377883e-02
ratio2           7.133033e-05  1.051946e-01
ratio3           1.010431e-04  1.057724e-01
ratio4           2.348357e-04  1.439732e-01
ratio5           7.835720e-04  4.563217e-01
ratio6           2.183214e-04  1.096828e-01
selfinter        2.994012e-06  6.324786e-04
walktrap_vertex  1.816797e-04  2.556560e-01
bigcom1          0.000000e+00  9.722222e-03
bigcom2          0.000000e+00  0.000000e+00
bigcom3          2.357754e-04  1.803575e-01
bigcom4         -1.175779e-05  2.571429e-02
bigcom6          0.000000e+00  0.000000e+00
bigcom8          0.000000e+00  2.303930e-21
bigcom9          0.000000e+00  0.000000e+00
bigcom11         0.000000e+00  0.000000e+00
bigcom13         0.000000e+00  0.000000e+00
bigcom15         0.000000e+00  0.000000e+00
bigcom16         0.000000e+00  0.000000e+00
bigcom21         0.000000e+00  1.084202e-21
bigcom22         3.169577e-05  1.242295e-01
bigcom24         0.000000e+00  0.000000e+00
bigcom26         0.000000e+00  0.000000e+00
bigcom28         2.657554e-04  7.130602e-02
bigcom30         0.000000e+00  3.794708e-21
bigcom31         0.000000e+00  0.000000e+00
bigcom32         0.000000e+00  0.000000e+00
bigcom33         0.000000e+00  0.000000e+00
bigcom34         0.000000e+00  0.000000e+00
bigcom36         0.000000e+00  0.000000e+00
bigcom37         0.000000e+00  0.000000e+00
bigcom38         0.000000e+00  0.000000e+00
bigcom39         0.000000e+00  1.355253e-22
bigcom40         2.919308e-05  4.518749e-02
bigcom43         0.000000e+00  1.084202e-21
bigcom44         0.000000e+00  2.168404e-21
bigcom46         0.000000e+00  1.626303e-21
bigcom47         0.000000e+00  0.000000e+00
bigcom49         0.000000e+00  0.000000e+00
bigcom50         0.000000e+00  0.000000e+00
bigcom51         0.000000e+00  0.000000e+00
bigcom52         0.000000e+00  0.000000e+00
bigcom54         0.000000e+00  0.000000e+00
bigcom56         0.000000e+00  1.084202e-21
bigcom62         0.000000e+00  0.000000e+00
bigcom66         0.000000e+00  0.000000e+00
bigcom68         0.000000e+00  0.000000e+00
bigcom69         0.000000e+00  0.000000e+00
bigcom71         0.000000e+00  0.000000e+00
bigcom72         0.000000e+00  0.000000e+00
bigcom73         0.000000e+00  0.000000e+00
bigcom74         0.000000e+00  4.336809e-21
bigcom75         0.000000e+00  0.000000e+00
bigcom76         0.000000e+00  0.000000e+00
bigcom77         0.000000e+00  0.000000e+00
bigcom79         0.000000e+00  0.000000e+00
bigcom80         0.000000e+00  0.000000e+00
bigcom82         0.000000e+00  0.000000e+00
bigcom83         0.000000e+00  0.000000e+00
bigcom84         0.000000e+00  0.000000e+00
bigcom85         0.000000e+00  0.000000e+00
bigcom87         0.000000e+00  0.000000e+00
bigcom89         0.000000e+00  0.000000e+00
bigcom91         0.000000e+00  0.000000e+00
bigcom92         0.000000e+00  1.084202e-21
bigcom93         0.000000e+00  0.000000e+00
bigcom96         0.000000e+00  0.000000e+00
bigcom97         0.000000e+00  0.000000e+00
bigcom98         0.000000e+00  0.000000e+00
bigcom99         0.000000e+00  0.000000e+00
bigcom101        0.000000e+00  0.000000e+00
bigcom104        0.000000e+00  0.000000e+00
bigcom106        0.000000e+00  0.000000e+00
bigcom109        0.000000e+00  0.000000e+00
bigcom113        0.000000e+00  1.084202e-21
bigcom116        0.000000e+00  0.000000e+00
bigcom120        0.000000e+00  0.000000e+00
bigcom123        0.000000e+00  0.000000e+00
bigcom126        0.000000e+00  0.000000e+00
bigcom127        6.402334e-05  3.413949e-01
bigcom137        0.000000e+00  0.000000e+00
bigcom139        0.000000e+00  0.000000e+00
bigcom140        0.000000e+00  0.000000e+00
bigcom143        0.000000e+00  0.000000e+00
bigcom145        0.000000e+00  0.000000e+00
bigcom146        0.000000e+00  0.000000e+00
bigcom147        0.000000e+00  0.000000e+00
bigcom149        0.000000e+00  0.000000e+00
bigcom153        0.000000e+00  0.000000e+00
bigcom154        0.000000e+00  0.000000e+00
bigcom156        0.000000e+00  0.000000e+00
bigcom157        0.000000e+00  1.084202e-21
bigcom158        0.000000e+00  0.000000e+00
bigcom160        0.000000e+00  0.000000e+00
bigcom161        0.000000e+00  0.000000e+00
bigcom162        0.000000e+00  0.000000e+00
bigcom164        0.000000e+00  0.000000e+00
bigcom166        0.000000e+00  0.000000e+00
bigcom167        0.000000e+00  2.168404e-21
bigcom171        0.000000e+00  0.000000e+00
bigcom173        0.000000e+00  0.000000e+00
bigcom175        0.000000e+00  0.000000e+00
bigcom176        0.000000e+00  0.000000e+00
bigcom177        0.000000e+00  0.000000e+00
bigcom178        0.000000e+00  0.000000e+00
bigcom180        0.000000e+00  0.000000e+00
bigcom181        0.000000e+00  5.421011e-22
bigcom184        0.000000e+00  0.000000e+00
bigcom186        0.000000e+00  0.000000e+00
bigcom187        0.000000e+00  0.000000e+00
bigcom189        0.000000e+00  0.000000e+00
bigcom194        0.000000e+00  0.000000e+00
bigcom195        0.000000e+00  0.000000e+00
bigcom196        0.000000e+00  2.710505e-22
bigcom204        0.000000e+00  0.000000e+00
bigcom205        0.000000e+00  0.000000e+00
bigcom212        0.000000e+00  0.000000e+00
bigcom214        0.000000e+00  0.000000e+00
bigcom222        0.000000e+00  0.000000e+00
bigcom223        0.000000e+00  0.000000e+00
bigcom226        0.000000e+00  0.000000e+00
bigcom227        0.000000e+00  0.000000e+00
bigcom229        0.000000e+00  0.000000e+00
bigcom233        0.000000e+00  0.000000e+00
bigcom236        0.000000e+00  0.000000e+00
bigcom237        0.000000e+00  0.000000e+00
bigcom246        0.000000e+00  0.000000e+00
bigcom248        0.000000e+00  0.000000e+00
bigcom249        0.000000e+00  0.000000e+00
bigcom250        0.000000e+00  5.421011e-22
bigcom254        0.000000e+00  0.000000e+00
bigcom266        0.000000e+00  0.000000e+00
bigcom269        0.000000e+00  0.000000e+00
bigcom272        0.000000e+00  0.000000e+00
bigcom274        5.902497e-05  3.197815e-02
bigcom281        0.000000e+00  0.000000e+00
bigcom291        0.000000e+00  0.000000e+00
bigcom292        0.000000e+00  0.000000e+00
bigcom295        0.000000e+00  0.000000e+00
bigcom299        0.000000e+00  0.000000e+00
bigcom301        0.000000e+00  0.000000e+00
bigcom306        0.000000e+00  0.000000e+00
bigcom309        0.000000e+00  0.000000e+00
bigcom314        0.000000e+00  1.084202e-21
bigcom321        0.000000e+00  0.000000e+00
bigcom341        0.000000e+00  1.084202e-21
bigcom350        0.000000e+00  5.421011e-22
bigcom353        0.000000e+00  0.000000e+00
bigcom359        0.000000e+00  0.000000e+00
bigcom363        0.000000e+00  0.000000e+00
bigcom365        0.000000e+00  0.000000e+00
bigcom385        0.000000e+00  0.000000e+00
bigcom386        0.000000e+00  0.000000e+00
bigcom408        0.000000e+00  0.000000e+00
bigcom412        0.000000e+00  0.000000e+00
bigcom480        0.000000e+00  0.000000e+00
spin_vertex      4.793620e-04  6.562712e-01
membership_s1    0.000000e+00  2.439455e-21
membership_s3    0.000000e+00  0.000000e+00
membership_s4    0.000000e+00  8.131516e-22
membership_s5    1.169325e-05  2.787240e-02
membership_s6    0.000000e+00  2.981556e-21
membership_s7    2.691595e-04  7.179851e-02
membership_s8    0.000000e+00  0.000000e+00
membership_s9    0.000000e+00  0.000000e+00
membership_s11   0.000000e+00  0.000000e+00
membership_s12   0.000000e+00  0.000000e+00
membership_s14   0.000000e+00  0.000000e+00
membership_s15   0.000000e+00  2.710505e-21
membership_s16   0.000000e+00  0.000000e+00
membership_s17   0.000000e+00  0.000000e+00
membership_s18   5.300666e-05  8.907403e-03
membership_s20   0.000000e+00  0.000000e+00
membership_s21   0.000000e+00  2.168404e-21
membership_s22   0.000000e+00  2.710505e-22
membership_s24   0.000000e+00  0.000000e+00
membership_s25   0.000000e+00  1.355253e-21
membership_s26   0.000000e+00  0.000000e+00
membership_s27   2.762384e-04  1.105449e-01
membership_s28   0.000000e+00  0.000000e+00
membership_s30   8.108665e-05  4.751523e-02
membership_s31   0.000000e+00  2.574980e-21
membership_s32   5.544852e-05  9.293326e-02
membership_s33   0.000000e+00  0.000000e+00
membership_s36   0.000000e+00  2.981556e-21
membership_s37   0.000000e+00  0.000000e+00
V1               9.269736e-05  4.268845e-02
V2               1.607691e-03  4.664327e-01
pdi              0.000000e+00  3.794708e-21
adhesion         1.703559e-02  6.375793e-01
cohesion         1.659077e-02  3.282102e-01
inner            7.696738e-04  4.856080e-01
outer            6.338005e-04  1.808835e-01
ioratio          7.209261e-04  3.662070e-01
comsize          1.449190e-03  4.652935e-01
[1] "Dataset: med_TnotC Model GLM, run: 5 of 10 2015-06-18 12:10:52"
[1] "glmnet variable coefficients"
                     [,1]          [,2]
(Intercept)     -5.601902  1.719737e+03
graph0           0.000000  7.427378e-03
graph1           0.000000 -1.448421e-04
graph2           0.000000 -5.752158e-02
graph3           0.000000  1.136515e-05
graph4           0.000000  2.821055e-07
graph5           0.000000 -1.863690e-03
graph6           0.000000  9.285537e-05
graph7           0.000000 -1.227570e-03
graph8           0.000000 -9.333392e-03
graph9           0.000000  3.149715e-07
graph10          0.000000 -4.135724e-08
graph11          0.000000 -2.741064e-11
graph12          0.000000 -1.620498e-06
graph13          0.000000  4.501394e-06
graph14          0.000000  2.674478e-07
graph15          0.000000  9.403095e-05
graph16          0.000000 -1.201130e-06
graph17          0.000000  4.908212e-06
graph18          0.000000 -2.777780e-04
graph19          0.000000  0.000000e+00
graph20          0.000000 -3.927647e-06
graph21          0.000000 -1.675526e-06
graph22          0.000000 -1.220223e-04
graph23          0.000000  1.656516e-05
graph24          0.000000  1.584475e-04
graph25          0.000000  0.000000e+00
graph26          0.000000 -1.867455e-04
graph27          0.000000 -4.385052e-03
graph28          0.000000  3.627371e-03
graph29          0.000000 -7.072730e-02
orbit0           0.000000  2.786341e-03
orbit1           0.000000 -3.214108e-04
orbit2           0.000000  3.790940e-03
orbit3           0.000000 -5.404635e-02
orbit4           0.000000  4.884249e-05
orbit5           0.000000 -4.088107e-05
orbit6           0.000000  2.521822e-07
orbit7           0.000000  4.153484e-04
orbit8           0.000000 -1.732412e-03
orbit9           0.000000  1.007179e-04
orbit10          0.000000  1.370768e-04
orbit11          0.000000  1.541562e-03
orbit12          0.000000 -4.070755e-03
orbit13          0.000000  3.882758e-02
orbit14          0.000000 -9.282940e-03
orbit15          0.000000  1.546350e-06
orbit16          0.000000 -4.015481e-06
orbit17          0.000000  2.025850e-06
orbit18          0.000000  8.040383e-08
orbit19          0.000000 -5.383499e-08
orbit20          0.000000 -1.370906e-07
orbit21          0.000000  4.382717e-06
orbit22          0.000000 -8.433534e-12
orbit23          0.000000 -5.504010e-05
orbit24          0.000000 -4.005597e-06
orbit25          0.000000 -1.859902e-06
orbit26          0.000000  9.744270e-06
orbit27          0.000000 -2.512127e-05
orbit28          0.000000  8.262841e-06
orbit29          0.000000  2.441650e-05
orbit30          0.000000 -6.369616e-05
orbit31          0.000000  5.911604e-07
orbit32          0.000000  4.304353e-07
orbit33          0.000000 -1.204249e-03
orbit34          0.000000  8.848704e-05
orbit35          0.000000 -4.743445e-06
orbit36          0.000000 -1.566308e-05
orbit37          0.000000 -1.844875e-06
orbit38          0.000000  7.174104e-05
orbit39          0.000000  1.208760e-05
orbit40          0.000000  9.292993e-06
orbit41          0.000000 -1.016957e-04
orbit42          0.000000  7.928246e-03
orbit43          0.000000 -2.697849e-04
orbit44          0.000000 -1.402152e-02
orbit45          0.000000  1.733665e-05
orbit46          0.000000 -3.281951e-05
orbit47          0.000000  6.095999e-05
orbit48          0.000000 -3.170488e-05
orbit49          0.000000 -1.703243e-05
orbit50          0.000000  1.173078e-03
orbit51          0.000000 -2.182220e-04
orbit52          0.000000  1.189581e-04
orbit53          0.000000  1.830783e-04
orbit54          0.000000 -1.140516e-04
orbit55          0.000000 -2.149524e-02
orbit56          0.000000  2.292723e-04
orbit57          0.000000 -1.136319e-05
orbit58          0.000000 -2.330469e-05
orbit59          0.000000  1.362934e-04
orbit60          0.000000  1.531239e-03
orbit61          0.000000 -1.939898e-02
orbit62          0.000000  3.427323e-03
orbit63          0.000000 -7.454034e-03
orbit64          0.000000 -1.182216e-04
orbit65          0.000000  0.000000e+00
orbit66          0.000000 -3.150398e-04
orbit67          0.000000 -1.596901e-02
orbit68          0.000000 -4.171693e-03
orbit69          0.000000 -9.396281e-02
orbit70          0.000000  4.922407e-03
orbit71          0.000000  6.491567e-03
orbit72          0.000000 -7.036450e-02
AP               0.000000 -2.678485e+00
bet              0.000000  3.766420e-05
ecc              0.000000  4.789752e-01
eccrad           0.000000  2.806891e+00
close            0.000000 -6.263050e+01
constraint       0.000000  1.223860e+00
coreness         0.000000  4.341711e-02
knn              0.000000 -5.616401e-03
hubscore         0.000000 -2.062238e-04
pagerank         0.000000 -2.093783e+04
trans            0.000000  5.948190e+00
evcent           0.000000 -1.268763e+01
first            0.000000  7.334335e-04
upto_second      0.000000 -2.802626e-04
upto_third       0.000000 -1.341692e-04
upto_fourth      0.000000  1.080947e-03
upto_fifth       0.000000  2.474039e-02
upto_sixth       0.000000 -1.586619e-01
second           0.000000 -2.360551e-04
third            0.000000 -7.308385e-05
fourth           0.000000  3.429885e-04
fifth            0.000000 -1.116501e-03
sixth            0.000000 -3.461606e-02
ratio1           0.000000 -1.033294e-02
ratio2           0.000000 -3.078062e-02
ratio3           0.000000 -2.780061e+00
ratio4           0.000000 -1.834384e+00
ratio5           0.000000  2.246794e+00
ratio6           0.000000  1.773679e-01
selfinter        0.000000  6.245073e-01
walktrap_vertex  0.000000 -1.072000e+00
bigcom1          0.000000  7.575847e-01
bigcom2          0.000000  0.000000e+00
bigcom3          0.000000  3.133943e+00
bigcom4          0.000000  1.654278e+00
bigcom6          0.000000 -1.184407e+00
bigcom8          0.000000 -3.110873e+00
bigcom9          0.000000  0.000000e+00
bigcom11         0.000000 -2.194412e-02
bigcom13         0.000000  0.000000e+00
bigcom15         0.000000  0.000000e+00
bigcom16         0.000000 -1.672727e+00
bigcom21         0.000000 -1.169585e+00
bigcom22         0.000000  2.428192e+00
bigcom24         0.000000  0.000000e+00
bigcom26         0.000000 -3.298842e-01
bigcom28         0.000000  2.405317e+00
bigcom30         0.000000 -3.172501e+00
bigcom31         0.000000  0.000000e+00
bigcom32         0.000000  0.000000e+00
bigcom33         0.000000 -1.194181e-01
bigcom34         0.000000  0.000000e+00
bigcom36         0.000000  0.000000e+00
bigcom37         0.000000  0.000000e+00
bigcom38         0.000000  0.000000e+00
bigcom39         0.000000  0.000000e+00
bigcom40         0.000000  2.215726e+00
bigcom43         0.000000 -7.208338e-01
bigcom44         0.000000  0.000000e+00
bigcom46         0.000000  0.000000e+00
bigcom47         0.000000  0.000000e+00
bigcom49         0.000000  0.000000e+00
bigcom50         0.000000  0.000000e+00
bigcom51         0.000000  0.000000e+00
bigcom52         0.000000  0.000000e+00
bigcom54         0.000000  0.000000e+00
bigcom56         0.000000 -4.602527e-01
bigcom62         0.000000  0.000000e+00
bigcom66         0.000000  0.000000e+00
bigcom68         0.000000  0.000000e+00
bigcom69         0.000000  0.000000e+00
bigcom71         0.000000  0.000000e+00
bigcom72         0.000000  0.000000e+00
bigcom73         0.000000  0.000000e+00
bigcom74         0.000000  0.000000e+00
bigcom75         0.000000  0.000000e+00
bigcom76         0.000000 -1.917780e-02
bigcom77         0.000000  0.000000e+00
bigcom79         0.000000  0.000000e+00
bigcom80         0.000000  0.000000e+00
bigcom82         0.000000 -7.305578e-01
bigcom83         0.000000  0.000000e+00
bigcom84         0.000000 -7.323811e-02
bigcom85         0.000000  0.000000e+00
bigcom87         0.000000  0.000000e+00
bigcom89         0.000000  0.000000e+00
bigcom91         0.000000 -6.298300e-02
bigcom92         0.000000  0.000000e+00
bigcom93         0.000000  0.000000e+00
bigcom96         0.000000  0.000000e+00
bigcom97         0.000000  0.000000e+00
bigcom98         0.000000 -8.699293e-01
bigcom99         0.000000  0.000000e+00
bigcom101        0.000000  0.000000e+00
bigcom104        0.000000  0.000000e+00
bigcom106        0.000000  0.000000e+00
bigcom109        0.000000  0.000000e+00
bigcom113        0.000000  0.000000e+00
bigcom116        0.000000  0.000000e+00
bigcom120        0.000000  0.000000e+00
bigcom123        0.000000  0.000000e+00
bigcom126        0.000000  0.000000e+00
bigcom127        0.000000  1.275866e+01
bigcom137        0.000000  0.000000e+00
bigcom139        0.000000  0.000000e+00
bigcom140        0.000000 -4.528237e-03
bigcom143        0.000000  0.000000e+00
bigcom145        0.000000  0.000000e+00
bigcom146        0.000000  0.000000e+00
bigcom147        0.000000 -1.154872e+00
bigcom149        0.000000  0.000000e+00
bigcom153        0.000000  0.000000e+00
bigcom154        0.000000  0.000000e+00
bigcom156        0.000000  0.000000e+00
bigcom157        0.000000  0.000000e+00
bigcom158        0.000000  0.000000e+00
bigcom160        0.000000  0.000000e+00
bigcom161        0.000000 -2.477958e-02
bigcom162        0.000000  0.000000e+00
bigcom164        0.000000 -1.765776e-02
bigcom166        0.000000 -8.045481e-02
bigcom167        0.000000  0.000000e+00
bigcom171        0.000000  0.000000e+00
bigcom173        0.000000  0.000000e+00
bigcom175        0.000000  0.000000e+00
bigcom176        0.000000  0.000000e+00
bigcom177        0.000000  0.000000e+00
bigcom178        0.000000  0.000000e+00
bigcom180        0.000000  0.000000e+00
bigcom181        0.000000  0.000000e+00
bigcom184        0.000000 -1.477741e+00
bigcom186        0.000000 -6.085735e-01
bigcom187        0.000000 -1.394267e-01
bigcom189        0.000000  0.000000e+00
bigcom194        0.000000 -6.594766e-02
bigcom195        0.000000  0.000000e+00
bigcom196        0.000000  0.000000e+00
bigcom204        0.000000  0.000000e+00
bigcom205        0.000000 -4.360804e-01
bigcom212        0.000000  0.000000e+00
bigcom214        0.000000  0.000000e+00
bigcom222        0.000000  0.000000e+00
bigcom223        0.000000  0.000000e+00
bigcom226        0.000000  0.000000e+00
bigcom227        0.000000  0.000000e+00
bigcom229        0.000000  0.000000e+00
bigcom233        0.000000  0.000000e+00
bigcom236        0.000000  0.000000e+00
bigcom237        0.000000 -1.689437e-01
bigcom246        0.000000  0.000000e+00
bigcom248        0.000000  0.000000e+00
bigcom249        0.000000  0.000000e+00
bigcom250        0.000000  0.000000e+00
bigcom254        0.000000  0.000000e+00
bigcom266        0.000000  0.000000e+00
bigcom269        0.000000  0.000000e+00
bigcom272        0.000000  0.000000e+00
bigcom274        0.000000  5.157558e+00
bigcom281        0.000000  0.000000e+00
bigcom291        0.000000  0.000000e+00
bigcom292        0.000000  0.000000e+00
bigcom295        0.000000  0.000000e+00
bigcom299        0.000000  0.000000e+00
bigcom301        0.000000 -3.899565e-01
bigcom306        0.000000  0.000000e+00
bigcom309        0.000000  0.000000e+00
bigcom314        0.000000  0.000000e+00
bigcom321        0.000000 -6.871722e-01
bigcom341        0.000000 -7.446147e-02
bigcom350        0.000000  0.000000e+00
bigcom353        0.000000  0.000000e+00
bigcom359        0.000000  0.000000e+00
bigcom363        0.000000  0.000000e+00
bigcom365        0.000000  0.000000e+00
bigcom385        0.000000  0.000000e+00
bigcom386        0.000000  0.000000e+00
bigcom408        0.000000  0.000000e+00
bigcom412        0.000000 -1.585614e-02
bigcom480        0.000000  0.000000e+00
spin_vertex      0.000000 -5.149622e-01
membership_s1    0.000000 -9.350695e-02
membership_s3    0.000000  0.000000e+00
membership_s4    0.000000 -3.810656e-03
membership_s5    0.000000  9.597260e-01
membership_s6    0.000000 -1.874173e+00
membership_s7    0.000000  1.820292e+00
membership_s8    0.000000  0.000000e+00
membership_s9    0.000000  0.000000e+00
membership_s11   0.000000  0.000000e+00
membership_s12   0.000000  0.000000e+00
membership_s14   0.000000 -8.916172e-03
membership_s15   0.000000 -3.076537e-01
membership_s16   0.000000 -9.595914e+00
membership_s17   0.000000  0.000000e+00
membership_s18   0.000000 -7.205101e-01
membership_s20   0.000000  0.000000e+00
membership_s21   0.000000 -5.238873e-01
membership_s22   0.000000  0.000000e+00
membership_s24   0.000000  0.000000e+00
membership_s25   0.000000 -2.162440e+00
membership_s26   0.000000  0.000000e+00
membership_s27   0.000000  2.612078e+00
membership_s28   0.000000  0.000000e+00
membership_s30   0.000000  1.268320e-01
membership_s31   0.000000 -1.596900e+00
membership_s32   0.000000  1.942361e+00
membership_s33   0.000000  0.000000e+00
membership_s36   0.000000 -1.648361e+00
membership_s37   0.000000 -1.277217e-01
V1               0.000000 -1.053237e+01
V2               0.000000 -9.844551e+00
pdi              0.000000 -6.606829e+03
adhesion         0.000000 -5.462458e-04
cohesion         0.000000  3.675866e-04
inner            0.000000  1.532435e-04
outer            0.000000  1.179514e-03
ioratio          0.000000  3.044630e+00
comsize          0.000000  2.833252e-03
[1] "Dataset: med_TnotC Model GBM, run: 6 of 10 2015-06-18 12:12:15"
Iter   TrainDeviance   ValidDeviance   StepSize   Improve
     1        0.0458            -nan     0.0100   -0.0001
     2        0.0431            -nan     0.0100   -0.0001
     3        0.0415            -nan     0.0100   -0.0001
     4        0.0400            -nan     0.0100   -0.0000
     5        0.0386            -nan     0.0100   -0.0000
     6        0.0378            -nan     0.0100   -0.0000
     7        0.0365            -nan     0.0100   -0.0000
     8        0.0354            -nan     0.0100   -0.0000
     9        0.0342            -nan     0.0100   -0.0000
    10        0.0337            -nan     0.0100   -0.0000
    20        0.0276            -nan     0.0100   -0.0000
    40        0.0210            -nan     0.0100    0.0000
    60        0.0175            -nan     0.0100   -0.0000
    80        0.0153            -nan     0.0100   -0.0000
   100        0.0133            -nan     0.0100    0.0000
   106        0.0129            -nan     0.0100   -0.0000

[1] "GBM variable coefficients"
                            var      rel.inf
inner                     inner 5.4179666270
bet                         bet 5.1574637826
comsize                 comsize 4.9023047794
ratio5                   ratio5 4.2015914436
graph18                 graph18 3.3941655540
V2                           V2 2.9620152325
adhesion               adhesion 2.9255909825
orbit18                 orbit18 2.7856852306
outer                     outer 2.7358674979
orbit39                 orbit39 2.6182564388
walktrap_vertex walktrap_vertex 2.5373812295
ioratio                 ioratio 2.3082044518
trans                     trans 2.1407627480
orbit56                 orbit56 2.0425754254
cohesion               cohesion 1.9999229386
spin_vertex         spin_vertex 1.7035700634
orbit55                 orbit55 1.6226525192
constraint           constraint 1.3833185077
graph22                 graph22 1.3760691457
graph10                 graph10 1.3513773076
graph11                 graph11 1.3473418018
pagerank               pagerank 1.3148059980
knn                         knn 1.1592325896
orbit47                 orbit47 1.1473681181
bigcom274             bigcom274 1.0811013018
graph15                 graph15 1.0581928248
graph14                 graph14 1.0158133927
orbit11                 orbit11 1.0145551116
membership_s27   membership_s27 1.0006317715
upto_sixth           upto_sixth 0.9394319051
orbit46                 orbit46 0.9158629071
graph7                   graph7 0.8786639409
orbit54                 orbit54 0.8701622524
orbit45                 orbit45 0.8611131309
graph6                   graph6 0.7780720978
orbit43                 orbit43 0.7417039490
membership_s7     membership_s7 0.7367395651
orbit33                 orbit33 0.7289862547
graph5                   graph5 0.7249324842
graph21                 graph21 0.7072669014
orbit5                   orbit5 0.6742990242
orbit23                 orbit23 0.6731170773
graph20                 graph20 0.6521379743
graph4                   graph4 0.6485549127
orbit41                 orbit41 0.6418988464
graph2                   graph2 0.6025171257
graph13                 graph13 0.5891598070
membership_s32   membership_s32 0.5377971885
orbit42                 orbit42 0.5328473488
ratio4                   ratio4 0.5239900423
graph1                   graph1 0.5235227994
orbit25                 orbit25 0.5207842954
ratio3                   ratio3 0.4991649810
graph16                 graph16 0.4982085317
orbit50                 orbit50 0.4918118846
orbit30                 orbit30 0.4896701581
orbit27                 orbit27 0.4822051659
orbit57                 orbit57 0.4744307056
orbit62                 orbit62 0.4729988495
ratio2                   ratio2 0.4623356994
orbit13                 orbit13 0.4603194518
orbit61                 orbit61 0.4568159133
bigcom3                 bigcom3 0.4546673327
orbit48                 orbit48 0.4498859416
membership_s30   membership_s30 0.4313396617
bigcom127             bigcom127 0.4240544960
ratio1                   ratio1 0.4231101628
orbit58                 orbit58 0.4228805561
orbit44                 orbit44 0.4225303105
orbit36                 orbit36 0.3909179276
graph9                   graph9 0.3903603387
ratio6                   ratio6 0.3808048495
fourth                   fourth 0.3671511041
graph17                 graph17 0.3635726035
orbit21                 orbit21 0.3572467019
orbit28                 orbit28 0.3524941955
bigcom28               bigcom28 0.3176045674
hubscore               hubscore 0.3072874688
graph23                 graph23 0.3071592486
orbit37                 orbit37 0.2947752002
upto_fifth           upto_fifth 0.2860887371
orbit64                 orbit64 0.2716486323
orbit67                 orbit67 0.2695117827
orbit35                 orbit35 0.2652217254
bigcom22               bigcom22 0.2527649900
orbit29                 orbit29 0.2511463163
graph8                   graph8 0.2371503942
orbit2                   orbit2 0.2294332012
orbit53                 orbit53 0.2217388749
orbit71                 orbit71 0.2183990526
orbit69                 orbit69 0.2161272734
orbit20                 orbit20 0.2022148306
orbit38                 orbit38 0.2014840560
orbit9                   orbit9 0.1987054858
V1                           V1 0.1902957368
fifth                     fifth 0.1756699991
orbit12                 orbit12 0.1730122683
orbit7                   orbit7 0.1619069380
graph0                   graph0 0.1613189576
graph28                 graph28 0.1588410400
orbit17                 orbit17 0.1545203642
orbit31                 orbit31 0.1502343769
close                     close 0.1397419641
sixth                     sixth 0.1349185910
graph27                 graph27 0.1300773218
bigcom4                 bigcom4 0.1173074136
orbit24                 orbit24 0.1151193429
selfinter             selfinter 0.1031803955
graph12                 graph12 0.0959706798
third                     third 0.0952332284
graph3                   graph3 0.0922181879
orbit4                   orbit4 0.0888688839
orbit49                 orbit49 0.0875462562
orbit26                 orbit26 0.0811427839
orbit52                 orbit52 0.0807825794
orbit19                 orbit19 0.0743601781
orbit59                 orbit59 0.0717239065
coreness               coreness 0.0660313660
graph26                 graph26 0.0626349861
orbit68                 orbit68 0.0531504485
orbit63                 orbit63 0.0518173166
upto_third           upto_third 0.0490062974
upto_fourth         upto_fourth 0.0441292848
orbit51                 orbit51 0.0427957581
graph19                 graph19 0.0399468500
orbit6                   orbit6 0.0337511888
membership_s18   membership_s18 0.0231059824
ecc                         ecc 0.0222730827
orbit65                 orbit65 0.0005800378
graph24                 graph24 0.0000000000
graph25                 graph25 0.0000000000
graph29                 graph29 0.0000000000
orbit0                   orbit0 0.0000000000
orbit1                   orbit1 0.0000000000
orbit3                   orbit3 0.0000000000
orbit8                   orbit8 0.0000000000
orbit10                 orbit10 0.0000000000
orbit14                 orbit14 0.0000000000
orbit15                 orbit15 0.0000000000
orbit16                 orbit16 0.0000000000
orbit22                 orbit22 0.0000000000
orbit32                 orbit32 0.0000000000
orbit34                 orbit34 0.0000000000
orbit40                 orbit40 0.0000000000
orbit60                 orbit60 0.0000000000
orbit66                 orbit66 0.0000000000
orbit70                 orbit70 0.0000000000
orbit72                 orbit72 0.0000000000
AP                           AP 0.0000000000
eccrad                   eccrad 0.0000000000
evcent                   evcent 0.0000000000
first                     first 0.0000000000
upto_second         upto_second 0.0000000000
second                   second 0.0000000000
bigcom1                 bigcom1 0.0000000000
bigcom2                 bigcom2 0.0000000000
bigcom6                 bigcom6 0.0000000000
bigcom8                 bigcom8 0.0000000000
bigcom9                 bigcom9 0.0000000000
bigcom11               bigcom11 0.0000000000
bigcom13               bigcom13 0.0000000000
bigcom15               bigcom15 0.0000000000
bigcom16               bigcom16 0.0000000000
bigcom21               bigcom21 0.0000000000
bigcom24               bigcom24 0.0000000000
bigcom26               bigcom26 0.0000000000
bigcom30               bigcom30 0.0000000000
bigcom31               bigcom31 0.0000000000
bigcom32               bigcom32 0.0000000000
bigcom33               bigcom33 0.0000000000
bigcom34               bigcom34 0.0000000000
bigcom36               bigcom36 0.0000000000
bigcom37               bigcom37 0.0000000000
bigcom38               bigcom38 0.0000000000
bigcom39               bigcom39 0.0000000000
bigcom40               bigcom40 0.0000000000
bigcom43               bigcom43 0.0000000000
bigcom44               bigcom44 0.0000000000
bigcom46               bigcom46 0.0000000000
bigcom47               bigcom47 0.0000000000
bigcom49               bigcom49 0.0000000000
bigcom50               bigcom50 0.0000000000
bigcom51               bigcom51 0.0000000000
bigcom52               bigcom52 0.0000000000
bigcom54               bigcom54 0.0000000000
bigcom56               bigcom56 0.0000000000
bigcom62               bigcom62 0.0000000000
bigcom66               bigcom66 0.0000000000
bigcom68               bigcom68 0.0000000000
bigcom69               bigcom69 0.0000000000
bigcom71               bigcom71 0.0000000000
bigcom72               bigcom72 0.0000000000
bigcom73               bigcom73 0.0000000000
bigcom74               bigcom74 0.0000000000
bigcom75               bigcom75 0.0000000000
bigcom76               bigcom76 0.0000000000
bigcom77               bigcom77 0.0000000000
bigcom79               bigcom79 0.0000000000
bigcom80               bigcom80 0.0000000000
bigcom82               bigcom82 0.0000000000
bigcom83               bigcom83 0.0000000000
bigcom84               bigcom84 0.0000000000
bigcom85               bigcom85 0.0000000000
bigcom87               bigcom87 0.0000000000
bigcom89               bigcom89 0.0000000000
bigcom91               bigcom91 0.0000000000
bigcom92               bigcom92 0.0000000000
bigcom93               bigcom93 0.0000000000
bigcom96               bigcom96 0.0000000000
bigcom97               bigcom97 0.0000000000
bigcom98               bigcom98 0.0000000000
bigcom99               bigcom99 0.0000000000
bigcom101             bigcom101 0.0000000000
bigcom104             bigcom104 0.0000000000
bigcom106             bigcom106 0.0000000000
bigcom109             bigcom109 0.0000000000
bigcom113             bigcom113 0.0000000000
bigcom116             bigcom116 0.0000000000
bigcom120             bigcom120 0.0000000000
bigcom123             bigcom123 0.0000000000
bigcom126             bigcom126 0.0000000000
bigcom137             bigcom137 0.0000000000
bigcom139             bigcom139 0.0000000000
bigcom140             bigcom140 0.0000000000
bigcom143             bigcom143 0.0000000000
bigcom145             bigcom145 0.0000000000
bigcom146             bigcom146 0.0000000000
bigcom147             bigcom147 0.0000000000
bigcom149             bigcom149 0.0000000000
bigcom153             bigcom153 0.0000000000
bigcom154             bigcom154 0.0000000000
bigcom156             bigcom156 0.0000000000
bigcom157             bigcom157 0.0000000000
bigcom158             bigcom158 0.0000000000
bigcom160             bigcom160 0.0000000000
bigcom161             bigcom161 0.0000000000
bigcom162             bigcom162 0.0000000000
bigcom164             bigcom164 0.0000000000
bigcom166             bigcom166 0.0000000000
bigcom167             bigcom167 0.0000000000
bigcom171             bigcom171 0.0000000000
bigcom173             bigcom173 0.0000000000
bigcom175             bigcom175 0.0000000000
bigcom176             bigcom176 0.0000000000
bigcom177             bigcom177 0.0000000000
bigcom178             bigcom178 0.0000000000
bigcom180             bigcom180 0.0000000000
bigcom181             bigcom181 0.0000000000
bigcom184             bigcom184 0.0000000000
bigcom186             bigcom186 0.0000000000
bigcom187             bigcom187 0.0000000000
bigcom189             bigcom189 0.0000000000
bigcom194             bigcom194 0.0000000000
bigcom195             bigcom195 0.0000000000
bigcom196             bigcom196 0.0000000000
bigcom204             bigcom204 0.0000000000
bigcom205             bigcom205 0.0000000000
bigcom212             bigcom212 0.0000000000
bigcom214             bigcom214 0.0000000000
bigcom222             bigcom222 0.0000000000
bigcom223             bigcom223 0.0000000000
bigcom226             bigcom226 0.0000000000
bigcom227             bigcom227 0.0000000000
bigcom229             bigcom229 0.0000000000
bigcom233             bigcom233 0.0000000000
bigcom236             bigcom236 0.0000000000
bigcom237             bigcom237 0.0000000000
bigcom246             bigcom246 0.0000000000
bigcom248             bigcom248 0.0000000000
bigcom249             bigcom249 0.0000000000
bigcom250             bigcom250 0.0000000000
bigcom254             bigcom254 0.0000000000
bigcom266             bigcom266 0.0000000000
bigcom269             bigcom269 0.0000000000
bigcom272             bigcom272 0.0000000000
bigcom281             bigcom281 0.0000000000
bigcom291             bigcom291 0.0000000000
bigcom292             bigcom292 0.0000000000
bigcom295             bigcom295 0.0000000000
bigcom299             bigcom299 0.0000000000
bigcom301             bigcom301 0.0000000000
bigcom306             bigcom306 0.0000000000
bigcom309             bigcom309 0.0000000000
bigcom314             bigcom314 0.0000000000
bigcom321             bigcom321 0.0000000000
bigcom341             bigcom341 0.0000000000
bigcom350             bigcom350 0.0000000000
bigcom353             bigcom353 0.0000000000
bigcom359             bigcom359 0.0000000000
bigcom363             bigcom363 0.0000000000
bigcom365             bigcom365 0.0000000000
bigcom385             bigcom385 0.0000000000
bigcom386             bigcom386 0.0000000000
bigcom408             bigcom408 0.0000000000
bigcom412             bigcom412 0.0000000000
bigcom480             bigcom480 0.0000000000
membership_s1     membership_s1 0.0000000000
membership_s3     membership_s3 0.0000000000
membership_s4     membership_s4 0.0000000000
membership_s5     membership_s5 0.0000000000
membership_s6     membership_s6 0.0000000000
membership_s8     membership_s8 0.0000000000
membership_s9     membership_s9 0.0000000000
membership_s11   membership_s11 0.0000000000
membership_s12   membership_s12 0.0000000000
membership_s14   membership_s14 0.0000000000
membership_s15   membership_s15 0.0000000000
membership_s16   membership_s16 0.0000000000
membership_s17   membership_s17 0.0000000000
membership_s20   membership_s20 0.0000000000
membership_s21   membership_s21 0.0000000000
membership_s22   membership_s22 0.0000000000
membership_s24   membership_s24 0.0000000000
membership_s25   membership_s25 0.0000000000
membership_s26   membership_s26 0.0000000000
membership_s28   membership_s28 0.0000000000
membership_s31   membership_s31 0.0000000000
membership_s33   membership_s33 0.0000000000
membership_s36   membership_s36 0.0000000000
membership_s37   membership_s37 0.0000000000
pdi                         pdi 0.0000000000
[1] "Dataset: med_TnotC Model RF, run: 6 of 10 2015-06-18 12:12:55"
     |      Out-of-bag   |
Tree |      MSE  %Var(y) |
   1 | 0.007312   199.72 |
   2 | 0.007202   196.71 |
   3 |  0.00697   190.38 |
   4 | 0.006809   185.96 |
   5 | 0.006023   164.49 |
   6 | 0.006003   163.95 |
   7 | 0.005271   143.97 |
   8 | 0.005244   143.21 |
   9 | 0.005237   143.02 |
  10 | 0.004959   135.43 |
  11 | 0.005033   137.46 |
  12 | 0.004781   130.57 |
  13 | 0.004719   128.90 |
  14 |  0.00452   123.44 |
  15 | 0.004431   121.03 |
  16 | 0.004351   118.82 |
  17 | 0.004326   118.15 |
  18 |  0.00425   116.07 |
  19 | 0.004216   115.15 |
  20 | 0.004223   115.35 |
  21 |  0.00443   121.01 |
  22 | 0.004464   121.93 |
  23 |  0.00427   116.61 |
  24 | 0.004247   116.00 |
  25 | 0.004238   115.74 |
  26 | 0.004203   114.78 |
  27 | 0.004171   113.92 |
  28 | 0.004156   113.50 |
  29 | 0.004172   113.95 |
  30 | 0.004143   113.15 |
  31 | 0.004133   112.89 |
  32 |   0.0041   111.97 |
  33 | 0.004104   112.09 |
  34 |  0.00409   111.71 |
  35 | 0.004062   110.93 |
  36 | 0.004048   110.57 |
  37 |  0.00404   110.35 |
  38 | 0.004051   110.65 |
  39 | 0.004042   110.38 |
  40 | 0.004036   110.22 |
  41 | 0.004023   109.89 |
  42 |  0.00405   110.61 |
  43 | 0.004061   110.91 |
  44 | 0.004067   111.08 |
  45 | 0.004074   111.26 |
  46 |  0.00407   111.17 |
  47 | 0.004064   111.00 |
  48 | 0.004059   110.87 |
  49 | 0.004065   111.03 |
  50 |  0.00407   111.15 |
  51 | 0.004062   110.94 |
  52 | 0.004071   111.20 |
  53 | 0.004064   111.00 |
  54 | 0.004059   110.87 |
  55 | 0.004036   110.22 |
  56 | 0.004034   110.17 |
  57 | 0.004027   109.98 |
  58 | 0.004028   110.00 |
  59 | 0.004014   109.63 |
  60 | 0.004016   109.67 |
  61 | 0.004007   109.44 |
  62 | 0.004007   109.44 |
  63 | 0.004004   109.36 |
  64 | 0.003997   109.17 |
  65 | 0.003993   109.05 |
  66 | 0.004002   109.31 |
  67 |    0.004   109.26 |
  68 | 0.004003   109.32 |
  69 | 0.004003   109.33 |
  70 | 0.004007   109.44 |
  71 | 0.004011   109.55 |
  72 | 0.004011   109.55 |
  73 | 0.004008   109.46 |
  74 | 0.004011   109.55 |
  75 |  0.00401   109.51 |
  76 | 0.004013   109.59 |
  77 | 0.004015   109.66 |
  78 | 0.004018   109.74 |
  79 |  0.00401   109.53 |
  80 | 0.004008   109.46 |
  81 | 0.004002   109.31 |
  82 | 0.003999   109.23 |
  83 | 0.003997   109.16 |
  84 | 0.003996   109.15 |
  85 | 0.003999   109.23 |
  86 |    0.004   109.25 |
  87 | 0.003995   109.11 |
  88 | 0.003993   109.05 |
  89 | 0.003992   109.04 |
  90 |  0.00399   108.98 |
  91 | 0.003987   108.91 |
  92 | 0.003985   108.83 |
  93 | 0.003979   108.66 |
  94 | 0.003973   108.50 |
  95 | 0.003972   108.48 |
  96 | 0.003973   108.51 |
  97 |  0.00397   108.42 |
  98 | 0.003973   108.50 |
  99 | 0.003968   108.39 |
 100 | 0.003967   108.36 |
[1] "Random Forest variable coefficients"
                      %IncMSE IncNodePurity
graph5           4.498772e-05  6.892188e-02
graph6           2.223743e-04  7.000269e-02
graph7           1.108433e-03  3.768456e-02
graph8           9.122959e-04  4.632935e-02
graph9           1.145909e-03  4.759691e-02
graph10          1.510717e-03  6.943258e-02
graph11          5.554924e-03  1.089989e-01
graph12          1.163292e-03  6.642907e-02
graph13          1.061570e-04  4.535854e-02
graph14          5.760427e-04  8.020568e-02
graph15          7.991614e-04  7.808471e-02
graph16          2.498217e-03  8.793463e-02
graph17          4.687959e-05  5.187486e-02
graph18          2.046663e-04  9.838185e-02
graph19          2.000193e-04  8.838649e-02
graph20         -2.531288e-06  5.511796e-02
graph21          2.016925e-04  4.265839e-02
graph22         -6.016220e-06  5.433303e-02
graph23          3.293795e-04  4.979543e-02
graph24          4.067764e-04  5.564911e-02
graph25          1.797531e-04  2.034638e-01
graph26          7.239331e-06  4.418545e-03
graph27          1.480899e-05  2.871461e-02
graph28          3.555148e-05  2.234325e-02
graph29          1.159420e-05  9.415686e-03
orbit0           3.980111e-04  1.469710e-01
orbit1           1.403310e-03  3.589760e-02
orbit2           2.514546e-03  2.017331e-01
orbit3           1.572445e-03  7.595001e-02
orbit4           9.384615e-04  4.359577e-02
orbit5           1.019651e-04  1.137623e-01
orbit6           6.570828e-04  4.911869e-02
orbit7           1.885155e-03  1.271963e-01
orbit8           1.752937e-05  1.884812e-02
orbit9           2.485413e-04  4.098667e-02
orbit10          1.278097e-04  5.757427e-02
orbit11          5.399727e-04  1.585141e-01
orbit12          3.392587e-05  1.037256e-02
orbit13          3.083727e-03  1.145579e-01
orbit14          5.888448e-05  2.374034e-02
orbit15          2.410525e-04  4.381583e-02
orbit16          4.201880e-04  9.558619e-02
orbit17          3.960415e-04  3.774271e-02
orbit18          4.153921e-04  1.207580e-01
orbit19          2.243215e-03  6.523945e-02
orbit20          2.766306e-03  8.879805e-02
orbit21          1.370915e-04  9.449852e-02
orbit22          3.679485e-03  1.267829e-01
orbit23          1.864269e-03  1.217496e-01
orbit24          5.261238e-04  1.529913e-01
orbit25          1.185568e-03  1.039285e-01
orbit26          1.524520e-04  5.295343e-02
orbit27          2.421893e-03  1.069197e-01
orbit28          2.889000e-04  1.097110e-01
orbit29          5.272408e-05  2.800000e-02
orbit30          3.764587e-04  8.454559e-02
orbit31          4.381038e-04  8.930099e-02
orbit32          4.795290e-04  9.674625e-02
orbit33          1.369906e-03  5.819340e-02
orbit34          1.335393e-03  1.034759e-01
orbit35          3.116722e-04  2.026790e-01
orbit36          3.161552e-04  7.361883e-02
orbit37          2.470047e-04  8.520345e-02
orbit38          1.188403e-03  7.066056e-02
orbit39          3.835844e-04  1.911053e-01
orbit40          1.108209e-04  5.621643e-02
orbit41          2.400961e-04  1.154227e-01
orbit42          9.595964e-04  1.209804e-01
orbit43          3.287562e-04  8.719069e-02
orbit44          3.515095e-04  4.825323e-02
orbit45          2.407829e-03  4.996006e-02
orbit46          7.338832e-04  3.477813e-02
orbit47          2.813923e-04  1.010798e-01
orbit48          1.157250e-04  8.402312e-02
orbit49          3.196547e-05  5.228938e-02
orbit50          1.247258e-04  1.252357e-01
orbit51          2.782960e-05  8.346375e-02
orbit52          8.472625e-04  8.121801e-02
orbit53          5.686510e-04  9.175988e-02
orbit54          1.151436e-03  6.193831e-02
orbit55          7.343882e-04  1.225995e-01
orbit56          5.375941e-04  1.090742e-01
orbit57         -9.749321e-06  3.383062e-02
orbit58          1.147745e-04  3.720469e-02
orbit59          8.096565e-04  2.688929e-02
orbit60          3.667261e-04  3.057218e-02
orbit61          1.520808e-03  7.023115e-02
orbit62          1.121441e-04  1.536303e-01
orbit63          2.554804e-04  8.047036e-02
orbit64          9.473959e-04  9.016246e-02
orbit65          5.868545e-06  9.629630e-03
orbit66          1.518535e-05  1.822222e-02
orbit67          2.500089e-04  5.622152e-02
orbit68          9.221902e-05  5.441790e-04
orbit69          5.269999e-05  4.759426e-02
orbit70          1.789536e-05  1.746032e-02
orbit71          1.172833e-03  1.846897e-02
orbit72          0.000000e+00  1.063060e-18
AP               0.000000e+00  1.994932e-19
bet              2.356851e-04  3.614636e-01
ecc              3.711537e-05  1.160742e-02
eccrad          -9.109491e-06  3.616929e-02
close            3.020488e-04  9.995849e-02
constraint       1.032054e-03  1.370523e-01
coreness         2.268841e-04  1.870713e-02
knn              6.506857e-04  4.852835e-02
hubscore         1.511502e-04  6.869048e-02
pagerank         6.831381e-04  1.179241e-01
trans            5.520748e-04  7.353557e-02
evcent           1.018061e-03  5.855750e-02
first            3.321707e-04  1.332735e-01
upto_second      1.230669e-04  5.452364e-02
upto_third       1.925164e-04  5.880570e-02
upto_fourth      2.301496e-05  1.763889e-02
upto_fifth       2.358240e-04  6.340038e-02
upto_sixth       2.956212e-04  9.930695e-02
second           1.626408e-03  7.475321e-02
third            2.964664e-04  4.616095e-02
fourth           3.807288e-04  7.191346e-02
fifth            1.331002e-04  3.858673e-02
sixth            7.065096e-05  3.260658e-02
ratio1           7.218413e-04  1.081078e-01
ratio2           8.683841e-04  6.951645e-02
ratio3           1.011448e-04  6.339686e-02
ratio4           6.624880e-04  6.129249e-02
ratio5           1.195211e-03  5.950450e-01
ratio6           7.986334e-04  4.566417e-02
selfinter        2.368759e-05  9.156720e-03
walktrap_vertex  4.082580e-05  2.396465e-01
bigcom1          0.000000e+00  3.084555e-19
bigcom2          0.000000e+00  6.938894e-20
bigcom3          2.534163e-04  1.536736e-01
bigcom4          0.000000e+00  7.003946e-19
bigcom6          0.000000e+00  0.000000e+00
bigcom8          0.000000e+00  3.686287e-20
bigcom9          0.000000e+00  0.000000e+00
bigcom11         0.000000e+00  0.000000e+00
bigcom13         0.000000e+00  0.000000e+00
bigcom15         0.000000e+00  0.000000e+00
bigcom16         0.000000e+00  6.938894e-20
bigcom21         0.000000e+00  6.938894e-20
bigcom22         1.043716e-04  1.080426e-01
bigcom24         0.000000e+00  0.000000e+00
bigcom26         0.000000e+00  3.252607e-21
bigcom28         1.920952e-04  9.946119e-02
bigcom30         0.000000e+00  2.775558e-19
bigcom31         0.000000e+00  0.000000e+00
bigcom32         0.000000e+00  0.000000e+00
bigcom33         0.000000e+00  0.000000e+00
bigcom34         0.000000e+00  0.000000e+00
bigcom36         0.000000e+00  0.000000e+00
bigcom37         0.000000e+00  0.000000e+00
bigcom38         0.000000e+00  0.000000e+00
bigcom39         0.000000e+00  0.000000e+00
bigcom40        -1.446759e-06  4.736842e-03
bigcom43         0.000000e+00  0.000000e+00
bigcom44         0.000000e+00  1.073360e-19
bigcom46         0.000000e+00  6.938894e-20
bigcom47         0.000000e+00  2.081668e-19
bigcom49         0.000000e+00  0.000000e+00
bigcom50         0.000000e+00  0.000000e+00
bigcom51         0.000000e+00  0.000000e+00
bigcom52         0.000000e+00  0.000000e+00
bigcom54         0.000000e+00  0.000000e+00
bigcom56         0.000000e+00  0.000000e+00
bigcom62         0.000000e+00  1.734723e-19
bigcom66         0.000000e+00  1.040834e-19
bigcom68         0.000000e+00  0.000000e+00
bigcom69         0.000000e+00  0.000000e+00
bigcom71         0.000000e+00  0.000000e+00
bigcom72         0.000000e+00  0.000000e+00
bigcom73         0.000000e+00  0.000000e+00
bigcom74         0.000000e+00  6.938894e-20
bigcom75         0.000000e+00  2.081668e-19
bigcom76         0.000000e+00  0.000000e+00
bigcom77         0.000000e+00  0.000000e+00
bigcom79         0.000000e+00  0.000000e+00
bigcom80         0.000000e+00  0.000000e+00
bigcom82         0.000000e+00  0.000000e+00
bigcom83         0.000000e+00  0.000000e+00
bigcom84         0.000000e+00  0.000000e+00
bigcom85         0.000000e+00  1.040834e-19
bigcom87         0.000000e+00  0.000000e+00
bigcom89         0.000000e+00  0.000000e+00
bigcom91         0.000000e+00  0.000000e+00
bigcom92         0.000000e+00  0.000000e+00
bigcom93         0.000000e+00  0.000000e+00
bigcom96         0.000000e+00  1.040834e-19
bigcom97         0.000000e+00  0.000000e+00
bigcom98         0.000000e+00  0.000000e+00
bigcom99         0.000000e+00  0.000000e+00
bigcom101        0.000000e+00  0.000000e+00
bigcom104        0.000000e+00  0.000000e+00
bigcom106        0.000000e+00  1.040834e-19
bigcom109        0.000000e+00  0.000000e+00
bigcom113        0.000000e+00  0.000000e+00
bigcom116        0.000000e+00  0.000000e+00
bigcom120        0.000000e+00  0.000000e+00
bigcom123        0.000000e+00  0.000000e+00
bigcom126        0.000000e+00  1.387779e-19
bigcom127        2.368014e-05  3.549510e-01
bigcom137        0.000000e+00  0.000000e+00
bigcom139        0.000000e+00  0.000000e+00
bigcom140        0.000000e+00  0.000000e+00
bigcom143        0.000000e+00  0.000000e+00
bigcom145        0.000000e+00  0.000000e+00
bigcom146        0.000000e+00  0.000000e+00
bigcom147        0.000000e+00  0.000000e+00
bigcom149        0.000000e+00  6.938894e-20
bigcom153        0.000000e+00  0.000000e+00
bigcom154        0.000000e+00  0.000000e+00
bigcom156        0.000000e+00  0.000000e+00
bigcom157        0.000000e+00  1.387779e-19
bigcom158        0.000000e+00  0.000000e+00
bigcom160        0.000000e+00  0.000000e+00
bigcom161        0.000000e+00  0.000000e+00
bigcom162        0.000000e+00  0.000000e+00
bigcom164        0.000000e+00  0.000000e+00
bigcom166        0.000000e+00  0.000000e+00
bigcom167        0.000000e+00  6.938894e-20
bigcom171        0.000000e+00  0.000000e+00
bigcom173        0.000000e+00  0.000000e+00
bigcom175        0.000000e+00  1.040834e-19
bigcom176        0.000000e+00  1.040834e-19
bigcom177        0.000000e+00  0.000000e+00
bigcom178        0.000000e+00  0.000000e+00
bigcom180        0.000000e+00  1.040834e-19
bigcom181        0.000000e+00  1.387779e-19
bigcom184        0.000000e+00  0.000000e+00
bigcom186        0.000000e+00  6.938894e-20
bigcom187        0.000000e+00  0.000000e+00
bigcom189        0.000000e+00  0.000000e+00
bigcom194        0.000000e+00  0.000000e+00
bigcom195        0.000000e+00  0.000000e+00
bigcom196        0.000000e+00  0.000000e+00
bigcom204        0.000000e+00  0.000000e+00
bigcom205        0.000000e+00  0.000000e+00
bigcom212        0.000000e+00  1.040834e-19
bigcom214        0.000000e+00  0.000000e+00
bigcom222        0.000000e+00  0.000000e+00
bigcom223        0.000000e+00  6.938894e-20
bigcom226        0.000000e+00  0.000000e+00
bigcom227        0.000000e+00  0.000000e+00
bigcom229        0.000000e+00  0.000000e+00
bigcom233        0.000000e+00  0.000000e+00
bigcom236        0.000000e+00  1.040834e-19
bigcom237        0.000000e+00  0.000000e+00
bigcom246        0.000000e+00  6.938894e-20
bigcom248        0.000000e+00  0.000000e+00
bigcom249        0.000000e+00  0.000000e+00
bigcom250        0.000000e+00  0.000000e+00
bigcom254        0.000000e+00  0.000000e+00
bigcom266        0.000000e+00  0.000000e+00
bigcom269        0.000000e+00  0.000000e+00
bigcom272        0.000000e+00  0.000000e+00
bigcom274        1.337700e-04  3.887505e-02
bigcom281        0.000000e+00  1.387779e-19
bigcom291        0.000000e+00  0.000000e+00
bigcom292        0.000000e+00  0.000000e+00
bigcom295        0.000000e+00  6.938894e-20
bigcom299        0.000000e+00  0.000000e+00
bigcom301        0.000000e+00  0.000000e+00
bigcom306        0.000000e+00  0.000000e+00
bigcom309        0.000000e+00  0.000000e+00
bigcom314        0.000000e+00  0.000000e+00
bigcom321        0.000000e+00  0.000000e+00
bigcom341        0.000000e+00  0.000000e+00
bigcom350        0.000000e+00  1.387779e-19
bigcom353        0.000000e+00  0.000000e+00
bigcom359        0.000000e+00  1.040834e-19
bigcom363        0.000000e+00  0.000000e+00
bigcom365        0.000000e+00  0.000000e+00
bigcom385        0.000000e+00  0.000000e+00
bigcom386        0.000000e+00  0.000000e+00
bigcom408        0.000000e+00  0.000000e+00
bigcom412        0.000000e+00  0.000000e+00
bigcom480        0.000000e+00  0.000000e+00
spin_vertex      1.612704e-04  1.466992e-01
membership_s1    2.348796e-05  9.010197e-05
membership_s3    0.000000e+00  0.000000e+00
membership_s4   -1.746947e-05  2.433333e-02
membership_s5    0.000000e+00  1.637145e-19
membership_s6    0.000000e+00  0.000000e+00
membership_s7    1.051513e-04  9.444504e-02
membership_s8    0.000000e+00  0.000000e+00
membership_s9    0.000000e+00  0.000000e+00
membership_s11   0.000000e+00  0.000000e+00
membership_s12   0.000000e+00  6.938894e-20
membership_s14   0.000000e+00  0.000000e+00
membership_s15   0.000000e+00  0.000000e+00
membership_s16   0.000000e+00  0.000000e+00
membership_s17   0.000000e+00  0.000000e+00
membership_s18   2.974383e-05  1.351032e-02
membership_s20   0.000000e+00  0.000000e+00
membership_s21   0.000000e+00  0.000000e+00
membership_s22   0.000000e+00  6.938894e-20
membership_s24   0.000000e+00  0.000000e+00
membership_s25   0.000000e+00  3.469447e-19
membership_s26   0.000000e+00  0.000000e+00
membership_s27   4.885306e-05  7.278032e-02
membership_s28   0.000000e+00  0.000000e+00
membership_s30   7.711744e-05  5.092545e-02
membership_s31   0.000000e+00  3.252607e-21
membership_s32   3.132086e-05  3.583702e-02
membership_s33   0.000000e+00  0.000000e+00
membership_s36   5.800464e-06  1.800000e-02
membership_s37   0.000000e+00  0.000000e+00
V1               2.726412e-04  1.710172e-01
V2               9.937793e-04  6.784365e-01
pdi             -5.793743e-06  9.803738e-03
adhesion         1.267755e-02  5.154189e-01
cohesion         1.276906e-02  4.931642e-01
inner            1.169924e-03  3.818754e-01
outer            1.057662e-04  1.420424e-01
ioratio          2.039478e-03  2.834455e-01
comsize          6.387176e-04  2.996645e-01
[1] "Dataset: med_TnotC Model GLM, run: 6 of 10 2015-06-18 12:14:18"
[1] "glmnet variable coefficients"
                     [,1]          [,2]
(Intercept)     -5.602553  1.321711e+03
graph0           0.000000 -4.536864e-04
graph1           0.000000  2.262849e-05
graph2           0.000000 -5.905211e-02
graph3           0.000000  0.000000e+00
graph4           0.000000  4.694382e-07
graph5           0.000000 -1.908369e-03
graph6           0.000000  1.323201e-04
graph7           0.000000 -3.228797e-04
graph8           0.000000 -1.658079e-02
graph9           0.000000  2.595364e-07
graph10          0.000000 -2.279627e-08
graph11          0.000000  0.000000e+00
graph12          0.000000 -1.301975e-06
graph13          0.000000  4.499813e-06
graph14          0.000000  2.185563e-07
graph15          0.000000  4.617377e-05
graph16          0.000000 -9.631139e-07
graph17          0.000000  1.332291e-06
graph18          0.000000 -1.977657e-04
graph19          0.000000 -1.884140e-10
graph20          0.000000  8.384550e-07
graph21          0.000000 -3.908094e-05
graph22          0.000000 -1.497092e-04
graph23          0.000000  7.496408e-05
graph24          0.000000  8.916472e-05
graph25          0.000000  1.496498e-04
graph26          0.000000  0.000000e+00
graph27          0.000000 -3.204783e-03
graph28          0.000000  1.033185e-03
graph29          0.000000 -6.631702e-02
orbit0           0.000000 -9.100786e-05
orbit1           0.000000  1.629409e-05
orbit2           0.000000  1.044085e-03
orbit3           0.000000 -5.415362e-02
orbit4           0.000000  8.465627e-06
orbit5           0.000000 -9.265447e-06
orbit6           0.000000  5.370027e-07
orbit7           0.000000  1.531491e-04
orbit8           0.000000 -1.811452e-03
orbit9           0.000000  4.474625e-04
orbit10          0.000000  1.271265e-04
orbit11          0.000000  5.970595e-03
orbit12          0.000000 -2.308938e-03
orbit13          0.000000  3.570751e-02
orbit14          0.000000 -1.631242e-02
orbit15          0.000000  1.362363e-06
orbit16          0.000000 -3.166473e-06
orbit17          0.000000  1.453164e-06
orbit18          0.000000  4.297336e-08
orbit19          0.000000 -2.752201e-08
orbit20          0.000000 -1.892627e-07
orbit21          0.000000  1.609531e-06
orbit22          0.000000 -8.427024e-13
orbit23          0.000000  1.127843e-06
orbit24          0.000000 -2.426155e-06
orbit25          0.000000 -1.641585e-06
orbit26          0.000000 -1.138484e-05
orbit27          0.000000 -1.320330e-05
orbit28          0.000000  6.418490e-06
orbit29          0.000000  2.104342e-05
orbit30          0.000000 -7.881190e-05
orbit31          0.000000  4.910418e-07
orbit32          0.000000  2.755134e-07
orbit33          0.000000 -7.709632e-04
orbit34          0.000000  4.881214e-05
orbit35          0.000000 -8.617223e-07
orbit36          0.000000 -4.165454e-06
orbit37          0.000000 -3.134378e-06
orbit38          0.000000  1.249354e-04
orbit39          0.000000 -2.924649e-06
orbit40          0.000000  5.586807e-06
orbit41          0.000000 -9.403967e-05
orbit42          0.000000  5.249888e-03
orbit43          0.000000 -1.955762e-04
orbit44          0.000000 -7.037099e-03
orbit45          0.000000  2.661051e-05
orbit46          0.000000 -3.696284e-05
orbit47          0.000000 -8.240218e-06
orbit48          0.000000 -6.067216e-06
orbit49          0.000000  9.269542e-07
orbit50          0.000000  1.332721e-04
orbit51          0.000000 -1.853174e-04
orbit52          0.000000 -4.809807e-05
orbit53          0.000000  3.978659e-04
orbit54          0.000000 -1.400887e-04
orbit55          0.000000 -1.625528e-02
orbit56          0.000000  1.735179e-04
orbit57          0.000000  8.841295e-05
orbit58          0.000000  6.847124e-04
orbit59          0.000000  1.158329e-04
orbit60          0.000000  4.682603e-04
orbit61          0.000000 -1.511121e-02
orbit62          0.000000  1.650915e-03
orbit63          0.000000 -3.240429e-04
orbit64          0.000000  1.171438e-04
orbit65          0.000000 -6.285177e-05
orbit66          0.000000  1.957527e-04
orbit67          0.000000 -9.910127e-03
orbit68          0.000000 -2.967914e-03
orbit69          0.000000 -7.010232e-02
orbit70          0.000000  5.071242e-03
orbit71          0.000000 -6.991102e-03
orbit72          0.000000 -6.593828e-02
AP               0.000000 -2.110399e+00
bet              0.000000  2.663046e-05
ecc              0.000000  4.905290e-01
eccrad           0.000000  2.853841e+00
close            0.000000 -4.548493e+01
constraint       0.000000 -5.042465e+00
coreness         0.000000 -1.731089e-02
knn              0.000000 -4.848842e-03
hubscore         0.000000 -1.081904e+00
pagerank         0.000000 -1.016234e+02
trans            0.000000  4.520576e+00
evcent           0.000000 -1.101387e+01
first            0.000000  1.563839e-05
upto_second      0.000000  8.234647e-05
upto_third       0.000000 -3.297008e-05
upto_fourth      0.000000 -2.960597e-03
upto_fifth       0.000000 -5.314230e-03
upto_sixth       0.000000 -9.439881e-02
second           0.000000  6.204900e-05
third            0.000000 -2.887595e-04
fourth           0.000000 -7.731982e-08
fifth            0.000000  2.744597e-03
sixth            0.000000  2.335761e-03
ratio1           0.000000 -6.601317e-03
ratio2           0.000000  1.651565e-02
ratio3           0.000000 -5.108067e+00
ratio4           0.000000 -1.152391e+01
ratio5           0.000000  8.583693e-01
ratio6           0.000000 -1.879479e-02
selfinter        0.000000  3.713399e-01
walktrap_vertex  0.000000  3.970954e-03
bigcom1          0.000000 -2.881992e+00
bigcom2          0.000000  0.000000e+00
bigcom3          0.000000  1.832461e+00
bigcom4          0.000000  1.548416e-01
bigcom6          0.000000 -1.973774e+00
bigcom8          0.000000  7.630663e-01
bigcom9          0.000000 -1.502005e-01
bigcom11         0.000000 -1.677143e+00
bigcom13         0.000000 -4.262426e-01
bigcom15         0.000000 -1.251090e+00
bigcom16         0.000000 -2.466905e+00
bigcom21         0.000000 -1.625606e+00
bigcom22         0.000000  1.433658e+00
bigcom24         0.000000 -1.384711e+00
bigcom26         0.000000 -1.520947e+00
bigcom28         0.000000  1.013991e+00
bigcom30         0.000000 -3.152838e+00
bigcom31         0.000000  0.000000e+00
bigcom32         0.000000 -6.031540e-02
bigcom33         0.000000 -1.131973e+00
bigcom34         0.000000 -5.055931e-01
bigcom36         0.000000 -9.265648e-01
bigcom37         0.000000 -5.099523e-01
bigcom38         0.000000  0.000000e+00
bigcom39         0.000000 -6.584212e-01
bigcom40         0.000000 -1.597407e-01
bigcom43         0.000000 -2.042378e+00
bigcom44         0.000000 -5.394354e-01
bigcom46         0.000000 -3.889032e-01
bigcom47         0.000000 -5.839074e-01
bigcom49         0.000000 -1.397290e+00
bigcom50         0.000000 -4.518419e-02
bigcom51         0.000000  0.000000e+00
bigcom52         0.000000 -7.702894e-01
bigcom54         0.000000 -6.386243e-03
bigcom56         0.000000 -1.485087e+00
bigcom62         0.000000 -3.648619e-03
bigcom66         0.000000 -1.059646e+00
bigcom68         0.000000 -4.779426e-01
bigcom69         0.000000 -2.637331e-02
bigcom71         0.000000 -7.733850e-01
bigcom72         0.000000  0.000000e+00
bigcom73         0.000000 -3.191245e-01
bigcom74         0.000000 -1.380558e+00
bigcom75         0.000000 -2.797404e-01
bigcom76         0.000000 -1.354671e+00
bigcom77         0.000000 -1.029307e+00
bigcom79         0.000000 -3.906218e-01
bigcom80         0.000000  0.000000e+00
bigcom82         0.000000 -1.465715e+00
bigcom83         0.000000  0.000000e+00
bigcom84         0.000000 -1.544579e+00
bigcom85         0.000000 -9.699448e-01
bigcom87         0.000000 -4.603566e-01
bigcom89         0.000000  0.000000e+00
bigcom91         0.000000 -9.979314e-01
bigcom92         0.000000  0.000000e+00
bigcom93         0.000000  0.000000e+00
bigcom96         0.000000 -1.686629e+00
bigcom97         0.000000 -1.035821e+00
bigcom98         0.000000 -2.156842e+00
bigcom99         0.000000  0.000000e+00
bigcom101        0.000000 -1.548234e-01
bigcom104        0.000000 -3.913852e-02
bigcom106        0.000000 -4.542372e-02
bigcom109        0.000000 -9.457101e-01
bigcom113        0.000000 -4.336411e-02
bigcom116        0.000000 -7.466300e-01
bigcom120        0.000000 -9.651151e-02
bigcom123        0.000000  0.000000e+00
bigcom126        0.000000  0.000000e+00
bigcom127        0.000000  1.035435e+01
bigcom137        0.000000 -1.054113e+00
bigcom139        0.000000  0.000000e+00
bigcom140        0.000000 -2.472535e+00
bigcom143        0.000000  0.000000e+00
bigcom145        0.000000  0.000000e+00
bigcom146        0.000000 -4.026196e-01
bigcom147        0.000000 -1.803642e+00
bigcom149        0.000000  0.000000e+00
bigcom153        0.000000 -9.297415e-01
bigcom154        0.000000  0.000000e+00
bigcom156        0.000000  0.000000e+00
bigcom157        0.000000 -1.009765e+00
bigcom158        0.000000  0.000000e+00
bigcom160        0.000000  0.000000e+00
bigcom161        0.000000 -1.444382e+00
bigcom162        0.000000 -1.084538e+00
bigcom164        0.000000 -1.309024e+00
bigcom166        0.000000 -1.138049e+00
bigcom167        0.000000 -5.423546e-01
bigcom171        0.000000 -8.735142e-01
bigcom173        0.000000  0.000000e+00
bigcom175        0.000000  0.000000e+00
bigcom176        0.000000 -2.496275e-01
bigcom177        0.000000 -9.078608e-01
bigcom178        0.000000 -7.108632e-01
bigcom180        0.000000 -5.926215e-01
bigcom181        0.000000  0.000000e+00
bigcom184        0.000000 -2.572733e+00
bigcom186        0.000000 -1.674271e+00
bigcom187        0.000000 -1.336288e+00
bigcom189        0.000000  0.000000e+00
bigcom194        0.000000 -1.555399e+00
bigcom195        0.000000 -4.376984e-02
bigcom196        0.000000 -1.834241e+00
bigcom204        0.000000  0.000000e+00
bigcom205        0.000000 -2.129056e+00
bigcom212        0.000000 -8.003083e-01
bigcom214        0.000000 -1.784080e+00
bigcom222        0.000000 -9.424248e-01
bigcom223        0.000000 -2.801841e-01
bigcom226        0.000000 -6.103708e-01
bigcom227        0.000000 -5.284932e-02
bigcom229        0.000000  0.000000e+00
bigcom233        0.000000  0.000000e+00
bigcom236        0.000000  0.000000e+00
bigcom237        0.000000 -1.776703e+00
bigcom246        0.000000  0.000000e+00
bigcom248        0.000000  0.000000e+00
bigcom249        0.000000 -1.351057e+00
bigcom250        0.000000 -1.645470e+00
bigcom254        0.000000 -1.141155e+00
bigcom266        0.000000 -2.205031e+00
bigcom269        0.000000  0.000000e+00
bigcom272        0.000000  0.000000e+00
bigcom274        0.000000  4.343911e+00
bigcom281        0.000000 -2.220868e-02
bigcom291        0.000000 -5.243068e-01
bigcom292        0.000000 -1.866042e+00
bigcom295        0.000000 -7.192217e-01
bigcom299        0.000000 -2.727087e-01
bigcom301        0.000000 -3.469672e-01
bigcom306        0.000000  0.000000e+00
bigcom309        0.000000 -2.787454e+00
bigcom314        0.000000 -2.040762e-03
bigcom321        0.000000 -1.254343e+00
bigcom341        0.000000 -3.698079e+00
bigcom350        0.000000 -9.473291e-01
bigcom353        0.000000 -2.383460e+00
bigcom359        0.000000 -2.731833e-01
bigcom363        0.000000 -2.764827e-02
bigcom365        0.000000 -6.247794e-01
bigcom385        0.000000 -7.686745e-01
bigcom386        0.000000  0.000000e+00
bigcom408        0.000000  0.000000e+00
bigcom412        0.000000  0.000000e+00
bigcom480        0.000000 -1.040742e+00
spin_vertex      0.000000 -3.908307e-01
membership_s1    0.000000 -5.428902e-01
membership_s3    0.000000  0.000000e+00
membership_s4    0.000000  3.699830e-02
membership_s5    0.000000  3.619932e-01
membership_s6    0.000000 -1.202802e+00
membership_s7    0.000000  1.084331e+00
membership_s8    0.000000 -4.962953e-01
membership_s9    0.000000 -5.766254e+00
membership_s11   0.000000 -1.631665e-01
membership_s12   0.000000 -3.080988e-01
membership_s14   0.000000 -8.875443e-01
membership_s15   0.000000 -3.670096e+00
membership_s16   0.000000 -9.753921e+00
membership_s17   0.000000 -2.345423e+00
membership_s18   0.000000 -8.739491e-01
membership_s20   0.000000 -1.851982e+00
membership_s21   0.000000 -1.264412e+00
membership_s22   0.000000 -1.455299e+00
membership_s24   0.000000 -1.082278e+00
membership_s25   0.000000 -2.551296e+00
membership_s26   0.000000  0.000000e+00
membership_s27   0.000000  1.964534e+00
membership_s28   0.000000  0.000000e+00
membership_s30   0.000000 -7.485619e-02
membership_s31   0.000000 -1.667138e+00
membership_s32   0.000000  1.147255e+00
membership_s33   0.000000 -7.848531e-01
membership_s36   0.000000  1.043074e+00
membership_s37   0.000000 -6.660142e-01
V1               0.000000 -6.643155e-03
V2               0.000000 -6.083526e+00
pdi              0.000000  4.329471e+03
adhesion         0.000000 -2.601750e-04
cohesion         0.000000  9.075254e-05
inner            0.000000 -2.341758e-05
outer            0.000000  1.520234e-03
ioratio          0.000000 -5.083240e-01
comsize          0.000000  2.904005e-03
[1] "Dataset: med_TnotC Model GBM, run: 7 of 10 2015-06-18 12:16:13"
Iter   TrainDeviance   ValidDeviance   StepSize   Improve
     1        0.0413            -nan     0.0100   -0.0000
     2        0.0381            -nan     0.0100   -0.0000
     3        0.0367            -nan     0.0100   -0.0001
     4        0.0350            -nan     0.0100   -0.0000
     5        0.0340            -nan     0.0100    0.0001
     6        0.0330            -nan     0.0100   -0.0000
     7        0.0322            -nan     0.0100   -0.0000
     8        0.0316            -nan     0.0100   -0.0000
     9        0.0307            -nan     0.0100   -0.0000
    10        0.0300            -nan     0.0100   -0.0000
    20        0.0247            -nan     0.0100   -0.0000
    40        0.0198            -nan     0.0100   -0.0000
    60        0.0164            -nan     0.0100   -0.0000
    80        0.0143            -nan     0.0100   -0.0000
   100        0.0127            -nan     0.0100   -0.0000
   106        0.0122            -nan     0.0100   -0.0000

[1] "GBM variable coefficients"
                            var      rel.inf
bet                         bet 6.462422e+00
inner                     inner 5.374740e+00
walktrap_vertex walktrap_vertex 5.214116e+00
comsize                 comsize 5.186968e+00
spin_vertex         spin_vertex 5.007053e+00
orbit39                 orbit39 3.695902e+00
ratio5                   ratio5 3.261056e+00
orbit18                 orbit18 2.908447e+00
orbit56                 orbit56 2.719803e+00
orbit27                 orbit27 2.632793e+00
graph18                 graph18 2.536014e+00
ioratio                 ioratio 2.414491e+00
graph15                 graph15 2.045343e+00
V2                           V2 1.681874e+00
graph11                 graph11 1.618933e+00
ratio2                   ratio2 1.576155e+00
cohesion               cohesion 1.563993e+00
orbit62                 orbit62 1.332222e+00
orbit55                 orbit55 1.317638e+00
orbit45                 orbit45 1.284053e+00
constraint           constraint 1.277495e+00
graph25                 graph25 1.276959e+00
orbit46                 orbit46 1.224991e+00
V1                           V1 1.194773e+00
knn                         knn 1.168176e+00
pagerank               pagerank 1.110034e+00
adhesion               adhesion 1.077394e+00
orbit54                 orbit54 1.044179e+00
orbit38                 orbit38 1.034202e+00
membership_s7     membership_s7 1.020811e+00
membership_s27   membership_s27 9.295330e-01
trans                     trans 9.203342e-01
orbit41                 orbit41 9.116525e-01
outer                     outer 8.930269e-01
orbit11                 orbit11 8.716508e-01
graph7                   graph7 8.021574e-01
bigcom127             bigcom127 7.416397e-01
graph10                 graph10 7.019748e-01
bigcom3                 bigcom3 6.904946e-01
orbit30                 orbit30 6.864939e-01
orbit7                   orbit7 6.645193e-01
graph9                   graph9 6.614223e-01
graph22                 graph22 6.532593e-01
graph14                 graph14 5.988656e-01
orbit29                 orbit29 5.668969e-01
graph4                   graph4 5.628486e-01
orbit33                 orbit33 5.603554e-01
orbit28                 orbit28 5.557484e-01
graph6                   graph6 5.531723e-01
orbit63                 orbit63 5.511528e-01
orbit23                 orbit23 5.496013e-01
graph24                 graph24 5.234280e-01
bigcom40               bigcom40 5.131967e-01
ratio4                   ratio4 5.131960e-01
orbit24                 orbit24 4.909568e-01
ratio1                   ratio1 4.583747e-01
orbit36                 orbit36 4.560796e-01
orbit25                 orbit25 4.283973e-01
graph28                 graph28 4.227496e-01
orbit26                 orbit26 4.134291e-01
ratio6                   ratio6 3.981358e-01
graph21                 graph21 3.958088e-01
orbit66                 orbit66 3.690155e-01
membership_s30   membership_s30 3.511346e-01
orbit12                 orbit12 3.489877e-01
orbit32                 orbit32 3.464625e-01
third                     third 3.321825e-01
orbit49                 orbit49 3.246132e-01
orbit42                 orbit42 3.092604e-01
graph13                 graph13 3.032967e-01
graph2                   graph2 3.017600e-01
upto_fifth           upto_fifth 2.948539e-01
orbit40                 orbit40 2.932904e-01
orbit35                 orbit35 2.909302e-01
orbit52                 orbit52 2.545796e-01
orbit50                 orbit50 2.541748e-01
orbit2                   orbit2 2.512559e-01
upto_sixth           upto_sixth 2.486221e-01
orbit57                 orbit57 2.460328e-01
orbit47                 orbit47 2.455448e-01
graph23                 graph23 2.294683e-01
orbit71                 orbit71 2.277455e-01
graph27                 graph27 2.256120e-01
coreness               coreness 2.085049e-01
orbit13                 orbit13 1.960740e-01
orbit1                   orbit1 1.895339e-01
graph8                   graph8 1.772376e-01
fourth                   fourth 1.723329e-01
graph20                 graph20 1.668936e-01
graph17                 graph17 1.556799e-01
orbit53                 orbit53 1.324315e-01
orbit44                 orbit44 1.242911e-01
orbit43                 orbit43 1.125025e-01
orbit4                   orbit4 1.030096e-01
upto_fourth         upto_fourth 1.021183e-01
orbit37                 orbit37 9.810106e-02
orbit6                   orbit6 9.736550e-02
orbit21                 orbit21 9.634381e-02
graph5                   graph5 8.741121e-02
orbit61                 orbit61 8.252968e-02
orbit16                 orbit16 8.214331e-02
graph16                 graph16 8.166542e-02
graph3                   graph3 8.100310e-02
graph0                   graph0 6.880153e-02
orbit67                 orbit67 6.743630e-02
orbit5                   orbit5 6.326932e-02
graph19                 graph19 5.431504e-02
orbit69                 orbit69 5.372857e-02
upto_third           upto_third 5.363090e-02
sixth                     sixth 5.073034e-02
graph26                 graph26 4.506427e-02
orbit58                 orbit58 2.842074e-02
orbit19                 orbit19 8.586813e-03
hubscore               hubscore 2.335722e-03
orbit17                 orbit17 1.241715e-03
ratio3                   ratio3 9.503535e-04
graph1                   graph1 7.427839e-04
orbit9                   orbit9 2.265032e-04
orbit68                 orbit68 2.048501e-04
orbit10                 orbit10 1.528139e-04
orbit48                 orbit48 1.195486e-04
orbit64                 orbit64 9.872456e-05
close                     close 9.627474e-05
orbit60                 orbit60 6.069053e-05
orbit51                 orbit51 6.008930e-05
ecc                         ecc 5.244151e-05
graph29                 graph29 3.900880e-05
bigcom28               bigcom28 2.886709e-05
orbit31                 orbit31 1.786363e-05
orbit65                 orbit65 9.657755e-06
graph12                 graph12 0.000000e+00
orbit0                   orbit0 0.000000e+00
orbit3                   orbit3 0.000000e+00
orbit8                   orbit8 0.000000e+00
orbit14                 orbit14 0.000000e+00
orbit15                 orbit15 0.000000e+00
orbit20                 orbit20 0.000000e+00
orbit22                 orbit22 0.000000e+00
orbit34                 orbit34 0.000000e+00
orbit59                 orbit59 0.000000e+00
orbit70                 orbit70 0.000000e+00
orbit72                 orbit72 0.000000e+00
AP                           AP 0.000000e+00
eccrad                   eccrad 0.000000e+00
evcent                   evcent 0.000000e+00
first                     first 0.000000e+00
upto_second         upto_second 0.000000e+00
second                   second 0.000000e+00
fifth                     fifth 0.000000e+00
selfinter             selfinter 0.000000e+00
bigcom1                 bigcom1 0.000000e+00
bigcom2                 bigcom2 0.000000e+00
bigcom4                 bigcom4 0.000000e+00
bigcom6                 bigcom6 0.000000e+00
bigcom8                 bigcom8 0.000000e+00
bigcom9                 bigcom9 0.000000e+00
bigcom11               bigcom11 0.000000e+00
bigcom13               bigcom13 0.000000e+00
bigcom15               bigcom15 0.000000e+00
bigcom16               bigcom16 0.000000e+00
bigcom21               bigcom21 0.000000e+00
bigcom22               bigcom22 0.000000e+00
bigcom24               bigcom24 0.000000e+00
bigcom26               bigcom26 0.000000e+00
bigcom30               bigcom30 0.000000e+00
bigcom31               bigcom31 0.000000e+00
bigcom32               bigcom32 0.000000e+00
bigcom33               bigcom33 0.000000e+00
bigcom34               bigcom34 0.000000e+00
bigcom36               bigcom36 0.000000e+00
bigcom37               bigcom37 0.000000e+00
bigcom38               bigcom38 0.000000e+00
bigcom39               bigcom39 0.000000e+00
bigcom43               bigcom43 0.000000e+00
bigcom44               bigcom44 0.000000e+00
bigcom46               bigcom46 0.000000e+00
bigcom47               bigcom47 0.000000e+00
bigcom49               bigcom49 0.000000e+00
bigcom50               bigcom50 0.000000e+00
bigcom51               bigcom51 0.000000e+00
bigcom52               bigcom52 0.000000e+00
bigcom54               bigcom54 0.000000e+00
bigcom56               bigcom56 0.000000e+00
bigcom62               bigcom62 0.000000e+00
bigcom66               bigcom66 0.000000e+00
bigcom68               bigcom68 0.000000e+00
bigcom69               bigcom69 0.000000e+00
bigcom71               bigcom71 0.000000e+00
bigcom72               bigcom72 0.000000e+00
bigcom73               bigcom73 0.000000e+00
bigcom74               bigcom74 0.000000e+00
bigcom75               bigcom75 0.000000e+00
bigcom76               bigcom76 0.000000e+00
bigcom77               bigcom77 0.000000e+00
bigcom79               bigcom79 0.000000e+00
bigcom80               bigcom80 0.000000e+00
bigcom82               bigcom82 0.000000e+00
bigcom83               bigcom83 0.000000e+00
bigcom84               bigcom84 0.000000e+00
bigcom85               bigcom85 0.000000e+00
bigcom87               bigcom87 0.000000e+00
bigcom89               bigcom89 0.000000e+00
bigcom91               bigcom91 0.000000e+00
bigcom92               bigcom92 0.000000e+00
bigcom93               bigcom93 0.000000e+00
bigcom96               bigcom96 0.000000e+00
bigcom97               bigcom97 0.000000e+00
bigcom98               bigcom98 0.000000e+00
bigcom99               bigcom99 0.000000e+00
bigcom101             bigcom101 0.000000e+00
bigcom104             bigcom104 0.000000e+00
bigcom106             bigcom106 0.000000e+00
bigcom109             bigcom109 0.000000e+00
bigcom113             bigcom113 0.000000e+00
bigcom116             bigcom116 0.000000e+00
bigcom120             bigcom120 0.000000e+00
bigcom123             bigcom123 0.000000e+00
bigcom126             bigcom126 0.000000e+00
bigcom137             bigcom137 0.000000e+00
bigcom139             bigcom139 0.000000e+00
bigcom140             bigcom140 0.000000e+00
bigcom143             bigcom143 0.000000e+00
bigcom145             bigcom145 0.000000e+00
bigcom146             bigcom146 0.000000e+00
bigcom147             bigcom147 0.000000e+00
bigcom149             bigcom149 0.000000e+00
bigcom153             bigcom153 0.000000e+00
bigcom154             bigcom154 0.000000e+00
bigcom156             bigcom156 0.000000e+00
bigcom157             bigcom157 0.000000e+00
bigcom158             bigcom158 0.000000e+00
bigcom160             bigcom160 0.000000e+00
bigcom161             bigcom161 0.000000e+00
bigcom162             bigcom162 0.000000e+00
bigcom164             bigcom164 0.000000e+00
bigcom166             bigcom166 0.000000e+00
bigcom167             bigcom167 0.000000e+00
bigcom171             bigcom171 0.000000e+00
bigcom173             bigcom173 0.000000e+00
bigcom175             bigcom175 0.000000e+00
bigcom176             bigcom176 0.000000e+00
bigcom177             bigcom177 0.000000e+00
bigcom178             bigcom178 0.000000e+00
bigcom180             bigcom180 0.000000e+00
bigcom181             bigcom181 0.000000e+00
bigcom184             bigcom184 0.000000e+00
bigcom186             bigcom186 0.000000e+00
bigcom187             bigcom187 0.000000e+00
bigcom189             bigcom189 0.000000e+00
bigcom194             bigcom194 0.000000e+00
bigcom195             bigcom195 0.000000e+00
bigcom196             bigcom196 0.000000e+00
bigcom204             bigcom204 0.000000e+00
bigcom205             bigcom205 0.000000e+00
bigcom212             bigcom212 0.000000e+00
bigcom214             bigcom214 0.000000e+00
bigcom222             bigcom222 0.000000e+00
bigcom223             bigcom223 0.000000e+00
bigcom226             bigcom226 0.000000e+00
bigcom227             bigcom227 0.000000e+00
bigcom229             bigcom229 0.000000e+00
bigcom233             bigcom233 0.000000e+00
bigcom236             bigcom236 0.000000e+00
bigcom237             bigcom237 0.000000e+00
bigcom246             bigcom246 0.000000e+00
bigcom248             bigcom248 0.000000e+00
bigcom249             bigcom249 0.000000e+00
bigcom250             bigcom250 0.000000e+00
bigcom254             bigcom254 0.000000e+00
bigcom266             bigcom266 0.000000e+00
bigcom269             bigcom269 0.000000e+00
bigcom272             bigcom272 0.000000e+00
bigcom274             bigcom274 0.000000e+00
bigcom281             bigcom281 0.000000e+00
bigcom291             bigcom291 0.000000e+00
bigcom292             bigcom292 0.000000e+00
bigcom295             bigcom295 0.000000e+00
bigcom299             bigcom299 0.000000e+00
bigcom301             bigcom301 0.000000e+00
bigcom306             bigcom306 0.000000e+00
bigcom309             bigcom309 0.000000e+00
bigcom314             bigcom314 0.000000e+00
bigcom321             bigcom321 0.000000e+00
bigcom341             bigcom341 0.000000e+00
bigcom350             bigcom350 0.000000e+00
bigcom353             bigcom353 0.000000e+00
bigcom359             bigcom359 0.000000e+00
bigcom363             bigcom363 0.000000e+00
bigcom365             bigcom365 0.000000e+00
bigcom385             bigcom385 0.000000e+00
bigcom386             bigcom386 0.000000e+00
bigcom408             bigcom408 0.000000e+00
bigcom412             bigcom412 0.000000e+00
bigcom480             bigcom480 0.000000e+00
membership_s1     membership_s1 0.000000e+00
membership_s3     membership_s3 0.000000e+00
membership_s4     membership_s4 0.000000e+00
membership_s5     membership_s5 0.000000e+00
membership_s6     membership_s6 0.000000e+00
membership_s8     membership_s8 0.000000e+00
membership_s9     membership_s9 0.000000e+00
membership_s11   membership_s11 0.000000e+00
membership_s12   membership_s12 0.000000e+00
membership_s14   membership_s14 0.000000e+00
membership_s15   membership_s15 0.000000e+00
membership_s16   membership_s16 0.000000e+00
membership_s17   membership_s17 0.000000e+00
membership_s18   membership_s18 0.000000e+00
membership_s20   membership_s20 0.000000e+00
membership_s21   membership_s21 0.000000e+00
membership_s22   membership_s22 0.000000e+00
membership_s24   membership_s24 0.000000e+00
membership_s25   membership_s25 0.000000e+00
membership_s26   membership_s26 0.000000e+00
membership_s28   membership_s28 0.000000e+00
membership_s31   membership_s31 0.000000e+00
membership_s32   membership_s32 0.000000e+00
membership_s33   membership_s33 0.000000e+00
membership_s36   membership_s36 0.000000e+00
membership_s37   membership_s37 0.000000e+00
pdi                         pdi 0.000000e+00
[1] "Dataset: med_TnotC Model RF, run: 7 of 10 2015-06-18 12:16:53"
     |      Out-of-bag   |
Tree |      MSE  %Var(y) |
   1 | 0.006364   195.65 |
   2 | 0.007352   226.00 |
   3 |  0.00692   212.72 |
   4 | 0.006159   189.32 |
   5 | 0.005852   179.89 |
   6 | 0.005132   157.76 |
   7 |  0.00504   154.93 |
   8 |  0.00495   152.18 |
   9 | 0.004745   145.87 |
  10 | 0.004697   144.39 |
  11 | 0.004892   150.39 |
  12 | 0.004701   144.51 |
  13 | 0.004614   141.83 |
  14 | 0.004469   137.39 |
  15 | 0.004427   136.09 |
  16 | 0.004394   135.08 |
  17 | 0.004255   130.81 |
  18 | 0.004202   129.17 |
  19 | 0.004172   128.23 |
  20 | 0.004086   125.60 |
  21 | 0.004081   125.45 |
  22 | 0.004034   124.00 |
  23 | 0.004008   123.21 |
  24 | 0.003966   121.92 |
  25 | 0.003952   121.49 |
  26 | 0.003932   120.86 |
  27 |   0.0039   119.89 |
  28 | 0.003862   118.71 |
  29 | 0.003826   117.61 |
  30 | 0.003785   116.34 |
  31 | 0.003775   116.05 |
  32 | 0.003764   115.70 |
  33 | 0.003755   115.44 |
  34 |  0.00375   115.27 |
  35 | 0.003719   114.31 |
  36 | 0.003715   114.21 |
  37 | 0.003706   113.91 |
  38 | 0.003714   114.18 |
  39 | 0.003707   113.95 |
  40 | 0.003699   113.72 |
  41 | 0.003697   113.65 |
  42 | 0.003685   113.26 |
  43 | 0.003671   112.86 |
  44 | 0.003679   113.09 |
  45 | 0.003656   112.37 |
  46 | 0.003646   112.09 |
  47 | 0.003646   112.08 |
  48 | 0.003633   111.68 |
  49 | 0.003623   111.39 |
  50 | 0.003626   111.45 |
  51 | 0.003624   111.41 |
  52 |  0.00364   111.90 |
  53 | 0.003632   111.64 |
  54 | 0.003636   111.77 |
  55 | 0.003634   111.71 |
  56 | 0.003627   111.50 |
  57 | 0.003617   111.17 |
  58 | 0.003617   111.20 |
  59 | 0.003609   110.93 |
  60 | 0.003604   110.78 |
  61 | 0.003598   110.60 |
  62 | 0.003599   110.62 |
  63 | 0.003608   110.91 |
  64 | 0.003606   110.86 |
  65 | 0.003601   110.69 |
  66 | 0.003605   110.80 |
  67 |   0.0036   110.66 |
  68 | 0.003606   110.85 |
  69 | 0.003601   110.69 |
  70 | 0.003591   110.37 |
  71 | 0.003598   110.59 |
  72 | 0.003601   110.69 |
  73 | 0.003595   110.52 |
  74 | 0.003578   109.98 |
  75 | 0.003572   109.80 |
  76 | 0.003574   109.85 |
  77 | 0.003572   109.79 |
  78 | 0.003571   109.78 |
  79 | 0.003568   109.68 |
  80 | 0.003569   109.70 |
  81 | 0.003567   109.65 |
  82 | 0.003565   109.58 |
  83 | 0.003562   109.51 |
  84 | 0.003565   109.59 |
  85 | 0.003563   109.53 |
  86 | 0.003558   109.39 |
  87 | 0.003555   109.29 |
  88 | 0.003549   109.11 |
  89 |  0.00355   109.12 |
  90 | 0.003551   109.16 |
  91 | 0.003551   109.15 |
  92 | 0.003551   109.15 |
  93 | 0.003552   109.20 |
  94 | 0.003549   109.11 |
  95 | 0.003545   108.99 |
  96 | 0.003543   108.92 |
  97 |  0.00354   108.82 |
  98 |  0.00354   108.83 |
  99 | 0.003537   108.72 |
 100 | 0.003534   108.65 |
[1] "Random Forest variable coefficients"
                      %IncMSE IncNodePurity
graph5           1.811154e-04  6.578567e-02
graph6           3.166324e-04  5.414652e-02
graph7           6.614181e-04  4.703665e-02
graph8           1.486016e-04  4.336385e-02
graph9           4.138515e-05  3.195402e-02
graph10          4.784780e-04  9.753733e-02
graph11          2.556205e-03  3.590731e-02
graph12          2.640533e-04  6.012701e-02
graph13          5.804687e-05  1.993097e-02
graph14          7.734728e-04  2.873790e-01
graph15          3.019866e-03  8.331151e-02
graph16          3.103561e-03  5.110983e-02
graph17          9.632699e-04  3.365697e-02
graph18          1.800312e-05  1.888730e-02
graph19          4.278957e-04  9.263310e-02
graph20          1.840487e-04  8.124622e-02
graph21          5.575762e-04  1.533089e-01
graph22          2.134207e-04  7.482062e-02
graph23          1.181374e-04  4.096226e-02
graph24          5.935828e-05  2.203416e-02
graph25          1.659258e-03  8.484214e-02
graph26          2.969953e-04  9.278889e-02
graph27          5.922341e-05  5.999056e-02
graph28          1.806141e-05  9.000000e-03
graph29          0.000000e+00  5.393906e-20
orbit0           9.027076e-04  1.048160e-01
orbit1           1.870875e-03  9.416604e-02
orbit2           1.803337e-03  1.484974e-01
orbit3           1.774596e-03  8.143324e-02
orbit4           2.664619e-03  9.545373e-02
orbit5           1.664332e-04  5.198359e-02
orbit6           1.323932e-03  1.162111e-01
orbit7           1.897278e-03  2.080472e-01
orbit8           5.350788e-04  8.508712e-03
orbit9           9.352422e-04  1.026734e-01
orbit10          5.591329e-04  1.516610e-02
orbit11          3.064073e-04  4.132447e-02
orbit12          1.130413e-04  1.736164e-02
orbit13          2.779580e-04  3.338499e-02
orbit14          1.324594e-05  2.580116e-02
orbit15          8.236419e-05  3.302613e-02
orbit16          3.106325e-04  9.696175e-02
orbit17          1.575467e-03  4.572301e-02
orbit18          4.797713e-04  1.340739e-01
orbit19          5.608987e-04  1.050037e-02
orbit20          1.162537e-03  7.721543e-02
orbit21          4.017681e-04  1.221918e-01
orbit22          2.910783e-03  1.542229e-01
orbit23          3.379539e-03  2.187683e-01
orbit24          1.980475e-04  8.980982e-02
orbit25          2.474125e-03  1.204004e-01
orbit26          2.114771e-05  4.460394e-02
orbit27          1.869045e-03  7.510462e-02
orbit28          1.317044e-03  1.364996e-03
orbit29          7.163298e-04  7.620352e-02
orbit30          9.591526e-04  1.117641e-02
orbit31          2.025553e-04  7.660167e-02
orbit32          9.445964e-04  1.825371e-01
orbit33          6.137360e-04  9.072917e-02
orbit34          3.684478e-03  1.122474e-01
orbit35          2.502937e-04  1.088455e-01
orbit36          2.737339e-04  1.304715e-04
orbit37          3.701159e-04  2.912763e-02
orbit38          1.118931e-03  8.607646e-02
orbit39          3.240821e-03  2.479293e-01
orbit40          6.765099e-04  6.412460e-02
orbit41          5.337793e-05  6.279224e-02
orbit42          1.714588e-03  1.173411e-01
orbit43          1.415173e-03  5.918114e-02
orbit44          6.343171e-05  5.418895e-02
orbit45          3.667025e-03  1.975846e-01
orbit46          9.968994e-04  4.274554e-02
orbit47          2.593157e-04  5.011162e-02
orbit48          1.084792e-03  8.279862e-02
orbit49          2.277825e-05  4.624095e-02
orbit50          2.325343e-04  8.625362e-02
orbit51          2.946011e-04  8.864189e-02
orbit52          8.002770e-04  3.084453e-02
orbit53          1.612558e-03  6.418148e-02
orbit54          1.706373e-04  1.358725e-01
orbit55          4.308837e-04  1.005562e-01
orbit56          5.910418e-04  1.086859e-01
orbit57          8.515486e-04  1.593870e-01
orbit58          6.590298e-05  4.676972e-02
orbit59          1.533923e-04  1.477379e-02
orbit60          1.940876e-04  6.154541e-02
orbit61          8.202402e-04  4.555033e-02
orbit62          3.957621e-04  2.213268e-01
orbit63          6.260816e-04  2.582606e-03
orbit64          9.819669e-05  4.742582e-02
orbit65          2.984307e-05  3.869100e-02
orbit66          5.959476e-06  1.714286e-02
orbit67          3.273299e-04  4.006052e-02
orbit68          5.973716e-06  1.448038e-03
orbit69          9.656733e-06  6.168771e-03
orbit70          0.000000e+00  1.636364e-02
orbit71          8.299752e-04  9.615728e-04
orbit72          0.000000e+00  4.336809e-20
AP               0.000000e+00  2.710505e-22
bet              4.256934e-04  4.677518e-01
ecc              1.778059e-05  3.920897e-02
eccrad           5.803831e-06  1.708333e-02
close            5.642074e-04  7.406201e-02
constraint       1.678188e-03  1.533981e-01
coreness         2.304147e-05  9.230769e-03
knn              1.629991e-03  7.931702e-02
hubscore         1.529936e-03  5.566820e-02
pagerank         2.295778e-04  5.674414e-02
trans            1.201919e-03  1.530019e-01
evcent           1.535319e-04  4.539194e-02
first            7.463889e-04  5.435475e-02
upto_second      3.005483e-04  9.541080e-02
upto_third       5.875441e-06  1.764706e-02
upto_fourth      0.000000e+00  4.987330e-20
upto_fifth       6.383227e-05  3.268338e-02
upto_sixth       1.221340e-04  3.589841e-02
second           3.054866e-03  1.426835e-02
third            5.300328e-05  1.005773e-01
fourth           1.303733e-04  7.287115e-02
fifth            5.889282e-06  3.777778e-02
sixth            1.596433e-03  4.830192e-02
ratio1           1.345625e-03  1.165666e-01
ratio2           2.534185e-03  1.309199e-01
ratio3           1.342198e-03  8.412570e-02
ratio4           5.239638e-04  1.009008e-01
ratio5           1.216866e-03  3.293136e-01
ratio6           1.297950e-03  7.107151e-02
selfinter       -4.822503e-06  1.804009e-02
walktrap_vertex  3.338466e-05  2.328364e-01
bigcom1          0.000000e+00  5.421011e-22
bigcom2          0.000000e+00  0.000000e+00
bigcom3          1.282729e-04  1.107524e-01
bigcom4         -8.758014e-06  2.681980e-04
bigcom6          0.000000e+00  0.000000e+00
bigcom8          0.000000e+00  5.894737e-03
bigcom9          0.000000e+00  0.000000e+00
bigcom11         0.000000e+00  0.000000e+00
bigcom13         0.000000e+00  4.336809e-21
bigcom15         0.000000e+00  1.734723e-20
bigcom16         0.000000e+00  0.000000e+00
bigcom21         0.000000e+00  8.673617e-21
bigcom22         0.000000e+00  2.710505e-22
bigcom24         0.000000e+00  0.000000e+00
bigcom26         0.000000e+00  2.710505e-22
bigcom28         0.000000e+00  0.000000e+00
bigcom30         0.000000e+00  2.710505e-22
bigcom31         0.000000e+00  0.000000e+00
bigcom32         0.000000e+00  6.938894e-20
bigcom33         0.000000e+00  1.734723e-20
bigcom34         0.000000e+00  3.469447e-20
bigcom36         0.000000e+00  2.710505e-22
bigcom37         0.000000e+00  0.000000e+00
bigcom38         0.000000e+00  5.204170e-20
bigcom39         0.000000e+00  0.000000e+00
bigcom40         3.888638e-05  2.552108e-02
bigcom43         0.000000e+00  0.000000e+00
bigcom44         0.000000e+00  0.000000e+00
bigcom46         0.000000e+00  3.469447e-20
bigcom47         0.000000e+00  4.336809e-20
bigcom49         0.000000e+00  0.000000e+00
bigcom50         0.000000e+00  0.000000e+00
bigcom51         0.000000e+00  1.734723e-20
bigcom52         0.000000e+00  0.000000e+00
bigcom54         0.000000e+00  0.000000e+00
bigcom56         0.000000e+00  3.469447e-20
bigcom62         0.000000e+00  0.000000e+00
bigcom66         0.000000e+00  5.204170e-20
bigcom68         0.000000e+00  0.000000e+00
bigcom69         0.000000e+00  0.000000e+00
bigcom71         0.000000e+00  0.000000e+00
bigcom72         0.000000e+00  0.000000e+00
bigcom73         0.000000e+00  0.000000e+00
bigcom74         0.000000e+00  0.000000e+00
bigcom75         0.000000e+00  8.673617e-21
bigcom76         0.000000e+00  0.000000e+00
bigcom77         0.000000e+00  0.000000e+00
bigcom79         0.000000e+00  0.000000e+00
bigcom80         0.000000e+00  2.168404e-21
bigcom82         0.000000e+00  0.000000e+00
bigcom83         0.000000e+00  0.000000e+00
bigcom84         0.000000e+00  8.673617e-21
bigcom85         0.000000e+00  0.000000e+00
bigcom87         0.000000e+00  0.000000e+00
bigcom89         0.000000e+00  8.673617e-21
bigcom91         0.000000e+00  5.204170e-20
bigcom92         0.000000e+00  0.000000e+00
bigcom93         0.000000e+00  0.000000e+00
bigcom96         0.000000e+00  0.000000e+00
bigcom97         0.000000e+00  3.469447e-20
bigcom98         0.000000e+00  0.000000e+00
bigcom99         0.000000e+00  0.000000e+00
bigcom101        0.000000e+00  0.000000e+00
bigcom104        0.000000e+00  0.000000e+00
bigcom106        0.000000e+00  0.000000e+00
bigcom109        0.000000e+00  0.000000e+00
bigcom113        0.000000e+00  0.000000e+00
bigcom116        0.000000e+00  0.000000e+00
bigcom120        0.000000e+00  0.000000e+00
bigcom123        0.000000e+00  5.421011e-22
bigcom126        0.000000e+00  0.000000e+00
bigcom127        6.850037e-05  3.716956e-01
bigcom137        0.000000e+00  0.000000e+00
bigcom139        0.000000e+00  0.000000e+00
bigcom140        0.000000e+00  0.000000e+00
bigcom143        0.000000e+00  0.000000e+00
bigcom145        0.000000e+00  0.000000e+00
bigcom146        0.000000e+00  5.204170e-20
bigcom147        0.000000e+00  0.000000e+00
bigcom149        0.000000e+00  0.000000e+00
bigcom153        0.000000e+00  3.469447e-20
bigcom154        0.000000e+00  3.469447e-20
bigcom156        0.000000e+00  0.000000e+00
bigcom157        0.000000e+00  0.000000e+00
bigcom158        0.000000e+00  0.000000e+00
bigcom160        0.000000e+00  0.000000e+00
bigcom161        0.000000e+00  0.000000e+00
bigcom162        0.000000e+00  0.000000e+00
bigcom164        0.000000e+00  0.000000e+00
bigcom166        0.000000e+00  5.204170e-20
bigcom167        0.000000e+00  5.421011e-22
bigcom171        0.000000e+00  0.000000e+00
bigcom173        0.000000e+00  0.000000e+00
bigcom175        0.000000e+00  0.000000e+00
bigcom176        0.000000e+00  0.000000e+00
bigcom177        0.000000e+00  6.938894e-20
bigcom178        0.000000e+00  1.734723e-20
bigcom180        0.000000e+00  3.469447e-20
bigcom181        0.000000e+00  0.000000e+00
bigcom184        0.000000e+00  0.000000e+00
bigcom186        0.000000e+00  0.000000e+00
bigcom187        0.000000e+00  0.000000e+00
bigcom189        0.000000e+00  0.000000e+00
bigcom194        0.000000e+00  0.000000e+00
bigcom195        0.000000e+00  0.000000e+00
bigcom196        0.000000e+00  0.000000e+00
bigcom204        0.000000e+00  0.000000e+00
bigcom205        0.000000e+00  0.000000e+00
bigcom212        0.000000e+00  1.734723e-20
bigcom214        0.000000e+00  3.469447e-20
bigcom222        0.000000e+00  0.000000e+00
bigcom223        0.000000e+00  0.000000e+00
bigcom226        0.000000e+00  0.000000e+00
bigcom227        0.000000e+00  0.000000e+00
bigcom229        0.000000e+00  3.469447e-20
bigcom233        0.000000e+00  0.000000e+00
bigcom236        0.000000e+00  0.000000e+00
bigcom237        0.000000e+00  0.000000e+00
bigcom246        0.000000e+00  0.000000e+00
bigcom248        0.000000e+00  0.000000e+00
bigcom249        0.000000e+00  0.000000e+00
bigcom250        0.000000e+00  0.000000e+00
bigcom254        0.000000e+00  0.000000e+00
bigcom266        0.000000e+00  5.421011e-22
bigcom269        0.000000e+00  0.000000e+00
bigcom272        0.000000e+00  0.000000e+00
bigcom274        0.000000e+00  0.000000e+00
bigcom281        0.000000e+00  0.000000e+00
bigcom291        0.000000e+00  0.000000e+00
bigcom292        0.000000e+00  0.000000e+00
bigcom295        0.000000e+00  0.000000e+00
bigcom299        0.000000e+00  0.000000e+00
bigcom301        0.000000e+00  0.000000e+00
bigcom306        0.000000e+00  0.000000e+00
bigcom309        0.000000e+00  0.000000e+00
bigcom314        0.000000e+00  0.000000e+00
bigcom321        0.000000e+00  0.000000e+00
bigcom341        0.000000e+00  0.000000e+00
bigcom350        0.000000e+00  0.000000e+00
bigcom353        0.000000e+00  0.000000e+00
bigcom359        0.000000e+00  0.000000e+00
bigcom363        0.000000e+00  0.000000e+00
bigcom365        0.000000e+00  1.734723e-20
bigcom385        0.000000e+00  0.000000e+00
bigcom386        0.000000e+00  0.000000e+00
bigcom408        0.000000e+00  1.734723e-20
bigcom412        0.000000e+00  0.000000e+00
bigcom480        0.000000e+00  0.000000e+00
spin_vertex      3.143358e-04  5.473606e-01
membership_s1   -3.718025e-07  2.095609e-05
membership_s3    0.000000e+00  0.000000e+00
membership_s4    0.000000e+00  1.690476e-02
membership_s5   -1.601770e-05  4.842518e-02
membership_s6    0.000000e+00  1.084202e-21
membership_s7    2.219533e-04  1.564464e-01
membership_s8    0.000000e+00  0.000000e+00
membership_s9    0.000000e+00  0.000000e+00
membership_s11   0.000000e+00  1.734723e-20
membership_s12   0.000000e+00  3.469447e-20
membership_s14   0.000000e+00  0.000000e+00
membership_s15   0.000000e+00  0.000000e+00
membership_s16   0.000000e+00  0.000000e+00
membership_s17   0.000000e+00  5.421011e-22
membership_s18   0.000000e+00  9.215718e-21
membership_s20   0.000000e+00  0.000000e+00
membership_s21   0.000000e+00  0.000000e+00
membership_s22   0.000000e+00  0.000000e+00
membership_s24   0.000000e+00  0.000000e+00
membership_s25   0.000000e+00  1.734723e-20
membership_s26   0.000000e+00  0.000000e+00
membership_s27   1.654433e-04  4.827058e-02
membership_s28   0.000000e+00  0.000000e+00
membership_s30   1.653465e-04  1.014465e-02
membership_s31   0.000000e+00  0.000000e+00
membership_s32   1.185418e-05  5.557594e-03
membership_s33   0.000000e+00  0.000000e+00
membership_s36   4.764071e-05  2.837359e-02
membership_s37   0.000000e+00  8.673617e-21
V1               8.835872e-05  1.414460e-01
V2               1.070130e-03  3.284317e-01
pdi             -6.086427e-06  2.678571e-02
adhesion         6.309014e-03  2.894275e-01
cohesion         5.491656e-03  1.786839e-01
inner            9.735084e-04  3.468741e-01
outer            5.499121e-04  1.213295e-01
ioratio          1.956165e-03  3.760078e-01
comsize          7.689935e-04  3.353961e-01
[1] "Dataset: med_TnotC Model GLM, run: 7 of 10 2015-06-18 12:17:22"
[1] "glmnet variable coefficients"
                     [,1]          [,2]
(Intercept)     -5.721622 -3.104781e+02
graph0           0.000000 -2.219773e-02
graph1           0.000000  4.751396e-05
graph2           0.000000 -2.534234e-02
graph3           0.000000 -8.352010e-06
graph4           0.000000  3.871204e-07
graph5           0.000000  5.568989e-05
graph6           0.000000  1.513937e-04
graph7           0.000000  7.585068e-04
graph8           0.000000 -3.796757e-02
graph9           0.000000  1.308726e-07
graph10          0.000000 -2.198561e-08
graph11          0.000000  2.180316e-10
graph12          0.000000 -1.230827e-06
graph13          0.000000  2.333622e-06
graph14          0.000000  1.321579e-07
graph15          0.000000  1.651780e-04
graph16          0.000000 -9.323893e-07
graph17          0.000000  2.064979e-06
graph18          0.000000 -2.109092e-04
graph19          0.000000  3.802741e-06
graph20          0.000000 -1.324019e-04
graph21          0.000000 -8.347881e-05
graph22          0.000000 -1.395034e-04
graph23          0.000000 -1.365431e-05
graph24          0.000000  3.521647e-06
graph25          0.000000  0.000000e+00
graph26          0.000000 -6.063293e-04
graph27          0.000000 -5.575441e-03
graph28          0.000000  5.685739e-03
graph29          0.000000 -5.438726e-02
orbit0           0.000000 -1.671846e-02
orbit1           0.000000  2.221379e-07
orbit2           0.000000  4.524104e-03
orbit3           0.000000 -2.416543e-02
orbit4           0.000000 -2.522870e-05
orbit5           0.000000 -3.954379e-10
orbit6           0.000000  3.790916e-07
orbit7           0.000000  6.122384e-04
orbit8           0.000000  1.097189e-04
orbit9           0.000000  5.603016e-04
orbit10          0.000000  2.036432e-04
orbit11          0.000000  4.749694e-03
orbit12          0.000000  3.521580e-04
orbit13          0.000000  3.302857e-02
orbit14          0.000000 -3.762755e-02
orbit15          0.000000  1.323629e-06
orbit16          0.000000 -6.433552e-06
orbit17          0.000000  1.739475e-06
orbit18          0.000000  1.504092e-07
orbit19          0.000000  0.000000e+00
orbit20          0.000000 -2.209171e-07
orbit21          0.000000  5.589006e-06
orbit22          0.000000  3.291358e-10
orbit23          0.000000 -5.985133e-05
orbit24          0.000000 -2.402035e-06
orbit25          0.000000 -2.587866e-06
orbit26          0.000000  1.401751e-05
orbit27          0.000000 -2.373758e-05
orbit28          0.000000  4.051337e-05
orbit29          0.000000  1.649173e-05
orbit30          0.000000 -2.293859e-04
orbit31          0.000000  4.992013e-08
orbit32          0.000000  2.809192e-07
orbit33          0.000000 -1.324603e-03
orbit34          0.000000  1.588706e-04
orbit35          0.000000 -4.811310e-05
orbit36          0.000000 -3.554738e-06
orbit37          0.000000  1.843894e-06
orbit38          0.000000  1.533335e-04
orbit39          0.000000 -1.333451e-05
orbit40          0.000000  1.123004e-05
orbit41          0.000000 -9.941774e-05
orbit42          0.000000  7.639316e-03
orbit43          0.000000 -2.067325e-04
orbit44          0.000000  2.428422e-03
orbit45          0.000000  1.410964e-04
orbit46          0.000000 -5.125774e-05
orbit47          0.000000 -7.016369e-05
orbit48          0.000000  5.589927e-05
orbit49          0.000000 -1.368150e-04
orbit50          0.000000 -3.332643e-04
orbit51          0.000000 -7.549764e-04
orbit52          0.000000  5.849437e-04
orbit53          0.000000  3.727603e-04
orbit54          0.000000 -1.276544e-04
orbit55          0.000000 -2.106909e-02
orbit56          0.000000  1.220108e-04
orbit57          0.000000 -4.183690e-05
orbit58          0.000000  2.139392e-03
orbit59          0.000000 -1.134497e-04
orbit60          0.000000  1.282520e-03
orbit61          0.000000 -2.105728e-02
orbit62          0.000000  8.684252e-03
orbit63          0.000000 -3.622038e-03
orbit64          0.000000 -5.169553e-03
orbit65          0.000000 -1.978858e-03
orbit66          0.000000 -2.226945e-04
orbit67          0.000000 -1.278480e-02
orbit68          0.000000 -5.286778e-03
orbit69          0.000000 -1.557408e-01
orbit70          0.000000  9.188134e-03
orbit71          0.000000  5.284486e-03
orbit72          0.000000 -5.428112e-02
AP               0.000000 -1.390185e+00
bet              0.000000  2.869771e-05
ecc              0.000000  9.303175e-01
eccrad           0.000000  5.261670e+00
close            0.000000  0.000000e+00
constraint       0.000000  2.616348e+00
coreness         0.000000 -1.681541e-01
knn              0.000000 -2.634708e-02
hubscore         0.000000  1.294291e+02
pagerank         0.000000 -5.106610e+01
trans            0.000000  5.295006e+00
evcent           0.000000  1.133082e+02
first            0.000000 -2.137512e-02
upto_second      0.000000  2.901811e-04
upto_third       0.000000  7.624877e-05
upto_fourth      0.000000 -2.056999e-03
upto_fifth       0.000000 -1.338739e-02
upto_sixth       0.000000  3.343392e-02
second           0.000000  3.083933e-04
third            0.000000  7.997759e-05
fourth           0.000000 -3.947875e-04
fifth            0.000000  2.619034e-03
sixth            0.000000  2.222802e-02
ratio1           0.000000 -6.572842e-03
ratio2           0.000000  1.422525e-02
ratio3           0.000000 -2.952532e+00
ratio4           0.000000 -1.493316e+01
ratio5           0.000000 -1.805498e+01
ratio6           0.000000 -1.203426e-01
selfinter        0.000000  3.909654e-01
walktrap_vertex  0.000000 -1.936946e-01
bigcom1          0.000000 -7.106697e-01
bigcom2          0.000000  0.000000e+00
bigcom3          0.000000  2.542046e+00
bigcom4          0.000000  3.791268e-01
bigcom6          0.000000 -1.349648e+00
bigcom8          0.000000  5.752575e-01
bigcom9          0.000000 -1.781226e-02
bigcom11         0.000000 -1.734046e+00
bigcom13         0.000000 -4.297062e-01
bigcom15         0.000000 -6.608199e-01
bigcom16         0.000000 -2.061131e+00
bigcom21         0.000000 -1.151813e+00
bigcom22         0.000000 -2.149789e+00
bigcom24         0.000000 -1.215196e+00
bigcom26         0.000000 -1.152683e+00
bigcom28         0.000000 -4.787145e+00
bigcom30         0.000000 -1.798677e+00
bigcom31         0.000000  0.000000e+00
bigcom32         0.000000 -1.518891e-01
bigcom33         0.000000 -1.554340e+00
bigcom34         0.000000 -1.045596e+00
bigcom36         0.000000 -5.547844e-01
bigcom37         0.000000 -9.692249e-01
bigcom38         0.000000 -1.853962e-01
bigcom39         0.000000 -3.926845e-01
bigcom40         0.000000  8.487188e-01
bigcom43         0.000000 -1.178859e+00
bigcom44         0.000000 -3.344608e+00
bigcom46         0.000000 -7.859850e-02
bigcom47         0.000000 -3.778415e-02
bigcom49         0.000000 -4.538631e-01
bigcom50         0.000000 -7.186578e-02
bigcom51         0.000000 -5.513338e-01
bigcom52         0.000000 -2.189415e-01
bigcom54         0.000000  0.000000e+00
bigcom56         0.000000 -1.356939e+00
bigcom62         0.000000 -3.836509e-02
bigcom66         0.000000 -6.997801e-01
bigcom68         0.000000 -8.004937e-01
bigcom69         0.000000 -1.145061e-02
bigcom71         0.000000  0.000000e+00
bigcom72         0.000000  0.000000e+00
bigcom73         0.000000 -4.252628e-02
bigcom74         0.000000 -1.415676e+00
bigcom75         0.000000  0.000000e+00
bigcom76         0.000000 -1.254896e+00
bigcom77         0.000000 -8.327551e-01
bigcom79         0.000000 -1.845108e-01
bigcom80         0.000000  0.000000e+00
bigcom82         0.000000 -1.161162e+00
bigcom83         0.000000  0.000000e+00
bigcom84         0.000000 -8.781683e-01
bigcom85         0.000000 -7.190940e-01
bigcom87         0.000000 -1.181141e-01
bigcom89         0.000000  0.000000e+00
bigcom91         0.000000 -1.045399e+00
bigcom92         0.000000  0.000000e+00
bigcom93         0.000000  0.000000e+00
bigcom96         0.000000 -6.557211e-01
bigcom97         0.000000 -3.900976e-01
bigcom98         0.000000 -2.774542e+00
bigcom99         0.000000  0.000000e+00
bigcom101        0.000000 -3.625811e-01
bigcom104        0.000000 -3.873282e-02
bigcom106        0.000000  0.000000e+00
bigcom109        0.000000 -9.477594e-01
bigcom113        0.000000 -9.071259e-01
bigcom116        0.000000 -1.317079e-01
bigcom120        0.000000  0.000000e+00
bigcom123        0.000000  0.000000e+00
bigcom126        0.000000  0.000000e+00
bigcom127        0.000000  1.012261e+01
bigcom137        0.000000 -1.021364e+00
bigcom139        0.000000 -1.744160e-02
bigcom140        0.000000 -1.732219e+00
bigcom143        0.000000  0.000000e+00
bigcom145        0.000000  0.000000e+00
bigcom146        0.000000  0.000000e+00
bigcom147        0.000000 -4.638225e+00
bigcom149        0.000000 -4.228748e-01
bigcom153        0.000000 -7.230565e-01
bigcom154        0.000000  0.000000e+00
bigcom156        0.000000  0.000000e+00
bigcom157        0.000000 -1.184334e+00
bigcom158        0.000000 -3.357107e-01
bigcom160        0.000000  0.000000e+00
bigcom161        0.000000 -1.890888e+00
bigcom162        0.000000 -5.998249e-01
bigcom164        0.000000 -2.496177e-03
bigcom166        0.000000 -2.109788e+00
bigcom167        0.000000 -2.419144e-01
bigcom171        0.000000 -7.377465e-01
bigcom173        0.000000 -1.305332e-02
bigcom175        0.000000 -1.163767e-02
bigcom176        0.000000 -1.050466e-01
bigcom177        0.000000 -1.389208e+00
bigcom178        0.000000  0.000000e+00
bigcom180        0.000000 -1.432750e+00
bigcom181        0.000000  0.000000e+00
bigcom184        0.000000 -2.371242e+00
bigcom186        0.000000 -1.352713e+00
bigcom187        0.000000  0.000000e+00
bigcom189        0.000000  0.000000e+00
bigcom194        0.000000 -2.402460e+00
bigcom195        0.000000  0.000000e+00
bigcom196        0.000000 -1.552689e+00
bigcom204        0.000000  0.000000e+00
bigcom205        0.000000 -1.774036e+00
bigcom212        0.000000 -1.624145e+00
bigcom214        0.000000 -8.845258e-01
bigcom222        0.000000 -4.165796e-01
bigcom223        0.000000  0.000000e+00
bigcom226        0.000000 -3.318781e-01
bigcom227        0.000000 -5.660807e-01
bigcom229        0.000000  0.000000e+00
bigcom233        0.000000  0.000000e+00
bigcom236        0.000000  0.000000e+00
bigcom237        0.000000 -1.747480e+00
bigcom246        0.000000 -2.485121e-03
bigcom248        0.000000  0.000000e+00
bigcom249        0.000000 -9.542571e-01
bigcom250        0.000000 -1.174115e+00
bigcom254        0.000000 -1.021023e+00
bigcom266        0.000000 -2.253955e+00
bigcom269        0.000000  0.000000e+00
bigcom272        0.000000  0.000000e+00
bigcom274        0.000000  0.000000e+00
bigcom281        0.000000 -1.704302e-03
bigcom291        0.000000 -1.665035e-01
bigcom292        0.000000 -1.460055e+00
bigcom295        0.000000 -3.467541e-01
bigcom299        0.000000 -1.357022e-01
bigcom301        0.000000 -6.493750e-01
bigcom306        0.000000  0.000000e+00
bigcom309        0.000000 -2.720690e+00
bigcom314        0.000000  0.000000e+00
bigcom321        0.000000 -4.279180e-01
bigcom341        0.000000 -2.293961e+00
bigcom350        0.000000 -1.886675e+00
bigcom353        0.000000  0.000000e+00
bigcom359        0.000000 -7.077268e-02
bigcom363        0.000000  0.000000e+00
bigcom365        0.000000  0.000000e+00
bigcom385        0.000000 -5.391089e-01
bigcom386        0.000000  0.000000e+00
bigcom408        0.000000  0.000000e+00
bigcom412        0.000000 -1.488083e+00
bigcom480        0.000000 -1.982534e+00
spin_vertex      0.000000  1.301869e-01
membership_s1    0.000000 -8.660483e-01
membership_s3    0.000000  0.000000e+00
membership_s4    0.000000 -9.384345e-01
membership_s5    0.000000  9.507336e-01
membership_s6    0.000000 -1.516187e+00
membership_s7    0.000000  1.418552e+00
membership_s8    0.000000 -9.704920e-01
membership_s9    0.000000 -6.918770e+00
membership_s11   0.000000 -1.135865e+00
membership_s12   0.000000 -8.991525e-02
membership_s14   0.000000 -1.124389e+00
membership_s15   0.000000 -2.543103e+00
membership_s16   0.000000 -1.001652e+01
membership_s17   0.000000 -1.578796e+00
membership_s18   0.000000 -1.030693e+00
membership_s20   0.000000 -2.036895e+00
membership_s21   0.000000 -6.680595e-01
membership_s22   0.000000 -1.555215e+00
membership_s24   0.000000 -6.684156e-01
membership_s25   0.000000 -2.305312e+00
membership_s26   0.000000  0.000000e+00
membership_s27   0.000000  1.747247e+00
membership_s28   0.000000  0.000000e+00
membership_s30   0.000000  2.801417e-01
membership_s31   0.000000 -1.619507e+00
membership_s32   0.000000  9.417724e-01
membership_s33   0.000000 -1.750036e+00
membership_s36   0.000000  1.135659e+00
membership_s37   0.000000 -3.359796e-01
V1               0.000000 -2.136890e+01
V2               0.000000 -1.382634e+01
pdi              0.000000  3.885251e+03
adhesion         0.000000 -4.522123e-04
cohesion         0.000000  8.523382e-04
inner            0.000000  1.557256e-06
outer            0.000000  1.238707e-03
ioratio          0.000000  4.571039e+00
comsize          0.000000  1.274178e-03
[1] "Dataset: med_TnotC Model GBM, run: 8 of 10 2015-06-18 12:19:21"
Iter   TrainDeviance   ValidDeviance   StepSize   Improve
     1        0.0523            -nan     0.0100   -0.0001
     2        0.0502            -nan     0.0100   -0.0000
     3        0.0490            -nan     0.0100   -0.0001
     4        0.0477            -nan     0.0100   -0.0000
     5        0.0461            -nan     0.0100   -0.0001
     6        0.0447            -nan     0.0100   -0.0000
     7        0.0433            -nan     0.0100   -0.0000
     8        0.0419            -nan     0.0100   -0.0000
     9        0.0412            -nan     0.0100   -0.0000
    10        0.0403            -nan     0.0100   -0.0000
    20        0.0331            -nan     0.0100   -0.0000
    40        0.0259            -nan     0.0100   -0.0000
    60        0.0217            -nan     0.0100   -0.0000
    80        0.0190            -nan     0.0100   -0.0000
   100        0.0170            -nan     0.0100   -0.0000
   106        0.0164            -nan     0.0100   -0.0000

[1] "GBM variable coefficients"
                            var      rel.inf
bet                         bet 6.486388e+00
spin_vertex         spin_vertex 4.969628e+00
ratio5                   ratio5 4.464221e+00
inner                     inner 4.180252e+00
walktrap_vertex walktrap_vertex 3.424307e+00
V2                           V2 3.247912e+00
comsize                 comsize 2.929057e+00
outer                     outer 2.838149e+00
orbit18                 orbit18 2.739374e+00
orbit39                 orbit39 2.612666e+00
trans                     trans 2.457674e+00
graph15                 graph15 2.207621e+00
adhesion               adhesion 2.105527e+00
graph11                 graph11 2.019692e+00
orbit23                 orbit23 1.920355e+00
orbit56                 orbit56 1.779405e+00
ioratio                 ioratio 1.734138e+00
pagerank               pagerank 1.638478e+00
graph25                 graph25 1.597533e+00
cohesion               cohesion 1.588586e+00
orbit55                 orbit55 1.464395e+00
graph7                   graph7 1.445445e+00
orbit13                 orbit13 1.432930e+00
membership_s27   membership_s27 1.294324e+00
orbit42                 orbit42 1.276264e+00
orbit62                 orbit62 1.195155e+00
orbit45                 orbit45 1.130140e+00
bigcom274             bigcom274 9.293770e-01
bigcom127             bigcom127 9.253658e-01
orbit27                 orbit27 8.564566e-01
ratio2                   ratio2 8.402985e-01
graph22                 graph22 7.609144e-01
orbit31                 orbit31 7.540141e-01
V1                           V1 7.436911e-01
orbit28                 orbit28 7.386689e-01
graph16                 graph16 7.304759e-01
membership_s32   membership_s32 7.286258e-01
graph23                 graph23 6.927502e-01
graph14                 graph14 6.767704e-01
orbit10                 orbit10 6.765724e-01
orbit2                   orbit2 6.382478e-01
graph12                 graph12 6.201721e-01
orbit35                 orbit35 5.756171e-01
upto_sixth           upto_sixth 5.735648e-01
orbit54                 orbit54 5.659746e-01
orbit47                 orbit47 5.594469e-01
constraint           constraint 5.569964e-01
orbit11                 orbit11 5.203106e-01
graph19                 graph19 5.051899e-01
graph3                   graph3 4.896465e-01
orbit36                 orbit36 4.845870e-01
bigcom3                 bigcom3 4.759642e-01
graph6                   graph6 4.749268e-01
orbit51                 orbit51 4.732111e-01
graph17                 graph17 4.731681e-01
knn                         knn 4.696103e-01
membership_s7     membership_s7 4.685339e-01
graph18                 graph18 4.666569e-01
ratio6                   ratio6 4.575293e-01
graph20                 graph20 4.530603e-01
orbit30                 orbit30 4.320062e-01
orbit63                 orbit63 4.296331e-01
orbit57                 orbit57 4.152621e-01
orbit9                   orbit9 4.138944e-01
orbit21                 orbit21 4.108751e-01
ratio4                   ratio4 3.950330e-01
orbit60                 orbit60 3.830239e-01
upto_fifth           upto_fifth 3.821319e-01
graph10                 graph10 3.722819e-01
orbit4                   orbit4 3.589521e-01
upto_fourth         upto_fourth 3.370076e-01
third                     third 3.310580e-01
graph27                 graph27 3.250532e-01
orbit52                 orbit52 3.213550e-01
close                     close 3.012249e-01
graph21                 graph21 2.989208e-01
orbit26                 orbit26 2.948729e-01
orbit29                 orbit29 2.875362e-01
coreness               coreness 2.824637e-01
membership_s30   membership_s30 2.707557e-01
orbit58                 orbit58 2.648672e-01
graph2                   graph2 2.555218e-01
orbit49                 orbit49 2.480364e-01
sixth                     sixth 2.437101e-01
orbit38                 orbit38 2.418429e-01
fourth                   fourth 2.296341e-01
graph26                 graph26 2.296068e-01
membership_s36   membership_s36 2.239690e-01
orbit50                 orbit50 2.214302e-01
orbit61                 orbit61 2.069647e-01
graph0                   graph0 1.902916e-01
orbit32                 orbit32 1.821688e-01
bigcom4                 bigcom4 1.820155e-01
orbit7                   orbit7 1.771765e-01
orbit53                 orbit53 1.675956e-01
orbit59                 orbit59 1.615887e-01
graph4                   graph4 1.611890e-01
selfinter             selfinter 1.598573e-01
orbit20                 orbit20 1.548078e-01
orbit33                 orbit33 1.512096e-01
ratio1                   ratio1 1.505129e-01
bigcom22               bigcom22 1.483990e-01
graph5                   graph5 1.475676e-01
graph8                   graph8 1.459639e-01
orbit41                 orbit41 1.415122e-01
graph1                   graph1 1.379161e-01
membership_s5     membership_s5 1.335908e-01
bigcom40               bigcom40 1.333879e-01
bigcom28               bigcom28 1.140089e-01
graph9                   graph9 1.075989e-01
orbit46                 orbit46 1.006361e-01
orbit16                 orbit16 9.754447e-02
orbit48                 orbit48 9.171970e-02
orbit25                 orbit25 8.034253e-02
membership_s4     membership_s4 7.457690e-02
orbit71                 orbit71 7.452534e-02
AP                           AP 7.067740e-02
orbit22                 orbit22 6.603239e-02
orbit40                 orbit40 5.646040e-02
orbit67                 orbit67 5.261122e-02
orbit44                 orbit44 4.934171e-02
orbit37                 orbit37 4.732232e-02
orbit6                   orbit6 4.524258e-02
orbit64                 orbit64 3.916084e-02
orbit5                   orbit5 3.418535e-02
orbit66                 orbit66 1.593714e-02
hubscore               hubscore 8.227134e-03
evcent                   evcent 1.120264e-03
orbit43                 orbit43 5.956506e-04
membership_s18   membership_s18 2.824447e-04
orbit19                 orbit19 8.411712e-05
graph13                 graph13 8.066632e-05
graph24                 graph24 0.000000e+00
graph28                 graph28 0.000000e+00
graph29                 graph29 0.000000e+00
orbit0                   orbit0 0.000000e+00
orbit1                   orbit1 0.000000e+00
orbit3                   orbit3 0.000000e+00
orbit8                   orbit8 0.000000e+00
orbit12                 orbit12 0.000000e+00
orbit14                 orbit14 0.000000e+00
orbit15                 orbit15 0.000000e+00
orbit17                 orbit17 0.000000e+00
orbit24                 orbit24 0.000000e+00
orbit34                 orbit34 0.000000e+00
orbit65                 orbit65 0.000000e+00
orbit68                 orbit68 0.000000e+00
orbit69                 orbit69 0.000000e+00
orbit70                 orbit70 0.000000e+00
orbit72                 orbit72 0.000000e+00
ecc                         ecc 0.000000e+00
eccrad                   eccrad 0.000000e+00
first                     first 0.000000e+00
upto_second         upto_second 0.000000e+00
upto_third           upto_third 0.000000e+00
second                   second 0.000000e+00
fifth                     fifth 0.000000e+00
ratio3                   ratio3 0.000000e+00
bigcom1                 bigcom1 0.000000e+00
bigcom2                 bigcom2 0.000000e+00
bigcom6                 bigcom6 0.000000e+00
bigcom8                 bigcom8 0.000000e+00
bigcom9                 bigcom9 0.000000e+00
bigcom11               bigcom11 0.000000e+00
bigcom13               bigcom13 0.000000e+00
bigcom15               bigcom15 0.000000e+00
bigcom16               bigcom16 0.000000e+00
bigcom21               bigcom21 0.000000e+00
bigcom24               bigcom24 0.000000e+00
bigcom26               bigcom26 0.000000e+00
bigcom30               bigcom30 0.000000e+00
bigcom31               bigcom31 0.000000e+00
bigcom32               bigcom32 0.000000e+00
bigcom33               bigcom33 0.000000e+00
bigcom34               bigcom34 0.000000e+00
bigcom36               bigcom36 0.000000e+00
bigcom37               bigcom37 0.000000e+00
bigcom38               bigcom38 0.000000e+00
bigcom39               bigcom39 0.000000e+00
bigcom43               bigcom43 0.000000e+00
bigcom44               bigcom44 0.000000e+00
bigcom46               bigcom46 0.000000e+00
bigcom47               bigcom47 0.000000e+00
bigcom49               bigcom49 0.000000e+00
bigcom50               bigcom50 0.000000e+00
bigcom51               bigcom51 0.000000e+00
bigcom52               bigcom52 0.000000e+00
bigcom54               bigcom54 0.000000e+00
bigcom56               bigcom56 0.000000e+00
bigcom62               bigcom62 0.000000e+00
bigcom66               bigcom66 0.000000e+00
bigcom68               bigcom68 0.000000e+00
bigcom69               bigcom69 0.000000e+00
bigcom71               bigcom71 0.000000e+00
bigcom72               bigcom72 0.000000e+00
bigcom73               bigcom73 0.000000e+00
bigcom74               bigcom74 0.000000e+00
bigcom75               bigcom75 0.000000e+00
bigcom76               bigcom76 0.000000e+00
bigcom77               bigcom77 0.000000e+00
bigcom79               bigcom79 0.000000e+00
bigcom80               bigcom80 0.000000e+00
bigcom82               bigcom82 0.000000e+00
bigcom83               bigcom83 0.000000e+00
bigcom84               bigcom84 0.000000e+00
bigcom85               bigcom85 0.000000e+00
bigcom87               bigcom87 0.000000e+00
bigcom89               bigcom89 0.000000e+00
bigcom91               bigcom91 0.000000e+00
bigcom92               bigcom92 0.000000e+00
bigcom93               bigcom93 0.000000e+00
bigcom96               bigcom96 0.000000e+00
bigcom97               bigcom97 0.000000e+00
bigcom98               bigcom98 0.000000e+00
bigcom99               bigcom99 0.000000e+00
bigcom101             bigcom101 0.000000e+00
bigcom104             bigcom104 0.000000e+00
bigcom106             bigcom106 0.000000e+00
bigcom109             bigcom109 0.000000e+00
bigcom113             bigcom113 0.000000e+00
bigcom116             bigcom116 0.000000e+00
bigcom120             bigcom120 0.000000e+00
bigcom123             bigcom123 0.000000e+00
bigcom126             bigcom126 0.000000e+00
bigcom137             bigcom137 0.000000e+00
bigcom139             bigcom139 0.000000e+00
bigcom140             bigcom140 0.000000e+00
bigcom143             bigcom143 0.000000e+00
bigcom145             bigcom145 0.000000e+00
bigcom146             bigcom146 0.000000e+00
bigcom147             bigcom147 0.000000e+00
bigcom149             bigcom149 0.000000e+00
bigcom153             bigcom153 0.000000e+00
bigcom154             bigcom154 0.000000e+00
bigcom156             bigcom156 0.000000e+00
bigcom157             bigcom157 0.000000e+00
bigcom158             bigcom158 0.000000e+00
bigcom160             bigcom160 0.000000e+00
bigcom161             bigcom161 0.000000e+00
bigcom162             bigcom162 0.000000e+00
bigcom164             bigcom164 0.000000e+00
bigcom166             bigcom166 0.000000e+00
bigcom167             bigcom167 0.000000e+00
bigcom171             bigcom171 0.000000e+00
bigcom173             bigcom173 0.000000e+00
bigcom175             bigcom175 0.000000e+00
bigcom176             bigcom176 0.000000e+00
bigcom177             bigcom177 0.000000e+00
bigcom178             bigcom178 0.000000e+00
bigcom180             bigcom180 0.000000e+00
bigcom181             bigcom181 0.000000e+00
bigcom184             bigcom184 0.000000e+00
bigcom186             bigcom186 0.000000e+00
bigcom187             bigcom187 0.000000e+00
bigcom189             bigcom189 0.000000e+00
bigcom194             bigcom194 0.000000e+00
bigcom195             bigcom195 0.000000e+00
bigcom196             bigcom196 0.000000e+00
bigcom204             bigcom204 0.000000e+00
bigcom205             bigcom205 0.000000e+00
bigcom212             bigcom212 0.000000e+00
bigcom214             bigcom214 0.000000e+00
bigcom222             bigcom222 0.000000e+00
bigcom223             bigcom223 0.000000e+00
bigcom226             bigcom226 0.000000e+00
bigcom227             bigcom227 0.000000e+00
bigcom229             bigcom229 0.000000e+00
bigcom233             bigcom233 0.000000e+00
bigcom236             bigcom236 0.000000e+00
bigcom237             bigcom237 0.000000e+00
bigcom246             bigcom246 0.000000e+00
bigcom248             bigcom248 0.000000e+00
bigcom249             bigcom249 0.000000e+00
bigcom250             bigcom250 0.000000e+00
bigcom254             bigcom254 0.000000e+00
bigcom266             bigcom266 0.000000e+00
bigcom269             bigcom269 0.000000e+00
bigcom272             bigcom272 0.000000e+00
bigcom281             bigcom281 0.000000e+00
bigcom291             bigcom291 0.000000e+00
bigcom292             bigcom292 0.000000e+00
bigcom295             bigcom295 0.000000e+00
bigcom299             bigcom299 0.000000e+00
bigcom301             bigcom301 0.000000e+00
bigcom306             bigcom306 0.000000e+00
bigcom309             bigcom309 0.000000e+00
bigcom314             bigcom314 0.000000e+00
bigcom321             bigcom321 0.000000e+00
bigcom341             bigcom341 0.000000e+00
bigcom350             bigcom350 0.000000e+00
bigcom353             bigcom353 0.000000e+00
bigcom359             bigcom359 0.000000e+00
bigcom363             bigcom363 0.000000e+00
bigcom365             bigcom365 0.000000e+00
bigcom385             bigcom385 0.000000e+00
bigcom386             bigcom386 0.000000e+00
bigcom408             bigcom408 0.000000e+00
bigcom412             bigcom412 0.000000e+00
bigcom480             bigcom480 0.000000e+00
membership_s1     membership_s1 0.000000e+00
membership_s3     membership_s3 0.000000e+00
membership_s6     membership_s6 0.000000e+00
membership_s8     membership_s8 0.000000e+00
membership_s9     membership_s9 0.000000e+00
membership_s11   membership_s11 0.000000e+00
membership_s12   membership_s12 0.000000e+00
membership_s14   membership_s14 0.000000e+00
membership_s15   membership_s15 0.000000e+00
membership_s16   membership_s16 0.000000e+00
membership_s17   membership_s17 0.000000e+00
membership_s20   membership_s20 0.000000e+00
membership_s21   membership_s21 0.000000e+00
membership_s22   membership_s22 0.000000e+00
membership_s24   membership_s24 0.000000e+00
membership_s25   membership_s25 0.000000e+00
membership_s26   membership_s26 0.000000e+00
membership_s28   membership_s28 0.000000e+00
membership_s31   membership_s31 0.000000e+00
membership_s33   membership_s33 0.000000e+00
membership_s37   membership_s37 0.000000e+00
pdi                         pdi 0.000000e+00
[1] "Dataset: med_TnotC Model RF, run: 8 of 10 2015-06-18 12:20:00"
     |      Out-of-bag   |
Tree |      MSE  %Var(y) |
   1 |  0.01142   278.40 |
   2 | 0.008906   217.18 |
   3 | 0.008626   210.34 |
   4 | 0.007064   172.25 |
   5 | 0.006219   151.65 |
   6 | 0.005726   139.64 |
   7 | 0.005911   144.14 |
   8 | 0.006119   149.21 |
   9 | 0.005961   145.36 |
  10 | 0.005712   139.28 |
  11 | 0.005628   137.25 |
  12 | 0.005568   135.78 |
  13 | 0.005336   130.13 |
  14 | 0.005291   129.03 |
  15 | 0.005196   126.70 |
  16 | 0.005086   124.02 |
  17 | 0.005067   123.55 |
  18 | 0.005093   124.20 |
  19 | 0.005077   123.80 |
  20 | 0.005055   123.26 |
  21 | 0.004985   121.55 |
  22 | 0.004959   120.92 |
  23 | 0.004931   120.25 |
  24 | 0.004887   119.17 |
  25 | 0.004853   118.33 |
  26 |  0.00484   118.02 |
  27 | 0.004791   116.83 |
  28 | 0.004787   116.74 |
  29 |  0.00481   117.29 |
  30 | 0.004792   116.85 |
  31 | 0.004765   116.19 |
  32 |  0.00476   116.08 |
  33 | 0.004742   115.64 |
  34 | 0.004736   115.48 |
  35 | 0.004762   116.13 |
  36 | 0.004777   116.49 |
  37 | 0.004764   116.17 |
  38 | 0.004754   115.93 |
  39 | 0.004738   115.52 |
  40 | 0.004738   115.53 |
  41 | 0.004729   115.31 |
  42 | 0.004713   114.92 |
  43 | 0.004705   114.74 |
  44 | 0.004693   114.44 |
  45 |  0.00469   114.36 |
  46 | 0.004683   114.19 |
  47 | 0.004684   114.23 |
  48 |  0.00468   114.13 |
  49 | 0.004667   113.81 |
  50 | 0.004664   113.73 |
  51 | 0.004666   113.79 |
  52 | 0.004654   113.50 |
  53 | 0.004651   113.41 |
  54 | 0.004634   112.99 |
  55 | 0.004634   113.00 |
  56 | 0.004633   112.98 |
  57 | 0.004645   113.28 |
  58 | 0.004641   113.18 |
  59 | 0.004623   112.73 |
  60 | 0.004614   112.51 |
  61 | 0.004609   112.40 |
  62 | 0.004602   112.21 |
  63 | 0.004598   112.11 |
  64 | 0.004599   112.16 |
  65 | 0.004612   112.46 |
  66 | 0.004584   111.79 |
  67 | 0.004582   111.72 |
  68 | 0.004576   111.59 |
  69 | 0.004573   111.51 |
  70 | 0.004571   111.46 |
  71 |  0.00457   111.43 |
  72 | 0.004561   111.22 |
  73 | 0.004561   111.22 |
  74 | 0.004555   111.07 |
  75 | 0.004567   111.36 |
  76 | 0.004575   111.55 |
  77 | 0.004563   111.27 |
  78 | 0.004562   111.25 |
  79 |  0.00457   111.43 |
  80 | 0.004568   111.38 |
  81 | 0.004573   111.51 |
  82 |  0.00458   111.68 |
  83 | 0.004585   111.81 |
  84 | 0.004577   111.60 |
  85 | 0.004568   111.40 |
  86 | 0.004567   111.38 |
  87 | 0.004568   111.39 |
  88 | 0.004565   111.30 |
  89 | 0.004561   111.21 |
  90 | 0.004552   111.00 |
  91 | 0.004546   110.85 |
  92 |  0.00455   110.95 |
  93 | 0.004543   110.78 |
  94 | 0.004538   110.65 |
  95 | 0.004546   110.84 |
  96 | 0.004538   110.65 |
  97 |  0.00453   110.46 |
  98 |  0.00453   110.47 |
  99 | 0.004531   110.48 |
 100 | 0.004529   110.43 |
[1] "Random Forest variable coefficients"
                      %IncMSE IncNodePurity
graph5           2.406892e-04  1.127041e-01
graph6           3.190988e-04  8.986489e-02
graph7           2.481572e-04  4.652713e-02
graph8           2.502278e-04  3.070111e-02
graph9           0.000000e+00  3.274562e-17
graph10          4.869605e-04  5.714230e-02
graph11          3.579938e-03  3.369781e-02
graph12          3.745722e-04  6.481562e-02
graph13          4.409389e-05  7.863409e-03
graph14          9.109628e-04  1.248042e-01
graph15          2.166773e-03  9.566664e-02
graph16          2.785489e-03  9.690143e-02
graph17          5.257700e-04  5.420334e-02
graph18          1.829801e-03  8.249183e-02
graph19          9.421085e-04  2.828155e-02
graph20          7.950021e-05  1.179516e-01
graph21          2.347505e-04  1.151307e-01
graph22          4.724242e-05  5.786217e-02
graph23          1.590571e-04  8.276302e-02
graph24          3.807490e-04  4.622870e-02
graph25          7.537740e-04  2.519888e-01
graph26          1.135757e-04  5.191177e-02
graph27          3.118464e-06  3.261895e-02
graph28          2.344732e-04  5.636643e-02
graph29          0.000000e+00  2.190088e-19
orbit0           1.286836e-04  7.106667e-02
orbit1           1.034182e-04  3.728947e-02
orbit2           2.390691e-03  1.997669e-01
orbit3           2.158592e-03  5.712794e-02
orbit4           1.129328e-04  8.326245e-02
orbit5           1.674446e-04  1.316651e-01
orbit6           2.207564e-03  6.098049e-02
orbit7           2.426137e-03  2.181917e-01
orbit8           9.845824e-04  5.921013e-02
orbit9           2.854914e-04  8.968244e-03
orbit10          8.298755e-05  3.529412e-02
orbit11          1.293179e-03  1.147592e-01
orbit12          1.466440e-04  7.288100e-02
orbit13          1.217239e-03  9.778957e-02
orbit14          2.025665e-04  3.252728e-02
orbit15          4.724600e-05  4.585543e-02
orbit16          1.900991e-04  1.031830e-01
orbit17          5.399407e-04  1.698638e-01
orbit18          9.789229e-04  2.142614e-01
orbit19          4.117622e-04  7.730517e-02
orbit20          6.887145e-04  3.352562e-02
orbit21          1.905789e-04  7.678874e-02
orbit22          3.035568e-03  5.237467e-02
orbit23          1.723206e-03  1.375080e-01
orbit24          1.299393e-04  2.631835e-02
orbit25          5.420875e-04  5.764325e-02
orbit26          1.506930e-04  5.019696e-02
orbit27          2.787681e-03  1.687598e-01
orbit28          2.240256e-04  5.010690e-02
orbit29          5.785764e-04  3.290210e-02
orbit30          1.645597e-03  7.918839e-02
orbit31          7.455591e-04  1.233637e-01
orbit32          1.844889e-03  1.545168e-01
orbit33          3.988344e-04  1.209413e-01
orbit34          9.852067e-04  6.394667e-02
orbit35          1.039588e-04  7.342312e-02
orbit36          8.529646e-04  1.073097e-01
orbit37          4.476492e-04  8.576032e-02
orbit38          1.041683e-03  6.726567e-02
orbit39          2.731819e-04  1.399565e-01
orbit40          3.859433e-04  8.202527e-02
orbit41          1.524833e-04  4.993970e-02
orbit42          1.632954e-03  9.298736e-02
orbit43          1.993361e-03  1.109482e-02
orbit44          1.881425e-04  7.671153e-03
orbit45          3.420745e-04  7.177768e-02
orbit46          9.728635e-04  7.390023e-02
orbit47          5.948840e-05  3.486442e-04
orbit48          3.719122e-04  1.014422e-01
orbit49          1.300099e-03  1.088724e-01
orbit50          3.676765e-04  8.150459e-02
orbit51          5.253410e-04  4.416007e-02
orbit52          1.035171e-03  9.993848e-02
orbit53          2.362328e-04  1.221113e-01
orbit54          2.964133e-04  7.997959e-02
orbit55          1.186827e-03  1.081849e-01
orbit56          5.745898e-04  1.607399e-01
orbit57          3.244654e-04  5.913048e-02
orbit58          7.177828e-04  8.339112e-02
orbit59          1.215748e-03  5.392004e-02
orbit60          4.048280e-04  3.717209e-02
orbit61          4.286803e-04  9.563336e-02
orbit62          4.882374e-04  2.069995e-01
orbit63          1.414142e-03  1.309494e-01
orbit64          1.948767e-04  9.316965e-02
orbit65          7.135051e-05  7.531639e-02
orbit66          1.778532e-04  4.482367e-02
orbit67          1.754993e-03  6.819910e-02
orbit68          8.397768e-05  7.361079e-02
orbit69          1.225160e-05  7.305504e-02
orbit70          5.366647e-04  1.005345e-02
orbit71          1.125860e-03  3.667798e-02
orbit72          0.000000e+00  7.563394e-18
AP               0.000000e+00  0.000000e+00
bet              1.208456e-03  5.501367e-01
ecc              2.416918e-07  2.619608e-02
eccrad           3.545804e-05  1.406548e-02
close            4.730014e-04  3.168998e-02
constraint       2.532985e-03  4.717183e-01
coreness         3.235586e-04  3.572188e-03
knn              1.440037e-03  3.343909e-02
hubscore         2.845810e-04  4.235603e-02
pagerank         7.126872e-04  1.631081e-01
trans            1.124925e-03  6.470996e-02
evcent           0.000000e+00  4.784638e-17
first            2.577631e-04  1.129699e-01
upto_second      9.722201e-05  7.380594e-02
upto_third       2.341942e-05  7.191133e-02
upto_fourth      2.898871e-05  7.803571e-02
upto_fifth       5.244755e-05  1.486448e-03
upto_sixth       7.813098e-04  9.977659e-02
second           0.000000e+00  3.691275e-17
third            2.251537e-04  2.031021e-01
fourth           8.853157e-05  8.181022e-02
fifth            1.691149e-04  1.251618e-01
sixth            3.351678e-04  1.432846e-01
ratio1           1.054343e-04  3.318807e-02
ratio2           4.573091e-04  1.817965e-01
ratio3           1.750518e-04  1.320308e-01
ratio4           9.268939e-05  1.791878e-01
ratio5           3.422324e-04  3.953896e-01
ratio6           8.229162e-04  1.665497e-01
selfinter        2.866865e-06  2.478860e-02
walktrap_vertex  1.166442e-04  2.767193e-01
bigcom1          0.000000e+00  4.163336e-19
bigcom2          0.000000e+00  0.000000e+00
bigcom3          1.751706e-04  1.223497e-01
bigcom4          0.000000e+00  1.084202e-21
bigcom6          0.000000e+00  0.000000e+00
bigcom8          1.189470e-05  2.787732e-02
bigcom9          0.000000e+00  0.000000e+00
bigcom11         0.000000e+00  0.000000e+00
bigcom13         0.000000e+00  0.000000e+00
bigcom15         0.000000e+00  0.000000e+00
bigcom16         0.000000e+00  0.000000e+00
bigcom21         0.000000e+00  5.204170e-20
bigcom22         8.017310e-05  9.769324e-02
bigcom24         0.000000e+00  0.000000e+00
bigcom26         0.000000e+00  0.000000e+00
bigcom28         1.967419e-04  1.431024e-01
bigcom30         0.000000e+00  0.000000e+00
bigcom31         0.000000e+00  0.000000e+00
bigcom32         0.000000e+00  0.000000e+00
bigcom33         0.000000e+00  0.000000e+00
bigcom34         0.000000e+00  0.000000e+00
bigcom36         0.000000e+00  1.734723e-20
bigcom37         0.000000e+00  0.000000e+00
bigcom38         0.000000e+00  0.000000e+00
bigcom39         0.000000e+00  0.000000e+00
bigcom40         3.977668e-05  2.547453e-02
bigcom43         0.000000e+00  0.000000e+00
bigcom44         0.000000e+00  0.000000e+00
bigcom46         0.000000e+00  0.000000e+00
bigcom47         0.000000e+00  0.000000e+00
bigcom49         0.000000e+00  0.000000e+00
bigcom50         0.000000e+00  0.000000e+00
bigcom51         0.000000e+00  0.000000e+00
bigcom52         0.000000e+00  0.000000e+00
bigcom54         0.000000e+00  0.000000e+00
bigcom56         0.000000e+00  0.000000e+00
bigcom62         0.000000e+00  0.000000e+00
bigcom66         0.000000e+00  0.000000e+00
bigcom68         0.000000e+00  0.000000e+00
bigcom69         0.000000e+00  0.000000e+00
bigcom71         0.000000e+00  0.000000e+00
bigcom72         0.000000e+00  0.000000e+00
bigcom73         0.000000e+00  0.000000e+00
bigcom74         0.000000e+00  0.000000e+00
bigcom75         0.000000e+00  0.000000e+00
bigcom76         0.000000e+00  0.000000e+00
bigcom77         0.000000e+00  3.469447e-20
bigcom79         0.000000e+00  0.000000e+00
bigcom80         0.000000e+00  0.000000e+00
bigcom82         0.000000e+00  0.000000e+00
bigcom83         0.000000e+00  0.000000e+00
bigcom84         0.000000e+00  0.000000e+00
bigcom85         0.000000e+00  0.000000e+00
bigcom87         0.000000e+00  0.000000e+00
bigcom89         0.000000e+00  0.000000e+00
bigcom91         0.000000e+00  0.000000e+00
bigcom92         0.000000e+00  0.000000e+00
bigcom93         0.000000e+00  0.000000e+00
bigcom96         0.000000e+00  0.000000e+00
bigcom97         0.000000e+00  1.734723e-20
bigcom98         0.000000e+00  0.000000e+00
bigcom99         0.000000e+00  0.000000e+00
bigcom101        0.000000e+00  5.204170e-20
bigcom104        0.000000e+00  0.000000e+00
bigcom106        0.000000e+00  0.000000e+00
bigcom109        0.000000e+00  0.000000e+00
bigcom113        0.000000e+00  0.000000e+00
bigcom116        0.000000e+00  0.000000e+00
bigcom120        0.000000e+00  0.000000e+00
bigcom123        0.000000e+00  0.000000e+00
bigcom126        0.000000e+00  0.000000e+00
bigcom127        6.725426e-05  4.005955e-01
bigcom137        0.000000e+00  0.000000e+00
bigcom139        0.000000e+00  8.673617e-21
bigcom140        0.000000e+00  0.000000e+00
bigcom143        0.000000e+00  0.000000e+00
bigcom145        0.000000e+00  0.000000e+00
bigcom146        0.000000e+00  0.000000e+00
bigcom147        0.000000e+00  0.000000e+00
bigcom149        0.000000e+00  0.000000e+00
bigcom153        0.000000e+00  0.000000e+00
bigcom154        0.000000e+00  0.000000e+00
bigcom156        0.000000e+00  0.000000e+00
bigcom157        0.000000e+00  0.000000e+00
bigcom158        0.000000e+00  0.000000e+00
bigcom160        0.000000e+00  0.000000e+00
bigcom161        0.000000e+00  0.000000e+00
bigcom162        0.000000e+00  0.000000e+00
bigcom164        0.000000e+00  0.000000e+00
bigcom166        0.000000e+00  0.000000e+00
bigcom167        0.000000e+00  0.000000e+00
bigcom171        0.000000e+00  0.000000e+00
bigcom173        0.000000e+00  0.000000e+00
bigcom175        0.000000e+00  0.000000e+00
bigcom176        0.000000e+00  0.000000e+00
bigcom177        0.000000e+00  0.000000e+00
bigcom178        0.000000e+00  0.000000e+00
bigcom180        0.000000e+00  0.000000e+00
bigcom181        0.000000e+00  0.000000e+00
bigcom184        0.000000e+00  0.000000e+00
bigcom186        0.000000e+00  0.000000e+00
bigcom187        0.000000e+00  0.000000e+00
bigcom189        0.000000e+00  0.000000e+00
bigcom194        0.000000e+00  8.673617e-21
bigcom195        0.000000e+00  0.000000e+00
bigcom196        0.000000e+00  0.000000e+00
bigcom204        0.000000e+00  0.000000e+00
bigcom205        0.000000e+00  0.000000e+00
bigcom212        0.000000e+00  0.000000e+00
bigcom214        0.000000e+00  0.000000e+00
bigcom222        0.000000e+00  0.000000e+00
bigcom223        0.000000e+00  0.000000e+00
bigcom226        0.000000e+00  0.000000e+00
bigcom227        0.000000e+00  0.000000e+00
bigcom229        0.000000e+00  0.000000e+00
bigcom233        0.000000e+00  0.000000e+00
bigcom236        0.000000e+00  0.000000e+00
bigcom237        0.000000e+00  0.000000e+00
bigcom246        0.000000e+00  1.734723e-20
bigcom248        0.000000e+00  0.000000e+00
bigcom249        0.000000e+00  0.000000e+00
bigcom250        0.000000e+00  0.000000e+00
bigcom254        0.000000e+00  0.000000e+00
bigcom266        0.000000e+00  0.000000e+00
bigcom269        0.000000e+00  0.000000e+00
bigcom272        0.000000e+00  0.000000e+00
bigcom274        7.864405e-05  4.815238e-02
bigcom281        0.000000e+00  0.000000e+00
bigcom291        0.000000e+00  0.000000e+00
bigcom292        0.000000e+00  0.000000e+00
bigcom295        0.000000e+00  3.469447e-20
bigcom299        0.000000e+00  0.000000e+00
bigcom301        0.000000e+00  0.000000e+00
bigcom306        0.000000e+00  3.469447e-20
bigcom309        0.000000e+00  0.000000e+00
bigcom314        0.000000e+00  0.000000e+00
bigcom321        0.000000e+00  0.000000e+00
bigcom341        0.000000e+00  0.000000e+00
bigcom350        0.000000e+00  0.000000e+00
bigcom353        0.000000e+00  0.000000e+00
bigcom359        0.000000e+00  0.000000e+00
bigcom363        0.000000e+00  0.000000e+00
bigcom365        0.000000e+00  0.000000e+00
bigcom385        0.000000e+00  0.000000e+00
bigcom386        0.000000e+00  0.000000e+00
bigcom408        0.000000e+00  0.000000e+00
bigcom412        0.000000e+00  0.000000e+00
bigcom480        0.000000e+00  0.000000e+00
spin_vertex      7.942792e-04  7.473220e-01
membership_s1    7.803210e-06  2.889047e-04
membership_s3    0.000000e+00  0.000000e+00
membership_s4    0.000000e+00  0.000000e+00
membership_s5    1.118346e-05  6.391608e-03
membership_s6    0.000000e+00  0.000000e+00
membership_s7    1.415178e-04  1.659298e-01
membership_s8    0.000000e+00  0.000000e+00
membership_s9    0.000000e+00  0.000000e+00
membership_s11   0.000000e+00  0.000000e+00
membership_s12   0.000000e+00  0.000000e+00
membership_s14   0.000000e+00  0.000000e+00
membership_s15   0.000000e+00  5.204170e-20
membership_s16   0.000000e+00  8.571429e-03
membership_s17   0.000000e+00  0.000000e+00
membership_s18   2.350866e-05  1.900111e-02
membership_s20   0.000000e+00  0.000000e+00
membership_s21   0.000000e+00  0.000000e+00
membership_s22   0.000000e+00  0.000000e+00
membership_s24   0.000000e+00  0.000000e+00
membership_s25   0.000000e+00  0.000000e+00
membership_s26   0.000000e+00  0.000000e+00
membership_s27   3.791766e-04  1.381558e-01
membership_s28   0.000000e+00  0.000000e+00
membership_s30   6.469828e-05  2.055334e-02
membership_s31   0.000000e+00  0.000000e+00
membership_s32   1.630448e-05  4.454774e-02
membership_s33   0.000000e+00  0.000000e+00
membership_s36   1.766784e-05  3.594453e-02
membership_s37   0.000000e+00  0.000000e+00
V1               2.589474e-04  2.086686e-01
V2               1.907388e-03  4.812499e-01
pdi             -1.176170e-05  3.664223e-02
adhesion         1.648885e-02  4.355884e-01
cohesion         1.353247e-02  6.175084e-01
inner            1.035099e-03  4.529069e-01
outer            1.865396e-04  2.791585e-01
ioratio          1.073837e-03  4.740296e-01
comsize          1.190105e-03  4.447678e-01
[1] "Dataset: med_TnotC Model GLM, run: 8 of 10 2015-06-18 12:20:39"
[1] "glmnet variable coefficients"
                     [,1]          [,2]
(Intercept)     -5.488285  9.703640e+02
graph0           0.000000 -1.861777e-02
graph1           0.000000  4.403172e-07
graph2           0.000000 -8.506822e-02
graph3           0.000000  3.655359e-06
graph4           0.000000  3.220825e-07
graph5           0.000000 -1.762318e-03
graph6           0.000000  7.839835e-05
graph7           0.000000 -1.970249e-07
graph8           0.000000 -1.057258e-02
graph9           0.000000  2.369096e-07
graph10          0.000000 -4.125680e-08
graph11          0.000000 -8.136203e-11
graph12          0.000000 -1.609933e-06
graph13          0.000000  5.600886e-06
graph14          0.000000  2.078801e-07
graph15          0.000000  3.629944e-05
graph16          0.000000 -1.346764e-06
graph17          0.000000  4.733096e-06
graph18          0.000000 -2.344851e-04
graph19          0.000000 -3.589617e-08
graph20          0.000000 -6.251696e-06
graph21          0.000000 -3.166685e-05
graph22          0.000000 -1.766287e-04
graph23          0.000000  3.766995e-05
graph24          0.000000  9.263055e-05
graph25          0.000000  0.000000e+00
graph26          0.000000 -9.490412e-05
graph27          0.000000 -4.250395e-03
graph28          0.000000  2.399447e-03
graph29          0.000000 -7.109876e-02
orbit0           0.000000 -1.124378e-02
orbit1           0.000000  0.000000e+00
orbit2           0.000000  4.915596e-03
orbit3           0.000000 -7.796392e-02
orbit4           0.000000  1.863646e-05
orbit5           0.000000 -6.077715e-06
orbit6           0.000000  3.762292e-07
orbit7           0.000000  3.182252e-04
orbit8           0.000000 -1.672817e-03
orbit9           0.000000  3.376841e-04
orbit10          0.000000  6.028623e-05
orbit11          0.000000  8.281507e-03
orbit12          0.000000 -1.926392e-03
orbit13          0.000000  3.438255e-02
orbit14          0.000000 -1.055305e-02
orbit15          0.000000  1.462943e-06
orbit16          0.000000 -4.427864e-06
orbit17          0.000000  1.444157e-06
orbit18          0.000000  6.032249e-08
orbit19          0.000000 -4.539400e-08
orbit20          0.000000 -1.668011e-07
orbit21          0.000000  5.630334e-06
orbit22          0.000000 -8.692159e-12
orbit23          0.000000 -6.758380e-05
orbit24          0.000000 -3.691848e-06
orbit25          0.000000 -2.059786e-06
orbit26          0.000000  1.013297e-05
orbit27          0.000000 -1.143010e-05
orbit28          0.000000  5.919874e-06
orbit29          0.000000  2.379866e-05
orbit30          0.000000 -7.075378e-05
orbit31          0.000000  4.071960e-07
orbit32          0.000000  4.137222e-07
orbit33          0.000000 -1.192156e-03
orbit34          0.000000  4.567359e-05
orbit35          0.000000 -4.195937e-06
orbit36          0.000000 -7.629919e-06
orbit37          0.000000 -1.268675e-06
orbit38          0.000000  9.096343e-05
orbit39          0.000000  1.012599e-05
orbit40          0.000000  1.006639e-05
orbit41          0.000000 -9.464596e-05
orbit42          0.000000  6.200150e-03
orbit43          0.000000 -2.302170e-04
orbit44          0.000000 -1.094314e-02
orbit45          0.000000  5.571458e-05
orbit46          0.000000 -2.951172e-05
orbit47          0.000000 -2.174737e-06
orbit48          0.000000 -4.943336e-05
orbit49          0.000000 -2.337719e-05
orbit50          0.000000  6.678227e-04
orbit51          0.000000 -1.721933e-04
orbit52          0.000000 -9.898267e-05
orbit53          0.000000  4.853642e-04
orbit54          0.000000 -1.629034e-04
orbit55          0.000000 -1.686176e-02
orbit56          0.000000  1.677776e-04
orbit57          0.000000  7.693858e-06
orbit58          0.000000  4.936724e-04
orbit59          0.000000  3.654304e-05
orbit60          0.000000  1.533480e-03
orbit61          0.000000 -1.853231e-02
orbit62          0.000000  2.088897e-03
orbit63          0.000000 -3.859212e-03
orbit64          0.000000  4.337094e-04
orbit65          0.000000  1.057331e-04
orbit66          0.000000 -1.804220e-04
orbit67          0.000000 -1.272274e-02
orbit68          0.000000 -4.073118e-03
orbit69          0.000000 -6.027516e-02
orbit70          0.000000  7.618036e-03
orbit71          0.000000 -2.059816e-03
orbit72          0.000000 -7.059683e-02
AP               0.000000 -1.971241e+00
bet              0.000000  2.801785e-05
ecc              0.000000  3.619556e-01
eccrad           0.000000  2.100471e+00
close            0.000000 -5.039989e+01
constraint       0.000000 -2.646591e+00
coreness         0.000000 -8.270218e-02
knn              0.000000 -7.772716e-03
hubscore         0.000000  2.067033e+01
pagerank         0.000000 -1.626959e+02
trans            0.000000  6.796671e+00
evcent           0.000000 -3.346217e-03
first            0.000000 -1.621272e-02
upto_second      0.000000  2.169878e-04
upto_third       0.000000 -2.817753e-05
upto_fourth      0.000000 -2.225402e-03
upto_fifth       0.000000 -1.245947e-03
upto_sixth       0.000000 -7.395380e-02
second           0.000000  2.950687e-04
third            0.000000 -3.714166e-04
fourth           0.000000 -9.802555e-06
fifth            0.000000  2.899441e-03
sixth            0.000000  2.912557e-03
ratio1           0.000000 -5.141847e-03
ratio2           0.000000  2.584615e-02
ratio3           0.000000 -4.453963e+00
ratio4           0.000000 -1.124586e+01
ratio5           0.000000 -6.355789e-01
ratio6           0.000000 -1.514576e-01
selfinter        0.000000  4.784435e-01
walktrap_vertex  0.000000 -4.162734e-01
bigcom1          0.000000 -1.033878e+00
bigcom2          0.000000  0.000000e+00
bigcom3          0.000000  1.571896e+00
bigcom4          0.000000 -1.232854e-02
bigcom6          0.000000 -2.438702e+00
bigcom8          0.000000  8.335229e-01
bigcom9          0.000000  0.000000e+00
bigcom11         0.000000 -1.577326e+00
bigcom13         0.000000 -5.415633e-01
bigcom15         0.000000 -7.670999e-03
bigcom16         0.000000 -3.267889e+00
bigcom21         0.000000 -1.872096e+00
bigcom22         0.000000  9.969086e-01
bigcom24         0.000000 -1.385693e+00
bigcom26         0.000000 -1.525811e+00
bigcom28         0.000000  6.832763e-01
bigcom30         0.000000 -3.378214e+00
bigcom31         0.000000  0.000000e+00
bigcom32         0.000000 -1.792615e-01
bigcom33         0.000000 -4.710370e-01
bigcom34         0.000000 -7.880384e-01
bigcom36         0.000000 -1.250131e+00
bigcom37         0.000000 -5.457441e-01
bigcom38         0.000000  0.000000e+00
bigcom39         0.000000 -6.104569e-01
bigcom40         0.000000  3.055767e-01
bigcom43         0.000000 -2.344273e+00
bigcom44         0.000000 -7.542317e-02
bigcom46         0.000000 -6.174900e-01
bigcom47         0.000000 -3.868128e-01
bigcom49         0.000000 -1.126485e+00
bigcom50         0.000000 -8.754638e-02
bigcom51         0.000000 -9.427895e-02
bigcom52         0.000000 -8.726313e-01
bigcom54         0.000000 -9.000510e-03
bigcom56         0.000000 -1.734014e+00
bigcom62         0.000000  0.000000e+00
bigcom66         0.000000 -1.433321e+00
bigcom68         0.000000 -1.412920e+00
bigcom69         0.000000  0.000000e+00
bigcom71         0.000000  0.000000e+00
bigcom72         0.000000  0.000000e+00
bigcom73         0.000000 -4.317375e-01
bigcom74         0.000000 -1.514014e+00
bigcom75         0.000000 -9.493607e-02
bigcom76         0.000000 -1.671789e+00
bigcom77         0.000000 -1.130329e+00
bigcom79         0.000000 -5.878742e-01
bigcom80         0.000000  0.000000e+00
bigcom82         0.000000 -1.728986e+00
bigcom83         0.000000  0.000000e+00
bigcom84         0.000000 -1.652811e+00
bigcom85         0.000000 -1.447159e+00
bigcom87         0.000000  0.000000e+00
bigcom89         0.000000  0.000000e+00
bigcom91         0.000000 -1.590057e+00
bigcom92         0.000000  0.000000e+00
bigcom93         0.000000  0.000000e+00
bigcom96         0.000000 -2.532475e+00
bigcom97         0.000000 -6.065906e-01
bigcom98         0.000000 -2.489484e+00
bigcom99         0.000000  0.000000e+00
bigcom101        0.000000 -2.412985e-01
bigcom104        0.000000 -3.200839e-01
bigcom106        0.000000 -6.451903e-02
bigcom109        0.000000 -1.227949e+00
bigcom113        0.000000 -3.277838e-01
bigcom116        0.000000 -7.098177e-01
bigcom120        0.000000  0.000000e+00
bigcom123        0.000000 -9.574417e-02
bigcom126        0.000000  0.000000e+00
bigcom127        0.000000  9.977638e+00
bigcom137        0.000000 -1.261766e+00
bigcom139        0.000000 -8.029622e-02
bigcom140        0.000000 -1.418910e+00
bigcom143        0.000000  0.000000e+00
bigcom145        0.000000  0.000000e+00
bigcom146        0.000000 -3.679147e-01
bigcom147        0.000000 -2.845202e+00
bigcom149        0.000000 -6.203937e-01
bigcom153        0.000000 -7.026620e-01
bigcom154        0.000000  0.000000e+00
bigcom156        0.000000  0.000000e+00
bigcom157        0.000000 -6.947687e-01
bigcom158        0.000000  0.000000e+00
bigcom160        0.000000 -7.035609e-02
bigcom161        0.000000 -2.163364e+00
bigcom162        0.000000  0.000000e+00
bigcom164        0.000000 -1.189827e+00
bigcom166        0.000000 -1.321621e+00
bigcom167        0.000000 -6.676831e-01
bigcom171        0.000000 -1.149327e+00
bigcom173        0.000000 -2.754931e-01
bigcom175        0.000000 -3.844775e-01
bigcom176        0.000000 -5.284120e-02
bigcom177        0.000000 -1.197383e+00
bigcom178        0.000000 -9.477827e-01
bigcom180        0.000000 -1.401516e+00
bigcom181        0.000000  0.000000e+00
bigcom184        0.000000 -2.818557e+00
bigcom186        0.000000 -1.897453e+00
bigcom187        0.000000 -1.993884e+00
bigcom189        0.000000  0.000000e+00
bigcom194        0.000000 -1.913975e+00
bigcom195        0.000000 -4.489307e-01
bigcom196        0.000000 -1.801843e+00
bigcom204        0.000000  0.000000e+00
bigcom205        0.000000 -1.924316e+00
bigcom212        0.000000 -2.330658e+00
bigcom214        0.000000 -2.205899e+00
bigcom222        0.000000 -1.025016e+00
bigcom223        0.000000  0.000000e+00
bigcom226        0.000000 -6.800369e-01
bigcom227        0.000000 -1.747368e-01
bigcom229        0.000000  0.000000e+00
bigcom233        0.000000  0.000000e+00
bigcom236        0.000000  0.000000e+00
bigcom237        0.000000 -2.078371e+00
bigcom246        0.000000  0.000000e+00
bigcom248        0.000000  0.000000e+00
bigcom249        0.000000 -1.164281e+00
bigcom250        0.000000 -7.591862e-01
bigcom254        0.000000 -1.226935e+00
bigcom266        0.000000 -2.646547e+00
bigcom269        0.000000  0.000000e+00
bigcom272        0.000000 -9.839561e-03
bigcom274        0.000000  4.186990e+00
bigcom281        0.000000 -1.358207e+00
bigcom291        0.000000 -4.931620e-01
bigcom292        0.000000 -1.858089e+00
bigcom295        0.000000 -6.743832e-01
bigcom299        0.000000 -8.118786e-01
bigcom301        0.000000 -1.247195e+00
bigcom306        0.000000  0.000000e+00
bigcom309        0.000000 -3.347516e+00
bigcom314        0.000000 -2.157032e-01
bigcom321        0.000000  0.000000e+00
bigcom341        0.000000 -4.271297e+00
bigcom350        0.000000 -1.230099e+00
bigcom353        0.000000 -2.253845e+00
bigcom359        0.000000 -6.337021e-01
bigcom363        0.000000 -1.233394e-01
bigcom365        0.000000 -7.448172e-01
bigcom385        0.000000 -1.070480e+00
bigcom386        0.000000  0.000000e+00
bigcom408        0.000000  0.000000e+00
bigcom412        0.000000 -1.701147e+00
bigcom480        0.000000 -1.502735e+00
spin_vertex      0.000000 -1.234395e+00
membership_s1    0.000000 -4.730125e-01
membership_s3    0.000000  0.000000e+00
membership_s4    0.000000 -3.619466e-01
membership_s5    0.000000  8.756958e-01
membership_s6    0.000000 -1.609970e+00
membership_s7    0.000000  1.269611e+00
membership_s8    0.000000 -5.668281e-01
membership_s9    0.000000 -5.966277e+00
membership_s11   0.000000 -3.580047e-01
membership_s12   0.000000 -4.995138e-01
membership_s14   0.000000 -1.842052e+00
membership_s15   0.000000 -3.009007e+00
membership_s16   0.000000 -9.843080e+00
membership_s17   0.000000 -2.542510e+00
membership_s18   0.000000 -9.078170e-01
membership_s20   0.000000 -1.838620e+00
membership_s21   0.000000 -1.270504e+00
membership_s22   0.000000 -5.844589e-01
membership_s24   0.000000 -1.256371e+00
membership_s25   0.000000 -2.465483e+00
membership_s26   0.000000  0.000000e+00
membership_s27   0.000000  2.028876e+00
membership_s28   0.000000  0.000000e+00
membership_s30   0.000000  0.000000e+00
membership_s31   0.000000 -1.789494e+00
membership_s32   0.000000  1.159095e+00
membership_s33   0.000000 -4.538338e-01
membership_s36   0.000000  7.387848e-01
membership_s37   0.000000 -7.340546e-01
V1               0.000000 -3.352844e+00
V2               0.000000 -7.331565e+00
pdi              0.000000  3.593905e+03
adhesion         0.000000 -5.267580e-04
cohesion         0.000000  9.070684e-04
inner            0.000000 -9.752344e-05
outer            0.000000  1.803139e-03
ioratio          0.000000  2.769076e+00
comsize          0.000000  2.698074e-03
[1] "Dataset: med_TnotC Model GBM, run: 9 of 10 2015-06-18 12:22:37"
Iter   TrainDeviance   ValidDeviance   StepSize   Improve
     1        0.0492            -nan     0.0100   -0.0000
     2        0.0476            -nan     0.0100    0.0001
     3        0.0450            -nan     0.0100    0.0000
     4        0.0439            -nan     0.0100   -0.0000
     5        0.0424            -nan     0.0100   -0.0000
     6        0.0404            -nan     0.0100   -0.0000
     7        0.0389            -nan     0.0100   -0.0001
     8        0.0372            -nan     0.0100    0.0001
     9        0.0363            -nan     0.0100   -0.0000
    10        0.0356            -nan     0.0100   -0.0000
    20        0.0300            -nan     0.0100   -0.0000
    40        0.0235            -nan     0.0100   -0.0000
    60        0.0197            -nan     0.0100   -0.0000
    80        0.0172            -nan     0.0100   -0.0000
   100        0.0151            -nan     0.0100   -0.0000
   106        0.0145            -nan     0.0100   -0.0000

[1] "GBM variable coefficients"
                            var      rel.inf
spin_vertex         spin_vertex 6.091949e+00
inner                     inner 5.534312e+00
bet                         bet 5.365936e+00
ratio5                   ratio5 4.960057e+00
comsize                 comsize 4.581673e+00
V2                           V2 3.731386e+00
orbit18                 orbit18 3.210027e+00
orbit56                 orbit56 2.828550e+00
walktrap_vertex walktrap_vertex 2.464823e+00
orbit39                 orbit39 2.438677e+00
outer                     outer 1.963777e+00
orbit23                 orbit23 1.940146e+00
cohesion               cohesion 1.751191e+00
constraint           constraint 1.620529e+00
ioratio                 ioratio 1.588921e+00
orbit55                 orbit55 1.570085e+00
adhesion               adhesion 1.561714e+00
pagerank               pagerank 1.549945e+00
orbit28                 orbit28 1.536624e+00
trans                     trans 1.484981e+00
orbit26                 orbit26 1.405961e+00
graph23                 graph23 1.305560e+00
graph20                 graph20 1.278027e+00
knn                         knn 1.238040e+00
graph22                 graph22 1.199204e+00
membership_s27   membership_s27 1.194849e+00
ratio2                   ratio2 1.193455e+00
orbit42                 orbit42 1.062873e+00
bigcom274             bigcom274 1.035199e+00
graph7                   graph7 1.019359e+00
orbit27                 orbit27 9.173554e-01
orbit31                 orbit31 8.404462e-01
orbit62                 orbit62 8.155367e-01
orbit30                 orbit30 7.987794e-01
graph15                 graph15 7.775651e-01
orbit58                 orbit58 7.599586e-01
orbit11                 orbit11 6.981118e-01
graph11                 graph11 6.909293e-01
orbit21                 orbit21 6.793390e-01
orbit38                 orbit38 6.651957e-01
graph27                 graph27 6.473995e-01
graph4                   graph4 6.188443e-01
orbit63                 orbit63 6.187724e-01
V1                           V1 5.845797e-01
orbit32                 orbit32 5.663896e-01
orbit51                 orbit51 5.618246e-01
orbit13                 orbit13 5.533405e-01
orbit10                 orbit10 5.503032e-01
graph18                 graph18 5.443975e-01
graph2                   graph2 5.380626e-01
graph24                 graph24 5.326513e-01
bigcom40               bigcom40 5.226991e-01
orbit61                 orbit61 5.211986e-01
upto_sixth           upto_sixth 5.131391e-01
orbit49                 orbit49 4.839496e-01
graph25                 graph25 4.480043e-01
orbit46                 orbit46 4.473135e-01
orbit71                 orbit71 4.330452e-01
orbit57                 orbit57 4.267927e-01
orbit53                 orbit53 4.049624e-01
third                     third 3.988471e-01
graph5                   graph5 3.889350e-01
ratio1                   ratio1 3.860561e-01
bigcom3                 bigcom3 3.663200e-01
graph26                 graph26 3.649330e-01
orbit2                   orbit2 3.524079e-01
orbit66                 orbit66 3.521840e-01
orbit35                 orbit35 3.490941e-01
graph3                   graph3 3.476383e-01
graph10                 graph10 3.429018e-01
membership_s7     membership_s7 3.425284e-01
orbit47                 orbit47 3.286760e-01
graph6                   graph6 3.188375e-01
fourth                   fourth 3.185121e-01
graph19                 graph19 3.125915e-01
graph16                 graph16 3.114148e-01
orbit20                 orbit20 3.057012e-01
graph21                 graph21 2.985802e-01
orbit36                 orbit36 2.928289e-01
graph12                 graph12 2.753872e-01
selfinter             selfinter 2.647203e-01
graph8                   graph8 2.618267e-01
ratio4                   ratio4 2.574165e-01
orbit33                 orbit33 2.433806e-01
bigcom22               bigcom22 2.370570e-01
orbit12                 orbit12 2.256256e-01
hubscore               hubscore 2.221051e-01
membership_s5     membership_s5 2.068501e-01
orbit50                 orbit50 1.977453e-01
orbit48                 orbit48 1.929426e-01
orbit52                 orbit52 1.907973e-01
orbit37                 orbit37 1.854917e-01
orbit41                 orbit41 1.781239e-01
sixth                     sixth 1.748087e-01
graph14                 graph14 1.680190e-01
bigcom28               bigcom28 1.673942e-01
coreness               coreness 1.599674e-01
orbit40                 orbit40 1.520982e-01
membership_s32   membership_s32 1.457695e-01
orbit17                 orbit17 1.421209e-01
orbit25                 orbit25 1.398931e-01
orbit7                   orbit7 1.078755e-01
orbit67                 orbit67 9.352111e-02
graph13                 graph13 8.968745e-02
orbit44                 orbit44 8.521184e-02
orbit24                 orbit24 7.837455e-02
graph0                   graph0 7.339182e-02
upto_fifth           upto_fifth 6.913096e-02
membership_s30   membership_s30 6.679748e-02
graph28                 graph28 6.372668e-02
orbit64                 orbit64 6.183689e-02
upto_fourth         upto_fourth 5.814286e-02
graph17                 graph17 5.793825e-02
upto_third           upto_third 5.172490e-02
orbit16                 orbit16 5.105782e-02
orbit45                 orbit45 4.925253e-02
ratio6                   ratio6 4.831062e-02
graph1                   graph1 4.717424e-02
orbit59                 orbit59 4.629242e-02
orbit68                 orbit68 4.479186e-02
orbit60                 orbit60 1.514219e-02
orbit5                   orbit5 2.177372e-03
orbit4                   orbit4 4.151500e-04
ecc                         ecc 3.225627e-04
membership_s18   membership_s18 2.164479e-04
evcent                   evcent 1.537641e-04
orbit9                   orbit9 8.785583e-05
graph9                   graph9 0.000000e+00
graph29                 graph29 0.000000e+00
orbit0                   orbit0 0.000000e+00
orbit1                   orbit1 0.000000e+00
orbit3                   orbit3 0.000000e+00
orbit6                   orbit6 0.000000e+00
orbit8                   orbit8 0.000000e+00
orbit14                 orbit14 0.000000e+00
orbit15                 orbit15 0.000000e+00
orbit19                 orbit19 0.000000e+00
orbit22                 orbit22 0.000000e+00
orbit29                 orbit29 0.000000e+00
orbit34                 orbit34 0.000000e+00
orbit43                 orbit43 0.000000e+00
orbit54                 orbit54 0.000000e+00
orbit65                 orbit65 0.000000e+00
orbit69                 orbit69 0.000000e+00
orbit70                 orbit70 0.000000e+00
orbit72                 orbit72 0.000000e+00
AP                           AP 0.000000e+00
eccrad                   eccrad 0.000000e+00
close                     close 0.000000e+00
first                     first 0.000000e+00
upto_second         upto_second 0.000000e+00
second                   second 0.000000e+00
fifth                     fifth 0.000000e+00
ratio3                   ratio3 0.000000e+00
bigcom1                 bigcom1 0.000000e+00
bigcom2                 bigcom2 0.000000e+00
bigcom4                 bigcom4 0.000000e+00
bigcom6                 bigcom6 0.000000e+00
bigcom8                 bigcom8 0.000000e+00
bigcom9                 bigcom9 0.000000e+00
bigcom11               bigcom11 0.000000e+00
bigcom13               bigcom13 0.000000e+00
bigcom15               bigcom15 0.000000e+00
bigcom16               bigcom16 0.000000e+00
bigcom21               bigcom21 0.000000e+00
bigcom24               bigcom24 0.000000e+00
bigcom26               bigcom26 0.000000e+00
bigcom30               bigcom30 0.000000e+00
bigcom31               bigcom31 0.000000e+00
bigcom32               bigcom32 0.000000e+00
bigcom33               bigcom33 0.000000e+00
bigcom34               bigcom34 0.000000e+00
bigcom36               bigcom36 0.000000e+00
bigcom37               bigcom37 0.000000e+00
bigcom38               bigcom38 0.000000e+00
bigcom39               bigcom39 0.000000e+00
bigcom43               bigcom43 0.000000e+00
bigcom44               bigcom44 0.000000e+00
bigcom46               bigcom46 0.000000e+00
bigcom47               bigcom47 0.000000e+00
bigcom49               bigcom49 0.000000e+00
bigcom50               bigcom50 0.000000e+00
bigcom51               bigcom51 0.000000e+00
bigcom52               bigcom52 0.000000e+00
bigcom54               bigcom54 0.000000e+00
bigcom56               bigcom56 0.000000e+00
bigcom62               bigcom62 0.000000e+00
bigcom66               bigcom66 0.000000e+00
bigcom68               bigcom68 0.000000e+00
bigcom69               bigcom69 0.000000e+00
bigcom71               bigcom71 0.000000e+00
bigcom72               bigcom72 0.000000e+00
bigcom73               bigcom73 0.000000e+00
bigcom74               bigcom74 0.000000e+00
bigcom75               bigcom75 0.000000e+00
bigcom76               bigcom76 0.000000e+00
bigcom77               bigcom77 0.000000e+00
bigcom79               bigcom79 0.000000e+00
bigcom80               bigcom80 0.000000e+00
bigcom82               bigcom82 0.000000e+00
bigcom83               bigcom83 0.000000e+00
bigcom84               bigcom84 0.000000e+00
bigcom85               bigcom85 0.000000e+00
bigcom87               bigcom87 0.000000e+00
bigcom89               bigcom89 0.000000e+00
bigcom91               bigcom91 0.000000e+00
bigcom92               bigcom92 0.000000e+00
bigcom93               bigcom93 0.000000e+00
bigcom96               bigcom96 0.000000e+00
bigcom97               bigcom97 0.000000e+00
bigcom98               bigcom98 0.000000e+00
bigcom99               bigcom99 0.000000e+00
bigcom101             bigcom101 0.000000e+00
bigcom104             bigcom104 0.000000e+00
bigcom106             bigcom106 0.000000e+00
bigcom109             bigcom109 0.000000e+00
bigcom113             bigcom113 0.000000e+00
bigcom116             bigcom116 0.000000e+00
bigcom120             bigcom120 0.000000e+00
bigcom123             bigcom123 0.000000e+00
bigcom126             bigcom126 0.000000e+00
bigcom127             bigcom127 0.000000e+00
bigcom137             bigcom137 0.000000e+00
bigcom139             bigcom139 0.000000e+00
bigcom140             bigcom140 0.000000e+00
bigcom143             bigcom143 0.000000e+00
bigcom145             bigcom145 0.000000e+00
bigcom146             bigcom146 0.000000e+00
bigcom147             bigcom147 0.000000e+00
bigcom149             bigcom149 0.000000e+00
bigcom153             bigcom153 0.000000e+00
bigcom154             bigcom154 0.000000e+00
bigcom156             bigcom156 0.000000e+00
bigcom157             bigcom157 0.000000e+00
bigcom158             bigcom158 0.000000e+00
bigcom160             bigcom160 0.000000e+00
bigcom161             bigcom161 0.000000e+00
bigcom162             bigcom162 0.000000e+00
bigcom164             bigcom164 0.000000e+00
bigcom166             bigcom166 0.000000e+00
bigcom167             bigcom167 0.000000e+00
bigcom171             bigcom171 0.000000e+00
bigcom173             bigcom173 0.000000e+00
bigcom175             bigcom175 0.000000e+00
bigcom176             bigcom176 0.000000e+00
bigcom177             bigcom177 0.000000e+00
bigcom178             bigcom178 0.000000e+00
bigcom180             bigcom180 0.000000e+00
bigcom181             bigcom181 0.000000e+00
bigcom184             bigcom184 0.000000e+00
bigcom186             bigcom186 0.000000e+00
bigcom187             bigcom187 0.000000e+00
bigcom189             bigcom189 0.000000e+00
bigcom194             bigcom194 0.000000e+00
bigcom195             bigcom195 0.000000e+00
bigcom196             bigcom196 0.000000e+00
bigcom204             bigcom204 0.000000e+00
bigcom205             bigcom205 0.000000e+00
bigcom212             bigcom212 0.000000e+00
bigcom214             bigcom214 0.000000e+00
bigcom222             bigcom222 0.000000e+00
bigcom223             bigcom223 0.000000e+00
bigcom226             bigcom226 0.000000e+00
bigcom227             bigcom227 0.000000e+00
bigcom229             bigcom229 0.000000e+00
bigcom233             bigcom233 0.000000e+00
bigcom236             bigcom236 0.000000e+00
bigcom237             bigcom237 0.000000e+00
bigcom246             bigcom246 0.000000e+00
bigcom248             bigcom248 0.000000e+00
bigcom249             bigcom249 0.000000e+00
bigcom250             bigcom250 0.000000e+00
bigcom254             bigcom254 0.000000e+00
bigcom266             bigcom266 0.000000e+00
bigcom269             bigcom269 0.000000e+00
bigcom272             bigcom272 0.000000e+00
bigcom281             bigcom281 0.000000e+00
bigcom291             bigcom291 0.000000e+00
bigcom292             bigcom292 0.000000e+00
bigcom295             bigcom295 0.000000e+00
bigcom299             bigcom299 0.000000e+00
bigcom301             bigcom301 0.000000e+00
bigcom306             bigcom306 0.000000e+00
bigcom309             bigcom309 0.000000e+00
bigcom314             bigcom314 0.000000e+00
bigcom321             bigcom321 0.000000e+00
bigcom341             bigcom341 0.000000e+00
bigcom350             bigcom350 0.000000e+00
bigcom353             bigcom353 0.000000e+00
bigcom359             bigcom359 0.000000e+00
bigcom363             bigcom363 0.000000e+00
bigcom365             bigcom365 0.000000e+00
bigcom385             bigcom385 0.000000e+00
bigcom386             bigcom386 0.000000e+00
bigcom408             bigcom408 0.000000e+00
bigcom412             bigcom412 0.000000e+00
bigcom480             bigcom480 0.000000e+00
membership_s1     membership_s1 0.000000e+00
membership_s3     membership_s3 0.000000e+00
membership_s4     membership_s4 0.000000e+00
membership_s6     membership_s6 0.000000e+00
membership_s8     membership_s8 0.000000e+00
membership_s9     membership_s9 0.000000e+00
membership_s11   membership_s11 0.000000e+00
membership_s12   membership_s12 0.000000e+00
membership_s14   membership_s14 0.000000e+00
membership_s15   membership_s15 0.000000e+00
membership_s16   membership_s16 0.000000e+00
membership_s17   membership_s17 0.000000e+00
membership_s20   membership_s20 0.000000e+00
membership_s21   membership_s21 0.000000e+00
membership_s22   membership_s22 0.000000e+00
membership_s24   membership_s24 0.000000e+00
membership_s25   membership_s25 0.000000e+00
membership_s26   membership_s26 0.000000e+00
membership_s28   membership_s28 0.000000e+00
membership_s31   membership_s31 0.000000e+00
membership_s33   membership_s33 0.000000e+00
membership_s36   membership_s36 0.000000e+00
membership_s37   membership_s37 0.000000e+00
pdi                         pdi 0.000000e+00
[1] "Dataset: med_TnotC Model RF, run: 9 of 10 2015-06-18 12:23:15"
     |      Out-of-bag   |
Tree |      MSE  %Var(y) |
   1 | 0.008545   219.00 |
   2 | 0.008149   208.83 |
   3 | 0.008302   212.76 |
   4 | 0.007682   196.88 |
   5 | 0.007556   193.63 |
   6 | 0.007124   182.58 |
   7 | 0.007063   181.01 |
   8 |   0.0065   166.59 |
   9 | 0.006392   163.80 |
  10 | 0.006286   161.09 |
  11 | 0.005833   149.48 |
  12 |  0.00542   138.92 |
  13 | 0.005215   133.65 |
  14 | 0.005228   134.00 |
  15 | 0.005132   131.51 |
  16 | 0.005051   129.45 |
  17 | 0.004951   126.89 |
  18 | 0.004863   124.63 |
  19 | 0.004804   123.12 |
  20 | 0.004769   122.21 |
  21 | 0.004698   120.41 |
  22 | 0.004659   119.40 |
  23 | 0.004688   120.14 |
  24 | 0.004679   119.91 |
  25 | 0.004681   119.98 |
  26 | 0.004685   120.06 |
  27 | 0.004679   119.92 |
  28 | 0.004686   120.11 |
  29 |  0.00465   119.16 |
  30 | 0.004624   118.49 |
  31 | 0.004607   118.06 |
  32 | 0.004574   117.22 |
  33 | 0.004554   116.72 |
  34 | 0.004545   116.48 |
  35 | 0.004526   115.98 |
  36 | 0.004517   115.75 |
  37 | 0.004534   116.20 |
  38 | 0.004535   116.22 |
  39 | 0.004514   115.68 |
  40 | 0.004514   115.68 |
  41 |   0.0045   115.33 |
  42 | 0.004505   115.44 |
  43 | 0.004468   114.50 |
  44 | 0.004479   114.80 |
  45 | 0.004474   114.67 |
  46 | 0.004469   114.53 |
  47 | 0.004466   114.45 |
  48 | 0.004475   114.69 |
  49 | 0.004471   114.59 |
  50 |  0.00446   114.29 |
  51 | 0.004445   113.91 |
  52 | 0.004438   113.75 |
  53 | 0.004429   113.50 |
  54 | 0.004423   113.36 |
  55 | 0.004413   113.10 |
  56 | 0.004402   112.82 |
  57 | 0.004401   112.79 |
  58 | 0.004397   112.69 |
  59 |  0.00439   112.51 |
  60 | 0.004389   112.48 |
  61 |  0.00438   112.25 |
  62 | 0.004371   112.01 |
  63 | 0.004377   112.16 |
  64 |  0.00439   112.52 |
  65 | 0.004377   112.18 |
  66 |  0.00437   111.99 |
  67 | 0.004367   111.93 |
  68 | 0.004371   112.01 |
  69 | 0.004367   111.91 |
  70 | 0.004377   112.17 |
  71 | 0.004367   111.92 |
  72 | 0.004363   111.81 |
  73 | 0.004364   111.83 |
  74 | 0.004355   111.62 |
  75 |  0.00435   111.48 |
  76 |  0.00435   111.48 |
  77 | 0.004344   111.33 |
  78 |  0.00434   111.23 |
  79 | 0.004331   111.00 |
  80 |  0.00433   110.96 |
  81 | 0.004334   111.06 |
  82 | 0.004331   111.00 |
  83 | 0.004327   110.89 |
  84 | 0.004322   110.76 |
  85 | 0.004322   110.75 |
  86 | 0.004318   110.66 |
  87 | 0.004315   110.58 |
  88 | 0.004315   110.59 |
  89 | 0.004299   110.17 |
  90 | 0.004294   110.06 |
  91 | 0.004293   110.02 |
  92 |  0.00429   109.94 |
  93 | 0.004293   110.01 |
  94 |  0.00429   109.94 |
  95 | 0.004293   110.03 |
  96 | 0.004286   109.85 |
  97 | 0.004286   109.85 |
  98 | 0.004289   109.93 |
  99 | 0.004284   109.80 |
 100 |  0.00427   109.44 |
[1] "Random Forest variable coefficients"
                      %IncMSE IncNodePurity
graph5           1.047054e-04  4.021768e-02
graph6           4.869735e-04  5.341578e-02
graph7           1.621176e-04  3.735291e-02
graph8           1.104496e-04  3.875772e-03
graph9           2.331002e-05  1.911111e-02
graph10          3.058875e-03  4.948760e-02
graph11          7.774969e-04  7.379287e-02
graph12          3.730897e-04  3.544015e-02
graph13          2.355207e-04  3.774892e-02
graph14          1.797040e-04  9.927008e-02
graph15          5.126360e-04  8.185391e-02
graph16          6.150797e-04  3.578028e-02
graph17          2.931925e-05  3.562686e-02
graph18          4.465195e-04  9.160122e-02
graph19          7.256611e-04  7.763292e-02
graph20          4.577568e-04  7.714879e-02
graph21          2.336171e-04  7.475976e-02
graph22          3.984407e-04  6.019000e-02
graph23          4.352199e-04  6.732794e-02
graph24          2.160854e-04  8.313522e-02
graph25          3.642316e-04  1.475862e-01
graph26          3.037933e-04  7.359494e-02
graph27          4.124235e-05  3.631667e-02
graph28          5.827506e-06  2.833333e-02
graph29          0.000000e+00  3.964656e-18
orbit0           1.652830e-03  1.067578e-01
orbit1           6.052093e-05  2.760327e-02
orbit2           1.887214e-03  3.882037e-01
orbit3           4.741151e-04  6.831768e-02
orbit4           5.366726e-05  1.857759e-02
orbit5           1.918034e-04  2.178679e-02
orbit6           3.383689e-04  4.367454e-02
orbit7           1.328398e-03  1.312513e-01
orbit8           1.365128e-04  8.713769e-02
orbit9           5.383059e-05  5.421149e-02
orbit10          3.779100e-04  3.978264e-02
orbit11          1.433579e-03  6.156513e-02
orbit12          8.745918e-04  3.022302e-02
orbit13          9.821032e-04  7.125935e-02
orbit14          9.482033e-05  2.811138e-02
orbit15          2.132608e-04  1.122145e-02
orbit16          3.057304e-04  1.033583e-01
orbit17          3.245025e-04  3.099417e-02
orbit18          5.616445e-04  2.017364e-01
orbit19          2.208636e-03  4.173825e-02
orbit20          2.133705e-03  8.775672e-02
orbit21          4.093022e-04  9.051220e-02
orbit22          3.084725e-04  7.298212e-02
orbit23          1.038614e-03  2.125172e-01
orbit24          1.662570e-03  5.082143e-02
orbit25          6.688818e-04  6.084790e-02
orbit26          1.429809e-04  1.834594e-02
orbit27          1.712799e-03  1.247520e-01
orbit28          1.829198e-04  1.133768e-01
orbit29          3.906041e-04  3.853959e-02
orbit30          2.235414e-03  1.747321e-01
orbit31          5.529088e-04  9.500632e-02
orbit32          2.157449e-03  1.490302e-01
orbit33          6.367196e-04  1.515408e-01
orbit34          5.609438e-04  1.272147e-01
orbit35          3.226346e-04  1.254726e-02
orbit36          1.891071e-04  8.728115e-02
orbit37          9.057003e-04  6.263662e-02
orbit38          4.714046e-04  8.097523e-02
orbit39          1.068670e-03  1.876701e-01
orbit40          6.508273e-05  2.932576e-02
orbit41          9.841241e-04  3.587197e-02
orbit42          9.220072e-04  5.911443e-02
orbit43          3.142306e-04  7.803142e-02
orbit44          2.075383e-04  4.721382e-02
orbit45          2.545259e-03  1.043922e-01
orbit46          1.215467e-03  7.950265e-02
orbit47          6.362623e-04  2.337615e-02
orbit48          4.844640e-05  9.241076e-02
orbit49          1.002481e-04  1.485453e-01
orbit50          4.561653e-04  5.544484e-02
orbit51          1.919550e-04  1.112838e-01
orbit52          5.866491e-04  7.530653e-02
orbit53          2.517165e-03  9.585352e-02
orbit54          3.080951e-04  9.737322e-03
orbit55          5.216164e-04  9.269740e-02
orbit56          1.058249e-03  1.745930e-01
orbit57          2.024587e-03  4.324229e-02
orbit58          5.496739e-04  4.183259e-02
orbit59          6.757477e-04  1.392878e-01
orbit60          9.359884e-04  7.900025e-02
orbit61          1.006100e-03  8.809827e-02
orbit62          2.046051e-04  1.031139e-01
orbit63          7.156825e-05  5.629305e-02
orbit64          5.263439e-05  2.942759e-02
orbit65          2.321548e-04  1.098739e-01
orbit66          2.034447e-04  5.851650e-03
orbit67          2.043002e-04  9.781357e-02
orbit68          2.789320e-05  6.230787e-02
orbit69          4.778722e-05  4.001133e-02
orbit70          1.801802e-05  9.722222e-03
orbit71          7.881172e-04  1.577013e-02
orbit72          1.812689e-05  8.571429e-03
AP               0.000000e+00  8.131516e-22
bet              9.570778e-04  5.089377e-01
ecc              2.870848e-05  1.498303e-02
eccrad          -4.942345e-06  1.893505e-02
close            9.070350e-04  4.446257e-02
constraint       1.457382e-03  2.594771e-01
coreness         1.042650e-04  8.310422e-02
knn              5.308673e-04  1.652373e-01
hubscore         1.956921e-04  7.106962e-02
pagerank         8.868393e-04  1.106054e-01
trans            3.306237e-04  1.322840e-01
evcent           6.307751e-04  2.960924e-02
first            1.511262e-04  8.792591e-02
upto_second      4.517706e-06  2.197368e-02
upto_third       2.251841e-04  5.917574e-02
upto_fourth      1.995478e-04  9.387380e-02
upto_fifth       1.092836e-03  4.445049e-02
upto_sixth       5.238140e-04  4.426154e-02
second           1.868368e-04  4.435921e-02
third            1.550470e-04  4.818735e-02
fourth           8.833805e-05  4.613165e-02
fifth            5.727216e-04  1.250332e-01
sixth            1.497137e-03  1.090688e-01
ratio1           3.807109e-04  7.857158e-02
ratio2           7.505016e-04  1.608418e-01
ratio3           6.136909e-04  1.636653e-01
ratio4           1.175367e-04  1.122921e-01
ratio5           2.515227e-03  3.886466e-01
ratio6           1.451390e-04  1.442463e-01
selfinter        2.539414e-06  2.840158e-02
walktrap_vertex  1.832228e-04  2.432062e-01
bigcom1          0.000000e+00  2.785714e-02
bigcom2          0.000000e+00  0.000000e+00
bigcom3          1.034819e-04  1.641598e-01
bigcom4          1.301142e-05  2.437178e-02
bigcom6          0.000000e+00  0.000000e+00
bigcom8         -1.623377e-05  1.950079e-02
bigcom9          0.000000e+00  2.710505e-22
bigcom11         0.000000e+00  5.421011e-22
bigcom13         0.000000e+00  2.710505e-22
bigcom15         0.000000e+00  0.000000e+00
bigcom16         0.000000e+00  1.734723e-20
bigcom21         0.000000e+00  0.000000e+00
bigcom22         5.335529e-05  5.739981e-02
bigcom24         0.000000e+00  0.000000e+00
bigcom26         0.000000e+00  0.000000e+00
bigcom28         1.920325e-04  1.309547e-01
bigcom30         0.000000e+00  0.000000e+00
bigcom31         0.000000e+00  0.000000e+00
bigcom32         0.000000e+00  0.000000e+00
bigcom33         0.000000e+00  0.000000e+00
bigcom34         0.000000e+00  0.000000e+00
bigcom36         0.000000e+00  0.000000e+00
bigcom37         0.000000e+00  0.000000e+00
bigcom38         0.000000e+00  0.000000e+00
bigcom39         0.000000e+00  0.000000e+00
bigcom40         6.961584e-05  3.582882e-02
bigcom43         0.000000e+00  0.000000e+00
bigcom44         0.000000e+00  0.000000e+00
bigcom46         0.000000e+00  0.000000e+00
bigcom47         0.000000e+00  0.000000e+00
bigcom49         0.000000e+00  0.000000e+00
bigcom50         0.000000e+00  6.938894e-20
bigcom51         0.000000e+00  0.000000e+00
bigcom52         0.000000e+00  0.000000e+00
bigcom54         0.000000e+00  0.000000e+00
bigcom56         0.000000e+00  0.000000e+00
bigcom62         0.000000e+00  0.000000e+00
bigcom66         0.000000e+00  0.000000e+00
bigcom68         0.000000e+00  0.000000e+00
bigcom69         0.000000e+00  0.000000e+00
bigcom71         0.000000e+00  0.000000e+00
bigcom72         0.000000e+00  0.000000e+00
bigcom73         0.000000e+00  0.000000e+00
bigcom74         0.000000e+00  0.000000e+00
bigcom75         0.000000e+00  0.000000e+00
bigcom76         0.000000e+00  0.000000e+00
bigcom77         0.000000e+00  0.000000e+00
bigcom79         0.000000e+00  0.000000e+00
bigcom80         0.000000e+00  0.000000e+00
bigcom82         0.000000e+00  0.000000e+00
bigcom83         0.000000e+00  0.000000e+00
bigcom84         0.000000e+00  1.734723e-20
bigcom85         0.000000e+00  0.000000e+00
bigcom87         0.000000e+00  0.000000e+00
bigcom89         0.000000e+00  0.000000e+00
bigcom91         0.000000e+00  0.000000e+00
bigcom92         0.000000e+00  4.065758e-22
bigcom93         0.000000e+00  0.000000e+00
bigcom96         0.000000e+00  0.000000e+00
bigcom97         0.000000e+00  0.000000e+00
bigcom98         0.000000e+00  0.000000e+00
bigcom99         0.000000e+00  0.000000e+00
bigcom101        0.000000e+00  0.000000e+00
bigcom104        0.000000e+00  0.000000e+00
bigcom106        0.000000e+00  0.000000e+00
bigcom109        0.000000e+00  0.000000e+00
bigcom113        0.000000e+00  0.000000e+00
bigcom116        0.000000e+00  5.421011e-22
bigcom120        0.000000e+00  0.000000e+00
bigcom123        0.000000e+00  0.000000e+00
bigcom126        0.000000e+00  2.710505e-22
bigcom127        0.000000e+00  0.000000e+00
bigcom137        0.000000e+00  0.000000e+00
bigcom139        0.000000e+00  0.000000e+00
bigcom140        0.000000e+00  0.000000e+00
bigcom143        0.000000e+00  2.710505e-22
bigcom145        0.000000e+00  0.000000e+00
bigcom146        0.000000e+00  0.000000e+00
bigcom147        0.000000e+00  0.000000e+00
bigcom149        0.000000e+00  0.000000e+00
bigcom153        0.000000e+00  0.000000e+00
bigcom154        0.000000e+00  0.000000e+00
bigcom156        0.000000e+00  0.000000e+00
bigcom157        0.000000e+00  2.710505e-22
bigcom158        0.000000e+00  0.000000e+00
bigcom160        0.000000e+00  0.000000e+00
bigcom161        0.000000e+00  2.710505e-22
bigcom162        0.000000e+00  0.000000e+00
bigcom164        0.000000e+00  0.000000e+00
bigcom166        0.000000e+00  0.000000e+00
bigcom167        0.000000e+00  0.000000e+00
bigcom171        0.000000e+00  2.710505e-22
bigcom173        0.000000e+00  0.000000e+00
bigcom175        0.000000e+00  1.734723e-20
bigcom176        0.000000e+00  0.000000e+00
bigcom177        0.000000e+00  0.000000e+00
bigcom178        0.000000e+00  0.000000e+00
bigcom180        0.000000e+00  0.000000e+00
bigcom181        0.000000e+00  0.000000e+00
bigcom184        0.000000e+00  0.000000e+00
bigcom186        0.000000e+00  0.000000e+00
bigcom187        0.000000e+00  0.000000e+00
bigcom189        0.000000e+00  0.000000e+00
bigcom194        0.000000e+00  0.000000e+00
bigcom195        0.000000e+00  0.000000e+00
bigcom196        0.000000e+00  0.000000e+00
bigcom204        0.000000e+00  0.000000e+00
bigcom205        0.000000e+00  0.000000e+00
bigcom212        0.000000e+00  0.000000e+00
bigcom214        0.000000e+00  0.000000e+00
bigcom222        0.000000e+00  0.000000e+00
bigcom223        0.000000e+00  0.000000e+00
bigcom226        0.000000e+00  0.000000e+00
bigcom227        0.000000e+00  0.000000e+00
bigcom229        0.000000e+00  0.000000e+00
bigcom233        0.000000e+00  0.000000e+00
bigcom236        0.000000e+00  0.000000e+00
bigcom237        0.000000e+00  0.000000e+00
bigcom246        0.000000e+00  0.000000e+00
bigcom248        0.000000e+00  0.000000e+00
bigcom249        0.000000e+00  0.000000e+00
bigcom250        0.000000e+00  0.000000e+00
bigcom254        0.000000e+00  0.000000e+00
bigcom266        0.000000e+00  0.000000e+00
bigcom269        0.000000e+00  0.000000e+00
bigcom272        0.000000e+00  0.000000e+00
bigcom274        1.560060e-04  4.484411e-02
bigcom281        0.000000e+00  0.000000e+00
bigcom291        0.000000e+00  0.000000e+00
bigcom292        0.000000e+00  0.000000e+00
bigcom295        0.000000e+00  0.000000e+00
bigcom299        0.000000e+00  0.000000e+00
bigcom301        0.000000e+00  0.000000e+00
bigcom306        0.000000e+00  0.000000e+00
bigcom309        0.000000e+00  5.421011e-22
bigcom314        0.000000e+00  0.000000e+00
bigcom321        0.000000e+00  0.000000e+00
bigcom341        0.000000e+00  0.000000e+00
bigcom350        0.000000e+00  0.000000e+00
bigcom353        0.000000e+00  0.000000e+00
bigcom359        0.000000e+00  0.000000e+00
bigcom363        0.000000e+00  0.000000e+00
bigcom365        0.000000e+00  0.000000e+00
bigcom385        0.000000e+00  0.000000e+00
bigcom386        0.000000e+00  2.710505e-22
bigcom408        0.000000e+00  0.000000e+00
bigcom412        0.000000e+00  0.000000e+00
bigcom480        0.000000e+00  0.000000e+00
spin_vertex      5.955320e-04  7.158251e-01
membership_s1   -5.973716e-06  2.453116e-02
membership_s3    0.000000e+00  5.421011e-22
membership_s4    0.000000e+00  8.131516e-22
membership_s5   -1.441329e-05  8.931846e-02
membership_s6    0.000000e+00  2.710505e-22
membership_s7    2.642383e-04  1.176437e-01
membership_s8    0.000000e+00  0.000000e+00
membership_s9    0.000000e+00  0.000000e+00
membership_s11   0.000000e+00  0.000000e+00
membership_s12   0.000000e+00  0.000000e+00
membership_s14   0.000000e+00  0.000000e+00
membership_s15   0.000000e+00  0.000000e+00
membership_s16   0.000000e+00  0.000000e+00
membership_s17   0.000000e+00  0.000000e+00
membership_s18   2.957847e-05  2.053175e-03
membership_s20   0.000000e+00  0.000000e+00
membership_s21   0.000000e+00  0.000000e+00
membership_s22   0.000000e+00  0.000000e+00
membership_s24   0.000000e+00  0.000000e+00
membership_s25   0.000000e+00  9.486769e-22
membership_s26   0.000000e+00  0.000000e+00
membership_s27   4.465604e-04  9.421033e-02
membership_s28   0.000000e+00  0.000000e+00
membership_s30   9.291232e-05  5.681900e-02
membership_s31   0.000000e+00  5.421011e-22
membership_s32   2.243158e-05  8.630929e-02
membership_s33   0.000000e+00  0.000000e+00
membership_s36   0.000000e+00  1.084202e-21
membership_s37   0.000000e+00  5.421011e-22
V1               3.908579e-04  1.588240e-01
V2               1.530605e-03  3.994957e-01
pdi              0.000000e+00  2.709677e-02
adhesion         8.565940e-03  3.659163e-01
cohesion         8.835049e-03  3.331927e-01
inner            8.756715e-04  4.666992e-01
outer            1.891198e-03  2.000812e-01
ioratio          1.049009e-03  4.823479e-01
comsize          1.855928e-03  6.201524e-01
[1] "Dataset: med_TnotC Model GLM, run: 9 of 10 2015-06-18 12:23:46"
[1] "glmnet variable coefficients"
                     [,1]          [,2]
(Intercept)     -5.538427  1.283923e+03
graph0           0.000000 -4.740667e-02
graph1           0.000000  3.997918e-06
graph2           0.000000 -1.365283e-01
graph3           0.000000  5.814007e-07
graph4           0.000000  1.054414e-06
graph5           0.000000 -2.823931e-03
graph6           0.000000  1.548260e-04
graph7           0.000000 -1.072160e-03
graph8           0.000000 -1.509416e-02
graph9           0.000000  3.479795e-07
graph10          0.000000 -8.265995e-08
graph11          0.000000 -3.535249e-10
graph12          0.000000 -1.870457e-06
graph13          0.000000  8.012161e-06
graph14          0.000000  3.633701e-07
graph15          0.000000  8.086607e-05
graph16          0.000000 -7.343873e-07
graph17          0.000000  5.548393e-06
graph18          0.000000 -3.571070e-04
graph19          0.000000 -4.981009e-07
graph20          0.000000 -1.076786e-05
graph21          0.000000 -7.154760e-05
graph22          0.000000 -1.869910e-04
graph23          0.000000  8.391630e-05
graph24          0.000000  2.048559e-04
graph25          0.000000  2.493841e-04
graph26          0.000000 -7.119293e-05
graph27          0.000000 -5.846380e-03
graph28          0.000000  2.154451e-03
graph29          0.000000 -1.330031e-01
orbit0           0.000000 -2.331693e-02
orbit1           0.000000  3.531807e-05
orbit2           0.000000  9.700630e-03
orbit3           0.000000 -1.204611e-01
orbit4           0.000000  2.719802e-05
orbit5           0.000000 -1.407069e-05
orbit6           0.000000  1.021908e-06
orbit7           0.000000  8.160476e-04
orbit8           0.000000 -2.644363e-03
orbit9           0.000000  3.483256e-04
orbit10          0.000000  2.113364e-04
orbit11          0.000000  1.559702e-02
orbit12          0.000000 -5.855327e-03
orbit13          0.000000  7.583010e-02
orbit14          0.000000 -1.519943e-02
orbit15          0.000000  2.205035e-06
orbit16          0.000000 -7.446427e-06
orbit17          0.000000  1.850842e-06
orbit18          0.000000  1.062428e-07
orbit19          0.000000 -8.724757e-08
orbit20          0.000000 -2.586576e-07
orbit21          0.000000  9.315927e-06
orbit22          0.000000 -8.103491e-11
orbit23          0.000000 -1.039289e-04
orbit24          0.000000 -3.744294e-06
orbit25          0.000000 -3.842860e-06
orbit26          0.000000  1.913027e-05
orbit27          0.000000 -1.973826e-05
orbit28          0.000000  1.658570e-05
orbit29          0.000000  3.361482e-05
orbit30          0.000000 -1.326955e-04
orbit31          0.000000  7.645451e-07
orbit32          0.000000  5.154436e-07
orbit33          0.000000 -2.077192e-03
orbit34          0.000000  9.877783e-05
orbit35          0.000000 -3.877098e-06
orbit36          0.000000 -7.887086e-06
orbit37          0.000000 -2.187849e-07
orbit38          0.000000  1.066459e-04
orbit39          0.000000  4.636246e-06
orbit40          0.000000  1.627313e-05
orbit41          0.000000 -1.937294e-04
orbit42          0.000000  8.045519e-03
orbit43          0.000000 -3.453082e-04
orbit44          0.000000 -1.085129e-02
orbit45          0.000000  5.420728e-05
orbit46          0.000000 -4.231111e-05
orbit47          0.000000 -8.785132e-06
orbit48          0.000000 -7.397572e-05
orbit49          0.000000 -1.768703e-05
orbit50          0.000000  9.407882e-04
orbit51          0.000000 -3.179633e-04
orbit52          0.000000 -2.655832e-04
orbit53          0.000000  8.428880e-04
orbit54          0.000000 -1.761216e-04
orbit55          0.000000 -2.755873e-02
orbit56          0.000000  2.522170e-04
orbit57          0.000000  2.502984e-05
orbit58          0.000000  3.331909e-03
orbit59          0.000000  9.813967e-05
orbit60          0.000000  2.635390e-03
orbit61          0.000000 -2.982642e-02
orbit62          0.000000  2.571684e-03
orbit63          0.000000 -3.659222e-03
orbit64          0.000000  7.169390e-04
orbit65          0.000000  1.469240e-05
orbit66          0.000000 -1.942274e-05
orbit67          0.000000 -1.856304e-02
orbit68          0.000000 -5.446738e-03
orbit69          0.000000 -1.256732e-01
orbit70          0.000000  9.301979e-03
orbit71          0.000000 -9.898513e-03
[truncated: 121,516 more chars]
