# Supplementary material for: Distinctive Behaviors of Druggable Proteins in Cellular Networks
Source: PLoS Comput Biol. 2015 Dec 23;11(12):e1004597. doi: 10.1371/journal.pcbi.1004597 (PMC4689399; doi:10.1371/journal.pcbi.1004597)
Supplement: S1 File — (ZIP) [file pcbi.1004597.s004.zip › S1_File/direct.blast.20150613_all_predict.ppi.optimised_Target_results_all_C.txt]

[[1]]
[1] "all_C"

[1] "Dataset: all_C Model GBM, run: 1 of 10 2015-06-22 18:16:57"
Iter   TrainDeviance   ValidDeviance   StepSize   Improve
     1        0.3639            -nan     0.0100    0.0007
     2        0.3615            -nan     0.0100    0.0008
     3        0.3592            -nan     0.0100    0.0006
     4        0.3572            -nan     0.0100    0.0007
     5        0.3552            -nan     0.0100    0.0005
     6        0.3532            -nan     0.0100    0.0006
     7        0.3513            -nan     0.0100    0.0006
     8        0.3496            -nan     0.0100    0.0004
     9        0.3480            -nan     0.0100    0.0004
    10        0.3463            -nan     0.0100    0.0005
    20        0.3332            -nan     0.0100    0.0003
    40        0.3156            -nan     0.0100    0.0002
    60        0.3032            -nan     0.0100    0.0001
    80        0.2930            -nan     0.0100    0.0000
   100        0.2845            -nan     0.0100    0.0001
   120        0.2774            -nan     0.0100    0.0001
   140        0.2710            -nan     0.0100    0.0000
   160        0.2648            -nan     0.0100    0.0000
   180        0.2599            -nan     0.0100   -0.0000
   200        0.2541            -nan     0.0100    0.0000
   220        0.2495            -nan     0.0100   -0.0000
   240        0.2452            -nan     0.0100   -0.0000
   260        0.2411            -nan     0.0100   -0.0000
   280        0.2374            -nan     0.0100   -0.0000
   300        0.2332            -nan     0.0100    0.0000
   320        0.2298            -nan     0.0100    0.0000
   340        0.2264            -nan     0.0100   -0.0000
   360        0.2235            -nan     0.0100   -0.0000
   380        0.2206            -nan     0.0100   -0.0000
   400        0.2177            -nan     0.0100   -0.0000
   411        0.2163            -nan     0.0100   -0.0000

[1] "GBM variable coefficients"
                            var     rel.inf
orbit45                 orbit45 5.579825993
orbit56                 orbit56 3.554323368
V1                           V1 3.033184539
orbit65                 orbit65 2.868087906
spin_vertex         spin_vertex 2.077165810
ratio5                   ratio5 2.025928313
ratio4                   ratio4 2.014014187
third                     third 1.893819217
V2                           V2 1.867618027
outer                     outer 1.777852620
ioratio                 ioratio 1.755228888
comsize                 comsize 1.642517294
walktrap_vertex walktrap_vertex 1.519782837
orbit27                 orbit27 1.489596878
trans                     trans 1.453525315
orbit24                 orbit24 1.360696538
orbit18                 orbit18 1.339033418
orbit62                 orbit62 1.250826443
orbit54                 orbit54 1.227827446
membership_s4     membership_s4 1.221950097
orbit70                 orbit70 1.219780394
pagerank               pagerank 1.204991485
inner                     inner 1.204921064
orbit31                 orbit31 1.133589338
orbit49                 orbit49 1.069265789
knn                         knn 1.060216637
adhesion               adhesion 0.926675466
cohesion               cohesion 0.901112715
orbit6                   orbit6 0.897580593
bet                         bet 0.897133492
orbit50                 orbit50 0.890571699
graph22                 graph22 0.890374167
orbit39                 orbit39 0.873243457
orbit28                 orbit28 0.794125299
graph17                 graph17 0.789338333
graph14                 graph14 0.783678502
bigcom40               bigcom40 0.759376878
orbit55                 orbit55 0.752061589
orbit19                 orbit19 0.747211265
orbit46                 orbit46 0.744079143
ratio1                   ratio1 0.741800675
graph26                 graph26 0.723686782
graph25                 graph25 0.701013571
orbit59                 orbit59 0.700403373
orbit69                 orbit69 0.691907459
graph20                 graph20 0.684311260
graph10                 graph10 0.683073805
graph11                 graph11 0.681455246
graph4                   graph4 0.647402407
orbit35                 orbit35 0.645837742
orbit11                 orbit11 0.638828365
orbit9                   orbit9 0.638403363
graph19                 graph19 0.636003455
orbit36                 orbit36 0.617231679
orbit41                 orbit41 0.604496136
orbit40                 orbit40 0.596394008
orbit64                 orbit64 0.587584185
graph27                 graph27 0.582600909
orbit44                 orbit44 0.570606231
upto_sixth           upto_sixth 0.559499711
orbit47                 orbit47 0.549721906
graph5                   graph5 0.544583527
graph23                 graph23 0.540617583
graph7                   graph7 0.518972320
orbit30                 orbit30 0.517934080
orbit33                 orbit33 0.515720608
graph15                 graph15 0.513651340
orbit17                 orbit17 0.511135096
orbit51                 orbit51 0.499437277
ratio6                   ratio6 0.491061371
graph28                 graph28 0.472535935
fifth                     fifth 0.464861201
orbit20                 orbit20 0.463449814
orbit13                 orbit13 0.460518948
graph1                   graph1 0.458188061
constraint           constraint 0.453746462
ratio3                   ratio3 0.452402843
orbit63                 orbit63 0.433840267
orbit12                 orbit12 0.428997300
orbit66                 orbit66 0.426426328
upto_fourth         upto_fourth 0.425688290
graph16                 graph16 0.418004757
orbit52                 orbit52 0.414534513
graph29                 graph29 0.410201270
graph8                   graph8 0.408365810
orbit67                 orbit67 0.393247970
orbit29                 orbit29 0.392422806
orbit22                 orbit22 0.389515246
orbit38                 orbit38 0.376818324
orbit53                 orbit53 0.376030717
orbit57                 orbit57 0.374530424
graph3                   graph3 0.369251892
ratio2                   ratio2 0.368309987
graph6                   graph6 0.366786709
sixth                     sixth 0.358165218
membership_s16   membership_s16 0.356447738
graph2                   graph2 0.342037002
orbit37                 orbit37 0.331368080
orbit21                 orbit21 0.321684442
orbit16                 orbit16 0.319871678
orbit32                 orbit32 0.319407168
close                     close 0.317290722
orbit10                 orbit10 0.317233225
hubscore               hubscore 0.315513578
orbit58                 orbit58 0.315093270
orbit1                   orbit1 0.313872220
bigcom246             bigcom246 0.310920105
orbit68                 orbit68 0.310336377
orbit26                 orbit26 0.309748976
upto_third           upto_third 0.301135347
upto_fifth           upto_fifth 0.283705925
orbit4                   orbit4 0.278282183
orbit25                 orbit25 0.274052205
orbit71                 orbit71 0.272922959
graph21                 graph21 0.267107369
coreness               coreness 0.266691682
orbit61                 orbit61 0.263747698
orbit48                 orbit48 0.260128666
graph24                 graph24 0.258609350
orbit5                   orbit5 0.244283316
graph13                 graph13 0.226292211
orbit7                   orbit7 0.211424246
orbit2                   orbit2 0.200613195
orbit42                 orbit42 0.197754237
fourth                   fourth 0.192749987
graph12                 graph12 0.191572552
membership_s14   membership_s14 0.191343071
second                   second 0.190625712
orbit60                 orbit60 0.188248031
orbit15                 orbit15 0.186418349
graph18                 graph18 0.184694380
bigcom28               bigcom28 0.182578432
selfinter             selfinter 0.176080564
membership_s32   membership_s32 0.175625340
AP                           AP 0.168663942
orbit23                 orbit23 0.166193225
graph0                   graph0 0.165560209
bigcom248             bigcom248 0.153586636
graph9                   graph9 0.146525173
upto_second         upto_second 0.139647398
pdi                         pdi 0.130925159
bigcom24               bigcom24 0.106353487
orbit43                 orbit43 0.105371720
evcent                   evcent 0.097114012
bigcom408             bigcom408 0.090443339
bigcom412             bigcom412 0.078994650
bigcom127             bigcom127 0.067161864
bigcom4                 bigcom4 0.063554840
membership_s6     membership_s6 0.030309415
membership_s30   membership_s30 0.027908916
bigcom3                 bigcom3 0.023556539
bigcom167             bigcom167 0.022945349
membership_s7     membership_s7 0.020427649
bigcom1                 bigcom1 0.015356315
bigcom8                 bigcom8 0.010268465
membership_s5     membership_s5 0.009066508
bigcom30               bigcom30 0.008204595
orbit0                   orbit0 0.000000000
orbit3                   orbit3 0.000000000
orbit8                   orbit8 0.000000000
orbit14                 orbit14 0.000000000
orbit34                 orbit34 0.000000000
orbit72                 orbit72 0.000000000
ecc                         ecc 0.000000000
eccrad                   eccrad 0.000000000
first                     first 0.000000000
bigcom2                 bigcom2 0.000000000
bigcom6                 bigcom6 0.000000000
bigcom9                 bigcom9 0.000000000
bigcom11               bigcom11 0.000000000
bigcom13               bigcom13 0.000000000
bigcom15               bigcom15 0.000000000
bigcom16               bigcom16 0.000000000
bigcom21               bigcom21 0.000000000
bigcom22               bigcom22 0.000000000
bigcom26               bigcom26 0.000000000
bigcom31               bigcom31 0.000000000
bigcom32               bigcom32 0.000000000
bigcom33               bigcom33 0.000000000
bigcom34               bigcom34 0.000000000
bigcom36               bigcom36 0.000000000
bigcom37               bigcom37 0.000000000
bigcom38               bigcom38 0.000000000
bigcom39               bigcom39 0.000000000
bigcom43               bigcom43 0.000000000
bigcom44               bigcom44 0.000000000
bigcom46               bigcom46 0.000000000
bigcom47               bigcom47 0.000000000
bigcom49               bigcom49 0.000000000
bigcom50               bigcom50 0.000000000
bigcom51               bigcom51 0.000000000
bigcom52               bigcom52 0.000000000
bigcom54               bigcom54 0.000000000
bigcom56               bigcom56 0.000000000
bigcom62               bigcom62 0.000000000
bigcom66               bigcom66 0.000000000
bigcom68               bigcom68 0.000000000
bigcom69               bigcom69 0.000000000
bigcom71               bigcom71 0.000000000
bigcom72               bigcom72 0.000000000
bigcom73               bigcom73 0.000000000
bigcom74               bigcom74 0.000000000
bigcom75               bigcom75 0.000000000
bigcom76               bigcom76 0.000000000
bigcom77               bigcom77 0.000000000
bigcom79               bigcom79 0.000000000
bigcom80               bigcom80 0.000000000
bigcom82               bigcom82 0.000000000
bigcom83               bigcom83 0.000000000
bigcom84               bigcom84 0.000000000
bigcom85               bigcom85 0.000000000
bigcom87               bigcom87 0.000000000
bigcom89               bigcom89 0.000000000
bigcom91               bigcom91 0.000000000
bigcom92               bigcom92 0.000000000
bigcom93               bigcom93 0.000000000
bigcom96               bigcom96 0.000000000
bigcom97               bigcom97 0.000000000
bigcom98               bigcom98 0.000000000
bigcom99               bigcom99 0.000000000
bigcom101             bigcom101 0.000000000
bigcom104             bigcom104 0.000000000
bigcom106             bigcom106 0.000000000
bigcom109             bigcom109 0.000000000
bigcom113             bigcom113 0.000000000
bigcom116             bigcom116 0.000000000
bigcom120             bigcom120 0.000000000
bigcom123             bigcom123 0.000000000
bigcom126             bigcom126 0.000000000
bigcom137             bigcom137 0.000000000
bigcom139             bigcom139 0.000000000
bigcom140             bigcom140 0.000000000
bigcom143             bigcom143 0.000000000
bigcom145             bigcom145 0.000000000
bigcom146             bigcom146 0.000000000
bigcom147             bigcom147 0.000000000
bigcom149             bigcom149 0.000000000
bigcom153             bigcom153 0.000000000
bigcom154             bigcom154 0.000000000
bigcom156             bigcom156 0.000000000
bigcom157             bigcom157 0.000000000
bigcom158             bigcom158 0.000000000
bigcom160             bigcom160 0.000000000
bigcom161             bigcom161 0.000000000
bigcom162             bigcom162 0.000000000
bigcom164             bigcom164 0.000000000
bigcom166             bigcom166 0.000000000
bigcom171             bigcom171 0.000000000
bigcom173             bigcom173 0.000000000
bigcom175             bigcom175 0.000000000
bigcom176             bigcom176 0.000000000
bigcom177             bigcom177 0.000000000
bigcom178             bigcom178 0.000000000
bigcom180             bigcom180 0.000000000
bigcom181             bigcom181 0.000000000
bigcom184             bigcom184 0.000000000
bigcom186             bigcom186 0.000000000
bigcom187             bigcom187 0.000000000
bigcom189             bigcom189 0.000000000
bigcom194             bigcom194 0.000000000
bigcom195             bigcom195 0.000000000
bigcom196             bigcom196 0.000000000
bigcom204             bigcom204 0.000000000
bigcom205             bigcom205 0.000000000
bigcom212             bigcom212 0.000000000
bigcom214             bigcom214 0.000000000
bigcom222             bigcom222 0.000000000
bigcom223             bigcom223 0.000000000
bigcom226             bigcom226 0.000000000
bigcom227             bigcom227 0.000000000
bigcom229             bigcom229 0.000000000
bigcom233             bigcom233 0.000000000
bigcom236             bigcom236 0.000000000
bigcom237             bigcom237 0.000000000
bigcom249             bigcom249 0.000000000
bigcom250             bigcom250 0.000000000
bigcom254             bigcom254 0.000000000
bigcom266             bigcom266 0.000000000
bigcom269             bigcom269 0.000000000
bigcom272             bigcom272 0.000000000
bigcom274             bigcom274 0.000000000
bigcom281             bigcom281 0.000000000
bigcom291             bigcom291 0.000000000
bigcom292             bigcom292 0.000000000
bigcom295             bigcom295 0.000000000
bigcom299             bigcom299 0.000000000
bigcom301             bigcom301 0.000000000
bigcom306             bigcom306 0.000000000
bigcom309             bigcom309 0.000000000
bigcom314             bigcom314 0.000000000
bigcom321             bigcom321 0.000000000
bigcom341             bigcom341 0.000000000
bigcom350             bigcom350 0.000000000
bigcom353             bigcom353 0.000000000
bigcom359             bigcom359 0.000000000
bigcom363             bigcom363 0.000000000
bigcom365             bigcom365 0.000000000
bigcom385             bigcom385 0.000000000
bigcom386             bigcom386 0.000000000
bigcom480             bigcom480 0.000000000
membership_s1     membership_s1 0.000000000
membership_s3     membership_s3 0.000000000
membership_s8     membership_s8 0.000000000
membership_s9     membership_s9 0.000000000
membership_s11   membership_s11 0.000000000
membership_s12   membership_s12 0.000000000
membership_s15   membership_s15 0.000000000
membership_s17   membership_s17 0.000000000
membership_s18   membership_s18 0.000000000
membership_s20   membership_s20 0.000000000
membership_s21   membership_s21 0.000000000
membership_s22   membership_s22 0.000000000
membership_s24   membership_s24 0.000000000
membership_s25   membership_s25 0.000000000
membership_s26   membership_s26 0.000000000
membership_s27   membership_s27 0.000000000
membership_s28   membership_s28 0.000000000
membership_s31   membership_s31 0.000000000
membership_s33   membership_s33 0.000000000
membership_s36   membership_s36 0.000000000
membership_s37   membership_s37 0.000000000
[1] "Dataset: all_C Model RF, run: 1 of 10 2015-06-22 18:24:33"
     |      Out-of-bag   |
Tree |      MSE  %Var(y) |
   1 |  0.08072   188.37 |
   2 |  0.07564   176.52 |
   3 |  0.07047   164.44 |
   4 |  0.06719   156.80 |
   5 |  0.06449   150.50 |
   6 |   0.0613   143.05 |
   7 |  0.05939   138.60 |
   8 |  0.05811   135.61 |
   9 |  0.05574   130.08 |
  10 |  0.05421   126.50 |
  11 |  0.05294   123.54 |
  12 |   0.0513   119.72 |
  13 |  0.05014   117.01 |
  14 |  0.04929   115.02 |
  15 |  0.04849   113.15 |
  16 |  0.04781   111.57 |
  17 |  0.04722   110.18 |
  18 |   0.0468   109.20 |
  19 |  0.04641   108.30 |
  20 |  0.04629   108.02 |
  21 |  0.04602   107.40 |
  22 |  0.04584   106.97 |
  23 |   0.0457   106.64 |
  24 |  0.04554   106.27 |
  25 |  0.04545   106.07 |
  26 |  0.04524   105.57 |
  27 |  0.04493   104.85 |
  28 |  0.04482   104.59 |
  29 |  0.04477   104.48 |
  30 |  0.04461   104.11 |
  31 |   0.0445   103.84 |
  32 |  0.04442   103.66 |
  33 |  0.04424   103.24 |
  34 |  0.04398   102.64 |
  35 |  0.04381   102.24 |
  36 |  0.04377   102.15 |
  37 |  0.04376   102.11 |
  38 |  0.04365   101.87 |
  39 |   0.0436   101.74 |
  40 |  0.04352   101.57 |
  41 |  0.04338   101.23 |
  42 |  0.04329   101.02 |
  43 |  0.04317   100.74 |
  44 |  0.04311   100.60 |
  45 |  0.04306   100.48 |
  46 |  0.04308   100.53 |
  47 |  0.04301   100.38 |
  48 |  0.04295   100.23 |
  49 |   0.0429   100.12 |
  50 |  0.04294   100.19 |
  51 |   0.0429   100.11 |
  52 |   0.0428    99.88 |
  53 |   0.0428    99.88 |
  54 |  0.04274    99.73 |
  55 |  0.04269    99.63 |
  56 |  0.04268    99.59 |
  57 |  0.04263    99.49 |
  58 |   0.0426    99.42 |
  59 |   0.0425    99.19 |
  60 |  0.04251    99.19 |
  61 |  0.04251    99.20 |
  62 |  0.04251    99.19 |
  63 |   0.0425    99.18 |
  64 |  0.04245    99.06 |
  65 |  0.04236    98.85 |
  66 |  0.04235    98.82 |
  67 |  0.04232    98.75 |
  68 |  0.04231    98.73 |
  69 |  0.04232    98.75 |
  70 |  0.04228    98.67 |
  71 |  0.04225    98.60 |
  72 |  0.04228    98.67 |
  73 |  0.04224    98.58 |
  74 |  0.04218    98.44 |
  75 |  0.04216    98.38 |
  76 |  0.04217    98.41 |
  77 |  0.04215    98.35 |
  78 |  0.04215    98.36 |
  79 |  0.04208    98.20 |
  80 |  0.04205    98.12 |
  81 |  0.04204    98.10 |
  82 |  0.04198    97.97 |
  83 |  0.04199    97.98 |
  84 |  0.04198    97.97 |
  85 |  0.04195    97.90 |
  86 |  0.04192    97.83 |
  87 |  0.04186    97.69 |
  88 |  0.04184    97.64 |
  89 |  0.04185    97.66 |
  90 |  0.04179    97.51 |
  91 |  0.04178    97.50 |
  92 |  0.04176    97.45 |
  93 |  0.04175    97.43 |
  94 |  0.04175    97.43 |
  95 |  0.04174    97.40 |
  96 |  0.04172    97.36 |
  97 |  0.04169    97.28 |
  98 |  0.04168    97.26 |
  99 |  0.04161    97.11 |
 100 |  0.04161    97.11 |
[1] "Random Forest variable coefficients"
                      %IncMSE IncNodePurity
graph0           4.338415e-04   0.916685667
graph1           5.940412e-03   2.333516339
graph2           7.362033e-04   1.172059676
graph3           7.786009e-03   1.897590365
graph4           4.732412e-03   2.734893901
graph5           4.067801e-03   1.832923040
graph6           3.790710e-03   2.060930559
graph7           4.617541e-03   2.497091714
graph8           1.813632e-03   1.189141004
graph9           2.863431e-03   1.450267658
graph10          1.119392e-02   3.587430162
graph11          9.195771e-03   3.540601686
graph12          4.940116e-03   1.635578235
graph13          1.058788e-02   2.156902012
graph14          5.486693e-03   2.904970533
graph15          1.757275e-02   2.326767097
graph16          9.587747e-03   2.020459598
graph17          8.613625e-03   2.727947471
graph18          8.063776e-03   2.001173245
graph19          1.835889e-02   3.245939991
graph20          5.567031e-03   3.878420579
graph21          7.863536e-03   2.492315172
graph22          5.182457e-03   3.494514786
graph23          1.602918e-02   3.621351462
graph24          2.625040e-03   2.079735576
graph25          5.416354e-03   3.270651054
graph26          5.894128e-03   3.013682308
graph27          1.830811e-03   2.132385839
graph28          7.578763e-04   1.630116420
graph29          1.784313e-03   0.967998300
orbit0           1.449049e-03   0.684111037
orbit1           6.514704e-03   1.887407518
orbit2           2.891423e-03   1.229039685
orbit3           2.458945e-03   1.183157847
orbit4           7.118033e-03   2.011245757
orbit5           6.656053e-03   1.924022672
orbit6           7.543990e-03   2.974425162
orbit7           3.578375e-03   1.295772520
orbit8           3.907117e-03   1.882839668
orbit9           4.567039e-03   3.357679572
orbit10          5.438361e-03   1.669238282
orbit11          5.555760e-03   1.350102256
orbit12          3.005531e-03   2.140050686
orbit13          4.316439e-03   1.344252507
orbit14          3.628817e-03   1.239993903
orbit15          5.241305e-03   2.537082111
orbit16          1.083787e-02   1.942444254
orbit17          7.974500e-03   2.412422519
orbit18          1.753909e-02   5.279322569
orbit19          9.478528e-03   3.264944589
orbit20          6.889518e-03   2.479820600
orbit21          5.019168e-03   1.870673499
orbit22          6.274292e-03   3.378168367
orbit23          2.272864e-03   1.546847280
orbit24          9.862960e-03   7.193907252
orbit25          5.894401e-03   2.619398649
orbit26          3.170102e-03   1.787720070
orbit27          3.393242e-02   4.818784927
orbit28          8.832756e-03   2.192655870
orbit29          1.059573e-02   2.022898201
orbit30          9.064205e-03   2.579270984
orbit31          7.083643e-03   3.863462801
orbit32          7.521522e-03   2.321649610
orbit33          1.177468e-02   2.171465378
orbit34          1.382655e-02   1.834804138
orbit35          1.008175e-02   3.415778730
orbit36          8.540957e-03   3.136340980
orbit37          5.813649e-03   2.261885464
orbit38          2.642547e-03   2.219501270
orbit39          6.056084e-03   4.457041674
orbit40          4.086627e-03   2.270771908
orbit41          2.897938e-03   1.877707532
orbit42          1.165723e-03   1.153733204
orbit43          7.992919e-03   2.148992074
orbit44          9.904352e-03   2.148531145
orbit45          2.023852e-02  10.326353467
orbit46          8.451697e-03   3.322117210
orbit47          1.094420e-02   2.592641302
orbit48          8.136252e-03   1.728622079
orbit49          3.762352e-03   4.088401702
orbit50          3.528337e-03   2.720781868
orbit51          1.181812e-02   4.266350568
orbit52          4.423862e-03   3.454571494
orbit53          5.968875e-03   1.775622480
orbit54          2.691365e-03   4.113512932
orbit55          3.304330e-03   1.832562939
orbit56          2.208088e-02  11.827216076
orbit57          9.558876e-03   2.057304780
orbit58          3.965567e-03   1.546667432
orbit59          8.525215e-03   4.712732326
orbit60          1.441919e-03   1.505695527
orbit61          5.804081e-04   1.545763645
orbit62          4.853949e-03   3.912624116
orbit63          1.791176e-03   2.049970730
orbit64          1.521207e-03   1.962523698
orbit65          1.073145e-02  11.118722901
orbit66          1.383843e-03   2.118446415
orbit67          1.658447e-03   1.456578341
orbit68          2.277710e-03   1.875208335
orbit69          6.687197e-04   1.646365315
orbit70          1.400352e-03   2.818671888
orbit71          2.404789e-03   1.351975312
orbit72          2.180147e-03   0.934939314
AP               5.184690e-05   0.431249005
bet              1.022899e-02   4.922662963
ecc              8.963848e-05   0.239047523
eccrad           1.223909e-04   0.237867213
close            4.792251e-03   1.914364548
constraint       5.927453e-03   3.055675646
coreness         6.249721e-03   1.274664073
knn              4.870875e-03   3.968927082
hubscore         3.157393e-03   1.738005879
pagerank         6.452352e-03   5.117791187
trans            6.339910e-03   4.046916028
evcent           1.827231e-03   1.463507379
first            2.191439e-03   0.967474519
upto_second      4.227432e-03   2.009988252
upto_third       8.553347e-03   2.517582984
upto_fourth      5.758116e-03   2.589563186
upto_fifth       9.314703e-03   2.484518182
upto_sixth       1.825328e-03   1.731284072
second           4.534806e-03   1.978225962
third            2.001781e-02   6.063726003
fourth           2.819463e-03   2.900437628
fifth            4.698896e-03   3.599872445
sixth            7.596118e-03   3.339413863
ratio1           3.457080e-03   3.725629776
ratio2           6.337101e-03   3.990747783
ratio3           7.950242e-03   3.233550604
ratio4           1.160044e-02   7.330357372
ratio5           4.066782e-03   9.555125075
ratio6           7.216803e-03   2.916717842
selfinter        1.095999e-04   0.475267121
walktrap_vertex  3.083791e-03   6.307749423
bigcom1          1.064022e-04   0.441877461
bigcom2          0.000000e+00   0.000000000
bigcom3          1.713846e-05   0.430240205
bigcom4          4.542338e-03   0.540899216
bigcom6          0.000000e+00   0.000000000
bigcom8          7.313048e-05   0.323692426
bigcom9          0.000000e+00   0.000000000
bigcom11         0.000000e+00   0.000000000
bigcom13         3.699163e-05   0.350782512
bigcom15         0.000000e+00   0.000000000
bigcom16         0.000000e+00   0.000000000
bigcom21        -2.421898e-05   0.340970116
bigcom22         2.097649e-04   0.220952059
bigcom24         1.746380e-05   0.842036319
bigcom26        -8.507236e-06   0.076261197
bigcom28         2.316222e-04   1.041728998
bigcom30        -9.621130e-07   0.199414482
bigcom31         0.000000e+00   0.000000000
bigcom32        -2.787555e-05   0.116621114
bigcom33         0.000000e+00   0.000000000
bigcom34         0.000000e+00   0.000000000
bigcom36        -1.162519e-05   0.185843381
bigcom37         0.000000e+00   0.000000000
bigcom38         0.000000e+00   0.000000000
bigcom39        -1.081068e-05   0.119292639
bigcom40         8.556894e-04   1.848072201
bigcom43         0.000000e+00   0.000000000
bigcom44         0.000000e+00   0.000000000
bigcom46         0.000000e+00   0.000000000
bigcom47         0.000000e+00   0.000000000
bigcom49        -4.715851e-06   0.387792255
bigcom50         6.065251e-06   0.495198209
bigcom51         0.000000e+00   0.000000000
bigcom52         0.000000e+00   0.000000000
bigcom54         0.000000e+00   0.000000000
bigcom56        -1.884144e-05   0.332436098
bigcom62         0.000000e+00   0.000000000
bigcom66         0.000000e+00   0.000000000
bigcom68         0.000000e+00   0.000000000
bigcom69         0.000000e+00   0.000000000
bigcom71         6.601720e-05   0.443008130
bigcom72         0.000000e+00   0.000000000
bigcom73         0.000000e+00   0.000000000
bigcom74         0.000000e+00   0.000000000
bigcom75         0.000000e+00   0.000000000
bigcom76         0.000000e+00   0.000000000
bigcom77         0.000000e+00   0.000000000
bigcom79         0.000000e+00   0.000000000
bigcom80         0.000000e+00   0.000000000
bigcom82         1.540080e-06   0.479286070
bigcom83         0.000000e+00   0.000000000
bigcom84         0.000000e+00   0.000000000
bigcom85         0.000000e+00   0.000000000
bigcom87         0.000000e+00   0.000000000
bigcom89         0.000000e+00   0.000000000
bigcom91         0.000000e+00   0.000000000
bigcom92         0.000000e+00   0.000000000
bigcom93         0.000000e+00   0.000000000
bigcom96         0.000000e+00   0.000000000
bigcom97         0.000000e+00   0.000000000
bigcom98         0.000000e+00   0.000000000
bigcom99         0.000000e+00   0.000000000
bigcom101        0.000000e+00   0.008333333
bigcom104        0.000000e+00   0.000000000
bigcom106        0.000000e+00   0.000000000
bigcom109        0.000000e+00   0.000000000
bigcom113        0.000000e+00   0.000000000
bigcom116       -4.202689e-07   0.274594009
bigcom120        0.000000e+00   0.000000000
bigcom123        0.000000e+00   0.000000000
bigcom126        0.000000e+00   0.000000000
bigcom127        2.429691e-05   0.530902876
bigcom137        0.000000e+00   0.000000000
bigcom139        0.000000e+00   0.000000000
bigcom140        0.000000e+00   0.000000000
bigcom143        0.000000e+00   0.000000000
bigcom145       -1.916618e-05   0.585942066
bigcom146        0.000000e+00   0.000000000
bigcom147       -1.132554e-05   0.024068086
bigcom149        7.139635e-07   0.456378465
bigcom153        0.000000e+00   0.000000000
bigcom154        0.000000e+00   0.000000000
bigcom156        0.000000e+00   0.000000000
bigcom157        0.000000e+00   0.000000000
bigcom158        0.000000e+00   0.000000000
bigcom160        0.000000e+00   0.000000000
bigcom161        0.000000e+00   0.000000000
bigcom162        0.000000e+00   0.000000000
bigcom164        0.000000e+00   0.000000000
bigcom166        0.000000e+00   0.000000000
bigcom167       -3.649958e-05   0.505661542
bigcom171        0.000000e+00   0.000000000
bigcom173        0.000000e+00   0.000000000
bigcom175        0.000000e+00   0.000000000
bigcom176        0.000000e+00   0.000000000
bigcom177        0.000000e+00   0.000000000
bigcom178        0.000000e+00   0.000000000
bigcom180       -1.661522e-05   0.804664619
bigcom181        0.000000e+00   0.000000000
bigcom184        0.000000e+00   0.000000000
bigcom186        0.000000e+00   0.000000000
bigcom187        0.000000e+00   0.000000000
bigcom189        0.000000e+00   0.000000000
bigcom194        0.000000e+00   0.000000000
bigcom195        0.000000e+00   0.000000000
bigcom196       -4.954713e-05   0.532234462
bigcom204        0.000000e+00   0.000000000
bigcom205        0.000000e+00   0.000000000
bigcom212        0.000000e+00   0.000000000
bigcom214        0.000000e+00   0.000000000
bigcom222        0.000000e+00   0.000000000
bigcom223        0.000000e+00   0.000000000
bigcom226        0.000000e+00   0.000000000
bigcom227        0.000000e+00   0.000000000
bigcom229        0.000000e+00   0.000000000
bigcom233        0.000000e+00   0.000000000
bigcom236        0.000000e+00   0.000000000
bigcom237        0.000000e+00   0.000000000
bigcom246        3.263276e-05   1.467340649
bigcom248       -1.568384e-05   0.609293096
bigcom249       -2.424486e-06   0.370933900
bigcom250        0.000000e+00   0.000000000
bigcom254        0.000000e+00   0.000000000
bigcom266        0.000000e+00   0.000000000
bigcom269        0.000000e+00   0.000000000
bigcom272        0.000000e+00   0.000000000
bigcom274        6.123125e-05   0.111332107
bigcom281       -1.077367e-05   0.431170808
bigcom291        0.000000e+00   0.000000000
bigcom292       -2.869640e-05   0.441906671
bigcom295        0.000000e+00   0.000000000
bigcom299        0.000000e+00   0.000000000
bigcom301        0.000000e+00   0.000000000
bigcom306        0.000000e+00   0.000000000
bigcom309        0.000000e+00   0.000000000
bigcom314        0.000000e+00   0.000000000
bigcom321        0.000000e+00   0.000000000
bigcom341        0.000000e+00   0.000000000
bigcom350        0.000000e+00   0.000000000
bigcom353        0.000000e+00   0.000000000
bigcom359        0.000000e+00   0.000000000
bigcom363        0.000000e+00   0.000000000
bigcom365        0.000000e+00   0.000000000
bigcom385        0.000000e+00   0.000000000
bigcom386        0.000000e+00   0.000000000
bigcom408        5.877210e-05   1.355169673
bigcom412        3.876979e-05   0.849487173
bigcom480        0.000000e+00   0.008333333
spin_vertex      2.648389e-03   5.849512063
membership_s1    1.364476e-04   0.313536580
membership_s3    0.000000e+00   0.000000000
membership_s4    2.145448e-03   2.906833706
membership_s5    1.237650e-04   0.383433810
membership_s6    4.433221e-04   0.433995599
membership_s7    2.771298e-05   0.485178758
membership_s8    0.000000e+00   0.000000000
membership_s9    0.000000e+00   0.000000000
membership_s11   0.000000e+00   0.000000000
membership_s12  -3.004724e-06   0.299110889
membership_s14  -2.262752e-05   0.468202352
membership_s15   2.401241e-05   0.174119465
membership_s16   8.028545e-05   1.059412152
membership_s17   0.000000e+00   0.000000000
membership_s18   1.806099e-05   0.145478649
membership_s20   0.000000e+00   0.000000000
membership_s21   1.799639e-05   0.203787079
membership_s22   0.000000e+00   0.000000000
membership_s24   0.000000e+00   0.000000000
membership_s25   0.000000e+00   0.000000000
membership_s26   0.000000e+00   0.000000000
membership_s27   6.348310e-05   0.390439323
membership_s28   0.000000e+00   0.000000000
membership_s30   5.753459e-05   0.588923257
membership_s31   3.282863e-05   0.161764720
membership_s32   8.195015e-05   0.720070606
membership_s33   0.000000e+00   0.000000000
membership_s36   1.899146e-04   0.441901656
membership_s37   3.400583e-05   0.256788924
V1               4.919851e-03   9.365621444
V2               1.716998e-03   7.923091001
pdi              2.466441e-04   1.249869562
adhesion         7.203393e-03   6.031398960
cohesion         6.807361e-03   5.943608505
inner            3.178404e-03   6.876211781
outer            2.484407e-03   8.308364908
ioratio          4.496394e-03   6.986933698
comsize          2.214124e-03   9.061883063
[1] "Dataset: all_C Model GLM, run: 1 of 10 2015-06-22 18:30:22"
[1] "glmnet variable coefficients"
                         [,1]          [,2]
(Intercept)     -3.058185e+00 -3.235049e+00
graph0           9.611414e-40  1.272316e-04
graph1           2.975864e-43 -1.368891e-07
graph2           3.805004e-40  2.746729e-05
graph3           2.814784e-44 -4.719860e-09
graph4           9.969974e-48 -1.583157e-10
graph5           1.004129e-41 -3.374212e-06
graph6           1.870106e-43 -3.295806e-08
graph7           1.420844e-41  1.231056e-06
graph8           2.748839e-40 -2.105974e-05
graph9           6.605940e-46 -1.221903e-10
graph10          7.615051e-48 -3.980271e-12
graph11         -8.681531e-50 -3.499854e-13
graph12          1.145305e-45 -4.256538e-11
graph13          1.128645e-44  3.931218e-11
graph14          4.104554e-47 -6.951730e-11
graph15          4.122283e-43 -8.110713e-08
graph16          4.430109e-45 -1.544667e-09
graph17          8.220080e-45 -2.319199e-09
graph18          2.510188e-43 -5.624156e-08
graph19          5.653990e-44  7.066117e-09
graph20          5.069942e-43 -3.688928e-07
graph21          3.164096e-43 -1.058673e-08
graph22          9.082055e-43 -4.358692e-08
graph23          3.814258e-43  4.155838e-08
graph24          6.617355e-43 -1.059326e-08
graph25          3.369597e-42  7.474966e-07
graph26          3.189155e-42  2.288261e-07
graph27          1.788678e-41  4.282690e-06
graph28          2.512096e-41  4.247512e-06
graph29          2.485292e-40 -4.376704e-05
orbit0           9.611414e-40  1.310569e-04
orbit1           2.650313e-41  3.018531e-06
orbit2           1.283345e-43 -1.617505e-07
orbit3           3.805004e-40  3.003592e-05
orbit4           7.249475e-43  1.957666e-07
orbit5           2.015903e-44 -8.164009e-09
orbit6           7.536945e-45 -2.385090e-08
orbit7          -1.721901e-47 -7.220502e-11
orbit8           1.004129e-41 -3.282377e-06
orbit9           1.527310e-41  6.704730e-06
orbit10          1.707843e-42 -6.102098e-08
orbit11          7.024443e-44 -5.439967e-08
orbit12          7.084107e-41  9.561466e-06
orbit13          1.416811e-41  9.943223e-07
orbit14          2.748839e-40 -1.831062e-05
orbit15          1.805069e-44  6.296292e-09
orbit16          5.001177e-46 -3.069131e-10
orbit17          5.069778e-45  4.507212e-10
orbit18          3.700654e-45  8.842489e-10
orbit19          9.915966e-46 -4.215561e-10
orbit20          4.233433e-46 -1.088642e-10
orbit21          9.093803e-49 -3.328060e-12
orbit22         -3.472556e-48 -4.703535e-11
orbit23         -6.595035e-50 -6.302148e-14
orbit24          8.151175e-44  3.761498e-08
orbit25          3.955584e-44  1.064622e-08
orbit26          6.424284e-46 -2.778727e-10
orbit27          4.579736e-43  2.448153e-07
orbit28          2.458086e-44 -4.878534e-09
orbit29          6.322218e-44 -9.391277e-12
orbit30          1.351601e-44 -5.809489e-10
orbit31          4.200934e-45 -5.657243e-09
orbit32          2.510076e-45 -2.741449e-09
orbit33         -2.633322e-49 -2.362926e-11
orbit34          4.122283e-43 -7.846880e-08
orbit35          4.741914e-43  8.476093e-08
orbit36          6.502578e-44 -5.050751e-08
orbit37          6.050232e-44  5.189983e-09
orbit38          1.176268e-45 -1.323169e-09
orbit39          9.186832e-43  2.738883e-07
orbit40          1.616663e-43  3.120866e-08
orbit41          4.700777e-44 -1.969599e-08
orbit42          2.585913e-45 -3.715834e-09
orbit43          1.096425e-42  1.212467e-08
orbit44          1.012348e-43 -1.111071e-07
orbit45          2.900321e-42  2.245374e-06
orbit46          8.977254e-43 -8.913815e-08
orbit47          5.156073e-44 -9.921601e-09
orbit48          1.201301e-43  3.060012e-08
orbit49          3.457588e-42  1.164406e-07
orbit50          2.624221e-43 -5.361361e-07
orbit51          1.450039e-42 -1.908621e-07
orbit52          3.938539e-42  9.093642e-08
orbit53          3.502320e-43  1.813057e-08
orbit54          6.478717e-42  2.284131e-06
orbit55          5.926748e-43 -2.663272e-07
orbit56          1.875730e-41  1.557245e-05
orbit57          8.446296e-43  2.020595e-07
orbit58          2.851904e-43 -1.675946e-07
orbit59          5.199005e-42 -2.801044e-08
orbit60          1.546762e-42  1.265089e-07
orbit61          8.072634e-43 -1.279128e-07
orbit62          4.106426e-41  7.573941e-06
orbit63          5.284885e-42  5.139433e-07
orbit64          8.234928e-42  3.014013e-06
orbit65          5.774514e-41  1.334172e-05
orbit66          1.094755e-41  3.125356e-06
orbit67          3.702553e-42 -5.917431e-07
orbit68          2.696890e-41  2.428431e-06
orbit69          3.880332e-41  3.030819e-05
orbit70          1.141741e-40  2.444456e-05
orbit71          2.840534e-41  3.925305e-06
orbit72          2.485292e-40 -4.480518e-05
AP               3.542518e-38 -5.516781e-02
bet              3.690291e-44 -7.989279e-09
ecc             -1.734402e-38  9.180928e-03
eccrad          -1.040641e-37  5.469352e-02
close            1.023664e-36  7.679726e-01
constraint      -8.693025e-38 -1.332260e-01
coreness         7.573477e-39  7.722508e-03
knn             -2.553259e-41 -5.497764e-05
hubscore         1.551465e-36  3.685752e-01
pagerank        -1.212996e-37 -9.202103e-01
trans            1.298158e-38  5.671474e-03
evcent           1.556847e-36  3.869530e-01
first            9.611414e-40  1.325476e-04
upto_second      3.320341e-41  4.932681e-06
upto_third       1.042093e-41  1.085582e-05
upto_fourth      9.407815e-42  7.710701e-06
upto_fifth       7.572394e-42 -6.703172e-06
upto_sixth      -2.465223e-42 -6.128454e-05
second           3.335232e-41  4.915750e-06
third            1.218081e-41  1.694401e-05
fourth          -1.553185e-41 -1.761135e-05
fifth           -1.330217e-41 -1.317275e-05
sixth           -1.265985e-41 -1.613560e-06
ratio1          -3.047044e-41 -5.525911e-05
ratio2          -1.526642e-40 -1.489725e-04
ratio3          -1.810921e-40 -1.590520e-04
ratio4          -9.145718e-41 -3.662013e-04
ratio5           4.619119e-42 -1.296732e-04
ratio6          -1.212793e-41  6.156196e-06
selfinter        5.556102e-38  5.142421e-02
walktrap_vertex  3.335676e-38  1.743079e-02
bigcom1         -1.365370e-38 -3.158163e-02
bigcom2         -4.536382e-38 -2.046035e-01
bigcom3         -1.439670e-39  7.976971e-02
bigcom4          1.553663e-38  3.201448e-02
bigcom6         -4.534496e-38 -2.357596e-01
bigcom8         -1.123587e-38 -6.193667e-02
bigcom9         -4.552283e-38 -2.248093e-01
bigcom11        -4.540536e-38 -2.134371e-01
bigcom13        -1.378960e-38  6.364011e-02
bigcom15        -4.545833e-38 -2.612857e-01
bigcom16        -4.536005e-38 -1.963371e-01
bigcom21        -7.489583e-39 -9.514600e-03
bigcom22        -2.078990e-38 -1.843783e-01
bigcom24         2.073445e-37  8.553699e-01
bigcom26        -3.571834e-38 -1.937870e-01
bigcom28         1.009287e-37  2.183448e-01
bigcom30        -2.542627e-39  9.376827e-03
bigcom31        -4.533742e-38 -1.965431e-01
bigcom32         1.411906e-38  2.948787e-01
bigcom33        -4.533366e-38 -2.271980e-01
bigcom34        -4.534119e-38 -1.831706e-01
bigcom36         1.783643e-38  2.429113e-01
bigcom37        -4.533366e-38 -1.663989e-01
bigcom38        -4.536382e-38 -2.156581e-01
bigcom39        -1.276757e-38  5.110082e-02
bigcom40         9.480722e-38  1.683720e-01
bigcom43        -4.535627e-38 -1.900503e-01
bigcom44        -4.023896e-38 -1.827305e-01
bigcom46        -4.539402e-38 -1.932313e-01
bigcom47        -4.537514e-38 -2.002511e-01
bigcom49         3.241650e-38  2.561730e-01
bigcom50         4.655132e-38  3.884454e-01
bigcom51        -4.534119e-38 -2.287221e-01
bigcom52        -4.534119e-38 -2.483768e-01
bigcom54        -4.533366e-38 -1.872416e-01
bigcom56         1.411906e-38  1.246059e-01
bigcom62        -4.533742e-38 -2.033428e-01
bigcom66        -4.533742e-38 -1.922684e-01
bigcom68        -4.534119e-38 -2.019577e-01
bigcom69        -4.537891e-38 -2.044046e-01
bigcom71         1.783643e-38  3.064500e-01
bigcom72        -4.533742e-38 -1.776010e-01
bigcom73        -4.539780e-38 -2.272504e-01
bigcom74        -4.537514e-38 -2.611632e-01
bigcom75        -4.533742e-38 -1.854582e-01
bigcom76        -4.535627e-38 -2.119945e-01
bigcom77        -4.535627e-38 -2.616647e-01
bigcom79        -4.533742e-38 -2.148684e-01
bigcom80        -4.535627e-38 -1.629587e-01
bigcom82         5.573782e-38  3.928255e-01
bigcom83        -4.533742e-38 -9.488789e-02
bigcom84        -4.535250e-38 -2.654900e-01
bigcom85        -4.534873e-38 -2.270447e-01
bigcom87        -4.536005e-38 -2.062649e-01
bigcom89        -4.533742e-38 -1.711497e-01
bigcom91        -4.536382e-38 -2.686045e-01
bigcom92        -4.544318e-38 -2.193627e-01
bigcom93        -4.533742e-38 -1.129454e-01
bigcom96        -4.533742e-38 -2.214218e-01
bigcom97        -4.536759e-38 -2.768671e-01
bigcom98        -4.533742e-38 -1.635898e-01
bigcom99        -4.533742e-38 -1.498056e-01
bigcom101       -4.538647e-38 -2.227098e-01
bigcom104       -4.537136e-38 -2.353905e-01
bigcom106       -4.534873e-38 -1.560190e-01
bigcom109       -4.534496e-38 -2.793444e-01
bigcom113       -4.535250e-38 -1.517440e-01
bigcom116       -4.268072e-40  1.582536e-01
bigcom120       -4.534119e-38 -1.426371e-01
bigcom123       -4.534496e-38 -2.077306e-01
bigcom126       -4.533366e-38 -1.777848e-01
bigcom127        2.434233e-37  5.157881e-01
bigcom137       -4.535627e-38 -2.715557e-01
bigcom139       -4.532612e-38 -1.798058e-01
bigcom140       -4.534496e-38 -2.041453e-01
bigcom143       -4.534119e-38 -1.339010e-01
bigcom145        2.072755e-37  9.823593e-01
bigcom146       -4.534496e-38 -2.004342e-01
bigcom147       -1.403837e-39  6.038154e-02
bigcom149        1.567667e-37  7.734070e-01
bigcom153       -4.537136e-38 -1.768639e-01
bigcom154       -4.537136e-38 -1.922685e-01
bigcom156       -4.534873e-38 -1.991587e-01
bigcom157       -4.537514e-38 -1.575873e-01
bigcom158       -4.533742e-38 -1.794218e-01
bigcom160       -4.533742e-38 -1.816275e-01
bigcom161       -4.533742e-38 -2.159953e-01
bigcom162       -4.533742e-38 -2.012249e-01
bigcom164       -4.532989e-38 -3.068420e-01
bigcom166       -4.536759e-38 -2.494804e-01
bigcom167        4.659394e-38  3.670096e-01
bigcom171       -4.536005e-38 -3.131998e-01
bigcom173       -4.534496e-38 -1.899705e-01
bigcom175       -4.533366e-38 -1.575546e-01
bigcom176       -4.533366e-38 -2.535969e-01
bigcom177       -4.534119e-38 -2.271619e-01
bigcom178       -4.534119e-38 -2.272386e-01
bigcom180        1.567667e-37  8.378739e-01
bigcom181       -4.538269e-38 -2.629387e-01
bigcom184       -4.533742e-38 -2.480287e-01
bigcom186       -4.533742e-38 -2.340710e-01
bigcom187       -4.533366e-38 -2.457861e-01
bigcom189       -4.536382e-38 -2.177040e-01
bigcom194       -4.534496e-38 -2.502045e-01
bigcom195       -4.534119e-38 -2.041735e-01
bigcom196        1.567667e-37  7.620946e-01
bigcom204       -4.535627e-38 -2.262813e-01
bigcom205       -4.533742e-38 -1.917523e-01
bigcom212       -4.534119e-38 -2.313038e-01
bigcom214       -4.534496e-38 -1.821140e-01
bigcom222       -4.533366e-38 -1.950497e-01
bigcom223       -4.534119e-38 -2.360406e-01
bigcom226       -4.533742e-38 -2.616562e-01
bigcom227       -4.533742e-38 -2.149263e-01
bigcom229       -4.532989e-38 -1.716245e-01
bigcom233       -4.533742e-38 -1.601320e-01
bigcom236       -4.533366e-38 -1.848744e-01
bigcom237       -4.533366e-38 -2.532128e-01
bigcom246        1.713309e-37  7.635989e-01
bigcom248        1.442671e-37  5.919385e-01
bigcom249        1.567667e-37  7.969720e-01
bigcom250       -4.537891e-38 -2.264817e-01
bigcom254       -4.534496e-38 -2.798527e-01
bigcom266       -4.533742e-38 -2.147100e-01
bigcom269       -4.534119e-38 -1.520191e-01
bigcom272       -4.533366e-38 -1.769894e-01
bigcom274       -2.244380e-38  2.864100e-02
bigcom281        8.099787e-38  6.770754e-01
bigcom291       -4.533742e-38 -2.055883e-01
bigcom292        1.567667e-37  7.651586e-01
bigcom295       -4.534496e-38 -1.978972e-01
bigcom299       -4.533366e-38 -2.271589e-01
bigcom301       -4.536382e-38 -2.139155e-01
bigcom306       -4.533742e-38 -1.664925e-01
bigcom309       -4.534873e-38 -1.777986e-01
bigcom314       -4.533742e-38 -1.929864e-01
bigcom321       -4.536005e-38 -2.010822e-01
bigcom341       -4.533366e-38 -1.888328e-01
bigcom350       -4.533742e-38 -2.199314e-01
bigcom353       -4.533366e-38 -1.838728e-01
bigcom359       -4.533742e-38 -2.585498e-01
bigcom363       -4.533742e-38 -1.364701e-01
bigcom365       -4.534119e-38 -2.131989e-01
bigcom385       -4.534496e-38 -2.045333e-01
bigcom386       -4.533366e-38 -1.873014e-01
bigcom408        1.792824e-37  8.614574e-01
bigcom412        2.915271e-37  1.056354e+00
bigcom480       -4.534119e-38 -1.935354e-01
spin_vertex     -8.685716e-38 -9.462969e-02
membership_s1   -2.591448e-38 -5.828934e-02
membership_s3   -4.539402e-38 -1.738452e-01
membership_s4    8.330964e-38  1.900617e-01
membership_s5   -1.125997e-38 -7.296772e-02
membership_s6   -3.263437e-38 -2.312857e-02
membership_s7   -3.949321e-39  3.210999e-02
membership_s8   -4.535627e-38 -1.582992e-01
membership_s9   -4.537891e-38 -1.622984e-01
membership_s11  -4.536005e-38 -1.603797e-01
membership_s12   2.686273e-38  3.386840e-01
membership_s14   1.792824e-37  8.268765e-01
membership_s15  -2.200310e-38 -6.367222e-02
membership_s16   1.879847e-37  7.438064e-01
membership_s17  -4.535250e-38 -1.578006e-01
membership_s18  -3.435212e-38 -1.810895e-01
membership_s20  -4.534496e-38 -1.775255e-01
membership_s21  -3.391406e-38 -8.936349e-02
membership_s22  -4.544318e-38 -3.067967e-01
membership_s24  -4.544697e-38 -1.670936e-01
membership_s25  -4.541292e-38 -1.794344e-01
membership_s26  -4.538269e-38 -2.269848e-01
membership_s27  -2.036455e-38 -8.608809e-02
membership_s28  -4.537891e-38 -1.657606e-01
membership_s30   2.364932e-38  2.331406e-02
membership_s31  -2.478360e-38 -2.014115e-02
membership_s32  -2.374929e-39  5.909828e-02
membership_s33  -4.534496e-38 -1.485745e-01
membership_s36  -2.699427e-38 -5.624560e-02
membership_s37  -2.532700e-38  8.280171e-03
V1               5.322189e-38  1.050308e-01
V2               1.733249e-38  1.700980e-01
pdi              6.772520e-36  1.217421e+01
adhesion        -2.244403e-42 -2.576177e-06
cohesion         4.491688e-42  5.181467e-06
inner            2.529231e-42  3.286138e-06
outer            2.986717e-42  1.679019e-06
ioratio          1.836545e-39 -1.057128e-01
comsize          5.654464e-42  1.148089e-05
[1] "Dataset: all_C Model GBM, run: 2 of 10 2015-06-22 18:32:21"
Iter   TrainDeviance   ValidDeviance   StepSize   Improve
     1        0.3606            -nan     0.0100    0.0008
     2        0.3581            -nan     0.0100    0.0008
     3        0.3558            -nan     0.0100    0.0007
     4        0.3536            -nan     0.0100    0.0008
     5        0.3515            -nan     0.0100    0.0005
     6        0.3493            -nan     0.0100    0.0006
     7        0.3474            -nan     0.0100    0.0005
     8        0.3456            -nan     0.0100    0.0005
     9        0.3438            -nan     0.0100    0.0005
    10        0.3423            -nan     0.0100    0.0004
    20        0.3283            -nan     0.0100    0.0004
    40        0.3095            -nan     0.0100    0.0002
    60        0.2972            -nan     0.0100    0.0001
    80        0.2877            -nan     0.0100    0.0001
   100        0.2798            -nan     0.0100    0.0000
   120        0.2713            -nan     0.0100    0.0001
   140        0.2646            -nan     0.0100    0.0000
   160        0.2590            -nan     0.0100    0.0000
   180        0.2540            -nan     0.0100    0.0000
   200        0.2488            -nan     0.0100    0.0001
   220        0.2434            -nan     0.0100   -0.0000
   240        0.2387            -nan     0.0100    0.0000
   260        0.2347            -nan     0.0100   -0.0000
   280        0.2308            -nan     0.0100   -0.0000
   300        0.2272            -nan     0.0100   -0.0000
   320        0.2236            -nan     0.0100   -0.0000
   340        0.2200            -nan     0.0100   -0.0000
   360        0.2173            -nan     0.0100   -0.0000
   380        0.2145            -nan     0.0100   -0.0000
   400        0.2116            -nan     0.0100   -0.0000
   411        0.2098            -nan     0.0100   -0.0000

[1] "GBM variable coefficients"
                            var     rel.inf
orbit56                 orbit56 5.633016344
orbit45                 orbit45 5.357749244
V1                           V1 2.829796918
orbit65                 orbit65 2.751663874
spin_vertex         spin_vertex 2.338777861
ratio4                   ratio4 2.167227720
ratio5                   ratio5 2.081741194
orbit27                 orbit27 1.878161150
orbit24                 orbit24 1.854083189
walktrap_vertex walktrap_vertex 1.852309079
third                     third 1.796899807
ioratio                 ioratio 1.647280426
comsize                 comsize 1.622058592
V2                           V2 1.495143303
orbit70                 orbit70 1.415733946
orbit18                 orbit18 1.397445042
pagerank               pagerank 1.251336191
outer                     outer 1.234898428
bet                         bet 1.189307982
knn                         knn 1.096886390
trans                     trans 1.064570860
inner                     inner 1.056979014
graph22                 graph22 1.048059748
orbit50                 orbit50 1.033786710
orbit62                 orbit62 1.024750347
cohesion               cohesion 0.968973017
orbit39                 orbit39 0.943171676
orbit31                 orbit31 0.928646511
membership_s4     membership_s4 0.915558505
graph20                 graph20 0.889313361
graph11                 graph11 0.888599942
bigcom40               bigcom40 0.871521246
orbit49                 orbit49 0.853408728
adhesion               adhesion 0.836487317
orbit46                 orbit46 0.827363813
orbit69                 orbit69 0.808718690
graph4                   graph4 0.802378029
orbit6                   orbit6 0.770289219
orbit44                 orbit44 0.742855052
orbit66                 orbit66 0.741063537
orbit54                 orbit54 0.720918568
ratio1                   ratio1 0.701994061
graph14                 graph14 0.680010106
graph25                 graph25 0.650965581
orbit55                 orbit55 0.649830951
graph17                 graph17 0.624342631
orbit19                 orbit19 0.613479840
graph10                 graph10 0.608740852
orbit20                 orbit20 0.607417199
graph19                 graph19 0.606325988
graph26                 graph26 0.602132887
orbit17                 orbit17 0.591008410
orbit32                 orbit32 0.590694907
graph23                 graph23 0.575698507
orbit35                 orbit35 0.570491127
orbit63                 orbit63 0.568326511
orbit41                 orbit41 0.551785401
orbit52                 orbit52 0.549426673
graph29                 graph29 0.529079952
graph27                 graph27 0.528851880
orbit9                   orbit9 0.518206041
orbit22                 orbit22 0.515433586
orbit59                 orbit59 0.503334719
orbit12                 orbit12 0.492729305
orbit48                 orbit48 0.491187557
orbit47                 orbit47 0.490916786
graph28                 graph28 0.488204820
orbit51                 orbit51 0.483356075
upto_fifth           upto_fifth 0.482907987
orbit36                 orbit36 0.481779106
fifth                     fifth 0.476725295
orbit33                 orbit33 0.474367078
orbit25                 orbit25 0.471433989
graph13                 graph13 0.459998263
constraint           constraint 0.458289102
orbit16                 orbit16 0.453686270
graph6                   graph6 0.449389108
orbit21                 orbit21 0.445093190
orbit71                 orbit71 0.433744519
upto_fourth         upto_fourth 0.433405810
graph3                   graph3 0.429435365
orbit37                 orbit37 0.425272594
orbit64                 orbit64 0.418670725
graph5                   graph5 0.418379297
ratio3                   ratio3 0.417055249
orbit40                 orbit40 0.414577419
orbit13                 orbit13 0.395383456
orbit10                 orbit10 0.393983007
orbit30                 orbit30 0.390234635
graph12                 graph12 0.390101116
orbit28                 orbit28 0.386828069
ratio6                   ratio6 0.382763385
orbit1                   orbit1 0.381789907
orbit57                 orbit57 0.379397789
graph21                 graph21 0.371516585
upto_sixth           upto_sixth 0.360843006
orbit67                 orbit67 0.356675834
orbit58                 orbit58 0.352521621
graph18                 graph18 0.350163555
graph15                 graph15 0.344803817
orbit42                 orbit42 0.333495262
graph7                   graph7 0.320772025
graph1                   graph1 0.320285481
bigcom246             bigcom246 0.319096484
orbit11                 orbit11 0.318582500
upto_third           upto_third 0.317565135
graph24                 graph24 0.313269257
sixth                     sixth 0.312272384
ratio2                   ratio2 0.295270617
orbit4                   orbit4 0.290802121
graph8                   graph8 0.290397730
upto_second         upto_second 0.285418308
bigcom28               bigcom28 0.282032204
orbit61                 orbit61 0.270965354
graph16                 graph16 0.270288951
orbit29                 orbit29 0.250841748
orbit5                   orbit5 0.239248570
orbit38                 orbit38 0.237630405
orbit53                 orbit53 0.226227172
orbit7                   orbit7 0.224887260
graph0                   graph0 0.221535174
graph2                   graph2 0.219542930
orbit26                 orbit26 0.217394860
hubscore               hubscore 0.202078293
orbit15                 orbit15 0.196333361
selfinter             selfinter 0.188588756
graph9                   graph9 0.182544746
fourth                   fourth 0.182204729
close                     close 0.176459551
orbit2                   orbit2 0.170646697
orbit60                 orbit60 0.167012610
bigcom4                 bigcom4 0.162226979
coreness               coreness 0.160373325
orbit68                 orbit68 0.160019674
membership_s32   membership_s32 0.156810130
pdi                         pdi 0.156463782
second                   second 0.134312709
membership_s5     membership_s5 0.116122884
bigcom248             bigcom248 0.109912789
orbit43                 orbit43 0.107564316
evcent                   evcent 0.094829145
AP                           AP 0.089758564
membership_s16   membership_s16 0.068210954
orbit23                 orbit23 0.066024326
bigcom3                 bigcom3 0.053900492
bigcom167             bigcom167 0.045511197
bigcom412             bigcom412 0.036534926
bigcom30               bigcom30 0.032066769
membership_s27   membership_s27 0.030885845
bigcom408             bigcom408 0.027120656
membership_s1     membership_s1 0.015592175
bigcom21               bigcom21 0.010036276
membership_s30   membership_s30 0.009706520
bigcom1                 bigcom1 0.007752648
bigcom116             bigcom116 0.005489154
membership_s37   membership_s37 0.004964022
orbit0                   orbit0 0.000000000
orbit3                   orbit3 0.000000000
orbit8                   orbit8 0.000000000
orbit14                 orbit14 0.000000000
orbit34                 orbit34 0.000000000
orbit72                 orbit72 0.000000000
ecc                         ecc 0.000000000
eccrad                   eccrad 0.000000000
first                     first 0.000000000
bigcom2                 bigcom2 0.000000000
bigcom6                 bigcom6 0.000000000
bigcom8                 bigcom8 0.000000000
bigcom9                 bigcom9 0.000000000
bigcom11               bigcom11 0.000000000
bigcom13               bigcom13 0.000000000
bigcom15               bigcom15 0.000000000
bigcom16               bigcom16 0.000000000
bigcom22               bigcom22 0.000000000
bigcom24               bigcom24 0.000000000
bigcom26               bigcom26 0.000000000
bigcom31               bigcom31 0.000000000
bigcom32               bigcom32 0.000000000
bigcom33               bigcom33 0.000000000
bigcom34               bigcom34 0.000000000
bigcom36               bigcom36 0.000000000
bigcom37               bigcom37 0.000000000
bigcom38               bigcom38 0.000000000
bigcom39               bigcom39 0.000000000
bigcom43               bigcom43 0.000000000
bigcom44               bigcom44 0.000000000
bigcom46               bigcom46 0.000000000
bigcom47               bigcom47 0.000000000
bigcom49               bigcom49 0.000000000
bigcom50               bigcom50 0.000000000
bigcom51               bigcom51 0.000000000
bigcom52               bigcom52 0.000000000
bigcom54               bigcom54 0.000000000
bigcom56               bigcom56 0.000000000
bigcom62               bigcom62 0.000000000
bigcom66               bigcom66 0.000000000
bigcom68               bigcom68 0.000000000
bigcom69               bigcom69 0.000000000
bigcom71               bigcom71 0.000000000
bigcom72               bigcom72 0.000000000
bigcom73               bigcom73 0.000000000
bigcom74               bigcom74 0.000000000
bigcom75               bigcom75 0.000000000
bigcom76               bigcom76 0.000000000
bigcom77               bigcom77 0.000000000
bigcom79               bigcom79 0.000000000
bigcom80               bigcom80 0.000000000
bigcom82               bigcom82 0.000000000
bigcom83               bigcom83 0.000000000
bigcom84               bigcom84 0.000000000
bigcom85               bigcom85 0.000000000
bigcom87               bigcom87 0.000000000
bigcom89               bigcom89 0.000000000
bigcom91               bigcom91 0.000000000
bigcom92               bigcom92 0.000000000
bigcom93               bigcom93 0.000000000
bigcom96               bigcom96 0.000000000
bigcom97               bigcom97 0.000000000
bigcom98               bigcom98 0.000000000
bigcom99               bigcom99 0.000000000
bigcom101             bigcom101 0.000000000
bigcom104             bigcom104 0.000000000
bigcom106             bigcom106 0.000000000
bigcom109             bigcom109 0.000000000
bigcom113             bigcom113 0.000000000
bigcom120             bigcom120 0.000000000
bigcom123             bigcom123 0.000000000
bigcom126             bigcom126 0.000000000
bigcom127             bigcom127 0.000000000
bigcom137             bigcom137 0.000000000
bigcom139             bigcom139 0.000000000
bigcom140             bigcom140 0.000000000
bigcom143             bigcom143 0.000000000
bigcom145             bigcom145 0.000000000
bigcom146             bigcom146 0.000000000
bigcom147             bigcom147 0.000000000
bigcom149             bigcom149 0.000000000
bigcom153             bigcom153 0.000000000
bigcom154             bigcom154 0.000000000
bigcom156             bigcom156 0.000000000
bigcom157             bigcom157 0.000000000
bigcom158             bigcom158 0.000000000
bigcom160             bigcom160 0.000000000
bigcom161             bigcom161 0.000000000
bigcom162             bigcom162 0.000000000
bigcom164             bigcom164 0.000000000
bigcom166             bigcom166 0.000000000
bigcom171             bigcom171 0.000000000
bigcom173             bigcom173 0.000000000
bigcom175             bigcom175 0.000000000
bigcom176             bigcom176 0.000000000
bigcom177             bigcom177 0.000000000
bigcom178             bigcom178 0.000000000
bigcom180             bigcom180 0.000000000
bigcom181             bigcom181 0.000000000
bigcom184             bigcom184 0.000000000
bigcom186             bigcom186 0.000000000
bigcom187             bigcom187 0.000000000
bigcom189             bigcom189 0.000000000
bigcom194             bigcom194 0.000000000
bigcom195             bigcom195 0.000000000
bigcom196             bigcom196 0.000000000
bigcom204             bigcom204 0.000000000
bigcom205             bigcom205 0.000000000
bigcom212             bigcom212 0.000000000
bigcom214             bigcom214 0.000000000
bigcom222             bigcom222 0.000000000
bigcom223             bigcom223 0.000000000
bigcom226             bigcom226 0.000000000
bigcom227             bigcom227 0.000000000
bigcom229             bigcom229 0.000000000
bigcom233             bigcom233 0.000000000
bigcom236             bigcom236 0.000000000
bigcom237             bigcom237 0.000000000
bigcom249             bigcom249 0.000000000
bigcom250             bigcom250 0.000000000
bigcom254             bigcom254 0.000000000
bigcom266             bigcom266 0.000000000
bigcom269             bigcom269 0.000000000
bigcom272             bigcom272 0.000000000
bigcom274             bigcom274 0.000000000
bigcom281             bigcom281 0.000000000
bigcom291             bigcom291 0.000000000
bigcom292             bigcom292 0.000000000
bigcom295             bigcom295 0.000000000
bigcom299             bigcom299 0.000000000
bigcom301             bigcom301 0.000000000
bigcom306             bigcom306 0.000000000
bigcom309             bigcom309 0.000000000
bigcom314             bigcom314 0.000000000
bigcom321             bigcom321 0.000000000
bigcom341             bigcom341 0.000000000
bigcom350             bigcom350 0.000000000
bigcom353             bigcom353 0.000000000
bigcom359             bigcom359 0.000000000
bigcom363             bigcom363 0.000000000
bigcom365             bigcom365 0.000000000
bigcom385             bigcom385 0.000000000
bigcom386             bigcom386 0.000000000
bigcom480             bigcom480 0.000000000
membership_s3     membership_s3 0.000000000
membership_s6     membership_s6 0.000000000
membership_s7     membership_s7 0.000000000
membership_s8     membership_s8 0.000000000
membership_s9     membership_s9 0.000000000
membership_s11   membership_s11 0.000000000
membership_s12   membership_s12 0.000000000
membership_s14   membership_s14 0.000000000
membership_s15   membership_s15 0.000000000
membership_s17   membership_s17 0.000000000
membership_s18   membership_s18 0.000000000
membership_s20   membership_s20 0.000000000
membership_s21   membership_s21 0.000000000
membership_s22   membership_s22 0.000000000
membership_s24   membership_s24 0.000000000
membership_s25   membership_s25 0.000000000
membership_s26   membership_s26 0.000000000
membership_s28   membership_s28 0.000000000
membership_s31   membership_s31 0.000000000
membership_s33   membership_s33 0.000000000
membership_s36   membership_s36 0.000000000
[1] "Dataset: all_C Model RF, run: 2 of 10 2015-06-22 18:39:40"
     |      Out-of-bag   |
Tree |      MSE  %Var(y) |
   1 |  0.08149   192.14 |
   2 |  0.07336   172.98 |
   3 |   0.0689   162.46 |
   4 |  0.06497   153.19 |
   5 |   0.0618   145.72 |
   6 |  0.05939   140.04 |
   7 |  0.05756   135.72 |
   8 |  0.05599   132.02 |
   9 |  0.05432   128.09 |
  10 |  0.05263   124.10 |
  11 |  0.05153   121.51 |
  12 |  0.05036   118.74 |
  13 |  0.04936   116.40 |
  14 |  0.04863   114.66 |
  15 |  0.04813   113.48 |
  16 |  0.04743   111.83 |
  17 |  0.04677   110.29 |
  18 |  0.04659   109.85 |
  19 |  0.04631   109.19 |
  20 |  0.04589   108.21 |
  21 |  0.04562   107.57 |
  22 |  0.04542   107.10 |
  23 |  0.04517   106.50 |
  24 |  0.04491   105.89 |
  25 |  0.04458   105.12 |
  26 |  0.04437   104.61 |
  27 |  0.04408   103.93 |
  28 |  0.04401   103.77 |
  29 |  0.04382   103.32 |
  30 |  0.04384   103.36 |
  31 |  0.04365   102.92 |
  32 |  0.04342   102.39 |
  33 |  0.04338   102.30 |
  34 |  0.04327   102.02 |
  35 |  0.04308   101.57 |
  36 |  0.04307   101.56 |
  37 |  0.04288   101.11 |
  38 |  0.04275   100.80 |
  39 |  0.04259   100.43 |
  40 |   0.0425   100.22 |
  41 |  0.04247   100.13 |
  42 |  0.04235    99.85 |
  43 |  0.04227    99.68 |
  44 |  0.04219    99.48 |
  45 |  0.04221    99.52 |
  46 |  0.04213    99.33 |
  47 |  0.04206    99.18 |
  48 |  0.04197    98.96 |
  49 |  0.04191    98.81 |
  50 |  0.04192    98.84 |
  51 |  0.04181    98.59 |
  52 |  0.04179    98.55 |
  53 |  0.04173    98.40 |
  54 |  0.04164    98.18 |
  55 |  0.04161    98.12 |
  56 |  0.04154    97.95 |
  57 |  0.04156    97.99 |
  58 |  0.04155    97.98 |
  59 |  0.04154    97.94 |
  60 |  0.04152    97.90 |
  61 |  0.04148    97.80 |
  62 |  0.04141    97.64 |
  63 |  0.04139    97.60 |
  64 |  0.04136    97.53 |
  65 |  0.04134    97.48 |
  66 |  0.04129    97.37 |
  67 |   0.0413    97.39 |
  68 |  0.04131    97.42 |
  69 |  0.04131    97.40 |
  70 |  0.04131    97.40 |
  71 |   0.0413    97.38 |
  72 |   0.0413    97.39 |
  73 |  0.04126    97.28 |
  74 |  0.04121    97.18 |
  75 |  0.04116    97.06 |
  76 |  0.04113    96.97 |
  77 |  0.04111    96.94 |
  78 |  0.04109    96.89 |
  79 |  0.04108    96.86 |
  80 |  0.04105    96.80 |
  81 |  0.04104    96.76 |
  82 |  0.04101    96.69 |
  83 |  0.04101    96.70 |
  84 |  0.04099    96.65 |
  85 |  0.04097    96.60 |
  86 |  0.04097    96.61 |
  87 |  0.04094    96.53 |
  88 |  0.04093    96.51 |
  89 |  0.04091    96.46 |
  90 |  0.04089    96.40 |
  91 |   0.0409    96.44 |
  92 |  0.04089    96.41 |
  93 |  0.04087    96.37 |
  94 |  0.04084    96.30 |
  95 |  0.04081    96.22 |
  96 |  0.04079    96.19 |
  97 |  0.04078    96.16 |
  98 |  0.04077    96.13 |
  99 |  0.04074    96.05 |
 100 |  0.04076    96.11 |
[1] "Random Forest variable coefficients"
                      %IncMSE IncNodePurity
graph0           1.102052e-03  7.699101e-01
graph1           9.741534e-03  2.251277e+00
graph2           9.287758e-04  8.759052e-01
graph3           3.525322e-03  1.425816e+00
graph4           7.084797e-03  3.071488e+00
graph5           2.184875e-03  1.694255e+00
graph6           3.248021e-03  1.904656e+00
graph7           4.074753e-03  2.014302e+00
graph8           3.514038e-04  9.460818e-01
graph9           3.608097e-03  2.210257e+00
graph10          1.063782e-02  3.265590e+00
graph11          8.419077e-03  3.443270e+00
graph12          4.902145e-03  2.070049e+00
graph13          1.306935e-02  2.726332e+00
graph14          4.944714e-03  2.805361e+00
graph15          1.342913e-02  1.786594e+00
graph16          5.762823e-03  2.780129e+00
graph17          8.769518e-03  2.731542e+00
graph18          6.893958e-03  2.003319e+00
graph19          1.343309e-02  2.972153e+00
graph20          7.067025e-03  3.874907e+00
graph21          9.154519e-03  2.716753e+00
graph22          4.130951e-03  3.097468e+00
graph23          1.447280e-02  3.849521e+00
graph24          4.221708e-03  2.953736e+00
graph25          5.033718e-03  2.296717e+00
graph26          3.492113e-03  2.164935e+00
graph27          1.230032e-03  2.599471e+00
graph28          3.075470e-03  1.884628e+00
graph29          1.980744e-04  1.095399e+00
orbit0           4.664232e-04  7.261252e-01
orbit1           5.623898e-03  1.941437e+00
orbit2           2.360106e-03  1.252734e+00
orbit3           1.305111e-03  1.320176e+00
orbit4           3.210675e-03  1.978031e+00
orbit5           7.451076e-03  2.345633e+00
orbit6           6.445926e-03  2.883678e+00
orbit7           3.588815e-03  1.218936e+00
orbit8           3.141764e-03  2.193782e+00
orbit9           4.972916e-03  3.340941e+00
orbit10          3.955575e-03  2.061347e+00
orbit11          3.848048e-03  1.300400e+00
orbit12          5.099127e-03  2.333873e+00
orbit13          3.766760e-03  1.255868e+00
orbit14          7.371740e-04  1.323439e+00
orbit15          7.910941e-03  2.582716e+00
orbit16          2.374215e-02  2.873246e+00
orbit17          5.465425e-03  2.537495e+00
orbit18          1.169969e-02  4.980683e+00
orbit19          4.928542e-03  2.841299e+00
orbit20          5.890504e-03  2.760579e+00
orbit21          3.790303e-03  1.864796e+00
orbit22          5.352163e-03  3.565842e+00
orbit23          3.151397e-03  1.413427e+00
orbit24          8.677917e-03  6.649990e+00
orbit25          4.386014e-03  2.075682e+00
orbit26          7.293194e-03  1.455467e+00
orbit27          4.283953e-02  6.952510e+00
orbit28          2.433610e-02  2.809561e+00
orbit29          4.520269e-03  2.339316e+00
orbit30          6.064557e-03  2.331238e+00
orbit31          4.711462e-03  3.311161e+00
orbit32          6.579270e-03  2.384226e+00
orbit33          8.036134e-03  1.678354e+00
orbit34          1.040125e-02  2.277444e+00
orbit35          7.443843e-03  3.022346e+00
orbit36          7.430520e-03  3.100565e+00
orbit37          5.694196e-03  2.635678e+00
orbit38          3.203641e-03  2.103277e+00
orbit39          7.434119e-03  3.948224e+00
orbit40          4.561158e-03  2.796681e+00
orbit41          3.612797e-03  1.969448e+00
orbit42          1.626536e-03  1.573648e+00
orbit43          3.852335e-03  1.729056e+00
orbit44          3.573128e-03  1.867245e+00
orbit45          2.237370e-02  1.554619e+01
orbit46          7.263140e-03  4.014566e+00
orbit47          8.836812e-03  2.521523e+00
orbit48          6.132904e-03  1.849346e+00
orbit49          5.953519e-03  4.121289e+00
orbit50          3.759953e-03  3.171840e+00
orbit51          1.412826e-02  3.242424e+00
orbit52          4.014658e-03  2.637628e+00
orbit53          6.357950e-03  1.442818e+00
orbit54          3.950946e-03  3.614536e+00
orbit55          3.468726e-03  2.225834e+00
orbit56          2.281064e-02  1.242840e+01
orbit57          7.128879e-03  1.453485e+00
orbit58          2.071803e-03  1.373050e+00
orbit59          8.462429e-03  5.887136e+00
orbit60          1.277795e-03  1.353149e+00
orbit61          8.868128e-04  1.428120e+00
orbit62          3.997870e-03  4.041789e+00
orbit63          2.589081e-03  2.599652e+00
orbit64          1.542745e-03  1.805099e+00
orbit65          6.057230e-03  7.189383e+00
orbit66          3.356894e-03  2.463371e+00
orbit67          8.823745e-04  1.204950e+00
orbit68          1.469016e-03  1.753390e+00
orbit69          8.802925e-04  1.627959e+00
orbit70          8.551177e-04  3.523717e+00
orbit71          9.248530e-04  1.741308e+00
orbit72          2.007362e-04  9.566994e-01
AP               3.275006e-05  4.288671e-01
bet              9.160324e-03  5.389767e+00
ecc              2.089669e-04  1.596027e-01
eccrad           2.429068e-04  2.057669e-01
close            6.048922e-03  2.081824e+00
constraint       6.611487e-03  2.922400e+00
coreness         2.968467e-03  1.129069e+00
knn              2.729475e-03  3.877993e+00
hubscore         4.342225e-03  1.838508e+00
pagerank         5.271991e-03  5.499688e+00
trans            6.277327e-03  4.214649e+00
evcent           4.250176e-03  1.758554e+00
first            2.145161e-04  4.946599e-01
upto_second      3.007654e-03  2.154479e+00
upto_third       4.431175e-03  1.996301e+00
upto_fourth      4.859080e-03  2.102212e+00
upto_fifth       5.182513e-03  2.512090e+00
upto_sixth       3.419326e-03  1.783454e+00
second           2.904324e-03  2.066345e+00
third            1.198377e-02  5.153609e+00
fourth           3.437896e-03  2.704968e+00
fifth            4.169045e-03  3.347184e+00
sixth            6.999796e-03  3.416342e+00
ratio1           3.202238e-03  3.570184e+00
ratio2           5.783204e-03  3.289092e+00
ratio3           1.037240e-02  3.595968e+00
ratio4           7.474996e-03  7.077314e+00
ratio5           5.460923e-03  9.473121e+00
ratio6           1.592007e-02  3.029418e+00
selfinter        1.193515e-04  7.628881e-01
walktrap_vertex  2.694083e-03  6.387967e+00
bigcom1          1.609266e-04  3.251554e-01
bigcom2          0.000000e+00  2.220446e-18
bigcom3         -2.282022e-05  6.862330e-01
bigcom4          2.001573e-03  5.788706e-01
bigcom6          0.000000e+00  0.000000e+00
bigcom8          7.017184e-05  2.731393e-01
bigcom9          0.000000e+00  3.330669e-18
bigcom11         0.000000e+00  0.000000e+00
bigcom13         0.000000e+00  2.331468e-17
bigcom15         6.192497e-05  2.666109e-01
bigcom16         0.000000e+00  0.000000e+00
bigcom21        -3.039196e-06  8.067422e-02
bigcom22         1.836716e-04  2.975459e-01
bigcom24        -1.044579e-05  3.136614e-01
bigcom26         2.795844e-06  6.660189e-02
bigcom28         7.688189e-05  8.895799e-01
bigcom30        -2.308217e-05  2.667030e-01
bigcom31         0.000000e+00  0.000000e+00
bigcom32        -3.063556e-06  1.434879e-01
bigcom33         0.000000e+00  0.000000e+00
bigcom34         0.000000e+00  0.000000e+00
bigcom36        -1.887907e-06  2.041661e-01
bigcom37         0.000000e+00  0.000000e+00
bigcom38         0.000000e+00  2.220446e-18
bigcom39        -1.797099e-05  3.906988e-01
bigcom40         1.625729e-03  2.046154e+00
bigcom43         0.000000e+00  0.000000e+00
bigcom44         0.000000e+00  1.176836e-16
bigcom46         0.000000e+00  4.440892e-18
bigcom47         0.000000e+00  0.000000e+00
bigcom49        -4.498977e-06  2.930441e-01
bigcom50         1.894038e-05  5.235083e-01
bigcom51         0.000000e+00  0.000000e+00
bigcom52         0.000000e+00  0.000000e+00
bigcom54         0.000000e+00  4.440892e-18
bigcom56         3.446980e-06  4.147185e-01
bigcom62         0.000000e+00  0.000000e+00
bigcom66         0.000000e+00  0.000000e+00
bigcom68         0.000000e+00  0.000000e+00
bigcom69         0.000000e+00  1.110223e-18
bigcom71         3.526305e-05  4.453025e-01
bigcom72         0.000000e+00  1.110223e-18
bigcom73         0.000000e+00  1.110223e-18
bigcom74         0.000000e+00  3.330669e-18
bigcom75         0.000000e+00  0.000000e+00
bigcom76         0.000000e+00  0.000000e+00
bigcom77         0.000000e+00  0.000000e+00
bigcom79         0.000000e+00  2.220446e-18
bigcom80         0.000000e+00  0.000000e+00
bigcom82        -6.120977e-06  5.497501e-01
bigcom83         0.000000e+00  0.000000e+00
bigcom84         0.000000e+00  0.000000e+00
bigcom85         0.000000e+00  0.000000e+00
bigcom87         0.000000e+00  7.771561e-18
bigcom89         0.000000e+00  0.000000e+00
bigcom91         0.000000e+00  0.000000e+00
bigcom92         0.000000e+00  1.110223e-18
bigcom93         0.000000e+00  0.000000e+00
bigcom96         0.000000e+00  0.000000e+00
bigcom97         0.000000e+00  0.000000e+00
bigcom98         0.000000e+00  6.661338e-18
bigcom99         0.000000e+00  0.000000e+00
bigcom101        0.000000e+00  1.110223e-18
bigcom104        0.000000e+00  2.220446e-18
bigcom106        0.000000e+00  0.000000e+00
bigcom109        0.000000e+00  0.000000e+00
bigcom113        0.000000e+00  0.000000e+00
bigcom116        1.054648e-05  4.943180e-01
bigcom120        0.000000e+00  0.000000e+00
bigcom123        0.000000e+00  0.000000e+00
bigcom126        0.000000e+00  0.000000e+00
bigcom127       -8.913349e-06  1.199875e-01
bigcom137        0.000000e+00  2.220446e-18
bigcom139        0.000000e+00  2.220446e-18
bigcom140        0.000000e+00  0.000000e+00
bigcom143        0.000000e+00  2.220446e-18
bigcom145       -1.134101e-05  4.494018e-01
bigcom146        0.000000e+00  1.110223e-18
bigcom147        1.728813e-07  3.880014e-02
bigcom149       -1.581967e-05  4.624060e-01
bigcom153        0.000000e+00  0.000000e+00
bigcom154        0.000000e+00  0.000000e+00
bigcom156        0.000000e+00  0.000000e+00
bigcom157        0.000000e+00  0.000000e+00
bigcom158        0.000000e+00  0.000000e+00
bigcom160        0.000000e+00  0.000000e+00
bigcom161        0.000000e+00  3.330669e-18
bigcom162        0.000000e+00  0.000000e+00
bigcom164        0.000000e+00  1.110223e-18
bigcom166        0.000000e+00  1.110223e-18
bigcom167       -9.781465e-06  5.416148e-01
bigcom171        0.000000e+00  1.110223e-18
bigcom173        0.000000e+00  1.110223e-18
bigcom175        0.000000e+00  3.330669e-18
bigcom176        0.000000e+00  2.220446e-18
bigcom177        0.000000e+00  2.220446e-18
bigcom178        0.000000e+00  0.000000e+00
bigcom180        3.055596e-06  5.100785e-01
bigcom181        0.000000e+00  3.330669e-18
bigcom184        0.000000e+00  0.000000e+00
bigcom186        0.000000e+00  2.220446e-18
bigcom187        0.000000e+00  0.000000e+00
bigcom189        0.000000e+00  2.220446e-18
bigcom194        0.000000e+00  1.110223e-18
bigcom195        0.000000e+00  0.000000e+00
bigcom196       -2.637656e-05  4.499274e-01
bigcom204        0.000000e+00  0.000000e+00
bigcom205        0.000000e+00  1.110223e-18
bigcom212        0.000000e+00  0.000000e+00
bigcom214        0.000000e+00  0.000000e+00
bigcom222        0.000000e+00  1.110223e-18
bigcom223        0.000000e+00  0.000000e+00
bigcom226        0.000000e+00  1.110223e-18
bigcom227        0.000000e+00  0.000000e+00
bigcom229        0.000000e+00  0.000000e+00
bigcom233        0.000000e+00  0.000000e+00
bigcom236        0.000000e+00  0.000000e+00
bigcom237        0.000000e+00  0.000000e+00
bigcom246        1.841174e-05  1.396393e+00
bigcom248        2.574624e-05  7.772953e-01
bigcom249        6.754431e-06  2.646867e-01
bigcom250        0.000000e+00  0.000000e+00
bigcom254        0.000000e+00  0.000000e+00
bigcom266        0.000000e+00  0.000000e+00
bigcom269        0.000000e+00  0.000000e+00
bigcom272        0.000000e+00  0.000000e+00
bigcom274        1.150350e-04  1.756109e-01
bigcom281       -4.152552e-06  4.551363e-01
bigcom291        0.000000e+00  2.220446e-18
bigcom292       -3.137321e-05  5.774902e-01
bigcom295        0.000000e+00  0.000000e+00
bigcom299        0.000000e+00  0.000000e+00
bigcom301        0.000000e+00  0.000000e+00
bigcom306        0.000000e+00  0.000000e+00
bigcom309        0.000000e+00  0.000000e+00
bigcom314        0.000000e+00  0.000000e+00
bigcom321        0.000000e+00  0.000000e+00
bigcom341        0.000000e+00  0.000000e+00
bigcom350        0.000000e+00  0.000000e+00
bigcom353        0.000000e+00  1.110223e-18
bigcom359        0.000000e+00  0.000000e+00
bigcom363        0.000000e+00  2.220446e-18
bigcom365        0.000000e+00  1.110223e-18
bigcom385        0.000000e+00  4.440892e-18
bigcom386        0.000000e+00  0.000000e+00
bigcom408        4.413357e-05  1.064127e+00
bigcom412        1.811635e-05  8.889651e-01
bigcom480        0.000000e+00  0.000000e+00
spin_vertex      3.718164e-03  7.104641e+00
membership_s1    1.098615e-04  2.174634e-01
membership_s3    0.000000e+00  0.000000e+00
membership_s4    1.897641e-03  2.556242e+00
membership_s5    1.115295e-04  5.308905e-01
membership_s6    2.036854e-04  2.913275e-01
membership_s7    5.400368e-05  4.918243e-01
membership_s8    0.000000e+00  1.110223e-18
membership_s9    0.000000e+00  1.110223e-18
membership_s11   0.000000e+00  1.110223e-18
membership_s12  -3.751506e-05  3.621503e-01
membership_s14  -9.640866e-06  5.165442e-02
membership_s15  -1.070658e-05  1.383691e-01
membership_s16   5.684489e-05  7.671279e-01
membership_s17   0.000000e+00  0.000000e+00
membership_s18   1.720100e-05  1.585842e-01
membership_s20   0.000000e+00  0.000000e+00
membership_s21   6.930833e-05  2.406152e-01
membership_s22   0.000000e+00  2.220446e-18
membership_s24   0.000000e+00  8.881784e-18
membership_s25   0.000000e+00  8.881784e-18
membership_s26   0.000000e+00  0.000000e+00
membership_s27   6.632824e-05  2.497583e-01
membership_s28   0.000000e+00  3.330669e-18
membership_s30  -2.615046e-06  3.983952e-01
membership_s31  -2.549021e-05  1.319045e-01
membership_s32   4.883314e-05  7.171691e-01
membership_s33   0.000000e+00  0.000000e+00
membership_s36   1.216884e-04  2.823791e-01
membership_s37   2.171597e-05  2.678585e-01
V1               5.967292e-03  9.449005e+00
V2               1.460353e-03  7.615310e+00
pdi              2.718362e-04  7.278757e-01
adhesion         8.119639e-03  5.727797e+00
cohesion         8.558861e-03  5.789338e+00
inner            2.491435e-03  6.745270e+00
outer            1.483366e-03  6.753461e+00
ioratio          4.836293e-03  7.035859e+00
comsize          1.624599e-03  9.070178e+00
[1] "Dataset: all_C Model GLM, run: 2 of 10 2015-06-22 18:46:04"
[1] "glmnet variable coefficients"
                         [,1]          [,2]
(Intercept)     -3.069579e+00 -3.233404e+00
graph0           1.004292e-39  5.933292e-05
graph1           3.326111e-43 -1.390141e-07
graph2           3.881725e-40  1.744235e-05
graph3           3.048574e-44 -4.139421e-09
graph4           2.078932e-47 -1.579150e-10
graph5           1.024695e-41 -2.723238e-06
graph6           2.057275e-43 -2.436999e-08
graph7           1.443528e-41  1.280743e-06
graph8           2.818782e-40 -1.771870e-05
graph9           7.034825e-46 -1.396194e-10
graph10          8.725095e-48 -3.432279e-12
graph11         -8.068026e-50 -3.501763e-13
graph12          1.278221e-45  4.747123e-11
graph13          1.171691e-44  3.537640e-11
graph14          4.829014e-47 -5.933259e-11
graph15          4.215282e-43 -1.005749e-07
graph16          4.853023e-45 -1.386752e-09
graph17          9.193719e-45 -1.392409e-09
graph18          2.664734e-43 -2.096628e-08
graph19          5.772802e-44  6.095882e-09
graph20          5.323461e-43 -3.488094e-07
graph21          3.163164e-43  2.594089e-09
graph22          9.585247e-43 -7.442307e-08
graph23          3.896139e-43  4.775902e-08
graph24          6.576716e-43  1.504644e-08
graph25          3.342086e-42  7.323315e-07
graph26          3.197159e-42  2.231484e-07
graph27          1.798066e-41  4.815097e-06
graph28          2.596284e-41  4.164780e-06
graph29          2.651510e-40 -5.094192e-05
orbit0           1.004292e-39  6.237216e-05
orbit1           2.750851e-41  3.294700e-06
orbit2           1.574060e-43 -1.664385e-07
orbit3           3.881725e-40  1.937459e-05
orbit4           7.474454e-43  1.949226e-07
orbit5           2.268374e-44 -7.506429e-09
orbit6           8.147089e-45 -2.386266e-08
orbit7          -8.424086e-48 -7.212501e-11
orbit8           1.024695e-41 -2.652620e-06
orbit9           1.588713e-41  7.249353e-06
orbit10          1.757697e-42 -4.896906e-08
orbit11          9.106776e-44 -4.480771e-08
orbit12          7.249673e-41  8.574573e-06
orbit13          1.486504e-41  1.245812e-06
orbit14          2.818782e-40 -1.548709e-05
orbit15          1.868720e-44  6.128154e-09
orbit16          5.558687e-46 -3.239102e-10
orbit17          5.161647e-45  2.705786e-10
orbit18          3.791808e-45  1.052933e-09
orbit19          1.036810e-45 -3.815187e-10
orbit20          4.566700e-46 -1.455821e-10
orbit21          1.651798e-48 -2.656703e-12
orbit22         -3.124243e-48 -4.670428e-11
orbit23         -6.201733e-50 -6.645424e-14
orbit24          8.509434e-44  4.508624e-08
orbit25          4.070800e-44  8.647250e-09
orbit26          7.915016e-46 -1.827819e-10
orbit27          4.752801e-43  2.569639e-07
orbit28          2.651330e-44 -7.721560e-09
orbit29          6.426764e-44 -1.208972e-09
orbit30          1.501035e-44  7.529758e-10
orbit31          4.488309e-45 -5.208065e-09
orbit32          2.747676e-45 -2.453559e-09
orbit33          4.658726e-48 -1.913912e-11
orbit34          4.215282e-43 -9.973528e-08
orbit35          4.914688e-43  8.701925e-08
orbit36          6.365741e-44 -4.876429e-08
orbit37          6.161579e-44  2.154113e-09
orbit38          1.591507e-45 -8.587232e-10
orbit39          9.583549e-43  3.775268e-07
orbit40          1.686622e-43  2.777422e-08
orbit41          5.185320e-44 -1.339318e-08
orbit42          3.809072e-45 -2.664212e-09
orbit43          1.132724e-42  2.142723e-08
orbit44          1.392451e-43 -4.606445e-08
orbit45          3.022333e-42  2.399256e-06
orbit46          9.172599e-43 -7.313402e-08
orbit47          5.886690e-44 -1.259988e-08
orbit48          1.195419e-43  2.599557e-08
orbit49          3.589496e-42  3.383082e-07
orbit50          3.114883e-43 -5.394760e-07
orbit51          1.465700e-42 -2.626811e-07
orbit52          4.029939e-42 -2.443091e-07
orbit53          3.597518e-43  6.715410e-08
orbit54          6.684582e-42  1.700783e-06
orbit55          6.942364e-43 -2.371484e-07
orbit56          1.955990e-41  1.687601e-05
orbit57          8.520499e-43  2.093093e-07
orbit58          3.437133e-43 -1.481914e-07
orbit59          5.366775e-42 -1.654321e-07
orbit60          1.546833e-42  1.417275e-07
orbit61          8.836246e-43  1.706492e-08
orbit62          4.251218e-41  6.840689e-06
orbit63          5.359137e-42  5.801027e-07
orbit64          8.056439e-42  2.908778e-06
orbit65          6.004776e-41  1.132948e-05
orbit66          1.107739e-41  2.980883e-06
orbit67          3.848585e-42 -4.239828e-07
orbit68          2.760482e-41  4.221996e-06
orbit69          3.898440e-41  2.531725e-05
orbit70          1.187500e-40  2.998568e-05
orbit71          2.968213e-41  3.233645e-06
orbit72          2.651510e-40 -5.178053e-05
AP               3.887472e-38 -4.980370e-02
bet              4.148284e-44 -8.244277e-09
ecc             -1.778235e-38  8.079870e-03
eccrad          -1.066941e-37  4.819319e-02
close            1.054400e-36  7.547921e-01
constraint      -8.903219e-38 -1.406746e-01
coreness         7.873033e-39  8.090907e-03
knn             -2.647713e-41 -6.117632e-05
hubscore         1.596636e-36  3.672041e-01
pagerank        -1.182778e-37 -8.671779e-01
trans            1.081002e-38 -6.745836e-03
evcent           1.601932e-36  3.853606e-01
first            1.004292e-39  6.221220e-05
upto_second      3.460212e-41  5.905709e-06
upto_third       1.065810e-41  1.027628e-05
upto_fourth      9.662448e-42  8.574390e-06
upto_fifth       8.035603e-42 -9.800556e-06
upto_sixth      -1.823074e-42 -5.742211e-05
second           3.474781e-41  6.007203e-06
third            1.235290e-41  1.585654e-05
fourth          -1.587487e-41 -1.581099e-05
fifth           -1.358677e-41 -1.493790e-05
sixth           -1.368860e-41  1.610266e-06
ratio1          -3.166588e-41 -6.332429e-05
ratio2          -1.668438e-40 -1.175161e-04
ratio3          -1.891676e-40 -2.430729e-04
ratio4          -1.115619e-40 -4.124719e-04
ratio5           4.949888e-42 -8.443245e-05
ratio6          -1.285196e-41  1.056467e-05
selfinter        5.789854e-38  5.193328e-02
walktrap_vertex  3.577478e-38  3.724397e-02
bigcom1         -1.196412e-38 -2.056411e-02
bigcom2         -4.487654e-38 -1.961181e-01
bigcom3          4.570068e-39  1.180120e-01
bigcom4          1.453287e-38  2.648079e-02
bigcom6         -4.485411e-38 -2.193215e-01
bigcom8         -1.324433e-38 -7.300268e-02
bigcom9         -4.502667e-38 -2.167106e-01
bigcom11        -4.491023e-38 -2.020964e-01
bigcom13        -4.494397e-38 -2.017730e-01
bigcom15        -1.682002e-38  1.398303e-02
bigcom16        -4.488028e-38 -2.051540e-01
bigcom21        -6.995775e-39 -7.214934e-03
bigcom22        -2.114772e-38 -1.834170e-01
bigcom24         9.953019e-38  6.145164e-01
bigcom26        -3.469477e-38 -1.894892e-01
bigcom28         1.167811e-37  2.485566e-01
bigcom30         1.087260e-38  8.352639e-02
bigcom31        -4.484290e-38 -1.789304e-01
bigcom32         8.348455e-39  2.627408e-01
bigcom33        -4.484663e-38 -2.064899e-01
bigcom34        -4.485037e-38 -1.744123e-01
bigcom36         2.735400e-38  2.967624e-01
bigcom37        -4.484290e-38 -1.571082e-01
bigcom38        -4.488028e-38 -2.070537e-01
bigcom39         1.643544e-38  2.437311e-01
bigcom40         9.261971e-38  1.684326e-01
bigcom43        -4.486906e-38 -1.880140e-01
bigcom44        -4.004995e-38 -1.755737e-01
bigcom46        -4.491023e-38 -1.824835e-01
bigcom47        -4.488402e-38 -1.781000e-01
bigcom49         3.938647e-38  3.150357e-01
bigcom50         4.704249e-38  3.839851e-01
bigcom51        -4.485037e-38 -2.164653e-01
bigcom52        -4.485411e-38 -2.325324e-01
bigcom54        -4.484663e-38 -1.794480e-01
bigcom56         8.348455e-39  1.145656e-01
bigcom62        -4.485037e-38 -1.811830e-01
bigcom66        -4.485037e-38 -1.732407e-01
bigcom68        -4.485037e-38 -1.958923e-01
bigcom69        -4.489151e-38 -1.945813e-01
bigcom71         1.832777e-38  3.281826e-01
bigcom72        -4.485411e-38 -1.591162e-01
bigcom73        -4.489899e-38 -1.986993e-01
bigcom74        -4.488776e-38 -2.489107e-01
bigcom75        -4.484290e-38 -1.732635e-01
bigcom76        -4.486158e-38 -1.965964e-01
bigcom77        -4.486532e-38 -2.655926e-01
bigcom79        -4.485037e-38 -2.005715e-01
bigcom80        -4.486532e-38 -1.392955e-01
bigcom82         6.745603e-38  4.729130e-01
bigcom83        -4.483916e-38 -7.422627e-02
bigcom84        -4.485037e-38 -2.560300e-01
bigcom85        -4.485411e-38 -2.036987e-01
bigcom87        -4.487280e-38 -1.963260e-01
bigcom89        -4.484663e-38 -1.560396e-01
bigcom91        -4.486906e-38 -2.665276e-01
bigcom92        -4.494772e-38 -2.034180e-01
bigcom93        -4.484290e-38 -1.144011e-01
bigcom96        -4.484663e-38 -2.150907e-01
bigcom97        -4.488028e-38 -2.814783e-01
bigcom98        -4.484290e-38 -1.987777e-01
bigcom99        -4.483543e-38 -1.813630e-01
bigcom101       -4.491023e-38 -2.175187e-01
bigcom104       -4.487654e-38 -2.223992e-01
bigcom106       -4.485411e-38 -1.460080e-01
bigcom109       -4.484663e-38 -2.582723e-01
bigcom113       -4.486158e-38 -1.426786e-01
bigcom116       -2.751418e-39  1.585862e-01
bigcom120       -4.484663e-38 -1.311260e-01
bigcom123       -4.485411e-38 -1.916285e-01
bigcom126       -4.484290e-38 -1.552890e-01
bigcom127        9.953019e-38  1.981392e-01
bigcom137       -4.487280e-38 -2.501923e-01
bigcom139       -4.485037e-38 -1.885541e-01
bigcom140       -4.485411e-38 -1.939679e-01
bigcom143       -4.484663e-38 -1.248044e-01
bigcom145        1.235839e-37  7.110222e-01
bigcom146       -4.485784e-38 -1.793407e-01
bigcom147        5.686557e-39  1.176742e-01
bigcom149        2.077665e-37  9.196847e-01
bigcom153       -4.488402e-38 -1.660823e-01
bigcom154       -4.487654e-38 -1.687684e-01
bigcom156       -4.485784e-38 -1.834522e-01
bigcom157       -4.488776e-38 -1.475105e-01
bigcom158       -4.484663e-38 -1.857395e-01
bigcom160       -4.485037e-38 -1.792720e-01
bigcom161       -4.484663e-38 -1.960904e-01
bigcom162       -4.484663e-38 -1.856065e-01
bigcom164       -4.484290e-38 -2.859311e-01
bigcom166       -4.488028e-38 -2.253785e-01
bigcom167        5.146212e-38  3.952389e-01
bigcom171       -4.486906e-38 -3.134327e-01
bigcom173       -4.485411e-38 -1.756295e-01
bigcom175       -4.484663e-38 -1.504563e-01
bigcom176       -4.484290e-38 -2.027586e-01
bigcom177       -4.484663e-38 -2.022782e-01
bigcom178       -4.485037e-38 -2.220141e-01
bigcom180        1.572577e-37  8.408960e-01
bigcom181       -4.488028e-38 -2.552831e-01
bigcom184       -4.485037e-38 -2.311177e-01
bigcom186       -4.484290e-38 -2.228159e-01
bigcom187       -4.484663e-38 -2.260809e-01
bigcom189       -4.486906e-38 -2.316267e-01
bigcom194       -4.485784e-38 -2.287754e-01
bigcom195       -4.485037e-38 -1.876669e-01
bigcom196        1.572577e-37  7.537356e-01
bigcom204       -4.486532e-38 -2.090678e-01
bigcom205       -4.485037e-38 -1.647680e-01
bigcom212       -4.483916e-38 -2.253240e-01
bigcom214       -4.485037e-38 -1.620071e-01
bigcom222       -4.483916e-38 -1.797214e-01
bigcom223       -4.484663e-38 -2.294944e-01
bigcom226       -4.485037e-38 -2.613791e-01
bigcom227       -4.484663e-38 -1.771388e-01
bigcom229       -4.484663e-38 -1.498239e-01
bigcom233       -4.484663e-38 -1.456504e-01
bigcom236       -4.484290e-38 -1.647664e-01
bigcom237       -4.484663e-38 -2.224896e-01
bigcom246        1.884763e-37  8.127217e-01
bigcom248        1.336143e-37  5.899819e-01
bigcom249        1.235839e-37  7.254597e-01
bigcom250       -4.488776e-38 -2.163982e-01
bigcom254       -4.484290e-38 -2.772504e-01
bigcom266       -4.484663e-38 -2.088381e-01
bigcom269       -4.486158e-38 -1.778394e-01
bigcom272       -4.484663e-38 -1.575263e-01
bigcom274       -2.295717e-38  1.850593e-02
bigcom281        8.148894e-38  6.845021e-01
bigcom291       -4.485037e-38 -2.193889e-01
bigcom292        2.077665e-37  8.990320e-01
bigcom295       -4.485411e-38 -1.835333e-01
bigcom299       -4.484663e-38 -2.168199e-01
bigcom301       -4.487654e-38 -2.003165e-01
bigcom306       -4.484663e-38 -1.528546e-01
bigcom309       -4.485784e-38 -1.719648e-01
bigcom314       -4.485037e-38 -1.674221e-01
bigcom321       -4.486906e-38 -1.810444e-01
bigcom341       -4.484663e-38 -1.681548e-01
bigcom350       -4.484290e-38 -2.131168e-01
bigcom353       -4.483916e-38 -1.982598e-01
bigcom359       -4.483916e-38 -2.407348e-01
bigcom363       -4.484663e-38 -1.300131e-01
bigcom365       -4.484663e-38 -1.787787e-01
bigcom385       -4.485411e-38 -2.000013e-01
bigcom386       -4.484663e-38 -1.694574e-01
bigcom408        1.389540e-37  7.660709e-01
bigcom412        2.439145e-37  9.622789e-01
bigcom480       -4.485037e-38 -1.781883e-01
spin_vertex     -8.771227e-38 -9.644735e-02
membership_s1   -2.662722e-38 -6.726894e-02
membership_s3   -4.489525e-38 -1.629940e-01
membership_s4    8.135118e-38  1.883354e-01
membership_s5   -1.053160e-38 -6.705278e-02
membership_s6   -3.545016e-38 -4.745831e-02
membership_s7   -8.270446e-39  1.346351e-02
membership_s8   -4.486532e-38 -1.665784e-01
membership_s9   -4.488776e-38 -1.527516e-01
membership_s11  -4.486158e-38 -1.445635e-01
membership_s12   2.735400e-38  3.425319e-01
membership_s14   6.745603e-38  4.489059e-01
membership_s15  -2.077533e-38 -5.901050e-02
membership_s16   8.996453e-38  5.739240e-01
membership_s17  -4.486158e-38 -1.562318e-01
membership_s18  -3.423174e-38 -1.740793e-01
membership_s20  -4.485411e-38 -1.654599e-01
membership_s21  -2.683111e-38 -3.165716e-02
membership_s22  -4.493647e-38 -3.087557e-01
membership_s24  -4.495898e-38 -1.599598e-01
membership_s25  -4.492897e-38 -1.753667e-01
membership_s26  -4.488776e-38 -2.218718e-01
membership_s27  -2.536744e-38 -1.137292e-01
membership_s28  -4.489899e-38 -1.568168e-01
membership_s30   3.057686e-38  4.707762e-02
membership_s31  -2.733860e-38 -3.692681e-02
membership_s32   9.381451e-40  7.456826e-02
membership_s33  -4.485411e-38 -1.413922e-01
membership_s36  -2.537185e-38 -4.136901e-02
membership_s37  -2.503651e-38 -1.003312e-02
V1               5.533609e-38  1.207062e-01
V2               1.637254e-38  1.770469e-01
pdi              7.067277e-36  6.533924e+00
adhesion        -2.273836e-42 -2.734816e-06
cohesion         4.550085e-42  5.501076e-06
inner            2.465521e-42  2.988434e-06
outer            2.816230e-42 -2.904744e-07
ioratio         -5.687903e-40 -1.509501e-01
comsize          6.407780e-42  1.638827e-05
[1] "Dataset: all_C Model GBM, run: 3 of 10 2015-06-22 18:48:46"
Iter   TrainDeviance   ValidDeviance   StepSize   Improve
     1        0.3563            -nan     0.0100    0.0005
     2        0.3539            -nan     0.0100    0.0007
     3        0.3516            -nan     0.0100    0.0007
     4        0.3496            -nan     0.0100    0.0007
     5        0.3479            -nan     0.0100    0.0005
     6        0.3458            -nan     0.0100    0.0007
     7        0.3440            -nan     0.0100    0.0007
     8        0.3423            -nan     0.0100    0.0005
     9        0.3407            -nan     0.0100    0.0005
    10        0.3391            -nan     0.0100    0.0004
    20        0.3262            -nan     0.0100    0.0002
    40        0.3084            -nan     0.0100    0.0001
    60        0.2964            -nan     0.0100    0.0001
    80        0.2868            -nan     0.0100    0.0000
   100        0.2790            -nan     0.0100    0.0000
   120        0.2719            -nan     0.0100    0.0001
   140        0.2658            -nan     0.0100    0.0000
   160        0.2597            -nan     0.0100    0.0000
   180        0.2542            -nan     0.0100   -0.0000
   200        0.2492            -nan     0.0100    0.0000
   220        0.2440            -nan     0.0100   -0.0000
   240        0.2394            -nan     0.0100    0.0000
   260        0.2354            -nan     0.0100   -0.0000
   280        0.2314            -nan     0.0100   -0.0000
   300        0.2283            -nan     0.0100    0.0000
   320        0.2254            -nan     0.0100   -0.0000
   340        0.2218            -nan     0.0100    0.0000
   360        0.2190            -nan     0.0100    0.0000
   380        0.2157            -nan     0.0100   -0.0000
   400        0.2125            -nan     0.0100   -0.0000
   411        0.2105            -nan     0.0100   -0.0000

[1] "GBM variable coefficients"
                            var     rel.inf
orbit45                 orbit45 3.998511932
orbit65                 orbit65 3.285165118
V1                           V1 3.201784301
orbit56                 orbit56 2.926227272
orbit24                 orbit24 2.419213509
comsize                 comsize 2.105947800
ratio5                   ratio5 2.073919528
walktrap_vertex walktrap_vertex 1.961008278
ratio4                   ratio4 1.958246918
spin_vertex         spin_vertex 1.905857052
orbit27                 orbit27 1.891867514
outer                     outer 1.836656133
V2                           V2 1.711297157
third                     third 1.697233700
ioratio                 ioratio 1.599493994
orbit62                 orbit62 1.421909629
inner                     inner 1.418609002
membership_s4     membership_s4 1.271485363
orbit18                 orbit18 1.205468597
trans                     trans 1.188078424
orbit54                 orbit54 1.153964264
orbit49                 orbit49 1.110180360
orbit70                 orbit70 1.070556017
orbit31                 orbit31 1.069203304
pagerank               pagerank 1.052837255
bet                         bet 1.040359481
orbit44                 orbit44 1.039178797
orbit59                 orbit59 0.996125005
graph22                 graph22 0.978902521
orbit46                 orbit46 0.952978420
orbit39                 orbit39 0.945432232
orbit47                 orbit47 0.928603486
adhesion               adhesion 0.883469782
knn                         knn 0.881274953
orbit69                 orbit69 0.878839858
graph27                 graph27 0.791192406
graph20                 graph20 0.780786053
graph11                 graph11 0.731671919
orbit55                 orbit55 0.731235052
orbit50                 orbit50 0.726800460
graph25                 graph25 0.709320921
graph23                 graph23 0.701295273
graph10                 graph10 0.698983978
orbit6                   orbit6 0.666706007
orbit30                 orbit30 0.657067571
graph17                 graph17 0.650971811
constraint           constraint 0.647297781
fifth                     fifth 0.635601637
orbit19                 orbit19 0.622250848
orbit9                   orbit9 0.617640574
cohesion               cohesion 0.601273613
ratio1                   ratio1 0.594046661
bigcom40               bigcom40 0.588447368
graph26                 graph26 0.585138365
orbit64                 orbit64 0.556544158
orbit20                 orbit20 0.550282335
orbit25                 orbit25 0.540777056
orbit41                 orbit41 0.537255899
graph4                   graph4 0.524740177
graph14                 graph14 0.521517867
orbit48                 orbit48 0.519169553
upto_fifth           upto_fifth 0.511857718
orbit32                 orbit32 0.511591335
orbit33                 orbit33 0.510518712
graph5                   graph5 0.507549719
orbit57                 orbit57 0.503535538
orbit37                 orbit37 0.493537662
orbit61                 orbit61 0.492266875
ratio6                   ratio6 0.491487702
orbit58                 orbit58 0.487694589
orbit36                 orbit36 0.483976427
orbit35                 orbit35 0.482427838
orbit51                 orbit51 0.479332223
ratio2                   ratio2 0.479078028
orbit17                 orbit17 0.472935724
orbit29                 orbit29 0.467139280
bigcom246             bigcom246 0.463892363
orbit28                 orbit28 0.445247567
upto_sixth           upto_sixth 0.442497744
graph29                 graph29 0.436067502
orbit10                 orbit10 0.429176643
orbit40                 orbit40 0.424977834
orbit12                 orbit12 0.421945833
orbit16                 orbit16 0.421052158
orbit22                 orbit22 0.420199612
orbit52                 orbit52 0.413329534
orbit11                 orbit11 0.412526139
orbit1                   orbit1 0.409969393
graph19                 graph19 0.409542225
orbit71                 orbit71 0.392556044
graph21                 graph21 0.389726001
orbit26                 orbit26 0.386138232
orbit21                 orbit21 0.382410666
fourth                   fourth 0.375200898
orbit53                 orbit53 0.372769922
graph12                 graph12 0.366733825
graph7                   graph7 0.358159887
graph28                 graph28 0.350346827
ratio3                   ratio3 0.345187311
orbit66                 orbit66 0.342160412
sixth                     sixth 0.335662793
graph15                 graph15 0.327186210
selfinter             selfinter 0.326437881
membership_s16   membership_s16 0.319666313
orbit15                 orbit15 0.310136368
orbit38                 orbit38 0.310122678
graph18                 graph18 0.298806803
graph1                   graph1 0.294119769
orbit67                 orbit67 0.290589653
graph24                 graph24 0.280389291
graph6                   graph6 0.275520960
upto_fourth         upto_fourth 0.268588079
graph3                   graph3 0.267648802
orbit63                 orbit63 0.262031083
graph8                   graph8 0.261905379
graph16                 graph16 0.260674662
orbit68                 orbit68 0.258196028
orbit43                 orbit43 0.257441630
bigcom28               bigcom28 0.256037518
orbit23                 orbit23 0.248245648
orbit42                 orbit42 0.247302983
graph9                   graph9 0.246076633
graph13                 graph13 0.238734825
graph2                   graph2 0.230526242
upto_third           upto_third 0.226903773
orbit13                 orbit13 0.217937616
graph0                   graph0 0.215803895
hubscore               hubscore 0.211751611
close                     close 0.207553387
orbit5                   orbit5 0.202834712
orbit4                   orbit4 0.193324241
upto_second         upto_second 0.192763040
membership_s14   membership_s14 0.185730853
bigcom3                 bigcom3 0.164524691
evcent                   evcent 0.162363526
orbit7                   orbit7 0.153200978
orbit60                 orbit60 0.133258611
bigcom248             bigcom248 0.126867063
bigcom408             bigcom408 0.116765691
membership_s32   membership_s32 0.115391920
membership_s30   membership_s30 0.114281151
coreness               coreness 0.109336473
orbit2                   orbit2 0.101926803
pdi                         pdi 0.100004244
bigcom4                 bigcom4 0.087849766
AP                           AP 0.087231030
bigcom24               bigcom24 0.070825614
bigcom412             bigcom412 0.053996623
membership_s7     membership_s7 0.046710263
bigcom127             bigcom127 0.043035126
membership_s5     membership_s5 0.042878274
membership_s1     membership_s1 0.037779382
second                   second 0.037268144
bigcom30               bigcom30 0.016672492
membership_s15   membership_s15 0.008813561
bigcom39               bigcom39 0.007720969
orbit0                   orbit0 0.000000000
orbit3                   orbit3 0.000000000
orbit8                   orbit8 0.000000000
orbit14                 orbit14 0.000000000
orbit34                 orbit34 0.000000000
orbit72                 orbit72 0.000000000
ecc                         ecc 0.000000000
eccrad                   eccrad 0.000000000
first                     first 0.000000000
bigcom1                 bigcom1 0.000000000
bigcom2                 bigcom2 0.000000000
bigcom6                 bigcom6 0.000000000
bigcom8                 bigcom8 0.000000000
bigcom9                 bigcom9 0.000000000
bigcom11               bigcom11 0.000000000
bigcom13               bigcom13 0.000000000
bigcom15               bigcom15 0.000000000
bigcom16               bigcom16 0.000000000
bigcom21               bigcom21 0.000000000
bigcom22               bigcom22 0.000000000
bigcom26               bigcom26 0.000000000
bigcom31               bigcom31 0.000000000
bigcom32               bigcom32 0.000000000
bigcom33               bigcom33 0.000000000
bigcom34               bigcom34 0.000000000
bigcom36               bigcom36 0.000000000
bigcom37               bigcom37 0.000000000
bigcom38               bigcom38 0.000000000
bigcom43               bigcom43 0.000000000
bigcom44               bigcom44 0.000000000
bigcom46               bigcom46 0.000000000
bigcom47               bigcom47 0.000000000
bigcom49               bigcom49 0.000000000
bigcom50               bigcom50 0.000000000
bigcom51               bigcom51 0.000000000
bigcom52               bigcom52 0.000000000
bigcom54               bigcom54 0.000000000
bigcom56               bigcom56 0.000000000
bigcom62               bigcom62 0.000000000
bigcom66               bigcom66 0.000000000
bigcom68               bigcom68 0.000000000
bigcom69               bigcom69 0.000000000
bigcom71               bigcom71 0.000000000
bigcom72               bigcom72 0.000000000
bigcom73               bigcom73 0.000000000
bigcom74               bigcom74 0.000000000
bigcom75               bigcom75 0.000000000
bigcom76               bigcom76 0.000000000
bigcom77               bigcom77 0.000000000
bigcom79               bigcom79 0.000000000
bigcom80               bigcom80 0.000000000
bigcom82               bigcom82 0.000000000
bigcom83               bigcom83 0.000000000
bigcom84               bigcom84 0.000000000
bigcom85               bigcom85 0.000000000
bigcom87               bigcom87 0.000000000
bigcom89               bigcom89 0.000000000
bigcom91               bigcom91 0.000000000
bigcom92               bigcom92 0.000000000
bigcom93               bigcom93 0.000000000
bigcom96               bigcom96 0.000000000
bigcom97               bigcom97 0.000000000
bigcom98               bigcom98 0.000000000
bigcom99               bigcom99 0.000000000
bigcom101             bigcom101 0.000000000
bigcom104             bigcom104 0.000000000
bigcom106             bigcom106 0.000000000
bigcom109             bigcom109 0.000000000
bigcom113             bigcom113 0.000000000
bigcom116             bigcom116 0.000000000
bigcom120             bigcom120 0.000000000
bigcom123             bigcom123 0.000000000
bigcom126             bigcom126 0.000000000
bigcom137             bigcom137 0.000000000
bigcom139             bigcom139 0.000000000
bigcom140             bigcom140 0.000000000
bigcom143             bigcom143 0.000000000
bigcom145             bigcom145 0.000000000
bigcom146             bigcom146 0.000000000
bigcom147             bigcom147 0.000000000
bigcom149             bigcom149 0.000000000
bigcom153             bigcom153 0.000000000
bigcom154             bigcom154 0.000000000
bigcom156             bigcom156 0.000000000
bigcom157             bigcom157 0.000000000
bigcom158             bigcom158 0.000000000
bigcom160             bigcom160 0.000000000
bigcom161             bigcom161 0.000000000
bigcom162             bigcom162 0.000000000
bigcom164             bigcom164 0.000000000
bigcom166             bigcom166 0.000000000
bigcom167             bigcom167 0.000000000
bigcom171             bigcom171 0.000000000
bigcom173             bigcom173 0.000000000
bigcom175             bigcom175 0.000000000
bigcom176             bigcom176 0.000000000
bigcom177             bigcom177 0.000000000
bigcom178             bigcom178 0.000000000
bigcom180             bigcom180 0.000000000
bigcom181             bigcom181 0.000000000
bigcom184             bigcom184 0.000000000
bigcom186             bigcom186 0.000000000
bigcom187             bigcom187 0.000000000
bigcom189             bigcom189 0.000000000
bigcom194             bigcom194 0.000000000
bigcom195             bigcom195 0.000000000
bigcom196             bigcom196 0.000000000
bigcom204             bigcom204 0.000000000
bigcom205             bigcom205 0.000000000
bigcom212             bigcom212 0.000000000
bigcom214             bigcom214 0.000000000
bigcom222             bigcom222 0.000000000
bigcom223             bigcom223 0.000000000
bigcom226             bigcom226 0.000000000
bigcom227             bigcom227 0.000000000
bigcom229             bigcom229 0.000000000
bigcom233             bigcom233 0.000000000
bigcom236             bigcom236 0.000000000
bigcom237             bigcom237 0.000000000
bigcom249             bigcom249 0.000000000
bigcom250             bigcom250 0.000000000
bigcom254             bigcom254 0.000000000
bigcom266             bigcom266 0.000000000
bigcom269             bigcom269 0.000000000
bigcom272             bigcom272 0.000000000
bigcom274             bigcom274 0.000000000
bigcom281             bigcom281 0.000000000
bigcom291             bigcom291 0.000000000
bigcom292             bigcom292 0.000000000
bigcom295             bigcom295 0.000000000
bigcom299             bigcom299 0.000000000
bigcom301             bigcom301 0.000000000
bigcom306             bigcom306 0.000000000
bigcom309             bigcom309 0.000000000
bigcom314             bigcom314 0.000000000
bigcom321             bigcom321 0.000000000
bigcom341             bigcom341 0.000000000
bigcom350             bigcom350 0.000000000
bigcom353             bigcom353 0.000000000
bigcom359             bigcom359 0.000000000
bigcom363             bigcom363 0.000000000
bigcom365             bigcom365 0.000000000
bigcom385             bigcom385 0.000000000
bigcom386             bigcom386 0.000000000
bigcom480             bigcom480 0.000000000
membership_s3     membership_s3 0.000000000
membership_s6     membership_s6 0.000000000
membership_s8     membership_s8 0.000000000
membership_s9     membership_s9 0.000000000
membership_s11   membership_s11 0.000000000
membership_s12   membership_s12 0.000000000
membership_s17   membership_s17 0.000000000
membership_s18   membership_s18 0.000000000
membership_s20   membership_s20 0.000000000
membership_s21   membership_s21 0.000000000
membership_s22   membership_s22 0.000000000
membership_s24   membership_s24 0.000000000
membership_s25   membership_s25 0.000000000
membership_s26   membership_s26 0.000000000
membership_s27   membership_s27 0.000000000
membership_s28   membership_s28 0.000000000
membership_s31   membership_s31 0.000000000
membership_s33   membership_s33 0.000000000
membership_s36   membership_s36 0.000000000
membership_s37   membership_s37 0.000000000
[1] "Dataset: all_C Model RF, run: 3 of 10 2015-06-22 18:56:31"
     |      Out-of-bag   |
Tree |      MSE  %Var(y) |
   1 |  0.07835   187.67 |
   2 |  0.07246   173.55 |
   3 |  0.06722   161.02 |
   4 |  0.06615   158.45 |
   5 |  0.06213   148.82 |
   6 |  0.06061   145.18 |
   7 |  0.05831   139.66 |
   8 |  0.05628   134.81 |
   9 |   0.0545   130.54 |
  10 |  0.05294   126.81 |
  11 |  0.05163   123.67 |
  12 |  0.05092   121.97 |
  13 |  0.04983   119.36 |
  14 |  0.04906   117.50 |
  15 |  0.04822   115.51 |
  16 |  0.04762   114.07 |
  17 |  0.04716   112.96 |
  18 |  0.04663   111.70 |
  19 |  0.04606   110.33 |
  20 |  0.04574   109.56 |
  21 |   0.0456   109.23 |
  22 |  0.04532   108.54 |
  23 |  0.04503   107.87 |
  24 |  0.04482   107.35 |
  25 |  0.04452   106.64 |
  26 |  0.04431   106.12 |
  27 |  0.04413   105.69 |
  28 |  0.04398   105.34 |
  29 |  0.04382   104.96 |
  30 |  0.04383   104.98 |
  31 |  0.04375   104.80 |
  32 |  0.04374   104.76 |
  33 |  0.04359   104.41 |
  34 |  0.04347   104.11 |
  35 |  0.04344   104.05 |
  36 |  0.04342   104.00 |
  37 |  0.04334   103.80 |
  38 |  0.04323   103.55 |
  39 |  0.04308   103.18 |
  40 |    0.043   103.01 |
  41 |  0.04285   102.63 |
  42 |  0.04273   102.34 |
  43 |  0.04269   102.26 |
  44 |  0.04266   102.19 |
  45 |  0.04259   102.03 |
  46 |  0.04253   101.86 |
  47 |  0.04239   101.54 |
  48 |  0.04237   101.48 |
  49 |  0.04229   101.29 |
  50 |   0.0422   101.09 |
  51 |  0.04222   101.13 |
  52 |  0.04218   101.03 |
  53 |  0.04214   100.94 |
  54 |  0.04208   100.78 |
  55 |  0.04204   100.69 |
  56 |  0.04198   100.55 |
  57 |  0.04195   100.48 |
  58 |  0.04191   100.38 |
  59 |  0.04182   100.18 |
  60 |  0.04177   100.05 |
  61 |   0.0417    99.88 |
  62 |  0.04167    99.80 |
  63 |  0.04165    99.77 |
  64 |  0.04166    99.80 |
  65 |  0.04161    99.67 |
  66 |  0.04162    99.69 |
  67 |  0.04159    99.62 |
  68 |  0.04156    99.54 |
  69 |  0.04151    99.42 |
  70 |  0.04144    99.25 |
  71 |  0.04147    99.34 |
  72 |  0.04148    99.35 |
  73 |  0.04146    99.31 |
  74 |  0.04143    99.25 |
  75 |  0.04139    99.13 |
  76 |  0.04139    99.15 |
  77 |  0.04135    99.04 |
  78 |  0.04134    99.03 |
  79 |  0.04131    98.94 |
  80 |   0.0413    98.92 |
  81 |  0.04122    98.73 |
  82 |  0.04122    98.72 |
  83 |  0.04123    98.75 |
  84 |   0.0412    98.68 |
  85 |  0.04119    98.66 |
  86 |  0.04118    98.64 |
  87 |   0.0412    98.68 |
  88 |  0.04119    98.66 |
  89 |  0.04115    98.56 |
  90 |  0.04113    98.52 |
  91 |  0.04109    98.42 |
  92 |  0.04112    98.48 |
  93 |  0.04109    98.42 |
  94 |  0.04107    98.38 |
  95 |  0.04102    98.25 |
  96 |  0.04102    98.25 |
  97 |  0.04101    98.23 |
  98 |  0.04098    98.15 |
  99 |  0.04094    98.07 |
 100 |  0.04093    98.04 |
[1] "Random Forest variable coefficients"
                      %IncMSE IncNodePurity
graph0           1.107284e-03  4.869168e-01
graph1           8.701793e-03  1.742000e+00
graph2           1.993216e-03  1.068607e+00
graph3           6.990053e-03  1.880542e+00
graph4           7.605588e-03  2.452603e+00
graph5           4.645332e-03  2.249888e+00
graph6           4.325417e-03  1.872729e+00
graph7           4.132235e-03  1.711061e+00
graph8           2.303226e-03  9.756030e-01
graph9           3.603165e-03  2.043216e+00
graph10          9.790459e-03  3.190575e+00
graph11          9.021641e-03  3.050621e+00
graph12          7.165999e-03  2.975870e+00
graph13          1.362729e-02  2.360401e+00
graph14          5.080380e-03  2.771003e+00
graph15          1.596525e-02  2.714769e+00
graph16          7.530692e-03  1.947176e+00
graph17          8.649050e-03  3.189157e+00
graph18          3.994173e-03  2.125132e+00
graph19          2.214523e-02  4.532773e+00
graph20          7.216049e-03  3.266177e+00
graph21          1.073560e-02  2.180083e+00
graph22          4.658289e-03  2.907298e+00
graph23          1.446232e-02  3.574098e+00
graph24          3.741038e-03  2.706201e+00
graph25          7.104937e-03  2.887034e+00
graph26          4.468429e-03  3.263590e+00
graph27          1.163076e-03  2.583514e+00
graph28          1.570334e-03  2.013260e+00
graph29          1.596991e-03  1.229943e+00
orbit0           5.081387e-04  6.548107e-01
orbit1           9.208691e-03  1.967311e+00
orbit2           2.212736e-03  1.006261e+00
orbit3           1.818394e-03  1.030797e+00
orbit4           6.534754e-03  1.917360e+00
orbit5           5.017414e-03  1.976138e+00
orbit6           4.472462e-03  2.497438e+00
orbit7           2.869362e-03  1.155177e+00
orbit8           4.656623e-03  1.956116e+00
orbit9           7.076642e-03  3.339177e+00
orbit10          3.761136e-03  1.696262e+00
orbit11          8.407431e-03  1.815922e+00
orbit12          4.517519e-03  1.951036e+00
orbit13          2.068220e-03  1.489234e+00
orbit14          2.920393e-03  1.398339e+00
orbit15          7.367703e-03  2.641932e+00
orbit16          1.404063e-02  2.305176e+00
orbit17          8.518951e-03  2.824559e+00
orbit18          1.240465e-02  4.761062e+00
orbit19          6.089024e-03  3.112590e+00
orbit20          5.047127e-03  2.705772e+00
orbit21          5.945219e-03  1.729135e+00
orbit22          7.430713e-03  3.240813e+00
orbit23          4.028606e-03  1.573388e+00
orbit24          1.113520e-02  9.529881e+00
orbit25          9.581456e-03  2.666211e+00
orbit26          4.357391e-03  1.519536e+00
orbit27          3.155357e-02  5.462211e+00
orbit28          2.822285e-02  2.659012e+00
orbit29          1.065248e-02  1.955856e+00
orbit30          7.318061e-03  2.804081e+00
orbit31          7.236438e-03  3.559885e+00
orbit32          3.107825e-03  2.448101e+00
orbit33          8.373922e-03  1.766443e+00
orbit34          1.604198e-02  2.640477e+00
orbit35          9.255121e-03  3.013978e+00
orbit36          6.341994e-03  2.711101e+00
orbit37          4.090723e-03  2.581758e+00
orbit38          5.084585e-03  1.839703e+00
orbit39          5.579689e-03  3.528926e+00
orbit40          2.961587e-03  2.459313e+00
orbit41          2.823283e-03  1.681591e+00
orbit42          1.286940e-03  1.370814e+00
orbit43          5.948386e-03  1.798343e+00
orbit44          2.675452e-03  1.928349e+00
orbit45          1.798992e-02  1.076430e+01
orbit46          9.272573e-03  4.732442e+00
orbit47          8.755189e-03  2.055628e+00
orbit48          4.924906e-03  1.848560e+00
orbit49          9.031635e-03  4.440246e+00
orbit50          3.995609e-03  3.323218e+00
orbit51          7.894035e-03  3.707598e+00
orbit52          4.676118e-03  2.472175e+00
orbit53          6.375473e-03  1.424549e+00
orbit54          6.638328e-03  3.900781e+00
orbit55          1.731876e-03  1.779491e+00
orbit56          1.931158e-02  9.813681e+00
orbit57          1.394583e-02  1.652358e+00
orbit58          2.417897e-03  1.462436e+00
orbit59          6.635259e-03  4.020077e+00
orbit60          2.835355e-03  1.679815e+00
orbit61          9.037857e-04  1.666642e+00
orbit62          3.597978e-03  5.314519e+00
orbit63          3.136154e-03  2.257598e+00
orbit64          1.205691e-03  2.527604e+00
orbit65          4.463859e-03  7.319253e+00
orbit66          3.453965e-03  2.195073e+00
orbit67          2.421503e-03  1.534813e+00
orbit68          1.998890e-03  2.140167e+00
orbit69          6.339400e-04  1.949356e+00
orbit70          1.669072e-03  4.001332e+00
orbit71          2.376589e-03  1.666480e+00
orbit72          2.550529e-03  1.239798e+00
AP               4.368085e-05  2.081261e-01
bet              1.081082e-02  5.223989e+00
ecc              1.004051e-04  1.697433e-01
eccrad           4.698851e-04  1.863151e-01
close            4.003763e-03  2.126538e+00
constraint       8.733518e-03  3.071059e+00
coreness         9.994439e-03  9.303979e-01
knn              3.998172e-03  3.807288e+00
hubscore         5.203866e-03  2.285951e+00
pagerank         6.737859e-03  5.023231e+00
trans            6.385468e-03  4.076089e+00
evcent           3.519775e-03  1.936860e+00
first            6.652785e-04  8.470589e-01
upto_second      4.616347e-03  2.304194e+00
upto_third       6.005537e-03  1.837432e+00
upto_fourth      4.912850e-03  2.415766e+00
upto_fifth       6.887965e-03  2.950976e+00
upto_sixth       2.375973e-03  2.044852e+00
second           5.705999e-03  1.844107e+00
third            1.325809e-02  4.649207e+00
fourth           5.511192e-03  2.884386e+00
fifth            5.471265e-03  3.467164e+00
sixth            7.160704e-03  3.497239e+00
ratio1           3.528534e-03  3.125725e+00
ratio2           6.821947e-03  3.531087e+00
ratio3           6.993920e-03  3.079375e+00
ratio4           8.830754e-03  7.377943e+00
ratio5           4.775374e-03  8.678710e+00
ratio6           8.662675e-03  3.358285e+00
selfinter        1.605277e-04  7.501687e-01
walktrap_vertex  2.407840e-03  6.159564e+00
bigcom1          2.673514e-04  3.571349e-01
bigcom2          0.000000e+00  4.996004e-18
bigcom3          7.674741e-05  8.687802e-01
bigcom4          2.420761e-03  5.483189e-01
bigcom6          0.000000e+00  1.249001e-18
bigcom8          2.116969e-05  2.948780e-01
bigcom9          0.000000e+00  5.464379e-18
bigcom11         0.000000e+00  6.522560e-18
bigcom13         1.583567e-05  2.195454e-01
bigcom15         7.618982e-05  1.719557e-01
bigcom16         0.000000e+00  3.382711e-18
bigcom21        -8.044411e-06  2.630465e-01
bigcom22         3.023809e-04  1.114346e-01
bigcom24        -1.162295e-06  1.039198e+00
bigcom26        -6.738654e-06  1.084197e-01
bigcom28         9.391003e-05  6.187097e-01
bigcom30        -4.551825e-07  2.561784e-01
bigcom31         0.000000e+00  0.000000e+00
bigcom32        -2.429042e-05  2.034339e-01
bigcom33         0.000000e+00  4.302114e-18
bigcom34         0.000000e+00  4.440892e-18
bigcom36        -1.865840e-05  7.724812e-02
bigcom37         0.000000e+00  2.775558e-19
bigcom38         0.000000e+00  3.469447e-18
bigcom39        -1.820054e-05  3.593882e-01
bigcom40         1.012793e-03  1.697233e+00
bigcom43         0.000000e+00  3.053113e-18
bigcom44         0.000000e+00  4.701101e-18
bigcom46         0.000000e+00  2.914335e-18
bigcom47         0.000000e+00  4.024558e-18
bigcom49        -5.982348e-07  2.985746e-01
bigcom50         4.781240e-05  7.412844e-01
bigcom51         0.000000e+00  1.110223e-18
bigcom52         0.000000e+00  7.632783e-19
bigcom54         0.000000e+00  0.000000e+00
bigcom56        -1.870780e-05  2.729946e-01
bigcom62         0.000000e+00  3.122502e-19
bigcom66         0.000000e+00  1.110223e-18
bigcom68         0.000000e+00  5.551115e-19
bigcom69         0.000000e+00  2.636780e-18
bigcom71         1.726026e-05  3.736186e-01
bigcom72         0.000000e+00  1.110223e-18
bigcom73         0.000000e+00  1.110223e-18
bigcom74         0.000000e+00  3.608225e-18
bigcom75         0.000000e+00  2.081668e-19
bigcom76         0.000000e+00  1.110223e-18
bigcom77         0.000000e+00  4.163336e-19
bigcom79         0.000000e+00  3.608225e-18
bigcom80         0.000000e+00  8.326673e-19
bigcom82         3.904944e-07  4.838585e-01
bigcom83         0.000000e+00  1.162265e-18
bigcom84         0.000000e+00  2.393918e-18
bigcom85         0.000000e+00  1.665335e-18
bigcom87         0.000000e+00  3.122502e-18
bigcom89         0.000000e+00  2.775558e-19
bigcom91         0.000000e+00  6.106227e-18
bigcom92         0.000000e+00  7.285839e-19
bigcom93         0.000000e+00  3.816392e-18
bigcom96         0.000000e+00  2.220446e-18
bigcom97         0.000000e+00  5.048045e-18
bigcom98         0.000000e+00  6.938894e-19
bigcom99         0.000000e+00  0.000000e+00
bigcom101        0.000000e+00  5.273559e-18
bigcom104        0.000000e+00  3.053113e-18
bigcom106        0.000000e+00  4.163336e-19
bigcom109        0.000000e+00  1.804112e-18
bigcom113        0.000000e+00  2.567391e-18
bigcom116       -6.262032e-09  1.825233e-01
bigcom120        0.000000e+00  0.000000e+00
bigcom123        0.000000e+00  3.053113e-18
bigcom126        0.000000e+00  0.000000e+00
bigcom127       -9.258368e-06  4.665007e-01
bigcom137        0.000000e+00  4.163336e-18
bigcom139        0.000000e+00  2.775558e-18
bigcom140        0.000000e+00  1.110223e-18
bigcom143        0.000000e+00  1.387779e-19
bigcom145        8.306351e-06  5.961840e-01
bigcom146        0.000000e+00  8.326673e-19
bigcom147       -1.334040e-05  3.739558e-02
bigcom149       -1.311082e-05  6.172793e-01
bigcom153        0.000000e+00  5.551115e-19
bigcom154        0.000000e+00  1.526557e-18
bigcom156        0.000000e+00  8.326673e-19
bigcom157        0.000000e+00  4.527628e-18
bigcom158        0.000000e+00  2.220446e-18
bigcom160        0.000000e+00  1.318390e-18
bigcom161        0.000000e+00  1.110223e-18
bigcom162        0.000000e+00  2.220446e-18
bigcom164        0.000000e+00  4.718448e-18
bigcom166        0.000000e+00  2.550044e-18
bigcom167       -3.921703e-05  2.424838e-01
bigcom171        0.000000e+00  3.469447e-18
bigcom173        0.000000e+00  2.775558e-19
bigcom175        0.000000e+00  1.387779e-19
bigcom176        0.000000e+00  2.220446e-18
bigcom177        0.000000e+00  2.081668e-18
bigcom178        0.000000e+00  2.775558e-19
bigcom180       -1.084768e-05  4.837851e-01
bigcom181        0.000000e+00  4.163336e-18
bigcom184        0.000000e+00  2.775558e-19
bigcom186        0.000000e+00  1.387779e-18
bigcom187        0.000000e+00  1.387779e-19
bigcom189        0.000000e+00  1.942890e-18
bigcom194        0.000000e+00  3.191891e-18
bigcom195        0.000000e+00  2.775558e-19
bigcom196       -1.932356e-05  4.747576e-01
bigcom204        0.000000e+00  3.608225e-18
bigcom205        0.000000e+00  8.326673e-19
bigcom212        0.000000e+00  8.326673e-19
bigcom214        0.000000e+00  3.122502e-19
bigcom222        0.000000e+00  1.110223e-18
bigcom223        0.000000e+00  4.163336e-19
bigcom226        0.000000e+00  3.469447e-18
bigcom227        0.000000e+00  2.498002e-18
bigcom229        0.000000e+00  2.775558e-19
bigcom233        0.000000e+00  1.387779e-19
bigcom236        0.000000e+00  0.000000e+00
bigcom237        0.000000e+00  2.775558e-19
bigcom246       -4.045170e-07  1.238139e+00
bigcom248       -2.454838e-05  6.967205e-01
bigcom249        0.000000e+00  1.665335e-18
bigcom250        0.000000e+00  2.116363e-18
bigcom254        0.000000e+00  2.775558e-18
bigcom266        0.000000e+00  5.551115e-19
bigcom269        0.000000e+00  1.110223e-18
bigcom272        0.000000e+00  2.775558e-19
bigcom274        8.472668e-06  3.945152e-02
bigcom281        2.522398e-05  4.983557e-01
bigcom291        0.000000e+00  3.053113e-18
bigcom292       -2.430615e-05  6.623733e-01
bigcom295        0.000000e+00  2.775558e-19
bigcom299        0.000000e+00  1.110223e-18
bigcom301        0.000000e+00  3.053113e-18
bigcom306        0.000000e+00  2.775558e-19
bigcom309        0.000000e+00  0.000000e+00
bigcom314        0.000000e+00  5.898060e-19
bigcom321        0.000000e+00  2.636780e-18
bigcom341        0.000000e+00  2.220446e-18
bigcom350        0.000000e+00  0.000000e+00
bigcom353        0.000000e+00  2.775558e-19
bigcom359        0.000000e+00  1.387779e-18
bigcom363        0.000000e+00  2.775558e-19
bigcom365        0.000000e+00  1.387779e-19
bigcom385        0.000000e+00  1.387779e-18
bigcom386        0.000000e+00  0.000000e+00
bigcom408        7.462997e-05  1.195425e+00
bigcom412        3.600554e-05  9.452909e-01
bigcom480        0.000000e+00  1.387779e-19
spin_vertex      3.552911e-03  5.496656e+00
membership_s1    9.384905e-05  3.831567e-01
membership_s3    0.000000e+00  4.510281e-19
membership_s4    1.753143e-03  2.670856e+00
membership_s5    1.074406e-04  5.111900e-01
membership_s6    4.347079e-04  4.534264e-01
membership_s7    5.002330e-05  6.401635e-01
membership_s8    0.000000e+00  4.163336e-19
membership_s9    0.000000e+00  0.000000e+00
membership_s11   0.000000e+00  1.318390e-18
membership_s12   0.000000e+00  2.775558e-19
membership_s14   5.147102e-06  3.520024e-01
membership_s15   2.148146e-05  2.235418e-01
membership_s16   9.303896e-07  7.644138e-01
membership_s17   0.000000e+00  5.898060e-19
membership_s18  -2.321864e-06  1.237391e-01
membership_s20   0.000000e+00  2.393918e-18
membership_s21   2.855164e-05  2.921164e-01
membership_s22   0.000000e+00  3.400058e-18
membership_s24   0.000000e+00  2.688821e-18
membership_s25   0.000000e+00  5.516421e-18
membership_s26   0.000000e+00  1.714286e-02
membership_s27  -3.719183e-05  4.213136e-01
membership_s28   0.000000e+00  1.804112e-18
membership_s30   1.668633e-05  3.700484e-01
membership_s31   1.208961e-05  1.856812e-01
membership_s32   8.731834e-05  7.339472e-01
membership_s33   0.000000e+00  1.387779e-19
membership_s36   7.753435e-05  2.982730e-01
membership_s37   4.378006e-05  2.585662e-01
V1               7.076176e-03  8.660825e+00
V2               1.801541e-03  7.655417e+00
pdi              3.248444e-04  1.063047e+00
adhesion         4.065807e-03  5.231128e+00
cohesion         3.715395e-03  5.317563e+00
inner            2.216825e-03  6.748182e+00
outer            2.344779e-03  8.014172e+00
ioratio          3.350243e-03  6.941863e+00
comsize          2.215073e-03  8.539296e+00
[1] "Dataset: all_C Model GLM, run: 3 of 10 2015-06-22 19:03:10"
[1] "glmnet variable coefficients"
                         [,1]          [,2]
(Intercept)     -3.086807e+00 -3.280768e+00
graph0           1.559763e-39  2.785638e-04
graph1           8.432603e-42 -1.058700e-06
graph2           5.179217e-40  9.757854e-05
graph3           1.292963e-43 -2.127163e-09
graph4           1.236398e-44 -1.624533e-08
graph5           1.381798e-41 -2.624997e-06
graph6           9.649168e-43  4.768561e-08
graph7           1.980730e-41  2.612518e-06
graph8           3.172886e-40 -1.062471e-05
graph9           2.136915e-45 -1.278421e-10
graph10          3.975531e-46 -3.590889e-11
graph11         -8.789722e-49 -3.294625e-11
graph12          6.545523e-45  9.175031e-10
graph13          2.364154e-44  2.419386e-09
graph14          2.239465e-45 -1.272798e-09
graph15          6.383987e-43 -1.006434e-07
graph16          2.303065e-44 -2.623153e-09
graph17          4.183740e-44 -8.618895e-10
graph18          6.912457e-43  7.123310e-08
graph19          1.003189e-43  9.724337e-09
graph20          6.798887e-43 -3.278424e-07
graph21          4.670627e-43 -2.070016e-10
graph22          1.496505e-42 -2.136875e-07
graph23          5.894398e-43  4.037401e-08
graph24          9.363178e-43  3.444135e-08
graph25          3.974547e-42  6.558269e-07
graph26          3.780888e-42  5.812368e-08
graph27          2.120337e-41  5.714684e-06
graph28          2.828367e-41  4.040209e-06
graph29          2.765679e-40 -5.605867e-05
orbit0           1.559763e-39  2.859248e-04
orbit1           2.771114e-41  4.623653e-06
orbit2           7.882894e-42 -3.416730e-06
orbit3           5.179217e-40  1.007646e-04
orbit4           7.436146e-43  1.852385e-07
orbit5           1.319027e-43 -1.837834e-08
orbit6           8.361015e-45 -1.514605e-08
orbit7           4.476219e-44 -2.963431e-08
orbit8           1.381798e-41 -2.505043e-06
orbit9           1.525727e-41  6.672841e-06
orbit10          2.035262e-42  1.111855e-08
orbit11          1.346702e-42  1.891234e-08
orbit12          7.614734e-41  6.440036e-06
orbit13          2.287106e-41  4.134089e-06
orbit14          3.172886e-40 -8.214228e-06
orbit15          1.824920e-44  5.828993e-09
orbit16          2.721519e-45 -8.965270e-10
orbit17          8.023968e-45  9.489617e-10
orbit18          3.706590e-45  8.195287e-10
orbit19          9.959169e-46 -1.898638e-10
orbit20          7.385981e-46 -9.089885e-11
orbit21          5.457773e-46 -1.349488e-10
orbit22         -1.860937e-48 -3.256018e-11
orbit23          3.392331e-46 -2.066808e-10
orbit24          8.091489e-44  4.038440e-08
orbit25          4.261089e-44  1.115566e-08
orbit26          6.010978e-45 -2.506860e-10
orbit27          4.614491e-43  2.373983e-07
orbit28          9.193113e-44 -6.738494e-09
orbit29          7.187047e-44 -3.567862e-10
orbit30          4.377143e-44  1.059251e-08
orbit31          4.296506e-45 -3.589757e-09
orbit32          2.957561e-45 -2.044492e-09
orbit33          5.647629e-45  7.931410e-12
orbit34          6.383987e-43 -1.011658e-07
orbit35          4.698381e-43  8.494283e-08
orbit36          7.363523e-44 -4.486830e-08
orbit37          7.005203e-44  7.047170e-09
orbit38          3.638819e-44 -3.347814e-09
orbit39          9.003690e-43  2.806596e-07
orbit40          1.699689e-43  2.816606e-08
orbit41          8.955679e-44 -3.203133e-08
orbit42          6.407999e-44 -1.426169e-09
orbit43          1.240440e-42 -1.799693e-08
orbit44          9.003182e-43  3.919031e-07
orbit45          2.862061e-42  2.127780e-06
orbit46          9.499473e-43 -1.350320e-07
orbit47          2.681802e-43 -1.890236e-08
orbit48          1.592356e-43  2.789115e-08
orbit49          3.727459e-42  5.772364e-07
orbit50          4.124288e-43 -5.772328e-07
orbit51          1.701062e-42 -2.439930e-07
orbit52          4.251594e-42 -1.525705e-07
orbit53          6.420755e-43  8.552666e-08
orbit54          6.578290e-42  1.195634e-06
orbit55          1.204578e-42 -5.003188e-07
orbit56          1.831377e-41  1.438364e-05
orbit57          9.330233e-43  7.334591e-08
orbit58          1.113530e-42 -1.280152e-07
orbit59          5.491675e-42 -1.669905e-07
orbit60          1.921612e-42 -7.908914e-08
orbit61          1.797119e-42  5.618775e-07
orbit62          4.417066e-41  7.097081e-06
orbit63          6.531274e-42  4.160649e-07
orbit64          9.493967e-42  2.721045e-06
orbit65          5.972253e-41  1.336988e-05
orbit66          1.179446e-41  2.008411e-06
orbit67          4.894355e-42 -7.255997e-07
orbit68          3.029149e-41  3.805928e-06
orbit69          5.665840e-41  4.226437e-05
orbit70          1.223310e-40  3.731058e-05
orbit71          3.274569e-41  1.706716e-06
orbit72          2.765679e-40 -5.715224e-05
AP               3.566508e-38 -5.146949e-02
bet              3.659409e-43  1.670737e-08
ecc             -1.753367e-38  3.077051e-03
eccrad          -1.052020e-37  1.817114e-02
close            1.001958e-36  7.524812e-01
constraint      -8.500063e-38 -1.370417e-01
coreness         7.430395e-39  7.568760e-03
knn             -2.445238e-41 -5.362312e-05
hubscore         1.784065e-36  4.212837e-01
pagerank        -1.174107e-37 -9.198643e-01
trans            1.453326e-38  3.230827e-02
evcent           1.790694e-36  4.359986e-01
first            1.559763e-39  2.826828e-04
upto_second      3.346919e-41  8.358528e-06
upto_third       1.010371e-41  1.002427e-05
upto_fourth      9.126009e-42  8.107621e-06
upto_fifth       7.233613e-42 -8.189265e-06
upto_sixth      -1.354465e-42 -5.184664e-05
second           3.349269e-41  8.397142e-06
third            1.167576e-41  1.504717e-05
fourth          -1.499818e-41 -1.554183e-05
fifth           -1.298284e-41 -1.425154e-05
sixth           -1.231306e-41  9.690853e-07
ratio1          -2.918769e-41 -5.356228e-05
ratio2          -1.651775e-40 -2.348076e-04
ratio3          -1.787380e-40 -1.579781e-04
ratio4          -8.551911e-41 -3.436396e-04
ratio5           4.680877e-42 -7.300826e-05
ratio6          -1.183879e-41  8.584694e-06
selfinter        5.523615e-38  5.970128e-02
walktrap_vertex  3.616308e-38  4.015993e-02
bigcom1         -1.216935e-38 -2.936182e-02
bigcom2         -4.413591e-38 -2.194095e-01
bigcom3          6.103576e-39  1.219672e-01
bigcom4          1.452964e-38  3.357844e-02
bigcom6         -4.412128e-38 -2.327990e-01
bigcom8         -1.601900e-38 -9.335095e-02
bigcom9         -4.429383e-38 -2.347173e-01
bigcom11        -4.417620e-38 -2.089273e-01
bigcom13        -1.154143e-38  6.958652e-02
bigcom15        -1.756939e-38 -8.125705e-03
bigcom16        -4.414323e-38 -2.111948e-01
bigcom21         4.615606e-39  5.461072e-02
bigcom22        -1.979524e-38 -1.975905e-01
bigcom24         2.927501e-37  1.073003e+00
bigcom26        -3.324630e-38 -1.825010e-01
bigcom28         1.031281e-37  2.236672e-01
bigcom30         1.598177e-38  9.605106e-02
bigcom31        -4.410666e-38 -2.238123e-01
bigcom32         1.203898e-38  3.071180e-01
bigcom33        -4.410666e-38 -1.691299e-01
bigcom34        -4.411031e-38 -1.812127e-01
bigcom36         1.906088e-38  2.407571e-01
bigcom37        -4.411031e-38 -1.425119e-01
bigcom38        -4.414689e-38 -2.141275e-01
bigcom39         2.112636e-38  2.613443e-01
bigcom40         8.970638e-38  1.630800e-01
bigcom43        -4.413591e-38 -2.066659e-01
bigcom44        -3.906653e-38 -1.912256e-01
bigcom46        -4.417987e-38 -1.964420e-01
bigcom47        -4.415055e-38 -2.052140e-01
bigcom49         2.808695e-38  2.272239e-01
bigcom50         4.777520e-38  4.204269e-01
bigcom51        -4.411397e-38 -2.365337e-01
bigcom52        -4.411762e-38 -2.423213e-01
bigcom54        -4.411397e-38 -1.867401e-01
bigcom56         1.203898e-38  1.255533e-01
bigcom62        -4.411762e-38 -1.888837e-01
bigcom66        -4.411397e-38 -1.737760e-01
bigcom68        -4.411762e-38 -2.040719e-01
bigcom69        -4.415422e-38 -2.008090e-01
bigcom71         2.808695e-38  3.699171e-01
bigcom72        -4.412128e-38 -1.655708e-01
bigcom73        -4.417254e-38 -2.255227e-01
bigcom74        -4.415422e-38 -2.541763e-01
bigcom75        -4.411397e-38 -1.857437e-01
bigcom76        -4.413225e-38 -2.085013e-01
bigcom77        -4.413591e-38 -2.737398e-01
bigcom79        -4.411397e-38 -2.136452e-01
bigcom80        -4.413225e-38 -1.672237e-01
bigcom82         5.696159e-38  3.861998e-01
bigcom83        -4.411397e-38 -9.411732e-02
bigcom84        -4.412494e-38 -2.781711e-01
bigcom85        -4.412128e-38 -2.226154e-01
bigcom87        -4.413957e-38 -2.071101e-01
bigcom89        -4.411397e-38 -1.714764e-01
bigcom91        -4.413957e-38 -2.817745e-01
bigcom92        -4.422391e-38 -2.287425e-01
bigcom93        -4.411397e-38 -1.107846e-01
bigcom96        -4.411031e-38 -2.265109e-01
bigcom97        -4.415422e-38 -2.738188e-01
bigcom98        -4.411762e-38 -1.971268e-01
bigcom99        -4.411397e-38 -1.552707e-01
bigcom101       -4.417254e-38 -2.294111e-01
bigcom104       -4.414323e-38 -2.424645e-01
bigcom106       -4.412494e-38 -1.552007e-01
bigcom109       -4.411762e-38 -2.805430e-01
bigcom113       -4.412494e-38 -1.513779e-01
bigcom116       -2.173001e-38  8.118133e-03
bigcom120       -4.411762e-38 -1.447823e-01
bigcom123       -4.412128e-38 -2.040875e-01
bigcom126       -4.411031e-38 -1.736309e-01
bigcom127        2.085678e-37  4.401361e-01
bigcom137       -4.413591e-38 -2.279973e-01
bigcom139       -4.411762e-38 -2.023939e-01
bigcom140       -4.412128e-38 -2.115047e-01
bigcom143       -4.411762e-38 -1.334295e-01
bigcom145        1.243163e-37  6.792337e-01
bigcom146       -4.412128e-38 -1.996655e-01
bigcom147        4.011331e-39  7.559784e-02
bigcom149        1.579899e-37  7.904266e-01
bigcom153       -4.414689e-38 -1.780588e-01
bigcom154       -4.414689e-38 -2.040886e-01
bigcom156       -4.412494e-38 -1.992228e-01
bigcom157       -4.415055e-38 -1.592250e-01
bigcom158       -4.411031e-38 -1.771288e-01
bigcom160       -4.411397e-38 -1.825869e-01
bigcom161       -4.411397e-38 -2.148815e-01
bigcom162       -4.411397e-38 -2.062451e-01
bigcom164       -4.411397e-38 -2.795995e-01
bigcom166       -4.414689e-38 -2.506681e-01
bigcom167        1.821306e-39  1.480824e-01
bigcom171       -4.413225e-38 -3.249264e-01
bigcom173       -4.411762e-38 -1.921421e-01
bigcom175       -4.411397e-38 -1.651320e-01
bigcom176       -4.411397e-38 -2.314547e-01
bigcom177       -4.411397e-38 -2.425912e-01
bigcom178       -4.412128e-38 -2.224229e-01
bigcom180        1.579899e-37  8.482024e-01
bigcom181       -4.415788e-38 -2.629985e-01
bigcom184       -4.411031e-38 -2.730605e-01
bigcom186       -4.411397e-38 -2.406765e-01
bigcom187       -4.411397e-38 -2.461668e-01
bigcom189       -4.413591e-38 -2.134612e-01
bigcom194       -4.412128e-38 -2.519432e-01
bigcom195       -4.411031e-38 -2.223019e-01
bigcom196        2.084986e-37  8.791912e-01
bigcom204       -4.412859e-38 -2.056226e-01
bigcom205       -4.411762e-38 -1.802593e-01
bigcom212       -4.411397e-38 -2.172926e-01
bigcom214       -4.412128e-38 -1.800673e-01
bigcom222       -4.411397e-38 -1.910288e-01
bigcom223       -4.411031e-38 -2.300539e-01
bigcom226       -4.411762e-38 -2.732002e-01
bigcom227       -4.411397e-38 -2.087195e-01
bigcom229       -4.411397e-38 -1.668854e-01
bigcom233       -4.411031e-38 -1.716331e-01
bigcom236       -4.411397e-38 -1.789986e-01
bigcom237       -4.411031e-38 -2.334907e-01
bigcom246        2.086369e-37  8.542218e-01
bigcom248        1.244400e-37  5.758592e-01
bigcom249       -4.411031e-38 -2.038164e-01
bigcom250       -4.415055e-38 -2.356010e-01
bigcom254       -4.412128e-38 -2.783875e-01
bigcom266       -4.411031e-38 -2.277945e-01
bigcom269       -4.412128e-38 -2.090113e-01
bigcom272       -4.411031e-38 -1.624552e-01
bigcom274       -2.314395e-38  7.323530e-03
bigcom281        8.222142e-38  6.960522e-01
bigcom291       -4.411397e-38 -2.415299e-01
bigcom292        2.084986e-37  9.321951e-01
bigcom295       -4.411762e-38 -1.935105e-01
bigcom299       -4.411397e-38 -2.217724e-01
bigcom301       -4.414323e-38 -2.108241e-01
bigcom306       -4.410666e-38 -1.617631e-01
bigcom309       -4.412494e-38 -1.793059e-01
bigcom314       -4.411397e-38 -1.805938e-01
bigcom321       -4.413225e-38 -2.022346e-01
bigcom341       -4.411397e-38 -1.860783e-01
bigcom350       -4.411397e-38 -2.232595e-01
bigcom353       -4.411397e-38 -1.983507e-01
bigcom359       -4.411397e-38 -2.592661e-01
bigcom363       -4.411397e-38 -1.372845e-01
bigcom365       -4.411762e-38 -2.124762e-01
bigcom385       -4.412128e-38 -2.034500e-01
bigcom386       -4.411397e-38 -1.885832e-01
bigcom408        2.085678e-37  9.533291e-01
bigcom412        2.927501e-37  1.073898e+00
bigcom480       -4.411762e-38 -1.964235e-01
spin_vertex     -8.228117e-38 -7.483771e-02
membership_s1   -2.701837e-38 -6.537435e-02
membership_s3   -4.416521e-38 -1.704382e-01
membership_s4    7.797327e-38  1.870148e-01
membership_s5   -1.158425e-38 -7.104838e-02
membership_s6   -3.255524e-38 -3.342518e-02
membership_s7   -1.245911e-39  5.314743e-02
membership_s8   -4.413957e-38 -1.665738e-01
membership_s9   -4.415055e-38 -1.532503e-01
membership_s11  -4.413591e-38 -1.487186e-01
membership_s12  -4.414323e-38 -1.954394e-01
membership_s14   1.580554e-37  8.050764e-01
membership_s15  -1.972708e-38 -5.816557e-02
membership_s16   1.581210e-37  6.981520e-01
membership_s17  -4.413225e-38 -1.633459e-01
membership_s18  -3.372848e-38 -1.738466e-01
membership_s20  -4.412128e-38 -1.720831e-01
membership_s21  -3.189212e-38 -8.159724e-02
membership_s22  -4.420922e-38 -3.171054e-01
membership_s24  -4.422759e-38 -1.699960e-01
membership_s25  -4.419454e-38 -1.850248e-01
membership_s26  -4.416154e-38 -2.036432e-01
membership_s27  -2.114760e-38 -9.466237e-02
membership_s28  -4.416521e-38 -1.557577e-01
membership_s30   2.376820e-38  2.057466e-02
membership_s31  -2.287786e-38 -1.264855e-02
membership_s32   4.468914e-39  8.943796e-02
membership_s33  -4.412128e-38 -1.444844e-01
membership_s36  -2.557684e-38 -5.636647e-02
membership_s37  -2.409325e-38 -1.435589e-02
V1               5.018684e-38  9.366000e-02
V2               1.914898e-38  1.677883e-01
pdi              8.297824e-35  2.438252e+01
adhesion        -2.133103e-42 -2.121167e-06
cohesion         4.269753e-42  4.282854e-06
inner            2.334927e-42  2.313257e-06
outer            2.822809e-42  1.205756e-06
ioratio          5.616220e-39 -6.571431e-02
comsize          5.799804e-42  1.269801e-05
[1] "Dataset: all_C Model GBM, run: 4 of 10 2015-06-22 19:04:41"
Iter   TrainDeviance   ValidDeviance   StepSize   Improve
     1        0.3604            -nan     0.0100    0.0006
     2        0.3579            -nan     0.0100    0.0007
     3        0.3558            -nan     0.0100    0.0006
     4        0.3536            -nan     0.0100    0.0006
     5        0.3517            -nan     0.0100    0.0006
     6        0.3498            -nan     0.0100    0.0005
     7        0.3482            -nan     0.0100    0.0005
     8        0.3466            -nan     0.0100    0.0006
     9        0.3448            -nan     0.0100    0.0006
    10        0.3431            -nan     0.0100    0.0005
    20        0.3305            -nan     0.0100    0.0003
    40        0.3131            -nan     0.0100    0.0002
    60        0.3010            -nan     0.0100    0.0001
    80        0.2911            -nan     0.0100    0.0001
   100        0.2832            -nan     0.0100    0.0001
   120        0.2757            -nan     0.0100    0.0000
   140        0.2689            -nan     0.0100    0.0000
   160        0.2621            -nan     0.0100    0.0000
   180        0.2564            -nan     0.0100    0.0000
   200        0.2509            -nan     0.0100    0.0000
   220        0.2460            -nan     0.0100   -0.0000
   240        0.2417            -nan     0.0100    0.0000
   260        0.2367            -nan     0.0100   -0.0000
   280        0.2332            -nan     0.0100    0.0000
   300        0.2298            -nan     0.0100   -0.0000
   320        0.2261            -nan     0.0100   -0.0000
   340        0.2228            -nan     0.0100    0.0000
   360        0.2198            -nan     0.0100   -0.0000
   380        0.2166            -nan     0.0100    0.0000
   400        0.2140            -nan     0.0100   -0.0000
   411        0.2124            -nan     0.0100   -0.0000

[1] "GBM variable coefficients"
                            var     rel.inf
orbit56                 orbit56 4.731530475
orbit45                 orbit45 4.110990044
V1                           V1 3.325371687
orbit65                 orbit65 2.930486766
spin_vertex         spin_vertex 2.559264758
ratio5                   ratio5 2.125998004
V2                           V2 2.042593787
orbit70                 orbit70 1.881936774
comsize                 comsize 1.837044405
ioratio                 ioratio 1.811188845
walktrap_vertex walktrap_vertex 1.772740957
outer                     outer 1.771020103
third                     third 1.675087424
ratio4                   ratio4 1.645927416
orbit27                 orbit27 1.384590060
orbit62                 orbit62 1.372181481
orbit18                 orbit18 1.326827212
orbit50                 orbit50 1.198493240
inner                     inner 1.186452027
graph22                 graph22 1.169194587
membership_s4     membership_s4 1.167881709
orbit24                 orbit24 1.149025615
adhesion               adhesion 1.124411700
trans                     trans 1.124387380
orbit46                 orbit46 1.010365237
orbit44                 orbit44 0.982402291
knn                         knn 0.972972481
bigcom40               bigcom40 0.920387126
orbit54                 orbit54 0.914421612
cohesion               cohesion 0.907898334
orbit49                 orbit49 0.904051687
graph23                 graph23 0.885956837
graph20                 graph20 0.866354895
pagerank               pagerank 0.865518837
graph26                 graph26 0.821854073
orbit66                 orbit66 0.795202591
graph25                 graph25 0.791966609
orbit31                 orbit31 0.763082741
ratio1                   ratio1 0.750781941
orbit55                 orbit55 0.750437148
graph29                 graph29 0.742874260
graph11                 graph11 0.703711327
bet                         bet 0.703543620
orbit39                 orbit39 0.684000194
graph10                 graph10 0.669531713
constraint           constraint 0.651174889
graph17                 graph17 0.641828876
orbit47                 orbit47 0.630079320
graph14                 graph14 0.599794831
graph5                   graph5 0.598710631
orbit64                 orbit64 0.578501829
orbit36                 orbit36 0.568985224
graph19                 graph19 0.557173169
orbit20                 orbit20 0.544902048
orbit59                 orbit59 0.542161385
upto_fifth           upto_fifth 0.541606457
orbit63                 orbit63 0.534879391
orbit30                 orbit30 0.528434082
graph4                   graph4 0.523480080
graph27                 graph27 0.519848757
orbit69                 orbit69 0.515999810
ratio6                   ratio6 0.511405209
orbit16                 orbit16 0.504617193
orbit6                   orbit6 0.501814597
orbit25                 orbit25 0.497418006
orbit9                   orbit9 0.494372699
orbit37                 orbit37 0.487330892
orbit11                 orbit11 0.482048629
graph28                 graph28 0.473543132
orbit51                 orbit51 0.469737736
fifth                     fifth 0.469716144
orbit19                 orbit19 0.450467382
orbit40                 orbit40 0.442031305
graph3                   graph3 0.440030727
ratio3                   ratio3 0.436933012
graph15                 graph15 0.433800329
orbit48                 orbit48 0.432681561
graph1                   graph1 0.430958893
orbit28                 orbit28 0.423029431
orbit35                 orbit35 0.420187010
bigcom246             bigcom246 0.407520693
ratio2                   ratio2 0.404968416
orbit5                   orbit5 0.399887171
orbit33                 orbit33 0.398953740
upto_sixth           upto_sixth 0.393108299
graph6                   graph6 0.390506144
orbit41                 orbit41 0.389556646
orbit38                 orbit38 0.387573659
orbit71                 orbit71 0.386251198
graph16                 graph16 0.373419529
graph7                   graph7 0.372027365
close                     close 0.371470721
graph24                 graph24 0.369673878
orbit58                 orbit58 0.365566244
orbit22                 orbit22 0.364285117
coreness               coreness 0.364122085
sixth                     sixth 0.356052491
orbit1                   orbit1 0.351059517
orbit10                 orbit10 0.346828655
membership_s32   membership_s32 0.345095971
membership_s16   membership_s16 0.343367559
orbit15                 orbit15 0.341781066
graph13                 graph13 0.340510261
orbit61                 orbit61 0.329548692
graph9                   graph9 0.328722467
orbit17                 orbit17 0.325363166
orbit13                 orbit13 0.323221880
graph12                 graph12 0.322553030
orbit52                 orbit52 0.309469401
orbit32                 orbit32 0.305799688
graph2                   graph2 0.301198308
orbit29                 orbit29 0.297200850
selfinter             selfinter 0.279131400
orbit4                   orbit4 0.277203499
upto_fourth         upto_fourth 0.273667500
orbit57                 orbit57 0.264010095
upto_third           upto_third 0.260331568
graph8                   graph8 0.258321396
orbit21                 orbit21 0.255360268
orbit67                 orbit67 0.253871737
orbit12                 orbit12 0.250960826
orbit23                 orbit23 0.249929911
hubscore               hubscore 0.238117846
graph21                 graph21 0.235741419
orbit42                 orbit42 0.227644067
orbit68                 orbit68 0.207627393
graph0                   graph0 0.203590374
graph18                 graph18 0.203150711
orbit53                 orbit53 0.202808873
fourth                   fourth 0.200625231
bigcom28               bigcom28 0.200237772
membership_s14   membership_s14 0.188466802
orbit26                 orbit26 0.182554624
orbit60                 orbit60 0.175509561
second                   second 0.155151418
orbit7                   orbit7 0.154305534
pdi                         pdi 0.147884701
AP                           AP 0.141142647
bigcom4                 bigcom4 0.139496835
orbit2                   orbit2 0.135399446
upto_second         upto_second 0.131671990
evcent                   evcent 0.115954844
bigcom24               bigcom24 0.107455838
bigcom248             bigcom248 0.085624729
orbit43                 orbit43 0.082832990
bigcom3                 bigcom3 0.067172311
bigcom408             bigcom408 0.059858792
bigcom127             bigcom127 0.048357975
bigcom30               bigcom30 0.040229477
membership_s1     membership_s1 0.028236739
membership_s7     membership_s7 0.027990327
bigcom412             bigcom412 0.027822663
membership_s5     membership_s5 0.021671061
membership_s6     membership_s6 0.017626751
membership_s30   membership_s30 0.016096611
ecc                         ecc 0.015450567
bigcom39               bigcom39 0.007817633
bigcom116             bigcom116 0.006772870
bigcom21               bigcom21 0.006242820
bigcom167             bigcom167 0.004578975
orbit0                   orbit0 0.000000000
orbit3                   orbit3 0.000000000
orbit8                   orbit8 0.000000000
orbit14                 orbit14 0.000000000
orbit34                 orbit34 0.000000000
orbit72                 orbit72 0.000000000
eccrad                   eccrad 0.000000000
first                     first 0.000000000
bigcom1                 bigcom1 0.000000000
bigcom2                 bigcom2 0.000000000
bigcom6                 bigcom6 0.000000000
bigcom8                 bigcom8 0.000000000
bigcom9                 bigcom9 0.000000000
bigcom11               bigcom11 0.000000000
bigcom13               bigcom13 0.000000000
bigcom15               bigcom15 0.000000000
bigcom16               bigcom16 0.000000000
bigcom22               bigcom22 0.000000000
bigcom26               bigcom26 0.000000000
bigcom31               bigcom31 0.000000000
bigcom32               bigcom32 0.000000000
bigcom33               bigcom33 0.000000000
bigcom34               bigcom34 0.000000000
bigcom36               bigcom36 0.000000000
bigcom37               bigcom37 0.000000000
bigcom38               bigcom38 0.000000000
bigcom43               bigcom43 0.000000000
bigcom44               bigcom44 0.000000000
bigcom46               bigcom46 0.000000000
bigcom47               bigcom47 0.000000000
bigcom49               bigcom49 0.000000000
bigcom50               bigcom50 0.000000000
bigcom51               bigcom51 0.000000000
bigcom52               bigcom52 0.000000000
bigcom54               bigcom54 0.000000000
bigcom56               bigcom56 0.000000000
bigcom62               bigcom62 0.000000000
bigcom66               bigcom66 0.000000000
bigcom68               bigcom68 0.000000000
bigcom69               bigcom69 0.000000000
bigcom71               bigcom71 0.000000000
bigcom72               bigcom72 0.000000000
bigcom73               bigcom73 0.000000000
bigcom74               bigcom74 0.000000000
bigcom75               bigcom75 0.000000000
bigcom76               bigcom76 0.000000000
bigcom77               bigcom77 0.000000000
bigcom79               bigcom79 0.000000000
bigcom80               bigcom80 0.000000000
bigcom82               bigcom82 0.000000000
bigcom83               bigcom83 0.000000000
bigcom84               bigcom84 0.000000000
bigcom85               bigcom85 0.000000000
bigcom87               bigcom87 0.000000000
bigcom89               bigcom89 0.000000000
bigcom91               bigcom91 0.000000000
bigcom92               bigcom92 0.000000000
bigcom93               bigcom93 0.000000000
bigcom96               bigcom96 0.000000000
bigcom97               bigcom97 0.000000000
bigcom98               bigcom98 0.000000000
bigcom99               bigcom99 0.000000000
bigcom101             bigcom101 0.000000000
bigcom104             bigcom104 0.000000000
bigcom106             bigcom106 0.000000000
bigcom109             bigcom109 0.000000000
bigcom113             bigcom113 0.000000000
bigcom120             bigcom120 0.000000000
bigcom123             bigcom123 0.000000000
bigcom126             bigcom126 0.000000000
bigcom137             bigcom137 0.000000000
bigcom139             bigcom139 0.000000000
bigcom140             bigcom140 0.000000000
bigcom143             bigcom143 0.000000000
bigcom145             bigcom145 0.000000000
bigcom146             bigcom146 0.000000000
bigcom147             bigcom147 0.000000000
bigcom149             bigcom149 0.000000000
bigcom153             bigcom153 0.000000000
bigcom154             bigcom154 0.000000000
bigcom156             bigcom156 0.000000000
bigcom157             bigcom157 0.000000000
bigcom158             bigcom158 0.000000000
bigcom160             bigcom160 0.000000000
bigcom161             bigcom161 0.000000000
bigcom162             bigcom162 0.000000000
bigcom164             bigcom164 0.000000000
bigcom166             bigcom166 0.000000000
bigcom171             bigcom171 0.000000000
bigcom173             bigcom173 0.000000000
bigcom175             bigcom175 0.000000000
bigcom176             bigcom176 0.000000000
bigcom177             bigcom177 0.000000000
bigcom178             bigcom178 0.000000000
bigcom180             bigcom180 0.000000000
bigcom181             bigcom181 0.000000000
bigcom184             bigcom184 0.000000000
bigcom186             bigcom186 0.000000000
bigcom187             bigcom187 0.000000000
bigcom189             bigcom189 0.000000000
bigcom194             bigcom194 0.000000000
bigcom195             bigcom195 0.000000000
bigcom196             bigcom196 0.000000000
bigcom204             bigcom204 0.000000000
bigcom205             bigcom205 0.000000000
bigcom212             bigcom212 0.000000000
bigcom214             bigcom214 0.000000000
bigcom222             bigcom222 0.000000000
bigcom223             bigcom223 0.000000000
bigcom226             bigcom226 0.000000000
bigcom227             bigcom227 0.000000000
bigcom229             bigcom229 0.000000000
bigcom233             bigcom233 0.000000000
bigcom236             bigcom236 0.000000000
bigcom237             bigcom237 0.000000000
bigcom249             bigcom249 0.000000000
bigcom250             bigcom250 0.000000000
bigcom254             bigcom254 0.000000000
bigcom266             bigcom266 0.000000000
bigcom269             bigcom269 0.000000000
bigcom272             bigcom272 0.000000000
bigcom274             bigcom274 0.000000000
bigcom281             bigcom281 0.000000000
bigcom291             bigcom291 0.000000000
bigcom292             bigcom292 0.000000000
bigcom295             bigcom295 0.000000000
bigcom299             bigcom299 0.000000000
bigcom301             bigcom301 0.000000000
bigcom306             bigcom306 0.000000000
bigcom309             bigcom309 0.000000000
bigcom314             bigcom314 0.000000000
bigcom321             bigcom321 0.000000000
bigcom341             bigcom341 0.000000000
bigcom350             bigcom350 0.000000000
bigcom353             bigcom353 0.000000000
bigcom359             bigcom359 0.000000000
bigcom363             bigcom363 0.000000000
bigcom365             bigcom365 0.000000000
bigcom385             bigcom385 0.000000000
bigcom386             bigcom386 0.000000000
bigcom480             bigcom480 0.000000000
membership_s3     membership_s3 0.000000000
membership_s8     membership_s8 0.000000000
membership_s9     membership_s9 0.000000000
membership_s11   membership_s11 0.000000000
membership_s12   membership_s12 0.000000000
membership_s15   membership_s15 0.000000000
membership_s17   membership_s17 0.000000000
membership_s18   membership_s18 0.000000000
membership_s20   membership_s20 0.000000000
membership_s21   membership_s21 0.000000000
membership_s22   membership_s22 0.000000000
membership_s24   membership_s24 0.000000000
membership_s25   membership_s25 0.000000000
membership_s26   membership_s26 0.000000000
membership_s27   membership_s27 0.000000000
membership_s28   membership_s28 0.000000000
membership_s31   membership_s31 0.000000000
membership_s33   membership_s33 0.000000000
membership_s36   membership_s36 0.000000000
membership_s37   membership_s37 0.000000000
[1] "Dataset: all_C Model RF, run: 4 of 10 2015-06-22 19:10:52"
     |      Out-of-bag   |
Tree |      MSE  %Var(y) |
   1 |  0.07353   173.62 |
   2 |  0.06858   161.95 |
   3 |  0.06711   158.46 |
   4 |  0.06464   152.63 |
   5 |  0.06102   144.08 |
   6 |  0.05925   139.91 |
   7 |  0.05739   135.53 |
   8 |  0.05561   131.30 |
   9 |  0.05364   126.66 |
  10 |   0.0527   124.45 |
  11 |  0.05118   120.86 |
  12 |   0.0503   118.76 |
  13 |  0.04934   116.50 |
  14 |  0.04883   115.31 |
  15 |  0.04785   112.99 |
  16 |  0.04739   111.89 |
  17 |  0.04689   110.72 |
  18 |  0.04656   109.95 |
  19 |  0.04608   108.80 |
  20 |  0.04562   107.73 |
  21 |  0.04548   107.39 |
  22 |  0.04505   106.37 |
  23 |  0.04473   105.62 |
  24 |   0.0444   104.84 |
  25 |  0.04417   104.30 |
  26 |  0.04401   103.93 |
  27 |  0.04399   103.87 |
  28 |  0.04371   103.22 |
  29 |  0.04363   103.01 |
  30 |  0.04361   102.99 |
  31 |  0.04354   102.80 |
  32 |  0.04334   102.34 |
  33 |  0.04315   101.88 |
  34 |  0.04298   101.48 |
  35 |   0.0429   101.30 |
  36 |  0.04278   101.03 |
  37 |   0.0427   100.83 |
  38 |  0.04267   100.75 |
  39 |  0.04263   100.67 |
  40 |  0.04254   100.45 |
  41 |  0.04251   100.38 |
  42 |  0.04246   100.27 |
  43 |  0.04246   100.27 |
  44 |  0.04247   100.28 |
  45 |  0.04246   100.27 |
  46 |  0.04233    99.95 |
  47 |  0.04228    99.83 |
  48 |  0.04223    99.73 |
  49 |  0.04224    99.74 |
  50 |  0.04222    99.68 |
  51 |  0.04215    99.52 |
  52 |  0.04212    99.46 |
  53 |  0.04205    99.29 |
  54 |    0.042    99.17 |
  55 |  0.04195    99.06 |
  56 |  0.04193    99.00 |
  57 |  0.04188    98.88 |
  58 |  0.04185    98.83 |
  59 |  0.04181    98.73 |
  60 |  0.04181    98.73 |
  61 |  0.04179    98.69 |
  62 |  0.04175    98.59 |
  63 |  0.04175    98.58 |
  64 |  0.04168    98.42 |
  65 |  0.04162    98.28 |
  66 |  0.04156    98.14 |
  67 |  0.04152    98.05 |
  68 |  0.04154    98.09 |
  69 |   0.0415    97.98 |
  70 |  0.04148    97.95 |
  71 |  0.04145    97.87 |
  72 |  0.04141    97.78 |
  73 |  0.04143    97.82 |
  74 |  0.04141    97.78 |
  75 |  0.04141    97.78 |
  76 |   0.0414    97.76 |
  77 |  0.04134    97.61 |
  78 |  0.04132    97.57 |
  79 |  0.04132    97.57 |
  80 |  0.04132    97.56 |
  81 |   0.0413    97.52 |
  82 |  0.04125    97.40 |
  83 |  0.04123    97.35 |
  84 |  0.04124    97.37 |
  85 |  0.04127    97.44 |
  86 |  0.04121    97.32 |
  87 |   0.0412    97.28 |
  88 |  0.04121    97.32 |
  89 |   0.0412    97.29 |
  90 |  0.04118    97.25 |
  91 |  0.04117    97.22 |
  92 |  0.04118    97.23 |
  93 |  0.04117    97.21 |
  94 |  0.04118    97.23 |
  95 |  0.04116    97.19 |
  96 |  0.04117    97.20 |
  97 |  0.04117    97.22 |
  98 |  0.04115    97.17 |
  99 |  0.04113    97.12 |
 100 |  0.04111    97.08 |
[1] "Random Forest variable coefficients"
                      %IncMSE IncNodePurity
graph0           8.405637e-04  9.061284e-01
graph1           9.418308e-03  1.782641e+00
graph2           2.837989e-03  1.136743e+00
graph3           2.570282e-03  1.578039e+00
graph4           5.188213e-03  2.644489e+00
graph5           4.376274e-03  1.973656e+00
graph6           4.705132e-03  2.008632e+00
graph7           2.940251e-03  1.969305e+00
graph8           3.311599e-03  1.201334e+00
graph9           7.564039e-03  2.089563e+00
graph10          1.054869e-02  3.412452e+00
graph11          9.073987e-03  3.760835e+00
graph12          6.093921e-03  2.314101e+00
graph13          1.340451e-02  2.548970e+00
graph14          6.017717e-03  2.915429e+00
graph15          9.630202e-03  1.709661e+00
graph16          7.559282e-03  2.311767e+00
graph17          8.265253e-03  2.786025e+00
graph18          6.524102e-03  1.432396e+00
graph19          1.981219e-02  4.834605e+00
graph20          6.488374e-03  3.935090e+00
graph21          8.814786e-03  2.946201e+00
graph22          6.872546e-03  3.512000e+00
graph23          1.609554e-02  3.532114e+00
graph24          2.122277e-03  1.820184e+00
graph25          3.454529e-03  2.588390e+00
graph26          7.170431e-03  2.878494e+00
graph27          2.695819e-03  1.634485e+00
graph28          1.031350e-03  2.199745e+00
graph29          1.857490e-03  1.140449e+00
orbit0           1.718028e-03  9.477738e-01
orbit1           5.170716e-03  2.029269e+00
orbit2           2.086032e-03  1.587101e+00
orbit3           1.433172e-03  9.966270e-01
orbit4           7.131206e-03  1.807346e+00
orbit5           7.808896e-03  2.058410e+00
orbit6           6.638749e-03  2.823860e+00
orbit7           2.524505e-03  1.484107e+00
orbit8           2.646854e-03  2.602396e+00
orbit9           8.882314e-03  2.709152e+00
orbit10          4.761180e-03  2.045561e+00
orbit11          7.040899e-03  1.776911e+00
orbit12          4.630702e-03  2.205672e+00
orbit13          1.952979e-03  1.474712e+00
orbit14          2.886419e-03  9.807604e-01
orbit15          4.500999e-03  2.156994e+00
orbit16          1.463158e-02  2.672139e+00
orbit17          1.241976e-02  2.802433e+00
orbit18          1.384172e-02  5.544834e+00
orbit19          5.389941e-03  2.897968e+00
orbit20          8.602779e-03  2.671692e+00
orbit21          4.093318e-03  1.913235e+00
orbit22          4.002867e-03  2.737646e+00
orbit23          2.102271e-03  1.413742e+00
orbit24          1.377241e-02  7.338116e+00
orbit25          1.137305e-02  2.915888e+00
orbit26          4.194002e-03  1.458321e+00
orbit27          2.397772e-02  5.165402e+00
orbit28          2.487929e-02  2.401650e+00
orbit29          6.759217e-03  2.112707e+00
orbit30          8.629502e-03  2.244873e+00
orbit31          5.867607e-03  3.111988e+00
orbit32          7.024425e-03  2.378039e+00
orbit33          5.192268e-03  1.699465e+00
orbit34          1.148278e-02  2.144910e+00
orbit35          1.059796e-02  3.304674e+00
orbit36          4.024156e-03  2.330705e+00
orbit37          5.250593e-03  2.612544e+00
orbit38          4.261750e-03  2.110925e+00
orbit39          5.646987e-03  3.938000e+00
orbit40          5.780771e-03  2.753056e+00
orbit41          3.379597e-03  1.652679e+00
orbit42          1.675245e-03  1.409082e+00
orbit43          9.275217e-03  2.357404e+00
orbit44          6.534615e-03  1.959391e+00
orbit45          1.770702e-02  1.127340e+01
orbit46          9.969061e-03  4.386723e+00
orbit47          1.526520e-02  2.823171e+00
orbit48          7.362469e-03  1.485881e+00
orbit49          5.752149e-03  3.862556e+00
orbit50          5.149732e-03  3.375488e+00
orbit51          9.183587e-03  2.718987e+00
orbit52          4.747910e-03  2.365900e+00
orbit53          9.372388e-03  1.833182e+00
orbit54          4.518623e-03  4.006082e+00
orbit55          2.516799e-03  2.259848e+00
orbit56          2.538380e-02  1.252598e+01
orbit57          7.320231e-03  2.170406e+00
orbit58          3.388344e-03  1.235902e+00
orbit59          7.665751e-03  3.951670e+00
orbit60          2.423350e-03  1.761753e+00
orbit61          6.738124e-04  1.188962e+00
orbit62          5.613584e-03  5.298394e+00
orbit63          1.895374e-03  2.272494e+00
orbit64          1.945121e-03  2.085608e+00
orbit65          6.323936e-03  9.041615e+00
orbit66          2.203782e-03  2.307744e+00
orbit67          1.715280e-03  1.450174e+00
orbit68          1.436766e-03  2.101079e+00
orbit69          3.543111e-04  1.342233e+00
orbit70          9.386061e-04  4.525297e+00
orbit71          3.069257e-03  1.320948e+00
orbit72          9.230833e-04  1.084123e+00
AP               5.381432e-05  3.441966e-01
bet              8.553856e-03  4.918217e+00
ecc              1.724165e-04  2.259695e-01
eccrad           3.187011e-04  1.678836e-01
close            3.455060e-03  2.294489e+00
constraint       9.295871e-03  2.770599e+00
coreness         8.791181e-03  1.449347e+00
knn              4.232433e-03  4.002124e+00
hubscore         6.730931e-03  2.095658e+00
pagerank         5.553371e-03  5.343691e+00
trans            8.459443e-03  4.262641e+00
evcent           3.291471e-03  1.909932e+00
first            4.539159e-04  7.652349e-01
upto_second      2.980475e-03  1.955619e+00
upto_third       4.041988e-03  1.963692e+00
upto_fourth      6.910895e-03  2.287661e+00
upto_fifth       5.607358e-03  2.538358e+00
upto_sixth       2.723822e-03  1.737494e+00
second           3.645274e-03  2.113427e+00
third            1.167077e-02  4.506828e+00
fourth           4.895372e-03  2.904310e+00
fifth            6.001417e-03  2.611283e+00
sixth            6.567769e-03  2.625626e+00
ratio1           3.014223e-03  2.944718e+00
ratio2           7.226016e-03  2.856076e+00
ratio3           9.570940e-03  2.421824e+00
ratio4           1.159547e-02  7.104460e+00
ratio5           7.078743e-03  9.773836e+00
ratio6           6.058658e-03  2.508018e+00
selfinter        3.585222e-04  8.568137e-01
walktrap_vertex  3.065061e-03  6.184508e+00
bigcom1          1.158965e-04  3.452540e-01
bigcom2          0.000000e+00  4.449566e-17
bigcom3         -7.273871e-06  9.553158e-01
bigcom4          2.696060e-03  2.678874e-01
bigcom6          0.000000e+00  4.142520e-17
bigcom8          3.875746e-05  1.576487e-01
bigcom9          0.000000e+00  8.298917e-17
bigcom11         0.000000e+00  5.374173e-17
bigcom13         2.002480e-05  2.373440e-01
bigcom15         1.028519e-04  1.913485e-01
bigcom16         0.000000e+00  4.392320e-17
bigcom21        -1.262706e-06  2.039237e-01
bigcom22         3.529655e-04  2.503920e-01
bigcom24        -2.297901e-05  8.064510e-01
bigcom26         5.679600e-06  1.691206e-01
bigcom28         7.341031e-05  8.978652e-01
bigcom30         1.810254e-05  2.517736e-01
bigcom31         0.000000e+00  7.008283e-18
bigcom32        -1.770796e-05  2.008416e-01
bigcom33         0.000000e+00  8.396062e-18
bigcom34         0.000000e+00  8.743006e-18
bigcom36        -1.696177e-05  1.768336e-01
bigcom37         0.000000e+00  2.269018e-17
bigcom38         0.000000e+00  3.634246e-17
bigcom39        -3.462529e-05  3.258643e-01
bigcom40         2.178055e-03  2.595907e+00
bigcom43         0.000000e+00  3.004541e-17
bigcom44         0.000000e+00  5.835610e-17
bigcom46         0.000000e+00  4.784367e-17
bigcom47         0.000000e+00  3.899658e-17
bigcom49        -5.520087e-06  1.818684e-01
bigcom50         3.037115e-06  6.564785e-01
bigcom51         0.000000e+00  5.081005e-17
bigcom52         0.000000e+00  2.759945e-17
bigcom54         0.000000e+00  2.374836e-17
bigcom56        -1.284343e-05  3.282983e-01
bigcom62         0.000000e+00  1.606354e-17
bigcom66         0.000000e+00  1.637579e-17
bigcom68         0.000000e+00  1.831868e-17
bigcom69         0.000000e+00  4.119968e-17
bigcom71         4.278258e-05  3.954362e-01
bigcom72         0.000000e+00  2.334938e-17
bigcom73         0.000000e+00  2.515349e-17
bigcom74         0.000000e+00  2.210038e-17
bigcom75         0.000000e+00  2.175343e-17
bigcom76         0.000000e+00  2.924744e-17
bigcom77         0.000000e+00  3.434752e-18
bigcom79         0.000000e+00  2.362693e-17
bigcom80         0.000000e+00  1.868297e-17
bigcom82        -7.465566e-06  4.348234e-01
bigcom83         0.000000e+00  2.716577e-17
bigcom84         0.000000e+00  2.555248e-17
bigcom85         0.000000e+00  2.942091e-17
bigcom87         0.000000e+00  2.924744e-17
bigcom89         0.000000e+00  8.222589e-18
bigcom91         0.000000e+00  1.731254e-17
bigcom92         0.000000e+00  7.925952e-17
bigcom93         0.000000e+00  2.189221e-17
bigcom96         0.000000e+00  1.391248e-17
bigcom97         0.000000e+00  2.969847e-17
bigcom98         0.000000e+00  2.015749e-17
bigcom99         0.000000e+00  2.386980e-17
bigcom101        0.000000e+00  6.033368e-17
bigcom104        0.000000e+00  4.621303e-17
bigcom106        0.000000e+00  3.469447e-17
bigcom109        0.000000e+00  2.539635e-17
bigcom113        0.000000e+00  2.744333e-17
bigcom116        8.318768e-06  2.061956e-01
bigcom120        0.000000e+00  1.783296e-17
bigcom123        0.000000e+00  1.047773e-17
bigcom126        0.000000e+00  1.772887e-17
bigcom127        2.315888e-05  5.888716e-01
bigcom137        0.000000e+00  1.366962e-17
bigcom139        0.000000e+00  3.327200e-17
bigcom140        0.000000e+00  1.804112e-18
bigcom143        0.000000e+00  1.207368e-17
bigcom145        7.911902e-06  3.970436e-01
bigcom146        0.000000e+00  2.498002e-18
bigcom147       -1.689822e-05  6.996279e-02
bigcom149       -2.088608e-05  5.718379e-01
bigcom153        0.000000e+00  2.428613e-17
bigcom154        0.000000e+00  1.981054e-17
bigcom156        0.000000e+00  2.511880e-17
bigcom157        0.000000e+00  2.525757e-17
bigcom158        0.000000e+00  6.227657e-18
bigcom160        0.000000e+00  8.333333e-03
bigcom161        0.000000e+00  3.649858e-17
bigcom162        0.000000e+00  1.811051e-17
bigcom164        0.000000e+00  9.166667e-03
bigcom166        0.000000e+00  1.644518e-17
bigcom167        1.213644e-05  5.706206e-01
bigcom171        0.000000e+00  2.602085e-17
bigcom173        0.000000e+00  1.939421e-17
bigcom175        0.000000e+00  4.961309e-18
bigcom176        0.000000e+00  3.025358e-17
bigcom177        0.000000e+00  1.634110e-17
bigcom178        0.000000e+00  1.647987e-17
bigcom180       -3.553358e-05  7.002354e-01
bigcom181        0.000000e+00  3.512815e-17
bigcom184        0.000000e+00  7.771561e-18
bigcom186        0.000000e+00  9.124645e-18
bigcom187        0.000000e+00  2.286366e-17
bigcom189        0.000000e+00  8.750000e-03
bigcom194        0.000000e+00  3.268219e-17
bigcom195        0.000000e+00  2.130240e-17
bigcom196       -1.182805e-05  4.195951e-01
bigcom204        0.000000e+00  1.498801e-17
bigcom205        0.000000e+00  9.575674e-18
bigcom212        0.000000e+00  2.903927e-17
bigcom214        0.000000e+00  3.490264e-17
bigcom222        0.000000e+00  3.174544e-17
bigcom223        0.000000e+00  9.714451e-18
bigcom226        0.000000e+00  7.736867e-18
bigcom227        0.000000e+00  9.402201e-18
bigcom229        0.000000e+00  2.671474e-18
bigcom233        0.000000e+00  2.289835e-18
bigcom236        0.000000e+00  1.880440e-17
bigcom237        0.000000e+00  1.342676e-17
bigcom246       -1.324797e-05  1.169092e+00
bigcom248       -3.352109e-05  6.083684e-01
bigcom249        4.353142e-06  3.226701e-01
bigcom250        0.000000e+00  2.437500e-02
bigcom254        0.000000e+00  2.348816e-17
bigcom266        0.000000e+00  1.660130e-17
bigcom269        0.000000e+00  3.590878e-17
bigcom272        0.000000e+00  1.474515e-17
bigcom274        6.610327e-05  1.027775e-01
bigcom281        2.437234e-05  3.696505e-01
bigcom291        0.000000e+00  6.800116e-18
bigcom292       -1.691229e-05  3.874341e-01
bigcom295        0.000000e+00  7.216450e-18
bigcom299        0.000000e+00  1.221245e-17
bigcom301        0.000000e+00  3.934353e-17
bigcom306        0.000000e+00  1.401657e-17
bigcom309        0.000000e+00  7.945034e-18
bigcom314        0.000000e+00  6.227657e-18
bigcom321        0.000000e+00  6.094084e-17
bigcom341        0.000000e+00  6.071532e-18
bigcom350        0.000000e+00  3.365364e-18
bigcom353        0.000000e+00  1.838807e-18
bigcom359        0.000000e+00  2.668005e-17
bigcom363        0.000000e+00  2.473716e-17
bigcom365        0.000000e+00  1.668804e-17
bigcom385        0.000000e+00  3.559653e-17
bigcom386        0.000000e+00  2.220446e-17
bigcom408        7.696109e-05  1.210474e+00
bigcom412        2.255093e-05  7.652015e-01
bigcom480        0.000000e+00  4.201500e-17
spin_vertex      3.486329e-03  6.616988e+00
membership_s1    8.201017e-05  1.024134e-01
membership_s3    0.000000e+00  6.862566e-17
membership_s4    2.124454e-03  2.617292e+00
membership_s5    5.958684e-05  3.639486e-01
membership_s6    3.034213e-04  3.903379e-01
membership_s7    1.292717e-04  6.360403e-01
membership_s8    0.000000e+00  2.477185e-17
membership_s9    0.000000e+00  2.706169e-17
membership_s11   0.000000e+00  2.782496e-17
membership_s12  -2.392959e-05  3.292022e-01
membership_s14  -7.165100e-06  3.132222e-01
membership_s15   3.543048e-06  2.085548e-01
membership_s16   7.085774e-05  9.068399e-01
membership_s17   0.000000e+00  3.512815e-17
membership_s18  -3.837256e-06  5.226796e-02
membership_s20   0.000000e+00  1.141448e-17
membership_s21   1.860064e-05  4.354332e-01
membership_s22   0.000000e+00  5.788772e-17
membership_s24   0.000000e+00  6.925016e-17
membership_s25   0.000000e+00  3.979456e-17
membership_s26   0.000000e+00  2.477185e-17
membership_s27   3.291985e-05  2.909184e-01
membership_s28   0.000000e+00  7.494005e-17
membership_s30   5.484348e-05  4.600113e-01
membership_s31   2.213518e-05  1.785337e-01
membership_s32   1.158032e-04  8.046683e-01
membership_s33   0.000000e+00  4.437423e-17
membership_s36   1.565121e-04  3.243913e-01
membership_s37   5.235373e-05  2.332227e-01
V1               3.859840e-03  9.581400e+00
V2               1.621890e-03  6.660138e+00
pdi              1.956836e-04  8.953608e-01
adhesion         6.333612e-03  6.234218e+00
cohesion         6.601595e-03  5.539880e+00
inner            2.076007e-03  6.431508e+00
outer            2.320924e-03  8.255833e+00
ioratio          3.616418e-03  6.803128e+00
comsize          1.997372e-03  8.025289e+00
[1] "Dataset: all_C Model GLM, run: 4 of 10 2015-06-22 19:24:17"
[1] "glmnet variable coefficients"
                         [,1]          [,2]
(Intercept)     -3.071146e+00 -3.187646e+00
graph0           9.225389e-40  2.077455e-05
graph1           2.986205e-43 -1.400608e-07
graph2           3.643430e-40  1.640641e-05
graph3           2.777100e-44 -5.617689e-09
graph4           1.039781e-47 -1.499628e-10
graph5           9.630624e-42 -3.047601e-06
graph6           1.901168e-43 -1.806774e-08
graph7           1.360889e-41  1.321448e-06
graph8           2.656021e-40 -1.869327e-05
graph9           6.450972e-46 -1.647112e-10
graph10          7.656922e-48 -3.463935e-12
graph11         -9.616322e-50 -3.646482e-13
graph12          1.175680e-45  8.124387e-11
graph13          1.093050e-44 -5.780398e-11
graph14          4.102878e-47 -6.051071e-11
graph15          3.939548e-43 -1.101528e-07
graph16          4.413570e-45 -1.257021e-09
graph17          8.530896e-45 -8.724308e-10
graph18          2.481447e-43 -2.059193e-08
graph19          5.438060e-44  6.640992e-09
graph20          5.291483e-43 -2.481022e-07
graph21          2.980477e-43 -4.393778e-09
graph22          9.077601e-43 -5.550963e-08
graph23          3.684719e-43  5.899577e-08
graph24          6.229255e-43  2.311245e-08
graph25          3.179692e-42  5.725350e-07
graph26          3.032038e-42  3.026988e-07
graph27          1.702346e-41  4.014127e-06
graph28          2.448594e-41  4.217752e-06
graph29          2.502814e-40 -4.651510e-05
orbit0           9.225389e-40  2.600739e-05
orbit1           2.538493e-41  3.257386e-06
orbit2           1.372744e-43 -1.662746e-07
orbit3           3.643430e-40  1.928976e-05
orbit4           6.934038e-43  1.485565e-07
orbit5           2.036248e-44 -8.313033e-09
orbit6           5.955717e-45 -2.502344e-08
orbit7          -1.093134e-47 -5.992350e-11
orbit8           9.630624e-42 -2.932794e-06
orbit9           1.469417e-41  6.620680e-06
orbit10          1.628157e-42 -2.720827e-08
orbit11          8.367811e-44 -3.521432e-08
orbit12          6.845683e-41  8.148589e-06
orbit13          1.398467e-41  1.464696e-06
orbit14          2.656021e-40 -1.564277e-05
orbit15          1.735850e-44  5.410748e-09
orbit16          5.017452e-46 -3.448320e-10
orbit17          4.773836e-45  1.828069e-10
orbit18          3.550381e-45  9.957021e-10
orbit19          9.238859e-46 -3.931308e-10
orbit20          3.938929e-46 -2.104687e-10
orbit21          1.397153e-48 -2.146346e-12
orbit22         -5.629702e-48 -5.087993e-11
orbit23         -6.231598e-50 -5.589710e-14
orbit24          7.903314e-44  4.321822e-08
orbit25          3.770359e-44  6.511393e-09
orbit26          7.201157e-46 -1.146124e-10
orbit27          4.401389e-43  2.250131e-07
orbit28          2.385739e-44 -1.016818e-08
orbit29          6.046621e-44  1.018697e-09
orbit30          1.394029e-44  9.258462e-10
orbit31          3.724373e-45 -5.481710e-09
orbit32          2.289322e-45 -2.778024e-09
orbit33          3.947485e-48 -1.402097e-11
orbit34          3.939548e-43 -1.072024e-07
orbit35          4.520428e-43  6.717167e-08
orbit36          5.957381e-44 -4.704991e-08
orbit37          5.739915e-44  2.148986e-09
orbit38          1.424678e-45 -6.651997e-10
orbit39          8.835633e-43  3.702750e-07
orbit40          1.558167e-43  1.975918e-08
orbit41          4.794887e-44 -6.776982e-09
orbit42          3.578107e-45 -1.951795e-09
orbit43          1.057316e-42  4.538195e-08
orbit44          1.301676e-43 -5.243683e-08
orbit45          2.787019e-42  2.079631e-06
orbit46          8.690965e-43 -5.063960e-08
orbit47          5.415921e-44 -1.524449e-08
orbit48          1.127423e-43  3.130680e-08
orbit49          3.433117e-42  1.136040e-06
orbit50          2.997378e-43 -5.117478e-07
orbit51          1.389093e-42 -3.125286e-07
orbit52          3.781458e-42 -1.826157e-07
orbit53          3.370847e-43  5.628374e-08
orbit54          6.274451e-42  1.246041e-06
orbit55          6.643409e-43 -1.671701e-07
orbit56          1.810340e-41  1.606667e-05
orbit57          8.011978e-43  2.334086e-07
orbit58          3.248064e-43 -1.334893e-07
orbit59          5.067596e-42 -1.173123e-07
orbit60          1.464314e-42  1.550152e-07
orbit61          8.386668e-43  4.048932e-08
orbit62          4.048159e-41  9.937004e-06
orbit63          5.107366e-42 -2.470817e-07
orbit64          7.615527e-42  2.898071e-06
orbit65          5.666211e-41  1.305462e-05
orbit66          1.044970e-41  2.831332e-06
orbit67          3.665229e-42 -2.111396e-07
orbit68          2.633711e-41  2.344855e-06
orbit69          3.694662e-41  2.604982e-05
orbit70          1.121989e-40  3.213028e-05
orbit71          2.804533e-41  2.994226e-06
orbit72          2.502814e-40 -4.771519e-05
AP               3.759512e-38 -2.902487e-02
bet              3.615783e-44 -1.281260e-08
ecc             -1.598352e-38  1.047259e-02
eccrad          -9.590112e-38  6.249692e-02
close            9.796851e-37  7.204397e-01
constraint      -8.572723e-38 -1.455803e-01
coreness         7.406405e-39  8.686357e-03
knn             -2.620851e-41 -6.205607e-05
hubscore         1.492164e-36  3.437385e-01
pagerank        -1.080518e-37 -1.191979e+00
trans            1.741263e-38  3.979093e-02
evcent           1.496905e-36  3.534124e-01
first            9.225389e-40  2.497750e-05
upto_second      3.166395e-41  6.537752e-06
upto_third       1.000763e-41  9.879561e-06
upto_fourth      9.004582e-42  6.952165e-06
upto_fifth       7.334431e-42 -6.061532e-06
upto_sixth      -2.724849e-42 -6.254952e-05
second           3.179369e-41  6.677001e-06
third            1.173041e-41  1.509901e-05
fourth          -1.487376e-41 -1.606672e-05
fifth           -1.278721e-41 -1.200927e-05
sixth           -1.208721e-41 -1.614481e-06
ratio1          -3.110360e-41 -6.244568e-05
ratio2          -1.577391e-40 -1.523202e-04
ratio3          -2.028612e-40 -1.717732e-04
ratio4          -8.758703e-41 -3.790177e-04
ratio5           4.372629e-42 -1.688743e-04
ratio6          -1.162669e-41  5.332105e-06
selfinter        5.541203e-38  5.582108e-02
walktrap_vertex  3.371451e-38  2.220479e-02
bigcom1         -1.602742e-38 -4.657458e-02
bigcom2         -4.480931e-38 -2.170459e-01
bigcom3          3.117872e-39  1.159615e-01
bigcom4          1.354989e-38  3.178112e-02
bigcom6         -4.477949e-38 -2.310314e-01
bigcom8         -1.680536e-38 -9.605599e-02
bigcom9         -4.495148e-38 -2.322267e-01
bigcom11        -4.484290e-38 -2.097552e-01
bigcom13        -1.509469e-38  3.984324e-02
bigcom15        -1.323042e-38  2.512202e-02
bigcom16        -4.480931e-38 -2.257318e-01
bigcom21         3.362654e-39  5.114081e-02
bigcom22        -2.587847e-38 -2.277898e-01
bigcom24         2.079027e-37  8.698429e-01
bigcom26        -3.473675e-38 -1.843710e-01
bigcom28         1.108099e-37  2.528156e-01
bigcom30         8.016692e-39  5.468707e-02
bigcom31        -4.477577e-38 -1.931374e-01
bigcom32         1.137286e-38  2.818802e-01
bigcom33        -4.477949e-38 -2.256076e-01
bigcom34        -4.478322e-38 -1.826230e-01
bigcom36         2.260738e-38  2.675358e-01
bigcom37        -4.477577e-38 -1.588708e-01
bigcom38        -4.481677e-38 -2.147029e-01
bigcom39         1.469838e-38  2.297547e-01
bigcom40         9.305901e-38  1.788788e-01
bigcom43        -4.480558e-38 -2.007937e-01
bigcom44        -3.956451e-38 -1.820232e-01
bigcom46        -4.484663e-38 -1.927622e-01
bigcom47        -4.482050e-38 -1.944270e-01
bigcom49         2.260738e-38  2.019602e-01
bigcom50         4.710957e-38  3.855246e-01
bigcom51        -4.478322e-38 -2.315738e-01
bigcom52        -4.478322e-38 -2.294594e-01
bigcom54        -4.477949e-38 -1.944669e-01
bigcom56         1.137286e-38  1.569512e-01
bigcom62        -4.477949e-38 -1.884620e-01
bigcom66        -4.477949e-38 -1.896560e-01
bigcom68        -4.478322e-38 -2.020629e-01
bigcom69        -4.482423e-38 -2.105915e-01
bigcom71         1.467757e-38  3.061550e-01
bigcom72        -4.478322e-38 -1.607418e-01
bigcom73        -4.483543e-38 -2.202771e-01
bigcom74        -4.481677e-38 -2.619623e-01
bigcom75        -4.477949e-38 -1.830991e-01
bigcom76        -4.480185e-38 -2.104796e-01
bigcom77        -4.479440e-38 -2.718079e-01
bigcom79        -4.478322e-38 -2.176396e-01
bigcom80        -4.479440e-38 -1.705590e-01
bigcom82         6.752309e-38  4.176679e-01
bigcom83        -4.477204e-38 -1.019476e-01
bigcom84        -4.479440e-38 -2.787104e-01
bigcom85        -4.479067e-38 -2.325439e-01
bigcom87        -4.480558e-38 -2.025580e-01
bigcom89        -4.477949e-38 -1.776141e-01
bigcom91        -4.480185e-38 -2.852247e-01
bigcom92        -4.489151e-38 -2.304535e-01
bigcom93        -4.477949e-38 -1.121738e-01
bigcom96        -4.477577e-38 -2.126775e-01
bigcom97        -4.481677e-38 -2.673144e-01
bigcom98        -4.478322e-38 -2.047378e-01
bigcom99        -4.477577e-38 -1.650424e-01
bigcom101       -4.484663e-38 -2.238455e-01
bigcom104       -4.481304e-38 -2.383865e-01
bigcom106       -4.479067e-38 -1.555045e-01
bigcom109       -4.478694e-38 -2.806850e-01
bigcom113       -4.479440e-38 -1.607320e-01
bigcom116       -3.546714e-39  1.598305e-01
bigcom120       -4.477949e-38 -1.445800e-01
bigcom123       -4.477949e-38 -2.112315e-01
bigcom126       -4.477949e-38 -1.831798e-01
bigcom127        2.079027e-37  4.399989e-01
bigcom137       -4.479067e-38 -2.760640e-01
bigcom139       -4.478322e-38 -2.014506e-01
bigcom140       -4.477949e-38 -2.124142e-01
bigcom143       -4.477949e-38 -1.347539e-01
bigcom145        9.959723e-38  6.035130e-01
bigcom146       -4.478322e-38 -2.049949e-01
bigcom147        1.154917e-39  9.307980e-02
bigcom149        1.573247e-37  8.014791e-01
bigcom153       -4.480931e-38 -1.801442e-01
bigcom154       -4.480558e-38 -1.927936e-01
bigcom156       -4.478322e-38 -2.114323e-01
bigcom157       -4.482423e-38 -1.608859e-01
bigcom158       -4.477577e-38 -2.027804e-01
bigcom160       -4.477577e-38 -2.082498e-01
bigcom161       -4.477949e-38 -2.220888e-01
bigcom162       -4.477949e-38 -2.041526e-01
bigcom164       -4.477949e-38 -2.863838e-01
bigcom166       -4.480931e-38 -2.485954e-01
bigcom167        3.949301e-38  3.518382e-01
bigcom171       -4.480185e-38 -3.170906e-01
bigcom173       -4.478322e-38 -1.989062e-01
bigcom175       -4.477577e-38 -1.692122e-01
bigcom176       -4.477577e-38 -2.430377e-01
bigcom177       -4.477949e-38 -2.420605e-01
bigcom178       -4.477949e-38 -2.052532e-01
bigcom180        2.920123e-37  1.189177e+00
bigcom181       -4.481304e-38 -2.689511e-01
bigcom184       -4.478322e-38 -2.496615e-01
bigcom186       -4.477577e-38 -2.480263e-01
bigcom187       -4.477949e-38 -2.488798e-01
bigcom189       -4.480558e-38 -2.359201e-01
bigcom194       -4.479067e-38 -2.482234e-01
bigcom195       -4.477577e-38 -2.185535e-01
bigcom196        1.573247e-37  7.533147e-01
bigcom204       -4.479067e-38 -2.173373e-01
bigcom205       -4.478322e-38 -1.803883e-01
bigcom212       -4.478322e-38 -2.351124e-01
bigcom214       -4.477949e-38 -1.701951e-01
bigcom222       -4.477577e-38 -2.107798e-01
bigcom223       -4.477949e-38 -2.519429e-01
bigcom226       -4.478322e-38 -2.805950e-01
bigcom227       -4.478322e-38 -2.122662e-01
bigcom229       -4.477577e-38 -1.727705e-01
bigcom233       -4.477577e-38 -1.586828e-01
bigcom236       -4.477577e-38 -1.840377e-01
bigcom237       -4.477949e-38 -2.369209e-01
bigcom246        1.885431e-37  8.086632e-01
bigcom248        1.237745e-37  5.704516e-01
bigcom249        1.236510e-37  7.328429e-01
bigcom250       -4.481677e-38 -2.272813e-01
bigcom254       -4.478694e-38 -2.825004e-01
bigcom266       -4.477949e-38 -2.279562e-01
bigcom269       -4.479067e-38 -1.900672e-01
bigcom272       -4.477949e-38 -1.840822e-01
bigcom274       -2.336065e-38  2.440690e-02
bigcom281        9.959723e-38  7.432413e-01
bigcom291       -4.477949e-38 -2.584618e-01
bigcom292        1.573247e-37  7.879506e-01
bigcom295       -4.478322e-38 -1.838836e-01
bigcom299       -4.477577e-38 -2.253430e-01
bigcom301       -4.480558e-38 -2.093647e-01
bigcom306       -4.477577e-38 -1.777108e-01
bigcom309       -4.479067e-38 -1.823476e-01
bigcom314       -4.478322e-38 -1.864533e-01
bigcom321       -4.480558e-38 -2.059363e-01
bigcom341       -4.477577e-38 -1.792269e-01
bigcom350       -4.477949e-38 -2.290938e-01
bigcom353       -4.477949e-38 -2.068669e-01
bigcom359       -4.477949e-38 -2.632164e-01
bigcom363       -4.477949e-38 -1.400223e-01
bigcom365       -4.478322e-38 -2.105990e-01
bigcom385       -4.477949e-38 -2.034965e-01
bigcom386       -4.477949e-38 -1.940274e-01
bigcom408        1.390210e-37  7.899307e-01
bigcom412        2.920852e-37  1.075280e+00
bigcom480       -4.477577e-38 -1.693115e-01
spin_vertex     -8.631967e-38 -1.149506e-01
membership_s1   -2.713746e-38 -7.826578e-02
membership_s3   -4.483170e-38 -1.782716e-01
membership_s4    8.061344e-38  1.923099e-01
membership_s5   -1.316023e-38 -9.119259e-02
membership_s6   -3.289358e-38 -2.383534e-02
membership_s7   -5.891081e-39  2.961324e-02
membership_s8   -4.480558e-38 -1.771857e-01
membership_s9   -4.483170e-38 -1.648409e-01
membership_s11  -4.479812e-38 -1.677523e-01
membership_s12   2.742111e-38  3.393004e-01
membership_s14   1.573902e-37  7.811335e-01
membership_s15  -2.100423e-38 -5.974724e-02
membership_s16   1.574557e-37  6.907151e-01
membership_s17  -4.479067e-38 -1.825915e-01
membership_s18  -3.473675e-38 -1.857371e-01
membership_s20  -4.478322e-38 -1.907438e-01
membership_s21  -2.721244e-38 -3.712662e-02
membership_s22  -4.486906e-38 -3.291805e-01
membership_s24  -4.489899e-38 -1.789341e-01
membership_s25  -4.486158e-38 -1.824449e-01
membership_s26  -4.480931e-38 -1.919885e-01
membership_s27  -2.298377e-38 -1.071207e-01
membership_s28  -4.482050e-38 -1.769819e-01
membership_s30   2.446867e-38  2.597819e-02
membership_s31  -2.182020e-38 -3.274510e-04
membership_s32   1.996630e-39  8.570517e-02
membership_s33  -4.478694e-38 -1.548881e-01
membership_s36  -2.649005e-38 -4.811100e-02
membership_s37  -2.222644e-38 -2.829343e-03
V1               5.461855e-38  1.126815e-01
V2               1.771030e-38  1.721380e-01
pdi              5.247037e-36 -6.348026e+00
adhesion        -2.234105e-42 -2.387006e-06
cohesion         4.470662e-42  4.801013e-06
inner            2.502805e-42  3.541317e-06
outer            2.930727e-42  1.537729e-06
ioratio         -2.572595e-41 -1.323866e-01
comsize          5.700772e-42  9.403985e-06
[1] "Dataset: all_C Model GBM, run: 5 of 10 2015-06-22 19:25:52"
Iter   TrainDeviance   ValidDeviance   StepSize   Improve
     1        0.3601            -nan     0.0100    0.0007
     2        0.3573            -nan     0.0100    0.0007
     3        0.3548            -nan     0.0100    0.0009
     4        0.3528            -nan     0.0100    0.0005
     5        0.3509            -nan     0.0100    0.0006
     6        0.3488            -nan     0.0100    0.0005
     7        0.3470            -nan     0.0100    0.0005
     8        0.3451            -nan     0.0100    0.0006
     9        0.3434            -nan     0.0100    0.0005
    10        0.3418            -nan     0.0100    0.0006
    20        0.3282            -nan     0.0100    0.0003
    40        0.3104            -nan     0.0100    0.0002
    60        0.2974            -nan     0.0100    0.0001
    80        0.2879            -nan     0.0100    0.0001
   100        0.2802            -nan     0.0100    0.0000
   120        0.2727            -nan     0.0100    0.0000
   140        0.2668            -nan     0.0100    0.0000
   160        0.2607            -nan     0.0100    0.0000
   180        0.2558            -nan     0.0100    0.0000
   200        0.2509            -nan     0.0100    0.0000
   220        0.2445            -nan     0.0100   -0.0000
   240        0.2408            -nan     0.0100    0.0000
   260        0.2366            -nan     0.0100   -0.0000
   280        0.2330            -nan     0.0100   -0.0000
   300        0.2294            -nan     0.0100   -0.0000
   320        0.2253            -nan     0.0100   -0.0000
   340        0.2218            -nan     0.0100    0.0000
   360        0.2180            -nan     0.0100   -0.0000
   380        0.2152            -nan     0.0100   -0.0000
   400        0.2127            -nan     0.0100   -0.0000
   411        0.2109            -nan     0.0100   -0.0000

[1] "GBM variable coefficients"
                            var     rel.inf
orbit45                 orbit45 4.963876692
orbit65                 orbit65 3.553030565
orbit56                 orbit56 3.347277676
V1                           V1 2.905940523
ratio4                   ratio4 2.056509235
comsize                 comsize 2.052849851
ratio5                   ratio5 2.037402388
walktrap_vertex walktrap_vertex 2.021586586
third                     third 2.020579141
outer                     outer 1.886095327
orbit62                 orbit62 1.846957521
spin_vertex         spin_vertex 1.838781380
orbit24                 orbit24 1.593592696
V2                           V2 1.489221113
orbit70                 orbit70 1.460403803
graph22                 graph22 1.427662202
inner                     inner 1.410817376
trans                     trans 1.409239559
ioratio                 ioratio 1.396468748
orbit18                 orbit18 1.369659324
orbit31                 orbit31 1.273822797
orbit46                 orbit46 1.263624197
orbit27                 orbit27 1.240171320
orbit59                 orbit59 1.235209610
pagerank               pagerank 1.114922474
cohesion               cohesion 1.056134579
orbit54                 orbit54 1.027333030
orbit50                 orbit50 0.975900883
membership_s4     membership_s4 0.961964534
orbit49                 orbit49 0.949350180
orbit39                 orbit39 0.925237657
graph20                 graph20 0.876650784
orbit6                   orbit6 0.813682816
adhesion               adhesion 0.788476350
graph11                 graph11 0.788361916
orbit66                 orbit66 0.784652855
knn                         knn 0.783092640
bigcom40               bigcom40 0.773272598
orbit44                 orbit44 0.767105321
orbit35                 orbit35 0.743118148
orbit9                   orbit9 0.705834790
graph17                 graph17 0.701803731
graph7                   graph7 0.683121406
bet                         bet 0.667663186
orbit25                 orbit25 0.662101576
ratio6                   ratio6 0.632577229
ratio1                   ratio1 0.631634302
orbit19                 orbit19 0.624284384
graph10                 graph10 0.615051188
orbit55                 orbit55 0.600674945
graph4                   graph4 0.596159102
graph25                 graph25 0.595707718
orbit69                 orbit69 0.595043349
orbit32                 orbit32 0.588630950
graph19                 graph19 0.588200723
orbit17                 orbit17 0.587793625
graph14                 graph14 0.575556024
graph5                   graph5 0.550533236
orbit40                 orbit40 0.550307827
orbit47                 orbit47 0.545485345
graph28                 graph28 0.538949148
graph26                 graph26 0.530387261
constraint           constraint 0.497906006
graph12                 graph12 0.496619765
graph15                 graph15 0.481824922
orbit41                 orbit41 0.475717716
orbit20                 orbit20 0.465000686
orbit33                 orbit33 0.454921863
graph27                 graph27 0.453295998
ratio2                   ratio2 0.451581385
orbit12                 orbit12 0.446018350
graph24                 graph24 0.444711829
orbit30                 orbit30 0.439415231
sixth                     sixth 0.436509163
orbit63                 orbit63 0.434371991
graph2                   graph2 0.433922012
orbit51                 orbit51 0.433185274
graph23                 graph23 0.432419408
upto_fifth           upto_fifth 0.431496265
graph18                 graph18 0.427966879
orbit64                 orbit64 0.417466333
graph8                   graph8 0.398945542
orbit48                 orbit48 0.394478542
graph29                 graph29 0.390726719
orbit1                   orbit1 0.383564739
orbit15                 orbit15 0.379183185
ratio3                   ratio3 0.378363942
orbit53                 orbit53 0.377312922
upto_sixth           upto_sixth 0.374995153
graph21                 graph21 0.366545092
orbit16                 orbit16 0.362755202
orbit67                 orbit67 0.361032230
orbit71                 orbit71 0.354390668
fifth                     fifth 0.349236365
orbit61                 orbit61 0.348824466
orbit10                 orbit10 0.347562775
orbit57                 orbit57 0.346389285
orbit28                 orbit28 0.345526242
graph13                 graph13 0.340584405
bigcom246             bigcom246 0.337571216
orbit21                 orbit21 0.335411878
upto_fourth         upto_fourth 0.333685700
orbit58                 orbit58 0.330570175
graph6                   graph6 0.324331894
orbit4                   orbit4 0.324007045
orbit29                 orbit29 0.320487121
orbit36                 orbit36 0.319644699
orbit52                 orbit52 0.316720632
graph16                 graph16 0.315774198
orbit37                 orbit37 0.308988011
orbit68                 orbit68 0.302485632
orbit38                 orbit38 0.301911600
orbit13                 orbit13 0.271338873
orbit22                 orbit22 0.264276511
graph9                   graph9 0.263121151
orbit5                   orbit5 0.259830396
hubscore               hubscore 0.250823953
graph1                   graph1 0.244061740
orbit43                 orbit43 0.239603929
upto_second         upto_second 0.239524390
orbit60                 orbit60 0.228997477
close                     close 0.221328314
orbit11                 orbit11 0.216091818
membership_s32   membership_s32 0.209631868
coreness               coreness 0.204398198
upto_third           upto_third 0.196857134
second                   second 0.179644111
selfinter             selfinter 0.177522246
orbit42                 orbit42 0.175855709
graph3                   graph3 0.175511397
fourth                   fourth 0.156477496
graph0                   graph0 0.155232063
orbit7                   orbit7 0.144582504
evcent                   evcent 0.140678682
orbit23                 orbit23 0.132590010
bigcom127             bigcom127 0.129209217
bigcom248             bigcom248 0.128042811
bigcom24               bigcom24 0.127637096
orbit2                   orbit2 0.121186572
bigcom28               bigcom28 0.120168339
AP                           AP 0.103627922
orbit26                 orbit26 0.098989643
membership_s16   membership_s16 0.075636003
bigcom4                 bigcom4 0.074241489
membership_s30   membership_s30 0.064410494
bigcom3                 bigcom3 0.051106329
pdi                         pdi 0.048008186
membership_s7     membership_s7 0.040999763
bigcom1                 bigcom1 0.035123288
bigcom30               bigcom30 0.034822362
bigcom167             bigcom167 0.021122480
membership_s31   membership_s31 0.014333505
bigcom21               bigcom21 0.013440193
membership_s5     membership_s5 0.011315326
membership_s6     membership_s6 0.005407082
bigcom22               bigcom22 0.005120351
bigcom39               bigcom39 0.004175789
orbit0                   orbit0 0.000000000
orbit3                   orbit3 0.000000000
orbit8                   orbit8 0.000000000
orbit14                 orbit14 0.000000000
orbit34                 orbit34 0.000000000
orbit72                 orbit72 0.000000000
ecc                         ecc 0.000000000
eccrad                   eccrad 0.000000000
first                     first 0.000000000
bigcom2                 bigcom2 0.000000000
bigcom6                 bigcom6 0.000000000
bigcom8                 bigcom8 0.000000000
bigcom9                 bigcom9 0.000000000
bigcom11               bigcom11 0.000000000
bigcom13               bigcom13 0.000000000
bigcom15               bigcom15 0.000000000
bigcom16               bigcom16 0.000000000
bigcom26               bigcom26 0.000000000
bigcom31               bigcom31 0.000000000
bigcom32               bigcom32 0.000000000
bigcom33               bigcom33 0.000000000
bigcom34               bigcom34 0.000000000
bigcom36               bigcom36 0.000000000
bigcom37               bigcom37 0.000000000
bigcom38               bigcom38 0.000000000
bigcom43               bigcom43 0.000000000
bigcom44               bigcom44 0.000000000
bigcom46               bigcom46 0.000000000
bigcom47               bigcom47 0.000000000
bigcom49               bigcom49 0.000000000
bigcom50               bigcom50 0.000000000
bigcom51               bigcom51 0.000000000
bigcom52               bigcom52 0.000000000
bigcom54               bigcom54 0.000000000
bigcom56               bigcom56 0.000000000
bigcom62               bigcom62 0.000000000
bigcom66               bigcom66 0.000000000
bigcom68               bigcom68 0.000000000
bigcom69               bigcom69 0.000000000
bigcom71               bigcom71 0.000000000
bigcom72               bigcom72 0.000000000
bigcom73               bigcom73 0.000000000
bigcom74               bigcom74 0.000000000
bigcom75               bigcom75 0.000000000
bigcom76               bigcom76 0.000000000
bigcom77               bigcom77 0.000000000
bigcom79               bigcom79 0.000000000
bigcom80               bigcom80 0.000000000
bigcom82               bigcom82 0.000000000
bigcom83               bigcom83 0.000000000
bigcom84               bigcom84 0.000000000
bigcom85               bigcom85 0.000000000
bigcom87               bigcom87 0.000000000
bigcom89               bigcom89 0.000000000
bigcom91               bigcom91 0.000000000
bigcom92               bigcom92 0.000000000
bigcom93               bigcom93 0.000000000
bigcom96               bigcom96 0.000000000
bigcom97               bigcom97 0.000000000
bigcom98               bigcom98 0.000000000
bigcom99               bigcom99 0.000000000
bigcom101             bigcom101 0.000000000
bigcom104             bigcom104 0.000000000
bigcom106             bigcom106 0.000000000
bigcom109             bigcom109 0.000000000
bigcom113             bigcom113 0.000000000
bigcom116             bigcom116 0.000000000
bigcom120             bigcom120 0.000000000
bigcom123             bigcom123 0.000000000
bigcom126             bigcom126 0.000000000
bigcom137             bigcom137 0.000000000
bigcom139             bigcom139 0.000000000
bigcom140             bigcom140 0.000000000
bigcom143             bigcom143 0.000000000
bigcom145             bigcom145 0.000000000
bigcom146             bigcom146 0.000000000
bigcom147             bigcom147 0.000000000
bigcom149             bigcom149 0.000000000
bigcom153             bigcom153 0.000000000
bigcom154             bigcom154 0.000000000
bigcom156             bigcom156 0.000000000
bigcom157             bigcom157 0.000000000
bigcom158             bigcom158 0.000000000
bigcom160             bigcom160 0.000000000
bigcom161             bigcom161 0.000000000
bigcom162             bigcom162 0.000000000
bigcom164             bigcom164 0.000000000
bigcom166             bigcom166 0.000000000
bigcom171             bigcom171 0.000000000
bigcom173             bigcom173 0.000000000
bigcom175             bigcom175 0.000000000
bigcom176             bigcom176 0.000000000
bigcom177             bigcom177 0.000000000
bigcom178             bigcom178 0.000000000
bigcom180             bigcom180 0.000000000
bigcom181             bigcom181 0.000000000
bigcom184             bigcom184 0.000000000
bigcom186             bigcom186 0.000000000
bigcom187             bigcom187 0.000000000
bigcom189             bigcom189 0.000000000
bigcom194             bigcom194 0.000000000
bigcom195             bigcom195 0.000000000
bigcom196             bigcom196 0.000000000
bigcom204             bigcom204 0.000000000
bigcom205             bigcom205 0.000000000
bigcom212             bigcom212 0.000000000
bigcom214             bigcom214 0.000000000
bigcom222             bigcom222 0.000000000
bigcom223             bigcom223 0.000000000
bigcom226             bigcom226 0.000000000
bigcom227             bigcom227 0.000000000
bigcom229             bigcom229 0.000000000
bigcom233             bigcom233 0.000000000
bigcom236             bigcom236 0.000000000
bigcom237             bigcom237 0.000000000
bigcom249             bigcom249 0.000000000
bigcom250             bigcom250 0.000000000
bigcom254             bigcom254 0.000000000
bigcom266             bigcom266 0.000000000
bigcom269             bigcom269 0.000000000
bigcom272             bigcom272 0.000000000
bigcom274             bigcom274 0.000000000
bigcom281             bigcom281 0.000000000
bigcom291             bigcom291 0.000000000
bigcom292             bigcom292 0.000000000
bigcom295             bigcom295 0.000000000
bigcom299             bigcom299 0.000000000
bigcom301             bigcom301 0.000000000
bigcom306             bigcom306 0.000000000
bigcom309             bigcom309 0.000000000
bigcom314             bigcom314 0.000000000
bigcom321             bigcom321 0.000000000
bigcom341             bigcom341 0.000000000
bigcom350             bigcom350 0.000000000
bigcom353             bigcom353 0.000000000
bigcom359             bigcom359 0.000000000
bigcom363             bigcom363 0.000000000
bigcom365             bigcom365 0.000000000
bigcom385             bigcom385 0.000000000
bigcom386             bigcom386 0.000000000
bigcom408             bigcom408 0.000000000
bigcom412             bigcom412 0.000000000
bigcom480             bigcom480 0.000000000
membership_s1     membership_s1 0.000000000
membership_s3     membership_s3 0.000000000
membership_s8     membership_s8 0.000000000
membership_s9     membership_s9 0.000000000
membership_s11   membership_s11 0.000000000
membership_s12   membership_s12 0.000000000
membership_s14   membership_s14 0.000000000
membership_s15   membership_s15 0.000000000
membership_s17   membership_s17 0.000000000
membership_s18   membership_s18 0.000000000
membership_s20   membership_s20 0.000000000
membership_s21   membership_s21 0.000000000
membership_s22   membership_s22 0.000000000
membership_s24   membership_s24 0.000000000
membership_s25   membership_s25 0.000000000
membership_s26   membership_s26 0.000000000
membership_s27   membership_s27 0.000000000
membership_s28   membership_s28 0.000000000
membership_s33   membership_s33 0.000000000
membership_s36   membership_s36 0.000000000
membership_s37   membership_s37 0.000000000
[1] "Dataset: all_C Model RF, run: 5 of 10 2015-06-22 19:31:51"
     |      Out-of-bag   |
Tree |      MSE  %Var(y) |
   1 |  0.07388   174.59 |
   2 |  0.07058   166.81 |
   3 |  0.06818   161.13 |
   4 |  0.06667   157.56 |
   5 |  0.06272   148.21 |
   6 |  0.06025   142.38 |
   7 |    0.057   134.70 |
   8 |  0.05536   130.82 |
   9 |  0.05362   126.71 |
  10 |  0.05182   122.46 |
  11 |  0.05053   119.40 |
  12 |  0.04947   116.90 |
  13 |  0.04905   115.92 |
  14 |  0.04846   114.52 |
  15 |  0.04779   112.93 |
  16 |  0.04706   111.21 |
  17 |  0.04657   110.06 |
  18 |  0.04583   108.32 |
  19 |  0.04547   107.47 |
  20 |  0.04509   106.55 |
  21 |    0.045   106.34 |
  22 |  0.04478   105.82 |
  23 |  0.04448   105.11 |
  24 |  0.04417   104.38 |
  25 |  0.04409   104.20 |
  26 |  0.04392   103.80 |
  27 |  0.04359   103.02 |
  28 |  0.04352   102.84 |
  29 |   0.0433   102.33 |
  30 |  0.04326   102.23 |
  31 |  0.04322   102.13 |
  32 |  0.04309   101.83 |
  33 |  0.04301   101.64 |
  34 |  0.04296   101.52 |
  35 |  0.04292   101.43 |
  36 |  0.04281   101.18 |
  37 |  0.04274   101.01 |
  38 |  0.04269   100.89 |
  39 |  0.04266   100.81 |
  40 |  0.04254   100.54 |
  41 |  0.04254   100.52 |
  42 |  0.04256   100.57 |
  43 |   0.0425   100.44 |
  44 |  0.04242   100.25 |
  45 |  0.04238   100.15 |
  46 |  0.04226    99.88 |
  47 |  0.04216    99.62 |
  48 |  0.04208    99.44 |
  49 |  0.04209    99.46 |
  50 |  0.04204    99.35 |
  51 |  0.04198    99.21 |
  52 |  0.04188    98.98 |
  53 |  0.04182    98.84 |
  54 |  0.04175    98.67 |
  55 |   0.0417    98.55 |
  56 |  0.04167    98.48 |
  57 |  0.04161    98.33 |
  58 |  0.04157    98.24 |
  59 |  0.04155    98.20 |
  60 |  0.04157    98.24 |
  61 |  0.04157    98.24 |
  62 |  0.04151    98.09 |
  63 |   0.0415    98.08 |
  64 |  0.04152    98.12 |
  65 |   0.0415    98.08 |
  66 |  0.04146    97.97 |
  67 |  0.04142    97.88 |
  68 |  0.04135    97.71 |
  69 |  0.04138    97.78 |
  70 |  0.04136    97.74 |
  71 |  0.04136    97.74 |
  72 |  0.04136    97.73 |
  73 |  0.04135    97.71 |
  74 |  0.04134    97.69 |
  75 |   0.0413    97.60 |
  76 |  0.04129    97.57 |
  77 |  0.04133    97.66 |
  78 |   0.0413    97.60 |
  79 |  0.04125    97.47 |
  80 |  0.04124    97.46 |
  81 |  0.04117    97.29 |
  82 |  0.04119    97.34 |
  83 |  0.04116    97.27 |
  84 |  0.04115    97.25 |
  85 |  0.04115    97.24 |
  86 |  0.04114    97.22 |
  87 |  0.04113    97.21 |
  88 |  0.04112    97.17 |
  89 |  0.04109    97.09 |
  90 |  0.04107    97.06 |
  91 |  0.04105    97.01 |
  92 |  0.04101    96.92 |
  93 |  0.04101    96.90 |
  94 |  0.04102    96.95 |
  95 |  0.04101    96.92 |
  96 |  0.04101    96.91 |
  97 |    0.041    96.89 |
  98 |  0.04099    96.86 |
  99 |  0.04098    96.83 |
 100 |  0.04099    96.86 |
[1] "Random Forest variable coefficients"
                      %IncMSE IncNodePurity
graph0           4.471938e-04  7.626944e-01
graph1           9.982071e-03  1.870983e+00
graph2           2.225078e-03  9.352678e-01
graph3           3.261568e-03  1.709992e+00
graph4           6.430814e-03  2.901787e+00
graph5           3.707164e-03  2.278293e+00
graph6           5.039324e-03  1.990868e+00
graph7           5.394175e-03  2.434943e+00
graph8           1.306518e-03  9.928164e-01
graph9           2.893478e-03  1.610200e+00
graph10          7.212630e-03  3.399497e+00
graph11          7.410498e-03  3.479069e+00
graph12          4.873734e-03  2.664190e+00
graph13          1.605974e-02  2.789904e+00
graph14          5.408810e-03  3.453691e+00
graph15          1.186259e-02  1.798066e+00
graph16          5.535166e-03  2.489066e+00
graph17          7.162797e-03  2.708220e+00
graph18          3.578058e-03  1.826729e+00
graph19          1.434101e-02  3.739095e+00
graph20          5.353634e-03  3.790523e+00
graph21          3.458778e-03  2.020514e+00
graph22          5.311819e-03  3.232202e+00
graph23          1.352701e-02  3.187922e+00
graph24          3.391963e-03  2.379245e+00
graph25          7.196533e-03  2.958382e+00
graph26          6.933721e-03  3.261899e+00
graph27          1.219188e-03  1.766602e+00
graph28          1.582441e-03  1.976493e+00
graph29          2.050107e-03  1.717536e+00
orbit0           5.088902e-04  6.947835e-01
orbit1           4.155125e-03  1.579440e+00
orbit2           1.653285e-03  1.285452e+00
orbit3           2.685143e-03  1.313353e+00
orbit4           7.561706e-03  1.860864e+00
orbit5           9.172820e-03  1.762429e+00
orbit6           4.995696e-03  2.506707e+00
orbit7           2.644726e-03  1.396773e+00
orbit8           3.621728e-03  1.923192e+00
orbit9           6.647622e-03  2.725902e+00
orbit10          2.626438e-03  1.789739e+00
orbit11          6.280019e-03  1.562395e+00
orbit12          4.723398e-03  2.319836e+00
orbit13          3.581422e-03  1.681784e+00
orbit14          1.646979e-03  1.051195e+00
orbit15          5.042733e-03  2.276626e+00
orbit16          1.991945e-02  2.020552e+00
orbit17          5.859175e-03  2.142305e+00
orbit18          1.321898e-02  4.908516e+00
orbit19          3.813456e-03  2.997102e+00
orbit20          4.932635e-03  2.452752e+00
orbit21          4.516191e-03  1.812373e+00
orbit22          6.442411e-03  3.288605e+00
orbit23          2.244863e-03  1.719584e+00
orbit24          1.420881e-02  8.372687e+00
orbit25          9.374442e-03  2.454279e+00
orbit26          3.159603e-03  1.541525e+00
orbit27          2.647492e-02  4.694657e+00
orbit28          1.561476e-02  2.863048e+00
orbit29          1.360467e-02  2.337341e+00
orbit30          6.981519e-03  1.669063e+00
orbit31          4.282129e-03  3.774015e+00
orbit32          5.245053e-03  2.517655e+00
orbit33          8.199035e-03  1.412054e+00
orbit34          1.712316e-02  2.093684e+00
orbit35          1.121137e-02  3.070214e+00
orbit36          7.010109e-03  2.582156e+00
orbit37          3.777829e-03  2.382421e+00
orbit38          6.158731e-03  1.975638e+00
orbit39          8.422890e-03  4.038047e+00
orbit40          5.982301e-03  2.643899e+00
orbit41          3.217973e-03  2.064786e+00
orbit42          3.114093e-03  1.301918e+00
orbit43          3.929000e-03  1.772345e+00
orbit44          2.690365e-03  1.724732e+00
orbit45          2.273004e-02  1.353071e+01
orbit46          7.138529e-03  4.276520e+00
orbit47          1.084579e-02  2.077484e+00
orbit48          5.392414e-03  1.707566e+00
orbit49          4.924689e-03  4.032507e+00
orbit50          4.511229e-03  3.229368e+00
orbit51          1.116764e-02  2.780656e+00
orbit52          5.959230e-03  1.569018e+00
orbit53          1.024111e-02  1.906065e+00
orbit54          6.475774e-03  3.988527e+00
orbit55          2.493479e-03  1.876609e+00
orbit56          2.489345e-02  1.149377e+01
orbit57          1.008926e-02  1.771245e+00
orbit58          1.857411e-03  1.255906e+00
orbit59          3.914891e-03  5.386370e+00
orbit60          1.514823e-03  1.179926e+00
orbit61          9.243692e-04  1.588489e+00
orbit62          6.119262e-03  5.981933e+00
orbit63          2.053393e-03  1.925277e+00
orbit64          1.596243e-03  2.350449e+00
orbit65          4.827516e-03  7.891937e+00
orbit66          3.117985e-03  3.540532e+00
orbit67          3.032481e-03  1.426142e+00
orbit68          1.361378e-03  1.888554e+00
orbit69          4.621342e-04  1.617010e+00
orbit70          1.588661e-03  3.456547e+00
orbit71          1.607767e-03  1.416820e+00
orbit72          1.271231e-03  1.253285e+00
AP               1.736152e-05  3.277818e-01
bet              1.008374e-02  4.937146e+00
ecc              2.569074e-04  1.853066e-01
eccrad           2.708734e-04  2.265413e-01
close            6.227799e-03  1.904726e+00
constraint       5.859035e-03  3.010186e+00
coreness         1.052086e-02  1.520761e+00
knn              3.192870e-03  3.664092e+00
hubscore         4.660223e-03  2.224203e+00
pagerank         7.068548e-03  5.392310e+00
trans            7.782537e-03  4.189972e+00
evcent           3.755525e-03  1.776692e+00
first            5.852698e-04  7.676948e-01
upto_second      3.494232e-03  1.876162e+00
upto_third       7.276638e-03  2.172050e+00
upto_fourth      3.438260e-03  2.062478e+00
upto_fifth       6.529877e-03  2.699260e+00
upto_sixth       2.379208e-03  1.586529e+00
second           5.809763e-03  1.860197e+00
third            1.973762e-02  6.155929e+00
fourth           5.656900e-03  3.178241e+00
fifth            4.720405e-03  2.799841e+00
sixth            6.362118e-03  2.897961e+00
ratio1           2.832379e-03  3.280089e+00
ratio2           5.780883e-03  3.594606e+00
ratio3           6.962325e-03  3.366077e+00
ratio4           9.815874e-03  8.106048e+00
ratio5           6.808672e-03  8.777676e+00
ratio6           9.319763e-03  3.121169e+00
selfinter        5.413540e-04  6.644012e-01
walktrap_vertex  3.127408e-03  6.453659e+00
bigcom1          1.069571e-04  3.660406e-01
bigcom2          0.000000e+00  0.000000e+00
bigcom3          4.650099e-05  7.238418e-01
bigcom4          3.784013e-03  6.537489e-01
bigcom6          0.000000e+00  0.000000e+00
bigcom8          3.203467e-05  3.418508e-01
bigcom9          0.000000e+00  0.000000e+00
bigcom11         0.000000e+00  0.000000e+00
bigcom13         8.011023e-06  1.937568e-01
bigcom15         9.298731e-05  2.249354e-01
bigcom16         0.000000e+00  0.000000e+00
bigcom21        -1.291829e-05  3.419561e-01
bigcom22         1.438725e-04  2.535188e-01
bigcom24         6.673282e-06  9.055063e-01
bigcom26         2.583570e-06  3.250509e-02
bigcom28         1.723909e-04  6.731352e-01
bigcom30         3.531417e-05  2.356676e-01
bigcom31         0.000000e+00  0.000000e+00
bigcom32        -1.756392e-05  2.515016e-01
bigcom33         0.000000e+00  8.881784e-18
bigcom34         0.000000e+00  0.000000e+00
bigcom36        -2.568191e-05  1.002547e-01
bigcom37         0.000000e+00  0.000000e+00
bigcom38         0.000000e+00  1.387779e-19
bigcom39        -3.210818e-05  4.061454e-01
bigcom40         1.903639e-03  1.878160e+00
bigcom43         0.000000e+00  0.000000e+00
bigcom44         0.000000e+00  4.163336e-19
bigcom46         0.000000e+00  0.000000e+00
bigcom47         0.000000e+00  1.387779e-19
bigcom49         4.723253e-05  2.712645e-01
bigcom50        -4.185880e-06  5.778957e-01
bigcom51         0.000000e+00  0.000000e+00
bigcom52         0.000000e+00  4.440892e-18
bigcom54         0.000000e+00  0.000000e+00
bigcom56         2.637146e-06  2.901966e-01
bigcom62         0.000000e+00  0.000000e+00
bigcom66         0.000000e+00  2.220446e-18
bigcom68         0.000000e+00  4.718448e-18
bigcom69         0.000000e+00  2.220446e-18
bigcom71         0.000000e+00  2.220446e-18
bigcom72         0.000000e+00  0.000000e+00
bigcom73         0.000000e+00  0.000000e+00
bigcom74         0.000000e+00  0.000000e+00
bigcom75         0.000000e+00  0.000000e+00
bigcom76         0.000000e+00  0.000000e+00
bigcom77         0.000000e+00  2.220446e-18
bigcom79         0.000000e+00  0.000000e+00
bigcom80         0.000000e+00  1.776357e-17
bigcom82        -1.081085e-05  4.996753e-01
bigcom83         0.000000e+00  0.000000e+00
bigcom84         0.000000e+00  0.000000e+00
bigcom85         0.000000e+00  0.000000e+00
bigcom87         0.000000e+00  0.000000e+00
bigcom89         0.000000e+00  0.000000e+00
bigcom91         0.000000e+00  2.220446e-18
bigcom92         0.000000e+00  0.000000e+00
bigcom93         0.000000e+00  0.000000e+00
bigcom96         0.000000e+00  0.000000e+00
bigcom97         0.000000e+00  0.000000e+00
bigcom98         0.000000e+00  0.000000e+00
bigcom99         0.000000e+00  0.000000e+00
bigcom101        0.000000e+00  0.000000e+00
bigcom104        0.000000e+00  0.000000e+00
bigcom106        0.000000e+00  0.000000e+00
bigcom109        0.000000e+00  0.000000e+00
bigcom113        0.000000e+00  4.440892e-18
bigcom116        8.630717e-08  1.496026e-01
bigcom120        0.000000e+00  0.000000e+00
bigcom123        0.000000e+00  0.000000e+00
bigcom126        0.000000e+00  0.000000e+00
bigcom127       -2.240429e-05  5.554945e-01
bigcom137        0.000000e+00  0.000000e+00
bigcom139        0.000000e+00  2.775558e-19
bigcom140        0.000000e+00  0.000000e+00
bigcom143        0.000000e+00  0.000000e+00
bigcom145        2.757875e-06  4.084245e-01
bigcom146        0.000000e+00  4.440892e-18
bigcom147       -2.677843e-06  1.943856e-02
bigcom149        0.000000e+00  0.000000e+00
bigcom153        0.000000e+00  0.000000e+00
bigcom154        0.000000e+00  0.000000e+00
bigcom156        0.000000e+00  0.000000e+00
bigcom157        0.000000e+00  0.000000e+00
bigcom158        0.000000e+00  0.000000e+00
bigcom160        0.000000e+00  1.332268e-17
bigcom161        0.000000e+00  0.000000e+00
bigcom162        0.000000e+00  0.000000e+00
bigcom164        0.000000e+00  1.387779e-19
bigcom166        0.000000e+00  0.000000e+00
bigcom167       -2.839627e-05  4.986983e-01
bigcom171        0.000000e+00  0.000000e+00
bigcom173        0.000000e+00  0.000000e+00
bigcom175        0.000000e+00  0.000000e+00
bigcom176        0.000000e+00  2.220446e-18
bigcom177        0.000000e+00  0.000000e+00
bigcom178        0.000000e+00  0.000000e+00
bigcom180       -3.041681e-05  6.372212e-01
bigcom181        0.000000e+00  0.000000e+00
bigcom184        0.000000e+00  0.000000e+00
bigcom186        0.000000e+00  2.220446e-18
bigcom187        0.000000e+00  0.000000e+00
bigcom189        0.000000e+00  0.000000e+00
bigcom194        0.000000e+00  0.000000e+00
bigcom195        0.000000e+00  0.000000e+00
bigcom196       -2.715922e-06  6.746702e-01
bigcom204        0.000000e+00  2.775558e-19
bigcom205        0.000000e+00  0.000000e+00
bigcom212        0.000000e+00  0.000000e+00
bigcom214        0.000000e+00  0.000000e+00
bigcom222        0.000000e+00  0.000000e+00
bigcom223        0.000000e+00  0.000000e+00
bigcom226        0.000000e+00  0.000000e+00
bigcom227        0.000000e+00  0.000000e+00
bigcom229        0.000000e+00  0.000000e+00
bigcom233        0.000000e+00  0.000000e+00
bigcom236        0.000000e+00  0.000000e+00
bigcom237        0.000000e+00  0.000000e+00
bigcom246        3.850731e-05  1.155379e+00
bigcom248       -7.131314e-06  7.221674e-01
bigcom249        9.020504e-06  4.340036e-01
bigcom250        0.000000e+00  0.000000e+00
bigcom254        0.000000e+00  0.000000e+00
bigcom266        0.000000e+00  0.000000e+00
bigcom269        0.000000e+00  0.000000e+00
bigcom272        0.000000e+00  2.220446e-18
bigcom274        2.222444e-05  9.746045e-02
bigcom281        0.000000e+00  4.440892e-18
bigcom291        0.000000e+00  0.000000e+00
bigcom292       -2.128837e-05  4.186108e-01
bigcom295        0.000000e+00  0.000000e+00
bigcom299        0.000000e+00  8.881784e-18
bigcom301        0.000000e+00  2.775558e-19
bigcom306        0.000000e+00  0.000000e+00
bigcom309        0.000000e+00  1.387779e-19
bigcom314        0.000000e+00  0.000000e+00
bigcom321        0.000000e+00  0.000000e+00
bigcom341        0.000000e+00  1.998401e-17
bigcom350        0.000000e+00  0.000000e+00
bigcom353        0.000000e+00  0.000000e+00
bigcom359        0.000000e+00  0.000000e+00
bigcom363        0.000000e+00  0.000000e+00
bigcom365        0.000000e+00  0.000000e+00
bigcom385        0.000000e+00  0.000000e+00
bigcom386        0.000000e+00  0.000000e+00
bigcom408        5.810369e-05  7.873332e-01
bigcom412        4.523863e-06  4.088365e-01
bigcom480        0.000000e+00  0.000000e+00
spin_vertex      2.101664e-03  5.935450e+00
membership_s1    2.465534e-05  3.095824e-01
membership_s3    0.000000e+00  0.000000e+00
membership_s4    1.483866e-03  2.441717e+00
membership_s5    5.675527e-05  2.429068e-01
membership_s6    4.637956e-04  3.516453e-01
membership_s7    1.222924e-04  8.056024e-01
membership_s8    0.000000e+00  0.000000e+00
membership_s9    0.000000e+00  2.775558e-19
membership_s11   0.000000e+00  2.220446e-18
membership_s12  -1.560559e-05  3.788137e-01
membership_s14  -3.469054e-05  3.766403e-01
membership_s15   2.786530e-05  1.682469e-01
membership_s16  -9.105807e-08  3.148649e-01
membership_s17   0.000000e+00  0.000000e+00
membership_s18   0.000000e+00  0.000000e+00
membership_s20   0.000000e+00  0.000000e+00
membership_s21   5.655941e-06  5.301458e-01
membership_s22   0.000000e+00  2.220446e-18
membership_s24   0.000000e+00  0.000000e+00
membership_s25   0.000000e+00  0.000000e+00
membership_s26   0.000000e+00  0.000000e+00
membership_s27   3.403014e-05  4.397194e-01
membership_s28   0.000000e+00  0.000000e+00
membership_s30  -5.351816e-06  4.812539e-01
membership_s31   4.175908e-05  2.163156e-01
membership_s32   5.881239e-05  7.858939e-01
membership_s33   0.000000e+00  0.000000e+00
membership_s36   2.080562e-04  3.526754e-01
membership_s37   5.757241e-06  1.044755e-01
V1               5.206310e-03  9.702966e+00
V2               1.987419e-03  7.065236e+00
pdi              2.839024e-04  9.507575e-01
adhesion         7.672362e-03  6.070520e+00
cohesion         6.437989e-03  5.245875e+00
inner            3.273477e-03  7.199300e+00
outer            3.038106e-03  8.382732e+00
ioratio          4.526837e-03  6.787870e+00
comsize          1.953396e-03  8.926566e+00
[1] "Dataset: all_C Model GLM, run: 5 of 10 2015-06-22 19:36:32"
[1] "glmnet variable coefficients"
                         [,1]          [,2]
(Intercept)     -3.072030e+00 -4.425814e+00
graph0           1.000482e-39  1.119391e-04
graph1           3.320778e-43 -1.284649e-07
graph2           3.928889e-40  4.220290e-05
graph3           3.044510e-44 -3.432143e-09
graph4           1.890819e-47 -1.505286e-10
graph5           1.056766e-41 -2.866103e-06
graph6           2.068050e-43 -2.169133e-08
graph7           1.457082e-41  1.312260e-06
graph8           2.871330e-40  1.070196e-06
graph9           7.044832e-46 -1.236276e-10
graph10          8.572250e-48 -3.421619e-12
graph11         -8.450043e-50 -3.409813e-13
graph12          1.273029e-45  4.901126e-12
graph13          1.181155e-44  3.527137e-10
graph14          4.655148e-47 -6.027794e-11
graph15          4.223610e-43 -1.190672e-07
graph16          4.864224e-45 -1.498370e-09
graph17          9.212983e-45 -1.573642e-09
graph18          2.687730e-43 -1.181723e-08
graph19          5.854219e-44  5.838927e-09
graph20          5.802025e-43 -3.056972e-07
graph21          3.190520e-43 -1.865248e-08
graph22          9.626096e-43 -9.406972e-08
graph23          3.952280e-43  4.121723e-08
graph24          6.660547e-43  9.972685e-09
graph25          3.377507e-42  5.611855e-07
graph26          3.227937e-42  2.218976e-07
graph27          1.816592e-41  4.451801e-06
graph28          2.636448e-41  4.599334e-06
graph29          2.721431e-40 -3.993444e-05
orbit0           1.000482e-39  1.141559e-04
orbit1           2.759058e-41  3.393987e-06
orbit2           1.561133e-43 -1.565706e-07
orbit3           3.928889e-40  4.377485e-05
orbit4           7.432629e-43  1.933067e-07
orbit5           2.258119e-44 -6.746820e-09
orbit6           7.879314e-45 -2.396951e-08
orbit7          -9.121256e-48 -6.510141e-11
orbit8           1.056766e-41 -2.801374e-06
orbit9           1.577167e-41  6.946511e-06
orbit10          1.785015e-42 -7.259840e-08
orbit11          9.039883e-44 -3.821708e-08
orbit12          7.338283e-41  1.052823e-05
orbit13          1.493368e-41  9.999411e-07
orbit14          2.871330e-40  3.046370e-06
orbit15          1.855301e-44  6.443284e-09
orbit16          5.562036e-46 -2.994569e-10
orbit17          5.223951e-45  1.772827e-10
orbit18          3.800451e-45  1.003677e-09
orbit19          1.039847e-45 -3.725980e-10
orbit20          4.429723e-46 -1.791252e-10
orbit21          1.576499e-48 -2.398259e-12
orbit22         -3.762146e-48 -4.695164e-11
orbit23         -6.211112e-50 -5.777429e-14
orbit24          8.425811e-44  4.437762e-08
orbit25          4.167075e-44  7.702649e-09
orbit26          7.759531e-46 -2.242823e-10
orbit27          4.688959e-43  2.420404e-07
orbit28          2.646976e-44 -5.955070e-09
orbit29          6.490474e-44 -5.464276e-10
orbit30          1.505828e-44  1.389424e-09
orbit31          4.390286e-45 -5.635341e-09
orbit32          2.705758e-45 -2.854849e-09
orbit33          4.326005e-48 -1.458077e-11
orbit34          4.223610e-43 -1.182022e-07
orbit35          4.925352e-43  1.180082e-07
orbit36          6.482928e-44 -4.954345e-08
orbit37          6.269778e-44 -8.954023e-10
orbit38          1.563855e-45 -8.927105e-10
orbit39          9.465020e-43  2.949578e-07
orbit40          1.724647e-43  2.992064e-08
orbit41          5.159459e-44 -2.071521e-08
orbit42          3.750513e-45 -2.286412e-09
orbit43          1.144527e-42  1.463426e-08
orbit44          1.383852e-43 -2.425366e-08
orbit45          2.965728e-42  2.275859e-06
orbit46          9.257390e-43 -2.231634e-08
orbit47          5.908038e-44 -1.036629e-08
orbit48          1.213943e-43  2.153080e-08
orbit49          3.740735e-42  9.229185e-07
orbit50          3.375889e-43 -5.683185e-07
orbit51          1.464611e-42 -3.415647e-07
orbit52          4.090328e-42 -1.541190e-07
orbit53          3.615400e-43  2.967765e-08
orbit54          6.753549e-42  1.451190e-06
orbit55          6.922961e-43 -2.365355e-07
orbit56          1.910982e-41  1.547581e-05
orbit57          8.661879e-43  1.709823e-07
orbit58          3.447117e-43 -1.160576e-07
orbit59          5.429491e-42  1.391452e-07
orbit60          1.567773e-42  9.303823e-08
orbit61          8.843271e-43 -8.446354e-09
orbit62          4.274702e-41  8.646904e-06
orbit63          5.359026e-42 -7.964671e-08
orbit64          8.214827e-42  2.813259e-06
orbit65          6.052580e-41  1.775517e-05
orbit66          1.124943e-41  2.856217e-06
orbit67          3.860389e-42 -4.986353e-07
orbit68          2.792634e-41  4.103899e-06
orbit69          3.930258e-41  2.285190e-05
orbit70          1.211284e-40  3.768271e-05
orbit71          3.009767e-41  3.011625e-06
orbit72          2.721431e-40 -4.060967e-05
AP               3.975414e-38 -3.784601e-02
bet              4.052207e-44 -1.302296e-08
ecc             -1.830723e-38  3.565598e-03
eccrad          -1.098434e-37  2.117742e-02
close            1.054312e-36  7.496875e-01
constraint      -8.768528e-38 -1.295545e-01
coreness         7.699686e-39  7.211243e-03
knn             -2.571074e-41 -5.783206e-05
hubscore         1.594745e-36  3.693882e-01
pagerank        -1.180351e-37 -8.042634e-01
trans            1.336853e-38  1.017739e-02
evcent           1.600304e-36  3.877282e-01
first            1.000482e-39  1.155291e-04
upto_second      3.453708e-41  5.220193e-06
upto_third       1.056653e-41  9.736867e-06
upto_fourth      9.931111e-42  9.213949e-06
upto_fifth       1.171050e-41  1.291667e-05
upto_sixth       1.212466e-41  1.430628e-05
second           3.468486e-41  5.256900e-06
third            1.222724e-41  1.506529e-05
fourth          -1.542348e-41 -1.414248e-05
fifth           -1.341605e-41 -1.206279e-05
sixth           -1.611188e-41 -1.755584e-05
ratio1          -3.086315e-41 -5.864757e-05
ratio2          -1.639453e-40 -1.377722e-04
ratio3          -3.701563e-40 -2.493438e-04
ratio4          -1.011011e-40 -1.112710e-04
ratio5          -4.408503e-41 -5.839055e-05
ratio6          -1.627558e-41 -2.126398e-05
selfinter        5.680988e-38  4.916032e-02
walktrap_vertex  3.504196e-38  2.294878e-02
bigcom1         -1.259735e-38 -2.682169e-02
bigcom2         -4.476785e-38 -1.999486e-01
bigcom3          2.395658e-39  1.099472e-01
bigcom4          1.476063e-38  3.105455e-02
bigcom6         -4.474171e-38 -2.075259e-01
bigcom8         -8.986971e-39 -3.810952e-02
bigcom9         -4.492910e-38 -2.234745e-01
bigcom11        -4.479402e-38 -1.937599e-01
bigcom13        -1.590946e-38  4.457002e-02
bigcom15        -1.415288e-38  7.070641e-02
bigcom16        -4.476785e-38 -2.118684e-01
bigcom21         4.581487e-39  6.093509e-02
bigcom22        -2.127602e-38 -1.877988e-01
bigcom24         2.440197e-37  9.161263e-01
bigcom26        -3.458941e-38 -1.849543e-01
bigcom28         1.101546e-37  2.271124e-01
bigcom30         5.840431e-39  5.318790e-02
bigcom31        -4.474171e-38 -1.925933e-01
bigcom32         8.453546e-39  2.675304e-01
bigcom33        -4.473798e-38 -2.279699e-01
bigcom34        -4.474171e-38 -1.734856e-01
bigcom36         1.843285e-38  2.456117e-01
bigcom37        -4.474171e-38 -1.494586e-01
bigcom38        -4.477159e-38 -2.203032e-01
bigcom39         1.845750e-38  2.524901e-01
bigcom40         9.302436e-38  1.665927e-01
bigcom43        -4.475291e-38 -1.919270e-01
bigcom44        -3.981085e-38 -1.864999e-01
bigcom46        -4.480151e-38 -1.808743e-01
bigcom47        -4.478654e-38 -1.859879e-01
bigcom49         2.745907e-38  2.161764e-01
bigcom50         4.714755e-38  3.919348e-01
bigcom51        -4.474171e-38 -2.325482e-01
bigcom52        -4.474918e-38 -2.296208e-01
bigcom54        -4.474171e-38 -1.805010e-01
bigcom56         1.471551e-38  1.493987e-01
bigcom62        -4.474544e-38 -1.830510e-01
bigcom66        -4.474544e-38 -1.758437e-01
bigcom68        -4.474918e-38 -1.948342e-01
bigcom69        -4.478280e-38 -2.031143e-01
bigcom71        -4.478654e-38 -1.685305e-01
bigcom72        -4.474918e-38 -1.652986e-01
bigcom73        -4.479776e-38 -2.168688e-01
bigcom74        -4.476785e-38 -2.437139e-01
bigcom75        -4.473798e-38 -1.799581e-01
bigcom76        -4.476038e-38 -1.978386e-01
bigcom77        -4.475291e-38 -2.616064e-01
bigcom79        -4.474171e-38 -2.024935e-01
bigcom80        -4.475665e-38 -1.568462e-01
bigcom82         9.963524e-38  5.602911e-01
bigcom83        -4.473798e-38 -1.273359e-01
bigcom84        -4.475665e-38 -2.594914e-01
bigcom85        -4.474918e-38 -2.226015e-01
bigcom87        -4.476038e-38 -1.835960e-01
bigcom89        -4.473798e-38 -1.654200e-01
bigcom91        -4.476038e-38 -2.717906e-01
bigcom92        -4.484646e-38 -2.158602e-01
bigcom93        -4.473798e-38 -1.333456e-01
bigcom96        -4.473052e-38 -2.486577e-01
bigcom97        -4.477906e-38 -2.481595e-01
bigcom98        -4.474171e-38 -1.881113e-01
bigcom99        -4.473798e-38 -1.553085e-01
bigcom101       -4.480525e-38 -1.937112e-01
bigcom104       -4.475665e-38 -2.349770e-01
bigcom106       -4.474918e-38 -1.348601e-01
bigcom109       -4.474544e-38 -2.495459e-01
bigcom113       -4.475291e-38 -1.331229e-01
bigcom116       -2.332295e-38  1.369367e-02
bigcom120       -4.474171e-38 -1.328559e-01
bigcom123       -4.474544e-38 -1.894021e-01
bigcom126       -4.474171e-38 -1.686195e-01
bigcom127        2.079409e-37  6.828206e-01
bigcom137       -4.476785e-38 -2.492518e-01
bigcom139       -4.474544e-38 -1.908198e-01
bigcom140       -4.474918e-38 -2.013129e-01
bigcom143       -4.474544e-38 -1.253257e-01
bigcom145        9.963524e-38  5.976537e-01
bigcom146       -4.474918e-38 -1.927861e-01
bigcom147        1.141079e-38  1.494062e-01
bigcom149       -4.473798e-38 -2.154509e-01
bigcom153       -4.477159e-38 -1.679724e-01
bigcom154       -4.477159e-38 -1.957136e-01
bigcom156       -4.474918e-38 -1.935517e-01
bigcom157       -4.478654e-38 -1.511411e-01
bigcom158       -4.474171e-38 -1.905374e-01
bigcom160       -4.473798e-38 -1.757392e-01
bigcom161       -4.474544e-38 -2.015678e-01
bigcom162       -4.473425e-38 -2.197140e-01
bigcom164       -4.474171e-38 -2.669025e-01
bigcom166       -4.476038e-38 -2.414670e-01
bigcom167        4.719087e-38  3.708195e-01
bigcom171       -4.475665e-38 -2.718738e-01
bigcom173       -4.474918e-38 -1.833976e-01
bigcom175       -4.473798e-38 -1.557388e-01
bigcom176       -4.474171e-38 -2.248062e-01
bigcom177       -4.474171e-38 -2.048496e-01
bigcom178       -4.474544e-38 -2.103167e-01
bigcom180        2.078715e-37  9.787081e-01
bigcom181       -4.479028e-38 -2.557231e-01
bigcom184       -4.474544e-38 -2.407104e-01
bigcom186       -4.473798e-38 -2.435267e-01
bigcom187       -4.473425e-38 -2.138754e-01
bigcom189       -4.476412e-38 -2.320360e-01
bigcom194       -4.475291e-38 -2.393081e-01
bigcom195       -4.474171e-38 -1.762855e-01
bigcom196        2.920503e-37  1.052243e+00
bigcom204       -4.474918e-38 -2.253206e-01
bigcom205       -4.473425e-38 -1.337905e-01
bigcom212       -4.474171e-38 -2.341666e-01
bigcom214       -4.474918e-38 -1.748012e-01
bigcom222       -4.474171e-38 -1.903949e-01
bigcom223       -4.474171e-38 -2.079477e-01
bigcom226       -4.474171e-38 -2.571782e-01
bigcom227       -4.474171e-38 -2.091206e-01
bigcom229       -4.473425e-38 -1.530651e-01
bigcom233       -4.474171e-38 -1.485136e-01
bigcom236       -4.474171e-38 -1.736883e-01
bigcom237       -4.474171e-38 -2.239852e-01
bigcom246        1.719279e-37  7.567577e-01
bigcom248        1.337196e-37  6.147015e-01
bigcom249        1.236890e-37  7.169727e-01
bigcom250       -4.478280e-38 -2.229565e-01
bigcom254       -4.474544e-38 -2.713446e-01
bigcom266       -4.473425e-38 -2.185425e-01
bigcom269       -4.475291e-38 -1.857952e-01
bigcom272       -4.474171e-38 -1.708030e-01
bigcom274       -2.236027e-38  8.729601e-02
bigcom281       -4.474544e-38 -1.859673e-01
bigcom291       -4.474171e-38 -2.366031e-01
bigcom292        1.573627e-37  7.674621e-01
bigcom295       -4.474544e-38 -1.865626e-01
bigcom299       -4.474171e-38 -2.155183e-01
bigcom301       -4.476038e-38 -1.903726e-01
bigcom306       -4.473798e-38 -1.721233e-01
bigcom309       -4.474544e-38 -1.738000e-01
bigcom314       -4.474171e-38 -1.658037e-01
bigcom321       -4.476412e-38 -1.970131e-01
bigcom341       -4.473798e-38 -1.862191e-01
bigcom350       -4.473052e-38 -2.502479e-01
bigcom353       -4.473798e-38 -2.018243e-01
bigcom359       -4.474171e-38 -2.521484e-01
bigcom363       -4.473425e-38 -1.407604e-01
bigcom365       -4.474544e-38 -1.967097e-01
bigcom385       -4.474918e-38 -1.997933e-01
bigcom386       -4.474171e-38 -1.818890e-01
bigcom408        8.159400e-38  5.994416e-01
bigcom412        1.236890e-37  6.524824e-01
bigcom480       -4.474171e-38 -1.943181e-01
spin_vertex     -8.823995e-38 -1.042880e-01
membership_s1   -2.878742e-38 -7.534431e-02
membership_s3   -4.479402e-38 -1.494309e-01
membership_s4    8.124212e-38  1.817619e-01
membership_s5   -1.189432e-38 -8.152234e-02
membership_s6   -3.392462e-38 -3.340110e-02
membership_s7   -2.924776e-39  4.364717e-02
membership_s8   -4.477159e-38 -1.592429e-01
membership_s9   -4.479028e-38 -1.354271e-01
membership_s11  -4.476785e-38 -1.426655e-01
membership_s12   3.301280e-38  3.752766e-01
membership_s14   6.756109e-38  5.430929e-01
membership_s15  -2.066937e-38 -6.983500e-02
membership_s16   9.969346e-38  3.442457e-01
membership_s17  -4.475665e-38 -1.427443e-01
membership_s18  -4.506879e-38 -2.928962e-01
membership_s20  -4.474544e-38 -1.633931e-01
membership_s21  -2.695284e-38 -2.704172e-02
membership_s22  -4.483521e-38 -1.667248e-01
membership_s24  -4.485396e-38 -1.666498e-01
membership_s25  -4.482772e-38 -1.770423e-01
membership_s26  -4.478654e-38 -1.105702e-01
membership_s27  -2.152640e-38 -8.923521e-02
membership_s28  -4.479028e-38 -1.519873e-01
membership_s30   2.676951e-38  3.406402e-02
membership_s31  -2.399968e-38 -4.807864e-03
membership_s32   4.901587e-40  6.732830e-02
membership_s33  -4.474918e-38 -1.049036e-01
membership_s36  -2.569355e-38 -4.402225e-02
membership_s37  -3.447715e-38 -1.185094e-01
V1               5.435198e-38  1.113734e-01
V2               1.552172e-38  1.558326e-01
pdi              6.425803e-36 -3.277093e+00
adhesion        -2.209527e-42 -2.345928e-06
cohesion         4.420711e-42  4.705190e-06
inner            2.493708e-42  3.246230e-06
outer            2.950660e-42  1.470299e-06
ioratio          9.423975e-40 -1.138640e-01
comsize          5.554568e-42  1.117227e-05
[1] "Dataset: all_C Model GBM, run: 6 of 10 2015-06-22 19:38:19"
Iter   TrainDeviance   ValidDeviance   StepSize   Improve
     1        0.3564            -nan     0.0100    0.0008
     2        0.3540            -nan     0.0100    0.0006
     3        0.3519            -nan     0.0100    0.0006
     4        0.3497            -nan     0.0100    0.0007
     5        0.3474            -nan     0.0100    0.0007
     6        0.3455            -nan     0.0100    0.0006
     7        0.3436            -nan     0.0100    0.0006
     8        0.3418            -nan     0.0100    0.0006
     9        0.3401            -nan     0.0100    0.0006
    10        0.3383            -nan     0.0100    0.0005
    20        0.3246            -nan     0.0100    0.0004
    40        0.3068            -nan     0.0100    0.0001
    60        0.2947            -nan     0.0100    0.0001
    80        0.2852            -nan     0.0100    0.0001
   100        0.2768            -nan     0.0100    0.0002
   120        0.2706            -nan     0.0100    0.0000
   140        0.2630            -nan     0.0100    0.0000
   160        0.2569            -nan     0.0100   -0.0000
   180        0.2509            -nan     0.0100    0.0000
   200        0.2451            -nan     0.0100    0.0000
   220        0.2404            -nan     0.0100    0.0000
   240        0.2361            -nan     0.0100   -0.0000
   260        0.2316            -nan     0.0100    0.0000
   280        0.2282            -nan     0.0100    0.0000
   300        0.2251            -nan     0.0100    0.0000
   320        0.2215            -nan     0.0100   -0.0000
   340        0.2180            -nan     0.0100    0.0000
   360        0.2150            -nan     0.0100   -0.0000
   380        0.2113            -nan     0.0100   -0.0000
   400        0.2084            -nan     0.0100   -0.0000
   411        0.2070            -nan     0.0100   -0.0000

[1] "GBM variable coefficients"
                            var     rel.inf
orbit56                 orbit56 5.138358152
orbit45                 orbit45 4.563010641
orbit65                 orbit65 4.094661888
V1                           V1 2.964757238
outer                     outer 2.033712855
orbit24                 orbit24 1.986838261
ratio4                   ratio4 1.955868803
ratio5                   ratio5 1.909526143
ioratio                 ioratio 1.731792129
walktrap_vertex walktrap_vertex 1.724263770
V2                           V2 1.688450255
spin_vertex         spin_vertex 1.654349064
orbit70                 orbit70 1.606890580
orbit18                 orbit18 1.590341887
third                     third 1.550873524
trans                     trans 1.412107015
orbit62                 orbit62 1.355742152
inner                     inner 1.350079056
comsize                 comsize 1.336542051
adhesion               adhesion 1.307077702
pagerank               pagerank 1.267992619
orbit31                 orbit31 1.206956807
knn                         knn 1.170912070
orbit54                 orbit54 1.121487793
orbit39                 orbit39 1.079528438
bet                         bet 1.012339462
graph26                 graph26 0.981025854
graph22                 graph22 0.965393609
graph20                 graph20 0.965018421
membership_s4     membership_s4 0.937437484
orbit50                 orbit50 0.917559898
cohesion               cohesion 0.897534507
bigcom40               bigcom40 0.826444084
graph14                 graph14 0.815447684
graph23                 graph23 0.810498175
orbit69                 orbit69 0.787160930
orbit49                 orbit49 0.785970082
orbit9                   orbit9 0.785598321
orbit6                   orbit6 0.769375586
graph11                 graph11 0.768695548
orbit27                 orbit27 0.750635498
graph25                 graph25 0.739412517
orbit44                 orbit44 0.722456486
orbit59                 orbit59 0.705474929
graph10                 graph10 0.676377431
orbit19                 orbit19 0.672311828
orbit66                 orbit66 0.661482076
orbit46                 orbit46 0.653070114
orbit37                 orbit37 0.630233831
ratio1                   ratio1 0.608977336
graph7                   graph7 0.605638229
orbit55                 orbit55 0.602458635
constraint           constraint 0.573377695
orbit20                 orbit20 0.565630482
orbit47                 orbit47 0.556706745
orbit58                 orbit58 0.546833944
graph27                 graph27 0.543896508
graph17                 graph17 0.537134861
graph5                   graph5 0.528282846
orbit63                 orbit63 0.525399356
orbit28                 orbit28 0.522428528
orbit16                 orbit16 0.516960643
orbit51                 orbit51 0.499488461
graph4                   graph4 0.496652919
ratio6                   ratio6 0.486997079
graph28                 graph28 0.485216613
orbit1                   orbit1 0.484290968
graph1                   graph1 0.483431574
upto_sixth           upto_sixth 0.480736209
orbit57                 orbit57 0.475891432
orbit64                 orbit64 0.474170813
orbit22                 orbit22 0.445147954
graph18                 graph18 0.444704429
orbit71                 orbit71 0.441768712
orbit30                 orbit30 0.441673184
orbit48                 orbit48 0.432650274
graph19                 graph19 0.424597379
orbit40                 orbit40 0.424325092
graph12                 graph12 0.406120674
upto_fifth           upto_fifth 0.403967936
graph29                 graph29 0.402151798
ratio3                   ratio3 0.382678282
orbit61                 orbit61 0.379033215
fifth                     fifth 0.378748393
graph24                 graph24 0.373155124
orbit32                 orbit32 0.366520442
graph21                 graph21 0.366102843
orbit41                 orbit41 0.363746642
sixth                     sixth 0.358627017
orbit33                 orbit33 0.357613567
graph2                   graph2 0.354901972
orbit26                 orbit26 0.350793181
orbit52                 orbit52 0.348684464
orbit35                 orbit35 0.346454036
orbit29                 orbit29 0.344290887
orbit11                 orbit11 0.343742636
upto_third           upto_third 0.334277528
orbit25                 orbit25 0.318914803
upto_fourth         upto_fourth 0.317923779
graph15                 graph15 0.308355420
ratio2                   ratio2 0.307580898
orbit21                 orbit21 0.305949430
graph6                   graph6 0.303986161
graph13                 graph13 0.303470518
orbit38                 orbit38 0.302563315
orbit67                 orbit67 0.299330741
orbit36                 orbit36 0.297235889
orbit15                 orbit15 0.289344544
orbit17                 orbit17 0.287985226
orbit13                 orbit13 0.283780284
graph3                   graph3 0.282073496
orbit5                   orbit5 0.279577653
orbit10                 orbit10 0.264695338
orbit68                 orbit68 0.262513543
graph8                   graph8 0.252077267
fourth                   fourth 0.251745722
membership_s16   membership_s16 0.243744810
orbit7                   orbit7 0.241016947
orbit2                   orbit2 0.219803587
close                     close 0.218727039
orbit60                 orbit60 0.212997197
upto_second         upto_second 0.210338183
graph16                 graph16 0.208913711
orbit53                 orbit53 0.204100149
orbit42                 orbit42 0.196056088
membership_s32   membership_s32 0.195292392
orbit4                   orbit4 0.185526163
membership_s14   membership_s14 0.184823368
bigcom28               bigcom28 0.183711707
graph9                   graph9 0.173879846
orbit12                 orbit12 0.172056834
coreness               coreness 0.170423658
orbit23                 orbit23 0.162607586
membership_s30   membership_s30 0.137251440
selfinter             selfinter 0.135430001
graph0                   graph0 0.125098736
bigcom246             bigcom246 0.119415460
bigcom3                 bigcom3 0.115216814
orbit43                 orbit43 0.105588961
bigcom24               bigcom24 0.086749400
pdi                         pdi 0.086406556
AP                           AP 0.072506393
second                   second 0.061191745
bigcom4                 bigcom4 0.056689762
bigcom408             bigcom408 0.056239989
bigcom127             bigcom127 0.055216535
hubscore               hubscore 0.048724121
bigcom30               bigcom30 0.043815931
membership_s7     membership_s7 0.026158044
bigcom412             bigcom412 0.024607474
bigcom1                 bigcom1 0.018600063
ecc                         ecc 0.013797989
evcent                   evcent 0.013633836
membership_s27   membership_s27 0.011667772
membership_s36   membership_s36 0.006068385
membership_s5     membership_s5 0.005907468
bigcom21               bigcom21 0.005774729
bigcom39               bigcom39 0.004997434
bigcom248             bigcom248 0.003966885
orbit0                   orbit0 0.000000000
orbit3                   orbit3 0.000000000
orbit8                   orbit8 0.000000000
orbit14                 orbit14 0.000000000
orbit34                 orbit34 0.000000000
orbit72                 orbit72 0.000000000
eccrad                   eccrad 0.000000000
first                     first 0.000000000
bigcom2                 bigcom2 0.000000000
bigcom6                 bigcom6 0.000000000
bigcom8                 bigcom8 0.000000000
bigcom9                 bigcom9 0.000000000
bigcom11               bigcom11 0.000000000
bigcom13               bigcom13 0.000000000
bigcom15               bigcom15 0.000000000
bigcom16               bigcom16 0.000000000
bigcom22               bigcom22 0.000000000
bigcom26               bigcom26 0.000000000
bigcom31               bigcom31 0.000000000
bigcom32               bigcom32 0.000000000
bigcom33               bigcom33 0.000000000
bigcom34               bigcom34 0.000000000
bigcom36               bigcom36 0.000000000
bigcom37               bigcom37 0.000000000
bigcom38               bigcom38 0.000000000
bigcom43               bigcom43 0.000000000
bigcom44               bigcom44 0.000000000
bigcom46               bigcom46 0.000000000
bigcom47               bigcom47 0.000000000
bigcom49               bigcom49 0.000000000
bigcom50               bigcom50 0.000000000
bigcom51               bigcom51 0.000000000
bigcom52               bigcom52 0.000000000
bigcom54               bigcom54 0.000000000
bigcom56               bigcom56 0.000000000
bigcom62               bigcom62 0.000000000
bigcom66               bigcom66 0.000000000
bigcom68               bigcom68 0.000000000
bigcom69               bigcom69 0.000000000
bigcom71               bigcom71 0.000000000
bigcom72               bigcom72 0.000000000
bigcom73               bigcom73 0.000000000
bigcom74               bigcom74 0.000000000
bigcom75               bigcom75 0.000000000
bigcom76               bigcom76 0.000000000
bigcom77               bigcom77 0.000000000
bigcom79               bigcom79 0.000000000
bigcom80               bigcom80 0.000000000
bigcom82               bigcom82 0.000000000
bigcom83               bigcom83 0.000000000
bigcom84               bigcom84 0.000000000
bigcom85               bigcom85 0.000000000
bigcom87               bigcom87 0.000000000
bigcom89               bigcom89 0.000000000
bigcom91               bigcom91 0.000000000
bigcom92               bigcom92 0.000000000
bigcom93               bigcom93 0.000000000
bigcom96               bigcom96 0.000000000
bigcom97               bigcom97 0.000000000
bigcom98               bigcom98 0.000000000
bigcom99               bigcom99 0.000000000
bigcom101             bigcom101 0.000000000
bigcom104             bigcom104 0.000000000
bigcom106             bigcom106 0.000000000
bigcom109             bigcom109 0.000000000
bigcom113             bigcom113 0.000000000
bigcom116             bigcom116 0.000000000
bigcom120             bigcom120 0.000000000
bigcom123             bigcom123 0.000000000
bigcom126             bigcom126 0.000000000
bigcom137             bigcom137 0.000000000
bigcom139             bigcom139 0.000000000
bigcom140             bigcom140 0.000000000
bigcom143             bigcom143 0.000000000
bigcom145             bigcom145 0.000000000
bigcom146             bigcom146 0.000000000
bigcom147             bigcom147 0.000000000
bigcom149             bigcom149 0.000000000
bigcom153             bigcom153 0.000000000
bigcom154             bigcom154 0.000000000
bigcom156             bigcom156 0.000000000
bigcom157             bigcom157 0.000000000
bigcom158             bigcom158 0.000000000
bigcom160             bigcom160 0.000000000
bigcom161             bigcom161 0.000000000
bigcom162             bigcom162 0.000000000
bigcom164             bigcom164 0.000000000
bigcom166             bigcom166 0.000000000
bigcom167             bigcom167 0.000000000
bigcom171             bigcom171 0.000000000
bigcom173             bigcom173 0.000000000
bigcom175             bigcom175 0.000000000
bigcom176             bigcom176 0.000000000
bigcom177             bigcom177 0.000000000
bigcom178             bigcom178 0.000000000
bigcom180             bigcom180 0.000000000
bigcom181             bigcom181 0.000000000
bigcom184             bigcom184 0.000000000
bigcom186             bigcom186 0.000000000
bigcom187             bigcom187 0.000000000
bigcom189             bigcom189 0.000000000
bigcom194             bigcom194 0.000000000
bigcom195             bigcom195 0.000000000
bigcom196             bigcom196 0.000000000
bigcom204             bigcom204 0.000000000
bigcom205             bigcom205 0.000000000
bigcom212             bigcom212 0.000000000
bigcom214             bigcom214 0.000000000
bigcom222             bigcom222 0.000000000
bigcom223             bigcom223 0.000000000
bigcom226             bigcom226 0.000000000
bigcom227             bigcom227 0.000000000
bigcom229             bigcom229 0.000000000
bigcom233             bigcom233 0.000000000
bigcom236             bigcom236 0.000000000
bigcom237             bigcom237 0.000000000
bigcom249             bigcom249 0.000000000
bigcom250             bigcom250 0.000000000
bigcom254             bigcom254 0.000000000
bigcom266             bigcom266 0.000000000
bigcom269             bigcom269 0.000000000
bigcom272             bigcom272 0.000000000
bigcom274             bigcom274 0.000000000
bigcom281             bigcom281 0.000000000
bigcom291             bigcom291 0.000000000
bigcom292             bigcom292 0.000000000
bigcom295             bigcom295 0.000000000
bigcom299             bigcom299 0.000000000
bigcom301             bigcom301 0.000000000
bigcom306             bigcom306 0.000000000
bigcom309             bigcom309 0.000000000
bigcom314             bigcom314 0.000000000
bigcom321             bigcom321 0.000000000
bigcom341             bigcom341 0.000000000
bigcom350             bigcom350 0.000000000
bigcom353             bigcom353 0.000000000
bigcom359             bigcom359 0.000000000
bigcom363             bigcom363 0.000000000
bigcom365             bigcom365 0.000000000
bigcom385             bigcom385 0.000000000
bigcom386             bigcom386 0.000000000
bigcom480             bigcom480 0.000000000
membership_s1     membership_s1 0.000000000
membership_s3     membership_s3 0.000000000
membership_s6     membership_s6 0.000000000
membership_s8     membership_s8 0.000000000
membership_s9     membership_s9 0.000000000
membership_s11   membership_s11 0.000000000
membership_s12   membership_s12 0.000000000
membership_s15   membership_s15 0.000000000
membership_s17   membership_s17 0.000000000
membership_s18   membership_s18 0.000000000
membership_s20   membership_s20 0.000000000
membership_s21   membership_s21 0.000000000
membership_s22   membership_s22 0.000000000
membership_s24   membership_s24 0.000000000
membership_s25   membership_s25 0.000000000
membership_s26   membership_s26 0.000000000
membership_s28   membership_s28 0.000000000
membership_s31   membership_s31 0.000000000
membership_s33   membership_s33 0.000000000
membership_s37   membership_s37 0.000000000
[1] "Dataset: all_C Model RF, run: 6 of 10 2015-06-22 19:44:21"
     |      Out-of-bag   |
Tree |      MSE  %Var(y) |
   1 |  0.07894   188.83 |
   2 |  0.07166   171.41 |
   3 |  0.06905   165.17 |
   4 |  0.06451   154.31 |
   5 |  0.06272   150.02 |
   6 |  0.06057   144.89 |
   7 |   0.0578   138.25 |
   8 |  0.05547   132.68 |
   9 |  0.05348   127.94 |
  10 |  0.05216   124.77 |
  11 |  0.05112   122.28 |
  12 |  0.04994   119.45 |
  13 |  0.04919   117.66 |
  14 |  0.04868   116.45 |
  15 |  0.04795   114.69 |
  16 |  0.04695   112.30 |
  17 |  0.04642   111.04 |
  18 |  0.04593   109.86 |
  19 |  0.04547   108.77 |
  20 |  0.04514   107.98 |
  21 |  0.04465   106.79 |
  22 |  0.04431   105.98 |
  23 |  0.04396   105.15 |
  24 |  0.04379   104.73 |
  25 |  0.04359   104.26 |
  26 |  0.04351   104.08 |
  27 |  0.04342   103.85 |
  28 |  0.04319   103.32 |
  29 |  0.04301   102.88 |
  30 |   0.0428   102.38 |
  31 |  0.04275   102.25 |
  32 |  0.04274   102.24 |
  33 |  0.04264   101.98 |
  34 |  0.04257   101.83 |
  35 |  0.04242   101.47 |
  36 |   0.0424   101.41 |
  37 |  0.04214   100.80 |
  38 |  0.04202   100.52 |
  39 |  0.04201   100.49 |
  40 |  0.04197   100.38 |
  41 |  0.04182   100.04 |
  42 |  0.04176    99.89 |
  43 |  0.04174    99.85 |
  44 |  0.04166    99.64 |
  45 |  0.04158    99.46 |
  46 |  0.04155    99.40 |
  47 |  0.04151    99.29 |
  48 |  0.04142    99.08 |
  49 |  0.04135    98.91 |
  50 |  0.04134    98.88 |
  51 |  0.04128    98.74 |
  52 |  0.04124    98.64 |
  53 |   0.0412    98.56 |
  54 |  0.04121    98.58 |
  55 |   0.0411    98.31 |
  56 |  0.04105    98.18 |
  57 |  0.04095    97.94 |
  58 |   0.0409    97.83 |
  59 |  0.04087    97.76 |
  60 |  0.04083    97.67 |
  61 |  0.04085    97.70 |
  62 |  0.04077    97.53 |
  63 |  0.04079    97.57 |
  64 |  0.04075    97.46 |
  65 |   0.0407    97.35 |
  66 |  0.04067    97.29 |
  67 |  0.04068    97.32 |
  68 |  0.04065    97.24 |
  69 |  0.04064    97.22 |
  70 |  0.04062    97.17 |
  71 |  0.04058    97.06 |
  72 |  0.04049    96.86 |
  73 |  0.04044    96.72 |
  74 |  0.04041    96.66 |
  75 |  0.04039    96.62 |
  76 |  0.04034    96.50 |
  77 |  0.04036    96.54 |
  78 |  0.04036    96.53 |
  79 |   0.0403    96.39 |
  80 |  0.04027    96.34 |
  81 |  0.04027    96.34 |
  82 |  0.04026    96.31 |
  83 |  0.04028    96.34 |
  84 |  0.04028    96.34 |
  85 |  0.04026    96.30 |
  86 |   0.0402    96.16 |
  87 |  0.04019    96.12 |
  88 |  0.04016    96.06 |
  89 |  0.04017    96.08 |
  90 |  0.04016    96.05 |
  91 |  0.04015    96.03 |
  92 |  0.04012    95.98 |
  93 |  0.04009    95.90 |
  94 |  0.04008    95.87 |
  95 |  0.04008    95.88 |
  96 |  0.04009    95.90 |
  97 |  0.04008    95.86 |
  98 |   0.0401    95.92 |
  99 |   0.0401    95.91 |
 100 |  0.04008    95.86 |
[1] "Random Forest variable coefficients"
                      %IncMSE IncNodePurity
graph0           3.816515e-04  6.476539e-01
graph1           7.644103e-03  1.749730e+00
graph2           3.729925e-03  1.133445e+00
graph3           3.951796e-03  1.755124e+00
graph4           7.260300e-03  2.598092e+00
graph5           3.657722e-03  2.101890e+00
graph6           5.950976e-03  1.922348e+00
graph7           6.056677e-03  1.834345e+00
graph8           2.918997e-03  1.054709e+00
graph9           4.241534e-03  1.388468e+00
graph10          1.101682e-02  3.083742e+00
graph11          9.957113e-03  3.248132e+00
graph12          6.474526e-03  2.701032e+00
graph13          2.095993e-02  2.641799e+00
graph14          4.943947e-03  2.852631e+00
graph15          1.570949e-02  2.207454e+00
graph16          9.917591e-03  2.530923e+00
graph17          1.284503e-02  2.941288e+00
graph18          6.993676e-03  2.013379e+00
graph19          1.717981e-02  3.765253e+00
graph20          6.784394e-03  3.388360e+00
graph21          8.979528e-03  2.552747e+00
graph22          7.021701e-03  2.992990e+00
graph23          2.330570e-02  4.539258e+00
graph24          6.088157e-03  2.160938e+00
graph25          4.099039e-03  2.710715e+00
graph26          1.316667e-02  3.771999e+00
graph27          1.829590e-03  2.338481e+00
graph28          8.294248e-04  2.182419e+00
graph29          2.127407e-03  1.050266e+00
orbit0           2.200298e-03  7.763991e-01
orbit1           4.946276e-03  2.184083e+00
orbit2           2.248188e-03  1.372859e+00
orbit3           2.640336e-03  1.135286e+00
orbit4           6.990456e-03  1.850811e+00
orbit5           3.998390e-03  1.709397e+00
orbit6           5.270377e-03  2.847982e+00
orbit7           3.636259e-03  1.682507e+00
orbit8           2.518158e-03  2.283457e+00
orbit9           7.607886e-03  3.141984e+00
orbit10          8.560936e-03  1.828717e+00
orbit11          7.136286e-03  1.467497e+00
orbit12          5.792578e-03  2.443743e+00
orbit13          8.430428e-04  1.378788e+00
orbit14          1.918851e-03  1.032437e+00
orbit15          5.289829e-03  1.826461e+00
orbit16          1.008081e-02  1.666582e+00
orbit17          9.788561e-03  2.433659e+00
orbit18          1.001143e-02  5.207653e+00
orbit19          6.275875e-03  2.909064e+00
orbit20          3.525048e-03  2.348318e+00
orbit21          4.269941e-03  1.681314e+00
orbit22          8.358252e-03  3.705666e+00
orbit23          3.166036e-03  1.825268e+00
orbit24          1.225431e-02  9.163924e+00
orbit25          8.310209e-03  2.551576e+00
orbit26          3.635784e-03  1.368068e+00
orbit27          1.845501e-02  3.467489e+00
orbit28          1.861346e-02  2.146029e+00
orbit29          8.041202e-03  2.203474e+00
orbit30          6.991120e-03  2.198756e+00
orbit31          4.854035e-03  3.674852e+00
orbit32          5.202967e-03  3.083370e+00
orbit33          2.588177e-03  1.448624e+00
orbit34          1.228920e-02  2.007390e+00
orbit35          9.423340e-03  3.213158e+00
orbit36          4.400297e-03  2.301982e+00
orbit37          5.096991e-03  2.146309e+00
orbit38          1.465161e-03  1.401479e+00
orbit39          7.844291e-03  3.516094e+00
orbit40          5.426990e-03  2.832485e+00
orbit41          1.372857e-03  1.806691e+00
orbit42          8.904150e-04  1.460516e+00
orbit43          7.025892e-03  2.043416e+00
orbit44          3.982413e-03  1.790446e+00
orbit45          1.760556e-02  1.010303e+01
orbit46          1.088700e-02  5.300101e+00
orbit47          1.600459e-02  2.226731e+00
orbit48          8.014380e-03  1.818154e+00
orbit49          5.182013e-03  4.795382e+00
orbit50          3.097713e-03  2.853677e+00
orbit51          3.412720e-03  3.011823e+00
orbit52          6.547864e-03  2.007404e+00
orbit53          4.446210e-03  1.737633e+00
orbit54          5.055971e-03  3.743011e+00
orbit55          9.773782e-04  1.856827e+00
orbit56          2.826406e-02  1.040960e+01
orbit57          1.165885e-02  2.358547e+00
orbit58          3.105197e-03  1.578782e+00
orbit59          8.542420e-03  6.766587e+00
orbit60          4.229612e-03  1.783784e+00
orbit61          5.387306e-04  1.421084e+00
orbit62          4.301903e-03  4.519987e+00
orbit63          1.825653e-03  1.836809e+00
orbit64          1.341994e-03  1.792597e+00
orbit65          1.377199e-02  1.114659e+01
orbit66          4.582725e-03  2.570867e+00
orbit67          9.874601e-04  1.142975e+00
orbit68          1.110953e-03  1.574786e+00
orbit69          4.045957e-04  1.321736e+00
orbit70          2.278308e-03  3.956413e+00
orbit71          2.872822e-03  1.466995e+00
orbit72          2.508834e-03  1.272718e+00
AP               4.135695e-05  2.800303e-01
bet              1.106467e-02  5.279606e+00
ecc              1.596043e-04  2.941701e-01
eccrad           1.053660e-04  2.235931e-01
close            3.227054e-03  1.417332e+00
constraint       4.134055e-03  2.637673e+00
coreness         5.311424e-03  8.815181e-01
knn              5.295045e-03  4.101677e+00
hubscore         6.617656e-03  1.494541e+00
pagerank         6.390900e-03  4.909561e+00
trans            8.950451e-03  4.046124e+00
evcent           7.838996e-03  2.738727e+00
first            7.242807e-04  6.523096e-01
upto_second      2.942950e-03  1.662471e+00
upto_third       7.816436e-03  2.146624e+00
upto_fourth      9.044253e-03  2.209004e+00
upto_fifth       7.086692e-03  2.505667e+00
upto_sixth       3.222140e-03  1.825489e+00
second           3.132837e-03  1.819926e+00
third            8.526006e-03  4.518192e+00
fourth           5.068301e-03  3.383515e+00
fifth            4.409774e-03  3.445008e+00
sixth            8.659231e-03  3.544340e+00
ratio1           3.884574e-03  3.405949e+00
ratio2           9.734872e-03  4.022289e+00
ratio3           6.009727e-03  3.482203e+00
ratio4           1.000346e-02  7.096704e+00
ratio5           5.322223e-03  8.417219e+00
ratio6           1.069105e-02  3.440701e+00
selfinter        4.094975e-04  7.373843e-01
walktrap_vertex  3.446640e-03  6.806436e+00
bigcom1          1.093519e-04  2.150148e-01
bigcom2          0.000000e+00  0.000000e+00
bigcom3         -2.854395e-05  7.120581e-01
bigcom4          4.179260e-03  4.983976e-01
bigcom6          0.000000e+00  0.000000e+00
bigcom8          3.937928e-05  3.473811e-01
bigcom9          0.000000e+00  2.775558e-19
bigcom11         0.000000e+00  5.204170e-19
bigcom13         1.721094e-05  3.109787e-01
bigcom15         1.559029e-04  1.317301e-01
bigcom16         0.000000e+00  0.000000e+00
bigcom21        -1.001503e-05  2.137777e-01
bigcom22         3.210737e-04  2.080488e-01
bigcom24         1.650696e-06  8.791762e-01
bigcom26         1.079270e-06  1.223520e-01
bigcom28         1.162888e-04  7.933561e-01
bigcom30         2.199602e-05  3.707307e-01
bigcom31         0.000000e+00  0.000000e+00
bigcom32         0.000000e+00  1.734723e-20
bigcom33         0.000000e+00  0.000000e+00
bigcom34         0.000000e+00  2.775558e-19
bigcom36         0.000000e+00  0.000000e+00
bigcom37         0.000000e+00  0.000000e+00
bigcom38         0.000000e+00  0.000000e+00
bigcom39        -2.743238e-05  3.421192e-01
bigcom40         1.470707e-03  2.102223e+00
bigcom43         0.000000e+00  0.000000e+00
bigcom44         0.000000e+00  7.112366e-19
bigcom46         0.000000e+00  3.469447e-20
bigcom47         0.000000e+00  0.000000e+00
bigcom49         0.000000e+00  3.122502e-19
bigcom50         0.000000e+00  0.000000e+00
bigcom51         0.000000e+00  0.000000e+00
bigcom52         0.000000e+00  0.000000e+00
bigcom54         0.000000e+00  0.000000e+00
bigcom56        -2.170253e-05  4.036526e-01
bigcom62         0.000000e+00  0.000000e+00
bigcom66         0.000000e+00  0.000000e+00
bigcom68         0.000000e+00  0.000000e+00
bigcom69         0.000000e+00  0.000000e+00
bigcom71         3.326136e-05  3.055447e-01
bigcom72         0.000000e+00  1.734723e-19
bigcom73         0.000000e+00  0.000000e+00
bigcom74         0.000000e+00  1.734723e-20
bigcom75         0.000000e+00  0.000000e+00
bigcom76         0.000000e+00  0.000000e+00
bigcom77         0.000000e+00  5.551115e-19
bigcom79         0.000000e+00  0.000000e+00
bigcom80         0.000000e+00  3.122502e-19
bigcom82         1.407971e-05  7.117302e-01
bigcom83         0.000000e+00  2.775558e-19
bigcom84         0.000000e+00  0.000000e+00
bigcom85         0.000000e+00  1.387779e-19
bigcom87         0.000000e+00  2.775558e-19
bigcom89         0.000000e+00  0.000000e+00
bigcom91         0.000000e+00  3.469447e-20
bigcom92         0.000000e+00  9.367507e-19
bigcom93         0.000000e+00  0.000000e+00
bigcom96         0.000000e+00  0.000000e+00
bigcom97         0.000000e+00  3.122502e-19
bigcom98         0.000000e+00  1.040834e-19
bigcom99         0.000000e+00  0.000000e+00
bigcom101        0.000000e+00  8.326673e-19
bigcom104        0.000000e+00  9.020562e-19
bigcom106        0.000000e+00  0.000000e+00
bigcom109        0.000000e+00  5.551115e-19
bigcom113        0.000000e+00  0.000000e+00
bigcom116        3.820166e-06  2.431206e-01
bigcom120        0.000000e+00  3.469447e-20
bigcom123        0.000000e+00  0.000000e+00
bigcom126        0.000000e+00  0.000000e+00
bigcom127       -7.878220e-06  6.261733e-01
bigcom137        0.000000e+00  3.469447e-20
bigcom139        0.000000e+00  0.000000e+00
bigcom140        0.000000e+00  0.000000e+00
bigcom143        0.000000e+00  0.000000e+00
bigcom145       -1.504592e-05  4.845922e-01
bigcom146        0.000000e+00  0.000000e+00
bigcom147       -7.115109e-06  2.706516e-02
bigcom149       -1.784028e-05  5.006301e-01
bigcom153        0.000000e+00  0.000000e+00
bigcom154        0.000000e+00  0.000000e+00
bigcom156        0.000000e+00  3.469447e-20
bigcom157        0.000000e+00  0.000000e+00
bigcom158        0.000000e+00  0.000000e+00
bigcom160        0.000000e+00  2.775558e-19
bigcom161        0.000000e+00  0.000000e+00
bigcom162        0.000000e+00  0.000000e+00
bigcom164        0.000000e+00  0.000000e+00
bigcom166        0.000000e+00  3.642919e-19
bigcom167        2.425454e-06  3.242741e-01
bigcom171        0.000000e+00  2.775558e-19
bigcom173        0.000000e+00  2.775558e-19
bigcom175        0.000000e+00  0.000000e+00
bigcom176        0.000000e+00  3.469447e-20
bigcom177        0.000000e+00  0.000000e+00
bigcom178        0.000000e+00  3.469447e-20
bigcom180       -3.277971e-05  5.683233e-01
bigcom181        0.000000e+00  8.500145e-19
bigcom184        0.000000e+00  2.775558e-19
bigcom186        0.000000e+00  0.000000e+00
bigcom187        0.000000e+00  0.000000e+00
bigcom189        0.000000e+00  0.000000e+00
bigcom194        0.000000e+00  0.000000e+00
bigcom195        0.000000e+00  0.000000e+00
bigcom196        0.000000e+00  2.775558e-19
bigcom204        0.000000e+00  3.469447e-20
bigcom205        0.000000e+00  0.000000e+00
bigcom212        0.000000e+00  0.000000e+00
bigcom214        0.000000e+00  0.000000e+00
bigcom222        0.000000e+00  0.000000e+00
bigcom223        0.000000e+00  0.000000e+00
bigcom226        0.000000e+00  0.000000e+00
bigcom227        0.000000e+00  3.469447e-20
bigcom229        0.000000e+00  0.000000e+00
bigcom233        0.000000e+00  2.775558e-19
bigcom236        0.000000e+00  0.000000e+00
bigcom237        0.000000e+00  0.000000e+00
bigcom246       -1.662976e-05  1.043768e+00
bigcom248       -4.754463e-06  3.916644e-01
bigcom249        4.533241e-06  2.990146e-01
bigcom250        0.000000e+00  0.000000e+00
bigcom254        0.000000e+00  0.000000e+00
bigcom266        0.000000e+00  0.000000e+00
bigcom269        0.000000e+00  0.000000e+00
bigcom272        0.000000e+00  0.000000e+00
bigcom274        1.279800e-05  1.293725e-01
bigcom281       -1.324583e-05  4.261495e-01
bigcom291        0.000000e+00  3.469447e-20
bigcom292       -2.780282e-05  6.097189e-01
bigcom295        0.000000e+00  0.000000e+00
bigcom299        0.000000e+00  4.163336e-19
bigcom301        0.000000e+00  0.000000e+00
bigcom306        0.000000e+00  0.000000e+00
bigcom309        0.000000e+00  0.000000e+00
bigcom314        0.000000e+00  0.000000e+00
bigcom321        0.000000e+00  0.000000e+00
bigcom341        0.000000e+00  0.000000e+00
bigcom350        0.000000e+00  0.000000e+00
bigcom353        0.000000e+00  0.000000e+00
bigcom359        0.000000e+00  1.110223e-18
bigcom363        0.000000e+00  0.000000e+00
bigcom365        0.000000e+00  0.000000e+00
bigcom385        0.000000e+00  0.000000e+00
bigcom386        0.000000e+00  2.775558e-19
bigcom408        7.024837e-05  1.105115e+00
bigcom412        1.219630e-05  1.042984e+00
bigcom480        0.000000e+00  0.000000e+00
spin_vertex      2.743950e-03  5.996749e+00
membership_s1    9.099619e-05  2.405465e-01
membership_s3    0.000000e+00  2.428613e-19
membership_s4    2.017150e-03  2.343575e+00
membership_s5    2.260813e-04  3.294618e-01
membership_s6    1.296483e-04  2.668396e-01
membership_s7    1.796701e-05  6.367126e-01
membership_s8    0.000000e+00  0.000000e+00
membership_s9    0.000000e+00  5.898060e-19
membership_s11   0.000000e+00  2.775558e-19
membership_s12  -1.202634e-05  2.308309e-01
membership_s14  -1.558875e-05  4.359876e-01
membership_s15  -2.937811e-06  1.956903e-01
membership_s16   5.208508e-05  1.074375e+00
membership_s17   0.000000e+00  0.000000e+00
membership_s18   1.006184e-05  6.185069e-02
membership_s20   0.000000e+00  0.000000e+00
membership_s21   3.719685e-05  2.114478e-01
membership_s22   0.000000e+00  0.000000e+00
membership_s24   0.000000e+00  2.949030e-19
membership_s25   0.000000e+00  2.775558e-19
membership_s26   0.000000e+00  2.428613e-19
membership_s27   5.129031e-05  5.408303e-01
membership_s28   0.000000e+00  2.775558e-19
membership_s30   5.099315e-05  4.164340e-01
membership_s31   1.234898e-05  1.340521e-01
membership_s32   1.128982e-04  6.615202e-01
membership_s33   0.000000e+00  3.469447e-20
membership_s36   1.872636e-04  4.583196e-01
membership_s37  -1.492925e-05  1.455716e-01
V1               4.691447e-03  8.967642e+00
V2               2.057441e-03  7.394807e+00
pdi              3.425823e-04  9.106793e-01
adhesion         1.128081e-02  5.988713e+00
cohesion         8.683710e-03  6.492787e+00
inner            3.119371e-03  6.817821e+00
outer            1.652271e-03  7.825831e+00
ioratio          4.988855e-03  6.794515e+00
comsize          1.270721e-03  9.419746e+00
[1] "Dataset: all_C Model GLM, run: 6 of 10 2015-06-22 19:49:31"
[1] "glmnet variable coefficients"
                         [,1]          [,2]
(Intercept)     -3.085312e+00 -3.443043e+00
graph0           9.409408e-40  1.056613e-06
graph1           3.145194e-43 -1.489302e-07
graph2           3.707153e-40  1.469034e-05
graph3           2.883587e-44 -4.540587e-09
graph4           2.031351e-47 -1.423988e-10
graph5           9.751542e-42 -3.031126e-06
graph6           1.970177e-43 -2.012135e-08
graph7           1.378534e-41  4.244749e-07
graph8           2.717565e-40 -1.333997e-06
graph9           6.648196e-46 -1.485628e-10
graph10          8.282752e-48 -3.121827e-12
graph11         -7.595989e-50 -3.275227e-13
graph12          1.223660e-45  8.991268e-11
graph13          1.118651e-44  5.537707e-11
graph14          4.634271e-47 -5.470263e-11
graph15          3.996645e-43 -1.003181e-07
graph16          4.628846e-45 -1.252539e-09
graph17          8.832627e-45 -1.144338e-09
graph18          2.565578e-43 -6.982672e-09
graph19          5.544621e-44  4.716990e-09
graph20          5.169210e-43 -3.163574e-07
graph21          3.035978e-43  2.181747e-10
graph22          9.100893e-43 -1.252515e-07
graph23          3.759832e-43  4.895537e-08
graph24          6.347043e-43  1.233828e-08
graph25          3.223228e-42  6.816280e-07
graph26          3.078674e-42  2.352092e-07
graph27          1.738041e-41  4.593589e-06
graph28          2.502145e-41  4.732667e-06
graph29          2.573330e-40 -3.994295e-05
orbit0           9.409408e-40  3.808562e-06
orbit1           2.670509e-41  2.726219e-06
orbit2           1.444502e-43 -1.729377e-07
orbit3           3.707153e-40  1.656394e-05
orbit4           7.195230e-43  1.611308e-07
orbit5           2.130216e-44 -7.398868e-09
orbit6           8.401128e-45 -2.195457e-08
orbit7          -9.739870e-48 -6.359965e-11
orbit8           9.751542e-42 -2.954897e-06
orbit9           1.558503e-41  7.411787e-06
orbit10          1.688558e-42 -8.544098e-08
orbit11          8.589351e-44 -3.534247e-08
orbit12          7.126374e-41  1.139040e-05
orbit13          1.391945e-41 -6.578764e-07
orbit14          2.717565e-40  7.501664e-07
orbit15          1.799558e-44  5.252841e-09
orbit16          5.182460e-46 -3.322458e-10
orbit17          4.944888e-45  3.874625e-10
orbit18          3.676725e-45  1.042763e-09
orbit19          1.030854e-45 -3.200999e-10
orbit20          4.216864e-46 -1.854924e-10
orbit21          1.507050e-48 -2.092156e-12
orbit22         -2.466142e-48 -4.467458e-11
orbit23         -6.133100e-50 -5.679122e-14
orbit24          8.332909e-44  4.695756e-08
orbit25          3.965145e-44  7.989149e-09
orbit26          7.449129e-46 -1.368528e-10
orbit27          4.540292e-43  2.110101e-07
orbit28          2.495452e-44 -6.883683e-09
orbit29          6.209244e-44 -2.341538e-09
orbit30          1.432964e-44  1.403887e-09
orbit31          4.504806e-45 -5.030359e-09
orbit32          2.613935e-45 -2.544083e-09
orbit33          4.237687e-48 -1.307725e-11
orbit34          3.996645e-43 -9.941370e-08
orbit35          4.815611e-43  9.241963e-08
orbit36          6.040679e-44 -4.515526e-08
orbit37          5.926242e-44  1.086989e-09
orbit38          1.490933e-45 -7.138476e-10
orbit39          9.445220e-43  3.803757e-07
orbit40          1.656272e-43  4.036270e-08
orbit41          4.881178e-44 -2.213152e-08
orbit42          3.588234e-45 -1.991296e-09
orbit43          1.096374e-42  5.038702e-09
orbit44          1.348219e-43 -1.288629e-08
orbit45          2.931389e-42  2.303478e-06
orbit46          9.016647e-43 -3.846000e-08
orbit47          5.629745e-44 -8.929955e-09
orbit48          1.140475e-43  1.617589e-08
orbit49          3.581091e-42  6.232861e-07
orbit50          2.901602e-43 -5.283819e-07
orbit51          1.408327e-42 -2.119090e-07
orbit52          3.932279e-42 -5.330540e-07
orbit53          3.436106e-43  6.272010e-08
orbit54          6.660881e-42  2.283286e-06
orbit55          6.291576e-43 -3.567574e-07
orbit56          1.919369e-41  1.729573e-05
orbit57          8.202810e-43  1.527450e-07
orbit58          3.315169e-43 -7.501255e-08
orbit59          5.300368e-42 -1.459682e-07
orbit60          1.488327e-42  6.120822e-08
orbit61          8.443005e-43  8.557571e-08
orbit62          4.171062e-41  1.118741e-05
orbit63          5.125410e-42  6.346607e-07
orbit64          7.801630e-42  2.314711e-06
orbit65          6.022796e-41  1.693409e-05
orbit66          1.079529e-41  2.634583e-06
orbit67          3.648430e-42 -3.696444e-07
orbit68          2.687004e-41  3.849390e-06
orbit69          3.727871e-41  2.503647e-05
orbit70          1.177985e-40  3.470013e-05
orbit71          2.836381e-41  3.700016e-06
orbit72          2.573330e-40 -4.074330e-05
AP               4.000068e-38 -1.996515e-02
bet              3.860884e-44 -7.142469e-09
ecc             -1.742287e-38  9.019560e-03
eccrad          -1.045372e-37  5.379343e-02
close            1.016613e-36  7.245168e-01
constraint      -8.591221e-38 -1.312718e-01
coreness         7.525569e-39  7.152512e-03
knn             -2.386360e-41 -5.020307e-05
hubscore         1.545493e-36  3.451789e-01
pagerank        -1.184037e-37 -9.394998e-01
trans            1.683762e-38  3.916661e-02
evcent           1.550478e-36  3.597765e-01
first            9.409408e-40  4.729376e-06
upto_second      3.364246e-41  4.602885e-06
upto_third       1.032596e-41  1.014909e-05
upto_fourth      9.258902e-42  8.639427e-06
upto_fifth       7.300222e-42 -7.245427e-06
upto_sixth      -1.180617e-42 -4.882469e-05
second           3.381808e-41  4.723656e-06
third            1.196811e-41  1.580554e-05
fourth          -1.533629e-41 -1.537839e-05
fifth           -1.317815e-41 -1.492918e-05
sixth           -1.239136e-41  2.413221e-07
ratio1          -2.902344e-41 -5.167514e-05
ratio2          -1.542956e-40 -1.451098e-04
ratio3          -1.820222e-40 -1.807488e-04
ratio4          -8.697021e-41 -3.363582e-04
ratio5           4.649173e-42 -7.535965e-05
ratio6          -1.175383e-41  8.288582e-06
selfinter        5.748231e-38  6.359822e-02
walktrap_vertex  3.536993e-38  3.967966e-02
bigcom1         -1.515817e-38 -3.707578e-02
bigcom2         -4.420297e-38 -1.981437e-01
bigcom3          5.104497e-39  1.204169e-01
bigcom4          1.442002e-38  2.949706e-02
bigcom6         -4.417719e-38 -2.565247e-01
bigcom8         -9.183108e-39 -4.985324e-02
bigcom9         -4.436568e-38 -2.092503e-01
bigcom11        -4.424354e-38 -1.990425e-01
bigcom13        -1.051503e-38  1.027770e-01
bigcom15        -1.831826e-38 -7.887352e-03
bigcom16        -4.420665e-38 -2.072595e-01
bigcom21        -5.838945e-39  1.655049e-03
bigcom22        -3.040161e-38 -2.244298e-01
bigcom24         2.445841e-37  9.715976e-01
bigcom26        -3.454930e-38 -1.931995e-01
bigcom28         1.160343e-37  2.429534e-01
bigcom30         1.803616e-38  1.151507e-01
bigcom31        -4.417719e-38 -1.835823e-01
bigcom32        -4.422509e-38 -1.852581e-01
bigcom33        -4.417719e-38 -2.119223e-01
bigcom34        -4.418087e-38 -1.842332e-01
bigcom36        -4.421034e-38 -2.247598e-01
bigcom37        -4.417351e-38 -1.374657e-01
bigcom38        -4.421403e-38 -1.913632e-01
bigcom39         2.323932e-38  2.681623e-01
bigcom40         9.456466e-38  1.792337e-01
bigcom43        -4.420297e-38 -1.980394e-01
bigcom44        -3.933742e-38 -1.859813e-01
bigcom46        -4.424354e-38 -1.817282e-01
bigcom47        -4.421771e-38 -1.879568e-01
bigcom49        -4.421034e-38 -2.695266e-01
bigcom50        -4.419192e-38 -2.171315e-01
bigcom51        -4.418087e-38 -2.233274e-01
bigcom52        -4.418087e-38 -2.224697e-01
bigcom54        -4.416983e-38 -1.865570e-01
bigcom56         1.528054e-38  1.641643e-01
bigcom62        -4.417719e-38 -1.922117e-01
bigcom66        -4.417719e-38 -1.698731e-01
bigcom68        -4.418087e-38 -2.024253e-01
bigcom69        -4.421771e-38 -1.946812e-01
bigcom71         1.528054e-38  2.976618e-01
bigcom72        -4.418456e-38 -1.631859e-01
bigcom73        -4.423247e-38 -2.111753e-01
bigcom74        -4.421034e-38 -2.486644e-01
bigcom75        -4.417719e-38 -1.753438e-01
bigcom76        -4.419929e-38 -2.031133e-01
bigcom77        -4.419929e-38 -2.710043e-01
bigcom79        -4.418087e-38 -2.002417e-01
bigcom80        -4.419929e-38 -1.567007e-01
bigcom82         6.812570e-38  4.321318e-01
bigcom83        -4.417719e-38 -9.561775e-02
bigcom84        -4.418087e-38 -2.462304e-01
bigcom85        -4.418824e-38 -2.069893e-01
bigcom87        -4.420665e-38 -1.914486e-01
bigcom89        -4.417719e-38 -1.666288e-01
bigcom91        -4.419929e-38 -2.670577e-01
bigcom92        -4.428788e-38 -1.993612e-01
bigcom93        -4.417719e-38 -1.155989e-01
bigcom96        -4.417719e-38 -2.268491e-01
bigcom97        -4.421034e-38 -2.729643e-01
bigcom98        -4.417719e-38 -1.904576e-01
bigcom99        -4.417719e-38 -1.470364e-01
bigcom101       -4.424354e-38 -2.189892e-01
bigcom104       -4.421034e-38 -2.306651e-01
bigcom106       -4.418456e-38 -1.493652e-01
bigcom109       -4.418087e-38 -2.787589e-01
bigcom113       -4.418456e-38 -1.467427e-01
bigcom116       -2.422930e-40  1.662095e-01
bigcom120       -4.418087e-38 -1.348071e-01
bigcom123       -4.418456e-38 -1.965257e-01
bigcom126       -4.417719e-38 -1.513121e-01
bigcom127        2.445841e-37  5.226532e-01
bigcom137       -4.419929e-38 -2.601918e-01
bigcom139       -4.417719e-38 -2.041001e-01
bigcom140       -4.417719e-38 -1.959218e-01
bigcom143       -4.417719e-38 -1.278104e-01
bigcom145        1.001998e-37  5.995063e-01
bigcom146       -4.418824e-38 -1.914691e-01
bigcom147        1.758103e-39  6.637732e-02
bigcom149        2.926146e-37  1.112690e+00
bigcom153       -4.420665e-38 -1.674079e-01
bigcom154       -4.420297e-38 -1.958106e-01
bigcom156       -4.418087e-38 -1.723045e-01
bigcom157       -4.421034e-38 -1.559372e-01
bigcom158       -4.417351e-38 -1.579881e-01
bigcom160       -4.418087e-38 -1.804693e-01
bigcom161       -4.417719e-38 -1.966261e-01
bigcom162       -4.417719e-38 -1.902641e-01
bigcom164       -4.417719e-38 -2.712060e-01
bigcom166       -4.419192e-38 -2.505950e-01
bigcom167       -2.418280e-40  1.352929e-01
bigcom171       -4.419929e-38 -3.012488e-01
bigcom173       -4.418456e-38 -1.846399e-01
bigcom175       -4.417719e-38 -1.573576e-01
bigcom176       -4.417719e-38 -2.234339e-01
bigcom177       -4.418087e-38 -2.278724e-01
bigcom178       -4.418456e-38 -2.204474e-01
bigcom180        1.579272e-37  8.331213e-01
bigcom181       -4.421034e-38 -2.250244e-01
bigcom184       -4.417719e-38 -2.396565e-01
bigcom186       -4.417719e-38 -2.330686e-01
bigcom187       -4.417719e-38 -2.348515e-01
bigcom189       -4.419560e-38 -2.078913e-01
bigcom194       -4.418087e-38 -2.459139e-01
bigcom195       -4.417719e-38 -1.865008e-01
bigcom196       -4.417351e-38 -2.359419e-01
bigcom204       -4.419192e-38 -2.202868e-01
bigcom205       -4.417351e-38 -1.864506e-01
bigcom212       -4.418087e-38 -2.243719e-01
bigcom214       -4.418456e-38 -1.784204e-01
bigcom222       -4.417719e-38 -1.818465e-01
bigcom223       -4.417719e-38 -2.347134e-01
bigcom226       -4.418087e-38 -2.641764e-01
bigcom227       -4.418087e-38 -2.055488e-01
bigcom229       -4.417719e-38 -1.622583e-01
bigcom233       -4.417719e-38 -1.526787e-01
bigcom236       -4.417719e-38 -1.726033e-01
bigcom237       -4.417719e-38 -2.329156e-01
bigcom246        1.243156e-37  6.692073e-01
bigcom248        7.478248e-38  4.049226e-01
bigcom249        1.242534e-37  7.253437e-01
bigcom250       -4.421771e-38 -2.276733e-01
bigcom254       -4.418087e-38 -2.834939e-01
bigcom266       -4.417351e-38 -2.063120e-01
bigcom269       -4.418456e-38 -1.907320e-01
bigcom272       -4.417719e-38 -1.556224e-01
bigcom274       -2.320779e-38  7.789641e-03
bigcom281        1.001998e-37  7.459750e-01
bigcom291       -4.417719e-38 -2.182564e-01
bigcom292        2.084359e-37  9.231571e-01
bigcom295       -4.418456e-38 -1.839748e-01
bigcom299       -4.417351e-38 -1.949126e-01
bigcom301       -4.419929e-38 -2.022487e-01
bigcom306       -4.417719e-38 -1.516929e-01
bigcom309       -4.418087e-38 -1.736414e-01
bigcom314       -4.418087e-38 -1.783359e-01
bigcom321       -4.419929e-38 -1.833776e-01
bigcom341       -4.417351e-38 -1.783035e-01
bigcom350       -4.417719e-38 -2.229750e-01
bigcom353       -4.417719e-38 -1.967689e-01
bigcom359       -4.417351e-38 -2.650555e-01
bigcom363       -4.417351e-38 -1.427014e-01
bigcom365       -4.417719e-38 -2.022370e-01
bigcom385       -4.418456e-38 -2.016786e-01
bigcom386       -4.417719e-38 -1.859845e-01
bigcom408        1.396238e-37  7.805403e-01
bigcom412        2.926878e-37  1.069177e+00
bigcom480       -4.418087e-38 -1.868136e-01
spin_vertex     -8.301777e-38 -8.264089e-02
membership_s1   -2.738151e-38 -7.273183e-02
membership_s3   -4.423616e-38 -1.653732e-01
membership_s4    8.101429e-38  1.829084e-01
membership_s5   -8.422213e-39 -5.877490e-02
membership_s6   -3.246329e-38 -2.690009e-02
membership_s7   -8.214317e-39  1.805276e-02
membership_s8   -4.419560e-38 -1.649366e-01
membership_s9   -4.422140e-38 -1.496639e-01
membership_s11  -4.419929e-38 -1.474603e-01
membership_s12   2.802394e-38  3.495028e-01
membership_s14   1.804433e-37  8.742125e-01
membership_s15  -2.703202e-38 -8.675783e-02
membership_s16   1.724925e-37  7.239701e-01
membership_s17  -4.419192e-38 -1.566824e-01
membership_s18  -3.390798e-38 -1.550858e-01
membership_s20  -4.417719e-38 -1.311776e-01
membership_s21  -3.243729e-38 -8.768644e-02
membership_s22  -4.427678e-38 -2.883113e-01
membership_s24  -4.429158e-38 -1.678624e-01
membership_s25  -4.425092e-38 -1.812806e-01
membership_s26  -4.421771e-38 -1.980264e-01
membership_s27  -2.053817e-38 -8.460439e-02
membership_s28  -4.422878e-38 -1.612304e-01
membership_s30   2.895977e-38  4.312598e-02
membership_s31  -3.079276e-38 -6.407229e-02
membership_s32  -2.850245e-39  7.125104e-02
membership_s33  -4.418087e-38 -1.454456e-01
membership_s36  -2.636740e-38 -4.752695e-02
membership_s37  -2.456151e-38 -1.923061e-02
V1               5.093385e-38  1.001400e-01
V2               1.357561e-38  1.785458e-01
pdi              6.503352e-36  7.076877e+00
adhesion        -2.194283e-42 -2.510847e-06
cohesion         4.391756e-42  5.060188e-06
inner            2.426337e-42  2.938030e-06
outer            2.846054e-42  1.380712e-06
ioratio          9.192702e-40 -9.322691e-02
comsize          5.694071e-42  1.042778e-05
[1] "Dataset: all_C Model GBM, run: 7 of 10 2015-06-22 19:51:27"
Iter   TrainDeviance   ValidDeviance   StepSize   Improve
     1        0.3619            -nan     0.0100    0.0008
     2        0.3596            -nan     0.0100    0.0007
     3        0.3576            -nan     0.0100    0.0007
     4        0.3554            -nan     0.0100    0.0006
     5        0.3534            -nan     0.0100    0.0006
     6        0.3514            -nan     0.0100    0.0006
     7        0.3498            -nan     0.0100    0.0004
     8        0.3482            -nan     0.0100    0.0005
     9        0.3463            -nan     0.0100    0.0005
    10        0.3447            -nan     0.0100    0.0005
    20        0.3320            -nan     0.0100    0.0003
    40        0.3140            -nan     0.0100    0.0002
    60        0.3013            -nan     0.0100    0.0001
    80        0.2911            -nan     0.0100    0.0000
   100        0.2828            -nan     0.0100    0.0001
   120        0.2760            -nan     0.0100    0.0000
   140        0.2699            -nan     0.0100    0.0000
   160        0.2644            -nan     0.0100    0.0000
   180        0.2590            -nan     0.0100    0.0000
   200        0.2531            -nan     0.0100    0.0000
   220        0.2478            -nan     0.0100    0.0000
   240        0.2425            -nan     0.0100   -0.0000
   260        0.2383            -nan     0.0100   -0.0000
   280        0.2334            -nan     0.0100    0.0000
   300        0.2301            -nan     0.0100   -0.0000
   320        0.2272            -nan     0.0100   -0.0000
   340        0.2241            -nan     0.0100   -0.0000
   360        0.2206            -nan     0.0100   -0.0000
   380        0.2178            -nan     0.0100   -0.0000
   400        0.2152            -nan     0.0100   -0.0000
   411        0.2140            -nan     0.0100   -0.0000

[1] "GBM variable coefficients"
                            var     rel.inf
orbit45                 orbit45 4.561131577
orbit56                 orbit56 4.447224069
orbit65                 orbit65 3.239509414
V1                           V1 3.232208690
ratio5                   ratio5 2.112640503
outer                     outer 2.097756757
third                     third 2.061510429
orbit24                 orbit24 2.039042654
V2                           V2 1.942505376
walktrap_vertex walktrap_vertex 1.797392545
spin_vertex         spin_vertex 1.772512221
ioratio                 ioratio 1.646170358
ratio4                   ratio4 1.610343297
inner                     inner 1.525521405
comsize                 comsize 1.440679918
knn                         knn 1.376414969
orbit27                 orbit27 1.336873106
membership_s4     membership_s4 1.256340480
orbit70                 orbit70 1.205783622
orbit18                 orbit18 1.175929150
trans                     trans 1.151072087
orbit46                 orbit46 1.077735796
pagerank               pagerank 1.062316622
graph22                 graph22 1.027736956
graph11                 graph11 0.978123017
orbit31                 orbit31 0.972575858
orbit39                 orbit39 0.960260570
bet                         bet 0.925918862
orbit62                 orbit62 0.897841340
graph20                 graph20 0.878560997
orbit54                 orbit54 0.859873342
adhesion               adhesion 0.852185298
orbit28                 orbit28 0.846923269
orbit69                 orbit69 0.830013994
cohesion               cohesion 0.811407405
graph14                 graph14 0.794266736
orbit32                 orbit32 0.781396671
orbit35                 orbit35 0.744166090
ratio1                   ratio1 0.735180677
orbit50                 orbit50 0.734872445
graph26                 graph26 0.709707767
graph5                   graph5 0.704665930
orbit49                 orbit49 0.682465292
graph19                 graph19 0.670197276
bigcom40               bigcom40 0.667928958
graph29                 graph29 0.667892372
orbit19                 orbit19 0.655977691
ratio6                   ratio6 0.641642118
orbit66                 orbit66 0.630340836
orbit55                 orbit55 0.629402186
orbit51                 orbit51 0.627807206
orbit22                 orbit22 0.627124563
graph23                 graph23 0.621513492
graph18                 graph18 0.616423857
graph28                 graph28 0.609459983
graph4                   graph4 0.596222096
graph17                 graph17 0.584336324
orbit6                   orbit6 0.577439341
constraint           constraint 0.563155134
orbit52                 orbit52 0.550506717
orbit53                 orbit53 0.547102216
graph8                   graph8 0.531675490
orbit17                 orbit17 0.515244143
orbit44                 orbit44 0.489402388
graph10                 graph10 0.484168644
graph2                   graph2 0.484045436
orbit59                 orbit59 0.483922629
orbit36                 orbit36 0.481105712
sixth                     sixth 0.479328798
orbit47                 orbit47 0.474823018
orbit16                 orbit16 0.466558927
orbit25                 orbit25 0.465032850
orbit61                 orbit61 0.457797110
orbit38                 orbit38 0.456745055
ratio3                   ratio3 0.453564855
upto_fifth           upto_fifth 0.449334668
orbit10                 orbit10 0.448289496
orbit67                 orbit67 0.446936580
orbit63                 orbit63 0.445152037
graph25                 graph25 0.443918572
orbit41                 orbit41 0.439508833
orbit64                 orbit64 0.439461290
orbit1                   orbit1 0.439351103
fifth                     fifth 0.438449032
membership_s16   membership_s16 0.436323651
orbit20                 orbit20 0.423721319
orbit9                   orbit9 0.422948826
upto_sixth           upto_sixth 0.418770705
fourth                   fourth 0.412547146
orbit48                 orbit48 0.412482100
orbit71                 orbit71 0.405906796
orbit29                 orbit29 0.396572059
orbit30                 orbit30 0.395962250
graph6                   graph6 0.388983877
orbit12                 orbit12 0.383307925
graph13                 graph13 0.375382998
orbit58                 orbit58 0.368404207
orbit4                   orbit4 0.350278979
graph15                 graph15 0.343869231
graph24                 graph24 0.343127057
graph16                 graph16 0.342273410
orbit37                 orbit37 0.340215991
ratio2                   ratio2 0.335603770
orbit11                 orbit11 0.328731841
orbit40                 orbit40 0.315350655
orbit15                 orbit15 0.306771147
bigcom28               bigcom28 0.304960662
orbit33                 orbit33 0.304327450
graph27                 graph27 0.303640873
orbit57                 orbit57 0.302519344
graph7                   graph7 0.302175229
orbit26                 orbit26 0.297715830
orbit13                 orbit13 0.284816024
graph21                 graph21 0.279616797
graph12                 graph12 0.274257107
graph9                   graph9 0.250131653
close                     close 0.242692298
selfinter             selfinter 0.242181156
graph1                   graph1 0.239617139
coreness               coreness 0.237315969
orbit21                 orbit21 0.236731785
upto_fourth         upto_fourth 0.233133197
upto_third           upto_third 0.232102821
orbit5                   orbit5 0.229323262
graph3                   graph3 0.229107917
upto_second         upto_second 0.228663529
orbit42                 orbit42 0.217629901
orbit68                 orbit68 0.206268221
hubscore               hubscore 0.197510939
orbit60                 orbit60 0.184804804
AP                           AP 0.183985750
membership_s14   membership_s14 0.172819437
bigcom4                 bigcom4 0.156815847
membership_s32   membership_s32 0.148097734
bigcom24               bigcom24 0.136865237
evcent                   evcent 0.127354899
pdi                         pdi 0.113702845
orbit7                   orbit7 0.110751089
bigcom246             bigcom246 0.109539411
graph0                   graph0 0.100644308
orbit43                 orbit43 0.097144215
orbit2                   orbit2 0.082248602
orbit23                 orbit23 0.069804652
bigcom3                 bigcom3 0.066449880
membership_s30   membership_s30 0.060840749
bigcom30               bigcom30 0.052802394
second                   second 0.050042848
bigcom167             bigcom167 0.031918674
bigcom127             bigcom127 0.031707644
membership_s5     membership_s5 0.026098842
membership_s1     membership_s1 0.019087858
bigcom39               bigcom39 0.013363290
bigcom116             bigcom116 0.012185213
ecc                         ecc 0.011995654
membership_s7     membership_s7 0.009906487
orbit0                   orbit0 0.000000000
orbit3                   orbit3 0.000000000
orbit8                   orbit8 0.000000000
orbit14                 orbit14 0.000000000
orbit34                 orbit34 0.000000000
orbit72                 orbit72 0.000000000
eccrad                   eccrad 0.000000000
first                     first 0.000000000
bigcom1                 bigcom1 0.000000000
bigcom2                 bigcom2 0.000000000
bigcom6                 bigcom6 0.000000000
bigcom8                 bigcom8 0.000000000
bigcom9                 bigcom9 0.000000000
bigcom11               bigcom11 0.000000000
bigcom13               bigcom13 0.000000000
bigcom15               bigcom15 0.000000000
bigcom16               bigcom16 0.000000000
bigcom21               bigcom21 0.000000000
bigcom22               bigcom22 0.000000000
bigcom26               bigcom26 0.000000000
bigcom31               bigcom31 0.000000000
bigcom32               bigcom32 0.000000000
bigcom33               bigcom33 0.000000000
bigcom34               bigcom34 0.000000000
bigcom36               bigcom36 0.000000000
bigcom37               bigcom37 0.000000000
bigcom38               bigcom38 0.000000000
bigcom43               bigcom43 0.000000000
bigcom44               bigcom44 0.000000000
bigcom46               bigcom46 0.000000000
bigcom47               bigcom47 0.000000000
bigcom49               bigcom49 0.000000000
bigcom50               bigcom50 0.000000000
bigcom51               bigcom51 0.000000000
bigcom52               bigcom52 0.000000000
bigcom54               bigcom54 0.000000000
bigcom56               bigcom56 0.000000000
bigcom62               bigcom62 0.000000000
bigcom66               bigcom66 0.000000000
bigcom68               bigcom68 0.000000000
bigcom69               bigcom69 0.000000000
bigcom71               bigcom71 0.000000000
bigcom72               bigcom72 0.000000000
bigcom73               bigcom73 0.000000000
bigcom74               bigcom74 0.000000000
bigcom75               bigcom75 0.000000000
bigcom76               bigcom76 0.000000000
bigcom77               bigcom77 0.000000000
bigcom79               bigcom79 0.000000000
bigcom80               bigcom80 0.000000000
bigcom82               bigcom82 0.000000000
bigcom83               bigcom83 0.000000000
bigcom84               bigcom84 0.000000000
bigcom85               bigcom85 0.000000000
bigcom87               bigcom87 0.000000000
bigcom89               bigcom89 0.000000000
bigcom91               bigcom91 0.000000000
bigcom92               bigcom92 0.000000000
bigcom93               bigcom93 0.000000000
bigcom96               bigcom96 0.000000000
bigcom97               bigcom97 0.000000000
bigcom98               bigcom98 0.000000000
bigcom99               bigcom99 0.000000000
bigcom101             bigcom101 0.000000000
bigcom104             bigcom104 0.000000000
bigcom106             bigcom106 0.000000000
bigcom109             bigcom109 0.000000000
bigcom113             bigcom113 0.000000000
bigcom120             bigcom120 0.000000000
bigcom123             bigcom123 0.000000000
bigcom126             bigcom126 0.000000000
bigcom137             bigcom137 0.000000000
bigcom139             bigcom139 0.000000000
bigcom140             bigcom140 0.000000000
bigcom143             bigcom143 0.000000000
bigcom145             bigcom145 0.000000000
bigcom146             bigcom146 0.000000000
bigcom147             bigcom147 0.000000000
bigcom149             bigcom149 0.000000000
bigcom153             bigcom153 0.000000000
bigcom154             bigcom154 0.000000000
bigcom156             bigcom156 0.000000000
bigcom157             bigcom157 0.000000000
bigcom158             bigcom158 0.000000000
bigcom160             bigcom160 0.000000000
bigcom161             bigcom161 0.000000000
bigcom162             bigcom162 0.000000000
bigcom164             bigcom164 0.000000000
bigcom166             bigcom166 0.000000000
bigcom171             bigcom171 0.000000000
bigcom173             bigcom173 0.000000000
bigcom175             bigcom175 0.000000000
bigcom176             bigcom176 0.000000000
bigcom177             bigcom177 0.000000000
bigcom178             bigcom178 0.000000000
bigcom180             bigcom180 0.000000000
bigcom181             bigcom181 0.000000000
bigcom184             bigcom184 0.000000000
bigcom186             bigcom186 0.000000000
bigcom187             bigcom187 0.000000000
bigcom189             bigcom189 0.000000000
bigcom194             bigcom194 0.000000000
bigcom195             bigcom195 0.000000000
bigcom196             bigcom196 0.000000000
bigcom204             bigcom204 0.000000000
bigcom205             bigcom205 0.000000000
bigcom212             bigcom212 0.000000000
bigcom214             bigcom214 0.000000000
bigcom222             bigcom222 0.000000000
bigcom223             bigcom223 0.000000000
bigcom226             bigcom226 0.000000000
bigcom227             bigcom227 0.000000000
bigcom229             bigcom229 0.000000000
bigcom233             bigcom233 0.000000000
bigcom236             bigcom236 0.000000000
bigcom237             bigcom237 0.000000000
bigcom248             bigcom248 0.000000000
bigcom249             bigcom249 0.000000000
bigcom250             bigcom250 0.000000000
bigcom254             bigcom254 0.000000000
bigcom266             bigcom266 0.000000000
bigcom269             bigcom269 0.000000000
bigcom272             bigcom272 0.000000000
bigcom274             bigcom274 0.000000000
bigcom281             bigcom281 0.000000000
bigcom291             bigcom291 0.000000000
bigcom292             bigcom292 0.000000000
bigcom295             bigcom295 0.000000000
bigcom299             bigcom299 0.000000000
bigcom301             bigcom301 0.000000000
bigcom306             bigcom306 0.000000000
bigcom309             bigcom309 0.000000000
bigcom314             bigcom314 0.000000000
bigcom321             bigcom321 0.000000000
bigcom341             bigcom341 0.000000000
bigcom350             bigcom350 0.000000000
bigcom353             bigcom353 0.000000000
bigcom359             bigcom359 0.000000000
bigcom363             bigcom363 0.000000000
bigcom365             bigcom365 0.000000000
bigcom385             bigcom385 0.000000000
bigcom386             bigcom386 0.000000000
bigcom408             bigcom408 0.000000000
bigcom412             bigcom412 0.000000000
bigcom480             bigcom480 0.000000000
membership_s3     membership_s3 0.000000000
membership_s6     membership_s6 0.000000000
membership_s8     membership_s8 0.000000000
membership_s9     membership_s9 0.000000000
membership_s11   membership_s11 0.000000000
membership_s12   membership_s12 0.000000000
membership_s15   membership_s15 0.000000000
membership_s17   membership_s17 0.000000000
membership_s18   membership_s18 0.000000000
membership_s20   membership_s20 0.000000000
membership_s21   membership_s21 0.000000000
membership_s22   membership_s22 0.000000000
membership_s24   membership_s24 0.000000000
membership_s25   membership_s25 0.000000000
membership_s26   membership_s26 0.000000000
membership_s27   membership_s27 0.000000000
membership_s28   membership_s28 0.000000000
membership_s31   membership_s31 0.000000000
membership_s33   membership_s33 0.000000000
membership_s36   membership_s36 0.000000000
membership_s37   membership_s37 0.000000000
[1] "Dataset: all_C Model RF, run: 7 of 10 2015-06-22 19:57:41"
     |      Out-of-bag   |
Tree |      MSE  %Var(y) |
   1 |  0.07725   181.20 |
   2 |  0.07284   170.86 |
   3 |  0.06737   158.03 |
   4 |  0.06435   150.93 |
   5 |  0.06218   145.86 |
   6 |  0.05945   139.45 |
   7 |  0.05733   134.47 |
   8 |  0.05597   131.29 |
   9 |  0.05501   129.04 |
  10 |  0.05383   126.27 |
  11 |  0.05223   122.50 |
  12 |  0.05107   119.78 |
  13 |  0.05006   117.42 |
  14 |  0.04948   116.06 |
  15 |  0.04873   114.30 |
  16 |  0.04823   113.12 |
  17 |  0.04772   111.94 |
  18 |  0.04733   111.02 |
  19 |  0.04697   110.17 |
  20 |  0.04666   109.44 |
  21 |  0.04627   108.54 |
  22 |  0.04597   107.82 |
  23 |  0.04565   107.08 |
  24 |  0.04529   106.23 |
  25 |  0.04503   105.63 |
  26 |  0.04469   104.82 |
  27 |  0.04451   104.40 |
  28 |  0.04425   103.78 |
  29 |  0.04411   103.47 |
  30 |  0.04389   102.95 |
  31 |  0.04381   102.76 |
  32 |  0.04372   102.55 |
  33 |  0.04365   102.39 |
  34 |   0.0436   102.26 |
  35 |  0.04346   101.94 |
  36 |  0.04335   101.69 |
  37 |  0.04314   101.20 |
  38 |  0.04312   101.15 |
  39 |  0.04301   100.88 |
  40 |  0.04293   100.69 |
  41 |  0.04297   100.80 |
  42 |   0.0428   100.39 |
  43 |  0.04278   100.35 |
  44 |   0.0427   100.15 |
  45 |  0.04268   100.12 |
  46 |  0.04266   100.07 |
  47 |  0.04259    99.90 |
  48 |  0.04249    99.68 |
  49 |  0.04244    99.56 |
  50 |  0.04242    99.51 |
  51 |  0.04238    99.40 |
  52 |  0.04236    99.36 |
  53 |  0.04233    99.29 |
  54 |  0.04229    99.19 |
  55 |  0.04226    99.12 |
  56 |  0.04219    98.96 |
  57 |  0.04216    98.90 |
  58 |  0.04212    98.80 |
  59 |  0.04206    98.65 |
  60 |  0.04209    98.72 |
  61 |  0.04211    98.76 |
  62 |  0.04209    98.72 |
  63 |  0.04209    98.72 |
  64 |  0.04208    98.69 |
  65 |  0.04208    98.69 |
  66 |  0.04207    98.68 |
  67 |    0.042    98.51 |
  68 |    0.042    98.51 |
  69 |  0.04198    98.48 |
  70 |    0.042    98.52 |
  71 |  0.04203    98.58 |
  72 |  0.04197    98.44 |
  73 |  0.04188    98.24 |
  74 |  0.04191    98.30 |
  75 |  0.04187    98.22 |
  76 |  0.04188    98.23 |
  77 |   0.0419    98.27 |
  78 |   0.0419    98.27 |
  79 |  0.04188    98.23 |
  80 |  0.04186    98.18 |
  81 |  0.04185    98.16 |
  82 |  0.04183    98.11 |
  83 |  0.04182    98.09 |
  84 |   0.0418    98.05 |
  85 |  0.04179    98.02 |
  86 |  0.04177    97.98 |
  87 |  0.04173    97.89 |
  88 |  0.04173    97.89 |
  89 |  0.04172    97.86 |
  90 |   0.0417    97.81 |
  91 |  0.04166    97.71 |
  92 |  0.04165    97.70 |
  93 |  0.04163    97.64 |
  94 |  0.04163    97.65 |
  95 |  0.04163    97.65 |
  96 |  0.04163    97.64 |
  97 |   0.0416    97.59 |
  98 |  0.04159    97.56 |
  99 |   0.0416    97.58 |
 100 |  0.04157    97.50 |
[1] "Random Forest variable coefficients"
                      %IncMSE IncNodePurity
graph0           8.028874e-04  1.004318e+00
graph1           8.488643e-03  1.873383e+00
graph2           3.321787e-03  1.544447e+00
graph3           9.654924e-03  1.696235e+00
graph4           7.912414e-03  3.123711e+00
graph5           4.538847e-03  2.326884e+00
graph6           3.493381e-03  1.774488e+00
graph7           5.566261e-03  2.301872e+00
graph8           4.174905e-03  1.137424e+00
graph9           5.546482e-03  1.811455e+00
graph10          9.560307e-03  3.389958e+00
graph11          9.977513e-03  3.515285e+00
graph12          5.008749e-03  1.736721e+00
graph13          2.139273e-02  2.391372e+00
graph14          4.461879e-03  2.943190e+00
graph15          1.483123e-02  2.156917e+00
graph16          8.640006e-03  2.252857e+00
graph17          9.701928e-03  3.782051e+00
graph18          6.979884e-03  2.101403e+00
graph19          1.430997e-02  3.119928e+00
graph20          6.959138e-03  3.755433e+00
graph21          6.278325e-03  2.040886e+00
graph22          5.864499e-03  3.156510e+00
graph23          2.020070e-02  3.665269e+00
graph24          4.880941e-03  3.037655e+00
graph25          3.966339e-03  2.439651e+00
graph26          6.418372e-03  2.788033e+00
graph27          1.978614e-03  1.508409e+00
graph28          2.082185e-03  2.127705e+00
graph29          1.155489e-03  1.005014e+00
orbit0           2.885292e-03  9.171275e-01
orbit1           5.969676e-03  1.899323e+00
orbit2           5.082824e-03  1.241947e+00
orbit3           1.951115e-03  1.221075e+00
orbit4           5.799099e-03  2.193754e+00
orbit5           6.236782e-03  1.504079e+00
orbit6           4.724462e-03  2.905038e+00
orbit7           2.548646e-03  1.032815e+00
orbit8           3.374205e-03  2.240028e+00
orbit9           5.123047e-03  3.535152e+00
orbit10          1.089883e-02  2.167929e+00
orbit11          3.639642e-03  1.384502e+00
orbit12          2.735543e-03  2.426870e+00
orbit13          2.772276e-03  1.653827e+00
orbit14          2.030392e-03  1.418152e+00
orbit15          6.612614e-03  2.201714e+00
orbit16          1.816668e-02  2.405354e+00
orbit17          1.381568e-02  2.510713e+00
orbit18          1.420534e-02  4.987081e+00
orbit19          5.671032e-03  3.053813e+00
orbit20          6.229664e-03  2.174320e+00
orbit21          5.937424e-03  1.868209e+00
orbit22          8.980866e-03  3.762941e+00
orbit23          3.169797e-03  1.703574e+00
orbit24          1.680594e-02  1.154209e+01
orbit25          6.177598e-03  2.242194e+00
orbit26          1.135975e-02  1.736903e+00
orbit27          3.081952e-02  4.795779e+00
orbit28          2.175712e-02  2.539632e+00
orbit29          5.115859e-03  2.339703e+00
orbit30          1.360406e-02  2.532366e+00
orbit31          6.521000e-03  3.521270e+00
orbit32          7.172584e-03  2.574099e+00
orbit33          5.636324e-03  1.603280e+00
orbit34          2.211174e-02  2.679336e+00
orbit35          8.298685e-03  3.043124e+00
orbit36          3.700403e-03  2.896149e+00
orbit37          4.454712e-03  2.240624e+00
orbit38          2.128270e-03  1.777547e+00
orbit39          9.204069e-03  3.964031e+00
orbit40          3.536739e-03  3.076803e+00
orbit41          3.108229e-03  2.182655e+00
orbit42          1.287016e-03  1.348594e+00
orbit43          6.174808e-03  2.027123e+00
orbit44          1.888412e-03  1.686164e+00
orbit45          2.271992e-02  1.280935e+01
orbit46          5.395982e-03  4.248351e+00
orbit47          7.975358e-03  2.312785e+00
orbit48          6.751731e-03  2.254059e+00
orbit49          5.836861e-03  3.842407e+00
orbit50          4.193113e-03  2.800578e+00
orbit51          1.114954e-02  3.053762e+00
orbit52          2.817471e-03  2.524841e+00
orbit53          1.071353e-02  1.875785e+00
orbit54          4.498661e-03  3.681308e+00
orbit55          2.876045e-03  1.806165e+00
orbit56          2.032413e-02  1.079246e+01
orbit57          1.225176e-02  1.863988e+00
orbit58          2.260511e-03  1.423220e+00
orbit59          3.911732e-03  3.246247e+00
orbit60          1.745352e-03  1.488512e+00
orbit61          3.103175e-04  1.667390e+00
orbit62          3.955700e-03  4.419594e+00
orbit63          2.213458e-03  1.735647e+00
orbit64          1.191179e-03  1.978447e+00
orbit65          5.682894e-03  8.570418e+00
orbit66          3.064716e-03  2.550841e+00
orbit67          7.288062e-04  1.404539e+00
orbit68          6.524076e-04  1.496202e+00
orbit69          8.041724e-04  2.551682e+00
orbit70          1.041372e-03  3.222239e+00
orbit71          2.079984e-03  1.833864e+00
orbit72          1.936056e-03  1.189033e+00
AP               6.315895e-05  3.469435e-01
bet              1.153981e-02  4.906413e+00
ecc              3.135945e-04  1.493865e-01
eccrad           3.052701e-04  2.739905e-01
close            4.752560e-03  1.879052e+00
constraint       7.424594e-03  3.369875e+00
coreness         8.074622e-03  1.289745e+00
knn              4.447320e-03  4.098901e+00
hubscore         3.402534e-03  1.939182e+00
pagerank         5.950554e-03  5.229730e+00
trans            7.134919e-03  4.141363e+00
evcent           6.307371e-03  1.774533e+00
first            1.126744e-03  5.857658e-01
upto_second      3.782136e-03  1.872595e+00
upto_third       5.394146e-03  2.086781e+00
upto_fourth      5.571484e-03  2.111597e+00
upto_fifth       5.874496e-03  2.560754e+00
upto_sixth       2.895117e-03  2.207832e+00
second           4.843686e-03  2.006115e+00
third            1.401738e-02  5.881794e+00
fourth           4.170635e-03  3.358928e+00
fifth            4.273291e-03  3.780179e+00
sixth            7.040015e-03  2.913270e+00
ratio1           2.938436e-03  3.703354e+00
ratio2           7.579371e-03  4.100499e+00
ratio3           7.299677e-03  2.936856e+00
ratio4           9.505220e-03  7.302141e+00
ratio5           5.299905e-03  9.397502e+00
ratio6           1.217097e-02  3.339102e+00
selfinter        5.881583e-05  6.294669e-01
walktrap_vertex  1.986874e-03  6.434702e+00
bigcom1          5.836399e-05  3.174761e-01
bigcom2          0.000000e+00  0.000000e+00
bigcom3          2.816145e-06  8.832209e-01
bigcom4          7.174997e-04  7.130392e-01
bigcom6          0.000000e+00  2.220446e-18
bigcom8          8.897384e-05  2.681597e-01
bigcom9          0.000000e+00  0.000000e+00
bigcom11         0.000000e+00  0.000000e+00
bigcom13         2.880884e-05  2.476457e-01
bigcom15         9.269473e-05  2.865727e-01
bigcom16         0.000000e+00  0.000000e+00
bigcom21         9.579586e-06  1.471838e-01
bigcom22         2.968750e-04  2.189180e-01
bigcom24         5.867551e-07  8.833493e-01
bigcom26         0.000000e+00  1.808333e-02
bigcom28         2.621922e-04  1.029009e+00
bigcom30        -3.005577e-06  2.502596e-01
bigcom31         0.000000e+00  0.000000e+00
bigcom32        -2.790647e-05  2.135414e-01
bigcom33         0.000000e+00  2.220446e-18
bigcom34         0.000000e+00  0.000000e+00
bigcom36        -3.195936e-05  2.163342e-01
bigcom37         0.000000e+00  0.000000e+00
bigcom38         0.000000e+00  0.000000e+00
bigcom39        -7.490791e-05  3.515846e-01
bigcom40         1.062366e-03  2.049111e+00
bigcom43         0.000000e+00  0.000000e+00
bigcom44         0.000000e+00  0.000000e+00
bigcom46         0.000000e+00  0.000000e+00
bigcom47         0.000000e+00  0.000000e+00
bigcom49        -1.504230e-05  3.185220e-01
bigcom50         5.130202e-06  5.210886e-01
bigcom51         0.000000e+00  0.000000e+00
bigcom52         0.000000e+00  0.000000e+00
bigcom54         0.000000e+00  0.000000e+00
bigcom56         4.823550e-06  3.137003e-01
bigcom62         0.000000e+00  0.000000e+00
bigcom66         0.000000e+00  0.000000e+00
bigcom68         0.000000e+00  0.000000e+00
bigcom69         0.000000e+00  0.000000e+00
bigcom71         3.211770e-05  4.942468e-01
bigcom72         0.000000e+00  0.000000e+00
bigcom73         0.000000e+00  0.000000e+00
bigcom74         0.000000e+00  5.551115e-19
bigcom75         0.000000e+00  0.000000e+00
bigcom76         0.000000e+00  0.000000e+00
bigcom77         0.000000e+00  0.000000e+00
bigcom79         0.000000e+00  0.000000e+00
bigcom80         0.000000e+00  0.000000e+00
bigcom82         0.000000e+00  0.000000e+00
bigcom83         0.000000e+00  0.000000e+00
bigcom84         0.000000e+00  0.000000e+00
bigcom85         0.000000e+00  0.000000e+00
bigcom87         0.000000e+00  0.000000e+00
bigcom89         0.000000e+00  0.000000e+00
bigcom91         0.000000e+00  0.000000e+00
bigcom92         0.000000e+00  0.000000e+00
bigcom93         0.000000e+00  8.881784e-18
bigcom96         0.000000e+00  0.000000e+00
bigcom97         0.000000e+00  0.000000e+00
bigcom98         0.000000e+00  0.000000e+00
bigcom99         0.000000e+00  0.000000e+00
bigcom101        0.000000e+00  0.000000e+00
bigcom104        0.000000e+00  0.000000e+00
bigcom106        0.000000e+00  0.000000e+00
bigcom109        0.000000e+00  0.000000e+00
bigcom113        0.000000e+00  0.000000e+00
bigcom116        7.969480e-06  2.876773e-01
bigcom120        0.000000e+00  0.000000e+00
bigcom123        0.000000e+00  0.000000e+00
bigcom126        0.000000e+00  0.000000e+00
bigcom127        3.192995e-05  7.154553e-01
bigcom137        0.000000e+00  0.000000e+00
bigcom139        0.000000e+00  0.000000e+00
bigcom140        0.000000e+00  0.000000e+00
bigcom143        0.000000e+00  0.000000e+00
bigcom145        0.000000e+00  0.000000e+00
bigcom146        0.000000e+00  0.000000e+00
bigcom147       -9.211253e-06  2.473611e-02
bigcom149       -1.723527e-05  4.573843e-01
bigcom153        0.000000e+00  0.000000e+00
bigcom154        0.000000e+00  0.000000e+00
bigcom156        0.000000e+00  0.000000e+00
bigcom157        0.000000e+00  0.000000e+00
bigcom158        0.000000e+00  0.000000e+00
bigcom160        0.000000e+00  0.000000e+00
bigcom161        0.000000e+00  0.000000e+00
bigcom162        0.000000e+00  0.000000e+00
bigcom164        0.000000e+00  0.000000e+00
bigcom166        0.000000e+00  0.000000e+00
bigcom167        1.603124e-06  6.036208e-01
bigcom171        0.000000e+00  0.000000e+00
bigcom173        0.000000e+00  0.000000e+00
bigcom175        0.000000e+00  0.000000e+00
bigcom176        0.000000e+00  0.000000e+00
bigcom177        0.000000e+00  0.000000e+00
bigcom178        0.000000e+00  0.000000e+00
bigcom180       -1.357750e-05  5.101699e-01
bigcom181        0.000000e+00  0.000000e+00
bigcom184        0.000000e+00  0.000000e+00
bigcom186        0.000000e+00  0.000000e+00
bigcom187        0.000000e+00  0.000000e+00
bigcom189        0.000000e+00  0.000000e+00
bigcom194        0.000000e+00  0.000000e+00
bigcom195        0.000000e+00  1.734723e-20
bigcom196       -2.113802e-05  3.943636e-01
bigcom204        0.000000e+00  0.000000e+00
bigcom205        0.000000e+00  0.000000e+00
bigcom212        0.000000e+00  0.000000e+00
bigcom214        0.000000e+00  0.000000e+00
bigcom222        0.000000e+00  0.000000e+00
bigcom223        0.000000e+00  0.000000e+00
bigcom226        0.000000e+00  0.000000e+00
bigcom227        0.000000e+00  0.000000e+00
bigcom229        0.000000e+00  8.881784e-18
bigcom233        0.000000e+00  0.000000e+00
bigcom236        0.000000e+00  0.000000e+00
bigcom237        0.000000e+00  0.000000e+00
bigcom246       -2.413889e-05  1.109021e+00
bigcom248       -2.710498e-05  2.606373e-01
bigcom249       -2.097131e-07  2.552634e-01
bigcom250        0.000000e+00  0.000000e+00
bigcom254        0.000000e+00  0.000000e+00
bigcom266        0.000000e+00  0.000000e+00
bigcom269        0.000000e+00  0.000000e+00
bigcom272        0.000000e+00  0.000000e+00
bigcom274        3.430808e-05  8.117915e-02
bigcom281       -1.041736e-05  4.149507e-01
bigcom291        0.000000e+00  0.000000e+00
bigcom292        0.000000e+00  0.000000e+00
bigcom295        0.000000e+00  0.000000e+00
bigcom299        0.000000e+00  0.000000e+00
bigcom301        0.000000e+00  0.000000e+00
bigcom306        0.000000e+00  0.000000e+00
bigcom309        0.000000e+00  0.000000e+00
bigcom314        0.000000e+00  0.000000e+00
bigcom321        0.000000e+00  0.000000e+00
bigcom341        0.000000e+00  0.000000e+00
bigcom350        0.000000e+00  0.000000e+00
bigcom353        0.000000e+00  0.000000e+00
bigcom359        0.000000e+00  0.000000e+00
bigcom363        0.000000e+00  0.000000e+00
bigcom365        0.000000e+00  0.000000e+00
bigcom385        0.000000e+00  0.000000e+00
bigcom386        0.000000e+00  0.000000e+00
bigcom408        1.585014e-05  4.194409e-01
bigcom412        2.818969e-05  8.784616e-01
bigcom480        0.000000e+00  0.000000e+00
spin_vertex      3.007244e-03  6.163339e+00
membership_s1    6.191166e-05  2.637993e-01
membership_s3    0.000000e+00  0.000000e+00
membership_s4    1.332299e-03  2.505334e+00
membership_s5    9.722562e-05  4.324376e-01
membership_s6    2.923338e-04  4.617817e-01
membership_s7    1.089134e-04  6.493414e-01
membership_s8    0.000000e+00  0.000000e+00
membership_s9    0.000000e+00  0.000000e+00
membership_s11   0.000000e+00  0.000000e+00
membership_s12  -2.060076e-05  3.509194e-01
membership_s14  -1.358703e-06  2.621594e-01
membership_s15   1.578732e-05  1.221992e-01
membership_s16   5.959339e-05  8.327573e-01
membership_s17   0.000000e+00  0.000000e+00
membership_s18   6.863801e-06  3.422844e-02
membership_s20   0.000000e+00  0.000000e+00
membership_s21   4.041206e-05  4.347555e-01
membership_s22   0.000000e+00  0.000000e+00
membership_s24   0.000000e+00  0.000000e+00
membership_s25   0.000000e+00  8.333333e-03
membership_s26   0.000000e+00  0.000000e+00
membership_s27   1.228395e-05  4.158292e-01
membership_s28   0.000000e+00  0.000000e+00
membership_s30   1.570606e-04  4.460506e-01
membership_s31   1.116940e-05  2.885553e-01
membership_s32   2.887021e-05  8.134946e-01
membership_s33   0.000000e+00  0.000000e+00
membership_s36   9.472841e-05  2.921381e-01
membership_s37   1.587471e-05  2.731276e-01
V1               4.677740e-03  9.906516e+00
V2               1.599308e-03  7.934542e+00
pdi              2.362188e-04  1.051945e+00
adhesion         5.499715e-03  5.050114e+00
cohesion         5.350171e-03  5.569193e+00
inner            4.007395e-03  6.922238e+00
outer            2.106839e-03  8.755073e+00
ioratio          5.848386e-03  6.387021e+00
comsize          1.407637e-03  8.016785e+00
[1] "Dataset: all_C Model GLM, run: 7 of 10 2015-06-22 20:02:50"
[1] "glmnet variable coefficients"
                         [,1]          [,2]
(Intercept)     -3.063828e+00 -4.045176e+00
graph0           9.633338e-40  1.310924e-04
graph1           2.987605e-43 -1.651404e-07
graph2           3.904566e-40  5.206084e-05
graph3           2.843958e-44 -6.007285e-09
graph4           1.325542e-47 -1.558165e-10
graph5           9.895411e-42 -4.389444e-06
graph6           1.949880e-43 -2.457438e-08
graph7           1.458037e-41  1.579753e-06
graph8           2.899609e-40 -4.977285e-07
graph9           6.591694e-46 -1.972478e-10
graph10          7.901045e-48 -3.766506e-12
graph11         -8.166685e-50 -3.270140e-13
graph12          1.213529e-45  8.424927e-11
graph13          1.145630e-44  2.515928e-10
graph14          4.519026e-47 -5.976116e-11
graph15          4.119427e-43 -1.266764e-07
graph16          4.470235e-45 -2.002139e-09
graph17          8.741247e-45 -1.332481e-09
graph18          2.575919e-43 -1.421053e-08
graph19          5.767454e-44  7.185743e-09
graph20          4.888193e-43 -4.147889e-07
graph21          3.166459e-43  3.456495e-09
graph22          9.492164e-43 -8.524200e-08
graph23          3.923145e-43  3.449025e-08
graph24          6.655582e-43  1.257496e-09
graph25          3.379652e-42  8.846839e-07
graph26          3.300508e-42  1.010520e-07
graph27          1.831306e-41  5.629220e-06
graph28          2.675406e-41  4.920172e-06
graph29          2.707557e-40 -7.746474e-05
orbit0           9.633338e-40  1.347544e-04
orbit1           2.657021e-41  1.964314e-06
orbit2           1.298076e-43 -1.836998e-07
orbit3           3.904566e-40  5.469703e-05
orbit4           7.238485e-43  1.705504e-07
orbit5           2.059803e-44 -9.165580e-09
orbit6           7.801065e-45 -2.268261e-08
orbit7          -1.492113e-47 -7.361044e-11
orbit8           9.895411e-42 -4.295345e-06
orbit9           1.529690e-41  6.554359e-06
orbit10          1.770580e-42  2.562417e-08
orbit11          7.698561e-44 -5.027664e-08
orbit12          7.240128e-41  8.306464e-06
orbit13          1.473173e-41  1.826802e-06
orbit14          2.899609e-40  2.237169e-06
orbit15          1.803048e-44  5.793479e-09
orbit16          4.957321e-46 -4.091745e-10
orbit17          5.055167e-45  2.487779e-10
orbit18          3.647835e-45  7.860160e-10
orbit19          9.927725e-46 -4.151350e-10
orbit20          4.497797e-46 -1.538002e-10
orbit21          1.153748e-48 -2.712770e-12
orbit22         -2.921861e-48 -4.315147e-11
orbit23         -6.412672e-50 -6.323366e-14
orbit24          8.167855e-44  4.053415e-08
orbit25          4.024269e-44  9.003460e-09
orbit26          7.142255e-46 -1.308572e-10
orbit27          4.572032e-43  2.507266e-07
orbit28          2.472033e-44 -8.838364e-09
orbit29          6.513634e-44  2.233229e-09
orbit30          1.403783e-44  9.733583e-10
orbit31          4.238736e-45 -5.543939e-09
orbit32          2.775289e-45 -2.608955e-09
orbit33          1.937807e-48 -1.708036e-11
orbit34          4.119427e-43 -1.245587e-07
orbit35          4.707900e-43  5.322118e-08
orbit36          6.003323e-44 -6.806584e-08
orbit37          6.098846e-44  4.098954e-09
orbit38          1.282507e-45 -1.360317e-09
orbit39          9.175343e-43  3.066137e-07
orbit40          1.659380e-43  2.819929e-08
orbit41          5.267949e-44 -8.266428e-09
orbit42          3.031213e-45 -2.884407e-09
orbit43          1.126653e-42 -9.004153e-09
orbit44          1.205446e-43 -1.810296e-08
orbit45          2.901495e-42  2.363348e-06
orbit46          9.229288e-43 -8.372060e-08
orbit47          5.432310e-44 -1.231540e-08
orbit48          1.212998e-43  3.191671e-08
orbit49          3.461076e-42  8.544441e-08
orbit50          2.538283e-43 -5.934433e-07
orbit51          1.453775e-42 -2.494953e-07
orbit52          4.061939e-42 -1.138364e-08
orbit53          3.530379e-43  6.448421e-08
orbit54          6.550558e-42  1.583763e-06
orbit55          6.389145e-43 -2.526521e-07
orbit56          1.873060e-41  1.629542e-05
orbit57          8.708183e-43  2.370298e-07
orbit58          3.019550e-43 -2.345474e-07
orbit59          5.347006e-42 -3.157464e-09
orbit60          1.578324e-42  1.524256e-07
orbit61          8.321607e-43 -7.706113e-08
orbit62          4.184994e-41  9.805729e-06
orbit63          5.291269e-42  8.077536e-07
orbit64          8.268037e-42  3.256914e-06
orbit65          5.925775e-41  1.461529e-05
orbit66          1.134597e-41  3.622025e-06
orbit67          3.880685e-42 -1.084547e-06
orbit68          2.803098e-41  6.112005e-06
orbit69          3.906671e-41  2.504706e-05
orbit70          1.201278e-40  4.092689e-05
orbit71          3.046116e-41  2.839294e-06
orbit72          2.707557e-40 -7.818270e-05
AP               3.467998e-38 -5.532400e-02
bet              3.661100e-44 -4.227248e-09
ecc             -1.714915e-38  8.263682e-03
eccrad          -1.028949e-37  4.924160e-02
close            1.021962e-36  7.559816e-01
constraint      -8.705255e-38 -1.372732e-01
coreness         7.569713e-39  7.392603e-03
knn             -2.562746e-41 -5.647808e-05
hubscore         1.568550e-36  3.743504e-01
pagerank        -1.205558e-37 -8.987406e-01
trans            1.334171e-38  2.384632e-02
evcent           1.573374e-36  3.915520e-01
first            9.633338e-40  1.368507e-04
upto_second      3.315631e-41  4.864293e-06
upto_third       1.037847e-41  1.042546e-05
upto_fourth      9.446201e-42  8.001156e-06
upto_fifth       7.279384e-42 -6.988594e-07
upto_sixth      -2.361771e-42 -3.317066e-06
second           3.329802e-41  4.847019e-06
third            1.211851e-41  1.626990e-05
fourth          -1.544022e-41 -1.651491e-05
fifth           -1.343459e-41 -1.263841e-05
sixth           -1.219145e-41  5.345020e-07
ratio1          -3.057735e-41 -5.607739e-05
ratio2          -1.631891e-40 -1.644097e-04
ratio3          -1.841809e-40 -1.409740e-04
ratio4          -1.150568e-40 -3.972966e-04
ratio5           1.004260e-38  3.119352e-02
ratio6          -1.162281e-41  6.068199e-06
selfinter        5.833178e-38  6.311807e-02
walktrap_vertex  3.413773e-38  2.177067e-02
bigcom1         -1.387076e-38 -3.213823e-02
bigcom2         -4.511638e-38 -2.031155e-01
bigcom3          3.259726e-39  9.985335e-02
bigcom4          1.577394e-38  3.658762e-02
bigcom6         -4.510132e-38 -2.346069e-01
bigcom8         -1.098725e-38 -5.093561e-02
bigcom9         -4.527514e-38 -2.282934e-01
bigcom11        -4.516540e-38 -2.117651e-01
bigcom13        -1.354549e-38  6.616289e-02
bigcom15        -1.706788e-38  1.373678e-03
bigcom16        -4.511638e-38 -2.265753e-01
bigcom21        -8.625025e-39 -8.064598e-03
bigcom22        -2.091739e-38 -1.680968e-01
bigcom24         2.075888e-37  8.610046e-01
bigcom26        -4.542737e-38 -2.855128e-01
bigcom28         1.132347e-37  2.445008e-01
bigcom30         5.063771e-39  5.310317e-02
bigcom31        -4.509380e-38 -1.952397e-01
bigcom32         8.101061e-39  2.582027e-01
bigcom33        -4.509380e-38 -2.173850e-01
bigcom34        -4.509380e-38 -1.947948e-01
bigcom36         4.679531e-38  3.849821e-01
bigcom37        -4.509380e-38 -1.546582e-01
bigcom38        -4.513522e-38 -2.176607e-01
bigcom39         1.810465e-38  2.405794e-01
bigcom40         9.301588e-38  1.722556e-01
bigcom43        -4.512015e-38 -2.005196e-01
bigcom44        -4.006484e-38 -1.845407e-01
bigcom46        -4.515408e-38 -1.835034e-01
bigcom47        -4.511638e-38 -2.020408e-01
bigcom49         2.710674e-38  2.305371e-01
bigcom50         5.598181e-38  4.412989e-01
bigcom51        -4.509380e-38 -2.394047e-01
bigcom52        -4.509756e-38 -2.269835e-01
bigcom54        -4.509380e-38 -1.859596e-01
bigcom56         1.436308e-38  1.260987e-01
bigcom62        -4.509380e-38 -1.830756e-01
bigcom66        -4.509756e-38 -1.846534e-01
bigcom68        -4.509756e-38 -1.827153e-01
bigcom69        -4.512769e-38 -1.874369e-01
bigcom71         1.436308e-38  3.000048e-01
bigcom72        -4.509756e-38 -1.580426e-01
bigcom73        -4.515408e-38 -2.260128e-01
bigcom74        -4.513145e-38 -2.543363e-01
bigcom75        -4.509003e-38 -1.927175e-01
bigcom76        -4.510885e-38 -2.153649e-01
bigcom77        -4.511638e-38 -2.732527e-01
bigcom79        -4.509756e-38 -2.051444e-01
bigcom80        -4.510885e-38 -1.641583e-01
bigcom82        -4.510509e-38 -2.551547e-01
bigcom83        -4.509380e-38 -8.786831e-02
bigcom84        -4.510885e-38 -2.641799e-01
bigcom85        -4.510885e-38 -2.215887e-01
bigcom87        -4.512015e-38 -2.014929e-01
bigcom89        -4.509003e-38 -1.690918e-01
bigcom91        -4.511262e-38 -2.651147e-01
bigcom92        -4.519562e-38 -2.191711e-01
bigcom93        -4.509003e-38 -1.117058e-01
bigcom96        -4.509380e-38 -2.251595e-01
bigcom97        -4.513145e-38 -2.780752e-01
bigcom98        -4.509756e-38 -1.911011e-01
bigcom99        -4.509380e-38 -1.662590e-01
bigcom101       -4.515785e-38 -2.294408e-01
bigcom104       -4.511638e-38 -2.331483e-01
bigcom106       -4.510132e-38 -1.561494e-01
bigcom109       -4.509756e-38 -2.878959e-01
bigcom113       -4.510885e-38 -1.370598e-01
bigcom116       -1.162012e-39  1.637644e-01
bigcom120       -4.509380e-38 -1.455566e-01
bigcom123       -4.509380e-38 -2.046912e-01
bigcom126       -4.509380e-38 -1.662540e-01
bigcom127        3.591152e-37  6.693268e-01
bigcom137       -4.511638e-38 -2.550110e-01
bigcom139       -4.509756e-38 -2.042445e-01
bigcom140       -4.510132e-38 -2.111534e-01
bigcom143       -4.509380e-38 -1.312420e-01
bigcom145       -4.509380e-38 -2.488241e-01
bigcom146       -4.510509e-38 -1.955753e-01
bigcom147        8.101061e-39  1.006824e-01
bigcom149        1.570107e-37  7.771956e-01
bigcom153       -4.512769e-38 -1.742714e-01
bigcom154       -4.513145e-38 -1.950294e-01
bigcom156       -4.510509e-38 -1.995276e-01
bigcom157       -4.512769e-38 -1.518438e-01
bigcom158       -4.509380e-38 -1.937865e-01
bigcom160       -4.509756e-38 -1.903626e-01
bigcom161       -4.509380e-38 -2.054262e-01
bigcom162       -4.508627e-38 -1.949542e-01
bigcom164       -4.509380e-38 -2.785435e-01
bigcom166       -4.512392e-38 -2.452123e-01
bigcom167        5.121482e-38  3.874184e-01
bigcom171       -4.511262e-38 -3.181211e-01
bigcom173       -4.509756e-38 -1.788544e-01
bigcom175       -4.509380e-38 -1.652652e-01
bigcom176       -4.509380e-38 -2.325220e-01
bigcom177       -4.509380e-38 -2.411920e-01
bigcom178       -4.510132e-38 -2.230010e-01
bigcom180        1.570107e-37  8.356541e-01
bigcom181       -4.514277e-38 -2.568704e-01
bigcom184       -4.509003e-38 -2.401572e-01
bigcom186       -4.509003e-38 -2.346158e-01
bigcom187       -4.509380e-38 -2.331833e-01
bigcom189       -4.512392e-38 -2.302359e-01
bigcom194       -4.510132e-38 -2.262051e-01
bigcom195       -4.509756e-38 -2.011094e-01
bigcom196        1.570107e-37  7.631520e-01
bigcom204       -4.511262e-38 -2.223915e-01
bigcom205       -4.509756e-38 -1.786077e-01
bigcom212       -4.509756e-38 -2.353779e-01
bigcom214       -4.510132e-38 -1.801408e-01
bigcom222       -4.509380e-38 -1.917969e-01
bigcom223       -4.509756e-38 -2.240098e-01
bigcom226       -4.508251e-38 -3.093998e-01
bigcom227       -4.509380e-38 -2.184938e-01
bigcom229       -4.509380e-38 -1.661291e-01
bigcom233       -4.509003e-38 -1.567831e-01
bigcom236       -4.509003e-38 -1.682446e-01
bigcom237       -4.509380e-38 -2.369345e-01
bigcom246        1.233987e-37  6.411481e-01
bigcom248        2.229297e-38  2.818975e-01
bigcom249        1.570107e-37  7.968833e-01
bigcom250       -4.513522e-38 -2.275543e-01
bigcom254       -4.510132e-38 -2.772393e-01
bigcom266       -4.509380e-38 -2.174407e-01
bigcom269       -4.510885e-38 -1.886165e-01
bigcom272       -4.509380e-38 -1.701803e-01
bigcom274       -2.271355e-38  2.539662e-02
bigcom281        9.928312e-38  7.749448e-01
bigcom291       -4.509756e-38 -2.375126e-01
bigcom292       -4.509003e-38 -2.202903e-01
bigcom295       -4.509380e-38 -2.055682e-01
bigcom299       -4.509380e-38 -2.247350e-01
bigcom301       -4.511638e-38 -2.065452e-01
bigcom306       -4.509003e-38 -1.633834e-01
bigcom309       -4.509756e-38 -1.762898e-01
bigcom314       -4.509756e-38 -1.842942e-01
bigcom321       -4.511262e-38 -1.895388e-01
bigcom341       -4.509380e-38 -1.839776e-01
bigcom350       -4.509380e-38 -2.225475e-01
bigcom353       -4.509003e-38 -1.882618e-01
bigcom359       -4.509380e-38 -2.616789e-01
bigcom363       -4.509003e-38 -1.333008e-01
bigcom365       -4.509380e-38 -2.240870e-01
bigcom385       -4.509380e-38 -2.088198e-01
bigcom386       -4.508627e-38 -1.888304e-01
bigcom408        6.720891e-38  5.312573e-01
bigcom412        1.233369e-37  7.328725e-01
bigcom480       -4.509756e-38 -1.972336e-01
spin_vertex     -8.716082e-38 -1.105808e-01
membership_s1   -2.594194e-38 -6.014380e-02
membership_s3   -4.514277e-38 -1.754650e-01
membership_s4    8.150945e-38  1.866263e-01
membership_s5   -1.052689e-38 -7.160200e-02
membership_s6   -3.421070e-38 -2.998752e-02
membership_s7   -1.503505e-39  5.489629e-02
membership_s8   -4.512392e-38 -1.708566e-01
membership_s9   -4.513145e-38 -1.518293e-01
membership_s11  -4.511262e-38 -1.607981e-01
membership_s12   3.266050e-38  3.620420e-01
membership_s14   1.570762e-37  6.694467e-01
membership_s15  -3.402767e-38 -1.198745e-01
membership_s16   2.076581e-37  7.509088e-01
membership_s17  -4.511262e-38 -1.640791e-01
membership_s18  -3.460052e-38 -1.801046e-01
membership_s20  -4.509756e-38 -1.823828e-01
membership_s21  -2.817016e-38 -3.845903e-02
membership_s22  -4.519184e-38 -3.444818e-01
membership_s24  -4.521075e-38 -1.727137e-01
membership_s25  -4.515785e-38 -1.873136e-01
membership_s26  -4.513899e-38 -1.451583e-01
membership_s27  -2.162801e-38 -9.508338e-02
membership_s28  -4.513899e-38 -1.537122e-01
membership_s30   2.595035e-38  2.917762e-02
membership_s31  -2.606960e-38 -2.500849e-02
membership_s32  -3.042263e-39  6.072947e-02
membership_s33  -4.510132e-38 -1.401003e-01
membership_s36  -2.714220e-38 -5.703765e-02
membership_s37  -2.466228e-38 -2.395942e-02
V1               5.300787e-38  1.019473e-01
V2               1.843779e-38  1.794649e-01
pdi              6.383875e-36  1.280391e+01
adhesion        -2.214584e-42 -2.283449e-06
cohesion         4.432823e-42  4.623264e-06
inner            2.456808e-42  2.575319e-06
outer            2.924503e-42  1.318765e-06
ioratio          2.747578e-39 -7.785400e-02
comsize          5.628944e-42  9.434176e-06
[1] "Dataset: all_C Model GBM, run: 8 of 10 2015-06-22 20:04:47"
Iter   TrainDeviance   ValidDeviance   StepSize   Improve
     1        0.3607            -nan     0.0100    0.0008
     2        0.3581            -nan     0.0100    0.0007
     3        0.3556            -nan     0.0100    0.0007
     4        0.3531            -nan     0.0100    0.0007
     5        0.3512            -nan     0.0100    0.0006
     6        0.3494            -nan     0.0100    0.0005
     7        0.3477            -nan     0.0100    0.0005
     8        0.3456            -nan     0.0100    0.0006
     9        0.3438            -nan     0.0100    0.0004
    10        0.3420            -nan     0.0100    0.0005
    20        0.3286            -nan     0.0100    0.0004
    40        0.3101            -nan     0.0100    0.0002
    60        0.2973            -nan     0.0100    0.0002
    80        0.2871            -nan     0.0100    0.0001
   100        0.2790            -nan     0.0100    0.0001
   120        0.2718            -nan     0.0100    0.0000
   140        0.2654            -nan     0.0100   -0.0000
   160        0.2602            -nan     0.0100    0.0000
   180        0.2546            -nan     0.0100    0.0000
   200        0.2490            -nan     0.0100    0.0000
   220        0.2439            -nan     0.0100   -0.0000
   240        0.2391            -nan     0.0100    0.0000
   260        0.2350            -nan     0.0100   -0.0000
   280        0.2313            -nan     0.0100   -0.0000
   300        0.2279            -nan     0.0100   -0.0000
   320        0.2246            -nan     0.0100   -0.0000
   340        0.2212            -nan     0.0100   -0.0000
   360        0.2178            -nan     0.0100   -0.0000
   380        0.2150            -nan     0.0100   -0.0000
   400        0.2123            -nan     0.0100   -0.0000
   411        0.2110            -nan     0.0100   -0.0000

[1] "GBM variable coefficients"
                            var     rel.inf
orbit65                 orbit65 4.797592568
orbit45                 orbit45 4.613508500
orbit56                 orbit56 3.779929924
V1                           V1 3.153419824
ratio4                   ratio4 2.022978242
ratio5                   ratio5 2.010166985
spin_vertex         spin_vertex 1.918279372
V2                           V2 1.907101294
orbit27                 orbit27 1.858174198
walktrap_vertex walktrap_vertex 1.801526628
comsize                 comsize 1.735501446
outer                     outer 1.644465212
third                     third 1.591285164
orbit18                 orbit18 1.537818996
orbit24                 orbit24 1.537407346
orbit70                 orbit70 1.480764701
pagerank               pagerank 1.383733872
ioratio                 ioratio 1.381719662
inner                     inner 1.126573581
orbit62                 orbit62 1.088963572
knn                         knn 1.060542341
graph22                 graph22 1.032232557
orbit39                 orbit39 1.021024149
adhesion               adhesion 1.019002600
membership_s4     membership_s4 1.018599859
trans                     trans 1.008119063
orbit46                 orbit46 0.999213378
graph26                 graph26 0.977628981
orbit59                 orbit59 0.960109557
orbit54                 orbit54 0.945214377
graph4                   graph4 0.927337227
cohesion               cohesion 0.925974327
orbit49                 orbit49 0.921118213
graph11                 graph11 0.894353158
orbit31                 orbit31 0.875129320
orbit6                   orbit6 0.849068389
graph20                 graph20 0.829504747
bigcom40               bigcom40 0.822100268
ratio1                   ratio1 0.807815059
bet                         bet 0.777068146
graph10                 graph10 0.776379456
orbit50                 orbit50 0.747659145
orbit40                 orbit40 0.704859036
orbit55                 orbit55 0.662325320
orbit66                 orbit66 0.660956904
upto_sixth           upto_sixth 0.615445092
orbit35                 orbit35 0.612587415
graph17                 graph17 0.600200100
orbit51                 orbit51 0.589701619
ratio6                   ratio6 0.575134808
orbit20                 orbit20 0.566671124
orbit47                 orbit47 0.557384125
orbit69                 orbit69 0.556460408
orbit9                   orbit9 0.553280966
graph27                 graph27 0.550045854
orbit19                 orbit19 0.546316840
orbit33                 orbit33 0.534362354
orbit36                 orbit36 0.530883545
constraint           constraint 0.526233879
graph25                 graph25 0.522982778
orbit17                 orbit17 0.510475268
graph14                 graph14 0.509757642
graph28                 graph28 0.504376568
graph15                 graph15 0.498293565
orbit22                 orbit22 0.497082296
graph23                 graph23 0.489628351
graph5                   graph5 0.489231311
orbit64                 orbit64 0.487700595
orbit32                 orbit32 0.477738550
orbit25                 orbit25 0.474297808
orbit52                 orbit52 0.473669582
orbit28                 orbit28 0.462888447
orbit44                 orbit44 0.461197865
fifth                     fifth 0.449057348
ratio3                   ratio3 0.448910165
orbit10                 orbit10 0.447301179
graph18                 graph18 0.446275625
graph13                 graph13 0.443094928
ratio2                   ratio2 0.441006045
graph7                   graph7 0.436596268
orbit41                 orbit41 0.434979044
graph8                   graph8 0.429579042
orbit21                 orbit21 0.418867952
orbit67                 orbit67 0.414888571
graph3                   graph3 0.414340574
close                     close 0.409585366
orbit16                 orbit16 0.390393384
upto_fourth         upto_fourth 0.389948011
orbit63                 orbit63 0.387348105
graph19                 graph19 0.386050792
graph29                 graph29 0.380790921
orbit30                 orbit30 0.374327086
graph12                 graph12 0.371239056
orbit37                 orbit37 0.368265728
graph16                 graph16 0.362967831
orbit5                   orbit5 0.352419378
sixth                     sixth 0.350091833
orbit71                 orbit71 0.348550244
selfinter             selfinter 0.347023833
orbit68                 orbit68 0.346237431
orbit11                 orbit11 0.345249514
orbit15                 orbit15 0.337834814
graph24                 graph24 0.337073140
graph2                   graph2 0.318691105
fourth                   fourth 0.316403456
upto_fifth           upto_fifth 0.311447181
graph1                   graph1 0.301509569
orbit57                 orbit57 0.296059951
orbit1                   orbit1 0.293492102
orbit12                 orbit12 0.276430326
orbit61                 orbit61 0.276234231
orbit13                 orbit13 0.271677605
orbit48                 orbit48 0.254211452
graph9                   graph9 0.252950753
orbit26                 orbit26 0.251091807
orbit58                 orbit58 0.248845013
orbit4                   orbit4 0.244284171
orbit23                 orbit23 0.225502620
membership_s16   membership_s16 0.224394942
orbit29                 orbit29 0.223860772
orbit42                 orbit42 0.215597749
orbit53                 orbit53 0.210896584
orbit38                 orbit38 0.206818734
membership_s32   membership_s32 0.201078228
upto_third           upto_third 0.196056077
graph6                   graph6 0.190422136
evcent                   evcent 0.179231061
orbit7                   orbit7 0.173219234
AP                           AP 0.158576330
upto_second         upto_second 0.153195637
orbit2                   orbit2 0.147416215
bigcom28               bigcom28 0.145656203
graph0                   graph0 0.145618755
bigcom248             bigcom248 0.145490242
hubscore               hubscore 0.144798693
bigcom246             bigcom246 0.136678346
orbit43                 orbit43 0.136591886
membership_s14   membership_s14 0.133519777
orbit60                 orbit60 0.127531946
bigcom24               bigcom24 0.123770570
coreness               coreness 0.114938512
bigcom4                 bigcom4 0.102761146
pdi                         pdi 0.092679483
bigcom127             bigcom127 0.078948278
graph21                 graph21 0.076947251
membership_s30   membership_s30 0.070867521
membership_s5     membership_s5 0.059222264
bigcom408             bigcom408 0.056679700
second                   second 0.053027814
bigcom30               bigcom30 0.051061805
bigcom412             bigcom412 0.051016479
membership_s36   membership_s36 0.042011206
bigcom167             bigcom167 0.034692367
bigcom3                 bigcom3 0.022966178
bigcom1                 bigcom1 0.019748422
membership_s7     membership_s7 0.018776540
bigcom116             bigcom116 0.006971357
bigcom21               bigcom21 0.004589529
bigcom145             bigcom145 0.002141546
bigcom292             bigcom292 0.002132516
orbit0                   orbit0 0.000000000
orbit3                   orbit3 0.000000000
orbit8                   orbit8 0.000000000
orbit14                 orbit14 0.000000000
orbit34                 orbit34 0.000000000
orbit72                 orbit72 0.000000000
ecc                         ecc 0.000000000
eccrad                   eccrad 0.000000000
first                     first 0.000000000
bigcom2                 bigcom2 0.000000000
bigcom6                 bigcom6 0.000000000
bigcom8                 bigcom8 0.000000000
bigcom9                 bigcom9 0.000000000
bigcom11               bigcom11 0.000000000
bigcom13               bigcom13 0.000000000
bigcom15               bigcom15 0.000000000
bigcom16               bigcom16 0.000000000
bigcom22               bigcom22 0.000000000
bigcom26               bigcom26 0.000000000
bigcom31               bigcom31 0.000000000
bigcom32               bigcom32 0.000000000
bigcom33               bigcom33 0.000000000
bigcom34               bigcom34 0.000000000
bigcom36               bigcom36 0.000000000
bigcom37               bigcom37 0.000000000
bigcom38               bigcom38 0.000000000
bigcom39               bigcom39 0.000000000
bigcom43               bigcom43 0.000000000
bigcom44               bigcom44 0.000000000
bigcom46               bigcom46 0.000000000
bigcom47               bigcom47 0.000000000
bigcom49               bigcom49 0.000000000
bigcom50               bigcom50 0.000000000
bigcom51               bigcom51 0.000000000
bigcom52               bigcom52 0.000000000
bigcom54               bigcom54 0.000000000
bigcom56               bigcom56 0.000000000
bigcom62               bigcom62 0.000000000
bigcom66               bigcom66 0.000000000
bigcom68               bigcom68 0.000000000
bigcom69               bigcom69 0.000000000
bigcom71               bigcom71 0.000000000
bigcom72               bigcom72 0.000000000
bigcom73               bigcom73 0.000000000
bigcom74               bigcom74 0.000000000
bigcom75               bigcom75 0.000000000
bigcom76               bigcom76 0.000000000
bigcom77               bigcom77 0.000000000
bigcom79               bigcom79 0.000000000
bigcom80               bigcom80 0.000000000
bigcom82               bigcom82 0.000000000
bigcom83               bigcom83 0.000000000
bigcom84               bigcom84 0.000000000
bigcom85               bigcom85 0.000000000
bigcom87               bigcom87 0.000000000
bigcom89               bigcom89 0.000000000
bigcom91               bigcom91 0.000000000
bigcom92               bigcom92 0.000000000
bigcom93               bigcom93 0.000000000
bigcom96               bigcom96 0.000000000
bigcom97               bigcom97 0.000000000
bigcom98               bigcom98 0.000000000
bigcom99               bigcom99 0.000000000
bigcom101             bigcom101 0.000000000
bigcom104             bigcom104 0.000000000
bigcom106             bigcom106 0.000000000
bigcom109             bigcom109 0.000000000
bigcom113             bigcom113 0.000000000
bigcom120             bigcom120 0.000000000
bigcom123             bigcom123 0.000000000
bigcom126             bigcom126 0.000000000
bigcom137             bigcom137 0.000000000
bigcom139             bigcom139 0.000000000
bigcom140             bigcom140 0.000000000
bigcom143             bigcom143 0.000000000
bigcom146             bigcom146 0.000000000
bigcom147             bigcom147 0.000000000
bigcom149             bigcom149 0.000000000
bigcom153             bigcom153 0.000000000
bigcom154             bigcom154 0.000000000
bigcom156             bigcom156 0.000000000
bigcom157             bigcom157 0.000000000
bigcom158             bigcom158 0.000000000
bigcom160             bigcom160 0.000000000
bigcom161             bigcom161 0.000000000
bigcom162             bigcom162 0.000000000
bigcom164             bigcom164 0.000000000
bigcom166             bigcom166 0.000000000
bigcom171             bigcom171 0.000000000
bigcom173             bigcom173 0.000000000
bigcom175             bigcom175 0.000000000
bigcom176             bigcom176 0.000000000
bigcom177             bigcom177 0.000000000
bigcom178             bigcom178 0.000000000
bigcom180             bigcom180 0.000000000
bigcom181             bigcom181 0.000000000
bigcom184             bigcom184 0.000000000
bigcom186             bigcom186 0.000000000
bigcom187             bigcom187 0.000000000
bigcom189             bigcom189 0.000000000
bigcom194             bigcom194 0.000000000
bigcom195             bigcom195 0.000000000
bigcom196             bigcom196 0.000000000
bigcom204             bigcom204 0.000000000
bigcom205             bigcom205 0.000000000
bigcom212             bigcom212 0.000000000
bigcom214             bigcom214 0.000000000
bigcom222             bigcom222 0.000000000
bigcom223             bigcom223 0.000000000
bigcom226             bigcom226 0.000000000
bigcom227             bigcom227 0.000000000
bigcom229             bigcom229 0.000000000
bigcom233             bigcom233 0.000000000
bigcom236             bigcom236 0.000000000
bigcom237             bigcom237 0.000000000
bigcom249             bigcom249 0.000000000
bigcom250             bigcom250 0.000000000
bigcom254             bigcom254 0.000000000
bigcom266             bigcom266 0.000000000
bigcom269             bigcom269 0.000000000
bigcom272             bigcom272 0.000000000
bigcom274             bigcom274 0.000000000
bigcom281             bigcom281 0.000000000
bigcom291             bigcom291 0.000000000
bigcom295             bigcom295 0.000000000
bigcom299             bigcom299 0.000000000
bigcom301             bigcom301 0.000000000
bigcom306             bigcom306 0.000000000
bigcom309             bigcom309 0.000000000
bigcom314             bigcom314 0.000000000
bigcom321             bigcom321 0.000000000
bigcom341             bigcom341 0.000000000
bigcom350             bigcom350 0.000000000
bigcom353             bigcom353 0.000000000
bigcom359             bigcom359 0.000000000
bigcom363             bigcom363 0.000000000
bigcom365             bigcom365 0.000000000
bigcom385             bigcom385 0.000000000
bigcom386             bigcom386 0.000000000
bigcom480             bigcom480 0.000000000
membership_s1     membership_s1 0.000000000
membership_s3     membership_s3 0.000000000
membership_s6     membership_s6 0.000000000
membership_s8     membership_s8 0.000000000
membership_s9     membership_s9 0.000000000
membership_s11   membership_s11 0.000000000
membership_s12   membership_s12 0.000000000
membership_s15   membership_s15 0.000000000
membership_s17   membership_s17 0.000000000
membership_s18   membership_s18 0.000000000
membership_s20   membership_s20 0.000000000
membership_s21   membership_s21 0.000000000
membership_s22   membership_s22 0.000000000
membership_s24   membership_s24 0.000000000
membership_s25   membership_s25 0.000000000
membership_s26   membership_s26 0.000000000
membership_s27   membership_s27 0.000000000
membership_s28   membership_s28 0.000000000
membership_s31   membership_s31 0.000000000
membership_s33   membership_s33 0.000000000
membership_s37   membership_s37 0.000000000
[1] "Dataset: all_C Model RF, run: 8 of 10 2015-06-22 20:11:00"
     |      Out-of-bag   |
Tree |      MSE  %Var(y) |
   1 |  0.07678   180.96 |
   2 |  0.07488   176.46 |
   3 |  0.06894   162.46 |
   4 |   0.0656   154.59 |
   5 |  0.06099   143.74 |
   6 |  0.05852   137.91 |
   7 |  0.05749   135.50 |
   8 |  0.05466   128.82 |
   9 |  0.05323   125.46 |
  10 |   0.0515   121.36 |
  11 |  0.05047   118.95 |
  12 |  0.04986   117.50 |
  13 |  0.04881   115.03 |
  14 |   0.0478   112.66 |
  15 |  0.04745   111.82 |
  16 |  0.04686   110.45 |
  17 |  0.04646   109.49 |
  18 |  0.04601   108.43 |
  19 |  0.04555   107.34 |
  20 |  0.04514   106.39 |
  21 |  0.04485   105.69 |
  22 |  0.04457   105.05 |
  23 |  0.04422   104.22 |
  24 |  0.04399   103.66 |
  25 |  0.04385   103.35 |
  26 |  0.04372   103.04 |
  27 |  0.04349   102.50 |
  28 |  0.04327   101.97 |
  29 |  0.04312   101.63 |
  30 |  0.04295   101.21 |
  31 |  0.04288   101.05 |
  32 |  0.04282   100.91 |
  33 |  0.04278   100.83 |
  34 |  0.04269   100.60 |
  35 |  0.04268   100.59 |
  36 |  0.04257   100.33 |
  37 |   0.0425   100.16 |
  38 |  0.04242    99.98 |
  39 |  0.04245   100.03 |
  40 |  0.04236    99.82 |
  41 |  0.04225    99.58 |
  42 |  0.04212    99.26 |
  43 |  0.04202    99.02 |
  44 |  0.04191    98.77 |
  45 |  0.04183    98.59 |
  46 |  0.04168    98.23 |
  47 |  0.04164    98.14 |
  48 |  0.04155    97.92 |
  49 |  0.04155    97.92 |
  50 |  0.04156    97.94 |
  51 |  0.04165    98.15 |
  52 |  0.04159    98.01 |
  53 |  0.04152    97.84 |
  54 |  0.04151    97.83 |
  55 |   0.0415    97.80 |
  56 |  0.04148    97.76 |
  57 |  0.04145    97.69 |
  58 |  0.04138    97.53 |
  59 |  0.04139    97.54 |
  60 |  0.04135    97.46 |
  61 |  0.04134    97.43 |
  62 |   0.0413    97.34 |
  63 |   0.0413    97.32 |
  64 |  0.04134    97.43 |
  65 |  0.04132    97.38 |
  66 |  0.04128    97.30 |
  67 |  0.04123    97.16 |
  68 |  0.04118    97.04 |
  69 |  0.04116    97.01 |
  70 |  0.04112    96.90 |
  71 |  0.04109    96.84 |
  72 |  0.04108    96.82 |
  73 |  0.04104    96.71 |
  74 |  0.04101    96.66 |
  75 |    0.041    96.63 |
  76 |  0.04101    96.64 |
  77 |  0.04101    96.64 |
  78 |  0.04102    96.67 |
  79 |  0.04097    96.55 |
  80 |  0.04093    96.46 |
  81 |  0.04092    96.43 |
  82 |  0.04087    96.31 |
  83 |  0.04087    96.33 |
  84 |  0.04089    96.37 |
  85 |  0.04089    96.37 |
  86 |  0.04091    96.41 |
  87 |  0.04087    96.31 |
  88 |  0.04082    96.19 |
  89 |  0.04078    96.12 |
  90 |  0.04078    96.11 |
  91 |  0.04075    96.04 |
  92 |  0.04076    96.06 |
  93 |  0.04078    96.10 |
  94 |  0.04076    96.07 |
  95 |  0.04073    96.00 |
  96 |   0.0407    95.93 |
  97 |  0.04071    95.94 |
  98 |  0.04072    95.97 |
  99 |  0.04069    95.89 |
 100 |  0.04069    95.89 |
[1] "Random Forest variable coefficients"
                      %IncMSE IncNodePurity
graph0           7.079812e-04  7.634990e-01
graph1           9.078050e-03  1.957279e+00
graph2           2.033072e-03  7.902924e-01
graph3           4.937396e-03  1.677810e+00
graph4           7.430771e-03  2.916679e+00
graph5           3.262494e-03  2.202766e+00
graph6           5.027810e-03  1.934064e+00
graph7           4.728366e-03  1.908661e+00
graph8           4.163677e-03  1.356145e+00
graph9           5.622382e-03  1.756913e+00
graph10          1.157280e-02  2.554671e+00
graph11          8.973019e-03  3.841775e+00
graph12          4.610842e-03  2.260567e+00
graph13          2.092368e-02  2.282054e+00
graph14          5.332611e-03  3.291413e+00
graph15          2.265871e-02  2.296861e+00
graph16          7.481956e-03  2.525059e+00
graph17          8.107840e-03  2.682177e+00
graph18          5.157652e-03  2.223584e+00
graph19          9.716231e-03  3.142194e+00
graph20          6.688738e-03  4.188486e+00
graph21          1.149402e-02  2.468037e+00
graph22          5.504016e-03  3.051197e+00
graph23          1.075332e-02  3.451465e+00
graph24          3.783948e-03  1.889066e+00
graph25          5.529006e-03  2.942389e+00
graph26          1.348590e-02  4.245855e+00
graph27          1.350225e-03  2.006503e+00
graph28          2.135311e-03  2.016453e+00
graph29          1.506747e-03  1.526683e+00
orbit0           2.936023e-04  6.485527e-01
orbit1           7.946697e-03  1.830635e+00
orbit2           3.105516e-03  1.344857e+00
orbit3           1.759741e-03  1.282573e+00
orbit4           3.949232e-03  2.002294e+00
orbit5           3.642657e-03  1.777578e+00
orbit6           4.096170e-03  3.076873e+00
orbit7           2.213552e-03  1.324844e+00
orbit8           2.299052e-03  2.314033e+00
orbit9           9.384800e-03  3.137203e+00
orbit10          3.244003e-03  1.738163e+00
orbit11          2.089823e-03  1.247343e+00
orbit12          5.629317e-03  2.286031e+00
orbit13          2.806336e-03  1.292818e+00
orbit14          1.572971e-03  1.430728e+00
orbit15          7.854622e-03  2.664874e+00
orbit16          1.155431e-02  2.485813e+00
orbit17          1.098630e-02  2.542444e+00
orbit18          1.898583e-02  5.462779e+00
orbit19          5.384395e-03  2.998265e+00
orbit20          4.621915e-03  2.558963e+00
orbit21          9.290791e-03  1.627789e+00
orbit22          6.259973e-03  3.028643e+00
orbit23          3.338661e-03  1.353386e+00
orbit24          1.125505e-02  7.088257e+00
orbit25          6.144527e-03  2.572934e+00
orbit26          6.921812e-03  1.653420e+00
orbit27          3.303142e-02  6.113559e+00
orbit28          1.956500e-02  2.595609e+00
orbit29          9.492556e-03  1.787984e+00
orbit30          8.774853e-03  1.809650e+00
orbit31          6.463497e-03  3.678020e+00
orbit32          8.043049e-03  2.857519e+00
orbit33          6.687458e-03  1.758173e+00
orbit34          1.617566e-02  1.927322e+00
orbit35          1.218437e-02  3.733338e+00
orbit36          6.731866e-03  3.019662e+00
orbit37          3.814077e-03  1.970302e+00
orbit38          2.353615e-03  1.820538e+00
orbit39          9.314395e-03  4.029188e+00
orbit40          3.702131e-03  2.920334e+00
orbit41          3.257093e-03  1.770559e+00
orbit42          2.026901e-03  1.505622e+00
orbit43          7.480407e-03  1.980617e+00
orbit44          1.335448e-03  1.545151e+00
orbit45          2.398731e-02  1.408499e+01
orbit46          8.061824e-03  3.868446e+00
orbit47          1.198335e-02  2.580042e+00
orbit48          1.012994e-02  1.952552e+00
orbit49          6.126988e-03  4.426703e+00
orbit50          5.456079e-03  3.189777e+00
orbit51          1.194767e-02  2.953612e+00
orbit52          6.690143e-03  2.617476e+00
orbit53          4.025894e-03  1.338523e+00
orbit54          5.555530e-03  3.948126e+00
orbit55          2.616788e-03  1.855138e+00
orbit56          1.935505e-02  1.155746e+01
orbit57          7.138212e-03  1.713149e+00
orbit58          2.114466e-03  1.471352e+00
orbit59          7.583423e-03  4.966853e+00
orbit60          5.137546e-04  1.405880e+00
orbit61          5.721410e-04  1.414507e+00
orbit62          5.254516e-03  4.776415e+00
orbit63          3.109088e-03  2.165237e+00
orbit64          2.542162e-03  2.194132e+00
orbit65          9.252829e-03  1.011185e+01
orbit66          3.400794e-03  2.545558e+00
orbit67          5.350349e-04  1.479962e+00
orbit68          2.497764e-03  2.184254e+00
orbit69          4.303919e-04  1.913342e+00
orbit70          2.424854e-03  3.671000e+00
orbit71          3.468529e-03  1.196852e+00
orbit72          3.448535e-03  8.641703e-01
AP               8.678228e-06  4.181708e-01
bet              8.278256e-03  4.728342e+00
ecc              1.238893e-04  2.318887e-01
eccrad           9.158567e-05  2.189917e-01
close            4.387074e-03  1.669660e+00
constraint       8.106236e-03  3.413448e+00
coreness         6.835471e-03  8.503857e-01
knn              4.832618e-03  3.883502e+00
hubscore         4.631622e-03  1.948310e+00
pagerank         5.379578e-03  5.191892e+00
trans            7.661213e-03  3.776829e+00
evcent           4.719811e-03  1.930861e+00
first            2.575730e-04  7.538016e-01
upto_second      5.277751e-03  1.706171e+00
upto_third       1.116328e-02  2.153391e+00
upto_fourth      6.955096e-03  2.989936e+00
upto_fifth       9.642589e-03  2.723956e+00
upto_sixth       3.172132e-03  1.963596e+00
second           2.888908e-03  1.605877e+00
third            2.547102e-02  5.422089e+00
fourth           4.608782e-03  2.985523e+00
fifth            6.002385e-03  3.889978e+00
sixth            8.335641e-03  2.945383e+00
ratio1           3.205572e-03  3.779479e+00
ratio2           7.012681e-03  3.260328e+00
ratio3           1.123859e-02  3.380097e+00
ratio4           1.021727e-02  8.061336e+00
ratio5           5.945655e-03  8.093576e+00
ratio6           6.887864e-03  3.015435e+00
selfinter        5.345483e-04  6.660977e-01
walktrap_vertex  2.174767e-03  6.260243e+00
bigcom1          2.202713e-04  3.553582e-01
bigcom2          0.000000e+00  5.551115e-19
bigcom3          1.153838e-05  6.100345e-01
bigcom4          3.397563e-03  5.986871e-01
bigcom6          0.000000e+00  6.938894e-20
bigcom8          2.582534e-05  2.019189e-01
bigcom9          0.000000e+00  8.153200e-19
bigcom11         0.000000e+00  7.806256e-18
bigcom13         4.193037e-05  2.840545e-01
bigcom15         1.185539e-04  2.721587e-01
bigcom16         0.000000e+00  2.775558e-19
bigcom21        -1.254071e-05  2.233732e-01
bigcom22        -7.646085e-06  1.241929e-01
bigcom24        -3.290864e-05  8.240184e-01
bigcom26        -1.135373e-05  6.304180e-02
bigcom28         3.970929e-05  6.950310e-01
bigcom30        -9.325263e-06  2.834008e-01
bigcom31         0.000000e+00  2.220446e-18
bigcom32         1.105336e-05  2.582376e-01
bigcom33         0.000000e+00  8.326673e-19
bigcom34         0.000000e+00  0.000000e+00
bigcom36        -3.608482e-05  1.185354e-01
bigcom37         0.000000e+00  5.551115e-19
bigcom38         0.000000e+00  1.110223e-18
bigcom39        -4.631207e-05  1.795957e-01
bigcom40         9.792955e-04  2.132708e+00
bigcom43         0.000000e+00  1.249001e-18
bigcom44         0.000000e+00  8.333333e-03
bigcom46         0.000000e+00  1.387779e-19
bigcom47         0.000000e+00  5.551115e-19
bigcom49        -1.352159e-05  2.782160e-01
bigcom50         1.490272e-05  5.676999e-01
bigcom51         0.000000e+00  0.000000e+00
bigcom52         0.000000e+00  5.551115e-19
bigcom54         0.000000e+00  0.000000e+00
bigcom56        -1.178540e-05  2.890258e-01
bigcom62         0.000000e+00  1.387779e-19
bigcom66         0.000000e+00  0.000000e+00
bigcom68         0.000000e+00  1.665335e-18
bigcom69         0.000000e+00  6.938894e-19
bigcom71         2.796673e-05  3.925050e-01
bigcom72         0.000000e+00  8.326673e-19
bigcom73         0.000000e+00  7.632783e-19
bigcom74         0.000000e+00  2.220446e-18
bigcom75         0.000000e+00  4.440892e-18
bigcom76         0.000000e+00  2.220446e-18
bigcom77         0.000000e+00  1.665335e-18
bigcom79         0.000000e+00  2.081668e-19
bigcom80         0.000000e+00  0.000000e+00
bigcom82         6.732714e-06  6.397598e-01
bigcom83         0.000000e+00  4.440892e-18
bigcom84         0.000000e+00  2.220446e-18
bigcom85         0.000000e+00  0.000000e+00
bigcom87         0.000000e+00  5.551115e-19
bigcom89         0.000000e+00  0.000000e+00
bigcom91         0.000000e+00  1.387779e-19
bigcom92         0.000000e+00  6.245005e-19
bigcom93         0.000000e+00  1.110223e-18
bigcom96         0.000000e+00  4.440892e-18
bigcom97         0.000000e+00  4.232725e-18
bigcom98         0.000000e+00  6.938894e-20
bigcom99         0.000000e+00  1.110223e-18
bigcom101        0.000000e+00  3.452100e-18
bigcom104        0.000000e+00  2.220446e-18
bigcom106        0.000000e+00  4.440892e-18
bigcom109        0.000000e+00  5.551115e-19
bigcom113        0.000000e+00  2.272488e-18
bigcom116       -2.587692e-05  2.983289e-01
bigcom120        0.000000e+00  2.775558e-19
bigcom123        0.000000e+00  2.775558e-18
bigcom126        0.000000e+00  4.440892e-18
bigcom127        7.662056e-06  5.886827e-01
bigcom137        0.000000e+00  2.359224e-18
bigcom139        0.000000e+00  1.110223e-18
bigcom140        0.000000e+00  0.000000e+00
bigcom143        0.000000e+00  0.000000e+00
bigcom145       -6.657110e-07  4.217732e-01
bigcom146        0.000000e+00  0.000000e+00
bigcom147        0.000000e+00  3.469447e-18
bigcom149       -2.048670e-05  4.796568e-01
bigcom153        0.000000e+00  2.220446e-18
bigcom154        0.000000e+00  2.220446e-18
bigcom156        0.000000e+00  2.914335e-18
bigcom157        0.000000e+00  6.938894e-20
bigcom158        0.000000e+00  0.000000e+00
bigcom160        0.000000e+00  2.220446e-18
bigcom161        0.000000e+00  5.551115e-19
bigcom162        0.000000e+00  1.110223e-18
bigcom164        0.000000e+00  0.000000e+00
bigcom166        0.000000e+00  1.110223e-18
bigcom167       -2.775566e-05  5.511473e-01
bigcom171        0.000000e+00  0.000000e+00
bigcom173        0.000000e+00  0.000000e+00
bigcom175        0.000000e+00  0.000000e+00
bigcom176        0.000000e+00  0.000000e+00
bigcom177        0.000000e+00  2.220446e-18
bigcom178        0.000000e+00  5.551115e-19
bigcom180        0.000000e+00  4.440892e-18
bigcom181        0.000000e+00  1.387779e-19
bigcom184        0.000000e+00  0.000000e+00
bigcom186        0.000000e+00  0.000000e+00
bigcom187        0.000000e+00  0.000000e+00
bigcom189        0.000000e+00  6.938894e-20
bigcom194        0.000000e+00  8.326673e-19
bigcom195        0.000000e+00  0.000000e+00
bigcom196       -2.184437e-05  3.127560e-01
bigcom204        0.000000e+00  6.245005e-19
bigcom205        0.000000e+00  6.938894e-19
bigcom212        0.000000e+00  0.000000e+00
bigcom214        0.000000e+00  1.249001e-18
bigcom222        0.000000e+00  4.440892e-18
bigcom223        0.000000e+00  2.775558e-18
bigcom226        0.000000e+00  1.110223e-18
bigcom227        0.000000e+00  0.000000e+00
bigcom229        0.000000e+00  4.440892e-18
bigcom233        0.000000e+00  9.714451e-19
bigcom236        0.000000e+00  5.551115e-19
bigcom237        0.000000e+00  4.440892e-18
bigcom246       -2.258279e-05  8.348776e-01
bigcom248       -3.195578e-05  6.601172e-01
bigcom249        4.549906e-06  3.807478e-01
bigcom250        0.000000e+00  2.775558e-19
bigcom254        0.000000e+00  7.494005e-18
bigcom266        0.000000e+00  6.245005e-19
bigcom269        0.000000e+00  6.938894e-20
bigcom272        0.000000e+00  0.000000e+00
bigcom274        0.000000e+00  9.285714e-03
bigcom281        2.303382e-05  4.030694e-01
bigcom291        0.000000e+00  0.000000e+00
bigcom292       -1.802636e-05  5.325161e-01
bigcom295        0.000000e+00  4.996004e-18
bigcom299        0.000000e+00  6.938894e-20
bigcom301        0.000000e+00  5.551115e-19
bigcom306        0.000000e+00  0.000000e+00
bigcom309        0.000000e+00  5.134781e-18
bigcom314        0.000000e+00  1.387779e-19
bigcom321        0.000000e+00  0.000000e+00
bigcom341        0.000000e+00  0.000000e+00
bigcom350        0.000000e+00  4.440892e-18
bigcom353        0.000000e+00  6.938894e-20
bigcom359        0.000000e+00  5.551115e-19
bigcom363        0.000000e+00  0.000000e+00
bigcom365        0.000000e+00  6.938894e-20
bigcom385        0.000000e+00  5.551115e-19
bigcom386        0.000000e+00  0.000000e+00
bigcom408        9.618534e-05  1.325255e+00
bigcom412        3.617829e-05  1.132946e+00
bigcom480        0.000000e+00  0.000000e+00
spin_vertex      1.809637e-03  7.124545e+00
membership_s1    4.257066e-05  1.935548e-01
membership_s3    0.000000e+00  4.163336e-19
membership_s4    1.353941e-03  2.693555e+00
membership_s5    1.124946e-04  3.343660e-01
membership_s6    3.402416e-04  2.916375e-01
membership_s7    4.808025e-05  5.847065e-01
membership_s8    0.000000e+00  5.551115e-19
membership_s9    0.000000e+00  0.000000e+00
membership_s11   0.000000e+00  3.816392e-18
membership_s12  -3.542957e-05  3.420516e-01
membership_s14  -1.412799e-05  6.166775e-01
membership_s15   4.407674e-05  2.126392e-01
membership_s16   4.372243e-05  8.913281e-01
membership_s17   0.000000e+00  2.775558e-18
membership_s18  -8.905507e-06  8.624944e-02
membership_s20   0.000000e+00  0.000000e+00
membership_s21   3.561494e-05  4.576554e-01
membership_s22   0.000000e+00  5.689893e-18
membership_s24   0.000000e+00  3.469447e-19
membership_s25   0.000000e+00  1.942890e-18
membership_s26   0.000000e+00  2.428613e-18
membership_s27   2.275387e-05  3.320646e-01
membership_s28   0.000000e+00  7.285839e-19
membership_s30   1.412736e-04  4.296638e-01
membership_s31   9.031678e-06  1.873613e-01
membership_s32   7.868848e-05  6.224631e-01
membership_s33   0.000000e+00  0.000000e+00
membership_s36   1.465254e-04  3.427920e-01
membership_s37   4.561874e-05  3.529830e-01
V1               5.432137e-03  1.040366e+01
V2               1.258007e-03  7.308474e+00
pdi              1.172775e-04  8.605097e-01
adhesion         7.810913e-03  6.132981e+00
cohesion         7.307320e-03  6.299192e+00
inner            2.839547e-03  5.892084e+00
outer            2.676138e-03  7.401913e+00
ioratio          4.752778e-03  6.497219e+00
comsize          1.919163e-03  7.875540e+00
[1] "Dataset: all_C Model GLM, run: 8 of 10 2015-06-22 20:16:38"
[1] "glmnet variable coefficients"
                         [,1]          [,2]
(Intercept)     -3.069011e+00 -3.322529e+00
graph0           1.028424e-39  1.549032e-04
graph1           3.399593e-43 -1.272121e-07
graph2           4.097320e-40  1.881347e-05
graph3           3.144257e-44 -2.694622e-09
graph4           1.858519e-47 -1.655089e-10
graph5           1.068964e-41 -3.006062e-06
graph6           2.126548e-43 -2.651156e-08
graph7           1.544584e-41  8.986396e-07
graph8           3.114161e-40 -1.340487e-05
graph9           7.287954e-46 -9.881811e-11
graph10          8.775023e-48 -4.412956e-12
graph11         -8.914292e-50 -3.662822e-13
graph12          1.324874e-45  7.441139e-11
graph13          1.226885e-44  5.370271e-10
graph14          4.743622e-47 -7.510339e-11
graph15          4.419506e-43 -7.499835e-08
graph16          4.979884e-45 -1.823536e-09
graph17          9.487333e-45 -2.056605e-09
graph18          2.772821e-43 -1.824246e-08
graph19          6.107143e-44  8.813713e-09
graph20          5.819759e-43 -2.984512e-07
graph21          3.341678e-43  1.718356e-09
graph22          1.056160e-42 -1.505927e-07
graph23          4.218404e-43  7.546393e-08
graph24          7.019615e-43  3.496342e-08
graph25          3.611812e-42  6.231154e-07
graph26          3.508764e-42  3.467717e-07
graph27          1.929387e-41  3.429139e-06
graph28          2.930076e-41  5.471820e-06
graph29          3.083216e-40 -5.314960e-05
orbit0           1.028424e-39  1.574600e-04
orbit1           2.760279e-41  3.170632e-06
orbit2           1.631040e-43 -1.535444e-07
orbit3           4.097320e-40  2.081408e-05
orbit4           7.520101e-43  1.896776e-07
orbit5           2.353404e-44 -5.813936e-09
orbit6           7.282896e-45 -2.499202e-08
orbit7          -7.677149e-48 -7.524343e-11
orbit8           1.068964e-41 -2.930662e-06
orbit9           1.577626e-41  6.653420e-06
orbit10          1.799179e-42 -6.508092e-08
orbit11          9.513083e-44 -4.499006e-08
orbit12          7.529432e-41  1.000782e-05
orbit13          1.608243e-41  3.598575e-07
orbit14          3.114161e-40 -1.086101e-05
orbit15          1.874009e-44  6.543126e-09
orbit16          5.777228e-46 -2.822917e-10
orbit17          5.381827e-45  5.467858e-10
orbit18          3.887365e-45  9.991564e-10
orbit19          1.012390e-45 -4.270321e-10
orbit20          4.506254e-46 -2.417137e-10
orbit21          1.735847e-48 -2.860134e-12
orbit22         -4.503409e-48 -4.848164e-11
orbit23         -6.190008e-50 -6.983053e-14
orbit24          8.466855e-44  4.485290e-08
orbit25          4.104174e-44  7.049526e-09
orbit26          8.291447e-46 -1.372627e-10
orbit27          4.725392e-43  2.330197e-07
orbit28          2.749807e-44 -3.936247e-09
orbit29          6.696459e-44  4.745722e-11
orbit30          1.597585e-44  1.528955e-09
orbit31          4.155896e-45 -6.064047e-09
orbit32          2.583770e-45 -3.206955e-09
orbit33          5.023897e-48 -2.140275e-11
orbit34          4.419506e-43 -7.227192e-08
orbit35          4.880151e-43  7.385844e-08
orbit36          6.708303e-44 -5.355435e-08
orbit37          6.246588e-44 -2.586302e-09
orbit38          1.652237e-45 -1.094517e-09
orbit39          9.407100e-43  2.596055e-07
orbit40          1.689259e-43  1.969724e-08
orbit41          5.378154e-44 -1.494639e-08
orbit42          3.969787e-45 -3.061881e-09
orbit43          1.159063e-42  7.808809e-08
orbit44          1.473234e-43 -5.613911e-08
orbit45          2.977222e-42  2.285229e-06
orbit46          9.574724e-43 -8.790922e-08
orbit47          6.221321e-44 -6.513780e-09
orbit48          1.273253e-43  3.419727e-08
orbit49          3.633527e-42  7.957958e-07
orbit50          3.426380e-43 -5.392724e-07
orbit51          1.520102e-42 -2.442083e-07
orbit52          4.163303e-42 -2.015896e-07
orbit53          3.835071e-43  6.548069e-08
orbit54          6.877211e-42  2.412423e-06
orbit55          7.805672e-43 -4.232104e-07
orbit56          1.919639e-41  1.542487e-05
orbit57          9.047260e-43  2.519713e-07
orbit58          3.766172e-43 -9.443664e-08
orbit59          5.529330e-42  9.310788e-08
orbit60          1.645684e-42  2.046801e-07
orbit61          9.537973e-43  1.533981e-08
orbit62          4.309381e-41  7.352327e-06
orbit63          5.952803e-42  1.175090e-07
orbit64          8.564863e-42  2.857904e-06
orbit65          6.158614e-41  1.816765e-05
orbit66          1.181018e-41  3.110354e-06
orbit67          4.336526e-42 -3.180985e-07
orbit68          2.947482e-41  2.064920e-06
orbit69          4.249920e-41  2.280298e-05
orbit70          1.260480e-40  2.562011e-05
orbit71          3.453316e-41  6.176195e-06
orbit72          3.083216e-40 -5.348089e-05
AP               3.678036e-38 -6.014005e-02
bet              4.267261e-44 -3.639991e-09
ecc             -1.764657e-38  1.968954e-03
eccrad          -1.058794e-37  1.163181e-02
close            1.040838e-36  7.362527e-01
constraint      -8.821390e-38 -1.369257e-01
coreness         7.705942e-39  7.233501e-03
knn             -2.628653e-41 -5.818561e-05
hubscore         1.624887e-36  3.960416e-01
pagerank        -1.362244e-37 -1.586635e+00
trans            1.146898e-38  4.198534e-03
evcent           1.629701e-36  4.067624e-01
first            1.028424e-39  1.599871e-04
upto_second      3.423959e-41  4.808271e-06
upto_third       1.055867e-41  1.050843e-05
upto_fourth      9.365955e-42  6.417843e-06
upto_fifth       7.263021e-42 -5.816355e-06
upto_sixth      -1.200751e-42 -4.349558e-05
second           3.435633e-41  4.780917e-06
third            1.224651e-41  1.640961e-05
fourth          -1.587474e-41 -1.782851e-05
fifth           -1.331672e-41 -1.114498e-05
sixth           -1.247144e-41 -1.111214e-06
ratio1          -3.152197e-41 -5.950524e-05
ratio2          -1.688195e-40 -1.895060e-04
ratio3          -1.865393e-40 -1.305364e-04
ratio4          -8.719896e-41 -3.182199e-04
ratio5           4.319155e-42 -4.093189e-05
ratio6          -1.178106e-41  8.065707e-06
selfinter        5.875479e-38  6.068026e-02
walktrap_vertex  3.374252e-38  2.508002e-02
bigcom1         -1.197212e-38 -2.172217e-02
bigcom2         -4.489711e-38 -2.084031e-01
bigcom3         -1.786986e-39  7.948452e-02
bigcom4          1.407885e-38  2.451453e-02
bigcom6         -4.487470e-38 -2.246158e-01
bigcom8         -1.689909e-38 -1.020146e-01
bigcom9         -4.502454e-38 -2.273790e-01
bigcom11        -4.494200e-38 -1.975751e-01
bigcom13        -1.518640e-38  5.030768e-02
bigcom15        -1.760646e-38  4.534195e-03
bigcom16        -4.490459e-38 -2.058904e-01
bigcom21         3.853850e-39  6.268951e-02
bigcom22        -2.587482e-38 -2.136484e-01
bigcom24         2.078112e-37  8.647429e-01
bigcom26        -3.482898e-38 -1.860668e-01
bigcom28         1.117875e-37  2.287830e-01
bigcom30         8.864662e-39  7.766274e-02
bigcom31        -4.486724e-38 -1.824373e-01
bigcom32         1.830335e-38  3.299760e-01
bigcom33        -4.487097e-38 -2.061932e-01
bigcom34        -4.487470e-38 -1.742049e-01
bigcom36         1.830335e-38  2.608164e-01
bigcom37        -4.487097e-38 -1.484721e-01
bigcom38        -4.490459e-38 -2.033885e-01
bigcom39        -1.121025e-38  8.682567e-02
bigcom40         9.415475e-38  1.725188e-01
bigcom43        -4.489711e-38 -1.905387e-01
bigcom44        -3.962039e-38 -1.812507e-01
bigcom46        -4.493077e-38 -1.818145e-01
bigcom47        -4.491581e-38 -1.820312e-01
bigcom49         4.701806e-38  3.299120e-01
bigcom50         3.936205e-38  3.546560e-01
bigcom51        -4.487097e-38 -1.654165e-01
bigcom52        -4.487844e-38 -2.287121e-01
bigcom54        -4.487097e-38 -1.786884e-01
bigcom56         1.458601e-38  1.581051e-01
bigcom62        -4.487470e-38 -1.778007e-01
bigcom66        -4.487470e-38 -1.694788e-01
bigcom68        -4.487844e-38 -1.884858e-01
bigcom69        -4.491581e-38 -1.996034e-01
bigcom71         1.458601e-38  2.965557e-01
bigcom72        -4.487844e-38 -1.598679e-01
bigcom73        -4.492703e-38 -2.118072e-01
bigcom74        -4.489711e-38 -2.477482e-01
bigcom75        -4.487097e-38 -1.714257e-01
bigcom76        -4.488591e-38 -2.141377e-01
bigcom77        -4.488964e-38 -2.644570e-01
bigcom79        -4.487470e-38 -1.941993e-01
bigcom80        -4.488964e-38 -1.489233e-01
bigcom82         8.146450e-38  4.986753e-01
bigcom83        -4.487097e-38 -8.977092e-02
bigcom84        -4.488591e-38 -2.481777e-01
bigcom85        -4.488591e-38 -2.130680e-01
bigcom87        -4.489711e-38 -1.932849e-01
bigcom89        -4.486724e-38 -1.566920e-01
bigcom91        -4.488964e-38 -2.396006e-01
bigcom92        -4.497198e-38 -2.110816e-01
bigcom93        -4.486724e-38 -1.107297e-01
bigcom96        -4.487097e-38 -2.182176e-01
bigcom97        -4.490833e-38 -2.642370e-01
bigcom98        -4.487470e-38 -1.768832e-01
bigcom99        -4.487097e-38 -1.554471e-01
bigcom101       -4.493452e-38 -2.203860e-01
bigcom104       -4.490085e-38 -2.287342e-01
bigcom106       -4.488217e-38 -1.421390e-01
bigcom109       -4.487844e-38 -2.654170e-01
bigcom113       -4.488217e-38 -1.416358e-01
bigcom116       -3.638527e-39  1.573151e-01
bigcom120       -4.487097e-38 -1.269623e-01
bigcom123       -4.487470e-38 -1.833756e-01
bigcom126       -4.486351e-38 -1.478127e-01
bigcom127        2.078112e-37  4.629701e-01
bigcom137       -4.489338e-38 -2.434667e-01
bigcom139       -4.487470e-38 -1.894255e-01
bigcom140       -4.487470e-38 -2.058907e-01
bigcom143       -4.487097e-38 -1.239091e-01
bigcom145        9.950575e-38  6.032260e-01
bigcom146       -4.487844e-38 -1.718623e-01
bigcom147       -4.492329e-38 -2.643217e-01
bigcom149        1.572333e-37  7.808146e-01
bigcom153       -4.490085e-38 -1.711851e-01
bigcom154       -4.490833e-38 -1.866343e-01
bigcom156       -4.487844e-38 -1.875753e-01
bigcom157       -4.490833e-38 -1.490749e-01
bigcom158       -4.486351e-38 -2.131006e-01
bigcom160       -4.487470e-38 -1.760180e-01
bigcom161       -4.487470e-38 -2.006932e-01
bigcom162       -4.487097e-38 -1.983189e-01
bigcom164       -4.486724e-38 -2.748634e-01
bigcom166       -4.490459e-38 -2.408419e-01
bigcom167        3.940140e-38  3.499774e-01
bigcom171       -4.489338e-38 -2.989077e-01
bigcom173       -4.487097e-38 -1.817400e-01
bigcom175       -4.487097e-38 -1.542495e-01
bigcom176       -4.487097e-38 -2.220434e-01
bigcom177       -4.487470e-38 -2.177941e-01
bigcom178       -4.487470e-38 -2.295175e-01
bigcom180       -4.486724e-38 -1.783433e-01
bigcom181       -4.491955e-38 -2.562925e-01
bigcom184       -4.487470e-38 -2.406463e-01
bigcom186       -4.487097e-38 -2.203247e-01
bigcom187       -4.487097e-38 -2.161663e-01
bigcom189       -4.490085e-38 -2.214660e-01
bigcom194       -4.488217e-38 -2.398888e-01
bigcom195       -4.487470e-38 -1.981009e-01
bigcom196        1.572333e-37  7.785358e-01
bigcom204       -4.488591e-38 -2.097440e-01
bigcom205       -4.487470e-38 -1.675246e-01
bigcom212       -4.487097e-38 -2.278784e-01
bigcom214       -4.487844e-38 -1.705352e-01
bigcom222       -4.486724e-38 -1.732109e-01
bigcom223       -4.487470e-38 -2.304317e-01
bigcom226       -4.487470e-38 -2.578436e-01
bigcom227       -4.487470e-38 -1.979173e-01
bigcom229       -4.487097e-38 -1.557888e-01
bigcom233       -4.486724e-38 -1.400836e-01
bigcom236       -4.487097e-38 -1.696331e-01
bigcom237       -4.486724e-38 -2.281118e-01
bigcom246        1.236212e-37  6.235038e-01
bigcom248        1.335896e-37  5.747443e-01
bigcom249        1.235595e-37  7.245242e-01
bigcom250       -4.491581e-38 -2.197910e-01
bigcom254       -4.487844e-38 -2.649367e-01
bigcom266       -4.487097e-38 -2.071936e-01
bigcom269       -4.488591e-38 -1.768220e-01
bigcom272       -4.487097e-38 -1.665026e-01
bigcom274       -4.500951e-38 -2.208269e-01
bigcom281        8.146450e-38  6.859694e-01
bigcom291       -4.487470e-38 -2.347141e-01
bigcom292        1.572333e-37  7.655777e-01
bigcom295       -4.487470e-38 -1.782198e-01
bigcom299       -4.486351e-38 -2.372875e-01
bigcom301       -4.489338e-38 -2.027411e-01
bigcom306       -4.487097e-38 -1.629018e-01
bigcom309       -4.488217e-38 -1.725722e-01
bigcom314       -4.487097e-38 -1.766497e-01
bigcom321       -4.488964e-38 -1.787124e-01
bigcom341       -4.487097e-38 -1.758267e-01
bigcom350       -4.487097e-38 -2.132101e-01
bigcom353       -4.487097e-38 -1.871809e-01
bigcom359       -4.486724e-38 -2.367345e-01
bigcom363       -4.487097e-38 -1.295740e-01
bigcom365       -4.487097e-38 -1.797461e-01
bigcom385       -4.487097e-38 -2.066162e-01
bigcom386       -4.486724e-38 -1.761474e-01
bigcom408        1.389295e-37  7.767490e-01
bigcom412        2.438899e-37  9.614778e-01
bigcom480       -4.487097e-38 -1.870829e-01
spin_vertex     -8.866322e-38 -1.109991e-01
membership_s1   -2.927465e-38 -8.024939e-02
membership_s3   -4.492329e-38 -1.590197e-01
membership_s4    8.099292e-38  1.807738e-01
membership_s5   -1.384708e-38 -8.012336e-02
membership_s6   -3.394224e-38 -3.670796e-02
membership_s7   -1.977491e-39  5.304099e-02
membership_s8   -4.490085e-38 -1.634565e-01
membership_s9   -4.492329e-38 -1.507984e-01
membership_s11  -4.489711e-38 -1.487567e-01
membership_s12   3.936205e-38  3.761908e-01
membership_s14   2.919937e-37  1.165643e+00
membership_s15  -2.167155e-38 -5.794580e-02
membership_s16   1.447342e-37  6.465386e-01
membership_s17  -4.488591e-38 -1.629477e-01
membership_s18  -3.413409e-38 -1.282209e-01
membership_s20  -4.487470e-38 -1.740587e-01
membership_s21  -2.762944e-38 -3.579231e-02
membership_s22  -4.496823e-38 -3.062257e-01
membership_s24  -4.497948e-38 -1.651497e-01
membership_s25  -4.495324e-38 -1.767923e-01
membership_s26  -4.491207e-38 -1.833780e-01
membership_s27  -2.255989e-38 -9.846933e-02
membership_s28  -4.492703e-38 -1.581467e-01
membership_s30   2.898347e-38  4.184897e-02
membership_s31  -2.392758e-38 -1.814201e-03
membership_s32  -3.778752e-39  4.152149e-02
membership_s33  -4.486724e-38 -1.285071e-01
membership_s36  -2.572372e-38 -4.616901e-02
membership_s37  -2.583789e-38 -2.486850e-02
V1               5.443390e-38  9.904393e-02
V2               1.923026e-38  1.612417e-01
pdi              6.910453e-36  2.467970e+00
adhesion        -2.251030e-42 -2.687167e-06
cohesion         4.504030e-42  5.386795e-06
inner            2.505999e-42  3.414774e-06
outer            2.903542e-42  7.201157e-07
ioratio         -1.336961e-39 -1.406615e-01
comsize          5.892110e-42  1.227806e-05
[1] "Dataset: all_C Model GBM, run: 9 of 10 2015-06-22 20:18:25"
Iter   TrainDeviance   ValidDeviance   StepSize   Improve
     1        0.3663            -nan     0.0100    0.0007
     2        0.3639            -nan     0.0100    0.0009
     3        0.3617            -nan     0.0100    0.0007
     4        0.3596            -nan     0.0100    0.0006
     5        0.3575            -nan     0.0100    0.0007
     6        0.3555            -nan     0.0100    0.0005
     7        0.3538            -nan     0.0100    0.0006
     8        0.3521            -nan     0.0100    0.0004
     9        0.3502            -nan     0.0100    0.0005
    10        0.3488            -nan     0.0100    0.0004
    20        0.3350            -nan     0.0100    0.0003
    40        0.3168            -nan     0.0100    0.0002
    60        0.3044            -nan     0.0100    0.0001
    80        0.2941            -nan     0.0100    0.0001
   100        0.2851            -nan     0.0100    0.0000
   120        0.2777            -nan     0.0100    0.0000
   140        0.2714            -nan     0.0100    0.0000
   160        0.2655            -nan     0.0100   -0.0000
   180        0.2602            -nan     0.0100   -0.0000
   200        0.2549            -nan     0.0100    0.0001
   220        0.2496            -nan     0.0100   -0.0000
   240        0.2448            -nan     0.0100    0.0000
   260        0.2411            -nan     0.0100    0.0000
   280        0.2372            -nan     0.0100   -0.0000
   300        0.2332            -nan     0.0100    0.0000
   320        0.2299            -nan     0.0100    0.0000
   340        0.2267            -nan     0.0100    0.0000
   360        0.2229            -nan     0.0100    0.0000
   380        0.2201            -nan     0.0100   -0.0000
   400        0.2173            -nan     0.0100   -0.0000
   411        0.2155            -nan     0.0100   -0.0000

[1] "GBM variable coefficients"
                            var     rel.inf
orbit45                 orbit45 5.013754929
orbit56                 orbit56 3.867705851
orbit65                 orbit65 3.585175292
V1                           V1 2.750951433
V2                           V2 1.960115689
spin_vertex         spin_vertex 1.948006881
ratio4                   ratio4 1.884106763
third                     third 1.871506247
ratio5                   ratio5 1.815728401
comsize                 comsize 1.745948632
outer                     outer 1.676014736
orbit27                 orbit27 1.634987558
trans                     trans 1.571991113
walktrap_vertex walktrap_vertex 1.561389798
orbit70                 orbit70 1.502212177
orbit24                 orbit24 1.482996620
ioratio                 ioratio 1.398560903
orbit18                 orbit18 1.337207343
pagerank               pagerank 1.256966330
orbit39                 orbit39 1.240310024
graph22                 graph22 1.179390984
bet                         bet 1.117963863
knn                         knn 1.084016332
orbit46                 orbit46 1.068885817
inner                     inner 1.068626315
bigcom40               bigcom40 1.054532279
orbit44                 orbit44 1.040188501
orbit9                   orbit9 1.005223151
orbit31                 orbit31 0.997090817
adhesion               adhesion 0.991994620
orbit50                 orbit50 0.987669533
orbit62                 orbit62 0.979020971
graph20                 graph20 0.951245047
membership_s4     membership_s4 0.930463914
orbit54                 orbit54 0.917137546
cohesion               cohesion 0.906364396
graph23                 graph23 0.827597709
graph14                 graph14 0.825165937
orbit49                 orbit49 0.821815484
graph17                 graph17 0.814857118
graph4                   graph4 0.792610098
orbit69                 orbit69 0.768021532
orbit6                   orbit6 0.740991790
graph25                 graph25 0.720733766
graph29                 graph29 0.698461007
graph26                 graph26 0.677609832
ratio1                   ratio1 0.666916325
orbit55                 orbit55 0.654567858
graph7                   graph7 0.615498774
graph11                 graph11 0.614136349
graph19                 graph19 0.601243340
orbit64                 orbit64 0.601127672
orbit32                 orbit32 0.593392280
graph10                 graph10 0.591800613
orbit66                 orbit66 0.570381001
orbit41                 orbit41 0.566816555
orbit22                 orbit22 0.559640717
orbit48                 orbit48 0.551473544
graph5                   graph5 0.550606733
orbit28                 orbit28 0.541058933
orbit57                 orbit57 0.531216897
upto_fifth           upto_fifth 0.518691811
orbit30                 orbit30 0.517993361
orbit4                   orbit4 0.511520659
orbit17                 orbit17 0.510859969
orbit51                 orbit51 0.509323527
sixth                     sixth 0.506720796
orbit16                 orbit16 0.495668171
orbit58                 orbit58 0.492437164
upto_sixth           upto_sixth 0.471169217
graph27                 graph27 0.469785121
orbit20                 orbit20 0.463604380
orbit12                 orbit12 0.460015249
orbit37                 orbit37 0.457102669
orbit63                 orbit63 0.456522061
orbit52                 orbit52 0.442826110
graph28                 graph28 0.411855419
ratio6                   ratio6 0.410517998
constraint           constraint 0.403547361
orbit25                 orbit25 0.401907359
orbit29                 orbit29 0.401294694
orbit40                 orbit40 0.400169937
orbit33                 orbit33 0.394650562
graph6                   graph6 0.394134572
fifth                     fifth 0.389725889
orbit59                 orbit59 0.388952069
orbit26                 orbit26 0.387815181
orbit67                 orbit67 0.381124672
orbit35                 orbit35 0.380714924
orbit15                 orbit15 0.379248402
orbit1                   orbit1 0.371757809
orbit19                 orbit19 0.368347955
orbit47                 orbit47 0.367883570
orbit71                 orbit71 0.360708882
graph8                   graph8 0.359735143
orbit13                 orbit13 0.353409443
graph1                   graph1 0.351201655
graph13                 graph13 0.345590177
orbit53                 orbit53 0.325283488
orbit61                 orbit61 0.321724195
coreness               coreness 0.321567821
orbit11                 orbit11 0.321486898
orbit36                 orbit36 0.319170825
graph2                   graph2 0.318343575
ratio2                   ratio2 0.305241218
graph24                 graph24 0.299255122
ratio3                   ratio3 0.294761591
orbit42                 orbit42 0.291282925
graph18                 graph18 0.290627528
upto_third           upto_third 0.288246633
upto_fourth         upto_fourth 0.286564035
bigcom246             bigcom246 0.286356215
graph15                 graph15 0.284529091
orbit5                   orbit5 0.276569948
graph3                   graph3 0.273287810
orbit38                 orbit38 0.271822467
graph12                 graph12 0.268351510
orbit68                 orbit68 0.264077448
membership_s32   membership_s32 0.263187473
close                     close 0.260524266
graph9                   graph9 0.252199083
hubscore               hubscore 0.238146523
orbit21                 orbit21 0.207466254
orbit60                 orbit60 0.206800846
orbit10                 orbit10 0.206746167
membership_s14   membership_s14 0.197561654
bigcom28               bigcom28 0.186623845
graph16                 graph16 0.181842629
orbit23                 orbit23 0.177302605
graph21                 graph21 0.170953299
selfinter             selfinter 0.167595653
orbit2                   orbit2 0.158443009
bigcom4                 bigcom4 0.157830767
graph0                   graph0 0.151565365
upto_second         upto_second 0.146815935
fourth                   fourth 0.136826721
orbit43                 orbit43 0.125726816
bigcom24               bigcom24 0.123001775
evcent                   evcent 0.117481848
bigcom248             bigcom248 0.098081542
orbit7                   orbit7 0.093298176
membership_s16   membership_s16 0.091666134
bigcom30               bigcom30 0.061783258
AP                           AP 0.048811097
bigcom3                 bigcom3 0.048036451
bigcom408             bigcom408 0.044776142
pdi                         pdi 0.034943337
second                   second 0.033420894
membership_s7     membership_s7 0.029363495
bigcom167             bigcom167 0.022214101
bigcom412             bigcom412 0.017778340
membership_s27   membership_s27 0.013872329
membership_s36   membership_s36 0.013514773
membership_s6     membership_s6 0.010004605
membership_s31   membership_s31 0.009262346
membership_s30   membership_s30 0.008834395
bigcom21               bigcom21 0.005419105
orbit0                   orbit0 0.000000000
orbit3                   orbit3 0.000000000
orbit8                   orbit8 0.000000000
orbit14                 orbit14 0.000000000
orbit34                 orbit34 0.000000000
orbit72                 orbit72 0.000000000
ecc                         ecc 0.000000000
eccrad                   eccrad 0.000000000
first                     first 0.000000000
bigcom1                 bigcom1 0.000000000
bigcom2                 bigcom2 0.000000000
bigcom6                 bigcom6 0.000000000
bigcom8                 bigcom8 0.000000000
bigcom9                 bigcom9 0.000000000
bigcom11               bigcom11 0.000000000
bigcom13               bigcom13 0.000000000
bigcom15               bigcom15 0.000000000
bigcom16               bigcom16 0.000000000
bigcom22               bigcom22 0.000000000
bigcom26               bigcom26 0.000000000
bigcom31               bigcom31 0.000000000
bigcom32               bigcom32 0.000000000
bigcom33               bigcom33 0.000000000
bigcom34               bigcom34 0.000000000
bigcom36               bigcom36 0.000000000
bigcom37               bigcom37 0.000000000
bigcom38               bigcom38 0.000000000
bigcom39               bigcom39 0.000000000
bigcom43               bigcom43 0.000000000
bigcom44               bigcom44 0.000000000
bigcom46               bigcom46 0.000000000
bigcom47               bigcom47 0.000000000
bigcom49               bigcom49 0.000000000
bigcom50               bigcom50 0.000000000
bigcom51               bigcom51 0.000000000
bigcom52               bigcom52 0.000000000
bigcom54               bigcom54 0.000000000
bigcom56               bigcom56 0.000000000
bigcom62               bigcom62 0.000000000
bigcom66               bigcom66 0.000000000
bigcom68               bigcom68 0.000000000
bigcom69               bigcom69 0.000000000
bigcom71               bigcom71 0.000000000
bigcom72               bigcom72 0.000000000
bigcom73               bigcom73 0.000000000
bigcom74               bigcom74 0.000000000
bigcom75               bigcom75 0.000000000
bigcom76               bigcom76 0.000000000
bigcom77               bigcom77 0.000000000
bigcom79               bigcom79 0.000000000
bigcom80               bigcom80 0.000000000
bigcom82               bigcom82 0.000000000
bigcom83               bigcom83 0.000000000
bigcom84               bigcom84 0.000000000
bigcom85               bigcom85 0.000000000
bigcom87               bigcom87 0.000000000
bigcom89               bigcom89 0.000000000
bigcom91               bigcom91 0.000000000
bigcom92               bigcom92 0.000000000
bigcom93               bigcom93 0.000000000
bigcom96               bigcom96 0.000000000
bigcom97               bigcom97 0.000000000
bigcom98               bigcom98 0.000000000
bigcom99               bigcom99 0.000000000
bigcom101             bigcom101 0.000000000
bigcom104             bigcom104 0.000000000
bigcom106             bigcom106 0.000000000
bigcom109             bigcom109 0.000000000
bigcom113             bigcom113 0.000000000
bigcom116             bigcom116 0.000000000
bigcom120             bigcom120 0.000000000
bigcom123             bigcom123 0.000000000
bigcom126             bigcom126 0.000000000
bigcom127             bigcom127 0.000000000
bigcom137             bigcom137 0.000000000
bigcom139             bigcom139 0.000000000
bigcom140             bigcom140 0.000000000
bigcom143             bigcom143 0.000000000
bigcom145             bigcom145 0.000000000
bigcom146             bigcom146 0.000000000
bigcom147             bigcom147 0.000000000
bigcom149             bigcom149 0.000000000
bigcom153             bigcom153 0.000000000
bigcom154             bigcom154 0.000000000
bigcom156             bigcom156 0.000000000
bigcom157             bigcom157 0.000000000
bigcom158             bigcom158 0.000000000
bigcom160             bigcom160 0.000000000
bigcom161             bigcom161 0.000000000
bigcom162             bigcom162 0.000000000
bigcom164             bigcom164 0.000000000
bigcom166             bigcom166 0.000000000
bigcom171             bigcom171 0.000000000
bigcom173             bigcom173 0.000000000
bigcom175             bigcom175 0.000000000
bigcom176             bigcom176 0.000000000
bigcom177             bigcom177 0.000000000
bigcom178             bigcom178 0.000000000
bigcom180             bigcom180 0.000000000
bigcom181             bigcom181 0.000000000
bigcom184             bigcom184 0.000000000
bigcom186             bigcom186 0.000000000
bigcom187             bigcom187 0.000000000
bigcom189             bigcom189 0.000000000
bigcom194             bigcom194 0.000000000
bigcom195             bigcom195 0.000000000
bigcom196             bigcom196 0.000000000
bigcom204             bigcom204 0.000000000
bigcom205             bigcom205 0.000000000
bigcom212             bigcom212 0.000000000
bigcom214             bigcom214 0.000000000
bigcom222             bigcom222 0.000000000
bigcom223             bigcom223 0.000000000
bigcom226             bigcom226 0.000000000
bigcom227             bigcom227 0.000000000
bigcom229             bigcom229 0.000000000
bigcom233             bigcom233 0.000000000
bigcom236             bigcom236 0.000000000
bigcom237             bigcom237 0.000000000
bigcom249             bigcom249 0.000000000
bigcom250             bigcom250 0.000000000
bigcom254             bigcom254 0.000000000
bigcom266             bigcom266 0.000000000
bigcom269             bigcom269 0.000000000
bigcom272             bigcom272 0.000000000
bigcom274             bigcom274 0.000000000
bigcom281             bigcom281 0.000000000
bigcom291             bigcom291 0.000000000
bigcom292             bigcom292 0.000000000
bigcom295             bigcom295 0.000000000
bigcom299             bigcom299 0.000000000
bigcom301             bigcom301 0.000000000
bigcom306             bigcom306 0.000000000
bigcom309             bigcom309 0.000000000
bigcom314             bigcom314 0.000000000
bigcom321             bigcom321 0.000000000
bigcom341             bigcom341 0.000000000
bigcom350             bigcom350 0.000000000
bigcom353             bigcom353 0.000000000
bigcom359             bigcom359 0.000000000
bigcom363             bigcom363 0.000000000
bigcom365             bigcom365 0.000000000
bigcom385             bigcom385 0.000000000
bigcom386             bigcom386 0.000000000
bigcom480             bigcom480 0.000000000
membership_s1     membership_s1 0.000000000
membership_s3     membership_s3 0.000000000
membership_s5     membership_s5 0.000000000
membership_s8     membership_s8 0.000000000
membership_s9     membership_s9 0.000000000
membership_s11   membership_s11 0.000000000
membership_s12   membership_s12 0.000000000
membership_s15   membership_s15 0.000000000
membership_s17   membership_s17 0.000000000
membership_s18   membership_s18 0.000000000
membership_s20   membership_s20 0.000000000
membership_s21   membership_s21 0.000000000
membership_s22   membership_s22 0.000000000
membership_s24   membership_s24 0.000000000
membership_s25   membership_s25 0.000000000
membership_s26   membership_s26 0.000000000
membership_s28   membership_s28 0.000000000
membership_s33   membership_s33 0.000000000
membership_s37   membership_s37 0.000000000
[1] "Dataset: all_C Model RF, run: 9 of 10 2015-06-22 20:24:27"
     |      Out-of-bag   |
Tree |      MSE  %Var(y) |
   1 |  0.08059   186.40 |
   2 |  0.07434   171.93 |
   3 |   0.0696   160.98 |
   4 |  0.06798   157.22 |
   5 |  0.06444   149.04 |
   6 |  0.06167   142.63 |
   7 |   0.0592   136.91 |
   8 |  0.05817   134.53 |
   9 |  0.05625   130.10 |
  10 |  0.05468   126.47 |
  11 |  0.05314   122.91 |
  12 |  0.05172   119.63 |
  13 |  0.05075   117.38 |
  14 |  0.05012   115.93 |
  15 |  0.04954   114.58 |
  16 |  0.04875   112.74 |
  17 |  0.04806   111.17 |
  18 |  0.04748   109.82 |
  19 |  0.04697   108.63 |
  20 |  0.04649   107.53 |
  21 |  0.04609   106.60 |
  22 |  0.04587   106.10 |
  23 |  0.04546   105.15 |
  24 |   0.0452   104.55 |
  25 |  0.04503   104.14 |
  26 |  0.04485   103.72 |
  27 |  0.04466   103.29 |
  28 |  0.04452   102.97 |
  29 |  0.04427   102.39 |
  30 |  0.04413   102.06 |
  31 |  0.04404   101.87 |
  32 |  0.04388   101.48 |
  33 |  0.04386   101.43 |
  34 |  0.04384   101.40 |
  35 |  0.04372   101.12 |
  36 |  0.04365   100.96 |
  37 |  0.04361   100.86 |
  38 |  0.04349   100.59 |
  39 |  0.04343   100.44 |
  40 |   0.0433   100.15 |
  41 |  0.04329   100.12 |
  42 |   0.0432    99.91 |
  43 |  0.04317    99.84 |
  44 |  0.04307    99.60 |
  45 |  0.04301    99.47 |
  46 |  0.04298    99.40 |
  47 |  0.04292    99.27 |
  48 |  0.04284    99.07 |
  49 |  0.04276    98.89 |
  50 |  0.04271    98.78 |
  51 |  0.04267    98.70 |
  52 |  0.04262    98.57 |
  53 |  0.04262    98.57 |
  54 |  0.04258    98.48 |
  55 |  0.04254    98.38 |
  56 |   0.0425    98.31 |
  57 |  0.04241    98.08 |
  58 |  0.04234    97.94 |
  59 |  0.04234    97.92 |
  60 |  0.04235    97.94 |
  61 |  0.04225    97.72 |
  62 |  0.04226    97.74 |
  63 |  0.04229    97.81 |
  64 |  0.04224    97.69 |
  65 |  0.04224    97.70 |
  66 |   0.0422    97.59 |
  67 |  0.04221    97.63 |
  68 |  0.04216    97.51 |
  69 |  0.04208    97.33 |
  70 |  0.04204    97.23 |
  71 |  0.04199    97.12 |
  72 |  0.04195    97.01 |
  73 |  0.04189    96.89 |
  74 |   0.0419    96.92 |
  75 |   0.0419    96.90 |
  76 |  0.04187    96.84 |
  77 |   0.0419    96.91 |
  78 |  0.04187    96.85 |
  79 |  0.04189    96.88 |
  80 |  0.04186    96.81 |
  81 |  0.04181    96.71 |
  82 |  0.04178    96.64 |
  83 |  0.04176    96.58 |
  84 |  0.04178    96.62 |
  85 |  0.04178    96.62 |
  86 |  0.04175    96.56 |
  87 |  0.04171    96.47 |
  88 |  0.04171    96.48 |
  89 |  0.04173    96.51 |
  90 |   0.0417    96.45 |
  91 |  0.04168    96.39 |
  92 |  0.04169    96.43 |
  93 |  0.04166    96.35 |
  94 |  0.04166    96.35 |
  95 |  0.04166    96.35 |
  96 |  0.04166    96.36 |
  97 |  0.04165    96.33 |
  98 |  0.04165    96.34 |
  99 |  0.04166    96.36 |
 100 |  0.04162    96.27 |
[1] "Random Forest variable coefficients"
                      %IncMSE IncNodePurity
graph0           2.450723e-04  7.896247e-01
graph1           7.460550e-03  1.833739e+00
graph2           2.374608e-03  9.503000e-01
graph3           5.217848e-03  1.391429e+00
graph4           5.727992e-03  2.650511e+00
graph5           1.787506e-03  1.968580e+00
graph6           4.825717e-03  2.256207e+00
graph7           4.931417e-03  2.147047e+00
graph8           1.631724e-03  1.124990e+00
graph9           2.269077e-03  1.265910e+00
graph10          1.297319e-02  3.805313e+00
graph11          1.193096e-02  3.396724e+00
graph12          6.120952e-03  2.429318e+00
graph13          2.461209e-02  2.985626e+00
graph14          3.869124e-03  2.823706e+00
graph15          1.231289e-02  1.941396e+00
graph16          6.500002e-03  2.615066e+00
graph17          8.303487e-03  2.679243e+00
graph18          6.454553e-03  1.906361e+00
graph19          1.423179e-02  3.234615e+00
graph20          7.043753e-03  4.530800e+00
graph21          7.696552e-03  3.477385e+00
graph22          7.316886e-03  3.117978e+00
graph23          1.450277e-02  3.536124e+00
graph24          2.107086e-03  1.654223e+00
graph25          3.396038e-03  2.235573e+00
graph26          4.246763e-03  2.998687e+00
graph27          2.924063e-03  2.285222e+00
[truncated: 142,928 more chars]
