# Supplementary material for: Distinctive Behaviors of Druggable Proteins in Cellular Networks
Source: PLoS Comput Biol. 2015 Dec 23;11(12):e1004597. doi: 10.1371/journal.pcbi.1004597 (PMC4689399; doi:10.1371/journal.pcbi.1004597)
Supplement: S1 File — (ZIP) [file pcbi.1004597.s004.zip › S1_File/direct.blast.20150613_all_predict.ppi.optimised_Target_results_all_CT.txt]

[[1]]
[1] "all_CT"

[1] "Dataset: all_CT Model GBM, run: 1 of 10 2015-06-22 18:16:58"
Iter   TrainDeviance   ValidDeviance   StepSize   Improve
     1        0.0707            -nan     0.0100    0.0002
     2        0.0671            -nan     0.0100    0.0005
     3        0.0654            -nan     0.0100    0.0002
     4        0.0642            -nan     0.0100    0.0000
     5        0.0632            -nan     0.0100    0.0002
     6        0.0627            -nan     0.0100    0.0001
     7        0.0614            -nan     0.0100    0.0000
     8        0.0607            -nan     0.0100    0.0001
     9        0.0601            -nan     0.0100    0.0000
    10        0.0591            -nan     0.0100   -0.0000
    20        0.0547            -nan     0.0100    0.0000
    40        0.0491            -nan     0.0100    0.0000
    60        0.0458            -nan     0.0100   -0.0000
    80        0.0423            -nan     0.0100   -0.0000
   100        0.0402            -nan     0.0100   -0.0000
   120        0.0372            -nan     0.0100   -0.0000
   140        0.0351            -nan     0.0100   -0.0000
   160        0.0331            -nan     0.0100   -0.0000
   180        0.0316            -nan     0.0100    0.0000
   200        0.0300            -nan     0.0100   -0.0000
   220        0.0284            -nan     0.0100   -0.0000
   240        0.0272            -nan     0.0100   -0.0000
   260        0.0260            -nan     0.0100   -0.0000
   280        0.0246            -nan     0.0100   -0.0000
   300        0.0234            -nan     0.0100    0.0000
   320        0.0220            -nan     0.0100   -0.0000
   340        0.0203            -nan     0.0100   -0.0000
   357        0.0194            -nan     0.0100   -0.0000

[1] "GBM variable coefficients"
                            var     rel.inf
orbit65                 orbit65 3.570583957
V2                           V2 3.431174146
ratio5                   ratio5 3.240016834
V1                           V1 3.000156279
outer                     outer 2.741291975
bigcom412             bigcom412 2.654840843
trans                     trans 2.416925581
orbit70                 orbit70 2.354098221
comsize                 comsize 2.318649037
graph22                 graph22 2.187024560
walktrap_vertex walktrap_vertex 2.087887805
knn                         knn 2.030167967
orbit18                 orbit18 1.946591254
spin_vertex         spin_vertex 1.925441020
graph20                 graph20 1.884895037
third                     third 1.880405359
ratio4                   ratio4 1.816732396
orbit54                 orbit54 1.640270623
orbit56                 orbit56 1.620928670
bet                         bet 1.529879699
pagerank               pagerank 1.507875300
bigcom28               bigcom28 1.381880891
graph10                 graph10 1.230546983
orbit49                 orbit49 1.205387843
inner                     inner 1.195631733
graph14                 graph14 1.142934005
bigcom180             bigcom180 1.136909668
graph0                   graph0 1.118586463
adhesion               adhesion 1.081392572
ioratio                 ioratio 1.054884320
bigcom196             bigcom196 1.051100648
orbit39                 orbit39 1.012966801
ratio1                   ratio1 0.999061040
graph4                   graph4 0.954752125
cohesion               cohesion 0.954308429
orbit50                 orbit50 0.895080202
constraint           constraint 0.883215523
graph28                 graph28 0.843419856
graph2                   graph2 0.841601248
sixth                     sixth 0.829944908
graph7                   graph7 0.819090246
graph11                 graph11 0.806211826
graph29                 graph29 0.794430269
orbit31                 orbit31 0.792695972
orbit46                 orbit46 0.775510295
orbit62                 orbit62 0.738710503
graph27                 graph27 0.736573747
graph25                 graph25 0.725769632
graph17                 graph17 0.705116949
orbit66                 orbit66 0.660105803
orbit59                 orbit59 0.658895196
graph1                   graph1 0.641915108
orbit69                 orbit69 0.620871512
graph5                   graph5 0.607812457
orbit45                 orbit45 0.596528712
orbit35                 orbit35 0.586629655
orbit44                 orbit44 0.585688374
orbit36                 orbit36 0.578397331
selfinter             selfinter 0.562113895
graph8                   graph8 0.555494159
ratio6                   ratio6 0.546782146
fourth                   fourth 0.543187485
orbit32                 orbit32 0.531704746
orbit64                 orbit64 0.517465567
graph26                 graph26 0.503345162
membership_s16   membership_s16 0.473295762
graph23                 graph23 0.466866837
fifth                     fifth 0.459300627
orbit30                 orbit30 0.458481397
ratio2                   ratio2 0.453248947
orbit22                 orbit22 0.410855440
orbit67                 orbit67 0.409264804
graph18                 graph18 0.405219532
graph15                 graph15 0.392414311
graph12                 graph12 0.391828483
orbit24                 orbit24 0.388235184
orbit41                 orbit41 0.372798724
orbit68                 orbit68 0.367181986
orbit9                   orbit9 0.357159613
orbit13                 orbit13 0.353620715
graph16                 graph16 0.352799622
orbit6                   orbit6 0.352585523
graph3                   graph3 0.349972932
bigcom32               bigcom32 0.335899445
orbit37                 orbit37 0.331186584
orbit25                 orbit25 0.305532402
orbit17                 orbit17 0.305338764
bigcom71               bigcom71 0.298983161
bigcom147             bigcom147 0.293645264
orbit58                 orbit58 0.272752916
orbit61                 orbit61 0.270781743
graph21                 graph21 0.265263992
bigcom167             bigcom167 0.255007476
orbit19                 orbit19 0.253700066
close                     close 0.229911465
orbit52                 orbit52 0.218041440
orbit21                 orbit21 0.217431130
orbit40                 orbit40 0.211413618
orbit63                 orbit63 0.197694912
orbit1                   orbit1 0.191171785
orbit38                 orbit38 0.187186436
upto_fifth           upto_fifth 0.184719085
ratio3                   ratio3 0.183761533
orbit51                 orbit51 0.180112147
orbit15                 orbit15 0.174025995
orbit11                 orbit11 0.172053453
orbit29                 orbit29 0.170863942
orbit55                 orbit55 0.170312410
orbit71                 orbit71 0.164920920
orbit27                 orbit27 0.161619265
graph6                   graph6 0.159275381
orbit20                 orbit20 0.156046009
bigcom3                 bigcom3 0.149705639
pdi                         pdi 0.143409223
orbit23                 orbit23 0.139889578
graph13                 graph13 0.128646042
graph19                 graph19 0.100438300
graph9                   graph9 0.097767192
upto_fourth         upto_fourth 0.096849237
orbit5                   orbit5 0.094255029
orbit57                 orbit57 0.090091108
ecc                         ecc 0.087071312
membership_s5     membership_s5 0.084945591
orbit47                 orbit47 0.084707968
orbit26                 orbit26 0.084672749
orbit28                 orbit28 0.079317692
orbit7                   orbit7 0.077852067
upto_sixth           upto_sixth 0.071053250
orbit48                 orbit48 0.068707553
orbit12                 orbit12 0.062309465
orbit16                 orbit16 0.061123823
orbit10                 orbit10 0.059114434
orbit2                   orbit2 0.058221644
graph24                 graph24 0.053458989
membership_s36   membership_s36 0.048369708
orbit43                 orbit43 0.046405824
orbit60                 orbit60 0.045112522
orbit33                 orbit33 0.042805651
AP                           AP 0.042402133
membership_s32   membership_s32 0.039453072
membership_s4     membership_s4 0.037275812
orbit4                   orbit4 0.036608010
orbit53                 orbit53 0.027958694
bigcom4                 bigcom4 0.026150026
second                   second 0.024288256
membership_s7     membership_s7 0.016397940
membership_s15   membership_s15 0.014324354
coreness               coreness 0.010960594
membership_s30   membership_s30 0.009075429
membership_s27   membership_s27 0.008404884
bigcom1                 bigcom1 0.007586851
membership_s1     membership_s1 0.006400354
orbit42                 orbit42 0.005672756
membership_s6     membership_s6 0.004819037
upto_second         upto_second 0.001648459
orbit0                   orbit0 0.000000000
orbit3                   orbit3 0.000000000
orbit8                   orbit8 0.000000000
orbit14                 orbit14 0.000000000
orbit34                 orbit34 0.000000000
orbit72                 orbit72 0.000000000
eccrad                   eccrad 0.000000000
hubscore               hubscore 0.000000000
evcent                   evcent 0.000000000
first                     first 0.000000000
upto_third           upto_third 0.000000000
bigcom2                 bigcom2 0.000000000
bigcom6                 bigcom6 0.000000000
bigcom8                 bigcom8 0.000000000
bigcom9                 bigcom9 0.000000000
bigcom11               bigcom11 0.000000000
bigcom13               bigcom13 0.000000000
bigcom15               bigcom15 0.000000000
bigcom16               bigcom16 0.000000000
bigcom21               bigcom21 0.000000000
bigcom22               bigcom22 0.000000000
bigcom24               bigcom24 0.000000000
bigcom26               bigcom26 0.000000000
bigcom30               bigcom30 0.000000000
bigcom31               bigcom31 0.000000000
bigcom33               bigcom33 0.000000000
bigcom34               bigcom34 0.000000000
bigcom36               bigcom36 0.000000000
bigcom37               bigcom37 0.000000000
bigcom38               bigcom38 0.000000000
bigcom39               bigcom39 0.000000000
bigcom40               bigcom40 0.000000000
bigcom43               bigcom43 0.000000000
bigcom44               bigcom44 0.000000000
bigcom46               bigcom46 0.000000000
bigcom47               bigcom47 0.000000000
bigcom49               bigcom49 0.000000000
bigcom50               bigcom50 0.000000000
bigcom51               bigcom51 0.000000000
bigcom52               bigcom52 0.000000000
bigcom54               bigcom54 0.000000000
bigcom56               bigcom56 0.000000000
bigcom62               bigcom62 0.000000000
bigcom66               bigcom66 0.000000000
bigcom68               bigcom68 0.000000000
bigcom69               bigcom69 0.000000000
bigcom72               bigcom72 0.000000000
bigcom73               bigcom73 0.000000000
bigcom74               bigcom74 0.000000000
bigcom75               bigcom75 0.000000000
bigcom76               bigcom76 0.000000000
bigcom77               bigcom77 0.000000000
bigcom79               bigcom79 0.000000000
bigcom80               bigcom80 0.000000000
bigcom82               bigcom82 0.000000000
bigcom83               bigcom83 0.000000000
bigcom84               bigcom84 0.000000000
bigcom85               bigcom85 0.000000000
bigcom87               bigcom87 0.000000000
bigcom89               bigcom89 0.000000000
bigcom91               bigcom91 0.000000000
bigcom92               bigcom92 0.000000000
bigcom93               bigcom93 0.000000000
bigcom96               bigcom96 0.000000000
bigcom97               bigcom97 0.000000000
bigcom98               bigcom98 0.000000000
bigcom99               bigcom99 0.000000000
bigcom101             bigcom101 0.000000000
bigcom104             bigcom104 0.000000000
bigcom106             bigcom106 0.000000000
bigcom109             bigcom109 0.000000000
bigcom113             bigcom113 0.000000000
bigcom116             bigcom116 0.000000000
bigcom120             bigcom120 0.000000000
bigcom123             bigcom123 0.000000000
bigcom126             bigcom126 0.000000000
bigcom127             bigcom127 0.000000000
bigcom137             bigcom137 0.000000000
bigcom139             bigcom139 0.000000000
bigcom140             bigcom140 0.000000000
bigcom143             bigcom143 0.000000000
bigcom145             bigcom145 0.000000000
bigcom146             bigcom146 0.000000000
bigcom149             bigcom149 0.000000000
bigcom153             bigcom153 0.000000000
bigcom154             bigcom154 0.000000000
bigcom156             bigcom156 0.000000000
bigcom157             bigcom157 0.000000000
bigcom158             bigcom158 0.000000000
bigcom160             bigcom160 0.000000000
bigcom161             bigcom161 0.000000000
bigcom162             bigcom162 0.000000000
bigcom164             bigcom164 0.000000000
bigcom166             bigcom166 0.000000000
bigcom171             bigcom171 0.000000000
bigcom173             bigcom173 0.000000000
bigcom175             bigcom175 0.000000000
bigcom176             bigcom176 0.000000000
bigcom177             bigcom177 0.000000000
bigcom178             bigcom178 0.000000000
bigcom181             bigcom181 0.000000000
bigcom184             bigcom184 0.000000000
bigcom186             bigcom186 0.000000000
bigcom187             bigcom187 0.000000000
bigcom189             bigcom189 0.000000000
bigcom194             bigcom194 0.000000000
bigcom195             bigcom195 0.000000000
bigcom204             bigcom204 0.000000000
bigcom205             bigcom205 0.000000000
bigcom212             bigcom212 0.000000000
bigcom214             bigcom214 0.000000000
bigcom222             bigcom222 0.000000000
bigcom223             bigcom223 0.000000000
bigcom226             bigcom226 0.000000000
bigcom227             bigcom227 0.000000000
bigcom229             bigcom229 0.000000000
bigcom233             bigcom233 0.000000000
bigcom236             bigcom236 0.000000000
bigcom237             bigcom237 0.000000000
bigcom246             bigcom246 0.000000000
bigcom248             bigcom248 0.000000000
bigcom249             bigcom249 0.000000000
bigcom250             bigcom250 0.000000000
bigcom254             bigcom254 0.000000000
bigcom266             bigcom266 0.000000000
bigcom269             bigcom269 0.000000000
bigcom272             bigcom272 0.000000000
bigcom274             bigcom274 0.000000000
bigcom281             bigcom281 0.000000000
bigcom291             bigcom291 0.000000000
bigcom292             bigcom292 0.000000000
bigcom295             bigcom295 0.000000000
bigcom299             bigcom299 0.000000000
bigcom301             bigcom301 0.000000000
bigcom306             bigcom306 0.000000000
bigcom309             bigcom309 0.000000000
bigcom314             bigcom314 0.000000000
bigcom321             bigcom321 0.000000000
bigcom341             bigcom341 0.000000000
bigcom350             bigcom350 0.000000000
bigcom353             bigcom353 0.000000000
bigcom359             bigcom359 0.000000000
bigcom363             bigcom363 0.000000000
bigcom365             bigcom365 0.000000000
bigcom385             bigcom385 0.000000000
bigcom386             bigcom386 0.000000000
bigcom408             bigcom408 0.000000000
bigcom480             bigcom480 0.000000000
membership_s3     membership_s3 0.000000000
membership_s8     membership_s8 0.000000000
membership_s9     membership_s9 0.000000000
membership_s11   membership_s11 0.000000000
membership_s12   membership_s12 0.000000000
membership_s14   membership_s14 0.000000000
membership_s17   membership_s17 0.000000000
membership_s18   membership_s18 0.000000000
membership_s20   membership_s20 0.000000000
membership_s21   membership_s21 0.000000000
membership_s22   membership_s22 0.000000000
membership_s24   membership_s24 0.000000000
membership_s25   membership_s25 0.000000000
membership_s26   membership_s26 0.000000000
membership_s28   membership_s28 0.000000000
membership_s31   membership_s31 0.000000000
membership_s33   membership_s33 0.000000000
membership_s37   membership_s37 0.000000000
[1] "Dataset: all_CT Model RF, run: 1 of 10 2015-06-22 18:26:05"
     |      Out-of-bag   |
Tree |      MSE  %Var(y) |
   1 |   0.0126   211.92 |
   2 |  0.01246   209.50 |
   3 |  0.01076   180.96 |
   4 |   0.0101   169.77 |
   5 | 0.009655   162.38 |
   6 |  0.00938   157.75 |
   7 |  0.00881   148.16 |
   8 | 0.008245   138.66 |
   9 | 0.008441   141.96 |
  10 | 0.008288   139.38 |
  11 | 0.008238   138.54 |
  12 | 0.008073   135.76 |
  13 | 0.007808   131.31 |
  14 | 0.007607   127.94 |
  15 | 0.007318   123.07 |
  16 | 0.007364   123.84 |
  17 | 0.007234   121.65 |
  18 | 0.007146   120.17 |
  19 |  0.00707   118.90 |
  20 | 0.007045   118.48 |
  21 | 0.007024   118.13 |
  22 |  0.00696   117.05 |
  23 |  0.00691   116.21 |
  24 | 0.006877   115.65 |
  25 | 0.006837   114.98 |
  26 | 0.006812   114.55 |
  27 | 0.006786   114.11 |
  28 | 0.006784   114.09 |
  29 | 0.006767   113.81 |
  30 | 0.006726   113.11 |
  31 | 0.006709   112.83 |
  32 | 0.006703   112.72 |
  33 | 0.006668   112.14 |
  34 | 0.006634   111.57 |
  35 | 0.006583   110.70 |
  36 | 0.006558   110.29 |
  37 | 0.006553   110.20 |
  38 | 0.006547   110.11 |
  39 |  0.00653   109.81 |
  40 | 0.006496   109.25 |
  41 | 0.006497   109.26 |
  42 | 0.006489   109.12 |
  43 | 0.006469   108.79 |
  44 | 0.006452   108.50 |
  45 | 0.006456   108.58 |
  46 | 0.006457   108.59 |
  47 | 0.006463   108.69 |
  48 | 0.006439   108.29 |
  49 | 0.006435   108.22 |
  50 | 0.006421   107.98 |
  51 | 0.006427   108.09 |
  52 | 0.006441   108.32 |
  53 |  0.00646   108.63 |
  54 | 0.006472   108.84 |
  55 | 0.006446   108.41 |
  56 | 0.006451   108.49 |
  57 | 0.006448   108.43 |
  58 | 0.006455   108.56 |
  59 | 0.006455   108.56 |
  60 |  0.00644   108.30 |
  61 |  0.00644   108.30 |
  62 | 0.006438   108.28 |
  63 | 0.006436   108.23 |
  64 | 0.006416   107.90 |
  65 | 0.006419   107.94 |
  66 |  0.00641   107.80 |
  67 | 0.006396   107.57 |
  68 | 0.006393   107.52 |
  69 | 0.006392   107.50 |
  70 |   0.0064   107.64 |
  71 | 0.006394   107.53 |
  72 | 0.006382   107.32 |
  73 | 0.006373   107.17 |
  74 | 0.006374   107.20 |
  75 | 0.006375   107.22 |
  76 |  0.00637   107.13 |
  77 | 0.006371   107.14 |
  78 | 0.006373   107.17 |
  79 | 0.006381   107.32 |
  80 | 0.006377   107.25 |
  81 | 0.006381   107.32 |
  82 | 0.006386   107.40 |
  83 | 0.006383   107.34 |
  84 | 0.006379   107.28 |
  85 | 0.006371   107.15 |
  86 | 0.006368   107.09 |
  87 |  0.00637   107.12 |
  88 | 0.006363   107.01 |
  89 | 0.006365   107.05 |
  90 | 0.006352   106.83 |
  91 | 0.006351   106.81 |
  92 | 0.006358   106.92 |
  93 | 0.006353   106.84 |
  94 | 0.006343   106.67 |
  95 | 0.006334   106.53 |
  96 | 0.006324   106.35 |
  97 | 0.006323   106.34 |
  98 | 0.006326   106.38 |
  99 | 0.006331   106.47 |
 100 | 0.006327   106.41 |
[1] "Random Forest variable coefficients"
                      %IncMSE IncNodePurity
graph0           2.637538e-03  1.637539e-01
graph1           5.661411e-04  2.079729e-01
graph2           3.248713e-03  2.236192e-01
graph3           1.517161e-03  1.741980e-01
graph4           1.955045e-03  3.392165e-01
graph5           5.140271e-03  2.744127e-01
graph6           1.460650e-03  1.618623e-01
graph7           2.182692e-03  1.840487e-01
graph8           9.123734e-04  4.063389e-01
graph9           1.758018e-03  3.026733e-01
graph10          3.584362e-03  6.126800e-01
graph11          9.401881e-04  4.314564e-01
graph12          1.129615e-03  3.258106e-01
graph13          1.808526e-03  1.456544e-01
graph14          1.394542e-03  4.435667e-01
graph15          1.348458e-03  1.532629e-01
graph16          1.930382e-04  1.662252e-01
graph17          1.524236e-03  5.330435e-01
graph18          9.471179e-04  2.159529e-01
graph19          3.298797e-03  2.604027e-01
graph20          5.699292e-03  3.403032e-01
graph21          1.472438e-03  2.065609e-01
graph22          1.826963e-03  5.474800e-01
graph23          4.898256e-03  5.830050e-01
graph24          6.581303e-04  2.797026e-01
graph25          4.137118e-03  4.187556e-01
graph26          2.703483e-03  3.151539e-01
graph27          6.487464e-04  3.256561e-01
graph28          2.512589e-03  3.546204e-01
graph29          7.262553e-04  3.606485e-01
orbit0           1.660539e-03  1.089443e-01
orbit1           2.823188e-03  2.405283e-01
orbit2           3.747436e-04  2.577241e-01
orbit3           1.714393e-03  1.435275e-01
orbit4           2.761282e-03  2.070182e-01
orbit5           3.060473e-03  2.198262e-01
orbit6           1.612282e-03  2.680695e-01
orbit7           1.365254e-03  2.008201e-01
orbit8           6.839184e-03  2.645023e-01
orbit9           1.314894e-03  3.191241e-01
orbit10          1.195427e-03  2.541304e-01
orbit11          9.656410e-04  1.298407e-01
orbit12          1.590976e-03  4.381044e-01
orbit13          4.533236e-04  1.875473e-01
orbit14          8.801774e-04  2.057744e-01
orbit15          8.396168e-04  2.924320e-01
orbit16          9.612251e-04  2.176521e-01
orbit17          6.668038e-04  1.962522e-01
orbit18          2.815253e-03  7.125919e-01
orbit19          3.976936e-04  2.964788e-01
orbit20          2.875928e-03  4.093219e-01
orbit21          3.145436e-03  4.134264e-01
orbit22          1.209595e-03  5.413104e-01
orbit23          2.762107e-03  1.925376e-01
orbit24          2.882838e-03  3.708073e-01
orbit25          1.729030e-03  3.776025e-01
orbit26          8.575244e-05  9.410657e-02
orbit27          2.262590e-03  3.837066e-01
orbit28          2.877999e-04  1.588833e-01
orbit29          3.032996e-03  2.661474e-01
orbit30          1.469320e-03  1.232371e-01
orbit31          5.312122e-04  3.236723e-01
orbit32          1.120694e-03  5.274051e-01
orbit33          6.703507e-04  1.749968e-01
orbit34          1.811482e-03  3.618653e-01
orbit35          1.270778e-03  2.816361e-01
orbit36          1.985183e-03  3.435553e-01
orbit37          1.064773e-03  2.174475e-01
orbit38          2.854492e-03  2.400536e-01
orbit39          1.472240e-03  3.708341e-01
orbit40          6.631276e-04  3.599937e-01
orbit41          3.450988e-04  2.689782e-01
orbit42          2.711569e-04  9.037920e-02
orbit43          7.209629e-04  1.787446e-01
orbit44          4.319480e-04  2.236145e-01
orbit45          2.444998e-03  3.575372e-01
orbit46          2.863044e-04  4.868099e-01
orbit47          9.328883e-04  2.654526e-01
orbit48          3.340739e-04  1.808375e-01
orbit49          4.855867e-03  7.323055e-01
orbit50          2.587683e-03  3.989080e-01
orbit51          2.538406e-03  4.222564e-01
orbit52          9.356530e-04  3.303597e-01
orbit53          1.630325e-05  1.317547e-01
orbit54          2.053201e-03  5.912737e-01
orbit55          3.623028e-04  1.614507e-01
orbit56          1.487053e-02  6.452296e-01
orbit57          2.224777e-04  2.147859e-01
orbit58          6.003254e-04  1.739008e-01
orbit59          1.327758e-03  3.211900e-01
orbit60          9.776225e-05  5.087081e-02
orbit61          3.716173e-04  1.279042e-01
orbit62          5.893811e-03  6.940380e-01
orbit63          2.472578e-04  2.555554e-01
orbit64          1.317268e-03  3.380387e-01
orbit65          6.495940e-03  1.120613e+00
orbit66          3.769973e-03  4.437762e-01
orbit67          2.937494e-03  8.006710e-02
orbit68          1.245046e-03  2.957863e-01
orbit69          4.479229e-04  3.008758e-01
orbit70          3.267083e-03  1.003959e+00
orbit71          2.262453e-04  1.810423e-01
orbit72          1.604315e-03  2.870548e-01
AP              -4.724522e-06  6.137943e-02
bet              2.100568e-03  8.094127e-01
ecc              6.816256e-05  5.560779e-02
eccrad           4.086243e-05  6.959083e-02
close            5.623688e-04  1.722108e-01
constraint       3.505848e-03  5.492633e-01
coreness         5.133898e-03  6.176426e-02
knn              2.179570e-03  9.656632e-01
hubscore         1.197944e-03  2.590913e-01
pagerank         3.385613e-03  6.942097e-01
trans            1.144696e-03  8.786094e-01
evcent           1.152896e-04  8.686979e-02
first            3.351716e-04  8.989182e-02
upto_second      1.375058e-03  2.481455e-01
upto_third       1.653358e-03  6.657976e-02
upto_fourth      1.202394e-03  1.775089e-01
upto_fifth       1.073411e-03  2.979634e-01
upto_sixth       7.755976e-04  1.620516e-01
second           1.609644e-03  3.431251e-01
third            1.867577e-03  8.103985e-01
fourth           2.525977e-03  7.076396e-01
fifth            4.761697e-04  4.542897e-01
sixth            2.658216e-03  5.565257e-01
ratio1           7.865409e-04  6.351375e-01
ratio2           2.939970e-03  6.649909e-01
ratio3           3.149066e-03  6.831654e-01
ratio4           2.131634e-03  1.158119e+00
ratio5           8.783740e-04  1.655565e+00
ratio6           4.332748e-03  4.241573e-01
selfinter        4.821136e-03  2.102868e-01
walktrap_vertex  1.537898e-03  9.570155e-01
bigcom1          3.970520e-05  2.002515e-02
bigcom2          0.000000e+00  0.000000e+00
bigcom3          7.009515e-05  3.705999e-01
bigcom4          1.301715e-03  7.175465e-02
bigcom6          0.000000e+00  0.000000e+00
bigcom8          9.938664e-07  2.334616e-03
bigcom9          0.000000e+00  1.084202e-21
bigcom11         0.000000e+00  4.336809e-21
bigcom13         0.000000e+00  0.000000e+00
bigcom15         0.000000e+00  0.000000e+00
bigcom16         0.000000e+00  0.000000e+00
bigcom21         0.000000e+00  0.000000e+00
bigcom22         0.000000e+00  0.000000e+00
bigcom24         0.000000e+00  0.000000e+00
bigcom26         0.000000e+00  0.000000e+00
bigcom28         3.504174e-05  3.339667e-01
bigcom30         0.000000e+00  0.000000e+00
bigcom31         0.000000e+00  1.387779e-19
bigcom32         2.430069e-05  1.174503e-01
bigcom33         0.000000e+00  0.000000e+00
bigcom34         0.000000e+00  0.000000e+00
bigcom36         0.000000e+00  0.000000e+00
bigcom37         0.000000e+00  0.000000e+00
bigcom38         0.000000e+00  0.000000e+00
bigcom39         0.000000e+00  0.000000e+00
bigcom40        -1.761052e-06  4.257675e-02
bigcom43         0.000000e+00  0.000000e+00
bigcom44         0.000000e+00  0.000000e+00
bigcom46         0.000000e+00  0.000000e+00
bigcom47         0.000000e+00  0.000000e+00
bigcom49         0.000000e+00  0.000000e+00
bigcom50         0.000000e+00  0.000000e+00
bigcom51         0.000000e+00  1.387779e-19
bigcom52         0.000000e+00  0.000000e+00
bigcom54         0.000000e+00  0.000000e+00
bigcom56         0.000000e+00  0.000000e+00
bigcom62         0.000000e+00  0.000000e+00
bigcom66         0.000000e+00  0.000000e+00
bigcom68         0.000000e+00  1.387779e-19
bigcom69         0.000000e+00  0.000000e+00
bigcom71         9.065706e-05  2.371072e-01
bigcom72         0.000000e+00  2.168404e-20
bigcom73         0.000000e+00  0.000000e+00
bigcom74         0.000000e+00  0.000000e+00
bigcom75         0.000000e+00  0.000000e+00
bigcom76         0.000000e+00  0.000000e+00
bigcom77         0.000000e+00  0.000000e+00
bigcom79         0.000000e+00  0.000000e+00
bigcom80         0.000000e+00  0.000000e+00
bigcom82         0.000000e+00  0.000000e+00
bigcom83         0.000000e+00  0.000000e+00
bigcom84         0.000000e+00  4.163336e-19
bigcom85         0.000000e+00  0.000000e+00
bigcom87         0.000000e+00  0.000000e+00
bigcom89         0.000000e+00  0.000000e+00
bigcom91         0.000000e+00  0.000000e+00
bigcom92         0.000000e+00  0.000000e+00
bigcom93         0.000000e+00  1.387779e-19
bigcom96         0.000000e+00  0.000000e+00
bigcom97         0.000000e+00  0.000000e+00
bigcom98         0.000000e+00  0.000000e+00
bigcom99         0.000000e+00  0.000000e+00
bigcom101        0.000000e+00  0.000000e+00
bigcom104        0.000000e+00  0.000000e+00
bigcom106        0.000000e+00  0.000000e+00
bigcom109        0.000000e+00  0.000000e+00
bigcom113        0.000000e+00  0.000000e+00
bigcom116        0.000000e+00  2.710505e-22
bigcom120        0.000000e+00  0.000000e+00
bigcom123        0.000000e+00  0.000000e+00
bigcom126        0.000000e+00  0.000000e+00
bigcom127        0.000000e+00  0.000000e+00
bigcom137        0.000000e+00  0.000000e+00
bigcom139        0.000000e+00  5.551115e-19
bigcom140        0.000000e+00  0.000000e+00
bigcom143        0.000000e+00  0.000000e+00
bigcom145        0.000000e+00  0.000000e+00
bigcom146        0.000000e+00  0.000000e+00
bigcom147       -5.143479e-05  1.014510e-01
bigcom149        0.000000e+00  0.000000e+00
bigcom153        0.000000e+00  0.000000e+00
bigcom154        0.000000e+00  2.168404e-21
bigcom156        0.000000e+00  0.000000e+00
bigcom157        0.000000e+00  0.000000e+00
bigcom158        0.000000e+00  0.000000e+00
bigcom160        0.000000e+00  0.000000e+00
bigcom161        0.000000e+00  0.000000e+00
bigcom162        0.000000e+00  0.000000e+00
bigcom164        0.000000e+00  0.000000e+00
bigcom166        0.000000e+00  3.469447e-20
bigcom167        1.004873e-04  1.051207e-01
bigcom171        0.000000e+00  0.000000e+00
bigcom173        0.000000e+00  0.000000e+00
bigcom175        0.000000e+00  0.000000e+00
bigcom176        0.000000e+00  0.000000e+00
bigcom177        0.000000e+00  0.000000e+00
bigcom178        0.000000e+00  0.000000e+00
bigcom180       -1.228988e-05  4.664694e-01
bigcom181        0.000000e+00  0.000000e+00
bigcom184        0.000000e+00  0.000000e+00
bigcom186        0.000000e+00  0.000000e+00
bigcom187        0.000000e+00  6.938894e-20
bigcom189        0.000000e+00  0.000000e+00
bigcom194        0.000000e+00  0.000000e+00
bigcom195        0.000000e+00  0.000000e+00
bigcom196       -9.382544e-06  3.826048e-01
bigcom204        0.000000e+00  0.000000e+00
bigcom205        0.000000e+00  0.000000e+00
bigcom212        0.000000e+00  0.000000e+00
bigcom214        0.000000e+00  0.000000e+00
bigcom222        0.000000e+00  0.000000e+00
bigcom223        0.000000e+00  0.000000e+00
bigcom226        0.000000e+00  1.387779e-19
bigcom227        0.000000e+00  0.000000e+00
bigcom229        0.000000e+00  0.000000e+00
bigcom233        0.000000e+00  0.000000e+00
bigcom236        0.000000e+00  0.000000e+00
bigcom237        0.000000e+00  0.000000e+00
bigcom246        0.000000e+00  0.000000e+00
bigcom248        0.000000e+00  0.000000e+00
bigcom249        0.000000e+00  0.000000e+00
bigcom250        0.000000e+00  0.000000e+00
bigcom254        0.000000e+00  0.000000e+00
bigcom266        0.000000e+00  0.000000e+00
bigcom269        0.000000e+00  0.000000e+00
bigcom272        0.000000e+00  1.387779e-19
bigcom274        0.000000e+00  0.000000e+00
bigcom281        0.000000e+00  0.000000e+00
bigcom291        0.000000e+00  0.000000e+00
bigcom292        0.000000e+00  0.000000e+00
bigcom295        0.000000e+00  0.000000e+00
bigcom299        0.000000e+00  0.000000e+00
bigcom301        0.000000e+00  0.000000e+00
bigcom306        0.000000e+00  0.000000e+00
bigcom309        0.000000e+00  0.000000e+00
bigcom314        0.000000e+00  0.000000e+00
bigcom321        0.000000e+00  0.000000e+00
bigcom341        0.000000e+00  0.000000e+00
bigcom350        0.000000e+00  0.000000e+00
bigcom353        0.000000e+00  0.000000e+00
bigcom359        0.000000e+00  0.000000e+00
bigcom363        0.000000e+00  0.000000e+00
bigcom365        0.000000e+00  8.326673e-19
bigcom385        0.000000e+00  0.000000e+00
bigcom386        0.000000e+00  1.387779e-19
bigcom408        0.000000e+00  0.000000e+00
bigcom412        9.758999e-05  1.003049e+00
bigcom480        0.000000e+00  0.000000e+00
spin_vertex      1.681669e-04  1.296866e+00
membership_s1    6.163988e-05  7.254199e-02
membership_s3    0.000000e+00  0.000000e+00
membership_s4    2.242147e-06  2.388297e-02
membership_s5    8.314844e-05  9.837485e-02
membership_s6    2.989613e-06  5.665745e-02
membership_s7    6.456003e-05  5.446745e-02
membership_s8    0.000000e+00  2.168404e-21
membership_s9    0.000000e+00  0.000000e+00
membership_s11   0.000000e+00  0.000000e+00
membership_s12   0.000000e+00  0.000000e+00
membership_s14   0.000000e+00  0.000000e+00
membership_s15   4.520155e-06  4.519548e-02
membership_s16   1.054461e-04  2.414890e-01
membership_s17   0.000000e+00  0.000000e+00
membership_s18   0.000000e+00  2.168404e-20
membership_s20   0.000000e+00  0.000000e+00
membership_s21   0.000000e+00  2.168404e-21
membership_s22   0.000000e+00  0.000000e+00
membership_s24   0.000000e+00  0.000000e+00
membership_s25   0.000000e+00  0.000000e+00
membership_s26   0.000000e+00  0.000000e+00
membership_s27   1.983237e-05  5.223963e-02
membership_s28   0.000000e+00  1.387779e-19
membership_s30   2.281115e-06  1.885811e-01
membership_s31   0.000000e+00  1.084202e-21
membership_s32   1.198490e-04  1.614078e-01
membership_s33   0.000000e+00  0.000000e+00
membership_s36   3.539818e-05  1.180133e-01
membership_s37   0.000000e+00  4.336809e-21
V1               1.698654e-03  1.553237e+00
V2               3.105677e-04  1.266359e+00
pdi              1.941118e-04  2.090754e-01
adhesion         1.178583e-02  1.036326e+00
cohesion         1.044165e-02  1.107336e+00
inner            7.187072e-04  9.176912e-01
outer            7.714027e-04  1.249846e+00
ioratio          1.574868e-03  9.189575e-01
comsize          1.344199e-03  1.436344e+00
[1] "Dataset: all_CT Model GLM, run: 1 of 10 2015-06-22 18:30:24"
[1] "glmnet variable coefficients"
                         [,1]          [,2]
(Intercept)     -5.112991e+00 -6.645587e+00
graph0           1.578000e-40 -5.017196e-04
graph1           5.251180e-44 -1.992203e-07
graph2           8.719574e-41  1.576212e-04
graph3           5.136194e-45 -1.344664e-08
graph4           1.530124e-48 -1.171494e-10
graph5           2.241339e-42 -2.800274e-06
graph6           3.952449e-44 -1.591925e-08
graph7           3.351656e-42  3.729480e-06
graph8           7.097470e-41  8.549609e-05
graph9           1.210561e-46 -3.626126e-10
graph10          1.339426e-48 -4.668440e-12
graph11         -1.704530e-50 -2.950304e-13
graph12          2.276886e-46 -2.359480e-10
graph13          2.379135e-45 -5.044013e-10
graph14          7.512441e-48 -5.055043e-11
graph15          8.280704e-44 -1.294865e-07
graph16          9.139329e-46 -1.319634e-09
graph17          1.737905e-45 -1.656382e-09
graph18          5.550665e-44  4.149734e-08
graph19          1.268696e-44  1.121295e-09
graph20          1.224896e-43 -4.586605e-07
graph21          7.229081e-44  1.449821e-09
graph22          1.864323e-43 -4.371632e-07
graph23          8.726664e-44 -7.394247e-08
graph24          1.563419e-43 -2.554222e-08
graph25          8.976375e-43  1.658521e-06
graph26          7.691645e-43 -5.165370e-07
graph27          5.014884e-42  9.826695e-06
graph28          6.607111e-42  3.256357e-06
graph29          6.387913e-41 -1.189001e-04
orbit0           1.578000e-40 -5.000828e-04
orbit1           4.438295e-42 -3.281428e-06
orbit2           2.429428e-44 -1.839238e-07
orbit3           8.719574e-41  1.594339e-04
orbit4           1.216659e-43 -3.003020e-08
orbit5           3.849382e-45 -1.438163e-08
orbit6           7.702770e-46 -2.022980e-08
orbit7          -1.245992e-48 -4.401201e-11
orbit8           2.241339e-42 -2.684708e-06
orbit9           2.640533e-42  7.253772e-06
orbit10          3.596445e-43  1.357970e-07
orbit11          1.631854e-44 -5.110088e-08
orbit12          1.671942e-41  3.384015e-05
orbit13          3.340822e-42  1.357621e-06
orbit14          7.097470e-41  8.480796e-05
orbit15          2.951945e-45 -4.618815e-10
orbit16          9.360167e-47 -5.283795e-10
orbit17          9.893855e-46 -7.756023e-10
orbit18          6.689969e-46  2.071815e-09
orbit19          1.493975e-46 -3.060427e-10
orbit20          6.900108e-47 -4.268436e-10
orbit21          2.374753e-49 -2.811345e-12
orbit22         -1.398162e-48 -4.279196e-11
orbit23         -8.541282e-51 -3.354190e-14
orbit24          1.374281e-44  3.570109e-08
orbit25          7.989701e-45  1.158452e-08
orbit26          1.357936e-46 -5.128294e-10
orbit27          7.330401e-44  4.100532e-08
orbit28          4.664583e-45 -1.551289e-08
orbit29          1.372702e-44  1.206283e-08
orbit30          3.151434e-45 -1.671967e-09
orbit31          5.734730e-46 -2.707397e-09
orbit32          4.381534e-46 -2.106322e-09
orbit33          5.924279e-49 -1.852084e-11
orbit34          8.280704e-44 -1.320418e-07
orbit35          7.455623e-44  1.548543e-08
orbit36          1.446998e-44 -9.361595e-09
orbit37          1.213273e-44  6.421452e-09
orbit38          2.653278e-46 -2.189222e-09
orbit39          1.494679e-43  2.875776e-07
orbit40          3.391581e-44  6.074960e-08
orbit41          1.003163e-44 -2.049036e-08
orbit42          6.089019e-46 -4.147986e-09
orbit43          2.361822e-43  7.651942e-07
orbit44          2.466306e-44 -2.130013e-07
orbit45          4.838216e-43  1.717142e-06
orbit46          2.052401e-43  2.327942e-08
orbit47          1.182368e-44 -3.975068e-08
orbit48          2.760118e-44  2.331866e-08
orbit49          7.332891e-43  7.789061e-07
orbit50          7.714619e-44 -7.785981e-07
orbit51          3.253094e-43  2.295580e-07
orbit52          8.327319e-43 -3.829765e-07
orbit53          8.359775e-44 -3.527935e-08
orbit54          1.385842e-42  2.333486e-06
orbit55          1.161634e-43 -8.372897e-07
orbit56          3.200842e-42  1.390789e-05
orbit57          1.924306e-43 -3.471914e-07
orbit58          7.222861e-44  6.446507e-08
orbit59          1.190488e-42  1.441679e-06
orbit60          3.686234e-43 -1.245877e-07
orbit61          1.957800e-43 -3.343486e-07
orbit62          1.022765e-41  3.212818e-05
orbit63          1.565854e-42  4.239932e-06
orbit64          2.029015e-42  9.490825e-07
orbit65          1.429829e-41  4.958537e-05
orbit66          2.598722e-42 -6.706532e-06
orbit67          8.989537e-43 -1.366384e-07
orbit68          7.670654e-42  8.661143e-06
orbit69          1.035276e-41  5.253184e-05
orbit70          3.215465e-41  2.789633e-05
orbit71          7.176765e-42  1.574138e-06
orbit72          6.387913e-41 -1.206318e-04
AP               4.010636e-39 -1.047402e-01
bet              6.043834e-45 -9.612326e-09
ecc             -1.598069e-39  2.393768e-02
eccrad          -9.588412e-39  1.435124e-01
close            1.393836e-37  3.598062e-01
constraint      -1.231795e-38 -1.296644e-01
coreness         1.132820e-39  4.517774e-03
knn             -4.040800e-42 -4.374886e-05
hubscore         2.870175e-37  2.355529e-01
pagerank        -1.623405e-38 -4.573558e-01
trans            3.796689e-39  1.846953e-03
evcent           2.867365e-37  2.173556e-01
first            1.578000e-40 -5.014814e-04
upto_second      4.767269e-42 -1.070080e-05
upto_third       1.376706e-42  7.173819e-06
upto_fourth      1.175531e-42  3.808342e-06
upto_fifth       1.265724e-42  3.736095e-06
upto_sixth       1.554599e-42  1.850153e-05
second           4.767941e-42 -1.051595e-05
third            1.554436e-42  1.321221e-05
fourth          -2.099893e-42 -1.257626e-05
fifth           -1.604855e-42 -5.248083e-06
sixth           -1.718268e-42 -2.239561e-06
ratio1          -4.921106e-42 -5.194608e-05
ratio2          -2.002271e-41 -1.350330e-04
ratio3          -2.302916e-41 -1.425959e-04
ratio4          -1.297152e-41 -1.302077e-04
ratio5          -5.814911e-42 -7.282782e-05
ratio6          -1.659355e-42  2.655269e-06
selfinter        1.411898e-38  2.063271e-01
walktrap_vertex  3.830609e-39  2.087764e-02
bigcom1         -5.879738e-39 -1.251898e-01
bigcom2         -6.048509e-39 -1.027234e-01
bigcom3          6.684182e-39  3.046187e-01
bigcom4         -7.493666e-40 -3.402888e-03
bigcom6         -6.045995e-39 -1.620957e-01
bigcom8         -2.672030e-39 -7.773494e-02
bigcom9         -6.069711e-39 -1.139922e-01
bigcom11        -6.054048e-39 -1.333832e-01
bigcom13        -6.058587e-39 -1.311573e-01
bigcom15        -6.061111e-39 -1.287863e-01
bigcom16        -6.048006e-39 -1.350317e-01
bigcom21        -6.082910e-39 -2.177901e-01
bigcom22        -6.146140e-39 -2.931736e-01
bigcom24        -6.046498e-39 -1.342019e-01
bigcom26        -6.094124e-39 -2.040308e-01
bigcom28         5.598703e-38  5.640252e-01
bigcom30        -6.102305e-39 -2.418336e-01
bigcom31        -6.044990e-39 -1.013367e-01
bigcom32         5.345072e-38  1.198242e+00
bigcom33        -6.044487e-39 -1.538154e-01
bigcom34        -6.045492e-39 -1.513637e-01
bigcom36        -6.050522e-39 -1.752553e-01
bigcom37        -6.044487e-39 -1.282027e-01
bigcom38        -6.048509e-39 -1.236871e-01
bigcom39        -6.058082e-39 -1.408942e-01
bigcom40         3.589520e-39  5.451412e-02
bigcom43        -6.047503e-39 -1.330117e-01
bigcom44        -6.133182e-39 -1.400705e-01
bigcom46        -6.052536e-39 -1.199161e-01
bigcom47        -6.050019e-39 -1.090448e-01
bigcom49        -6.049012e-39 -1.389284e-01
bigcom50        -6.048006e-39 -1.819381e-01
bigcom51        -6.045492e-39 -1.466011e-01
bigcom52        -6.045492e-39 -1.840723e-01
bigcom54        -6.044487e-39 -9.895392e-02
bigcom56        -6.051025e-39 -2.219625e-01
bigcom62        -6.044990e-39 -1.320067e-01
bigcom66        -6.044990e-39 -1.199555e-01
bigcom68        -6.045492e-39 -9.874427e-02
bigcom69        -6.050522e-39 -1.378251e-01
bigcom71         5.716483e-38  1.297324e+00
bigcom72        -6.044990e-39 -9.800249e-02
bigcom73        -6.053040e-39 -1.420200e-01
bigcom74        -6.050019e-39 -1.756653e-01
bigcom75        -6.044990e-39 -1.110300e-01
bigcom76        -6.047503e-39 -1.178480e-01
bigcom77        -6.047503e-39 -2.185882e-01
bigcom79        -6.044990e-39 -1.805170e-01
bigcom80        -6.047503e-39 -1.100957e-01
bigcom82        -6.047503e-39 -1.963158e-01
bigcom83        -6.044990e-39 -7.810873e-02
bigcom84        -6.047000e-39 -1.913696e-01
bigcom85        -6.046498e-39 -1.880743e-01
bigcom87        -6.048006e-39 -1.146103e-01
bigcom89        -6.044990e-39 -1.080372e-01
bigcom91        -6.048509e-39 -2.102858e-01
bigcom92        -6.059091e-39 -1.059885e-01
bigcom93        -6.044990e-39 -9.394602e-02
bigcom96        -6.044990e-39 -1.913952e-01
bigcom97        -6.049012e-39 -1.996247e-01
bigcom98        -6.044990e-39 -1.241177e-01
bigcom99        -6.044990e-39 -7.919913e-02
bigcom101       -6.051529e-39 -1.607685e-01
bigcom104       -6.049515e-39 -1.720539e-01
bigcom106       -6.046498e-39 -1.077605e-01
bigcom109       -6.045995e-39 -1.614969e-01
bigcom113       -6.047000e-39 -1.477124e-01
bigcom116       -6.065155e-39 -1.284510e-01
bigcom120       -6.045492e-39 -1.084293e-01
bigcom123       -6.045995e-39 -1.122082e-01
bigcom126       -6.044487e-39 -7.511390e-02
bigcom127       -6.045995e-39 -6.960944e-01
bigcom137       -6.047503e-39 -2.211582e-01
bigcom139       -6.043483e-39 -1.092274e-01
bigcom140       -6.045995e-39 -1.508732e-01
bigcom143       -6.045492e-39 -8.860375e-02
bigcom145       -6.044487e-39 -8.269195e-02
bigcom146       -6.045995e-39 -1.037767e-01
bigcom147        3.794747e-38  7.763294e-01
bigcom149       -6.044990e-39 -1.585054e-01
bigcom153       -6.049515e-39 -1.080846e-01
bigcom154       -6.049515e-39 -1.097807e-01
bigcom156       -6.046498e-39 -1.133609e-01
bigcom157       -6.050019e-39 -1.025498e-01
bigcom158       -6.044990e-39 -1.072501e-01
bigcom160       -6.044990e-39 -1.110515e-01
bigcom161       -6.044990e-39 -1.834476e-01
bigcom162       -6.044990e-39 -1.109370e-01
bigcom164       -6.043985e-39 -1.532496e-01
bigcom166       -6.049012e-39 -1.134455e-01
bigcom167        3.994422e-38  9.280227e-01
bigcom171       -6.048006e-39 -2.512798e-01
bigcom173       -6.045995e-39 -1.109952e-01
bigcom175       -6.044487e-39 -8.872406e-02
bigcom176       -6.044487e-39 -1.426276e-01
bigcom177       -6.045492e-39 -1.725349e-01
bigcom178       -6.045492e-39 -1.758881e-01
bigcom180        1.960592e-37  1.948164e+00
bigcom181       -6.051025e-39 -1.183816e-01
bigcom184       -6.044990e-39 -1.548526e-01
bigcom186       -6.044990e-39 -2.275785e-01
bigcom187       -6.044487e-39 -2.261953e-01
bigcom189       -6.048509e-39 -1.161262e-01
bigcom194       -6.045995e-39 -1.370457e-01
bigcom195       -6.045492e-39 -1.052457e-01
bigcom196        1.960592e-37  1.842216e+00
bigcom204       -6.047503e-39 -1.150392e-01
bigcom205       -6.044990e-39 -1.062530e-01
bigcom212       -6.045492e-39 -1.373177e-01
bigcom214       -6.045995e-39 -1.210860e-01
bigcom222       -6.044487e-39 -1.080201e-01
bigcom223       -6.045492e-39 -2.254819e-01
bigcom226       -6.044990e-39 -1.221774e-01
bigcom227       -6.044990e-39 -1.237901e-01
bigcom229       -6.043985e-39 -9.010182e-02
bigcom233       -6.044990e-39 -1.035539e-01
bigcom236       -6.044487e-39 -9.530079e-02
bigcom237       -6.044487e-39 -2.040282e-01
bigcom246       -6.049515e-39 -1.311337e-01
bigcom248       -6.050522e-39 -2.615845e-01
bigcom249       -6.044990e-39 -1.137403e-01
bigcom250       -6.050522e-39 -1.550623e-01
bigcom254       -6.045995e-39 -1.229809e-01
bigcom266       -6.044990e-39 -2.042145e-01
bigcom269       -6.045492e-39 -1.053118e-01
bigcom272       -6.044487e-39 -1.013664e-01
bigcom274       -6.064649e-39 -1.035567e-01
bigcom281       -6.046498e-39 -1.305675e-01
bigcom291       -6.044990e-39 -1.239081e-01
bigcom292       -6.044990e-39 -1.702557e-01
bigcom295       -6.045995e-39 -1.116711e-01
bigcom299       -6.044487e-39 -1.907127e-01
bigcom301       -6.048509e-39 -1.503916e-01
bigcom306       -6.044990e-39 -8.378039e-02
bigcom309       -6.046498e-39 -1.244644e-01
bigcom314       -6.044990e-39 -1.240092e-01
bigcom321       -6.048006e-39 -1.101935e-01
bigcom341       -6.044487e-39 -1.189485e-01
bigcom350       -6.044990e-39 -1.582961e-01
bigcom353       -6.044487e-39 -1.221877e-01
bigcom359       -6.044990e-39 -2.080433e-01
bigcom363       -6.044990e-39 -9.552737e-02
bigcom365       -6.045492e-39 -1.592923e-01
bigcom385       -6.045995e-39 -1.519619e-01
bigcom386       -6.044487e-39 -9.042394e-02
bigcom408       -6.047000e-39 -1.297410e-01
bigcom412        3.308228e-37  2.483858e+00
bigcom480       -6.045492e-39 -9.442749e-02
spin_vertex     -9.427257e-39 -1.649920e-01
membership_s1   -3.090960e-39 -6.639067e-02
membership_s3   -6.052536e-39 -1.209943e-01
membership_s4    1.116591e-39 -4.080227e-03
membership_s5    2.137707e-39  7.187945e-02
membership_s6   -5.371386e-39 -6.986771e-02
membership_s7   -4.829912e-39 -8.076168e-02
membership_s8   -6.047503e-39 -1.291665e-01
membership_s9   -6.050522e-39 -1.132383e-01
membership_s11  -6.048006e-39 -1.064083e-01
membership_s12  -6.049515e-39 -1.287175e-01
membership_s14  -6.047000e-39 -1.424416e-01
membership_s15  -1.374074e-40  1.685489e-01
membership_s16   7.173508e-38  1.440124e+00
membership_s17  -6.047000e-39 -1.032534e-01
membership_s18  -6.088002e-39 -1.660611e-01
membership_s20  -6.045995e-39 -1.018343e-01
membership_s21  -6.129047e-39 -1.378976e-01
membership_s22  -6.059091e-39 -9.940950e-02
membership_s24  -6.059596e-39 -1.102343e-01
membership_s25  -6.055056e-39 -1.146542e-01
membership_s26  -6.051025e-39 -9.352098e-02
membership_s27  -5.132986e-39 -1.014404e-01
membership_s28  -6.050522e-39 -1.222474e-01
membership_s30   1.456940e-38  1.476964e-01
membership_s31  -6.361171e-39 -1.342557e-01
membership_s32   3.042044e-39  2.044650e-01
membership_s33  -6.045995e-39 -8.582104e-02
membership_s36  -4.943532e-39 -3.548675e-02
membership_s37  -6.093103e-39 -1.254743e-01
V1               8.366429e-39  8.880763e-02
V2               4.393309e-39  1.919768e-01
pdi              8.645052e-37  1.824413e+01
adhesion        -3.886158e-43 -3.668729e-06
cohesion         7.772998e-43  7.328919e-06
inner            2.417564e-43 -1.326308e-06
outer            2.242590e-43 -3.057364e-06
ioratio          3.907698e-40 -2.464585e-02
comsize          2.525394e-42  5.127070e-05
[1] "Dataset: all_CT Model GBM, run: 2 of 10 2015-06-22 18:32:53"
Iter   TrainDeviance   ValidDeviance   StepSize   Improve
     1        0.0737            -nan     0.0100    0.0003
     2        0.0708            -nan     0.0100    0.0005
     3        0.0688            -nan     0.0100    0.0000
     4        0.0677            -nan     0.0100    0.0001
     5        0.0661            -nan     0.0100    0.0001
     6        0.0650            -nan     0.0100    0.0002
     7        0.0641            -nan     0.0100    0.0000
     8        0.0633            -nan     0.0100    0.0001
     9        0.0625            -nan     0.0100    0.0001
    10        0.0617            -nan     0.0100    0.0001
    20        0.0567            -nan     0.0100    0.0001
    40        0.0515            -nan     0.0100   -0.0000
    60        0.0483            -nan     0.0100   -0.0000
    80        0.0453            -nan     0.0100    0.0000
   100        0.0417            -nan     0.0100    0.0000
   120        0.0399            -nan     0.0100   -0.0000
   140        0.0374            -nan     0.0100    0.0000
   160        0.0357            -nan     0.0100   -0.0000
   180        0.0338            -nan     0.0100   -0.0000
   200        0.0320            -nan     0.0100    0.0000
   220        0.0304            -nan     0.0100   -0.0000
   240        0.0290            -nan     0.0100    0.0000
   260        0.0270            -nan     0.0100   -0.0000
   280        0.0254            -nan     0.0100   -0.0000
   300        0.0236            -nan     0.0100   -0.0000
   320        0.0218            -nan     0.0100   -0.0000
   340        0.0208            -nan     0.0100    0.0000
   357        0.0195            -nan     0.0100   -0.0000

[1] "GBM variable coefficients"
                            var     rel.inf
orbit65                 orbit65 4.094638892
walktrap_vertex walktrap_vertex 3.192534292
spin_vertex         spin_vertex 2.928267908
ratio5                   ratio5 2.874491159
V1                           V1 2.865441903
V2                           V2 2.845279332
orbit70                 orbit70 2.702479994
comsize                 comsize 2.497686788
trans                     trans 2.180641656
orbit54                 orbit54 2.160576242
outer                     outer 2.154987169
orbit56                 orbit56 2.080429248
bigcom412             bigcom412 2.073577242
graph22                 graph22 1.720950313
ratio4                   ratio4 1.699495823
bet                         bet 1.579946410
knn                         knn 1.550715099
third                     third 1.519530734
pagerank               pagerank 1.484786331
adhesion               adhesion 1.447710571
bigcom28               bigcom28 1.373168509
orbit18                 orbit18 1.334935305
orbit62                 orbit62 1.318360717
orbit49                 orbit49 1.313292489
inner                     inner 1.268677802
graph20                 graph20 1.257185552
orbit46                 orbit46 1.244406586
ioratio                 ioratio 1.186180404
graph0                   graph0 1.146292720
orbit39                 orbit39 1.123894261
sixth                     sixth 1.101247257
constraint           constraint 1.020785725
ratio1                   ratio1 1.011975549
graph29                 graph29 1.006769575
cohesion               cohesion 0.984261710
bigcom180             bigcom180 0.979285383
bigcom196             bigcom196 0.899112764
fifth                     fifth 0.898299611
graph1                   graph1 0.897045554
graph27                 graph27 0.880675554
graph8                   graph8 0.804052239
graph26                 graph26 0.800981683
orbit45                 orbit45 0.797493119
graph5                   graph5 0.795612642
graph17                 graph17 0.762052626
graph11                 graph11 0.726900640
orbit40                 orbit40 0.722431192
orbit25                 orbit25 0.681186491
graph4                   graph4 0.679120821
graph2                   graph2 0.676364507
orbit32                 orbit32 0.671825447
graph28                 graph28 0.661337231
orbit35                 orbit35 0.641515651
graph14                 graph14 0.609338826
orbit36                 orbit36 0.589411467
orbit24                 orbit24 0.583114773
graph10                 graph10 0.573492687
graph18                 graph18 0.556852791
orbit63                 orbit63 0.506412771
upto_fourth         upto_fourth 0.483038252
graph6                   graph6 0.471716502
ratio6                   ratio6 0.466757317
orbit69                 orbit69 0.452113552
ratio2                   ratio2 0.451379624
orbit31                 orbit31 0.443536936
selfinter             selfinter 0.441824649
graph7                   graph7 0.433824188
graph25                 graph25 0.384053309
orbit15                 orbit15 0.383168895
orbit44                 orbit44 0.379194767
graph23                 graph23 0.377570820
fourth                   fourth 0.373341740
orbit50                 orbit50 0.370698467
orbit22                 orbit22 0.368750111
bigcom3                 bigcom3 0.355622283
upto_fifth           upto_fifth 0.355019489
orbit52                 orbit52 0.350695855
membership_s16   membership_s16 0.341581518
orbit59                 orbit59 0.338525099
orbit64                 orbit64 0.322996584
orbit17                 orbit17 0.314178829
graph19                 graph19 0.306866345
orbit71                 orbit71 0.299827834
orbit28                 orbit28 0.297355139
orbit68                 orbit68 0.296065146
bigcom71               bigcom71 0.276922651
orbit10                 orbit10 0.275936475
orbit12                 orbit12 0.273754209
upto_third           upto_third 0.270714428
orbit16                 orbit16 0.259387556
orbit1                   orbit1 0.258680768
orbit66                 orbit66 0.243902832
graph3                   graph3 0.237238190
orbit30                 orbit30 0.232869430
bigcom32               bigcom32 0.229523499
graph16                 graph16 0.226280212
orbit20                 orbit20 0.225081395
orbit27                 orbit27 0.223744707
bigcom147             bigcom147 0.220384256
upto_sixth           upto_sixth 0.217019163
bigcom167             bigcom167 0.216145965
orbit9                   orbit9 0.202931350
orbit26                 orbit26 0.200452217
orbit58                 orbit58 0.194292353
upto_second         upto_second 0.192201799
pdi                         pdi 0.188289676
orbit41                 orbit41 0.187633706
orbit57                 orbit57 0.180530392
orbit47                 orbit47 0.173951131
orbit29                 orbit29 0.160666903
orbit61                 orbit61 0.158816167
orbit13                 orbit13 0.158559873
orbit11                 orbit11 0.154412182
orbit33                 orbit33 0.151986955
graph15                 graph15 0.151009077
orbit67                 orbit67 0.149627216
ratio3                   ratio3 0.149488033
graph13                 graph13 0.142821481
graph12                 graph12 0.132280638
membership_s30   membership_s30 0.131290064
orbit55                 orbit55 0.130005994
orbit6                   orbit6 0.124218196
graph24                 graph24 0.114743266
graph9                   graph9 0.109647290
AP                           AP 0.108492067
orbit60                 orbit60 0.102292620
orbit43                 orbit43 0.101101118
orbit2                   orbit2 0.100260804
orbit42                 orbit42 0.100027810
orbit19                 orbit19 0.098097060
orbit37                 orbit37 0.095370638
orbit51                 orbit51 0.093302404
orbit48                 orbit48 0.087202290
orbit7                   orbit7 0.084888496
graph21                 graph21 0.082716285
orbit4                   orbit4 0.081730583
membership_s32   membership_s32 0.080323823
hubscore               hubscore 0.075503424
membership_s5     membership_s5 0.074250851
close                     close 0.072004185
orbit21                 orbit21 0.065070029
orbit38                 orbit38 0.057999373
ecc                         ecc 0.048410159
bigcom4                 bigcom4 0.041050016
bigcom1                 bigcom1 0.039317037
orbit5                   orbit5 0.033819649
membership_s15   membership_s15 0.030307101
membership_s6     membership_s6 0.025659888
membership_s4     membership_s4 0.022774791
second                   second 0.015070579
membership_s7     membership_s7 0.014894882
coreness               coreness 0.013310206
membership_s36   membership_s36 0.012530440
membership_s1     membership_s1 0.012283958
orbit53                 orbit53 0.003274758
orbit0                   orbit0 0.000000000
orbit3                   orbit3 0.000000000
orbit8                   orbit8 0.000000000
orbit14                 orbit14 0.000000000
orbit23                 orbit23 0.000000000
orbit34                 orbit34 0.000000000
orbit72                 orbit72 0.000000000
eccrad                   eccrad 0.000000000
evcent                   evcent 0.000000000
first                     first 0.000000000
bigcom2                 bigcom2 0.000000000
bigcom6                 bigcom6 0.000000000
bigcom8                 bigcom8 0.000000000
bigcom9                 bigcom9 0.000000000
bigcom11               bigcom11 0.000000000
bigcom13               bigcom13 0.000000000
bigcom15               bigcom15 0.000000000
bigcom16               bigcom16 0.000000000
bigcom21               bigcom21 0.000000000
bigcom22               bigcom22 0.000000000
bigcom24               bigcom24 0.000000000
bigcom26               bigcom26 0.000000000
bigcom30               bigcom30 0.000000000
bigcom31               bigcom31 0.000000000
bigcom33               bigcom33 0.000000000
bigcom34               bigcom34 0.000000000
bigcom36               bigcom36 0.000000000
bigcom37               bigcom37 0.000000000
bigcom38               bigcom38 0.000000000
bigcom39               bigcom39 0.000000000
bigcom40               bigcom40 0.000000000
bigcom43               bigcom43 0.000000000
bigcom44               bigcom44 0.000000000
bigcom46               bigcom46 0.000000000
bigcom47               bigcom47 0.000000000
bigcom49               bigcom49 0.000000000
bigcom50               bigcom50 0.000000000
bigcom51               bigcom51 0.000000000
bigcom52               bigcom52 0.000000000
bigcom54               bigcom54 0.000000000
bigcom56               bigcom56 0.000000000
bigcom62               bigcom62 0.000000000
bigcom66               bigcom66 0.000000000
bigcom68               bigcom68 0.000000000
bigcom69               bigcom69 0.000000000
bigcom72               bigcom72 0.000000000
bigcom73               bigcom73 0.000000000
bigcom74               bigcom74 0.000000000
bigcom75               bigcom75 0.000000000
bigcom76               bigcom76 0.000000000
bigcom77               bigcom77 0.000000000
bigcom79               bigcom79 0.000000000
bigcom80               bigcom80 0.000000000
bigcom82               bigcom82 0.000000000
bigcom83               bigcom83 0.000000000
bigcom84               bigcom84 0.000000000
bigcom85               bigcom85 0.000000000
bigcom87               bigcom87 0.000000000
bigcom89               bigcom89 0.000000000
bigcom91               bigcom91 0.000000000
bigcom92               bigcom92 0.000000000
bigcom93               bigcom93 0.000000000
bigcom96               bigcom96 0.000000000
bigcom97               bigcom97 0.000000000
bigcom98               bigcom98 0.000000000
bigcom99               bigcom99 0.000000000
bigcom101             bigcom101 0.000000000
bigcom104             bigcom104 0.000000000
bigcom106             bigcom106 0.000000000
bigcom109             bigcom109 0.000000000
bigcom113             bigcom113 0.000000000
bigcom116             bigcom116 0.000000000
bigcom120             bigcom120 0.000000000
bigcom123             bigcom123 0.000000000
bigcom126             bigcom126 0.000000000
bigcom127             bigcom127 0.000000000
bigcom137             bigcom137 0.000000000
bigcom139             bigcom139 0.000000000
bigcom140             bigcom140 0.000000000
bigcom143             bigcom143 0.000000000
bigcom145             bigcom145 0.000000000
bigcom146             bigcom146 0.000000000
bigcom149             bigcom149 0.000000000
bigcom153             bigcom153 0.000000000
bigcom154             bigcom154 0.000000000
bigcom156             bigcom156 0.000000000
bigcom157             bigcom157 0.000000000
bigcom158             bigcom158 0.000000000
bigcom160             bigcom160 0.000000000
bigcom161             bigcom161 0.000000000
bigcom162             bigcom162 0.000000000
bigcom164             bigcom164 0.000000000
bigcom166             bigcom166 0.000000000
bigcom171             bigcom171 0.000000000
bigcom173             bigcom173 0.000000000
bigcom175             bigcom175 0.000000000
bigcom176             bigcom176 0.000000000
bigcom177             bigcom177 0.000000000
bigcom178             bigcom178 0.000000000
bigcom181             bigcom181 0.000000000
bigcom184             bigcom184 0.000000000
bigcom186             bigcom186 0.000000000
bigcom187             bigcom187 0.000000000
bigcom189             bigcom189 0.000000000
bigcom194             bigcom194 0.000000000
bigcom195             bigcom195 0.000000000
bigcom204             bigcom204 0.000000000
bigcom205             bigcom205 0.000000000
bigcom212             bigcom212 0.000000000
bigcom214             bigcom214 0.000000000
bigcom222             bigcom222 0.000000000
bigcom223             bigcom223 0.000000000
bigcom226             bigcom226 0.000000000
bigcom227             bigcom227 0.000000000
bigcom229             bigcom229 0.000000000
bigcom233             bigcom233 0.000000000
bigcom236             bigcom236 0.000000000
bigcom237             bigcom237 0.000000000
bigcom246             bigcom246 0.000000000
bigcom248             bigcom248 0.000000000
bigcom249             bigcom249 0.000000000
bigcom250             bigcom250 0.000000000
bigcom254             bigcom254 0.000000000
bigcom266             bigcom266 0.000000000
bigcom269             bigcom269 0.000000000
bigcom272             bigcom272 0.000000000
bigcom274             bigcom274 0.000000000
bigcom281             bigcom281 0.000000000
bigcom291             bigcom291 0.000000000
bigcom292             bigcom292 0.000000000
bigcom295             bigcom295 0.000000000
bigcom299             bigcom299 0.000000000
bigcom301             bigcom301 0.000000000
bigcom306             bigcom306 0.000000000
bigcom309             bigcom309 0.000000000
bigcom314             bigcom314 0.000000000
bigcom321             bigcom321 0.000000000
bigcom341             bigcom341 0.000000000
bigcom350             bigcom350 0.000000000
bigcom353             bigcom353 0.000000000
bigcom359             bigcom359 0.000000000
bigcom363             bigcom363 0.000000000
bigcom365             bigcom365 0.000000000
bigcom385             bigcom385 0.000000000
bigcom386             bigcom386 0.000000000
bigcom408             bigcom408 0.000000000
bigcom480             bigcom480 0.000000000
membership_s3     membership_s3 0.000000000
membership_s8     membership_s8 0.000000000
membership_s9     membership_s9 0.000000000
membership_s11   membership_s11 0.000000000
membership_s12   membership_s12 0.000000000
membership_s14   membership_s14 0.000000000
membership_s17   membership_s17 0.000000000
membership_s18   membership_s18 0.000000000
membership_s20   membership_s20 0.000000000
membership_s21   membership_s21 0.000000000
membership_s22   membership_s22 0.000000000
membership_s24   membership_s24 0.000000000
membership_s25   membership_s25 0.000000000
membership_s26   membership_s26 0.000000000
membership_s27   membership_s27 0.000000000
membership_s28   membership_s28 0.000000000
membership_s31   membership_s31 0.000000000
membership_s33   membership_s33 0.000000000
membership_s37   membership_s37 0.000000000
[1] "Dataset: all_CT Model RF, run: 2 of 10 2015-06-22 18:40:08"
     |      Out-of-bag   |
Tree |      MSE  %Var(y) |
   1 |  0.01049   166.88 |
   2 |  0.01043   165.89 |
   3 |  0.01071   170.33 |
   4 |  0.01087   172.81 |
   5 |  0.01071   170.36 |
   6 |  0.01061   168.81 |
   7 |  0.01006   159.95 |
   8 | 0.009623   153.04 |
   9 | 0.009042   143.79 |
  10 | 0.008735   138.91 |
  11 | 0.008633   137.29 |
  12 | 0.008343   132.68 |
  13 | 0.008033   127.75 |
  14 | 0.007842   124.72 |
  15 | 0.007751   123.27 |
  16 | 0.007661   121.83 |
  17 |  0.00763   121.34 |
  18 | 0.007543   119.96 |
  19 | 0.007484   119.03 |
  20 | 0.007365   117.13 |
  21 | 0.007277   115.72 |
  22 | 0.007161   113.88 |
  23 | 0.007088   112.72 |
  24 |  0.00704   111.96 |
  25 | 0.006997   111.28 |
  26 | 0.006997   111.27 |
  27 | 0.006976   110.94 |
  28 | 0.006959   110.67 |
  29 | 0.006929   110.19 |
  30 | 0.006932   110.24 |
  31 |   0.0069   109.73 |
  32 | 0.006876   109.35 |
  33 | 0.006873   109.30 |
  34 | 0.006883   109.47 |
  35 | 0.006872   109.29 |
  36 | 0.006837   108.73 |
  37 | 0.006829   108.61 |
  38 | 0.006814   108.36 |
  39 | 0.006838   108.74 |
  40 | 0.006823   108.51 |
  41 | 0.006806   108.24 |
  42 | 0.006781   107.84 |
  43 | 0.006766   107.59 |
  44 | 0.006746   107.28 |
  45 | 0.006747   107.29 |
  46 |  0.00674   107.18 |
  47 | 0.006738   107.15 |
  48 | 0.006717   106.83 |
  49 |  0.00671   106.71 |
  50 | 0.006709   106.70 |
  51 | 0.006696   106.48 |
  52 |  0.00667   106.08 |
  53 | 0.006669   106.06 |
  54 | 0.006655   105.84 |
  55 | 0.006656   105.84 |
  56 | 0.006648   105.72 |
  57 | 0.006647   105.71 |
  58 | 0.006652   105.79 |
  59 | 0.006654   105.82 |
  60 | 0.006651   105.77 |
  61 | 0.006625   105.36 |
  62 | 0.006625   105.37 |
  63 | 0.006605   105.05 |
  64 | 0.006612   105.16 |
  65 |  0.00662   105.29 |
  66 | 0.006612   105.15 |
  67 | 0.006607   105.08 |
  68 | 0.006601   104.97 |
  69 |   0.0066   104.96 |
  70 | 0.006588   104.77 |
  71 | 0.006582   104.68 |
  72 | 0.006579   104.63 |
  73 | 0.006571   104.50 |
  74 | 0.006579   104.62 |
  75 | 0.006572   104.52 |
  76 | 0.006568   104.45 |
  77 | 0.006572   104.51 |
  78 |  0.00658   104.65 |
  79 | 0.006587   104.75 |
  80 | 0.006587   104.75 |
  81 | 0.006587   104.75 |
  82 | 0.006582   104.68 |
  83 | 0.006576   104.58 |
  84 | 0.006569   104.47 |
  85 | 0.006552   104.21 |
  86 | 0.006538   103.97 |
  87 | 0.006538   103.97 |
  88 | 0.006542   104.03 |
  89 | 0.006534   103.92 |
  90 |  0.00653   103.85 |
  91 | 0.006524   103.75 |
  92 | 0.006517   103.65 |
  93 | 0.006505   103.45 |
  94 | 0.006504   103.43 |
  95 | 0.006501   103.39 |
  96 | 0.006505   103.45 |
  97 | 0.006489   103.19 |
  98 | 0.006494   103.28 |
  99 |  0.00649   103.21 |
 100 | 0.006484   103.12 |
[1] "Random Forest variable coefficients"
                      %IncMSE IncNodePurity
graph0           4.049027e-04  1.512101e-01
graph1           4.886483e-04  2.346979e-01
graph2           3.847562e-04  1.052851e-01
graph3           5.968835e-04  8.561523e-02
graph4           1.569561e-03  3.722255e-01
graph5           3.182563e-04  4.840919e-01
graph6           2.813700e-03  4.154990e-01
graph7           8.561916e-04  8.060887e-02
graph8           8.225418e-04  2.277604e-01
graph9           1.292599e-04  2.449095e-01
graph10          1.743777e-03  3.300484e-01
graph11          2.601526e-03  5.317658e-01
graph12          2.922081e-03  1.880853e-01
graph13          1.066660e-03  2.331595e-01
graph14          1.321101e-03  3.720894e-01
graph15          7.928763e-04  3.919435e-01
graph16          5.717438e-04  2.698603e-01
graph17          2.183894e-03  7.269625e-01
graph18          2.803941e-03  2.845803e-01
graph19          2.200555e-03  1.393067e-01
graph20          4.826157e-03  7.238333e-01
graph21          1.592551e-03  1.705070e-01
graph22          2.648545e-03  7.975237e-01
graph23          5.716510e-03  5.482436e-01
graph24          2.671324e-03  2.729434e-01
graph25          2.965823e-03  5.981328e-01
graph26          1.595487e-03  4.329061e-01
graph27          1.580488e-03  4.977001e-01
graph28          7.233651e-04  3.634011e-01
graph29          4.459531e-04  3.088452e-01
orbit0           4.529064e-04  1.073591e-01
orbit1           2.786329e-04  9.412985e-02
orbit2           2.811542e-04  2.186380e-01
orbit3           4.373329e-04  1.507282e-01
orbit4           1.634597e-03  2.657625e-01
orbit5           3.229375e-03  1.744453e-01
orbit6           1.341710e-03  3.507289e-01
orbit7           1.408030e-03  1.835092e-01
orbit8           3.420739e-03  1.136514e-01
orbit9           3.278075e-03  5.153795e-01
orbit10          1.962428e-03  2.912046e-01
orbit11          9.468155e-04  2.059837e-01
orbit12          1.486142e-03  2.645616e-01
orbit13          3.089244e-04  2.238411e-01
orbit14          1.003061e-03  3.142705e-01
orbit15          7.269860e-04  1.593101e-01
orbit16          9.833714e-04  3.046341e-01
orbit17          1.531663e-03  3.678828e-01
orbit18          2.526008e-03  7.384019e-01
orbit19          1.590651e-03  2.788029e-01
orbit20          2.066550e-03  4.170832e-01
orbit21          8.696368e-04  2.468318e-01
orbit22          6.194990e-03  7.366556e-01
orbit23          4.526631e-03  3.200792e-01
orbit24          1.778363e-03  3.480958e-01
orbit25          1.460294e-03  3.767875e-01
orbit26          5.366608e-04  1.305454e-01
orbit27          7.699533e-04  4.199987e-01
orbit28          2.812882e-03  2.142323e-01
orbit29          1.734347e-03  2.575909e-01
orbit30          3.745236e-04  1.535921e-01
orbit31          3.921477e-03  3.869384e-01
orbit32          9.613038e-04  4.618412e-01
orbit33          3.868246e-04  1.037170e-01
orbit34          4.935098e-04  2.750739e-01
orbit35          2.373652e-03  2.462050e-01
orbit36          1.748971e-03  4.100038e-01
orbit37          5.700259e-04  2.967484e-01
orbit38          2.961182e-03  3.316714e-01
orbit39          1.599145e-03  4.906696e-01
orbit40          1.834805e-03  3.736747e-01
orbit41          4.014910e-04  2.378002e-01
orbit42          2.017505e-05  1.759225e-01
orbit43          3.871498e-03  1.992975e-01
orbit44          2.034845e-03  2.439914e-01
orbit45          3.235129e-03  4.691809e-01
orbit46          2.819897e-03  3.343315e-01
orbit47          2.234149e-03  1.574324e-01
orbit48          4.986558e-05  1.535841e-01
orbit49          3.282279e-03  5.902923e-01
orbit50          2.097800e-03  2.814464e-01
orbit51          2.184642e-03  2.756856e-01
orbit52          3.330491e-03  3.245334e-01
orbit53          1.901912e-04  1.632106e-01
orbit54          3.900126e-03  1.108790e+00
orbit55          4.877633e-04  3.242376e-01
orbit56          1.151959e-02  9.983639e-01
orbit57          3.876058e-04  3.335589e-01
orbit58          2.744798e-04  1.554503e-01
orbit59          2.954526e-03  4.610174e-01
orbit60          3.748397e-04  1.388604e-01
orbit61          6.222112e-04  3.698895e-01
orbit62          5.437506e-03  5.956065e-01
orbit63          1.551466e-04  3.185714e-01
orbit64          1.525479e-03  3.145932e-01
orbit65          5.779688e-03  1.076069e+00
orbit66          1.116380e-03  3.973459e-01
orbit67          1.544780e-03  1.803099e-01
orbit68          1.331558e-03  4.812276e-01
orbit69          3.813402e-04  5.895813e-01
orbit70          3.076192e-03  1.201910e+00
orbit71          2.656339e-04  2.513271e-01
orbit72          8.712714e-04  2.808347e-01
AP              -4.916223e-06  8.217474e-03
bet              2.235391e-03  8.988918e-01
ecc              8.496782e-06  5.640019e-02
eccrad           1.969167e-05  2.565017e-02
close            2.026214e-03  2.306434e-01
constraint       1.541708e-03  7.238784e-01
coreness         2.913648e-04  1.483642e-01
knn              9.025637e-04  5.888095e-01
hubscore         2.260084e-03  1.538220e-01
pagerank         1.785514e-03  3.512157e-01
trans            5.028884e-04  9.868868e-01
evcent           8.831561e-04  1.718245e-01
first            4.797278e-04  1.643430e-01
upto_second      2.577228e-03  8.908264e-02
upto_third       1.650373e-03  1.931118e-01
upto_fourth      3.827949e-03  2.168522e-01
upto_fifth       3.129366e-04  2.021729e-01
upto_sixth       5.051942e-04  2.056654e-01
second           1.351407e-03  1.166466e-01
third            2.600985e-03  5.139273e-01
fourth           5.966718e-04  5.499266e-01
fifth            1.588522e-03  7.281549e-01
sixth            2.687325e-03  5.939120e-01
ratio1           1.479513e-03  8.034545e-01
ratio2           1.403750e-03  6.819860e-01
ratio3           5.049410e-04  4.028547e-01
ratio4           9.141036e-04  9.708752e-01
ratio5           9.259444e-04  1.384669e+00
ratio6           3.043893e-03  6.539759e-01
selfinter        4.680135e-04  1.498266e-01
walktrap_vertex  1.164499e-03  9.908425e-01
bigcom1          8.190096e-05  4.424481e-02
bigcom2          0.000000e+00  0.000000e+00
bigcom3          1.946107e-04  5.476577e-01
bigcom4          3.029119e-04  9.619552e-02
bigcom6          0.000000e+00  0.000000e+00
bigcom8          0.000000e+00  3.686287e-20
bigcom9          0.000000e+00  0.000000e+00
bigcom11         0.000000e+00  3.469447e-20
bigcom13         0.000000e+00  0.000000e+00
bigcom15         0.000000e+00  0.000000e+00
bigcom16         0.000000e+00  0.000000e+00
bigcom21         0.000000e+00  0.000000e+00
bigcom22         0.000000e+00  6.505213e-21
bigcom24         0.000000e+00  0.000000e+00
bigcom26         0.000000e+00  0.000000e+00
bigcom28         5.751504e-05  5.139120e-01
bigcom30         0.000000e+00  0.000000e+00
bigcom31         0.000000e+00  3.469447e-20
bigcom32        -1.096342e-05  1.450105e-01
bigcom33         0.000000e+00  0.000000e+00
bigcom34         0.000000e+00  0.000000e+00
bigcom36         0.000000e+00  3.469447e-20
bigcom37         0.000000e+00  0.000000e+00
bigcom38         0.000000e+00  0.000000e+00
bigcom39         0.000000e+00  0.000000e+00
bigcom40        -1.080379e-05  6.772510e-02
bigcom43         0.000000e+00  0.000000e+00
bigcom44         0.000000e+00  0.000000e+00
bigcom46         0.000000e+00  0.000000e+00
bigcom47         0.000000e+00  3.469447e-20
bigcom49         0.000000e+00  0.000000e+00
bigcom50         0.000000e+00  3.469447e-20
bigcom51         0.000000e+00  0.000000e+00
bigcom52         0.000000e+00  0.000000e+00
bigcom54         0.000000e+00  0.000000e+00
bigcom56         0.000000e+00  0.000000e+00
bigcom62         0.000000e+00  0.000000e+00
bigcom66         0.000000e+00  0.000000e+00
bigcom68         0.000000e+00  0.000000e+00
bigcom69         0.000000e+00  0.000000e+00
bigcom71         9.712040e-05  2.789608e-01
bigcom72         0.000000e+00  0.000000e+00
bigcom73         0.000000e+00  0.000000e+00
bigcom74         0.000000e+00  0.000000e+00
bigcom75         0.000000e+00  0.000000e+00
bigcom76         0.000000e+00  0.000000e+00
bigcom77         0.000000e+00  0.000000e+00
bigcom79         0.000000e+00  0.000000e+00
bigcom80         0.000000e+00  0.000000e+00
bigcom82         0.000000e+00  3.469447e-20
bigcom83         0.000000e+00  0.000000e+00
bigcom84         0.000000e+00  0.000000e+00
bigcom85         0.000000e+00  0.000000e+00
bigcom87         0.000000e+00  3.469447e-20
bigcom89         0.000000e+00  0.000000e+00
bigcom91         0.000000e+00  6.938894e-20
bigcom92         0.000000e+00  0.000000e+00
bigcom93         0.000000e+00  0.000000e+00
bigcom96         0.000000e+00  0.000000e+00
bigcom97         0.000000e+00  0.000000e+00
bigcom98         0.000000e+00  0.000000e+00
bigcom99         0.000000e+00  0.000000e+00
bigcom101        0.000000e+00  0.000000e+00
bigcom104        0.000000e+00  0.000000e+00
bigcom106        0.000000e+00  0.000000e+00
bigcom109        0.000000e+00  0.000000e+00
bigcom113        0.000000e+00  0.000000e+00
bigcom116        0.000000e+00  0.000000e+00
bigcom120        0.000000e+00  0.000000e+00
bigcom123        0.000000e+00  0.000000e+00
bigcom126        0.000000e+00  2.775558e-19
bigcom127        0.000000e+00  3.469447e-20
bigcom137        0.000000e+00  0.000000e+00
bigcom139        0.000000e+00  3.469447e-20
bigcom140        0.000000e+00  0.000000e+00
bigcom143        0.000000e+00  0.000000e+00
bigcom145        0.000000e+00  0.000000e+00
bigcom146        0.000000e+00  0.000000e+00
bigcom147       -4.729426e-05  6.965048e-02
bigcom149        0.000000e+00  0.000000e+00
bigcom153        0.000000e+00  0.000000e+00
bigcom154        0.000000e+00  0.000000e+00
bigcom156        0.000000e+00  0.000000e+00
bigcom157        0.000000e+00  0.000000e+00
bigcom158        0.000000e+00  0.000000e+00
bigcom160        0.000000e+00  0.000000e+00
bigcom161        0.000000e+00  0.000000e+00
bigcom162        0.000000e+00  0.000000e+00
bigcom164        0.000000e+00  0.000000e+00
bigcom166        0.000000e+00  3.469447e-20
bigcom167        8.165087e-05  1.575038e-01
bigcom171        0.000000e+00  3.469447e-20
bigcom173        0.000000e+00  3.469447e-20
bigcom175        0.000000e+00  0.000000e+00
bigcom176        0.000000e+00  2.775558e-19
bigcom177        0.000000e+00  0.000000e+00
bigcom178        0.000000e+00  0.000000e+00
bigcom180       -4.582716e-06  4.644869e-01
bigcom181        0.000000e+00  0.000000e+00
bigcom184        0.000000e+00  3.469447e-20
bigcom186        0.000000e+00  0.000000e+00
bigcom187        0.000000e+00  3.469447e-20
bigcom189        0.000000e+00  0.000000e+00
bigcom194        0.000000e+00  0.000000e+00
bigcom195        0.000000e+00  0.000000e+00
bigcom196       -1.269719e-05  4.593854e-01
bigcom204        0.000000e+00  0.000000e+00
bigcom205        0.000000e+00  0.000000e+00
bigcom212        0.000000e+00  0.000000e+00
bigcom214        0.000000e+00  0.000000e+00
bigcom222        0.000000e+00  0.000000e+00
bigcom223        0.000000e+00  0.000000e+00
bigcom226        0.000000e+00  0.000000e+00
bigcom227        0.000000e+00  0.000000e+00
bigcom229        0.000000e+00  0.000000e+00
bigcom233        0.000000e+00  0.000000e+00
bigcom236        0.000000e+00  0.000000e+00
bigcom237        0.000000e+00  0.000000e+00
bigcom246        0.000000e+00  0.000000e+00
bigcom248        0.000000e+00  0.000000e+00
bigcom249        0.000000e+00  0.000000e+00
bigcom250        0.000000e+00  0.000000e+00
bigcom254        0.000000e+00  0.000000e+00
bigcom266        0.000000e+00  0.000000e+00
bigcom269        0.000000e+00  0.000000e+00
bigcom272        0.000000e+00  0.000000e+00
bigcom274        0.000000e+00  1.734723e-20
bigcom281        0.000000e+00  0.000000e+00
bigcom291        0.000000e+00  0.000000e+00
bigcom292        0.000000e+00  0.000000e+00
bigcom295        0.000000e+00  0.000000e+00
bigcom299        0.000000e+00  0.000000e+00
bigcom301        0.000000e+00  0.000000e+00
bigcom306        0.000000e+00  0.000000e+00
bigcom309        0.000000e+00  0.000000e+00
bigcom314        0.000000e+00  0.000000e+00
bigcom321        0.000000e+00  0.000000e+00
bigcom341        0.000000e+00  0.000000e+00
bigcom350        0.000000e+00  0.000000e+00
bigcom353        0.000000e+00  0.000000e+00
bigcom359        0.000000e+00  0.000000e+00
bigcom363        0.000000e+00  0.000000e+00
bigcom365        0.000000e+00  0.000000e+00
bigcom385        0.000000e+00  3.469447e-20
bigcom386        0.000000e+00  0.000000e+00
bigcom408        0.000000e+00  0.000000e+00
bigcom412        9.437843e-05  6.954534e-01
bigcom480        0.000000e+00  0.000000e+00
spin_vertex      3.563776e-04  1.233570e+00
membership_s1    1.826086e-04  7.042642e-02
membership_s3    0.000000e+00  0.000000e+00
membership_s4    4.962719e-05  5.066809e-02
membership_s5    8.776729e-05  1.063398e-01
membership_s6    2.454349e-06  5.552029e-02
membership_s7    6.071972e-06  3.283251e-02
membership_s8    0.000000e+00  0.000000e+00
membership_s9    0.000000e+00  0.000000e+00
membership_s11   0.000000e+00  0.000000e+00
membership_s12   0.000000e+00  0.000000e+00
membership_s14   0.000000e+00  0.000000e+00
membership_s15   2.851460e-05  4.269352e-02
membership_s16   1.016014e-04  1.808193e-01
membership_s17   0.000000e+00  0.000000e+00
membership_s18   0.000000e+00  0.000000e+00
membership_s20   0.000000e+00  0.000000e+00
membership_s21   0.000000e+00  0.000000e+00
membership_s22   0.000000e+00  0.000000e+00
membership_s24   0.000000e+00  0.000000e+00
membership_s25   0.000000e+00  0.000000e+00
membership_s26   0.000000e+00  0.000000e+00
membership_s27   7.283181e-06  2.492886e-02
membership_s28   0.000000e+00  0.000000e+00
membership_s30   5.237968e-05  1.899525e-01
membership_s31   0.000000e+00  0.000000e+00
membership_s32   1.433330e-04  2.275104e-01
membership_s33   0.000000e+00  0.000000e+00
membership_s36   8.902679e-05  7.865562e-02
membership_s37   0.000000e+00  1.734723e-20
V1               8.282910e-04  1.456621e+00
V2               6.496535e-04  1.700795e+00
pdi              2.623656e-04  2.987855e-01
adhesion         9.428158e-03  1.799261e+00
cohesion         8.856093e-03  1.227811e+00
inner            1.273446e-03  1.065286e+00
outer            1.066909e-03  1.154647e+00
ioratio          3.578308e-03  1.223229e+00
comsize          2.002151e-03  1.400348e+00
[1] "Dataset: all_CT Model GLM, run: 2 of 10 2015-06-22 18:43:47"
[1] "glmnet variable coefficients"
                         [,1]          [,2]
(Intercept)     -5.056413e+00 -6.377504e+00
graph0           1.841685e-40 -3.556679e-04
graph1           6.315511e-44 -2.285876e-07
graph2           9.574514e-41  1.156147e-04
graph3           5.959028e-45 -1.358531e-08
graph4           3.874500e-48 -1.123266e-10
graph5           2.394275e-42 -2.252088e-06
graph6           4.608357e-44 -2.739749e-08
graph7           3.683644e-42  2.811376e-06
graph8           7.959750e-41  7.697296e-05
graph9           1.381444e-46 -3.774693e-10
graph10          1.602095e-48 -6.068558e-12
graph11         -1.546082e-50 -2.338476e-13
graph12          2.667922e-46 -3.362120e-10
graph13          2.633794e-45 -1.103543e-09
graph14          9.024325e-48 -4.007059e-11
graph15          8.928646e-44 -1.492642e-07
graph16          1.031874e-45 -1.944195e-09
graph17          2.041114e-45 -2.615775e-09
graph18          6.186550e-44  1.667883e-08
graph19          1.396747e-44  3.246430e-09
graph20          1.275880e-43 -4.997683e-07
graph21          7.546371e-44 -2.081468e-08
graph22          2.204428e-43 -3.302602e-07
graph23          9.788255e-44 -1.596133e-08
graph24          1.676197e-43 -1.845677e-08
graph25          9.322891e-43  1.411493e-06
graph26          8.569732e-43 -6.953142e-08
graph27          5.427974e-42  1.112654e-05
graph28          7.530389e-42  2.459900e-06
graph29          7.575523e-41 -1.460124e-04
orbit0           1.841685e-40 -3.530758e-04
orbit1           4.987742e-42 -2.779505e-06
orbit2           3.152458e-44 -2.178734e-07
orbit3           9.574514e-41  1.179462e-04
orbit4           1.366864e-43  2.430462e-08
orbit5           4.583289e-45 -1.544084e-08
orbit6           1.109379e-45 -1.509015e-08
orbit7          -9.813817e-50 -5.793273e-11
orbit8           2.394275e-42 -2.149040e-06
orbit9           2.944020e-42  6.869657e-06
orbit10          3.961343e-43  1.728712e-07
orbit11          2.153781e-44 -7.081627e-08
orbit12          1.835041e-41  3.203250e-05
orbit13          3.814378e-42  3.804846e-07
orbit14          7.959750e-41  7.689135e-05
orbit15          3.337131e-45  8.437046e-10
orbit16          1.121439e-46 -5.259656e-10
orbit17          1.045617e-45 -1.584365e-09
orbit18          7.514044e-46  1.877181e-09
orbit19          1.730690e-46 -2.106143e-10
orbit20          7.533059e-47 -5.397730e-10
orbit21          3.635003e-49 -3.545093e-12
orbit22         -1.118397e-48 -3.213979e-11
orbit23         -8.702992e-51 -3.843172e-14
orbit24          1.536910e-44  3.312742e-08
orbit25          8.661117e-45  7.019296e-09
orbit26          1.723578e-46 -5.608069e-10
orbit27          8.353051e-44  1.178451e-07
orbit28          5.422836e-45 -1.508091e-08
orbit29          1.514959e-44  1.577353e-08
orbit30          3.542139e-45 -6.462109e-09
orbit31          7.219398e-46 -8.806503e-10
orbit32          4.908772e-46 -1.271315e-09
orbit33          1.386716e-48 -2.318820e-11
orbit34          8.928646e-44 -1.512950e-07
orbit35          8.299298e-44 -5.652694e-09
orbit36          1.500107e-44 -6.160345e-09
orbit37          1.272282e-44 -6.106145e-09
orbit38          3.444047e-46 -2.546063e-09
orbit39          1.679866e-43  3.536832e-07
orbit40          3.698688e-44  3.700244e-08
orbit41          1.149456e-44 -3.324481e-08
orbit42          9.230074e-46 -3.661370e-09
orbit43          2.605632e-43  7.040393e-07
orbit44          3.316316e-44 -2.212427e-07
orbit45          5.418865e-43  1.875363e-06
orbit46          2.252512e-43  1.021458e-07
orbit47          1.416427e-44 -4.194561e-08
orbit48          2.987579e-44  2.931211e-08
orbit49          7.749944e-43 -3.151975e-08
orbit50          8.546613e-44 -7.252116e-07
orbit51          3.455075e-43  2.061719e-07
orbit52          9.133279e-43 -7.079092e-07
orbit53          8.806849e-44 -6.422523e-08
orbit54          1.527522e-42  2.084258e-06
orbit55          1.605460e-43 -6.414107e-07
orbit56          3.592362e-42  1.612145e-05
orbit57          2.146763e-43 -1.809225e-07
orbit58          9.220290e-44  7.880487e-08
orbit59          1.310236e-42  1.139389e-06
orbit60          3.939068e-43 -3.433308e-07
orbit61          2.362157e-43  5.547045e-08
orbit62          1.107349e-41  2.941955e-05
orbit63          1.602981e-42  3.001966e-06
orbit64          2.149024e-42  1.781249e-06
orbit65          1.594773e-41  5.213009e-05
orbit66          2.904489e-42 -5.023192e-06
orbit67          1.052783e-42  5.100364e-07
orbit68          8.316741e-42  8.462902e-06
orbit69          1.183899e-41  6.263152e-05
orbit70          3.609987e-41  3.638816e-05
orbit71          8.395224e-42 -7.982220e-07
orbit72          7.575523e-41 -1.478185e-04
AP               6.689162e-39 -5.798475e-02
bet              7.447127e-45 -1.619947e-08
ecc             -2.104309e-39  1.211284e-02
eccrad          -1.262585e-38  7.261917e-02
close            1.572195e-37  3.440494e-01
constraint      -1.338175e-38 -1.152512e-01
coreness         1.278396e-39  4.750312e-03
knn             -4.451711e-42 -5.168550e-05
hubscore         3.204205e-37  2.999449e-01
pagerank        -1.667565e-38 -4.240279e-01
trans            3.528271e-39  4.539313e-03
evcent           3.201481e-37  2.834252e-01
first            1.841685e-40 -3.559093e-04
upto_second      5.476429e-42 -8.660288e-06
upto_third       1.543678e-42  6.588651e-06
upto_fourth      1.290547e-42  3.071335e-06
upto_fifth       1.423643e-42  2.569147e-06
upto_sixth       1.461121e-42  1.341922e-05
second           5.472555e-42 -8.545090e-06
third            1.722219e-42  1.196638e-05
fourth          -2.377460e-42 -1.189208e-05
fifth           -1.754639e-42 -4.309891e-06
sixth           -1.974008e-42 -8.287239e-07
ratio1          -5.381969e-42 -5.739213e-05
ratio2          -2.343462e-41 -9.854582e-05
ratio3          -2.499561e-41 -1.344028e-04
ratio4          -1.703944e-41 -1.316034e-04
ratio5          -6.275954e-42 -7.920596e-05
ratio6          -1.869524e-42  5.615030e-06
selfinter        1.556032e-38  1.950547e-01
walktrap_vertex  4.519090e-39  4.208494e-02
bigcom1         -6.224765e-39 -1.096567e-01
bigcom2         -6.398906e-39 -9.873787e-02
bigcom3          1.242481e-38  4.180137e-01
bigcom4         -1.215043e-39 -1.542797e-02
bigcom6         -6.395707e-39 -1.456992e-01
bigcom8         -2.916986e-39 -4.926215e-02
bigcom9         -6.420313e-39 -1.096383e-01
bigcom11        -6.403710e-39 -1.176033e-01
bigcom13        -6.408521e-39 -1.174631e-01
bigcom15        -6.411197e-39 -1.145174e-01
bigcom16        -6.399440e-39 -1.325636e-01
bigcom21        -6.434843e-39 -2.106839e-01
bigcom22        -6.505735e-39 -2.923810e-01
bigcom24        -6.395707e-39 -1.075388e-01
bigcom26        -6.444026e-39 -1.994564e-01
bigcom28         6.180370e-38  5.508032e-01
bigcom30        -6.450523e-39 -2.366038e-01
bigcom31        -6.394109e-39 -9.687608e-02
bigcom32         4.684534e-38  1.106054e+00
bigcom33        -6.394642e-39 -1.383075e-01
bigcom34        -6.395175e-39 -1.289411e-01
bigcom36        -6.399440e-39 -1.683140e-01
bigcom37        -6.394109e-39 -1.172565e-01
bigcom38        -6.399440e-39 -9.470983e-02
bigcom39        -6.409591e-39 -1.202542e-01
bigcom40         4.067189e-39  5.354290e-02
bigcom43        -6.397840e-39 -1.173297e-01
bigcom44        -6.493079e-39 -1.152805e-01
bigcom46        -6.403710e-39 -1.045684e-01
bigcom47        -6.399973e-39 -9.484153e-02
bigcom49        -6.398373e-39 -1.268741e-01
bigcom50        -6.397840e-39 -1.707247e-01
bigcom51        -6.395175e-39 -1.289478e-01
bigcom52        -6.395707e-39 -1.678314e-01
bigcom54        -6.394642e-39 -8.969702e-02
bigcom56        -6.402108e-39 -2.033537e-01
bigcom62        -6.395175e-39 -1.132681e-01
bigcom66        -6.395175e-39 -1.108814e-01
bigcom68        -6.395175e-39 -9.380367e-02
bigcom69        -6.401040e-39 -1.276335e-01
bigcom71         5.681502e-38  1.252475e+00
bigcom72        -6.395707e-39 -8.514889e-02
bigcom73        -6.402108e-39 -1.178981e-01
bigcom74        -6.400507e-39 -1.645763e-01
bigcom75        -6.394109e-39 -9.729699e-02
bigcom76        -6.396773e-39 -1.096470e-01
bigcom77        -6.397306e-39 -2.158931e-01
bigcom79        -6.395175e-39 -1.686823e-01
bigcom80        -6.397306e-39 -8.694517e-02
bigcom82        -6.396773e-39 -1.791553e-01
bigcom83        -6.393577e-39 -6.850470e-02
bigcom84        -6.395175e-39 -1.926331e-01
bigcom85        -6.395707e-39 -1.406506e-01
bigcom87        -6.398373e-39 -1.066249e-01
bigcom89        -6.394642e-39 -1.025143e-01
bigcom91        -6.397840e-39 -2.122767e-01
bigcom92        -6.409056e-39 -1.000287e-01
bigcom93        -6.394109e-39 -9.624764e-02
bigcom96        -6.394642e-39 -1.857819e-01
bigcom97        -6.399440e-39 -2.065288e-01
bigcom98        -6.394109e-39 -1.584076e-01
bigcom99        -6.393044e-39 -7.343527e-02
bigcom101       -6.403710e-39 -1.455216e-01
bigcom104       -6.398906e-39 -1.627204e-01
bigcom106       -6.395707e-39 -9.159362e-02
bigcom109       -6.394642e-39 -1.477775e-01
bigcom113       -6.396773e-39 -1.353439e-01
bigcom116       -6.417629e-39 -1.118365e-01
bigcom120       -6.394642e-39 -8.806532e-02
bigcom123       -6.395707e-39 -1.004939e-01
bigcom126       -6.394109e-39 -6.858309e-02
bigcom127       -6.395707e-39 -6.639087e-01
bigcom137       -6.398373e-39 -2.005642e-01
bigcom139       -6.395175e-39 -1.166186e-01
bigcom140       -6.395707e-39 -1.383442e-01
bigcom143       -6.394642e-39 -8.043390e-02
bigcom145       -6.395175e-39 -9.827568e-02
bigcom146       -6.396240e-39 -9.351991e-02
bigcom147        4.418665e-38  8.703118e-01
bigcom149       -6.394109e-39 -1.386099e-01
bigcom153       -6.399973e-39 -9.590097e-02
bigcom154       -6.398906e-39 -8.838700e-02
bigcom156       -6.396240e-39 -9.990055e-02
bigcom157       -6.400507e-39 -9.544372e-02
bigcom158       -6.394642e-39 -9.356858e-02
bigcom160       -6.395175e-39 -9.846719e-02
bigcom161       -6.394642e-39 -1.356916e-01
bigcom162       -6.394642e-39 -1.030371e-01
bigcom164       -6.394109e-39 -1.436697e-01
bigcom166       -6.399440e-39 -1.013767e-01
bigcom167        4.178112e-38  9.183997e-01
bigcom171       -6.397840e-39 -2.423331e-01
bigcom173       -6.395707e-39 -1.037193e-01
bigcom175       -6.394642e-39 -9.494150e-02
bigcom176       -6.394109e-39 -1.187849e-01
bigcom177       -6.394642e-39 -1.480003e-01
bigcom178       -6.395175e-39 -1.706851e-01
bigcom180        1.957097e-37  1.929084e+00
bigcom181       -6.399440e-39 -1.205559e-01
bigcom184       -6.395175e-39 -1.400942e-01
bigcom186       -6.394109e-39 -1.957189e-01
bigcom187       -6.394642e-39 -2.131378e-01
bigcom189       -6.397840e-39 -1.028160e-01
bigcom194       -6.396240e-39 -1.162933e-01
bigcom195       -6.395175e-39 -9.424399e-02
bigcom196        1.957097e-37  1.775557e+00
bigcom204       -6.397306e-39 -1.026034e-01
bigcom205       -6.395175e-39 -9.274079e-02
bigcom212       -6.393577e-39 -1.160784e-01
bigcom214       -6.395175e-39 -1.074757e-01
bigcom222       -6.393577e-39 -1.058069e-01
bigcom223       -6.394642e-39 -1.991433e-01
bigcom226       -6.395175e-39 -1.154757e-01
bigcom227       -6.394642e-39 -9.110978e-02
bigcom229       -6.394642e-39 -7.730369e-02
bigcom233       -6.394642e-39 -8.590257e-02
bigcom236       -6.394109e-39 -8.700847e-02
bigcom237       -6.394642e-39 -1.711126e-01
bigcom246       -6.398906e-39 -1.271015e-01
bigcom248       -6.401040e-39 -2.349332e-01
bigcom249       -6.395175e-39 -1.022911e-01
bigcom250       -6.400507e-39 -1.275220e-01
bigcom254       -6.394109e-39 -1.196511e-01
bigcom266       -6.394642e-39 -1.883442e-01
bigcom269       -6.396773e-39 -1.050811e-01
bigcom272       -6.394642e-39 -8.512208e-02
bigcom274       -6.416556e-39 -9.907349e-02
bigcom281       -6.396240e-39 -1.146031e-01
bigcom291       -6.395175e-39 -1.325284e-01
bigcom292       -6.394109e-39 -1.403042e-01
bigcom295       -6.395707e-39 -9.516518e-02
bigcom299       -6.394642e-39 -1.656032e-01
bigcom301       -6.398906e-39 -1.260001e-01
bigcom306       -6.394642e-39 -7.459480e-02
bigcom309       -6.396240e-39 -1.221227e-01
bigcom314       -6.395175e-39 -1.032807e-01
bigcom321       -6.397840e-39 -9.699438e-02
bigcom341       -6.394642e-39 -1.123822e-01
bigcom350       -6.394109e-39 -1.552379e-01
bigcom353       -6.393577e-39 -1.122139e-01
bigcom359       -6.393577e-39 -1.736937e-01
bigcom363       -6.394642e-39 -8.910217e-02
bigcom365       -6.394642e-39 -1.244618e-01
bigcom385       -6.395707e-39 -1.427399e-01
bigcom386       -6.394642e-39 -8.434532e-02
bigcom408       -6.397840e-39 -1.133606e-01
bigcom412        2.823729e-37  2.255520e+00
bigcom480       -6.395175e-39 -8.484243e-02
spin_vertex     -1.029797e-38 -1.639112e-01
membership_s1   -3.533137e-39 -8.087875e-02
membership_s3   -6.401574e-39 -1.088601e-01
membership_s4    1.500843e-39  4.929959e-03
membership_s5    7.023200e-40  3.070932e-02
membership_s6   -5.731415e-39 -6.483634e-02
membership_s7   -5.206553e-39 -7.324823e-02
membership_s8   -6.397306e-39 -1.208825e-01
membership_s9   -6.400507e-39 -1.030146e-01
membership_s11  -6.396773e-39 -9.369825e-02
membership_s12  -6.399440e-39 -1.167428e-01
membership_s14  -6.396773e-39 -1.272795e-01
membership_s15  -3.113371e-40  1.586311e-01
membership_s16   6.102430e-38  1.314972e+00
membership_s17  -6.396773e-39 -1.015662e-01
membership_s18  -6.441863e-39 -1.510063e-01
membership_s20  -6.395707e-39 -9.260989e-02
membership_s21  -6.481020e-39 -1.667257e-01
membership_s22  -6.407452e-39 -9.203814e-02
membership_s24  -6.410662e-39 -1.027928e-01
membership_s25  -6.406382e-39 -1.040976e-01
membership_s26  -6.400507e-39 -8.825730e-02
membership_s27  -5.519173e-39 -9.582618e-02
membership_s28  -6.402108e-39 -1.053247e-01
membership_s30   1.687777e-38  1.785744e-01
membership_s31  -6.722213e-39 -1.252313e-01
membership_s32   4.167942e-39  2.362773e-01
membership_s33  -6.395707e-39 -7.681107e-02
membership_s36  -6.072839e-39 -6.711201e-02
membership_s37  -6.446190e-39 -1.096293e-01
V1               8.870303e-39  9.412770e-02
V2               3.470498e-39  1.150882e-01
pdi              1.104526e-36  1.126306e+01
adhesion        -4.332812e-43 -4.689509e-06
cohesion         8.666506e-43  9.371709e-06
inner            2.554982e-43 -7.332138e-07
outer            2.109308e-43 -4.006513e-06
ioratio         -4.599143e-40 -7.921435e-02
comsize          2.851929e-42  5.406146e-05
[1] "Dataset: all_CT Model GBM, run: 3 of 10 2015-06-22 18:46:43"
Iter   TrainDeviance   ValidDeviance   StepSize   Improve
     1        0.0683            -nan     0.0100    0.0004
     2        0.0657            -nan     0.0100    0.0004
     3        0.0642            -nan     0.0100    0.0001
     4        0.0624            -nan     0.0100    0.0003
     5        0.0616            -nan     0.0100    0.0000
     6        0.0606            -nan     0.0100    0.0001
     7        0.0598            -nan     0.0100    0.0002
     8        0.0587            -nan     0.0100    0.0000
     9        0.0581            -nan     0.0100    0.0000
    10        0.0573            -nan     0.0100    0.0001
    20        0.0527            -nan     0.0100    0.0000
    40        0.0472            -nan     0.0100    0.0001
    60        0.0438            -nan     0.0100    0.0000
    80        0.0412            -nan     0.0100    0.0000
   100        0.0387            -nan     0.0100   -0.0000
   120        0.0368            -nan     0.0100   -0.0000
   140        0.0348            -nan     0.0100   -0.0000
   160        0.0330            -nan     0.0100   -0.0000
   180        0.0310            -nan     0.0100   -0.0000
   200        0.0290            -nan     0.0100   -0.0000
   220        0.0273            -nan     0.0100   -0.0000
   240        0.0254            -nan     0.0100   -0.0000
   260        0.0242            -nan     0.0100   -0.0000
   280        0.0223            -nan     0.0100    0.0000
   300        0.0215            -nan     0.0100   -0.0000
   320        0.0201            -nan     0.0100   -0.0000
   340        0.0191            -nan     0.0100   -0.0000
   357        0.0182            -nan     0.0100   -0.0000

[1] "GBM variable coefficients"
                            var     rel.inf
orbit65                 orbit65 6.672852104
ratio5                   ratio5 4.311080591
V2                           V2 3.395844864
trans                     trans 2.997069595
ratio4                   ratio4 2.666400917
walktrap_vertex walktrap_vertex 2.611660020
bigcom412             bigcom412 2.291211067
orbit70                 orbit70 2.226757270
comsize                 comsize 2.175197729
V1                           V1 2.132499530
orbit54                 orbit54 2.099795523
outer                     outer 1.882894902
spin_vertex         spin_vertex 1.675676892
knn                         knn 1.535221631
bet                         bet 1.520119458
third                     third 1.442982423
orbit56                 orbit56 1.422513718
graph27                 graph27 1.271923543
orbit62                 orbit62 1.262625548
adhesion               adhesion 1.261309628
orbit39                 orbit39 1.247947192
bigcom28               bigcom28 1.224825644
graph26                 graph26 1.200087932
graph0                   graph0 1.114102287
sixth                     sixth 1.107935292
pagerank               pagerank 1.088785684
bigcom180             bigcom180 1.079501442
orbit18                 orbit18 1.041779290
constraint           constraint 1.031055393
ratio1                   ratio1 1.001440084
inner                     inner 0.991316048
ioratio                 ioratio 0.990499563
graph8                   graph8 0.983526761
graph14                 graph14 0.980527520
bigcom196             bigcom196 0.963072299
orbit49                 orbit49 0.957778858
cohesion               cohesion 0.950969271
graph10                 graph10 0.923574123
graph20                 graph20 0.890242793
graph29                 graph29 0.871053324
graph22                 graph22 0.867284642
orbit66                 orbit66 0.861152408
graph18                 graph18 0.808938310
orbit25                 orbit25 0.788986461
selfinter             selfinter 0.779777453
orbit69                 orbit69 0.745366405
fifth                     fifth 0.740832814
orbit31                 orbit31 0.711816972
ratio2                   ratio2 0.696714651
orbit24                 orbit24 0.679075483
orbit52                 orbit52 0.654886072
graph11                 graph11 0.612697305
graph28                 graph28 0.600336156
orbit6                   orbit6 0.599477683
orbit59                 orbit59 0.579720058
orbit46                 orbit46 0.536024564
orbit50                 orbit50 0.518052435
graph17                 graph17 0.515237162
graph1                   graph1 0.512095908
graph5                   graph5 0.510047285
graph2                   graph2 0.503538278
orbit32                 orbit32 0.465594120
upto_fourth         upto_fourth 0.459883985
orbit45                 orbit45 0.445338601
graph4                   graph4 0.443226642
upto_fifth           upto_fifth 0.437487689
orbit27                 orbit27 0.434317301
orbit9                   orbit9 0.434045299
orbit35                 orbit35 0.427870124
fourth                   fourth 0.425557421
orbit40                 orbit40 0.421172126
bigcom71               bigcom71 0.418679307
membership_s16   membership_s16 0.418616931
orbit19                 orbit19 0.412811352
orbit68                 orbit68 0.395732921
orbit12                 orbit12 0.392732985
orbit44                 orbit44 0.389264417
graph7                   graph7 0.381858138
graph6                   graph6 0.370670295
ratio6                   ratio6 0.364071514
orbit37                 orbit37 0.356401939
orbit41                 orbit41 0.348815866
bigcom3                 bigcom3 0.345042615
orbit57                 orbit57 0.340179798
graph25                 graph25 0.333744513
orbit17                 orbit17 0.325100423
graph23                 graph23 0.322151294
graph19                 graph19 0.318312408
orbit63                 orbit63 0.291119355
bigcom147             bigcom147 0.289984992
bigcom32               bigcom32 0.282654845
orbit71                 orbit71 0.280650462
close                     close 0.279710509
orbit58                 orbit58 0.274496505
orbit15                 orbit15 0.267639491
ratio3                   ratio3 0.234030676
graph15                 graph15 0.225324440
orbit11                 orbit11 0.225095628
orbit43                 orbit43 0.219911769
orbit64                 orbit64 0.217353939
orbit13                 orbit13 0.215047960
graph3                   graph3 0.211667616
orbit22                 orbit22 0.199843346
orbit36                 orbit36 0.195252785
orbit20                 orbit20 0.193974203
orbit28                 orbit28 0.190174483
orbit10                 orbit10 0.189842111
orbit51                 orbit51 0.188325282
graph16                 graph16 0.182021269
orbit48                 orbit48 0.179720450
graph24                 graph24 0.173455304
orbit2                   orbit2 0.147115634
orbit7                   orbit7 0.144141928
graph9                   graph9 0.140587473
orbit38                 orbit38 0.140227167
orbit30                 orbit30 0.137618412
orbit33                 orbit33 0.127720232
membership_s32   membership_s32 0.121358761
orbit29                 orbit29 0.120675633
upto_second         upto_second 0.112728080
orbit55                 orbit55 0.111082475
graph13                 graph13 0.108986872
AP                           AP 0.105540096
orbit67                 orbit67 0.104094190
orbit4                   orbit4 0.103049661
orbit26                 orbit26 0.091781561
orbit21                 orbit21 0.091761234
orbit16                 orbit16 0.091042438
bigcom40               bigcom40 0.076876623
orbit60                 orbit60 0.076495067
coreness               coreness 0.061683111
orbit53                 orbit53 0.060614808
bigcom1                 bigcom1 0.057099256
upto_sixth           upto_sixth 0.052355996
graph12                 graph12 0.050074172
orbit5                   orbit5 0.041000000
graph21                 graph21 0.037137992
membership_s1     membership_s1 0.036490300
orbit61                 orbit61 0.032321090
pdi                         pdi 0.027651316
bigcom4                 bigcom4 0.024548301
orbit47                 orbit47 0.024269130
upto_third           upto_third 0.022574862
ecc                         ecc 0.022019336
membership_s36   membership_s36 0.019198905
membership_s4     membership_s4 0.019004529
membership_s5     membership_s5 0.018321870
membership_s7     membership_s7 0.016681800
membership_s30   membership_s30 0.016575119
membership_s6     membership_s6 0.015530380
orbit1                   orbit1 0.012622241
orbit42                 orbit42 0.011316092
membership_s15   membership_s15 0.010939906
orbit23                 orbit23 0.003392256
orbit0                   orbit0 0.000000000
orbit3                   orbit3 0.000000000
orbit8                   orbit8 0.000000000
orbit14                 orbit14 0.000000000
orbit34                 orbit34 0.000000000
orbit72                 orbit72 0.000000000
eccrad                   eccrad 0.000000000
hubscore               hubscore 0.000000000
evcent                   evcent 0.000000000
first                     first 0.000000000
second                   second 0.000000000
bigcom2                 bigcom2 0.000000000
bigcom6                 bigcom6 0.000000000
bigcom8                 bigcom8 0.000000000
bigcom9                 bigcom9 0.000000000
bigcom11               bigcom11 0.000000000
bigcom13               bigcom13 0.000000000
bigcom15               bigcom15 0.000000000
bigcom16               bigcom16 0.000000000
bigcom21               bigcom21 0.000000000
bigcom22               bigcom22 0.000000000
bigcom24               bigcom24 0.000000000
bigcom26               bigcom26 0.000000000
bigcom30               bigcom30 0.000000000
bigcom31               bigcom31 0.000000000
bigcom33               bigcom33 0.000000000
bigcom34               bigcom34 0.000000000
bigcom36               bigcom36 0.000000000
bigcom37               bigcom37 0.000000000
bigcom38               bigcom38 0.000000000
bigcom39               bigcom39 0.000000000
bigcom43               bigcom43 0.000000000
bigcom44               bigcom44 0.000000000
bigcom46               bigcom46 0.000000000
bigcom47               bigcom47 0.000000000
bigcom49               bigcom49 0.000000000
bigcom50               bigcom50 0.000000000
bigcom51               bigcom51 0.000000000
bigcom52               bigcom52 0.000000000
bigcom54               bigcom54 0.000000000
bigcom56               bigcom56 0.000000000
bigcom62               bigcom62 0.000000000
bigcom66               bigcom66 0.000000000
bigcom68               bigcom68 0.000000000
bigcom69               bigcom69 0.000000000
bigcom72               bigcom72 0.000000000
bigcom73               bigcom73 0.000000000
bigcom74               bigcom74 0.000000000
bigcom75               bigcom75 0.000000000
bigcom76               bigcom76 0.000000000
bigcom77               bigcom77 0.000000000
bigcom79               bigcom79 0.000000000
bigcom80               bigcom80 0.000000000
bigcom82               bigcom82 0.000000000
bigcom83               bigcom83 0.000000000
bigcom84               bigcom84 0.000000000
bigcom85               bigcom85 0.000000000
bigcom87               bigcom87 0.000000000
bigcom89               bigcom89 0.000000000
bigcom91               bigcom91 0.000000000
bigcom92               bigcom92 0.000000000
bigcom93               bigcom93 0.000000000
bigcom96               bigcom96 0.000000000
bigcom97               bigcom97 0.000000000
bigcom98               bigcom98 0.000000000
bigcom99               bigcom99 0.000000000
bigcom101             bigcom101 0.000000000
bigcom104             bigcom104 0.000000000
bigcom106             bigcom106 0.000000000
bigcom109             bigcom109 0.000000000
bigcom113             bigcom113 0.000000000
bigcom116             bigcom116 0.000000000
bigcom120             bigcom120 0.000000000
bigcom123             bigcom123 0.000000000
bigcom126             bigcom126 0.000000000
bigcom127             bigcom127 0.000000000
bigcom137             bigcom137 0.000000000
bigcom139             bigcom139 0.000000000
bigcom140             bigcom140 0.000000000
bigcom143             bigcom143 0.000000000
bigcom145             bigcom145 0.000000000
bigcom146             bigcom146 0.000000000
bigcom149             bigcom149 0.000000000
bigcom153             bigcom153 0.000000000
bigcom154             bigcom154 0.000000000
bigcom156             bigcom156 0.000000000
bigcom157             bigcom157 0.000000000
bigcom158             bigcom158 0.000000000
bigcom160             bigcom160 0.000000000
bigcom161             bigcom161 0.000000000
bigcom162             bigcom162 0.000000000
bigcom164             bigcom164 0.000000000
bigcom166             bigcom166 0.000000000
bigcom167             bigcom167 0.000000000
bigcom171             bigcom171 0.000000000
bigcom173             bigcom173 0.000000000
bigcom175             bigcom175 0.000000000
bigcom176             bigcom176 0.000000000
bigcom177             bigcom177 0.000000000
bigcom178             bigcom178 0.000000000
bigcom181             bigcom181 0.000000000
bigcom184             bigcom184 0.000000000
bigcom186             bigcom186 0.000000000
bigcom187             bigcom187 0.000000000
bigcom189             bigcom189 0.000000000
bigcom194             bigcom194 0.000000000
bigcom195             bigcom195 0.000000000
bigcom204             bigcom204 0.000000000
bigcom205             bigcom205 0.000000000
bigcom212             bigcom212 0.000000000
bigcom214             bigcom214 0.000000000
bigcom222             bigcom222 0.000000000
bigcom223             bigcom223 0.000000000
bigcom226             bigcom226 0.000000000
bigcom227             bigcom227 0.000000000
bigcom229             bigcom229 0.000000000
bigcom233             bigcom233 0.000000000
bigcom236             bigcom236 0.000000000
bigcom237             bigcom237 0.000000000
bigcom246             bigcom246 0.000000000
bigcom248             bigcom248 0.000000000
bigcom249             bigcom249 0.000000000
bigcom250             bigcom250 0.000000000
bigcom254             bigcom254 0.000000000
bigcom266             bigcom266 0.000000000
bigcom269             bigcom269 0.000000000
bigcom272             bigcom272 0.000000000
bigcom274             bigcom274 0.000000000
bigcom281             bigcom281 0.000000000
bigcom291             bigcom291 0.000000000
bigcom292             bigcom292 0.000000000
bigcom295             bigcom295 0.000000000
bigcom299             bigcom299 0.000000000
bigcom301             bigcom301 0.000000000
bigcom306             bigcom306 0.000000000
bigcom309             bigcom309 0.000000000
bigcom314             bigcom314 0.000000000
bigcom321             bigcom321 0.000000000
bigcom341             bigcom341 0.000000000
bigcom350             bigcom350 0.000000000
bigcom353             bigcom353 0.000000000
bigcom359             bigcom359 0.000000000
bigcom363             bigcom363 0.000000000
bigcom365             bigcom365 0.000000000
bigcom385             bigcom385 0.000000000
bigcom386             bigcom386 0.000000000
bigcom408             bigcom408 0.000000000
bigcom480             bigcom480 0.000000000
membership_s3     membership_s3 0.000000000
membership_s8     membership_s8 0.000000000
membership_s9     membership_s9 0.000000000
membership_s11   membership_s11 0.000000000
membership_s12   membership_s12 0.000000000
membership_s14   membership_s14 0.000000000
membership_s17   membership_s17 0.000000000
membership_s18   membership_s18 0.000000000
membership_s20   membership_s20 0.000000000
membership_s21   membership_s21 0.000000000
membership_s22   membership_s22 0.000000000
membership_s24   membership_s24 0.000000000
membership_s25   membership_s25 0.000000000
membership_s26   membership_s26 0.000000000
membership_s27   membership_s27 0.000000000
membership_s28   membership_s28 0.000000000
membership_s31   membership_s31 0.000000000
membership_s33   membership_s33 0.000000000
membership_s37   membership_s37 0.000000000
[1] "Dataset: all_CT Model RF, run: 3 of 10 2015-06-22 18:53:34"
     |      Out-of-bag   |
Tree |      MSE  %Var(y) |
   1 |  0.01153   197.20 |
   2 |  0.01046   178.97 |
   3 |  0.01049   179.36 |
   4 | 0.009251   158.22 |
   5 |  0.00923   157.87 |
   6 | 0.009252   158.24 |
   7 | 0.009021   154.30 |
   8 |  0.00849   145.21 |
   9 | 0.008134   139.11 |
  10 | 0.007863   134.49 |
  11 | 0.007724   132.11 |
  12 | 0.007442   127.29 |
  13 |  0.00724   123.83 |
  14 | 0.007238   123.79 |
  15 | 0.007209   123.30 |
  16 | 0.007107   121.56 |
  17 | 0.007082   121.13 |
  18 | 0.006984   119.44 |
  19 | 0.006854   117.23 |
  20 | 0.006874   117.57 |
  21 | 0.006796   116.24 |
  22 | 0.006726   115.04 |
  23 | 0.006688   114.39 |
  24 | 0.006675   114.16 |
  25 | 0.006653   113.78 |
  26 | 0.006615   113.14 |
  27 |  0.00655   112.02 |
  28 | 0.006539   111.84 |
  29 | 0.006537   111.81 |
  30 | 0.006526   111.62 |
  31 | 0.006495   111.09 |
  32 | 0.006466   110.60 |
  33 | 0.006468   110.62 |
  34 | 0.006436   110.08 |
  35 | 0.006416   109.74 |
  36 | 0.006371   108.97 |
  37 | 0.006333   108.32 |
  38 | 0.006321   108.12 |
  39 | 0.006301   107.76 |
  40 | 0.006315   108.01 |
  41 | 0.006322   108.13 |
  42 |  0.00632   108.10 |
  43 | 0.006323   108.15 |
  44 | 0.006323   108.14 |
  45 | 0.006317   108.04 |
  46 | 0.006304   107.81 |
  47 | 0.006291   107.60 |
  48 |   0.0063   107.76 |
  49 | 0.006304   107.83 |
  50 | 0.006295   107.67 |
  51 | 0.006302   107.79 |
  52 | 0.006281   107.43 |
  53 | 0.006285   107.49 |
  54 | 0.006282   107.45 |
  55 | 0.006283   107.46 |
  56 | 0.006278   107.37 |
  57 | 0.006269   107.22 |
  58 | 0.006255   106.98 |
  59 | 0.006254   106.97 |
  60 | 0.006229   106.54 |
  61 | 0.006205   106.13 |
  62 | 0.006222   106.43 |
  63 | 0.006206   106.15 |
  64 | 0.006202   106.08 |
  65 | 0.006194   105.94 |
  66 | 0.006187   105.83 |
  67 | 0.006197   106.00 |
  68 | 0.006189   105.85 |
  69 | 0.006182   105.73 |
  70 |  0.00616   105.36 |
  71 | 0.006171   105.55 |
  72 | 0.006166   105.46 |
  73 | 0.006146   105.12 |
  74 | 0.006139   105.00 |
  75 |  0.00614   105.02 |
  76 | 0.006145   105.09 |
  77 | 0.006144   105.09 |
  78 |  0.00614   105.01 |
  79 | 0.006144   105.09 |
  80 | 0.006147   105.14 |
  81 | 0.006149   105.17 |
  82 | 0.006149   105.17 |
  83 | 0.006151   105.20 |
  84 | 0.006154   105.26 |
  85 | 0.006155   105.28 |
  86 | 0.006166   105.45 |
  87 | 0.006142   105.05 |
  88 | 0.006133   104.90 |
  89 | 0.006131   104.86 |
  90 | 0.006127   104.78 |
  91 | 0.006133   104.90 |
  92 | 0.006137   104.96 |
  93 |  0.00613   104.85 |
  94 | 0.006132   104.88 |
  95 | 0.006131   104.85 |
  96 | 0.006126   104.77 |
  97 | 0.006125   104.75 |
  98 | 0.006124   104.74 |
  99 | 0.006126   104.77 |
 100 |  0.00612   104.68 |
[1] "Random Forest variable coefficients"
                      %IncMSE IncNodePurity
graph0           8.090995e-05  7.456178e-02
graph1           2.141275e-03  2.639267e-01
graph2           4.961915e-04  1.386699e-01
graph3           1.756759e-03  1.949897e-01
graph4           1.351091e-03  2.883371e-01
graph5           7.797130e-03  2.214092e-01
graph6           2.523129e-03  2.063077e-01
graph7           6.010274e-04  1.442900e-01
graph8           6.335743e-04  1.595620e-01
graph9           4.305880e-04  1.606567e-01
graph10          1.953659e-03  3.267087e-01
graph11          7.149434e-03  5.271197e-01
graph12          1.412034e-03  2.111245e-01
graph13          1.441165e-03  1.540081e-01
graph14          2.925916e-03  5.765416e-01
graph15          1.119558e-03  3.900012e-01
graph16          6.872187e-04  2.442162e-01
graph17          3.038027e-03  4.004247e-01
graph18          4.862848e-04  2.392759e-01
graph19          8.462322e-04  2.074133e-01
graph20          8.637546e-03  6.660628e-01
graph21          2.119228e-03  2.142230e-01
graph22          2.325877e-03  4.384454e-01
graph23          4.203128e-03  5.664434e-01
graph24          2.607975e-04  1.567097e-01
graph25          2.206213e-03  3.530640e-01
graph26          3.217533e-03  5.353999e-01
graph27          1.662725e-03  3.295249e-01
graph28          1.005274e-03  4.722055e-01
graph29          7.288684e-04  2.659039e-01
orbit0           1.503787e-03  1.390414e-01
orbit1           3.099682e-03  1.941180e-01
orbit2           2.183603e-04  1.358375e-01
orbit3           1.403547e-03  1.238642e-01
orbit4           1.014686e-03  3.290382e-01
orbit5           2.028725e-03  1.804262e-01
orbit6           1.721142e-03  3.907844e-01
orbit7           1.907434e-03  1.279696e-01
orbit8           3.994321e-03  4.106728e-01
orbit9           4.783201e-03  1.865679e-01
orbit10          6.386879e-04  1.759571e-01
orbit11          1.610199e-03  1.242407e-01
orbit12          5.434934e-04  4.207031e-01
orbit13          3.777359e-04  2.525070e-01
orbit14          1.419561e-03  2.435542e-01
orbit15          1.490610e-03  3.353746e-01
orbit16          1.238832e-03  3.681381e-01
orbit17          6.760232e-04  3.121906e-01
orbit18          2.551359e-03  6.997321e-01
orbit19          2.899823e-03  3.050962e-01
orbit20          1.366548e-03  2.887126e-01
orbit21          3.503967e-03  2.847696e-01
orbit22          5.902331e-03  8.519223e-01
orbit23          2.776068e-03  2.281298e-01
orbit24          3.384449e-03  2.645222e-01
orbit25          1.635903e-03  2.964701e-01
orbit26          7.460634e-05  9.789453e-02
orbit27          1.339114e-03  2.654742e-01
orbit28          3.988032e-04  3.640839e-01
orbit29          7.982128e-04  1.347571e-01
orbit30          2.203447e-03  2.663026e-01
orbit31          9.358828e-04  3.354675e-01
orbit32          2.697488e-03  4.247543e-01
orbit33          5.583769e-04  1.826750e-01
orbit34          1.417858e-03  2.364842e-01
orbit35          3.158812e-03  3.659897e-01
orbit36          1.933177e-03  4.295521e-01
orbit37          3.683429e-03  2.240209e-01
orbit38          5.928171e-03  3.057525e-01
orbit39          1.151414e-03  5.621660e-01
orbit40          1.167187e-03  4.205730e-01
orbit41          3.430035e-04  2.597017e-01
orbit42          5.157011e-04  1.235448e-01
orbit43          9.614766e-04  2.486841e-01
orbit44          5.093873e-04  1.898971e-01
orbit45          2.579860e-03  4.821271e-01
orbit46          4.590520e-04  2.894433e-01
orbit47          1.235607e-03  2.132258e-01
orbit48          2.152120e-04  1.722710e-01
orbit49          6.187775e-03  6.643205e-01
orbit50          1.951941e-03  3.610017e-01
orbit51          2.455452e-03  2.035185e-01
orbit52          1.366017e-03  4.170940e-01
orbit53          2.685304e-05  1.048993e-01
orbit54          1.110682e-03  7.670558e-01
orbit55          5.157839e-04  1.296145e-01
orbit56          9.197633e-03  9.758918e-01
orbit57          6.829826e-04  2.906828e-01
orbit58          1.194330e-03  1.561708e-01
orbit59          2.350641e-03  5.969243e-01
orbit60          5.192237e-04  2.629452e-01
orbit61          7.415252e-04  2.450521e-01
orbit62          3.331935e-03  7.332717e-01
orbit63          3.914640e-04  2.454437e-01
orbit64          8.430190e-04  2.359869e-01
orbit65          7.795016e-03  1.519489e+00
orbit66          2.895155e-03  6.129242e-01
orbit67          1.656122e-03  2.600042e-01
orbit68          1.615133e-03  6.115361e-01
orbit69          5.430780e-04  2.924556e-01
orbit70          1.917523e-03  1.109965e+00
orbit71          7.987081e-05  1.672171e-01
orbit72          1.244941e-03  3.212102e-01
AP               1.358403e-05  4.794317e-02
bet              2.093465e-03  8.935680e-01
ecc             -3.169896e-06  8.144048e-02
eccrad           2.218784e-05  2.112489e-02
close            7.930180e-04  2.729243e-01
constraint       1.938686e-03  3.698334e-01
coreness         2.172207e-03  1.342495e-01
knn              5.918163e-04  4.434108e-01
hubscore         2.077310e-03  2.331229e-01
pagerank         4.739857e-03  7.949807e-01
trans            3.946709e-04  8.370745e-01
evcent           2.343745e-04  1.557788e-01
first            8.516992e-04  1.586143e-01
upto_second      1.586376e-03  2.886484e-01
upto_third       2.071365e-03  1.889694e-01
upto_fourth      1.304742e-03  2.489196e-01
upto_fifth       4.899842e-04  1.995033e-01
upto_sixth       1.766386e-03  2.161548e-01
second           1.022558e-03  2.535655e-01
third            4.035720e-03  4.629813e-01
fourth           2.462243e-03  4.494353e-01
fifth            6.919616e-04  8.233482e-01
sixth            2.956811e-03  4.499764e-01
ratio1           7.722909e-04  5.827290e-01
ratio2           2.584828e-03  5.484466e-01
ratio3           1.468324e-03  3.734273e-01
ratio4           8.544637e-04  1.456943e+00
ratio5           7.869004e-04  1.956415e+00
ratio6           3.740727e-03  5.861404e-01
selfinter        3.631635e-03  1.793326e-01
walktrap_vertex  2.240931e-03  1.180653e+00
bigcom1          9.372516e-05  8.238552e-02
bigcom2          0.000000e+00  0.000000e+00
bigcom3          1.121272e-04  4.871849e-01
bigcom4          4.257558e-04  4.468829e-02
bigcom6          0.000000e+00  0.000000e+00
bigcom8          0.000000e+00  0.000000e+00
bigcom9          0.000000e+00  0.000000e+00
bigcom11         0.000000e+00  0.000000e+00
bigcom13         0.000000e+00  0.000000e+00
bigcom15         0.000000e+00  0.000000e+00
bigcom16         0.000000e+00  0.000000e+00
bigcom21         0.000000e+00  6.938894e-20
bigcom22         0.000000e+00  0.000000e+00
bigcom24         0.000000e+00  0.000000e+00
bigcom26         0.000000e+00  0.000000e+00
bigcom28         1.014461e-04  4.084386e-01
bigcom30         0.000000e+00  5.421011e-22
bigcom31         0.000000e+00  2.775558e-19
bigcom32         2.348291e-05  1.622925e-01
bigcom33         0.000000e+00  0.000000e+00
bigcom34         0.000000e+00  0.000000e+00
bigcom36         0.000000e+00  0.000000e+00
bigcom37         0.000000e+00  0.000000e+00
bigcom38         0.000000e+00  0.000000e+00
bigcom39         0.000000e+00  5.421011e-22
bigcom40        -9.957218e-06  5.413023e-02
bigcom43         0.000000e+00  1.387779e-19
bigcom44         0.000000e+00  0.000000e+00
bigcom46         0.000000e+00  2.775558e-19
bigcom47         0.000000e+00  0.000000e+00
bigcom49         0.000000e+00  0.000000e+00
bigcom50         0.000000e+00  0.000000e+00
bigcom51         0.000000e+00  1.387779e-19
bigcom52         0.000000e+00  0.000000e+00
bigcom54         0.000000e+00  0.000000e+00
bigcom56         0.000000e+00  1.734723e-20
bigcom62         0.000000e+00  0.000000e+00
bigcom66         0.000000e+00  0.000000e+00
bigcom68         0.000000e+00  0.000000e+00
bigcom69         0.000000e+00  5.551115e-19
bigcom71         3.667821e-05  2.058689e-01
bigcom72         0.000000e+00  0.000000e+00
bigcom73         0.000000e+00  0.000000e+00
bigcom74         0.000000e+00  0.000000e+00
bigcom75         0.000000e+00  0.000000e+00
bigcom76         0.000000e+00  5.551115e-19
bigcom77         0.000000e+00  3.469447e-19
bigcom79         0.000000e+00  0.000000e+00
bigcom80         0.000000e+00  1.387779e-19
bigcom82         0.000000e+00  6.938894e-20
bigcom83         0.000000e+00  0.000000e+00
bigcom84         0.000000e+00  0.000000e+00
bigcom85         0.000000e+00  0.000000e+00
bigcom87         0.000000e+00  2.775558e-19
bigcom89         0.000000e+00  0.000000e+00
bigcom91         0.000000e+00  3.469447e-20
bigcom92         0.000000e+00  0.000000e+00
bigcom93         0.000000e+00  2.775558e-19
bigcom96         0.000000e+00  0.000000e+00
bigcom97         0.000000e+00  2.775558e-19
bigcom98         0.000000e+00  0.000000e+00
bigcom99         0.000000e+00  3.122502e-19
bigcom101        0.000000e+00  0.000000e+00
bigcom104        0.000000e+00  1.387779e-19
bigcom106        0.000000e+00  4.857226e-19
bigcom109        0.000000e+00  0.000000e+00
bigcom113        0.000000e+00  0.000000e+00
bigcom116        0.000000e+00  0.000000e+00
bigcom120        0.000000e+00  0.000000e+00
bigcom123        0.000000e+00  0.000000e+00
bigcom126        0.000000e+00  0.000000e+00
bigcom127        0.000000e+00  0.000000e+00
bigcom137        0.000000e+00  0.000000e+00
bigcom139        0.000000e+00  2.775558e-19
bigcom140        0.000000e+00  6.938894e-20
bigcom143        0.000000e+00  2.775558e-19
bigcom145        0.000000e+00  0.000000e+00
bigcom146        0.000000e+00  5.421011e-22
bigcom147       -6.248960e-05  7.857504e-02
bigcom149        0.000000e+00  0.000000e+00
bigcom153        0.000000e+00  5.551115e-19
bigcom154        0.000000e+00  2.775558e-19
bigcom156        0.000000e+00  0.000000e+00
bigcom157        0.000000e+00  0.000000e+00
bigcom158        0.000000e+00  6.938894e-20
bigcom160        0.000000e+00  0.000000e+00
bigcom161        0.000000e+00  0.000000e+00
bigcom162        0.000000e+00  0.000000e+00
bigcom164        0.000000e+00  0.000000e+00
bigcom166        0.000000e+00  0.000000e+00
bigcom167        0.000000e+00  0.000000e+00
bigcom171        0.000000e+00  0.000000e+00
bigcom173        0.000000e+00  3.469447e-20
bigcom175        0.000000e+00  0.000000e+00
bigcom176        0.000000e+00  1.040834e-19
bigcom177        0.000000e+00  0.000000e+00
bigcom178        0.000000e+00  0.000000e+00
bigcom180        5.361522e-07  3.810024e-01
bigcom181        0.000000e+00  0.000000e+00
bigcom184        0.000000e+00  0.000000e+00
bigcom186        0.000000e+00  0.000000e+00
bigcom187        0.000000e+00  0.000000e+00
bigcom189        0.000000e+00  0.000000e+00
bigcom194        0.000000e+00  6.938894e-20
bigcom195        0.000000e+00  1.734723e-20
bigcom196       -7.969809e-06  3.686481e-01
bigcom204        0.000000e+00  0.000000e+00
bigcom205        0.000000e+00  0.000000e+00
bigcom212        0.000000e+00  0.000000e+00
bigcom214        0.000000e+00  0.000000e+00
bigcom222        0.000000e+00  0.000000e+00
bigcom223        0.000000e+00  0.000000e+00
bigcom226        0.000000e+00  2.775558e-19
bigcom227        0.000000e+00  0.000000e+00
bigcom229        0.000000e+00  0.000000e+00
bigcom233        0.000000e+00  0.000000e+00
bigcom236        0.000000e+00  6.938894e-20
bigcom237        0.000000e+00  0.000000e+00
bigcom246        0.000000e+00  8.326673e-19
bigcom248        0.000000e+00  0.000000e+00
bigcom249        0.000000e+00  0.000000e+00
bigcom250        0.000000e+00  2.775558e-19
bigcom254        0.000000e+00  0.000000e+00
bigcom266        0.000000e+00  0.000000e+00
bigcom269        0.000000e+00  0.000000e+00
bigcom272        0.000000e+00  0.000000e+00
bigcom274        0.000000e+00  0.000000e+00
bigcom281        0.000000e+00  0.000000e+00
bigcom291        0.000000e+00  0.000000e+00
bigcom292        0.000000e+00  0.000000e+00
bigcom295        0.000000e+00  6.938894e-20
bigcom299        0.000000e+00  0.000000e+00
bigcom301        0.000000e+00  0.000000e+00
bigcom306        0.000000e+00  0.000000e+00
bigcom309        0.000000e+00  0.000000e+00
bigcom314        0.000000e+00  6.938894e-20
bigcom321        0.000000e+00  3.469447e-20
bigcom341        0.000000e+00  0.000000e+00
bigcom350        0.000000e+00  0.000000e+00
bigcom353        0.000000e+00  2.775558e-19
bigcom359        0.000000e+00  2.775558e-19
bigcom363        0.000000e+00  2.775558e-19
bigcom365        0.000000e+00  0.000000e+00
bigcom385        0.000000e+00  0.000000e+00
bigcom386        0.000000e+00  0.000000e+00
bigcom408        0.000000e+00  0.000000e+00
bigcom412        5.787415e-05  1.052891e+00
bigcom480        0.000000e+00  0.000000e+00
spin_vertex      2.440456e-04  1.126625e+00
membership_s1    3.650760e-05  6.165919e-02
membership_s3    0.000000e+00  0.000000e+00
membership_s4    1.526747e-05  3.497592e-02
membership_s5    1.309216e-04  1.325374e-01
membership_s6   -2.253220e-06  5.277778e-02
membership_s7    4.530598e-05  2.374336e-02
membership_s8    0.000000e+00  0.000000e+00
membership_s9    0.000000e+00  2.775558e-19
membership_s11   0.000000e+00  5.551115e-19
membership_s12   0.000000e+00  0.000000e+00
membership_s14   0.000000e+00  5.551115e-19
membership_s15   3.270161e-06  1.143876e-01
membership_s16   1.356005e-04  2.192727e-01
membership_s17   0.000000e+00  0.000000e+00
membership_s18   0.000000e+00  0.000000e+00
membership_s20   0.000000e+00  6.938894e-20
membership_s21   0.000000e+00  1.500000e-02
membership_s22   0.000000e+00  0.000000e+00
membership_s24   0.000000e+00  6.938894e-20
membership_s25   0.000000e+00  5.551115e-19
membership_s26   0.000000e+00  2.775558e-19
membership_s27   0.000000e+00  5.421011e-22
membership_s28   0.000000e+00  3.469447e-20
membership_s30   1.241532e-05  5.569997e-02
membership_s31   0.000000e+00  5.421011e-22
membership_s32   1.611423e-04  1.665666e-01
membership_s33   0.000000e+00  0.000000e+00
membership_s36   1.053903e-04  1.708595e-01
membership_s37   0.000000e+00  5.421011e-22
V1               1.322520e-03  1.365025e+00
V2               4.641593e-04  1.432950e+00
pdi              2.514553e-04  1.724975e-01
adhesion         1.140641e-02  8.413810e-01
cohesion         1.121969e-02  8.696501e-01
inner            9.742845e-04  8.856107e-01
outer            7.489222e-04  1.035568e+00
ioratio          1.427353e-03  1.011595e+00
comsize          1.378656e-03  1.320369e+00
[1] "Dataset: all_CT Model GLM, run: 3 of 10 2015-06-22 18:57:13"
[1] "glmnet variable coefficients"
                         [,1]          [,2]
(Intercept)     -5.130065e+00 -6.669181e+00
graph0           3.176751e-40 -2.326514e-04
graph1           1.836984e-42 -2.035985e-06
graph2           1.415739e-40  1.243266e-04
graph3           2.923786e-44 -2.683577e-08
graph4           2.718071e-45 -8.079255e-09
graph5           3.689698e-42 -1.826344e-06
graph6           2.501593e-43  7.091220e-08
graph7           5.785202e-42  4.658900e-06
graph8           9.967749e-41  1.046071e-05
graph9           4.830331e-46 -6.771401e-10
graph10          8.674099e-47 -6.062314e-11
graph11         -3.758643e-50 -2.056168e-11
graph12          1.630531e-45  1.413782e-11
graph13          6.075897e-45 -2.576236e-11
graph14          5.286289e-46 -9.661106e-11
graph15          1.551686e-43 -1.658675e-07
graph16          5.700051e-45 -3.625573e-09
graph17          1.115516e-44  4.642881e-09
graph18          1.848464e-43  1.800985e-07
graph19          2.828523e-44  3.230487e-09
graph20          1.894119e-43 -3.343629e-07
graph21          1.283560e-43 -2.246786e-08
graph22          4.148301e-43 -1.092184e-07
graph23          1.727622e-43 -8.819955e-08
graph24          2.785477e-43  9.074667e-08
graph25          1.254754e-42  1.226661e-06
graph26          1.179675e-42 -5.870806e-08
graph27          7.214226e-42  1.127308e-05
graph28          9.381225e-42  3.403776e-06
graph29          8.959888e-41 -1.340455e-04
orbit0           3.176751e-40 -2.222127e-04
orbit1           5.682825e-42 -1.103825e-06
orbit2           1.827923e-42 -3.485783e-06
orbit3           1.415739e-40  1.300677e-04
orbit4           1.488310e-43  4.969206e-08
orbit5           3.157271e-44 -4.335873e-08
orbit6           1.787371e-45 -7.183848e-09
orbit7           1.018054e-44 -1.633333e-08
orbit8           3.689698e-42 -1.640272e-06
orbit9           3.145512e-42  7.683535e-06
orbit10          5.307180e-43  2.914752e-08
orbit11          3.715748e-43  8.124164e-08
orbit12          2.164094e-41  2.831797e-05
orbit13          6.804985e-42  3.525969e-06
orbit14          9.967749e-41  1.275678e-05
orbit15          3.520671e-45  9.357496e-10
orbit16          6.373030e-46 -1.371224e-09
orbit17          1.929252e-45 -2.202493e-09
orbit18          7.816606e-46  2.000355e-09
orbit19          1.991157e-46  7.441976e-11
orbit20          1.627026e-46 -4.098444e-10
orbit21          1.294829e-46 -2.371825e-10
orbit22         -2.313460e-49 -2.015413e-11
orbit23          6.723495e-47 -1.746708e-10
orbit24          1.583859e-44  3.323190e-08
orbit25          1.085171e-44  8.374396e-09
orbit26          1.599886e-45 -1.338614e-09
orbit27          8.649727e-44  1.120663e-07
orbit28          2.207116e-44 -2.054705e-08
orbit29          1.885423e-44  5.070588e-09
orbit30          1.225144e-44 -1.042871e-09
orbit31          9.002326e-46  1.448300e-09
orbit32          7.059622e-46 -1.876406e-10
orbit33          1.378969e-45 -1.118561e-09
orbit34          1.551686e-43 -1.623407e-07
orbit35          8.872286e-44  4.336369e-08
orbit36          1.934894e-44 -4.973739e-10
orbit37          1.738247e-44  3.626023e-09
orbit38          9.169809e-45 -2.941759e-08
orbit39          1.754663e-43  3.933045e-07
orbit40          4.456448e-44  6.778455e-08
orbit41          2.476173e-44 -3.399060e-08
orbit42          1.821326e-44  8.084352e-09
orbit43          3.252167e-43  5.559469e-07
orbit44          2.531919e-43 -1.998972e-07
orbit45          5.521602e-43  1.811283e-06
orbit46          2.559124e-43 -2.253915e-08
orbit47          7.764509e-44 -5.504737e-08
orbit48          4.696905e-44  1.522998e-08
orbit49          9.492388e-43  1.401639e-06
orbit50          1.294782e-43 -7.193639e-07
orbit51          4.524447e-43  3.282187e-07
orbit52          1.087504e-42 -1.002339e-06
orbit53          1.846401e-43 -6.937364e-08
orbit54          1.735679e-42  2.409227e-06
orbit55          3.486784e-43 -5.283375e-07
orbit56          3.617440e-42  1.403424e-05
orbit57          2.734832e-43 -4.675381e-07
orbit58          3.555292e-43  8.570112e-07
orbit59          1.496479e-42  9.867085e-07
orbit60          5.826151e-43 -2.140150e-07
orbit61          5.674140e-43  8.008637e-07
orbit62          1.287595e-41  3.739224e-05
orbit63          2.201656e-42  3.287171e-06
orbit64          2.888286e-42  1.951619e-08
orbit65          1.750367e-41  5.259649e-05
orbit66          3.576839e-42 -4.917324e-06
orbit67          1.588088e-42  6.568942e-07
orbit68          1.025546e-41  9.133637e-06
orbit69          1.956018e-41  7.307479e-05
orbit70          4.188970e-41  7.161032e-05
orbit71          1.067773e-41 -4.605408e-06
orbit72          8.959888e-41 -1.369124e-04
AP               7.172207e-39 -4.926202e-02
bet              7.835293e-44  9.040319e-08
ecc             -1.940952e-39  2.308697e-02
eccrad          -1.164571e-38  1.384335e-01
close            1.558206e-37  3.197458e-01
constraint      -1.248692e-38 -1.051283e-01
coreness         1.261044e-39  5.418662e-03
knn             -4.023701e-42 -4.878486e-05
hubscore         3.994229e-37  3.545583e-01
pagerank        -1.512010e-38 -4.150864e-01
trans            2.688210e-39  1.437823e-02
evcent           3.994531e-37  3.419118e-01
first            3.176751e-40 -2.339230e-04
upto_second      5.976827e-42 -4.579902e-06
upto_third       1.474927e-42  5.505514e-06
upto_fourth      1.178974e-42  2.974628e-06
upto_fifth       1.238240e-42  3.639370e-06
upto_sixth       1.368712e-42  1.418136e-05
second           5.955231e-42 -4.533197e-06
third            1.552019e-42  9.551040e-06
fourth          -2.301709e-42 -9.632683e-06
fifth           -1.620261e-42 -3.985653e-06
sixth           -1.718683e-42 -2.574975e-06
ratio1          -4.937654e-42 -5.316554e-05
ratio2          -2.262787e-41 -1.044494e-04
ratio3          -2.318693e-41 -1.277849e-04
ratio4          -1.218757e-41 -1.099782e-04
ratio5          -5.831994e-42 -7.961814e-05
ratio6          -1.632830e-42  2.568311e-06
selfinter        1.502072e-38  1.936918e-01
walktrap_vertex  3.579472e-39  1.841231e-02
bigcom1         -5.723059e-39 -1.024532e-01
bigcom2         -5.946204e-39 -9.178966e-02
bigcom3          9.961997e-39  3.540037e-01
bigcom4         -1.096133e-39 -2.058180e-03
bigcom6         -5.944233e-39 -1.257186e-01
bigcom8         -6.083913e-39 -1.981079e-01
bigcom9         -5.967480e-39 -9.811668e-02
bigcom11        -5.951633e-39 -1.142573e-01
bigcom13        -5.956081e-39 -1.018125e-01
bigcom15        -5.959546e-39 -1.027157e-01
bigcom16        -5.947191e-39 -1.268285e-01
bigcom21        -5.981914e-39 -1.935832e-01
bigcom22        -6.043412e-39 -2.781899e-01
bigcom24        -5.943740e-39 -1.128241e-01
bigcom26        -5.985909e-39 -1.659939e-01
bigcom28         5.874168e-38  5.382888e-01
bigcom30        -5.999429e-39 -2.148655e-01
bigcom31        -5.942263e-39 -9.720208e-02
bigcom32         5.025086e-38  1.115766e+00
bigcom33        -5.942263e-39 -8.009248e-02
bigcom34        -5.942755e-39 -1.190345e-01
bigcom36        -5.948671e-39 -1.556882e-01
bigcom37        -5.942755e-39 -8.751358e-02
bigcom38        -5.947684e-39 -9.282460e-02
bigcom39        -5.956081e-39 -1.172305e-01
bigcom40         4.417827e-39  3.179000e-02
bigcom43        -5.946204e-39 -1.015486e-01
bigcom44        -6.030707e-39 -1.218781e-01
bigcom46        -5.952126e-39 -1.041184e-01
bigcom47        -5.948177e-39 -9.833028e-02
bigcom49        -5.947684e-39 -1.210216e-01
bigcom50        -5.946204e-39 -1.338724e-01
bigcom51        -5.943248e-39 -1.155564e-01
bigcom52        -5.943740e-39 -1.449653e-01
bigcom54        -5.943248e-39 -8.512771e-02
bigcom56        -5.949658e-39 -1.723884e-01
bigcom62        -5.943740e-39 -1.065565e-01
bigcom66        -5.943248e-39 -1.035103e-01
bigcom68        -5.943740e-39 -7.790328e-02
bigcom69        -5.948671e-39 -1.059444e-01
bigcom71         6.628616e-38  1.321217e+00
bigcom72        -5.944233e-39 -7.702244e-02
bigcom73        -5.951139e-39 -1.239929e-01
bigcom74        -5.948671e-39 -1.340870e-01
bigcom75        -5.943248e-39 -9.965399e-02
bigcom76        -5.945711e-39 -8.668129e-02
bigcom77        -5.946204e-39 -1.750472e-01
bigcom79        -5.943248e-39 -1.437976e-01
bigcom80        -5.945711e-39 -1.008136e-01
bigcom82        -5.945711e-39 -1.748736e-01
bigcom83        -5.943248e-39 -6.631300e-02
bigcom84        -5.944726e-39 -1.718173e-01
bigcom85        -5.944233e-39 -1.492499e-01
bigcom87        -5.946697e-39 -1.017652e-01
bigcom89        -5.943248e-39 -9.305294e-02
bigcom91        -5.946697e-39 -1.870905e-01
bigcom92        -5.958060e-39 -8.960139e-02
bigcom93        -5.943248e-39 -7.846203e-02
bigcom96        -5.942755e-39 -1.513401e-01
bigcom97        -5.948671e-39 -1.616346e-01
bigcom98        -5.943740e-39 -1.288163e-01
bigcom99        -5.943248e-39 -5.802089e-02
bigcom101       -5.951139e-39 -1.311219e-01
bigcom104       -5.947191e-39 -1.478490e-01
bigcom106       -5.944726e-39 -9.050578e-02
bigcom109       -5.943740e-39 -1.238995e-01
bigcom113       -5.944726e-39 -1.280567e-01
bigcom116       -5.963014e-39 -1.092502e-01
bigcom120       -5.943740e-39 -9.668919e-02
bigcom123       -5.944233e-39 -9.680094e-02
bigcom126       -5.942755e-39 -6.226707e-02
bigcom127       -5.944726e-39 -6.316284e-01
bigcom137       -5.946204e-39 -1.424484e-01
bigcom139       -5.943740e-39 -1.140276e-01
bigcom140       -5.944233e-39 -1.223500e-01
bigcom143       -5.943740e-39 -7.862036e-02
bigcom145       -5.943740e-39 -8.803802e-02
bigcom146       -5.944233e-39 -8.584097e-02
bigcom147        4.223273e-38  8.217568e-01
bigcom149       -5.943248e-39 -1.155405e-01
bigcom153       -5.947684e-39 -9.180067e-02
bigcom154       -5.947684e-39 -9.736299e-02
bigcom156       -5.944726e-39 -9.779361e-02
bigcom157       -5.948177e-39 -8.652260e-02
bigcom158       -5.942755e-39 -7.953340e-02
bigcom160       -5.943248e-39 -8.946434e-02
bigcom161       -5.943248e-39 -1.348077e-01
bigcom162       -5.943248e-39 -9.020913e-02
bigcom164       -5.943248e-39 -1.267322e-01
bigcom166       -5.947684e-39 -9.309770e-02
bigcom167       -5.951633e-39 -1.262655e-01
bigcom171       -5.945711e-39 -2.126004e-01
bigcom173       -5.943740e-39 -8.641703e-02
bigcom175       -5.943248e-39 -8.402073e-02
bigcom176       -5.943248e-39 -1.082131e-01
bigcom177       -5.943248e-39 -1.367567e-01
bigcom178       -5.944233e-39 -1.312079e-01
bigcom180        1.961607e-37  1.950617e+00
bigcom181       -5.949164e-39 -1.047059e-01
bigcom184       -5.942755e-39 -1.266943e-01
bigcom186       -5.943248e-39 -1.964722e-01
bigcom187       -5.943248e-39 -1.954445e-01
bigcom189       -5.946204e-39 -8.521101e-02
bigcom194       -5.944233e-39 -1.129003e-01
bigcom195       -5.942755e-39 -9.007351e-02
bigcom196        2.466662e-37  1.964685e+00
bigcom204       -5.945219e-39 -9.744731e-02
bigcom205       -5.943740e-39 -7.789402e-02
bigcom212       -5.943248e-39 -1.121361e-01
bigcom214       -5.944233e-39 -8.814356e-02
bigcom222       -5.943248e-39 -8.058804e-02
bigcom223       -5.942755e-39 -1.666540e-01
bigcom226       -5.943740e-39 -1.078193e-01
bigcom227       -5.943248e-39 -8.832819e-02
bigcom229       -5.943248e-39 -7.000495e-02
bigcom233       -5.942755e-39 -1.001907e-01
bigcom236       -5.943248e-39 -7.904537e-02
bigcom237       -5.942755e-39 -1.413164e-01
bigcom246       -5.946697e-39 -1.112250e-01
bigcom248       -5.949658e-39 -2.217229e-01
bigcom249       -5.942755e-39 -8.869109e-02
bigcom250       -5.948177e-39 -1.271844e-01
bigcom254       -5.944233e-39 -1.033005e-01
bigcom266       -5.942755e-39 -1.714148e-01
bigcom269       -5.944233e-39 -1.148183e-01
bigcom272       -5.942755e-39 -7.987433e-02
bigcom274       -5.964502e-39 -9.040096e-02
bigcom281       -5.944726e-39 -1.055000e-01
bigcom291       -5.943248e-39 -1.162540e-01
bigcom292       -5.942755e-39 -1.354447e-01
bigcom295       -5.943740e-39 -9.372644e-02
bigcom299       -5.943248e-39 -1.387623e-01
bigcom301       -5.947191e-39 -1.071706e-01
bigcom306       -5.942263e-39 -7.093306e-02
bigcom309       -5.944726e-39 -9.979916e-02
bigcom314       -5.943248e-39 -9.858145e-02
bigcom321       -5.945711e-39 -9.027726e-02
bigcom341       -5.943248e-39 -8.684684e-02
bigcom350       -5.943248e-39 -1.293025e-01
bigcom353       -5.943248e-39 -1.033365e-01
bigcom359       -5.943248e-39 -1.591331e-01
bigcom363       -5.943248e-39 -8.154920e-02
bigcom365       -5.943740e-39 -1.357356e-01
bigcom385       -5.944233e-39 -1.156537e-01
bigcom386       -5.943248e-39 -7.492083e-02
bigcom408       -5.944726e-39 -1.148676e-01
bigcom412        3.309240e-37  2.454884e+00
bigcom480       -5.943740e-39 -7.929446e-02
spin_vertex     -8.699051e-39 -9.560273e-02
membership_s1   -3.077609e-39 -3.809802e-02
membership_s3   -5.950151e-39 -1.009637e-01
membership_s4    2.497687e-39  2.073625e-02
membership_s5    1.571230e-40  1.326570e-02
membership_s6   -5.266795e-39 -5.764515e-02
membership_s7   -4.662531e-39 -6.073552e-02
membership_s8   -5.946697e-39 -1.077128e-01
membership_s9   -5.948177e-39 -9.078509e-02
membership_s11  -5.946204e-39 -8.503205e-02
membership_s12  -5.947191e-39 -1.017199e-01
membership_s14  -5.945711e-39 -1.132744e-01
membership_s15   2.213736e-40  1.652082e-01
membership_s16   6.147567e-38  1.329322e+00
membership_s17  -5.945711e-39 -9.341097e-02
membership_s18  -5.987908e-39 -1.329299e-01
membership_s20  -5.944233e-39 -8.722755e-02
membership_s21  -6.020582e-39 -1.671503e-01
membership_s22  -5.956081e-39 -8.270442e-02
membership_s24  -5.958555e-39 -9.339050e-02
membership_s25  -5.954103e-39 -9.489400e-02
membership_s26  -5.949658e-39 -8.131385e-02
membership_s27  -6.378261e-39 -1.468476e-01
membership_s28  -5.950151e-39 -9.833723e-02
membership_s30   1.403327e-38  1.140602e-01
membership_s31  -6.244964e-39 -1.116297e-01
membership_s32   4.567691e-39  2.368923e-01
membership_s33  -5.944233e-39 -7.559904e-02
membership_s36  -4.824576e-39 -2.967703e-02
membership_s37  -5.990409e-39 -1.025089e-01
V1               8.036312e-39  8.462980e-02
V2               2.724399e-39  4.055349e-02
pdi              1.451432e-35  3.534373e+01
adhesion        -3.775703e-43 -3.254321e-06
cohesion         7.552379e-43  6.501678e-06
inner            2.298098e-43 -1.202223e-06
outer            2.197583e-43 -2.730120e-06
ioratio          6.920414e-40 -1.704951e-02
comsize          2.500671e-42  4.621358e-05
[1] "Dataset: all_CT Model GBM, run: 4 of 10 2015-06-22 18:59:22"
Iter   TrainDeviance   ValidDeviance   StepSize   Improve
     1        0.0716            -nan     0.0100    0.0012
     2        0.0701            -nan     0.0100    0.0001
     3        0.0690            -nan     0.0100    0.0002
     4        0.0665            -nan     0.0100    0.0004
     5        0.0654            -nan     0.0100    0.0002
     6        0.0643            -nan     0.0100    0.0000
     7        0.0636            -nan     0.0100    0.0001
     8        0.0629            -nan     0.0100    0.0000
     9        0.0623            -nan     0.0100    0.0001
    10        0.0616            -nan     0.0100    0.0001
    20        0.0571            -nan     0.0100   -0.0000
    40        0.0512            -nan     0.0100    0.0000
    60        0.0477            -nan     0.0100   -0.0000
    80        0.0450            -nan     0.0100   -0.0000
   100        0.0425            -nan     0.0100    0.0000
   120        0.0408            -nan     0.0100   -0.0000
   140        0.0391            -nan     0.0100   -0.0000
   160        0.0371            -nan     0.0100   -0.0000
   180        0.0354            -nan     0.0100   -0.0000
   200        0.0332            -nan     0.0100    0.0000
   220        0.0315            -nan     0.0100   -0.0000
   240        0.0295            -nan     0.0100   -0.0000
   260        0.0281            -nan     0.0100   -0.0000
   280        0.0265            -nan     0.0100   -0.0000
   300        0.0251            -nan     0.0100   -0.0000
   320        0.0233            -nan     0.0100   -0.0000
   340        0.0220            -nan     0.0100    0.0000
   357        0.0209            -nan     0.0100   -0.0000

[1] "GBM variable coefficients"
                            var     rel.inf
orbit65                 orbit65 4.763076198
trans                     trans 2.871119889
outer                     outer 2.870770212
walktrap_vertex walktrap_vertex 2.858113111
ratio5                   ratio5 2.827304058
spin_vertex         spin_vertex 2.675260980
V2                           V2 2.652603721
bigcom412             bigcom412 2.561367747
orbit70                 orbit70 2.518726697
V1                           V1 2.395079515
orbit54                 orbit54 2.224855943
ratio4                   ratio4 2.218187693
bet                         bet 2.026257126
orbit56                 orbit56 1.945345907
third                     third 1.788775488
adhesion               adhesion 1.771478534
graph22                 graph22 1.704927522
bigcom28               bigcom28 1.652957138
comsize                 comsize 1.452329831
knn                         knn 1.422627274
graph14                 graph14 1.415721917
orbit18                 orbit18 1.394958119
inner                     inner 1.282652518
graph17                 graph17 1.237394560
constraint           constraint 1.104460909
graph20                 graph20 1.098747360
orbit62                 orbit62 1.041110189
orbit50                 orbit50 1.028216714
graph29                 graph29 0.966748976
cohesion               cohesion 0.966704237
orbit40                 orbit40 0.958502082
graph2                   graph2 0.937895208
bigcom196             bigcom196 0.921500378
ratio1                   ratio1 0.913577276
graph0                   graph0 0.905734883
sixth                     sixth 0.882134124
orbit49                 orbit49 0.879394001
orbit39                 orbit39 0.858416099
orbit46                 orbit46 0.851962380
fifth                     fifth 0.776062508
graph8                   graph8 0.768478414
graph7                   graph7 0.748881644
graph11                 graph11 0.746104064
orbit45                 orbit45 0.725827111
ioratio                 ioratio 0.719268429
orbit66                 orbit66 0.715935665
orbit31                 orbit31 0.704721969
orbit69                 orbit69 0.670718900
orbit25                 orbit25 0.666350096
selfinter             selfinter 0.661006964
upto_fourth         upto_fourth 0.658530274
orbit32                 orbit32 0.650565001
pagerank               pagerank 0.641562869
graph4                   graph4 0.624172663
fourth                   fourth 0.613825520
orbit64                 orbit64 0.597599963
bigcom180             bigcom180 0.596080922
orbit35                 orbit35 0.595976392
orbit59                 orbit59 0.582951385
orbit36                 orbit36 0.574864279
orbit9                   orbit9 0.552927742
orbit44                 orbit44 0.520630496
graph10                 graph10 0.501352677
upto_fifth           upto_fifth 0.471435794
graph5                   graph5 0.468012005
graph23                 graph23 0.446395366
ratio2                   ratio2 0.438542574
graph28                 graph28 0.427290383
graph1                   graph1 0.413816576
graph27                 graph27 0.407047974
graph26                 graph26 0.396794384
upto_sixth           upto_sixth 0.394566494
membership_s16   membership_s16 0.380260055
orbit29                 orbit29 0.368897229
orbit41                 orbit41 0.338529745
graph25                 graph25 0.336731767
ratio3                   ratio3 0.334118637
orbit63                 orbit63 0.329426063
graph19                 graph19 0.317619797
bigcom32               bigcom32 0.310523195
graph6                   graph6 0.306100858
orbit6                   orbit6 0.303490093
orbit22                 orbit22 0.298085152
graph18                 graph18 0.290260562
orbit28                 orbit28 0.286148070
orbit20                 orbit20 0.284362090
graph9                   graph9 0.283286441
orbit27                 orbit27 0.281409229
orbit21                 orbit21 0.273687396
graph12                 graph12 0.272054108
orbit43                 orbit43 0.268024973
orbit19                 orbit19 0.262250420
graph3                   graph3 0.260371209
graph16                 graph16 0.257634003
orbit52                 orbit52 0.255719984
bigcom71               bigcom71 0.252118859
orbit24                 orbit24 0.249542564
bigcom147             bigcom147 0.242372407
orbit51                 orbit51 0.237409229
graph15                 graph15 0.231323295
orbit55                 orbit55 0.231050123
bigcom3                 bigcom3 0.218194886
AP                           AP 0.210580925
orbit4                   orbit4 0.206724128
orbit58                 orbit58 0.200437188
orbit68                 orbit68 0.198902093
orbit10                 orbit10 0.191157243
orbit11                 orbit11 0.188057437
bigcom167             bigcom167 0.182338412
ratio6                   ratio6 0.181966248
orbit12                 orbit12 0.181710579
orbit13                 orbit13 0.180732434
orbit30                 orbit30 0.161615484
graph24                 graph24 0.159512494
orbit17                 orbit17 0.159476211
orbit15                 orbit15 0.159011195
orbit71                 orbit71 0.152599231
orbit26                 orbit26 0.135053160
pdi                         pdi 0.134051436
orbit37                 orbit37 0.123529328
orbit47                 orbit47 0.120963944
orbit48                 orbit48 0.118616103
orbit42                 orbit42 0.115282142
orbit5                   orbit5 0.114944049
graph21                 graph21 0.109570770
orbit7                   orbit7 0.104798902
graph13                 graph13 0.101157338
orbit61                 orbit61 0.097896181
hubscore               hubscore 0.092789191
bigcom40               bigcom40 0.084195177
orbit16                 orbit16 0.076891810
orbit38                 orbit38 0.076836085
orbit1                   orbit1 0.076235146
orbit57                 orbit57 0.069919407
membership_s5     membership_s5 0.068948882
ecc                         ecc 0.068364933
orbit2                   orbit2 0.067250701
membership_s32   membership_s32 0.059939234
orbit67                 orbit67 0.050943669
upto_third           upto_third 0.048570993
orbit23                 orbit23 0.038175356
coreness               coreness 0.036049779
membership_s30   membership_s30 0.028088291
upto_second         upto_second 0.027939176
membership_s6     membership_s6 0.023227367
orbit33                 orbit33 0.023195097
close                     close 0.019326664
orbit60                 orbit60 0.016673050
orbit53                 orbit53 0.015363223
bigcom1                 bigcom1 0.013325403
membership_s1     membership_s1 0.013127176
second                   second 0.011408105
membership_s15   membership_s15 0.010090952
bigcom4                 bigcom4 0.006144026
orbit0                   orbit0 0.000000000
orbit3                   orbit3 0.000000000
orbit8                   orbit8 0.000000000
orbit14                 orbit14 0.000000000
orbit34                 orbit34 0.000000000
orbit72                 orbit72 0.000000000
eccrad                   eccrad 0.000000000
evcent                   evcent 0.000000000
first                     first 0.000000000
bigcom2                 bigcom2 0.000000000
bigcom6                 bigcom6 0.000000000
bigcom8                 bigcom8 0.000000000
bigcom9                 bigcom9 0.000000000
bigcom11               bigcom11 0.000000000
bigcom13               bigcom13 0.000000000
bigcom15               bigcom15 0.000000000
bigcom16               bigcom16 0.000000000
bigcom21               bigcom21 0.000000000
bigcom22               bigcom22 0.000000000
bigcom24               bigcom24 0.000000000
bigcom26               bigcom26 0.000000000
bigcom30               bigcom30 0.000000000
bigcom31               bigcom31 0.000000000
bigcom33               bigcom33 0.000000000
bigcom34               bigcom34 0.000000000
bigcom36               bigcom36 0.000000000
bigcom37               bigcom37 0.000000000
bigcom38               bigcom38 0.000000000
bigcom39               bigcom39 0.000000000
bigcom43               bigcom43 0.000000000
bigcom44               bigcom44 0.000000000
bigcom46               bigcom46 0.000000000
bigcom47               bigcom47 0.000000000
bigcom49               bigcom49 0.000000000
bigcom50               bigcom50 0.000000000
bigcom51               bigcom51 0.000000000
bigcom52               bigcom52 0.000000000
bigcom54               bigcom54 0.000000000
bigcom56               bigcom56 0.000000000
bigcom62               bigcom62 0.000000000
bigcom66               bigcom66 0.000000000
bigcom68               bigcom68 0.000000000
bigcom69               bigcom69 0.000000000
bigcom72               bigcom72 0.000000000
bigcom73               bigcom73 0.000000000
bigcom74               bigcom74 0.000000000
bigcom75               bigcom75 0.000000000
bigcom76               bigcom76 0.000000000
bigcom77               bigcom77 0.000000000
bigcom79               bigcom79 0.000000000
bigcom80               bigcom80 0.000000000
bigcom82               bigcom82 0.000000000
bigcom83               bigcom83 0.000000000
bigcom84               bigcom84 0.000000000
bigcom85               bigcom85 0.000000000
bigcom87               bigcom87 0.000000000
bigcom89               bigcom89 0.000000000
bigcom91               bigcom91 0.000000000
bigcom92               bigcom92 0.000000000
bigcom93               bigcom93 0.000000000
bigcom96               bigcom96 0.000000000
bigcom97               bigcom97 0.000000000
bigcom98               bigcom98 0.000000000
bigcom99               bigcom99 0.000000000
bigcom101             bigcom101 0.000000000
bigcom104             bigcom104 0.000000000
bigcom106             bigcom106 0.000000000
bigcom109             bigcom109 0.000000000
bigcom113             bigcom113 0.000000000
bigcom116             bigcom116 0.000000000
bigcom120             bigcom120 0.000000000
bigcom123             bigcom123 0.000000000
bigcom126             bigcom126 0.000000000
bigcom127             bigcom127 0.000000000
bigcom137             bigcom137 0.000000000
bigcom139             bigcom139 0.000000000
bigcom140             bigcom140 0.000000000
bigcom143             bigcom143 0.000000000
bigcom145             bigcom145 0.000000000
bigcom146             bigcom146 0.000000000
bigcom149             bigcom149 0.000000000
bigcom153             bigcom153 0.000000000
bigcom154             bigcom154 0.000000000
bigcom156             bigcom156 0.000000000
bigcom157             bigcom157 0.000000000
bigcom158             bigcom158 0.000000000
bigcom160             bigcom160 0.000000000
bigcom161             bigcom161 0.000000000
bigcom162             bigcom162 0.000000000
bigcom164             bigcom164 0.000000000
bigcom166             bigcom166 0.000000000
bigcom171             bigcom171 0.000000000
bigcom173             bigcom173 0.000000000
bigcom175             bigcom175 0.000000000
bigcom176             bigcom176 0.000000000
bigcom177             bigcom177 0.000000000
bigcom178             bigcom178 0.000000000
bigcom181             bigcom181 0.000000000
bigcom184             bigcom184 0.000000000
bigcom186             bigcom186 0.000000000
bigcom187             bigcom187 0.000000000
bigcom189             bigcom189 0.000000000
bigcom194             bigcom194 0.000000000
bigcom195             bigcom195 0.000000000
bigcom204             bigcom204 0.000000000
bigcom205             bigcom205 0.000000000
bigcom212             bigcom212 0.000000000
bigcom214             bigcom214 0.000000000
bigcom222             bigcom222 0.000000000
bigcom223             bigcom223 0.000000000
bigcom226             bigcom226 0.000000000
bigcom227             bigcom227 0.000000000
bigcom229             bigcom229 0.000000000
bigcom233             bigcom233 0.000000000
bigcom236             bigcom236 0.000000000
bigcom237             bigcom237 0.000000000
bigcom246             bigcom246 0.000000000
bigcom248             bigcom248 0.000000000
bigcom249             bigcom249 0.000000000
bigcom250             bigcom250 0.000000000
bigcom254             bigcom254 0.000000000
bigcom266             bigcom266 0.000000000
bigcom269             bigcom269 0.000000000
bigcom272             bigcom272 0.000000000
bigcom274             bigcom274 0.000000000
bigcom281             bigcom281 0.000000000
bigcom291             bigcom291 0.000000000
bigcom292             bigcom292 0.000000000
bigcom295             bigcom295 0.000000000
bigcom299             bigcom299 0.000000000
bigcom301             bigcom301 0.000000000
bigcom306             bigcom306 0.000000000
bigcom309             bigcom309 0.000000000
bigcom314             bigcom314 0.000000000
bigcom321             bigcom321 0.000000000
bigcom341             bigcom341 0.000000000
bigcom350             bigcom350 0.000000000
bigcom353             bigcom353 0.000000000
bigcom359             bigcom359 0.000000000
bigcom363             bigcom363 0.000000000
bigcom365             bigcom365 0.000000000
bigcom385             bigcom385 0.000000000
bigcom386             bigcom386 0.000000000
bigcom408             bigcom408 0.000000000
bigcom480             bigcom480 0.000000000
membership_s3     membership_s3 0.000000000
membership_s4     membership_s4 0.000000000
membership_s7     membership_s7 0.000000000
membership_s8     membership_s8 0.000000000
membership_s9     membership_s9 0.000000000
membership_s11   membership_s11 0.000000000
membership_s12   membership_s12 0.000000000
membership_s14   membership_s14 0.000000000
membership_s17   membership_s17 0.000000000
membership_s18   membership_s18 0.000000000
membership_s20   membership_s20 0.000000000
membership_s21   membership_s21 0.000000000
membership_s22   membership_s22 0.000000000
membership_s24   membership_s24 0.000000000
membership_s25   membership_s25 0.000000000
membership_s26   membership_s26 0.000000000
membership_s27   membership_s27 0.000000000
membership_s28   membership_s28 0.000000000
membership_s31   membership_s31 0.000000000
membership_s33   membership_s33 0.000000000
membership_s36   membership_s36 0.000000000
membership_s37   membership_s37 0.000000000
[1] "Dataset: all_CT Model RF, run: 4 of 10 2015-06-22 19:04:47"
     |      Out-of-bag   |
Tree |      MSE  %Var(y) |
   1 |  0.01467   233.68 |
   2 |  0.01221   194.52 |
   3 |  0.01109   176.56 |
   4 | 0.009974   158.85 |
   5 |  0.01011   161.10 |
   6 | 0.009984   159.02 |
   7 | 0.009289   147.94 |
   8 | 0.008797   140.11 |
   9 | 0.008646   137.71 |
  10 | 0.008543   136.06 |
  11 | 0.008327   132.63 |
  12 | 0.008291   132.04 |
  13 | 0.008048   128.17 |
  14 | 0.007915   126.07 |
  15 | 0.007911   125.99 |
  16 | 0.007742   123.30 |
  17 | 0.007544   120.15 |
  18 | 0.007537   120.04 |
  19 | 0.007464   118.87 |
  20 | 0.007453   118.70 |
  21 | 0.007393   117.75 |
  22 | 0.007352   117.09 |
  23 | 0.007296   116.21 |
  24 | 0.007277   115.90 |
  25 | 0.007197   114.63 |
  26 | 0.007142   113.75 |
  27 | 0.007097   113.04 |
  28 | 0.007069   112.59 |
  29 |  0.00705   112.29 |
  30 | 0.007014   111.71 |
  31 | 0.007016   111.74 |
  32 | 0.007003   111.54 |
  33 | 0.006973   111.05 |
  34 | 0.006963   110.90 |
  35 | 0.006941   110.55 |
  36 | 0.006926   110.31 |
  37 | 0.006922   110.24 |
  38 | 0.006919   110.20 |
  39 | 0.006909   110.03 |
  40 | 0.006877   109.53 |
  41 | 0.006834   108.85 |
  42 |  0.00683   108.78 |
  43 | 0.006793   108.20 |
  44 | 0.006792   108.18 |
  45 | 0.006792   108.18 |
  46 | 0.006771   107.84 |
  47 | 0.006753   107.55 |
  48 |  0.00675   107.50 |
  49 | 0.006731   107.20 |
  50 | 0.006715   106.94 |
  51 | 0.006701   106.72 |
  52 | 0.006685   106.46 |
  53 | 0.006671   106.24 |
  54 | 0.006658   106.04 |
  55 | 0.006663   106.13 |
  56 | 0.006653   105.96 |
  57 | 0.006655   106.00 |
  58 | 0.006664   106.14 |
  59 | 0.006656   106.00 |
  60 | 0.006649   105.90 |
  61 | 0.006638   105.72 |
  62 | 0.006631   105.61 |
  63 | 0.006652   105.95 |
  64 | 0.006652   105.94 |
  65 | 0.006652   105.95 |
  66 | 0.006643   105.80 |
  67 | 0.006633   105.64 |
  68 | 0.006625   105.52 |
  69 | 0.006629   105.58 |
  70 | 0.006627   105.55 |
  71 | 0.006635   105.68 |
  72 | 0.006631   105.61 |
  73 | 0.006623   105.48 |
  74 | 0.006617   105.38 |
  75 |  0.00662   105.43 |
  76 | 0.006614   105.34 |
  77 |  0.00662   105.44 |
  78 |  0.00663   105.59 |
  79 | 0.006636   105.69 |
  80 | 0.006631   105.61 |
  81 | 0.006632   105.64 |
  82 | 0.006623   105.49 |
  83 | 0.006616   105.37 |
  84 | 0.006609   105.26 |
  85 |  0.00661   105.27 |
  86 | 0.006603   105.17 |
  87 | 0.006604   105.19 |
  88 | 0.006599   105.10 |
  89 | 0.006593   105.01 |
  90 | 0.006587   104.91 |
  91 | 0.006585   104.88 |
  92 | 0.006584   104.86 |
  93 |  0.00658   104.79 |
  94 | 0.006571   104.65 |
  95 | 0.006563   104.52 |
  96 | 0.006566   104.57 |
  97 | 0.006569   104.62 |
  98 | 0.006567   104.60 |
  99 | 0.006565   104.56 |
 100 | 0.006567   104.59 |
[1] "Random Forest variable coefficients"
                      %IncMSE IncNodePurity
graph0           1.131751e-05  8.667659e-02
graph1           8.410062e-04  5.641988e-02
graph2           3.134008e-04  1.695874e-01
graph3           1.861264e-04  1.092871e-01
graph4           7.592901e-04  3.269328e-01
graph5           2.023667e-03  8.492335e-02
graph6           1.251876e-03  2.473618e-01
graph7           2.199673e-03  2.474201e-01
graph8           1.463925e-03  2.174578e-01
graph9           1.650577e-04  1.483994e-01
graph10          3.136066e-03  4.821454e-01
graph11          3.458654e-03  4.530510e-01
graph12          4.173506e-03  3.196399e-01
graph13          1.566066e-03  2.166781e-01
graph14          1.890747e-03  5.071160e-01
graph15          9.271429e-04  1.986753e-01
graph16          1.230768e-03  2.510713e-01
graph17          1.419207e-03  4.744654e-01
graph18          2.999129e-03  2.153700e-01
graph19          1.404513e-03  3.501127e-01
graph20          4.670625e-03  4.447746e-01
graph21          4.741967e-04  2.062964e-01
graph22          2.162297e-03  5.642123e-01
graph23          2.748866e-03  4.652829e-01
graph24          1.222733e-03  2.021177e-01
graph25          1.365475e-03  3.919909e-01
graph26          2.322069e-03  5.945228e-01
graph27          9.403771e-04  4.279193e-01
graph28          1.362683e-03  5.392804e-01
graph29          7.480930e-04  3.356213e-01
orbit0           2.318580e-03  8.315954e-02
orbit1           2.198116e-03  3.288855e-01
orbit2           1.398107e-03  1.063518e-01
orbit3           6.222416e-04  2.313004e-01
orbit4           7.719304e-04  2.042496e-01
orbit5           1.884542e-03  3.004548e-01
orbit6           2.052437e-03  4.382862e-01
orbit7           8.364134e-04  1.727726e-01
orbit8           3.095533e-03  1.457863e-01
orbit9           1.357084e-03  2.954053e-01
orbit10          9.538862e-04  2.052406e-01
orbit11          7.406442e-04  7.420864e-02
orbit12          1.289784e-03  2.654892e-01
orbit13          2.020536e-04  1.096750e-01
orbit14          1.459077e-04  2.305180e-01
orbit15          1.348963e-03  2.014835e-01
orbit16          1.213195e-04  1.657756e-01
orbit17          1.126474e-03  1.785699e-01
orbit18          2.188936e-03  6.865822e-01
orbit19          3.250015e-03  4.942075e-01
orbit20          1.191177e-03  3.876733e-01
orbit21          2.603065e-03  2.824038e-01
orbit22          4.408857e-03  8.344626e-01
orbit23          2.630271e-03  2.314086e-01
orbit24          2.395260e-03  4.185821e-01
orbit25          2.101525e-03  2.745700e-01
orbit26          1.229854e-04  2.122249e-01
orbit27          3.677446e-04  2.788235e-01
orbit28          2.371532e-03  2.237851e-01
orbit29          1.410460e-03  2.584173e-01
orbit30          5.665016e-04  1.929938e-01
orbit31          6.512043e-04  4.055922e-01
orbit32          3.508160e-03  5.394262e-01
orbit33          2.882292e-04  1.474568e-01
orbit34          6.397201e-04  2.073127e-01
orbit35          3.055838e-03  4.836227e-01
orbit36          1.788847e-03  3.165034e-01
orbit37          4.689094e-04  2.277092e-01
orbit38          2.605330e-03  2.308869e-01
orbit39          4.197220e-04  5.365358e-01
orbit40          2.720435e-04  3.154000e-01
orbit41          1.883731e-04  2.783872e-01
orbit42          3.500708e-05  1.108714e-01
orbit43          9.842528e-04  2.607770e-01
orbit44          2.069101e-04  2.712344e-01
orbit45          3.110137e-03  3.411263e-01
orbit46          8.823820e-04  5.150061e-01
orbit47          1.167819e-03  1.483213e-01
orbit48          1.278024e-04  1.217242e-01
orbit49          7.137770e-03  5.783811e-01
orbit50          1.112160e-03  4.058323e-01
orbit51          1.806594e-04  2.527283e-01
orbit52          1.493784e-03  3.036677e-01
orbit53          2.885003e-04  2.269748e-01
orbit54          1.931710e-03  9.281292e-01
orbit55          4.453833e-04  1.061054e-01
orbit56          1.082869e-02  1.027048e+00
orbit57          3.044498e-04  4.205912e-01
orbit58          4.012566e-04  1.461120e-01
orbit59          3.114353e-03  5.264980e-01
orbit60          4.015884e-04  1.683557e-01
orbit61          1.677038e-04  2.016987e-01
orbit62          3.088275e-03  6.539646e-01
orbit63          5.801959e-04  2.480751e-01
orbit64          6.754003e-04  3.188976e-01
orbit65          6.356804e-03  1.636847e+00
orbit66          8.331406e-04  6.168105e-01
orbit67          5.479791e-04  2.325474e-01
orbit68          1.040061e-03  4.362465e-01
orbit69          4.820175e-05  2.960855e-01
orbit70          3.110717e-03  1.145120e+00
orbit71          1.254234e-04  1.857252e-01
orbit72          9.681741e-04  3.449903e-01
AP              -3.421530e-06  1.420290e-01
bet              2.349006e-03  6.188574e-01
ecc              8.818833e-05  8.280332e-02
eccrad           8.556416e-05  6.370102e-02
close            2.429989e-03  3.062453e-01
constraint       3.831283e-03  6.097878e-01
coreness         2.452008e-03  1.234089e-01
knn              1.032301e-03  5.408292e-01
hubscore         1.506655e-03  1.755128e-01
pagerank         2.520710e-03  4.432030e-01
trans            6.771535e-04  6.614621e-01
evcent           7.911226e-04  2.058351e-01
first            1.828992e-03  2.254413e-01
upto_second      1.443836e-03  2.646940e-01
upto_third       2.579554e-03  2.442389e-01
upto_fourth      4.057468e-04  3.378389e-01
upto_fifth       2.012281e-03  1.816631e-01
upto_sixth       4.233933e-03  1.988084e-01
second           1.228648e-03  1.161523e-01
third            1.724207e-03  8.538176e-01
fourth           3.263973e-03  7.005022e-01
fifth            4.852836e-04  7.197877e-01
sixth            9.729777e-04  4.902144e-01
ratio1           9.888934e-04  6.703523e-01
ratio2           3.634247e-03  6.078635e-01
ratio3           1.005764e-03  5.899872e-01
ratio4           1.599402e-03  1.222100e+00
ratio5           8.574061e-04  1.529998e+00
ratio6           2.932959e-03  7.582184e-01
selfinter        1.864766e-03  2.741074e-01
walktrap_vertex  2.190511e-03  1.404515e+00
bigcom1          4.367663e-05  4.110040e-02
bigcom2          0.000000e+00  2.168404e-20
bigcom3          1.460047e-04  7.523760e-01
bigcom4          5.065297e-04  1.217666e-01
bigcom6          0.000000e+00  8.673617e-21
bigcom8          8.766781e-06  7.462745e-03
bigcom9          0.000000e+00  5.204170e-20
bigcom11         0.000000e+00  5.204170e-20
bigcom13         0.000000e+00  5.204170e-20
bigcom15         0.000000e+00  9.540979e-20
bigcom16         0.000000e+00  0.000000e+00
bigcom21         0.000000e+00  5.204170e-20
bigcom22         0.000000e+00  1.702197e-19
bigcom24         0.000000e+00  0.000000e+00
bigcom26         0.000000e+00  1.344411e-19
bigcom28        -5.474807e-05  6.117976e-01
bigcom30         0.000000e+00  2.406929e-19
bigcom31         0.000000e+00  8.673617e-21
bigcom32         2.440827e-05  1.355780e-01
bigcom33         0.000000e+00  5.204170e-20
bigcom34         0.000000e+00  0.000000e+00
bigcom36         0.000000e+00  2.602085e-20
bigcom37         0.000000e+00  8.673617e-21
bigcom38         0.000000e+00  8.673617e-21
bigcom39         0.000000e+00  3.469447e-20
bigcom40         1.043109e-05  8.218956e-02
bigcom43         0.000000e+00  8.673617e-21
bigcom44         0.000000e+00  1.344411e-19
bigcom46         0.000000e+00  4.336809e-20
bigcom47         0.000000e+00  1.734723e-20
bigcom49         0.000000e+00  0.000000e+00
bigcom50         0.000000e+00  2.602085e-20
bigcom51         0.000000e+00  0.000000e+00
bigcom52         0.000000e+00  8.673617e-21
bigcom54         0.000000e+00  0.000000e+00
bigcom56         0.000000e+00  6.722053e-20
bigcom62         0.000000e+00  8.673617e-21
bigcom66         0.000000e+00  1.734723e-20
bigcom68         0.000000e+00  0.000000e+00
bigcom69         0.000000e+00  0.000000e+00
bigcom71         2.772742e-05  1.379792e-01
bigcom72         0.000000e+00  8.673617e-21
bigcom73         0.000000e+00  2.602085e-20
bigcom74         0.000000e+00  8.673617e-21
bigcom75         0.000000e+00  2.168404e-20
bigcom76         0.000000e+00  3.469447e-20
bigcom77         0.000000e+00  1.734723e-20
bigcom79         0.000000e+00  1.561251e-19
bigcom80         0.000000e+00  1.734723e-20
bigcom82         0.000000e+00  8.673617e-21
bigcom83         0.000000e+00  0.000000e+00
bigcom84         0.000000e+00  8.571429e-03
bigcom85         0.000000e+00  2.602085e-20
bigcom87         0.000000e+00  2.602085e-20
bigcom89         0.000000e+00  4.336809e-20
bigcom91         0.000000e+00  5.204170e-20
bigcom92         0.000000e+00  4.336809e-20
bigcom93         0.000000e+00  1.387779e-19
bigcom96         0.000000e+00  0.000000e+00
bigcom97         0.000000e+00  4.336809e-20
bigcom98         0.000000e+00  1.734723e-20
bigcom99         0.000000e+00  8.673617e-21
bigcom101        0.000000e+00  4.770490e-20
bigcom104        0.000000e+00  4.770490e-20
bigcom106        0.000000e+00  3.469447e-20
bigcom109        0.000000e+00  4.336809e-20
bigcom113        0.000000e+00  1.734723e-20
bigcom116        0.000000e+00  1.734723e-20
bigcom120        0.000000e+00  8.673617e-21
bigcom123        0.000000e+00  0.000000e+00
bigcom126        0.000000e+00  0.000000e+00
bigcom127        0.000000e+00  5.312591e-20
bigcom137        0.000000e+00  1.788934e-20
bigcom139        0.000000e+00  2.168404e-20
bigcom140        0.000000e+00  0.000000e+00
bigcom143        0.000000e+00  8.673617e-21
bigcom145        0.000000e+00  3.469447e-20
bigcom146        0.000000e+00  8.673617e-21
bigcom147       -7.101796e-05  7.544529e-02
bigcom149        0.000000e+00  8.673617e-21
bigcom153        0.000000e+00  0.000000e+00
bigcom154        0.000000e+00  8.673617e-21
bigcom156        0.000000e+00  0.000000e+00
bigcom157        0.000000e+00  1.734723e-20
bigcom158        0.000000e+00  8.673617e-21
bigcom160        0.000000e+00  8.673617e-21
bigcom161        0.000000e+00  1.734723e-20
bigcom162        0.000000e+00  0.000000e+00
bigcom164        0.000000e+00  8.673617e-21
bigcom166        0.000000e+00  8.673617e-21
bigcom167        7.040242e-05  1.034091e-01
bigcom171        0.000000e+00  6.071532e-20
bigcom173        0.000000e+00  1.734723e-20
bigcom175        0.000000e+00  1.734723e-20
bigcom176        0.000000e+00  8.673617e-21
bigcom177        0.000000e+00  1.561251e-19
bigcom178        0.000000e+00  0.000000e+00
bigcom180       -3.006375e-06  5.084530e-01
bigcom181        0.000000e+00  6.071532e-20
bigcom184        0.000000e+00  0.000000e+00
bigcom186        0.000000e+00  3.469447e-20
bigcom187        0.000000e+00  2.602085e-20
bigcom189        0.000000e+00  8.673617e-21
bigcom194        0.000000e+00  4.336809e-20
bigcom195        0.000000e+00  1.734723e-20
bigcom196       -2.200555e-06  4.213240e-01
bigcom204        0.000000e+00  5.637851e-20
bigcom205        0.000000e+00  1.387779e-19
bigcom212        0.000000e+00  0.000000e+00
bigcom214        0.000000e+00  8.673617e-21
bigcom222        0.000000e+00  1.301043e-20
bigcom223        0.000000e+00  8.673617e-21
bigcom226        0.000000e+00  8.673617e-21
bigcom227        0.000000e+00  3.469447e-20
bigcom229        0.000000e+00  0.000000e+00
bigcom233        0.000000e+00  0.000000e+00
bigcom236        0.000000e+00  0.000000e+00
bigcom237        0.000000e+00  1.734723e-20
bigcom246        0.000000e+00  2.602085e-20
bigcom248        0.000000e+00  6.938894e-20
bigcom249        0.000000e+00  3.469447e-20
bigcom250        0.000000e+00  4.336809e-21
bigcom254        0.000000e+00  1.734723e-20
bigcom266        0.000000e+00  3.469447e-20
bigcom269        0.000000e+00  8.673617e-21
bigcom272        0.000000e+00  8.673617e-21
bigcom274        0.000000e+00  1.040834e-19
bigcom281        0.000000e+00  8.673617e-21
bigcom291        0.000000e+00  0.000000e+00
bigcom292        0.000000e+00  8.673617e-21
bigcom295        0.000000e+00  8.673617e-21
bigcom299        0.000000e+00  2.602085e-20
bigcom301        0.000000e+00  8.673617e-21
bigcom306        0.000000e+00  8.673617e-21
bigcom309        0.000000e+00  1.734723e-20
bigcom314        0.000000e+00  1.734723e-20
bigcom321        0.000000e+00  3.469447e-20
bigcom341        0.000000e+00  0.000000e+00
bigcom350        0.000000e+00  8.673617e-21
bigcom353        0.000000e+00  8.673617e-21
bigcom359        0.000000e+00  4.336809e-20
bigcom363        0.000000e+00  0.000000e+00
bigcom365        0.000000e+00  3.469447e-20
bigcom385        0.000000e+00  0.000000e+00
bigcom386        0.000000e+00  8.673617e-21
bigcom408        0.000000e+00  3.469447e-20
bigcom412        8.043062e-05  9.767707e-01
bigcom480        0.000000e+00  0.000000e+00
spin_vertex      2.582278e-04  1.256209e+00
membership_s1    6.430686e-05  4.314331e-02
membership_s3    0.000000e+00  2.629190e-20
membership_s4    8.646841e-05  6.599448e-02
membership_s5    1.321400e-04  1.701379e-01
membership_s6    1.289041e-06  1.072123e-01
membership_s7    2.215585e-05  8.272097e-02
membership_s8    0.000000e+00  2.602085e-20
membership_s9    0.000000e+00  3.469447e-20
membership_s11   0.000000e+00  8.673617e-21
membership_s12   0.000000e+00  1.734723e-20
membership_s14   0.000000e+00  3.469447e-20
membership_s15   4.841385e-05  5.335002e-02
membership_s16   1.122807e-04  1.758064e-01
membership_s17   0.000000e+00  8.673617e-21
membership_s18   0.000000e+00  8.673617e-20
membership_s20   0.000000e+00  1.734723e-20
membership_s21   0.000000e+00  1.474515e-19
membership_s22   0.000000e+00  3.035766e-20
membership_s24   0.000000e+00  5.204170e-20
membership_s25   0.000000e+00  6.288373e-20
membership_s26   0.000000e+00  0.000000e+00
membership_s27   3.419307e-05  5.959791e-02
membership_s28   0.000000e+00  2.602085e-20
membership_s30   2.018153e-05  1.203454e-01
membership_s31   0.000000e+00  5.767956e-19
membership_s32   1.329529e-04  2.271914e-01
membership_s33   0.000000e+00  8.673617e-21
membership_s36   2.548560e-05  9.140736e-02
membership_s37   0.000000e+00  7.806256e-20
V1               2.180417e-03  1.560798e+00
V2               5.875734e-04  1.694265e+00
pdi              2.841612e-04  2.957205e-01
adhesion         1.222303e-02  1.162953e+00
cohesion         1.104292e-02  1.080033e+00
inner            3.759732e-04  8.685758e-01
outer            3.163525e-04  8.892479e-01
ioratio          8.476453e-04  1.052073e+00
comsize          1.225340e-03  1.505574e+00
[1] "Dataset: all_CT Model GLM, run: 4 of 10 2015-06-22 19:08:15"
[1] "glmnet variable coefficients"
                         [,1]          [,2]
(Intercept)     -5.057921e+00 -6.497408e+00
graph0           1.731230e-40 -5.049651e-04
graph1           6.128566e-44 -2.101481e-07
graph2           9.269270e-41  4.237781e-05
graph3           5.840381e-45 -1.365071e-08
graph4           4.962456e-48 -1.006489e-10
graph5           2.267613e-42 -4.600126e-06
graph6           4.681248e-44 -2.270128e-08
graph7           3.658660e-42  2.005461e-06
graph8           7.786072e-41  5.642417e-05
graph9           1.345134e-46 -3.850162e-10
graph10          1.655220e-48 -4.363411e-12
graph11         -1.253045e-50 -2.254907e-13
graph12          2.810242e-46 -8.549819e-11
graph13          2.626197e-45 -1.378473e-09
graph14          1.081951e-47 -2.892711e-11
graph15          8.765169e-44 -1.718196e-07
graph16          1.003362e-45 -1.629527e-09
graph17          2.179324e-45 -1.028100e-09
graph18          6.358742e-44  3.393427e-08
graph19          1.435615e-44  8.624255e-09
graph20          1.220748e-43 -4.104819e-07
graph21          7.488607e-44 -2.770453e-08
graph22          2.265548e-43 -3.526004e-07
graph23          1.022444e-43  3.971789e-08
graph24          1.720210e-43  6.981309e-08
graph25          8.875017e-43  6.097778e-07
graph26          8.708740e-43  3.142802e-07
graph27          5.209994e-42  8.381303e-06
graph28          7.429733e-42  3.679278e-06
graph29          7.468755e-41 -1.273908e-04
orbit0           1.731230e-40 -4.991119e-04
orbit1           4.987946e-42 -3.529797e-06
orbit2           2.970668e-44 -1.916180e-07
orbit3           9.269270e-41  4.665832e-05
orbit4           1.316620e-43 -5.187479e-09
orbit5           4.508313e-45 -1.487131e-08
orbit6           1.427848e-45 -1.457398e-08
orbit7          -1.385477e-49 -4.783885e-11
orbit8           2.267613e-42 -4.445490e-06
orbit9           2.975222e-42  8.331149e-06
orbit10          4.087410e-43  1.136315e-07
orbit11          2.127552e-44 -5.961054e-08
orbit12          1.825147e-41  2.269092e-05
orbit13          3.781106e-42  5.486693e-07
orbit14          7.786072e-41  5.896946e-05
orbit15          3.187769e-45 -1.228892e-10
orbit16          1.060304e-46 -5.030416e-10
orbit17          1.079946e-45 -1.788014e-09
orbit18          6.815323e-46  1.560641e-09
orbit19          1.809530e-46 -2.025747e-10
orbit20          8.914809e-47 -3.678602e-10
orbit21          3.682379e-49 -2.741468e-12
orbit22         -6.437801e-49 -3.127386e-11
orbit23         -8.668693e-51 -3.547696e-14
orbit24          1.502758e-44  3.852089e-08
orbit25          9.518704e-45  1.363001e-08
orbit26          1.818366e-46 -3.468622e-10
orbit27          7.862229e-44  6.388475e-08
orbit28          5.328404e-45 -1.350450e-08
orbit29          1.486917e-44  7.404845e-09
orbit30          3.638238e-45 -4.371842e-09
orbit31          7.909317e-46 -1.364407e-09
orbit32          5.989913e-46 -5.266210e-10
orbit33          1.432446e-48 -2.052273e-11
orbit34          8.765169e-44 -1.709193e-07
orbit35          8.314894e-44  5.531291e-09
orbit36          1.365215e-44 -3.882161e-09
orbit37          1.345112e-44 -2.788659e-09
orbit38          3.260212e-46 -2.266495e-09
orbit39          1.706365e-43  4.188284e-07
orbit40          4.013414e-44  5.284695e-08
orbit41          1.258329e-44 -1.363255e-08
orbit42          9.440700e-46 -3.219239e-09
orbit43          2.677699e-43  7.086474e-07
orbit44          3.443968e-44 -1.846478e-07
orbit45          5.307776e-43  1.890675e-06
orbit46          2.155931e-43  8.444737e-09
orbit47          1.418945e-44 -3.687433e-08
orbit48          3.160776e-44  5.060428e-08
orbit49          7.816037e-43  8.551058e-08
orbit50          7.058187e-44 -6.184519e-07
orbit51          3.354860e-43  1.943180e-07
orbit52          9.262883e-43 -5.284911e-07
orbit53          8.767051e-44 -8.263746e-08
orbit54          1.565141e-42  7.283854e-07
orbit55          1.658758e-43 -5.404567e-07
orbit56          3.625762e-42  1.732254e-05
orbit57          2.246784e-43 -4.250772e-08
orbit58          9.429750e-44  1.228970e-07
orbit59          1.328255e-42  1.764858e-06
orbit60          4.065222e-43 -5.208920e-08
orbit61          2.425958e-43  1.076230e-07
orbit62          1.084077e-41  3.551940e-05
orbit63          1.442675e-42  7.526890e-07
orbit64          2.129881e-42  1.423753e-07
orbit65          1.624560e-41  6.634826e-05
orbit66          2.952418e-42 -3.591770e-06
orbit67          1.067417e-42  7.637954e-07
orbit68          7.894699e-42  2.582387e-06
orbit69          1.198827e-41  6.150993e-05
orbit70          3.515483e-41  3.692048e-05
orbit71          8.367899e-42  9.293930e-07
orbit72          7.468755e-41 -1.313034e-04
AP               5.663431e-39 -6.062040e-02
bet              7.315412e-45 -8.787137e-09
ecc             -2.087574e-39  1.901487e-02
eccrad          -1.252544e-38  1.140088e-01
close            1.548661e-37  3.394393e-01
constraint      -1.313451e-38 -1.140084e-01
coreness         1.254760e-39  4.975455e-03
knn             -4.214024e-42 -4.126776e-05
hubscore         3.168825e-37  2.605023e-01
pagerank        -1.494694e-38 -4.861443e-01
trans            4.084811e-39  4.476732e-04
evcent           3.167602e-37  2.503499e-01
first            1.731230e-40 -5.054338e-04
upto_second      5.518679e-42 -7.503337e-06
upto_third       1.509574e-42  6.240768e-06
upto_fourth      1.264209e-42  3.617605e-06
upto_fifth       1.363615e-42  3.679035e-06
upto_sixth       1.803434e-42  1.817662e-05
second           5.528242e-42 -7.203724e-06
third            1.663559e-42  1.120191e-05
fourth          -2.312452e-42 -1.072787e-05
fifth           -1.733766e-42 -4.992926e-06
sixth           -1.833341e-42 -2.551240e-06
ratio1          -5.212667e-42 -4.923624e-05
ratio2          -2.323590e-41 -1.285632e-04
ratio3          -2.845486e-41 -1.529666e-04
ratio4          -1.333018e-41 -1.117589e-04
ratio5          -6.355058e-42 -7.232025e-05
ratio6          -1.753629e-42  2.478283e-06
selfinter        1.525865e-38  1.932310e-01
walktrap_vertex  3.713794e-39  1.322189e-02
bigcom1         -6.236346e-39 -1.158176e-01
bigcom2         -6.389320e-39 -9.913259e-02
bigcom3          9.808277e-39  3.694905e-01
bigcom4         -1.611418e-39 -2.478491e-02
bigcom6         -6.385068e-39 -1.479166e-01
bigcom8         -2.907083e-39 -6.164025e-02
bigcom9         -6.409591e-39 -1.101879e-01
bigcom11        -6.394109e-39 -1.136621e-01
bigcom13        -6.400507e-39 -1.183449e-01
bigcom15        -6.399440e-39 -1.189012e-01
bigcom16        -6.389320e-39 -1.478067e-01
bigcom21        -6.427300e-39 -2.062516e-01
bigcom22        -6.495277e-39 -2.791133e-01
bigcom24        -6.386662e-39 -1.250214e-01
bigcom26        -6.434843e-39 -1.840720e-01
bigcom28         6.409653e-38  5.784419e-01
bigcom30        -6.444026e-39 -2.378591e-01
bigcom31        -6.384537e-39 -9.613470e-02
bigcom32         4.980885e-38  1.151627e+00
bigcom33        -6.385068e-39 -1.392371e-01
bigcom34        -6.385599e-39 -1.380050e-01
bigcom36        -6.390383e-39 -1.648370e-01
bigcom37        -6.384537e-39 -1.107577e-01
bigcom38        -6.390383e-39 -1.025637e-01
bigcom39        -6.400507e-39 -1.221672e-01
bigcom40         3.884910e-39  5.060289e-02
bigcom43        -6.388788e-39 -1.221866e-01
bigcom44        -6.476645e-39 -1.240863e-01
bigcom46        -6.394642e-39 -9.865163e-02
bigcom47        -6.390915e-39 -8.774772e-02
bigcom49        -6.390383e-39 -1.330604e-01
bigcom50        -6.388256e-39 -1.725797e-01
bigcom51        -6.385599e-39 -1.360092e-01
bigcom52        -6.385599e-39 -1.496981e-01
bigcom54        -6.385068e-39 -9.468683e-02
bigcom56        -6.391980e-39 -1.865458e-01
bigcom62        -6.385068e-39 -1.021372e-01
bigcom66        -6.385068e-39 -1.139081e-01
bigcom68        -6.385599e-39 -9.338900e-02
bigcom69        -6.391448e-39 -1.260450e-01
bigcom71         5.311036e-38  1.200364e+00
bigcom72        -6.385599e-39 -8.703589e-02
bigcom73        -6.393044e-39 -1.152891e-01
bigcom74        -6.390383e-39 -1.597357e-01
bigcom75        -6.385068e-39 -9.416033e-02
bigcom76        -6.388256e-39 -1.086485e-01
bigcom77        -6.387193e-39 -1.969964e-01
bigcom79        -6.385599e-39 -1.670160e-01
bigcom80        -6.387193e-39 -8.994268e-02
bigcom82        -6.387193e-39 -1.969079e-01
bigcom83        -6.384006e-39 -7.939357e-02
bigcom84        -6.387193e-39 -1.900289e-01
bigcom85        -6.386662e-39 -1.676439e-01
bigcom87        -6.388788e-39 -9.793046e-02
bigcom89        -6.385068e-39 -1.053891e-01
bigcom91        -6.388256e-39 -2.055849e-01
bigcom92        -6.401040e-39 -9.630515e-02
bigcom93        -6.385068e-39 -9.070912e-02
bigcom96        -6.384537e-39 -1.636713e-01
bigcom97        -6.390383e-39 -1.737883e-01
bigcom98        -6.385599e-39 -1.431058e-01
bigcom99        -6.384537e-39 -6.315325e-02
bigcom101       -6.394642e-39 -1.457871e-01
bigcom104       -6.389852e-39 -1.647009e-01
bigcom106       -6.386662e-39 -8.906814e-02
bigcom109       -6.386131e-39 -1.474493e-01
bigcom113       -6.387193e-39 -1.361650e-01
bigcom116       -6.408521e-39 -1.040537e-01
bigcom120       -6.385068e-39 -9.086704e-02
bigcom123       -6.385068e-39 -9.422785e-02
bigcom126       -6.385068e-39 -6.755664e-02
bigcom127       -6.386662e-39 -6.560192e-01
bigcom137       -6.386662e-39 -2.191302e-01
bigcom139       -6.385599e-39 -1.099799e-01
bigcom140       -6.385068e-39 -1.409794e-01
bigcom143       -6.385068e-39 -7.291946e-02
bigcom145       -6.386131e-39 -1.000716e-01
bigcom146       -6.385599e-39 -9.809092e-02
bigcom147        3.960371e-38  7.696963e-01
bigcom149       -6.385068e-39 -1.471631e-01
bigcom153       -6.389320e-39 -8.950304e-02
bigcom154       -6.388788e-39 -1.047290e-01
bigcom156       -6.385599e-39 -1.024874e-01
bigcom157       -6.391448e-39 -9.285393e-02
bigcom158       -6.384537e-39 -9.361058e-02
bigcom160       -6.384537e-39 -1.038220e-01
bigcom161       -6.385068e-39 -1.633884e-01
bigcom162       -6.385068e-39 -1.031168e-01
bigcom164       -6.385068e-39 -1.335891e-01
bigcom166       -6.389320e-39 -1.032179e-01
bigcom167        3.577651e-38  8.596296e-01
bigcom171       -6.388256e-39 -2.381020e-01
bigcom173       -6.385599e-39 -1.119667e-01
bigcom175       -6.384537e-39 -9.991265e-02
bigcom176       -6.384537e-39 -1.084845e-01
bigcom177       -6.385068e-39 -1.683752e-01
bigcom178       -6.385068e-39 -1.210872e-01
bigcom180        3.304003e-37  2.381300e+00
bigcom181       -6.389852e-39 -1.136814e-01
bigcom184       -6.385599e-39 -1.416394e-01
bigcom186       -6.384537e-39 -2.051586e-01
bigcom187       -6.385068e-39 -2.111938e-01
bigcom189       -6.388788e-39 -1.002324e-01
bigcom194       -6.386662e-39 -1.216938e-01
bigcom195       -6.384537e-39 -8.549438e-02
bigcom196        1.957191e-37  1.761349e+00
bigcom204       -6.386662e-39 -1.014196e-01
bigcom205       -6.385599e-39 -9.096279e-02
bigcom212       -6.385599e-39 -1.295208e-01
bigcom214       -6.385068e-39 -9.619925e-02
bigcom222       -6.384537e-39 -1.067647e-01
bigcom223       -6.385068e-39 -2.148522e-01
bigcom226       -6.385599e-39 -1.181561e-01
bigcom227       -6.385599e-39 -1.109454e-01
bigcom229       -6.384537e-39 -7.852847e-02
bigcom233       -6.384537e-39 -7.719434e-02
bigcom236       -6.384537e-39 -8.535736e-02
bigcom237       -6.385068e-39 -1.788790e-01
bigcom246       -6.389320e-39 -1.256064e-01
bigcom248       -6.391980e-39 -2.408064e-01
bigcom249       -6.385599e-39 -9.670643e-02
bigcom250       -6.390383e-39 -1.374623e-01
bigcom254       -6.386131e-39 -1.153972e-01
bigcom266       -6.385068e-39 -1.904137e-01
bigcom269       -6.386662e-39 -1.066312e-01
bigcom272       -6.385068e-39 -9.010051e-02
bigcom274       -6.407452e-39 -9.722670e-02
bigcom281       -6.386131e-39 -1.238918e-01
bigcom291       -6.385068e-39 -1.430324e-01
bigcom292       -6.385068e-39 -1.521715e-01
bigcom295       -6.385599e-39 -8.764937e-02
bigcom299       -6.384537e-39 -1.624413e-01
bigcom301       -6.388788e-39 -1.321974e-01
bigcom306       -6.384537e-39 -7.936392e-02
bigcom309       -6.386662e-39 -1.150555e-01
bigcom314       -6.385599e-39 -9.532255e-02
bigcom321       -6.388788e-39 -1.009653e-01
bigcom341       -6.384537e-39 -1.127483e-01
bigcom350       -6.385068e-39 -1.442436e-01
bigcom353       -6.385068e-39 -1.098337e-01
bigcom359       -6.385068e-39 -1.877701e-01
bigcom363       -6.385068e-39 -8.872725e-02
bigcom365       -6.385599e-39 -1.280322e-01
bigcom385       -6.385068e-39 -1.371981e-01
bigcom386       -6.385068e-39 -8.486037e-02
bigcom408       -6.388256e-39 -1.064992e-01
bigcom412        3.304828e-37  2.384520e+00
bigcom480       -6.384537e-39 -8.154324e-02
spin_vertex     -1.051705e-38 -1.764567e-01
membership_s1   -4.383509e-39 -1.080770e-01
membership_s3   -6.392512e-39 -1.096378e-01
membership_s4    1.258591e-39  8.074340e-04
membership_s5    1.948485e-39  6.390136e-02
membership_s6   -5.711266e-39 -6.367998e-02
membership_s7   -5.162362e-39 -7.399068e-02
membership_s8   -6.388788e-39 -1.243352e-01
membership_s9   -6.392512e-39 -1.018607e-01
membership_s11  -6.387725e-39 -9.109211e-02
membership_s12  -6.389852e-39 -1.216513e-01
membership_s14  -6.387725e-39 -1.262813e-01
membership_s15  -3.751479e-40  1.556180e-01
membership_s16   6.103377e-38  1.307142e+00
membership_s17  -6.386662e-39 -1.129521e-01
membership_s18  -6.434843e-39 -1.465420e-01
membership_s20  -6.385599e-39 -1.000745e-01
membership_s21  -6.473368e-39 -1.710470e-01
membership_s22  -6.397840e-39 -9.199574e-02
membership_s24  -6.402108e-39 -1.049385e-01
membership_s25  -6.396773e-39 -1.020864e-01
membership_s26  -6.389320e-39 -8.708656e-02
membership_s27  -5.531614e-39 -9.727605e-02
membership_s28  -6.390915e-39 -1.109443e-01
membership_s30   1.613000e-38  1.503246e-01
membership_s31  -6.711048e-39 -1.237106e-01
membership_s32   4.054212e-39  2.353709e-01
membership_s33  -6.386131e-39 -7.932242e-02
membership_s36  -5.353547e-39 -3.413565e-02
membership_s37  -6.429992e-39 -1.153394e-01
V1               8.822683e-39  8.769737e-02
V2               3.689846e-39  1.566444e-01
pdi              8.857112e-37  1.030054e+01
adhesion        -4.090873e-43 -3.426880e-06
cohesion         8.182557e-43  6.841809e-06
inner            2.479595e-43 -1.557629e-06
outer            2.340150e-43 -2.726082e-06
ioratio          5.134005e-40 -4.311845e-03
comsize          2.674900e-42  4.635112e-05
[1] "Dataset: all_CT Model GBM, run: 5 of 10 2015-06-22 19:09:54"
Iter   TrainDeviance   ValidDeviance   StepSize   Improve
     1        0.0698            -nan     0.0100    0.0001
     2        0.0670            -nan     0.0100   -0.0000
     3        0.0646            -nan     0.0100    0.0002
     4        0.0631            -nan     0.0100    0.0002
     5        0.0620            -nan     0.0100    0.0001
     6        0.0611            -nan     0.0100    0.0002
     7        0.0600            -nan     0.0100    0.0001
     8        0.0591            -nan     0.0100    0.0000
     9        0.0584            -nan     0.0100    0.0001
    10        0.0578            -nan     0.0100    0.0000
    20        0.0527            -nan     0.0100    0.0000
    40        0.0461            -nan     0.0100    0.0000
    60        0.0420            -nan     0.0100   -0.0000
    80        0.0394            -nan     0.0100   -0.0000
   100        0.0375            -nan     0.0100   -0.0000
   120        0.0354            -nan     0.0100   -0.0000
   140        0.0339            -nan     0.0100   -0.0000
   160        0.0321            -nan     0.0100    0.0000
   180        0.0305            -nan     0.0100   -0.0000
   200        0.0282            -nan     0.0100    0.0000
   220        0.0264            -nan     0.0100   -0.0000
   240        0.0249            -nan     0.0100   -0.0000
   260        0.0240            -nan     0.0100   -0.0000
   280        0.0226            -nan     0.0100    0.0000
   300        0.0217            -nan     0.0100   -0.0000
   320        0.0204            -nan     0.0100   -0.0000
   340        0.0193            -nan     0.0100   -0.0000
   357        0.0185            -nan     0.0100   -0.0000

[1] "GBM variable coefficients"
                            var     rel.inf
orbit65                 orbit65 7.128338820
orbit70                 orbit70 3.859727240
V2                           V2 3.115589160
ratio5                   ratio5 3.045764803
spin_vertex         spin_vertex 3.011637492
orbit56                 orbit56 2.441774123
ratio4                   ratio4 2.398227114
outer                     outer 2.384091214
V1                           V1 2.259407963
third                     third 2.242512061
walktrap_vertex walktrap_vertex 2.189356653
trans                     trans 2.165473489
comsize                 comsize 1.983982786
graph22                 graph22 1.975293562
orbit54                 orbit54 1.907626671
graph26                 graph26 1.903054175
graph11                 graph11 1.485677775
knn                         knn 1.449419891
cohesion               cohesion 1.359162192
inner                     inner 1.302959982
orbit39                 orbit39 1.271828055
orbit62                 orbit62 1.243641055
graph8                   graph8 1.225234719
orbit18                 orbit18 1.219260564
adhesion               adhesion 1.213389221
orbit40                 orbit40 1.143536062
bet                         bet 1.136140334
orbit25                 orbit25 1.101798385
graph17                 graph17 1.101503483
ratio1                   ratio1 1.066924485
graph14                 graph14 1.029365709
orbit24                 orbit24 1.011251003
orbit45                 orbit45 0.998762720
constraint           constraint 0.983865751
orbit49                 orbit49 0.965175249
pagerank               pagerank 0.883025759
bigcom180             bigcom180 0.881976664
orbit66                 orbit66 0.843944169
graph29                 graph29 0.805282729
sixth                     sixth 0.790769229
bigcom412             bigcom412 0.783062097
orbit59                 orbit59 0.763079515
ioratio                 ioratio 0.740330205
orbit52                 orbit52 0.717482737
bigcom28               bigcom28 0.703196165
graph20                 graph20 0.702643275
graph4                   graph4 0.655992903
graph10                 graph10 0.631396006
graph28                 graph28 0.618122380
graph0                   graph0 0.609175700
orbit31                 orbit31 0.598720783
fourth                   fourth 0.578246892
graph23                 graph23 0.577116557
bigcom196             bigcom196 0.567792639
graph27                 graph27 0.522964752
fifth                     fifth 0.479950346
ratio2                   ratio2 0.478888612
graph7                   graph7 0.470691934
graph1                   graph1 0.468230108
graph5                   graph5 0.447883881
orbit46                 orbit46 0.442811749
orbit50                 orbit50 0.430319707
graph25                 graph25 0.422250790
graph18                 graph18 0.415188784
orbit19                 orbit19 0.403486970
orbit35                 orbit35 0.398881232
orbit69                 orbit69 0.390664781
orbit68                 orbit68 0.388972827
orbit43                 orbit43 0.383371058
orbit32                 orbit32 0.379724842
upto_fourth         upto_fourth 0.373824647
orbit22                 orbit22 0.354839704
orbit71                 orbit71 0.338128722
orbit9                   orbit9 0.329941882
orbit12                 orbit12 0.328640265
orbit17                 orbit17 0.319447339
orbit15                 orbit15 0.319420832
graph24                 graph24 0.319220281
orbit6                   orbit6 0.312663723
bigcom147             bigcom147 0.305187383
orbit29                 orbit29 0.304129158
orbit36                 orbit36 0.300652056
selfinter             selfinter 0.299189807
orbit20                 orbit20 0.299154120
ratio6                   ratio6 0.285466224
ratio3                   ratio3 0.282111394
orbit37                 orbit37 0.280712777
orbit63                 orbit63 0.279343855
bigcom3                 bigcom3 0.268574049
bigcom32               bigcom32 0.263994417
upto_fifth           upto_fifth 0.257791825
graph2                   graph2 0.253196713
orbit64                 orbit64 0.236534432
bigcom167             bigcom167 0.236319442
graph6                   graph6 0.229442380
orbit27                 orbit27 0.224589780
orbit51                 orbit51 0.217594406
orbit58                 orbit58 0.216558645
orbit57                 orbit57 0.216161805
orbit10                 orbit10 0.210329964
graph19                 graph19 0.203898055
close                     close 0.199917927
orbit41                 orbit41 0.191999889
orbit33                 orbit33 0.190611833
graph21                 graph21 0.179309050
graph16                 graph16 0.157568054
orbit47                 orbit47 0.151393272
graph15                 graph15 0.148252736
orbit7                   orbit7 0.148136857
orbit2                   orbit2 0.146137038
bigcom40               bigcom40 0.145637860
graph12                 graph12 0.143687842
membership_s32   membership_s32 0.141582723
orbit16                 orbit16 0.139392006
orbit13                 orbit13 0.136420057
upto_second         upto_second 0.135807614
upto_sixth           upto_sixth 0.133227789
orbit38                 orbit38 0.128969799
orbit48                 orbit48 0.127194711
orbit11                 orbit11 0.108524975
graph3                   graph3 0.103770809
bigcom4                 bigcom4 0.097584233
orbit53                 orbit53 0.093369177
orbit5                   orbit5 0.091789114
second                   second 0.086745900
orbit1                   orbit1 0.086550623
pdi                         pdi 0.085436349
orbit28                 orbit28 0.085212999
orbit30                 orbit30 0.076720339
orbit44                 orbit44 0.073905395
orbit42                 orbit42 0.073769665
orbit4                   orbit4 0.069260351
coreness               coreness 0.068498485
graph13                 graph13 0.067680108
orbit55                 orbit55 0.067530035
AP                           AP 0.067492309
orbit21                 orbit21 0.067307535
orbit60                 orbit60 0.057213575
orbit61                 orbit61 0.052757606
membership_s5     membership_s5 0.049884231
membership_s30   membership_s30 0.048886526
membership_s15   membership_s15 0.034592914
orbit67                 orbit67 0.033415961
orbit23                 orbit23 0.028644865
membership_s1     membership_s1 0.023201115
bigcom1                 bigcom1 0.020481673
upto_third           upto_third 0.019453896
graph9                   graph9 0.014617996
ecc                         ecc 0.014048966
orbit26                 orbit26 0.011575669
membership_s27   membership_s27 0.007285711
membership_s4     membership_s4 0.004091020
orbit0                   orbit0 0.000000000
orbit3                   orbit3 0.000000000
orbit8                   orbit8 0.000000000
orbit14                 orbit14 0.000000000
orbit34                 orbit34 0.000000000
orbit72                 orbit72 0.000000000
eccrad                   eccrad 0.000000000
hubscore               hubscore 0.000000000
evcent                   evcent 0.000000000
first                     first 0.000000000
bigcom2                 bigcom2 0.000000000
bigcom6                 bigcom6 0.000000000
bigcom8                 bigcom8 0.000000000
bigcom9                 bigcom9 0.000000000
bigcom11               bigcom11 0.000000000
bigcom13               bigcom13 0.000000000
bigcom15               bigcom15 0.000000000
bigcom16               bigcom16 0.000000000
bigcom21               bigcom21 0.000000000
bigcom22               bigcom22 0.000000000
bigcom24               bigcom24 0.000000000
bigcom26               bigcom26 0.000000000
bigcom30               bigcom30 0.000000000
bigcom31               bigcom31 0.000000000
bigcom33               bigcom33 0.000000000
bigcom34               bigcom34 0.000000000
bigcom36               bigcom36 0.000000000
bigcom37               bigcom37 0.000000000
bigcom38               bigcom38 0.000000000
bigcom39               bigcom39 0.000000000
bigcom43               bigcom43 0.000000000
bigcom44               bigcom44 0.000000000
bigcom46               bigcom46 0.000000000
bigcom47               bigcom47 0.000000000
bigcom49               bigcom49 0.000000000
bigcom50               bigcom50 0.000000000
bigcom51               bigcom51 0.000000000
bigcom52               bigcom52 0.000000000
bigcom54               bigcom54 0.000000000
bigcom56               bigcom56 0.000000000
bigcom62               bigcom62 0.000000000
bigcom66               bigcom66 0.000000000
bigcom68               bigcom68 0.000000000
bigcom69               bigcom69 0.000000000
bigcom71               bigcom71 0.000000000
bigcom72               bigcom72 0.000000000
bigcom73               bigcom73 0.000000000
bigcom74               bigcom74 0.000000000
bigcom75               bigcom75 0.000000000
bigcom76               bigcom76 0.000000000
bigcom77               bigcom77 0.000000000
bigcom79               bigcom79 0.000000000
bigcom80               bigcom80 0.000000000
bigcom82               bigcom82 0.000000000
bigcom83               bigcom83 0.000000000
bigcom84               bigcom84 0.000000000
bigcom85               bigcom85 0.000000000
bigcom87               bigcom87 0.000000000
bigcom89               bigcom89 0.000000000
bigcom91               bigcom91 0.000000000
bigcom92               bigcom92 0.000000000
bigcom93               bigcom93 0.000000000
bigcom96               bigcom96 0.000000000
bigcom97               bigcom97 0.000000000
bigcom98               bigcom98 0.000000000
bigcom99               bigcom99 0.000000000
bigcom101             bigcom101 0.000000000
bigcom104             bigcom104 0.000000000
bigcom106             bigcom106 0.000000000
bigcom109             bigcom109 0.000000000
bigcom113             bigcom113 0.000000000
bigcom116             bigcom116 0.000000000
bigcom120             bigcom120 0.000000000
bigcom123             bigcom123 0.000000000
bigcom126             bigcom126 0.000000000
bigcom127             bigcom127 0.000000000
bigcom137             bigcom137 0.000000000
bigcom139             bigcom139 0.000000000
bigcom140             bigcom140 0.000000000
bigcom143             bigcom143 0.000000000
bigcom145             bigcom145 0.000000000
bigcom146             bigcom146 0.000000000
bigcom149             bigcom149 0.000000000
bigcom153             bigcom153 0.000000000
bigcom154             bigcom154 0.000000000
bigcom156             bigcom156 0.000000000
bigcom157             bigcom157 0.000000000
bigcom158             bigcom158 0.000000000
bigcom160             bigcom160 0.000000000
bigcom161             bigcom161 0.000000000
bigcom162             bigcom162 0.000000000
bigcom164             bigcom164 0.000000000
bigcom166             bigcom166 0.000000000
bigcom171             bigcom171 0.000000000
bigcom173             bigcom173 0.000000000
bigcom175             bigcom175 0.000000000
bigcom176             bigcom176 0.000000000
bigcom177             bigcom177 0.000000000
bigcom178             bigcom178 0.000000000
bigcom181             bigcom181 0.000000000
bigcom184             bigcom184 0.000000000
bigcom186             bigcom186 0.000000000
bigcom187             bigcom187 0.000000000
bigcom189             bigcom189 0.000000000
bigcom194             bigcom194 0.000000000
bigcom195             bigcom195 0.000000000
bigcom204             bigcom204 0.000000000
bigcom205             bigcom205 0.000000000
bigcom212             bigcom212 0.000000000
bigcom214             bigcom214 0.000000000
bigcom222             bigcom222 0.000000000
bigcom223             bigcom223 0.000000000
bigcom226             bigcom226 0.000000000
bigcom227             bigcom227 0.000000000
bigcom229             bigcom229 0.000000000
bigcom233             bigcom233 0.000000000
bigcom236             bigcom236 0.000000000
bigcom237             bigcom237 0.000000000
bigcom246             bigcom246 0.000000000
bigcom248             bigcom248 0.000000000
bigcom249             bigcom249 0.000000000
bigcom250             bigcom250 0.000000000
bigcom254             bigcom254 0.000000000
bigcom266             bigcom266 0.000000000
bigcom269             bigcom269 0.000000000
bigcom272             bigcom272 0.000000000
bigcom274             bigcom274 0.000000000
bigcom281             bigcom281 0.000000000
bigcom291             bigcom291 0.000000000
bigcom292             bigcom292 0.000000000
bigcom295             bigcom295 0.000000000
bigcom299             bigcom299 0.000000000
bigcom301             bigcom301 0.000000000
bigcom306             bigcom306 0.000000000
bigcom309             bigcom309 0.000000000
bigcom314             bigcom314 0.000000000
bigcom321             bigcom321 0.000000000
bigcom341             bigcom341 0.000000000
bigcom350             bigcom350 0.000000000
bigcom353             bigcom353 0.000000000
bigcom359             bigcom359 0.000000000
bigcom363             bigcom363 0.000000000
bigcom365             bigcom365 0.000000000
bigcom385             bigcom385 0.000000000
bigcom386             bigcom386 0.000000000
bigcom408             bigcom408 0.000000000
bigcom480             bigcom480 0.000000000
membership_s3     membership_s3 0.000000000
membership_s6     membership_s6 0.000000000
membership_s7     membership_s7 0.000000000
membership_s8     membership_s8 0.000000000
membership_s9     membership_s9 0.000000000
membership_s11   membership_s11 0.000000000
membership_s12   membership_s12 0.000000000
membership_s14   membership_s14 0.000000000
membership_s16   membership_s16 0.000000000
membership_s17   membership_s17 0.000000000
membership_s18   membership_s18 0.000000000
membership_s20   membership_s20 0.000000000
membership_s21   membership_s21 0.000000000
membership_s22   membership_s22 0.000000000
membership_s24   membership_s24 0.000000000
membership_s25   membership_s25 0.000000000
membership_s26   membership_s26 0.000000000
membership_s28   membership_s28 0.000000000
membership_s31   membership_s31 0.000000000
membership_s33   membership_s33 0.000000000
membership_s36   membership_s36 0.000000000
membership_s37   membership_s37 0.000000000
[1] "Dataset: all_CT Model RF, run: 5 of 10 2015-06-22 19:15:14"
     |      Out-of-bag   |
Tree |      MSE  %Var(y) |
   1 |  0.01175   196.88 |
   2 |  0.01175   196.87 |
   3 |   0.0109   182.73 |
   4 | 0.009781   163.91 |
   5 | 0.009748   163.35 |
   6 | 0.009726   162.99 |
   7 | 0.009288   155.65 |
   8 | 0.008687   145.58 |
   9 | 0.008378   140.40 |
  10 | 0.008095   135.66 |
  11 | 0.007701   129.05 |
  12 | 0.007549   126.50 |
  13 | 0.007531   126.20 |
  14 | 0.007548   126.49 |
  15 | 0.007434   124.58 |
  16 | 0.007305   122.42 |
  17 | 0.007245   121.40 |
  18 | 0.007193   120.54 |
  19 | 0.007161   120.00 |
  20 | 0.007102   119.01 |
  21 | 0.007055   118.23 |
  22 |  0.00704   117.98 |
  23 | 0.006956   116.56 |
  24 | 0.006975   116.89 |
  25 | 0.006927   116.08 |
  26 | 0.006909   115.79 |
  27 | 0.006871   115.13 |
  28 | 0.006835   114.54 |
  29 | 0.006841   114.64 |
  30 | 0.006819   114.27 |
  31 | 0.006801   113.97 |
  32 | 0.006777   113.56 |
  33 |  0.00674   112.94 |
  34 | 0.006715   112.53 |
  35 | 0.006718   112.58 |
  36 | 0.006688   112.07 |
  37 | 0.006654   111.51 |
  38 | 0.006635   111.18 |
  39 | 0.006606   110.70 |
  40 | 0.006597   110.54 |
  41 | 0.006591   110.45 |
  42 | 0.006546   109.69 |
  43 | 0.006553   109.81 |
  44 |  0.00651   109.10 |
  45 | 0.006519   109.24 |
  46 | 0.006515   109.18 |
  47 | 0.006521   109.27 |
  48 | 0.006498   108.90 |
  49 | 0.006481   108.61 |
  50 |  0.00645   108.09 |
  51 | 0.006417   107.54 |
  52 | 0.006404   107.31 |
  53 |   0.0064   107.25 |
  54 | 0.006393   107.13 |
  55 | 0.006366   106.68 |
  56 | 0.006356   106.52 |
  57 |  0.00637   106.74 |
  58 | 0.006365   106.65 |
  59 | 0.006368   106.71 |
  60 | 0.006354   106.48 |
  61 |  0.00633   106.08 |
  62 | 0.006341   106.25 |
  63 | 0.006333   106.12 |
  64 | 0.006334   106.14 |
  65 | 0.006335   106.16 |
  66 | 0.006337   106.19 |
  67 | 0.006323   105.95 |
  68 | 0.006327   106.03 |
  69 | 0.006327   106.03 |
  70 | 0.006336   106.18 |
  71 | 0.006331   106.09 |
  72 | 0.006323   105.96 |
  73 | 0.006309   105.73 |
  74 |   0.0063   105.57 |
  75 | 0.006303   105.62 |
  76 | 0.006316   105.84 |
  77 | 0.006308   105.71 |
  78 | 0.006304   105.64 |
  79 | 0.006304   105.64 |
  80 |  0.00628   105.24 |
  81 |  0.00627   105.07 |
  82 | 0.006276   105.17 |
  83 | 0.006265   104.98 |
  84 |  0.00626   104.89 |
  85 | 0.006253   104.78 |
  86 |  0.00624   104.57 |
  87 | 0.006242   104.60 |
  88 | 0.006228   104.36 |
  89 | 0.006226   104.33 |
  90 | 0.006219   104.21 |
  91 | 0.006232   104.43 |
  92 | 0.006228   104.36 |
  93 | 0.006228   104.36 |
  94 | 0.006223   104.29 |
  95 | 0.006229   104.39 |
  96 | 0.006232   104.44 |
  97 | 0.006224   104.30 |
  98 | 0.006223   104.29 |
  99 | 0.006222   104.26 |
 100 | 0.006215   104.14 |
[1] "Random Forest variable coefficients"
                      %IncMSE IncNodePurity
graph0           5.194827e-04  8.231632e-02
graph1           6.692881e-04  2.337135e-01
graph2           2.614925e-03  1.303473e-01
graph3           1.926765e-04  1.566077e-01
graph4           9.804217e-04  3.316294e-01
graph5           4.559346e-03  2.147858e-01
graph6           7.325232e-04  2.402771e-01
graph7           2.887487e-03  3.610152e-01
graph8           8.903960e-04  2.743071e-01
graph9           2.122425e-03  1.668412e-01
graph10          2.370456e-03  2.537238e-01
graph11          2.602624e-03  3.997707e-01
graph12          2.642467e-03  2.563619e-01
graph13          3.748799e-03  1.690798e-01
graph14          2.482395e-03  4.287244e-01
graph15          2.994110e-04  1.617831e-01
graph16          9.977059e-04  1.916883e-01
graph17          1.501512e-03  5.714094e-01
graph18          1.058786e-03  1.829269e-01
graph19          9.968525e-04  1.320301e-01
graph20          6.903477e-03  6.327292e-01
graph21          1.457388e-03  1.104229e-01
graph22          3.530195e-03  6.313307e-01
graph23          4.200777e-03  6.024635e-01
graph24          2.181618e-03  1.776175e-01
graph25          1.201226e-03  3.184994e-01
graph26          2.069031e-03  6.467697e-01
graph27          1.579490e-03  5.047033e-01
graph28          3.741322e-03  7.100281e-01
graph29          1.638340e-03  4.818780e-01
orbit0           9.255870e-04  9.799138e-02
orbit1           1.471071e-03  9.107363e-02
orbit2           1.927147e-03  1.681963e-01
orbit3           4.913786e-04  1.260108e-01
orbit4           8.332236e-05  2.530556e-01
orbit5           6.170658e-05  1.759237e-01
orbit6           5.839352e-04  3.070666e-01
orbit7           1.598238e-03  2.182337e-01
orbit8           7.239700e-03  3.309491e-01
orbit9           1.841560e-03  2.790810e-01
orbit10          1.597834e-03  1.515942e-01
orbit11          2.032810e-03  1.569908e-01
orbit12          5.971078e-04  4.470066e-01
orbit13          6.216223e-04  2.424279e-01
orbit14          5.565732e-04  2.306851e-01
orbit15          1.455638e-03  2.219791e-01
orbit16          2.293643e-03  1.917494e-01
orbit17          5.909692e-04  1.963047e-01
orbit18          1.463858e-03  8.028740e-01
orbit19          1.182727e-03  2.626335e-01
orbit20          4.126691e-04  3.029829e-01
orbit21          6.670695e-04  1.328093e-01
orbit22          3.833367e-03  9.823074e-01
orbit23          2.310844e-03  1.416067e-01
orbit24          2.905180e-03  4.680498e-01
orbit25          1.048238e-03  4.411557e-01
orbit26          4.965740e-05  1.415152e-01
orbit27          2.174909e-03  3.810119e-01
orbit28          3.724505e-04  3.133522e-01
orbit29          2.913458e-03  2.968862e-01
orbit30          3.350288e-04  2.486874e-01
orbit31          2.807359e-03  4.272500e-01
orbit32          2.719267e-03  5.221796e-01
orbit33          6.953099e-04  1.245379e-01
orbit34          2.996809e-03  1.823807e-01
orbit35          2.482598e-03  3.682621e-01
orbit36          1.434628e-03  1.670384e-01
orbit37          2.563664e-03  3.753650e-01
orbit38          7.447346e-03  3.513701e-01
orbit39          1.072383e-03  7.852304e-01
orbit40          5.741861e-04  4.453896e-01
orbit41          2.673150e-04  3.433875e-01
orbit42          8.157836e-04  1.581926e-01
orbit43          1.099786e-03  2.097728e-01
orbit44          3.410632e-04  2.763088e-01
orbit45          1.423792e-03  3.172927e-01
orbit46          8.304703e-04  3.894027e-01
orbit47          4.485206e-04  1.995688e-01
orbit48          8.219035e-04  1.711228e-01
orbit49          6.496067e-03  6.312185e-01
orbit50          7.311186e-04  4.088814e-01
orbit51          2.267521e-03  3.433933e-01
orbit52          6.947868e-04  2.095364e-01
orbit53          3.694361e-04  1.004070e-01
orbit54          2.507737e-03  8.675834e-01
orbit55          2.469746e-04  1.446767e-01
orbit56          1.160232e-02  1.103738e+00
orbit57          5.464095e-04  3.311202e-01
orbit58          7.106464e-04  3.013627e-01
orbit59          5.360424e-03  6.732352e-01
orbit60          1.075129e-04  1.088831e-01
orbit61          1.047768e-04  4.974394e-02
orbit62          4.542378e-03  6.246912e-01
orbit63          7.623857e-04  3.120266e-01
orbit64          8.705055e-05  2.287799e-01
orbit65          1.037153e-02  2.176375e+00
orbit66          7.435067e-04  4.721452e-01
orbit67          3.362248e-05  1.960981e-01
orbit68          6.313373e-04  4.160048e-01
orbit69          8.106037e-05  3.577817e-01
orbit70          2.776119e-03  1.015287e+00
orbit71          5.664649e-04  2.316764e-01
orbit72          4.169712e-04  4.102167e-01
AP               2.620412e-05  9.852292e-02
bet              1.646340e-03  6.836936e-01
ecc              1.137139e-05  2.411330e-02
eccrad           4.390188e-05  3.773504e-02
close            8.198918e-04  1.937784e-01
constraint       3.427823e-03  5.511222e-01
coreness         5.135947e-03  1.133465e-01
knn              5.148663e-04  7.712428e-01
hubscore         3.757828e-04  2.568749e-01
pagerank         5.309409e-03  7.136308e-01
trans            5.164497e-04  6.757729e-01
evcent           3.237383e-04  1.772088e-01
first            1.185956e-03  2.010333e-01
upto_second      1.664018e-03  3.879889e-01
upto_third       2.205992e-03  2.807293e-01
upto_fourth      9.144151e-04  3.248512e-01
upto_fifth       1.714841e-03  2.331492e-01
upto_sixth       1.072007e-03  2.396950e-01
second           5.323428e-04  2.687591e-01
third            2.555717e-03  9.203970e-01
fourth           2.363938e-03  5.904902e-01
fifth            6.554826e-04  5.487011e-01
sixth            1.381168e-03  4.633451e-01
ratio1           7.813408e-04  6.276780e-01
ratio2           5.049661e-03  8.808031e-01
ratio3           3.692086e-03  4.511407e-01
ratio4           1.335031e-03  1.199192e+00
ratio5           5.496172e-04  1.426760e+00
ratio6           3.676153e-03  4.182597e-01
selfinter        1.519298e-03  2.847533e-01
walktrap_vertex  1.841309e-03  1.298703e+00
bigcom1          7.300552e-05  5.572825e-02
bigcom2          0.000000e+00  0.000000e+00
bigcom3          1.655698e-04  8.251283e-01
bigcom4          6.412065e-04  5.719913e-02
bigcom6          0.000000e+00  0.000000e+00
bigcom8          4.533094e-06  1.844589e-02
bigcom9          0.000000e+00  0.000000e+00
bigcom11         0.000000e+00  0.000000e+00
bigcom13         0.000000e+00  0.000000e+00
bigcom15         0.000000e+00  0.000000e+00
bigcom16         0.000000e+00  0.000000e+00
bigcom21         0.000000e+00  0.000000e+00
bigcom22         0.000000e+00  0.000000e+00
bigcom24         0.000000e+00  0.000000e+00
bigcom26         0.000000e+00  0.000000e+00
bigcom28         4.627383e-05  3.009988e-01
bigcom30         0.000000e+00  0.000000e+00
bigcom31         0.000000e+00  0.000000e+00
bigcom32        -3.759968e-05  1.509030e-01
bigcom33         0.000000e+00  0.000000e+00
bigcom34         0.000000e+00  0.000000e+00
bigcom36         0.000000e+00  0.000000e+00
bigcom37         0.000000e+00  0.000000e+00
bigcom38         0.000000e+00  4.336809e-21
bigcom39         0.000000e+00  0.000000e+00
bigcom40        -1.643828e-05  6.017920e-02
bigcom43         0.000000e+00  0.000000e+00
bigcom44         0.000000e+00  2.602085e-20
bigcom46         0.000000e+00  0.000000e+00
bigcom47         0.000000e+00  0.000000e+00
bigcom49         0.000000e+00  0.000000e+00
bigcom50         0.000000e+00  0.000000e+00
bigcom51         0.000000e+00  8.673617e-21
bigcom52         0.000000e+00  0.000000e+00
bigcom54         0.000000e+00  0.000000e+00
bigcom56         0.000000e+00  0.000000e+00
bigcom62         0.000000e+00  0.000000e+00
bigcom66         0.000000e+00  0.000000e+00
bigcom68         0.000000e+00  0.000000e+00
bigcom69         0.000000e+00  0.000000e+00
bigcom71         0.000000e+00  0.000000e+00
bigcom72         0.000000e+00  0.000000e+00
bigcom73         0.000000e+00  8.673617e-21
bigcom74         0.000000e+00  0.000000e+00
bigcom75         0.000000e+00  0.000000e+00
bigcom76         0.000000e+00  0.000000e+00
bigcom77         0.000000e+00  0.000000e+00
bigcom79         0.000000e+00  0.000000e+00
bigcom80         0.000000e+00  0.000000e+00
bigcom82         0.000000e+00  0.000000e+00
bigcom83         0.000000e+00  0.000000e+00
bigcom84         0.000000e+00  0.000000e+00
bigcom85         0.000000e+00  0.000000e+00
bigcom87         0.000000e+00  0.000000e+00
bigcom89         0.000000e+00  0.000000e+00
bigcom91         0.000000e+00  0.000000e+00
bigcom92         0.000000e+00  0.000000e+00
bigcom93         0.000000e+00  0.000000e+00
bigcom96         0.000000e+00  0.000000e+00
bigcom97         0.000000e+00  0.000000e+00
bigcom98         0.000000e+00  0.000000e+00
bigcom99         0.000000e+00  0.000000e+00
bigcom101        0.000000e+00  0.000000e+00
bigcom104        0.000000e+00  0.000000e+00
bigcom106        0.000000e+00  0.000000e+00
bigcom109        0.000000e+00  0.000000e+00
bigcom113        0.000000e+00  0.000000e+00
bigcom116        0.000000e+00  0.000000e+00
bigcom120        0.000000e+00  0.000000e+00
bigcom123        0.000000e+00  0.000000e+00
bigcom126        0.000000e+00  0.000000e+00
bigcom127        0.000000e+00  0.000000e+00
bigcom137        0.000000e+00  0.000000e+00
bigcom139        0.000000e+00  0.000000e+00
bigcom140        0.000000e+00  0.000000e+00
bigcom143        0.000000e+00  0.000000e+00
bigcom145        0.000000e+00  0.000000e+00
bigcom146        0.000000e+00  0.000000e+00
bigcom147       -2.113860e-05  7.334591e-02
bigcom149        0.000000e+00  0.000000e+00
bigcom153        0.000000e+00  4.336809e-21
bigcom154        0.000000e+00  4.336809e-21
bigcom156        0.000000e+00  0.000000e+00
bigcom157        0.000000e+00  0.000000e+00
bigcom158        0.000000e+00  0.000000e+00
bigcom160        0.000000e+00  0.000000e+00
bigcom161        0.000000e+00  0.000000e+00
bigcom162        0.000000e+00  0.000000e+00
bigcom164        0.000000e+00  0.000000e+00
bigcom166        0.000000e+00  6.938894e-20
bigcom167        7.677851e-05  1.779505e-01
bigcom171        0.000000e+00  0.000000e+00
bigcom173        0.000000e+00  0.000000e+00
bigcom175        0.000000e+00  0.000000e+00
bigcom176        0.000000e+00  0.000000e+00
bigcom177        0.000000e+00  0.000000e+00
bigcom178        0.000000e+00  0.000000e+00
bigcom180       -8.604500e-06  4.182726e-01
bigcom181        0.000000e+00  0.000000e+00
bigcom184        0.000000e+00  0.000000e+00
bigcom186        0.000000e+00  0.000000e+00
bigcom187        0.000000e+00  0.000000e+00
bigcom189        0.000000e+00  0.000000e+00
bigcom194        0.000000e+00  0.000000e+00
bigcom195        0.000000e+00  0.000000e+00
bigcom196        2.578723e-08  4.819729e-01
bigcom204        0.000000e+00  0.000000e+00
bigcom205        0.000000e+00  0.000000e+00
bigcom212        0.000000e+00  0.000000e+00
bigcom214        0.000000e+00  0.000000e+00
bigcom222        0.000000e+00  0.000000e+00
bigcom223        0.000000e+00  0.000000e+00
bigcom226        0.000000e+00  0.000000e+00
bigcom227        0.000000e+00  0.000000e+00
bigcom229        0.000000e+00  0.000000e+00
bigcom233        0.000000e+00  0.000000e+00
bigcom236        0.000000e+00  0.000000e+00
bigcom237        0.000000e+00  0.000000e+00
bigcom246        0.000000e+00  0.000000e+00
bigcom248        0.000000e+00  0.000000e+00
bigcom249        0.000000e+00  0.000000e+00
bigcom250        0.000000e+00  0.000000e+00
bigcom254        0.000000e+00  0.000000e+00
bigcom266        0.000000e+00  0.000000e+00
bigcom269        0.000000e+00  4.336809e-21
bigcom272        0.000000e+00  0.000000e+00
bigcom274        0.000000e+00  0.000000e+00
bigcom281        0.000000e+00  0.000000e+00
bigcom291        0.000000e+00  0.000000e+00
bigcom292        0.000000e+00  0.000000e+00
bigcom295        0.000000e+00  0.000000e+00
bigcom299        0.000000e+00  0.000000e+00
bigcom301        0.000000e+00  0.000000e+00
bigcom306        0.000000e+00  0.000000e+00
bigcom309        0.000000e+00  0.000000e+00
bigcom314        0.000000e+00  0.000000e+00
bigcom321        0.000000e+00  0.000000e+00
bigcom341        0.000000e+00  0.000000e+00
bigcom350        0.000000e+00  0.000000e+00
bigcom353        0.000000e+00  0.000000e+00
bigcom359        0.000000e+00  0.000000e+00
bigcom363        0.000000e+00  0.000000e+00
bigcom365        0.000000e+00  0.000000e+00
bigcom385        0.000000e+00  0.000000e+00
bigcom386        0.000000e+00  0.000000e+00
bigcom408        0.000000e+00  0.000000e+00
bigcom412        1.211037e-05  3.187211e-01
bigcom480        0.000000e+00  0.000000e+00
spin_vertex      2.488734e-04  1.269434e+00
membership_s1    4.878713e-06  4.844547e-02
membership_s3    0.000000e+00  0.000000e+00
membership_s4    1.215377e-06  7.587085e-02
membership_s5    1.724421e-04  1.987894e-01
membership_s6    0.000000e+00  0.000000e+00
membership_s7   -3.222712e-06  6.803376e-02
membership_s8    0.000000e+00  0.000000e+00
membership_s9    0.000000e+00  0.000000e+00
membership_s11   0.000000e+00  0.000000e+00
membership_s12   0.000000e+00  0.000000e+00
membership_s14   0.000000e+00  0.000000e+00
membership_s15   1.343819e-05  9.840477e-02
membership_s16   0.000000e+00  0.000000e+00
membership_s17   0.000000e+00  0.000000e+00
membership_s18   0.000000e+00  0.000000e+00
membership_s20   0.000000e+00  0.000000e+00
membership_s21   0.000000e+00  4.336809e-21
membership_s22   0.000000e+00  0.000000e+00
membership_s24   0.000000e+00  0.000000e+00
membership_s25   0.000000e+00  0.000000e+00
membership_s26   0.000000e+00  0.000000e+00
membership_s27   7.688138e-06  5.523844e-02
membership_s28   0.000000e+00  0.000000e+00
membership_s30   3.015478e-06  2.169435e-01
membership_s31   0.000000e+00  0.000000e+00
membership_s32   8.352477e-05  2.581577e-01
membership_s33   0.000000e+00  0.000000e+00
membership_s36   3.945421e-05  5.036454e-02
membership_s37   0.000000e+00  0.000000e+00
V1               7.469512e-04  1.472597e+00
V2               4.546125e-04  1.302992e+00
pdi              1.184714e-04  2.401746e-01
adhesion         3.040213e-03  1.160096e+00
cohesion         2.938890e-03  1.100005e+00
inner            9.263549e-04  7.897656e-01
outer            6.663404e-04  1.138605e+00
ioratio          1.498698e-03  1.081353e+00
comsize          1.397836e-03  1.390141e+00
[1] "Dataset: all_CT Model GLM, run: 5 of 10 2015-06-22 19:17:20"
[1] "glmnet variable coefficients"
                         [,1]          [,2]
(Intercept)     -5.109391e+00 -6.495667e+00
graph0           1.963095e-40 -4.034493e-04
graph1           7.087456e-44 -2.136582e-07
graph2           1.077062e-40  1.429557e-04
graph3           6.733478e-45 -1.249802e-08
graph4           5.216277e-48 -1.390845e-10
graph5           2.775349e-42 -2.240558e-06
graph6           5.342840e-44 -2.338657e-08
graph7           4.184859e-42  2.866194e-06
graph8           8.979740e-41  8.541190e-05
graph9           1.555948e-46 -3.566694e-10
graph10          1.858472e-48 -6.050300e-12
graph11         -1.564027e-50 -3.174822e-13
graph12          3.158619e-46 -2.398880e-10
graph13          3.013683e-45 -7.347076e-10
graph14          1.156143e-47 -3.709959e-11
graph15          1.017217e-43 -1.378242e-07
graph16          1.184706e-45 -2.178710e-09
graph17          2.440639e-45 -1.554436e-09
graph18          7.192908e-44  2.910556e-08
graph19          1.629141e-44  1.804109e-09
graph20          1.566933e-43 -4.118790e-07
graph21          8.701584e-44 -2.822834e-08
graph22          2.525263e-43 -3.346890e-07
graph23          1.140223e-43 -3.767435e-08
graph24          1.942491e-43  6.219381e-09
graph25          1.052735e-42  9.825698e-07
graph26          9.734201e-43 -1.564698e-07
graph27          6.091250e-42  9.842380e-06
graph28          8.502746e-42  3.471361e-06
graph29          8.604812e-41 -1.141730e-04
orbit0           1.963095e-40 -4.018917e-04
orbit1           5.569557e-42 -1.276794e-06
orbit2           3.553870e-44 -2.135254e-07
orbit3           1.077062e-40  1.442559e-04
orbit4           1.462911e-43  3.715231e-08
orbit5           5.284658e-45 -1.454485e-08
orbit6           1.281300e-45 -2.317287e-08
orbit7           6.691107e-49 -5.663082e-11
orbit8           2.775349e-42 -2.167899e-06
orbit9           3.187673e-42  7.036342e-06
orbit10          4.677620e-43  1.522138e-07
orbit11          2.470537e-44 -6.398420e-08
orbit12          2.078492e-41  3.394251e-05
orbit13          4.330310e-42  1.671590e-07
orbit14          8.979740e-41  8.504850e-05
orbit15          3.547802e-45  1.982877e-09
orbit16          1.249985e-46 -5.268878e-10
orbit17          1.255671e-45 -1.359877e-09
orbit18          7.679240e-46  1.287306e-09
orbit19          1.920687e-46 -4.300268e-10
orbit20          9.674544e-47 -4.497274e-10
orbit21          4.395514e-49 -3.418080e-12
orbit22         -1.252177e-48 -4.627860e-11
orbit23         -8.117194e-51 -3.786144e-14
orbit24          1.624998e-44  3.552884e-08
orbit25          1.066435e-44  7.513764e-09
orbit26          2.066828e-46 -4.685598e-10
orbit27          8.671528e-44  1.059376e-07
orbit28          6.175370e-45 -1.336295e-08
orbit29          1.699413e-44  1.087946e-08
orbit30          4.218591e-45 -3.633846e-09
orbit31          7.739929e-46 -4.104045e-09
orbit32          6.641791e-46 -7.563807e-10
orbit33          1.714071e-48 -2.204565e-11
orbit34          1.017217e-43 -1.398985e-07
orbit35          9.048889e-44  1.478538e-08
orbit36          1.620601e-44 -2.428887e-08
orbit37          1.548473e-44 -3.179207e-09
orbit38          3.968034e-46 -2.541147e-09
orbit39          1.794141e-43  3.111230e-07
orbit40          4.520801e-44  5.944879e-08
orbit41          1.428771e-44 -2.156034e-08
orbit42          1.050802e-45 -3.633789e-09
orbit43          3.003664e-43  6.415733e-07
orbit44          3.909543e-44 -1.750473e-07
orbit45          5.612823e-43  1.709152e-06
orbit46          2.472613e-43  7.378820e-08
orbit47          1.656600e-44 -3.900205e-08
orbit48          3.560968e-44  2.376598e-08
orbit49          9.305997e-43  8.502257e-07
orbit50          1.020666e-43 -7.278781e-07
orbit51          3.854300e-43  2.155764e-07
orbit52          1.050276e-42 -4.880652e-07
orbit53          1.031050e-43 -8.978563e-08
orbit54          1.770998e-42  2.342950e-06
orbit55          1.816763e-43 -6.673337e-07
orbit56          3.726663e-42  1.525345e-05
orbit57          2.527473e-43 -2.276638e-07
orbit58          1.049737e-43  6.488112e-08
orbit59          1.482736e-42  1.971003e-06
orbit60          4.627080e-43 -3.493491e-07
orbit61          2.714013e-43  3.488266e-08
orbit62          1.225353e-41  3.539684e-05
orbit63          1.777869e-42  2.020466e-06
orbit64          2.480083e-42  4.845588e-07
orbit65          1.773357e-41  6.519182e-05
orbit66          3.344182e-42 -5.127452e-06
orbit67          1.186801e-42  1.050324e-07
orbit68          9.307699e-42  6.989581e-06
orbit69          1.341936e-41  5.804298e-05
orbit70          4.092899e-41  5.970796e-05
orbit71          9.465857e-42 -2.136641e-06
orbit72          8.604812e-41 -1.164870e-04
AP               7.018012e-39 -5.814349e-02
bet              7.908358e-45 -3.589673e-08
ecc             -2.132594e-39  1.155740e-02
eccrad          -1.279557e-38  6.933651e-02
close            1.638080e-37  3.345281e-01
constraint      -1.333543e-38 -1.136298e-01
coreness         1.303526e-39  4.699886e-03
knn             -4.088721e-42 -2.539991e-05
hubscore         3.520261e-37  2.823650e-01
pagerank        -1.561173e-38 -2.944683e-01
trans            2.924851e-39 -1.677354e-02
evcent           3.518389e-37  2.683948e-01
first            1.963095e-40 -4.058360e-04
upto_second      5.959762e-42 -8.731390e-06
upto_third       1.552566e-42  5.110968e-06
upto_fourth      1.423296e-42  9.107253e-06
upto_fifth       1.660159e-42  9.988696e-06
upto_sixth       1.679293e-42  9.908389e-06
second           5.959742e-42 -8.571374e-06
third            1.670070e-42  9.551587e-06
fourth          -2.292325e-42 -4.338413e-06
fifth           -1.926007e-42 -1.244218e-05
sixth           -2.292531e-42 -1.383922e-05
ratio1          -5.102901e-42 -3.143099e-05
ratio2          -2.426203e-41 -1.760107e-04
ratio3          -5.314347e-41 -3.027322e-04
ratio4          -1.390215e-41 -7.159563e-05
ratio5          -5.655153e-42 -3.863016e-05
ratio6          -2.321520e-42 -1.691347e-05
selfinter        1.534703e-38  1.768237e-01
walktrap_vertex  4.539304e-39  3.135189e-02
bigcom1         -5.890306e-39 -9.745972e-02
bigcom2         -6.070217e-39 -7.759449e-02
bigcom3          1.310959e-38  4.285013e-01
bigcom4         -1.154457e-39 -1.300758e-02
bigcom6         -6.066673e-39 -1.064317e-01
bigcom8         -2.528727e-39 -5.020751e-02
bigcom9         -6.092082e-39 -9.951473e-02
bigcom11        -6.073766e-39 -1.002535e-01
bigcom13        -6.081893e-39 -1.033972e-01
bigcom15        -6.080876e-39 -1.033757e-01
bigcom16        -6.070217e-39 -1.250521e-01
bigcom21        -6.105891e-39 -1.836428e-01
bigcom22        -6.173268e-39 -2.729342e-01
bigcom24        -6.067685e-39 -1.170816e-01
bigcom26        -6.113591e-39 -1.683815e-01
bigcom28         5.999970e-38  5.041099e-01
bigcom30        -6.125434e-39 -2.136189e-01
bigcom31        -6.066673e-39 -8.469675e-02
bigcom32         4.717380e-38  1.094388e+00
bigcom33        -6.066167e-39 -1.291697e-01
bigcom34        -6.066673e-39 -1.137213e-01
bigcom36        -6.072245e-39 -1.482220e-01
bigcom37        -6.066673e-39 -9.579665e-02
bigcom38        -6.070724e-39 -9.980127e-02
bigcom39        -6.080367e-39 -1.043016e-01
bigcom40         5.147951e-39  5.311449e-02
bigcom43        -6.068191e-39 -9.643305e-02
bigcom44        -6.158109e-39 -1.184257e-01
bigcom46        -6.074781e-39 -8.658982e-02
bigcom47        -6.072752e-39 -8.119159e-02
bigcom49        -6.071231e-39 -1.169221e-01
bigcom50        -6.069711e-39 -1.496464e-01
bigcom51        -6.066673e-39 -1.264369e-01
bigcom52        -6.067685e-39 -1.441938e-01
bigcom54        -6.066673e-39 -8.416806e-02
bigcom56        -6.072752e-39 -1.837375e-01
bigcom62        -6.067179e-39 -9.516012e-02
bigcom66        -6.067179e-39 -9.660406e-02
bigcom68        -6.067685e-39 -8.210500e-02
bigcom69        -6.072245e-39 -1.167338e-01
bigcom71        -6.072752e-39 -7.067428e-02
bigcom72        -6.067685e-39 -7.811509e-02
bigcom73        -6.074273e-39 -1.084001e-01
bigcom74        -6.070217e-39 -1.411437e-01
bigcom75        -6.066167e-39 -8.027526e-02
bigcom76        -6.069204e-39 -9.480856e-02
bigcom77        -6.068191e-39 -1.726754e-01
bigcom79        -6.066673e-39 -1.496971e-01
bigcom80        -6.068698e-39 -8.089328e-02
bigcom82        -6.067685e-39 -1.560899e-01
bigcom83        -6.066167e-39 -6.409214e-02
bigcom84        -6.068698e-39 -1.687348e-01
bigcom85        -6.067685e-39 -1.622769e-01
bigcom87        -6.069204e-39 -8.334083e-02
bigcom89        -6.066167e-39 -6.985142e-02
bigcom91        -6.069204e-39 -1.887612e-01
bigcom92        -6.080876e-39 -8.836870e-02
bigcom93        -6.066167e-39 -6.947346e-02
bigcom96        -6.065155e-39 -1.746070e-01
bigcom97        -6.071738e-39 -1.546955e-01
bigcom98        -6.066673e-39 -1.186263e-01
bigcom99        -6.066167e-39 -6.335569e-02
bigcom101       -6.075288e-39 -1.092764e-01
bigcom104       -6.068698e-39 -1.439551e-01
bigcom106       -6.067685e-39 -7.778337e-02
bigcom109       -6.067179e-39 -1.229395e-01
bigcom113       -6.068191e-39 -1.123249e-01
bigcom116       -6.088002e-39 -9.138060e-02
bigcom120       -6.066673e-39 -7.323627e-02
bigcom123       -6.067179e-39 -8.296892e-02
bigcom126       -6.066673e-39 -6.039939e-02
bigcom127       -6.068191e-39 -1.077127e-01
bigcom137       -6.070217e-39 -1.743827e-01
bigcom139       -6.067179e-39 -9.494658e-02
bigcom140       -6.067685e-39 -1.222769e-01
bigcom143       -6.067179e-39 -6.076740e-02
bigcom145       -6.067685e-39 -7.896033e-02
bigcom146       -6.067685e-39 -8.039292e-02
bigcom147        5.012781e-38  8.856528e-01
bigcom149       -6.066167e-39 -1.318009e-01
bigcom153       -6.070724e-39 -8.255663e-02
bigcom154       -6.070724e-39 -9.129310e-02
bigcom156       -6.067685e-39 -8.986516e-02
bigcom157       -6.072752e-39 -8.342330e-02
bigcom158       -6.066673e-39 -8.516070e-02
bigcom160       -6.066167e-39 -8.471292e-02
bigcom161       -6.067179e-39 -1.383486e-01
bigcom162       -6.065661e-39 -8.051194e-02
bigcom164       -6.066673e-39 -1.162773e-01
bigcom166       -6.069204e-39 -8.842637e-02
bigcom167        3.992277e-38  8.946048e-01
bigcom171       -6.068698e-39 -1.829697e-01
bigcom173       -6.067685e-39 -9.170642e-02
bigcom175       -6.066167e-39 -9.387484e-02
bigcom176       -6.066673e-39 -1.043923e-01
bigcom177       -6.066673e-39 -1.323458e-01
bigcom178       -6.067179e-39 -1.416816e-01
bigcom180        2.465433e-37  2.063968e+00
bigcom181       -6.073259e-39 -9.718267e-02
bigcom184       -6.067179e-39 -1.200656e-01
bigcom186       -6.066167e-39 -2.101330e-01
bigcom187       -6.065661e-39 -1.785482e-01
bigcom189       -6.069711e-39 -9.613134e-02
bigcom194       -6.068191e-39 -1.056070e-01
bigcom195       -6.066673e-39 -8.698066e-02
bigcom196        3.307189e-37  2.245025e+00
bigcom204       -6.067685e-39 -8.830852e-02
bigcom205       -6.065661e-39 -7.296972e-02
bigcom212       -6.066673e-39 -1.181114e-01
bigcom214       -6.067685e-39 -9.846042e-02
bigcom222       -6.066673e-39 -8.777235e-02
bigcom223       -6.066673e-39 -1.811781e-01
bigcom226       -6.066673e-39 -1.054497e-01
bigcom227       -6.066673e-39 -9.961882e-02
bigcom229       -6.065661e-39 -5.795007e-02
bigcom233       -6.066673e-39 -7.305905e-02
bigcom236       -6.066673e-39 -7.392589e-02
bigcom237       -6.066673e-39 -1.586600e-01
bigcom246       -6.071231e-39 -1.052495e-01
bigcom248       -6.072752e-39 -2.213911e-01
bigcom249       -6.067179e-39 -8.490566e-02
bigcom250       -6.072245e-39 -1.229067e-01
bigcom254       -6.067179e-39 -1.029005e-01
bigcom266       -6.065661e-39 -1.948663e-01
bigcom269       -6.068191e-39 -9.932621e-02
bigcom272       -6.066673e-39 -8.094690e-02
bigcom274       -6.086983e-39 -8.716577e-02
bigcom281       -6.067179e-39 -1.158810e-01
bigcom291       -6.066673e-39 -1.233701e-01
bigcom292       -6.066673e-39 -1.377355e-01
bigcom295       -6.067179e-39 -8.189387e-02
bigcom299       -6.066673e-39 -1.408993e-01
bigcom301       -6.069204e-39 -1.206284e-01
bigcom306       -6.066167e-39 -7.166588e-02
bigcom309       -6.067179e-39 -1.014800e-01
bigcom314       -6.066673e-39 -7.961048e-02
bigcom321       -6.069711e-39 -9.040927e-02
bigcom341       -6.066167e-39 -1.056552e-01
bigcom350       -6.065155e-39 -1.366591e-01
bigcom353       -6.066167e-39 -9.482094e-02
bigcom359       -6.066673e-39 -1.670442e-01
bigcom363       -6.065661e-39 -8.749225e-02
bigcom365       -6.067179e-39 -1.140173e-01
bigcom385       -6.067685e-39 -1.273435e-01
bigcom386       -6.066673e-39 -6.981195e-02
bigcom408       -6.068191e-39 -9.174744e-02
bigcom412        1.623673e-37  1.757325e+00
bigcom480       -6.066673e-39 -8.577191e-02
spin_vertex     -9.998067e-39 -1.481690e-01
membership_s1   -4.011947e-39 -9.816675e-02
membership_s3   -6.073766e-39 -8.356959e-02
membership_s4    2.345704e-39  7.248912e-03
membership_s5    2.322332e-39  7.254154e-02
membership_s6   -6.560281e-39 -8.319312e-02
membership_s7   -4.837333e-39 -5.782343e-02
membership_s8   -6.070724e-39 -1.025101e-01
membership_s9   -6.073259e-39 -7.217323e-02
membership_s11  -6.070217e-39 -7.248692e-02
membership_s12  -6.070724e-39 -9.883631e-02
membership_s14  -6.068698e-39 -1.074529e-01
membership_s15   2.109434e-41  1.617077e-01
membership_s16  -6.071231e-39 -9.259949e-02
membership_s17  -6.068698e-39 -7.513538e-02
membership_s18  -6.111022e-39 -1.136049e-01
membership_s20  -6.067179e-39 -7.130762e-02
membership_s21  -6.149778e-39 -1.239835e-01
membership_s22  -6.079351e-39 -7.582589e-02
membership_s24  -6.081893e-39 -9.021493e-02
membership_s25  -6.078335e-39 -9.088155e-02
membership_s26  -6.072752e-39 -5.531515e-02
membership_s27  -5.184884e-39 -8.165397e-02
membership_s28  -6.073259e-39 -8.879389e-02
membership_s30   1.548969e-38  1.484422e-01
membership_s31  -6.382945e-39 -1.054149e-01
membership_s32   4.392725e-39  2.285473e-01
membership_s33  -6.067685e-39 -4.641479e-02
membership_s36  -5.672868e-39 -5.717467e-02
membership_s37  -6.113077e-39 -9.663891e-02
V1               8.787566e-39  5.111272e-02
V2               3.816901e-39  1.385312e-01
pdi              6.336778e-37 -2.241424e+01
adhesion        -3.925269e-43 -2.977252e-06
cohesion         7.851620e-43  5.952854e-06
inner            2.371999e-43 -2.339580e-06
outer            2.254432e-43 -3.005589e-06
ioratio          3.797464e-40  2.031953e-02
comsize          2.614638e-42  4.930116e-05
[1] "Dataset: all_CT Model GBM, run: 6 of 10 2015-06-22 19:19:17"
Iter   TrainDeviance   ValidDeviance   StepSize   Improve
     1        0.0716            -nan     0.0100    0.0003
     2        0.0694            -nan     0.0100    0.0003
     3        0.0678            -nan     0.0100    0.0001
     4        0.0666            -nan     0.0100    0.0002
     5        0.0653            -nan     0.0100    0.0001
     6        0.0646            -nan     0.0100   -0.0000
     7        0.0637            -nan     0.0100    0.0001
     8        0.0631            -nan     0.0100    0.0000
     9        0.0624            -nan     0.0100    0.0001
    10        0.0617            -nan     0.0100    0.0001
    20        0.0570            -nan     0.0100    0.0000
    40        0.0514            -nan     0.0100    0.0000
    60        0.0478            -nan     0.0100    0.0000
    80        0.0447            -nan     0.0100    0.0000
   100        0.0418            -nan     0.0100   -0.0000
   120        0.0395            -nan     0.0100   -0.0000
   140        0.0380            -nan     0.0100   -0.0000
   160        0.0358            -nan     0.0100   -0.0000
   180        0.0334            -nan     0.0100   -0.0000
   200        0.0321            -nan     0.0100    0.0000
   220        0.0303            -nan     0.0100   -0.0000
   240        0.0287            -nan     0.0100   -0.0000
   260        0.0269            -nan     0.0100   -0.0000
   280        0.0250            -nan     0.0100    0.0000
   300        0.0237            -nan     0.0100   -0.0000
   320        0.0217            -nan     0.0100    0.0000
   340        0.0205            -nan     0.0100   -0.0000
   357        0.0198            -nan     0.0100   -0.0000

[1] "GBM variable coefficients"
                            var     rel.inf
orbit65                 orbit65 5.646340062
V1                           V1 3.149396589
walktrap_vertex walktrap_vertex 3.011819651
V2                           V2 2.925042190
outer                     outer 2.918673665
orbit54                 orbit54 2.812165101
ratio5                   ratio5 2.642509674
comsize                 comsize 2.417748409
spin_vertex         spin_vertex 2.191732784
orbit70                 orbit70 2.170306442
orbit56                 orbit56 2.154809205
ratio4                   ratio4 2.137750169
bigcom412             bigcom412 1.997520000
graph22                 graph22 1.901825218
trans                     trans 1.874300469
orbit49                 orbit49 1.833650028
adhesion               adhesion 1.830885750
third                     third 1.726056655
knn                         knn 1.652254801
graph20                 graph20 1.553184626
inner                     inner 1.468765759
orbit39                 orbit39 1.418005818
bigcom28               bigcom28 1.416536383
bet                         bet 1.407886341
graph11                 graph11 1.220748855
constraint           constraint 1.089103915
ioratio                 ioratio 1.071194349
cohesion               cohesion 1.044576118
orbit62                 orbit62 0.999011340
graph29                 graph29 0.957502707
orbit46                 orbit46 0.946274248
orbit45                 orbit45 0.944567049
graph14                 graph14 0.931052226
sixth                     sixth 0.925433960
bigcom180             bigcom180 0.907684294
orbit18                 orbit18 0.906500896
graph10                 graph10 0.899874632
orbit25                 orbit25 0.899177505
graph5                   graph5 0.828806063
graph0                   graph0 0.825077538
pagerank               pagerank 0.806788256
orbit40                 orbit40 0.780609563
graph8                   graph8 0.771233484
graph2                   graph2 0.732476058
orbit32                 orbit32 0.715904548
graph26                 graph26 0.715345087
graph27                 graph27 0.686165422
graph17                 graph17 0.675504243
ratio1                   ratio1 0.672527124
graph4                   graph4 0.656352726
graph1                   graph1 0.642018860
orbit24                 orbit24 0.640861528
orbit63                 orbit63 0.635365696
graph15                 graph15 0.631245324
fifth                     fifth 0.625477124
selfinter             selfinter 0.618872878
orbit69                 orbit69 0.588188612
orbit9                   orbit9 0.580891026
orbit59                 orbit59 0.543288219
orbit31                 orbit31 0.517546279
orbit50                 orbit50 0.505824733
orbit35                 orbit35 0.492517374
graph28                 graph28 0.478060069
graph23                 graph23 0.437981575
upto_sixth           upto_sixth 0.434405288
orbit36                 orbit36 0.432093581
graph6                   graph6 0.422199306
orbit22                 orbit22 0.419533338
membership_s16   membership_s16 0.417731691
upto_fourth         upto_fourth 0.392947315
orbit6                   orbit6 0.384061699
fourth                   fourth 0.379903719
orbit29                 orbit29 0.371925131
graph7                   graph7 0.364272514
ratio2                   ratio2 0.357107762
graph3                   graph3 0.351422197
ratio6                   ratio6 0.341521037
orbit27                 orbit27 0.340227711
graph12                 graph12 0.335658840
orbit19                 orbit19 0.331069233
orbit66                 orbit66 0.311802677
orbit4                   orbit4 0.308410858
orbit12                 orbit12 0.281077522
ratio3                   ratio3 0.279376478
orbit71                 orbit71 0.265065268
orbit15                 orbit15 0.263965465
orbit41                 orbit41 0.257823472
orbit44                 orbit44 0.243773246
orbit67                 orbit67 0.239883242
bigcom3                 bigcom3 0.236097275
bigcom71               bigcom71 0.235445529
orbit17                 orbit17 0.231909884
graph18                 graph18 0.228624391
orbit58                 orbit58 0.216495510
orbit38                 orbit38 0.212746058
orbit64                 orbit64 0.202412531
bigcom147             bigcom147 0.193342554
orbit68                 orbit68 0.187152704
bigcom167             bigcom167 0.180884166
pdi                         pdi 0.176385570
second                   second 0.175913369
upto_fifth           upto_fifth 0.171834229
orbit57                 orbit57 0.163636195
graph13                 graph13 0.161732536
graph24                 graph24 0.157099435
orbit7                   orbit7 0.152538665
orbit2                   orbit2 0.150325352
orbit43                 orbit43 0.149550921
orbit13                 orbit13 0.147272184
orbit21                 orbit21 0.144661720
orbit52                 orbit52 0.144561196
orbit53                 orbit53 0.135932653
graph21                 graph21 0.126957196
orbit28                 orbit28 0.123852697
graph19                 graph19 0.118353874
orbit20                 orbit20 0.114292947
graph25                 graph25 0.112666807
orbit30                 orbit30 0.111262406
upto_third           upto_third 0.102345551
orbit11                 orbit11 0.099908598
orbit33                 orbit33 0.094388542
orbit61                 orbit61 0.089349370
orbit26                 orbit26 0.088085030
membership_s32   membership_s32 0.085433299
bigcom40               bigcom40 0.083354581
orbit55                 orbit55 0.080541183
orbit37                 orbit37 0.080142329
graph9                   graph9 0.077910522
coreness               coreness 0.073813516
orbit60                 orbit60 0.071320947
AP                           AP 0.070391064
graph16                 graph16 0.069285460
orbit47                 orbit47 0.068649869
membership_s30   membership_s30 0.060970077
orbit48                 orbit48 0.054116253
close                     close 0.051388990
orbit1                   orbit1 0.049659082
orbit5                   orbit5 0.044969201
orbit16                 orbit16 0.043991435
orbit10                 orbit10 0.036445810
membership_s1     membership_s1 0.034351152
orbit51                 orbit51 0.031425756
bigcom1                 bigcom1 0.029586986
ecc                         ecc 0.027327885
bigcom4                 bigcom4 0.018745078
upto_second         upto_second 0.017626639
membership_s36   membership_s36 0.016623009
membership_s27   membership_s27 0.014950365
hubscore               hubscore 0.014668552
membership_s6     membership_s6 0.007150888
membership_s15   membership_s15 0.006827410
membership_s7     membership_s7 0.006259135
orbit0                   orbit0 0.000000000
orbit3                   orbit3 0.000000000
orbit8                   orbit8 0.000000000
orbit14                 orbit14 0.000000000
orbit23                 orbit23 0.000000000
orbit34                 orbit34 0.000000000
orbit42                 orbit42 0.000000000
orbit72                 orbit72 0.000000000
eccrad                   eccrad 0.000000000
evcent                   evcent 0.000000000
first                     first 0.000000000
bigcom2                 bigcom2 0.000000000
bigcom6                 bigcom6 0.000000000
bigcom8                 bigcom8 0.000000000
bigcom9                 bigcom9 0.000000000
bigcom11               bigcom11 0.000000000
bigcom13               bigcom13 0.000000000
bigcom15               bigcom15 0.000000000
bigcom16               bigcom16 0.000000000
bigcom21               bigcom21 0.000000000
bigcom22               bigcom22 0.000000000
bigcom24               bigcom24 0.000000000
bigcom26               bigcom26 0.000000000
bigcom30               bigcom30 0.000000000
bigcom31               bigcom31 0.000000000
bigcom32               bigcom32 0.000000000
bigcom33               bigcom33 0.000000000
bigcom34               bigcom34 0.000000000
bigcom36               bigcom36 0.000000000
bigcom37               bigcom37 0.000000000
bigcom38               bigcom38 0.000000000
bigcom39               bigcom39 0.000000000
bigcom43               bigcom43 0.000000000
bigcom44               bigcom44 0.000000000
bigcom46               bigcom46 0.000000000
bigcom47               bigcom47 0.000000000
bigcom49               bigcom49 0.000000000
bigcom50               bigcom50 0.000000000
bigcom51               bigcom51 0.000000000
bigcom52               bigcom52 0.000000000
bigcom54               bigcom54 0.000000000
bigcom56               bigcom56 0.000000000
bigcom62               bigcom62 0.000000000
bigcom66               bigcom66 0.000000000
bigcom68               bigcom68 0.000000000
bigcom69               bigcom69 0.000000000
bigcom72               bigcom72 0.000000000
bigcom73               bigcom73 0.000000000
bigcom74               bigcom74 0.000000000
bigcom75               bigcom75 0.000000000
bigcom76               bigcom76 0.000000000
bigcom77               bigcom77 0.000000000
bigcom79               bigcom79 0.000000000
bigcom80               bigcom80 0.000000000
bigcom82               bigcom82 0.000000000
bigcom83               bigcom83 0.000000000
bigcom84               bigcom84 0.000000000
bigcom85               bigcom85 0.000000000
bigcom87               bigcom87 0.000000000
bigcom89               bigcom89 0.000000000
bigcom91               bigcom91 0.000000000
bigcom92               bigcom92 0.000000000
bigcom93               bigcom93 0.000000000
bigcom96               bigcom96 0.000000000
bigcom97               bigcom97 0.000000000
bigcom98               bigcom98 0.000000000
bigcom99               bigcom99 0.000000000
bigcom101             bigcom101 0.000000000
bigcom104             bigcom104 0.000000000
bigcom106             bigcom106 0.000000000
bigcom109             bigcom109 0.000000000
bigcom113             bigcom113 0.000000000
bigcom116             bigcom116 0.000000000
bigcom120             bigcom120 0.000000000
bigcom123             bigcom123 0.000000000
bigcom126             bigcom126 0.000000000
bigcom127             bigcom127 0.000000000
bigcom137             bigcom137 0.000000000
bigcom139             bigcom139 0.000000000
bigcom140             bigcom140 0.000000000
bigcom143             bigcom143 0.000000000
bigcom145             bigcom145 0.000000000
bigcom146             bigcom146 0.000000000
bigcom149             bigcom149 0.000000000
bigcom153             bigcom153 0.000000000
bigcom154             bigcom154 0.000000000
bigcom156             bigcom156 0.000000000
bigcom157             bigcom157 0.000000000
bigcom158             bigcom158 0.000000000
bigcom160             bigcom160 0.000000000
bigcom161             bigcom161 0.000000000
bigcom162             bigcom162 0.000000000
bigcom164             bigcom164 0.000000000
bigcom166             bigcom166 0.000000000
bigcom171             bigcom171 0.000000000
bigcom173             bigcom173 0.000000000
bigcom175             bigcom175 0.000000000
bigcom176             bigcom176 0.000000000
bigcom177             bigcom177 0.000000000
bigcom178             bigcom178 0.000000000
bigcom181             bigcom181 0.000000000
bigcom184             bigcom184 0.000000000
bigcom186             bigcom186 0.000000000
bigcom187             bigcom187 0.000000000
bigcom189             bigcom189 0.000000000
bigcom194             bigcom194 0.000000000
bigcom195             bigcom195 0.000000000
bigcom196             bigcom196 0.000000000
bigcom204             bigcom204 0.000000000
bigcom205             bigcom205 0.000000000
bigcom212             bigcom212 0.000000000
bigcom214             bigcom214 0.000000000
bigcom222             bigcom222 0.000000000
bigcom223             bigcom223 0.000000000
bigcom226             bigcom226 0.000000000
bigcom227             bigcom227 0.000000000
bigcom229             bigcom229 0.000000000
bigcom233             bigcom233 0.000000000
bigcom236             bigcom236 0.000000000
bigcom237             bigcom237 0.000000000
bigcom246             bigcom246 0.000000000
bigcom248             bigcom248 0.000000000
bigcom249             bigcom249 0.000000000
bigcom250             bigcom250 0.000000000
bigcom254             bigcom254 0.000000000
bigcom266             bigcom266 0.000000000
bigcom269             bigcom269 0.000000000
bigcom272             bigcom272 0.000000000
bigcom274             bigcom274 0.000000000
bigcom281             bigcom281 0.000000000
bigcom291             bigcom291 0.000000000
bigcom292             bigcom292 0.000000000
bigcom295             bigcom295 0.000000000
bigcom299             bigcom299 0.000000000
bigcom301             bigcom301 0.000000000
bigcom306             bigcom306 0.000000000
bigcom309             bigcom309 0.000000000
bigcom314             bigcom314 0.000000000
bigcom321             bigcom321 0.000000000
bigcom341             bigcom341 0.000000000
bigcom350             bigcom350 0.000000000
bigcom353             bigcom353 0.000000000
bigcom359             bigcom359 0.000000000
bigcom363             bigcom363 0.000000000
bigcom365             bigcom365 0.000000000
bigcom385             bigcom385 0.000000000
bigcom386             bigcom386 0.000000000
bigcom408             bigcom408 0.000000000
bigcom480             bigcom480 0.000000000
membership_s3     membership_s3 0.000000000
membership_s4     membership_s4 0.000000000
membership_s5     membership_s5 0.000000000
membership_s8     membership_s8 0.000000000
membership_s9     membership_s9 0.000000000
membership_s11   membership_s11 0.000000000
membership_s12   membership_s12 0.000000000
membership_s14   membership_s14 0.000000000
membership_s17   membership_s17 0.000000000
membership_s18   membership_s18 0.000000000
membership_s20   membership_s20 0.000000000
membership_s21   membership_s21 0.000000000
membership_s22   membership_s22 0.000000000
membership_s24   membership_s24 0.000000000
membership_s25   membership_s25 0.000000000
membership_s26   membership_s26 0.000000000
membership_s28   membership_s28 0.000000000
membership_s31   membership_s31 0.000000000
membership_s33   membership_s33 0.000000000
membership_s37   membership_s37 0.000000000
[1] "Dataset: all_CT Model RF, run: 6 of 10 2015-06-22 19:24:30"
     |      Out-of-bag   |
Tree |      MSE  %Var(y) |
   1 |  0.01276   202.92 |
   2 |  0.01222   194.32 |
   3 |  0.01303   207.28 |
   4 |  0.01158   184.14 |
   5 |  0.01089   173.13 |
   6 | 0.009967   158.50 |
   7 | 0.009057   144.03 |
   8 | 0.008805   140.02 |
   9 | 0.008725   138.75 |
  10 | 0.008494   135.08 |
  11 |  0.00815   129.60 |
  12 | 0.007916   125.87 |
  13 | 0.007745   123.16 |
  14 | 0.007657   121.75 |
  15 | 0.007576   120.47 |
  16 | 0.007481   118.96 |
  17 | 0.007468   118.75 |
  18 | 0.007414   117.89 |
  19 | 0.007412   117.87 |
  20 | 0.007375   117.28 |
  21 | 0.007298   116.06 |
  22 | 0.007269   115.59 |
  23 | 0.007169   114.00 |
  24 | 0.007132   113.41 |
  25 | 0.007104   112.97 |
  26 | 0.007086   112.67 |
  27 | 0.007067   112.38 |
  28 | 0.007046   112.04 |
  29 | 0.007014   111.53 |
  30 | 0.006903   109.77 |
  31 | 0.006872   109.27 |
  32 | 0.006875   109.32 |
  33 | 0.006839   108.76 |
  34 | 0.006816   108.39 |
  35 | 0.006815   108.37 |
  36 | 0.006788   107.94 |
  37 | 0.006809   108.27 |
  38 | 0.006822   108.48 |
  39 | 0.006797   108.08 |
  40 | 0.006768   107.63 |
  41 | 0.006757   107.45 |
  42 | 0.006739   107.17 |
  43 |  0.00673   107.02 |
  44 | 0.006713   106.75 |
  45 | 0.006715   106.78 |
  46 | 0.006702   106.57 |
  47 | 0.006696   106.48 |
  48 | 0.006708   106.67 |
  49 | 0.006708   106.66 |
  50 |  0.00669   106.38 |
  51 | 0.006672   106.10 |
  52 | 0.006663   105.96 |
  53 |  0.00665   105.75 |
  54 | 0.006648   105.72 |
  55 | 0.006644   105.65 |
  56 | 0.006641   105.61 |
  57 | 0.006645   105.68 |
  58 |  0.00666   105.91 |
  59 | 0.006655   105.83 |
  60 | 0.006662   105.94 |
  61 | 0.006654   105.81 |
  62 | 0.006656   105.85 |
  63 | 0.006652   105.78 |
  64 | 0.006648   105.72 |
  65 | 0.006646   105.69 |
  66 | 0.006636   105.52 |
  67 | 0.006645   105.67 |
  68 | 0.006664   105.96 |
  69 | 0.006665   105.99 |
  70 | 0.006667   106.02 |
  71 | 0.006668   106.03 |
  72 | 0.006668   106.04 |
  73 | 0.006675   106.15 |
  74 | 0.006686   106.31 |
  75 | 0.006674   106.13 |
  76 | 0.006664   105.96 |
  77 | 0.006649   105.74 |
  78 | 0.006656   105.85 |
  79 | 0.006664   105.97 |
  80 | 0.006655   105.82 |
  81 | 0.006653   105.79 |
  82 | 0.006645   105.66 |
  83 | 0.006646   105.68 |
  84 | 0.006644   105.65 |
  85 |  0.00665   105.74 |
  86 | 0.006639   105.57 |
  87 | 0.006634   105.50 |
  88 | 0.006631   105.44 |
  89 | 0.006624   105.33 |
  90 | 0.006624   105.34 |
  91 |  0.00662   105.27 |
  92 | 0.006612   105.14 |
  93 | 0.006609   105.10 |
  94 |  0.00662   105.28 |
  95 | 0.006617   105.23 |
  96 | 0.006617   105.22 |
  97 | 0.006613   105.16 |
  98 | 0.006602   104.98 |
  99 |   0.0066   104.96 |
 100 | 0.006599   104.93 |
[1] "Random Forest variable coefficients"
                      %IncMSE IncNodePurity
graph0           1.380708e-03  9.927938e-02
graph1           2.281549e-03  2.178097e-01
graph2           1.134761e-03  1.318270e-01
graph3           1.786577e-04  1.302725e-01
graph4           2.930442e-03  3.881218e-01
graph5           7.176178e-03  2.148188e-01
graph6           1.754006e-03  1.191427e-01
graph7           1.435923e-03  2.003532e-01
graph8           1.806281e-04  4.192237e-01
graph9           1.125806e-04  2.465655e-01
graph10          3.646645e-03  2.665081e-01
graph11          5.271500e-03  7.036248e-01
graph12          2.970314e-03  8.445421e-02
graph13          2.291887e-03  2.716796e-01
graph14          3.959651e-03  7.824592e-01
graph15          1.234638e-03  2.506563e-01
graph16          1.121439e-03  3.486159e-01
graph17          3.379811e-03  5.149810e-01
graph18          2.460502e-03  3.133918e-01
graph19          1.343249e-03  2.858631e-01
graph20          6.893090e-03  4.689329e-01
graph21          1.218560e-04  2.421659e-01
graph22          1.563698e-03  7.416430e-01
graph23          7.090732e-03  4.607232e-01
graph24          1.870167e-03  3.280898e-01
graph25          1.918709e-03  3.767415e-01
graph26          3.793921e-03  3.765445e-01
graph27          2.980858e-04  3.726300e-01
graph28          1.704650e-03  5.147360e-01
graph29          5.438148e-04  2.622371e-01
orbit0           1.226298e-03  1.956843e-01
orbit1           1.024423e-03  2.049171e-01
orbit2           1.220147e-03  2.544119e-01
orbit3           3.669732e-04  1.746122e-01
orbit4           1.000577e-03  2.369476e-01
orbit5           3.002548e-04  2.139477e-01
orbit6           7.320599e-04  3.754739e-01
orbit7           2.962580e-04  1.799552e-01
orbit8           7.731021e-03  2.648306e-01
orbit9           3.257785e-03  3.104096e-01
orbit10          1.713368e-03  2.239436e-01
orbit11          4.889655e-04  1.914968e-01
orbit12          1.747070e-03  3.581065e-01
orbit13          3.006746e-04  1.111731e-01
orbit14          5.081687e-04  1.905056e-01
orbit15          3.812823e-04  1.512901e-01
orbit16          2.672754e-04  2.065622e-01
orbit17          7.881769e-04  2.224881e-01
orbit18          3.015773e-03  8.067653e-01
orbit19          1.583986e-03  4.850878e-01
orbit20          1.784581e-03  1.442034e-01
orbit21          3.245907e-03  3.210139e-01
orbit22          7.481930e-03  1.039451e+00
orbit23          4.143203e-03  1.077831e-01
orbit24          1.939014e-03  5.702622e-01
orbit25          1.808781e-03  5.283129e-01
orbit26          9.385780e-04  1.208498e-01
orbit27          1.593246e-03  2.774831e-01
orbit28          9.231354e-04  1.570294e-01
orbit29          4.337175e-03  4.092172e-01
orbit30          1.623135e-03  3.541917e-01
orbit31          1.026309e-03  4.781477e-01
orbit32          1.132964e-03  3.236858e-01
orbit33          4.769143e-04  2.422413e-01
orbit34          2.676353e-03  2.961209e-01
orbit35          2.241340e-03  3.315246e-01
orbit36          1.021863e-03  3.241174e-01
orbit37          6.234531e-04  1.700807e-01
orbit38          8.727569e-03  1.576272e-01
orbit39          1.419792e-03  6.709165e-01
orbit40          1.563574e-03  6.005276e-01
orbit41          5.956341e-04  3.715277e-01
orbit42          2.759462e-04  4.131908e-01
orbit43          1.498447e-03  2.915783e-01
orbit44          6.882740e-04  2.599983e-01
orbit45          4.774094e-03  3.300735e-01
orbit46          2.213758e-03  4.425109e-01
orbit47          7.807464e-05  2.912094e-01
orbit48          7.852968e-04  2.118185e-01
orbit49          3.525504e-03  6.409330e-01
orbit50          2.031879e-03  4.029375e-01
orbit51          7.334736e-04  2.545159e-01
orbit52          1.408900e-03  3.110181e-01
orbit53          3.297129e-04  1.311578e-01
orbit54          1.235718e-03  1.006339e+00
orbit55          1.022898e-03  2.194866e-01
orbit56          1.674867e-02  1.078587e+00
orbit57          6.295837e-04  3.110674e-01
orbit58          1.230995e-03  2.000962e-01
orbit59          2.127099e-03  4.957680e-01
orbit60          5.723188e-05  7.112685e-02
orbit61          3.185678e-04  1.401523e-01
orbit62          4.856120e-03  6.529660e-01
orbit63          3.647885e-04  4.457036e-01
orbit64          5.757361e-04  2.764490e-01
orbit65          7.828834e-03  2.048729e+00
orbit66          1.034463e-03  6.850640e-01
orbit67          3.492290e-04  1.111011e-01
orbit68          1.822654e-03  5.087790e-01
orbit69          3.094626e-04  2.406994e-01
orbit70          2.987492e-03  1.194334e+00
orbit71          6.219716e-05  1.858088e-01
orbit72          9.781136e-04  2.128107e-01
AP               1.077471e-05  1.435511e-02
bet              1.593308e-03  5.651729e-01
ecc              8.787996e-05  1.350470e-01
eccrad           1.272811e-04  3.067551e-02
close            4.984636e-04  2.675715e-01
constraint       3.241360e-03  5.453038e-01
coreness         4.392120e-03  1.662162e-01
knn              1.611632e-03  6.759963e-01
hubscore         1.116127e-03  6.259217e-02
pagerank         3.265169e-03  6.489366e-01
trans            3.628391e-04  7.808220e-01
evcent           7.032512e-05  2.290463e-01
first            3.864501e-04  1.569521e-01
upto_second      3.751356e-04  4.146479e-01
upto_third       1.099113e-03  3.372285e-01
upto_fourth      1.051957e-03  2.709020e-01
upto_fifth       2.103488e-03  3.076336e-01
upto_sixth       2.166585e-03  1.912072e-01
second           1.085133e-03  2.612447e-01
third            4.230992e-03  9.941452e-01
fourth           3.307368e-03  5.717160e-01
fifth            5.841184e-04  6.791205e-01
sixth            3.379374e-03  5.361679e-01
ratio1           1.037649e-03  7.618148e-01
ratio2           2.892422e-03  4.990825e-01
ratio3           2.299463e-04  6.704173e-01
ratio4           5.661090e-04  1.326338e+00
ratio5           4.847141e-04  1.571962e+00
ratio6           3.248054e-03  4.769028e-01
selfinter        2.298508e-03  1.432806e-01
walktrap_vertex  1.759856e-03  1.175130e+00
bigcom1          9.981407e-05  4.399262e-02
bigcom2          0.000000e+00  2.602085e-20
bigcom3          1.903887e-04  5.737774e-01
bigcom4          3.986769e-04  2.573023e-02
bigcom6          0.000000e+00  1.734723e-20
bigcom8          2.037371e-05  2.259228e-04
bigcom9          0.000000e+00  2.168404e-20
bigcom11         0.000000e+00  8.944668e-21
bigcom13         0.000000e+00  4.336809e-20
bigcom15         0.000000e+00  4.336809e-20
bigcom16         0.000000e+00  2.602085e-20
bigcom21         0.000000e+00  1.761829e-20
bigcom22         9.053871e-06  1.555556e-02
bigcom24         0.000000e+00  0.000000e+00
bigcom26         0.000000e+00  9.703609e-20
bigcom28        -9.698677e-05  5.957319e-01
bigcom30         0.000000e+00  1.734723e-19
bigcom31         0.000000e+00  0.000000e+00
bigcom32         0.000000e+00  0.000000e+00
bigcom33         0.000000e+00  0.000000e+00
bigcom34         0.000000e+00  1.301043e-20
bigcom36         0.000000e+00  0.000000e+00
bigcom37         0.000000e+00  8.673617e-21
bigcom38         0.000000e+00  0.000000e+00
bigcom39         0.000000e+00  8.673617e-21
bigcom40        -1.358884e-05  4.434946e-02
bigcom43         0.000000e+00  0.000000e+00
bigcom44         0.000000e+00  0.000000e+00
bigcom46         0.000000e+00  2.602085e-20
bigcom47         0.000000e+00  0.000000e+00
bigcom49         0.000000e+00  2.602085e-20
bigcom50         0.000000e+00  3.903128e-20
bigcom51         0.000000e+00  0.000000e+00
bigcom52         0.000000e+00  0.000000e+00
bigcom54         0.000000e+00  0.000000e+00
bigcom56         0.000000e+00  1.734723e-20
bigcom62         0.000000e+00  8.673617e-21
bigcom66         0.000000e+00  0.000000e+00
bigcom68         0.000000e+00  0.000000e+00
bigcom69         0.000000e+00  8.673617e-21
bigcom71         6.852910e-05  2.391965e-01
bigcom72         0.000000e+00  0.000000e+00
bigcom73         0.000000e+00  4.336809e-20
bigcom74         0.000000e+00  1.734723e-20
bigcom75         0.000000e+00  0.000000e+00
bigcom76         0.000000e+00  2.602085e-20
bigcom77         0.000000e+00  8.673617e-21
bigcom79         0.000000e+00  0.000000e+00
bigcom80         0.000000e+00  0.000000e+00
bigcom82         0.000000e+00  1.734723e-20
bigcom83         0.000000e+00  0.000000e+00
bigcom84         0.000000e+00  0.000000e+00
bigcom85         0.000000e+00  5.204170e-20
bigcom87         0.000000e+00  1.734723e-20
bigcom89         0.000000e+00  0.000000e+00
bigcom91         0.000000e+00  8.673617e-21
bigcom92         0.000000e+00  2.602085e-20
bigcom93         0.000000e+00  2.168404e-20
bigcom96         0.000000e+00  1.734723e-20
bigcom97         0.000000e+00  2.602085e-20
bigcom98         0.000000e+00  0.000000e+00
bigcom99         0.000000e+00  0.000000e+00
bigcom101        0.000000e+00  1.734723e-20
bigcom104        0.000000e+00  3.469447e-20
bigcom106        0.000000e+00  0.000000e+00
bigcom109        0.000000e+00  8.673617e-21
bigcom113        0.000000e+00  0.000000e+00
bigcom116        0.000000e+00  8.673617e-21
bigcom120        0.000000e+00  8.673617e-21
bigcom123        0.000000e+00  0.000000e+00
bigcom126        0.000000e+00  0.000000e+00
bigcom127        0.000000e+00  8.673617e-21
bigcom137        0.000000e+00  2.602085e-20
bigcom139        0.000000e+00  8.673617e-21
bigcom140        0.000000e+00  8.673617e-21
bigcom143        0.000000e+00  0.000000e+00
bigcom145        0.000000e+00  0.000000e+00
bigcom146        0.000000e+00  8.673617e-21
bigcom147       -4.774863e-05  5.789981e-02
bigcom149        0.000000e+00  8.673617e-21
bigcom153        0.000000e+00  0.000000e+00
bigcom154        0.000000e+00  8.673617e-21
bigcom156        0.000000e+00  0.000000e+00
bigcom157        0.000000e+00  0.000000e+00
bigcom158        0.000000e+00  0.000000e+00
bigcom160        0.000000e+00  0.000000e+00
bigcom161        0.000000e+00  8.673617e-21
bigcom162        0.000000e+00  1.734723e-20
bigcom164        0.000000e+00  0.000000e+00
bigcom166        0.000000e+00  0.000000e+00
bigcom167        6.897122e-05  1.643122e-01
bigcom171        0.000000e+00  1.734723e-20
bigcom173        0.000000e+00  0.000000e+00
bigcom175        0.000000e+00  8.673617e-21
bigcom176        0.000000e+00  3.252607e-21
bigcom177        0.000000e+00  0.000000e+00
bigcom178        0.000000e+00  8.673617e-21
bigcom180       -2.689440e-05  4.991552e-01
bigcom181        0.000000e+00  8.673617e-21
bigcom184        0.000000e+00  4.336809e-21
bigcom186        0.000000e+00  8.673617e-21
bigcom187        0.000000e+00  8.673617e-21
bigcom189        0.000000e+00  1.734723e-20
bigcom194        0.000000e+00  0.000000e+00
bigcom195        0.000000e+00  8.673617e-21
bigcom196        0.000000e+00  8.673617e-21
bigcom204        0.000000e+00  0.000000e+00
bigcom205        0.000000e+00  0.000000e+00
bigcom212        0.000000e+00  0.000000e+00
bigcom214        0.000000e+00  3.035766e-20
bigcom222        0.000000e+00  0.000000e+00
bigcom223        0.000000e+00  8.673617e-21
bigcom226        0.000000e+00  0.000000e+00
bigcom227        0.000000e+00  8.673617e-21
bigcom229        0.000000e+00  0.000000e+00
bigcom233        0.000000e+00  0.000000e+00
bigcom236        0.000000e+00  1.734723e-20
bigcom237        0.000000e+00  8.673617e-21
bigcom246        0.000000e+00  0.000000e+00
bigcom248        0.000000e+00  2.602085e-20
bigcom249        0.000000e+00  8.673617e-21
bigcom250        0.000000e+00  1.951564e-20
bigcom254        0.000000e+00  8.673617e-21
bigcom266        0.000000e+00  8.673617e-21
bigcom269        0.000000e+00  0.000000e+00
bigcom272        0.000000e+00  8.673617e-21
bigcom274        0.000000e+00  5.204170e-20
bigcom281        0.000000e+00  0.000000e+00
bigcom291        0.000000e+00  0.000000e+00
bigcom292        0.000000e+00  0.000000e+00
bigcom295        0.000000e+00  0.000000e+00
bigcom299        0.000000e+00  0.000000e+00
bigcom301        0.000000e+00  8.673617e-21
bigcom306        0.000000e+00  0.000000e+00
bigcom309        0.000000e+00  0.000000e+00
bigcom314        0.000000e+00  0.000000e+00
bigcom321        0.000000e+00  0.000000e+00
bigcom341        0.000000e+00  1.301043e-20
bigcom350        0.000000e+00  0.000000e+00
bigcom353        0.000000e+00  0.000000e+00
bigcom359        0.000000e+00  0.000000e+00
bigcom363        0.000000e+00  2.602085e-20
bigcom365        0.000000e+00  8.673617e-21
bigcom385        0.000000e+00  8.673617e-21
bigcom386        0.000000e+00  0.000000e+00
bigcom408        0.000000e+00  8.673617e-21
bigcom412        8.547037e-05  9.047005e-01
bigcom480        0.000000e+00  8.673617e-21
spin_vertex      2.222050e-04  1.375619e+00
membership_s1    4.815653e-05  6.716047e-02
membership_s3    0.000000e+00  0.000000e+00
membership_s4    1.661818e-05  6.307896e-02
membership_s5    7.985901e-05  1.807047e-01
membership_s6   -6.782744e-06  8.542761e-02
membership_s7    1.244986e-05  2.077268e-02
membership_s8    0.000000e+00  0.000000e+00
membership_s9    0.000000e+00  0.000000e+00
membership_s11   0.000000e+00  0.000000e+00
membership_s12   0.000000e+00  8.673617e-21
membership_s14   0.000000e+00  1.734723e-20
membership_s15   5.064653e-06  1.156119e-01
membership_s16   1.109772e-04  3.491228e-01
membership_s17   0.000000e+00  0.000000e+00
membership_s18   0.000000e+00  8.239937e-20
membership_s20   0.000000e+00  0.000000e+00
membership_s21   0.000000e+00  4.445229e-20
membership_s22   0.000000e+00  1.301043e-20
membership_s24   0.000000e+00  8.673617e-21
membership_s25   0.000000e+00  2.710505e-22
membership_s26   0.000000e+00  3.794708e-21
membership_s27   1.632246e-05  1.745057e-02
membership_s28   0.000000e+00  1.029992e-20
membership_s30   3.895098e-05  2.225101e-01
membership_s31   0.000000e+00  5.312591e-20
membership_s32   1.087440e-04  1.417352e-01
membership_s33   0.000000e+00  0.000000e+00
membership_s36   6.571445e-05  1.139634e-01
membership_s37   0.000000e+00  1.214306e-19
V1               1.856878e-03  1.403090e+00
V2               4.354153e-04  1.394074e+00
pdi              3.736055e-04  1.794622e-01
adhesion         6.170572e-03  1.493877e+00
cohesion         5.899446e-03  1.432954e+00
inner            1.418909e-03  9.078892e-01
outer            9.537494e-04  1.139393e+00
ioratio          2.364041e-03  9.928847e-01
comsize          1.277519e-03  1.537322e+00
[1] "Dataset: all_CT Model GLM, run: 6 of 10 2015-06-22 19:27:35"
[1] "glmnet variable coefficients"
                         [,1]          [,2]
(Intercept)     -5.056330e+00 -6.389090e+00
graph0           1.865725e-40 -4.120158e-04
graph1           6.677910e-44 -2.151847e-07
graph2           9.869146e-41  3.782420e-05
graph3           6.305028e-45 -1.251312e-08
graph4           5.851528e-48 -1.068522e-10
graph5           2.514071e-42 -2.317226e-06
graph6           4.986495e-44 -2.719563e-08
graph7           3.888601e-42  2.021595e-06
graph8           8.326132e-41  4.766218e-05
graph9           1.447682e-46 -3.547321e-10
graph10          1.797514e-48 -4.941457e-12
graph11         -1.217417e-50 -2.234111e-13
graph12          2.978156e-46 -1.490480e-10
graph13          2.783456e-45 -1.688095e-09
graph14          1.148675e-47 -3.713293e-11
graph15          9.300224e-44 -1.680094e-07
graph16          1.108566e-45 -1.687561e-09
graph17          2.300359e-45 -1.132218e-09
graph18          6.674540e-44  1.323720e-08
graph19          1.513372e-44  5.285153e-09
graph20          1.377954e-43 -3.692177e-07
graph21          8.017363e-44 -3.623281e-08
graph22          2.391481e-43 -1.416985e-07
graph23          1.069803e-43 -2.131900e-09
graph24          1.810470e-43  2.205628e-08
graph25          9.813471e-43  1.191587e-06
graph26          9.184750e-43  9.408374e-08
graph27          5.702418e-42  9.078651e-06
graph28          8.012648e-42  3.982143e-06
graph29          8.113631e-41 -1.149721e-04
orbit0           1.865725e-40 -4.092738e-04
orbit1           5.369870e-42 -2.300823e-06
orbit2           3.275224e-44 -2.071234e-07
orbit3           9.869146e-41  4.023378e-05
orbit4           1.410133e-43  9.370861e-09
orbit5           4.915589e-45 -1.398568e-08
orbit6           1.594902e-45 -1.394640e-08
orbit7           1.562473e-49 -5.664071e-11
orbit8           2.514071e-42 -2.212108e-06
orbit9           3.132541e-42  7.178088e-06
orbit10          4.333813e-43  9.980606e-08
orbit11          2.295337e-44 -6.386708e-08
orbit12          1.981662e-41  3.454893e-05
orbit13          3.966512e-42 -1.331495e-06
orbit14          8.326132e-41  4.765708e-05
orbit15          3.422320e-45  5.077232e-10
orbit16          1.145829e-46 -5.262313e-10
orbit17          1.169131e-45 -9.012029e-10
orbit18          7.489365e-46  1.795963e-09
orbit19          1.943069e-46 -1.971906e-10
orbit20          9.297588e-47 -3.953067e-10
orbit21          4.057599e-49 -3.310323e-12
orbit22         -5.876369e-49 -3.031787e-11
orbit23         -8.654469e-51 -3.957055e-14
orbit24          1.593189e-44  3.437133e-08
orbit25          9.958409e-45  1.088814e-08
orbit26          1.941730e-46 -3.954283e-10
orbit27          8.423333e-44  7.982671e-08
orbit28          5.711068e-45 -1.304336e-08
orbit29          1.573193e-44 -6.849417e-11
orbit30          3.923705e-45 -3.834773e-09
orbit31          8.519955e-46 -1.205608e-09
orbit32          6.433532e-46 -1.045335e-09
orbit33          1.561958e-48 -2.268525e-11
orbit34          9.300224e-44 -1.699256e-07
orbit35          8.872954e-44  3.505241e-08
orbit36          1.489355e-44 -1.176947e-08
orbit37          1.439559e-44  1.869579e-09
orbit38          3.688859e-46 -2.486118e-09
orbit39          1.770924e-43  2.854982e-07
orbit40          4.246830e-44  5.311020e-08
orbit41          1.336575e-44 -1.709672e-08
orbit42          9.922585e-46 -3.089792e-09
orbit43          2.795347e-43  5.608554e-07
orbit44          3.702911e-44 -1.785783e-07
orbit45          5.602756e-43  1.907092e-06
orbit46          2.327716e-43 -4.691347e-08
orbit47          1.556136e-44 -2.931163e-08
orbit48          3.285888e-44  3.304781e-08
orbit49          8.787146e-43  7.339971e-07
orbit50          8.694893e-44 -6.338035e-07
orbit51          3.568083e-43  1.055263e-07
orbit52          9.855628e-43 -5.950640e-07
orbit53          9.494136e-44 -8.858564e-08
orbit54          1.707920e-42  2.470874e-06
orbit55          1.691489e-43 -4.197568e-07
orbit56          3.743889e-42  1.475006e-05
orbit57          2.359296e-43 -1.609828e-07
orbit58          9.974498e-44  1.185178e-07
orbit59          1.408211e-42  1.268457e-06
orbit60          4.323085e-43 -1.405888e-07
orbit61          2.521934e-43  4.277374e-08
orbit62          1.168642e-41  3.317024e-05
orbit63          1.650225e-42  2.663566e-06
orbit64          2.313647e-42  8.139841e-07
orbit65          1.739239e-41  6.030663e-05
orbit66          3.173380e-42 -4.401230e-06
orbit67          1.111350e-42  6.058874e-07
orbit68          8.803808e-42  8.543569e-06
orbit69          1.228203e-41  4.415371e-05
orbit70          3.972124e-41  6.720869e-05
orbit71          8.830951e-42 -2.061389e-06
orbit72          8.113631e-41 -1.174486e-04
AP               7.573263e-39 -3.046000e-02
bet              7.818234e-45 -2.020297e-08
ecc             -2.283161e-39  1.500084e-02
eccrad          -1.369896e-38  8.993626e-02
close            1.641583e-37  3.375161e-01
constraint      -1.361710e-38 -1.119884e-01
coreness         1.332301e-39  5.237532e-03
knn             -4.292809e-42 -4.487361e-05
hubscore         3.362585e-37  2.302823e-01
pagerank        -1.667774e-38 -4.030950e-01
trans            2.341470e-39 -2.877049e-02
evcent           3.360914e-37  2.186910e-01
first            1.865725e-40 -4.129853e-04
upto_second      5.900613e-42 -8.634879e-06
upto_third       1.603277e-42  6.449619e-06
upto_fourth      1.309637e-42  3.353552e-06
upto_fifth       1.366083e-42  3.516331e-06
upto_sixth       1.505074e-42  1.407456e-05
second           5.908207e-42 -8.448817e-06
third            1.761870e-42  1.169882e-05
fourth          -2.475270e-42 -1.136373e-05
fifth           -1.800906e-42 -4.604186e-06
sixth           -1.901978e-42 -2.427750e-06
ratio1          -5.317762e-42 -5.159334e-05
ratio2          -2.282575e-41 -9.739259e-05
ratio3          -2.569046e-41 -1.391202e-04
ratio4          -1.342328e-41 -1.081098e-04
ratio5          -6.395347e-42 -8.127502e-05
ratio6          -1.790201e-42  2.636126e-06
selfinter        1.580014e-38  1.870489e-01
walktrap_vertex  3.939316e-39  2.400309e-02
bigcom1         -6.239734e-39 -1.138019e-01
bigcom2         -6.398906e-39 -9.733626e-02
bigcom3          1.236761e-38  3.975810e-01
bigcom4         -1.132359e-39 -1.474722e-02
bigcom6         -6.395175e-39 -1.593122e-01
bigcom8         -2.943338e-39 -6.917623e-02
bigcom9         -6.422461e-39 -1.075100e-01
bigcom11        -6.404779e-39 -1.105599e-01
bigcom13        -6.408521e-39 -1.096878e-01
bigcom15        -6.413340e-39 -1.140873e-01
bigcom16        -6.399440e-39 -1.355471e-01
bigcom21        -6.434843e-39 -1.877718e-01
bigcom22        -6.507390e-39 -2.266662e-01
bigcom24        -6.396240e-39 -1.141126e-01
bigcom26        -6.447273e-39 -1.931798e-01
bigcom28         6.760950e-38  5.635455e-01
bigcom30        -6.453777e-39 -2.169698e-01
bigcom31        -6.395175e-39 -9.313676e-02
bigcom32        -6.402108e-39 -8.784924e-02
bigcom33        -6.395175e-39 -1.229929e-01
bigcom34        -6.395707e-39 -1.323980e-01
bigcom36        -6.399973e-39 -1.497592e-01
bigcom37        -6.394642e-39 -9.125472e-02
bigcom38        -6.400507e-39 -1.022198e-01
bigcom39        -6.408521e-39 -1.227303e-01
bigcom40         3.086583e-39  3.556570e-02
bigcom43        -6.398906e-39 -1.172494e-01
bigcom44        -6.493079e-39 -1.286991e-01
bigcom46        -6.404779e-39 -9.608032e-02
bigcom47        -6.401040e-39 -9.269717e-02
bigcom49        -6.399973e-39 -1.267161e-01
bigcom50        -6.397306e-39 -1.575865e-01
bigcom51        -6.395707e-39 -1.268769e-01
bigcom52        -6.395707e-39 -1.620986e-01
bigcom54        -6.394109e-39 -9.454146e-02
bigcom56        -6.401574e-39 -1.788348e-01
bigcom62        -6.395175e-39 -1.095512e-01
bigcom66        -6.395175e-39 -1.036565e-01
bigcom68        -6.395707e-39 -9.090013e-02
bigcom69        -6.401040e-39 -1.319998e-01
bigcom71         5.310036e-38  1.173093e+00
bigcom72        -6.396240e-39 -8.871818e-02
bigcom73        -6.403176e-39 -1.177989e-01
bigcom74        -6.399973e-39 -1.519062e-01
bigcom75        -6.395175e-39 -9.595508e-02
bigcom76        -6.398373e-39 -1.046799e-01
bigcom77        -6.398373e-39 -2.019416e-01
bigcom79        -6.395707e-39 -1.496843e-01
bigcom80        -6.398373e-39 -9.030979e-02
bigcom82        -6.397306e-39 -1.759551e-01
bigcom83        -6.395175e-39 -7.007962e-02
bigcom84        -6.395707e-39 -1.530396e-01
bigcom85        -6.396773e-39 -1.539664e-01
bigcom87        -6.399440e-39 -9.791838e-02
bigcom89        -6.395175e-39 -9.624882e-02
bigcom91        -6.398373e-39 -1.786657e-01
bigcom92        -6.411197e-39 -9.739554e-02
bigcom93        -6.395175e-39 -8.702411e-02
bigcom96        -6.395175e-39 -1.758619e-01
bigcom97        -6.399973e-39 -1.907247e-01
bigcom98        -6.395175e-39 -1.276535e-01
bigcom99        -6.395175e-39 -6.271984e-02
bigcom101       -6.404779e-39 -1.397156e-01
bigcom104       -6.399973e-39 -1.496213e-01
bigcom106       -6.396240e-39 -8.981815e-02
bigcom109       -6.395707e-39 -1.430432e-01
bigcom113       -6.396240e-39 -1.263516e-01
bigcom116       -6.417092e-39 -1.091476e-01
bigcom120       -6.395707e-39 -8.760470e-02
bigcom123       -6.396240e-39 -9.481280e-02
bigcom126       -6.395175e-39 -6.566942e-02
bigcom127       -6.396240e-39 -6.409634e-01
bigcom137       -6.398373e-39 -1.983895e-01
bigcom139       -6.395175e-39 -1.187703e-01
bigcom140       -6.395175e-39 -1.302048e-01
bigcom143       -6.395175e-39 -7.504008e-02
bigcom145       -6.396240e-39 -9.227027e-02
bigcom146       -6.396773e-39 -8.915491e-02
bigcom147        3.959370e-38  7.483602e-01
bigcom149       -6.394109e-39 -1.364781e-01
bigcom153       -6.399440e-39 -9.073277e-02
bigcom154       -6.398906e-39 -1.044424e-01
bigcom156       -6.395707e-39 -8.739153e-02
bigcom157       -6.399973e-39 -9.093645e-02
bigcom158       -6.394642e-39 -8.669083e-02
bigcom160       -6.395707e-39 -9.327718e-02
bigcom161       -6.395175e-39 -1.450633e-01
bigcom162       -6.395175e-39 -9.868779e-02
bigcom164       -6.395175e-39 -1.224467e-01
bigcom166       -6.397306e-39 -1.058680e-01
bigcom167        3.759693e-38  8.483870e-01
bigcom171       -6.398373e-39 -2.232159e-01
bigcom173       -6.396240e-39 -1.032386e-01
bigcom175       -6.395175e-39 -9.454646e-02
bigcom176       -6.395175e-39 -1.135864e-01
bigcom177       -6.395707e-39 -1.535155e-01
bigcom178       -6.396240e-39 -1.577034e-01
bigcom180        1.957092e-37  1.867028e+00
bigcom181       -6.399973e-39 -1.004669e-01
bigcom184       -6.395175e-39 -1.272803e-01
bigcom186       -6.395175e-39 -1.911201e-01
bigcom187       -6.395175e-39 -1.859024e-01
bigcom189       -6.397840e-39 -9.106713e-02
bigcom194       -6.395707e-39 -1.235740e-01
bigcom195       -6.395175e-39 -9.661413e-02
bigcom196       -6.394642e-39 -1.801529e-01
bigcom204       -6.397306e-39 -1.024549e-01
bigcom205       -6.394642e-39 -8.987250e-02
bigcom212       -6.395707e-39 -1.230324e-01
bigcom214       -6.396240e-39 -1.046685e-01
bigcom222       -6.395175e-39 -9.654299e-02
bigcom223       -6.395175e-39 -1.996939e-01
bigcom226       -6.395707e-39 -1.096350e-01
bigcom227       -6.395707e-39 -1.067038e-01
bigcom229       -6.395175e-39 -7.444608e-02
bigcom233       -6.395175e-39 -8.068633e-02
bigcom236       -6.395175e-39 -8.365450e-02
bigcom237       -6.395175e-39 -1.709611e-01
bigcom246       -6.398906e-39 -1.156099e-01
bigcom248       -6.401574e-39 -2.243145e-01
bigcom249       -6.395707e-39 -9.680777e-02
bigcom250       -6.401040e-39 -1.392611e-01
bigcom254       -6.395707e-39 -1.038064e-01
bigcom266       -6.394642e-39 -1.631396e-01
bigcom269       -6.396240e-39 -1.148155e-01
bigcom272       -6.395175e-39 -8.697011e-02
bigcom274       -6.418165e-39 -9.738094e-02
bigcom281       -6.396240e-39 -1.099101e-01
bigcom291       -6.395175e-39 -1.246057e-01
bigcom292       -6.394642e-39 -1.514151e-01
bigcom295       -6.396240e-39 -8.992801e-02
bigcom299       -6.394642e-39 -1.306416e-01
bigcom301       -6.398373e-39 -1.346454e-01
bigcom306       -6.395175e-39 -7.548679e-02
bigcom309       -6.395707e-39 -1.231566e-01
bigcom314       -6.395707e-39 -9.603263e-02
bigcom321       -6.398373e-39 -9.441981e-02
bigcom341       -6.394642e-39 -9.581806e-02
bigcom350       -6.395175e-39 -1.428080e-01
bigcom353       -6.395175e-39 -1.012646e-01
bigcom359       -6.394642e-39 -2.044764e-01
bigcom363       -6.394642e-39 -9.330803e-02
bigcom365       -6.395175e-39 -1.280310e-01
bigcom385       -6.396240e-39 -1.406103e-01
bigcom386       -6.395175e-39 -8.101222e-02
bigcom408       -6.398373e-39 -1.078944e-01
bigcom412        3.304729e-37  2.370941e+00
bigcom480       -6.395707e-39 -8.626729e-02
spin_vertex     -1.052661e-38 -1.537782e-01
membership_s1   -4.395562e-39 -8.966199e-02
membership_s3   -6.403710e-39 -1.046518e-01
membership_s4    6.894134e-40 -1.277005e-02
membership_s5    1.858979e-39  6.358192e-02
membership_s6   -5.742858e-39 -6.565871e-02
membership_s7   -5.162127e-39 -7.093338e-02
membership_s8   -6.397840e-39 -1.167498e-01
membership_s9   -6.401574e-39 -9.795159e-02
membership_s11  -6.398373e-39 -8.882772e-02
membership_s12  -6.399973e-39 -1.109572e-01
membership_s14  -6.397306e-39 -1.122038e-01
membership_s15  -5.618721e-40  1.382218e-01
membership_s16   6.583431e-38  1.320038e+00
membership_s17  -6.397306e-39 -1.023169e-01
membership_s18  -6.444026e-39 -1.360872e-01
membership_s20  -6.395175e-39 -7.945852e-02
membership_s21  -6.482114e-39 -1.661381e-01
membership_s22  -6.409591e-39 -8.800275e-02
membership_s24  -6.411733e-39 -1.017141e-01
membership_s25  -6.405848e-39 -1.033221e-01
membership_s26  -6.401040e-39 -8.538411e-02
membership_s27  -5.513340e-39 -9.749412e-02
membership_s28  -6.402642e-39 -1.055657e-01
membership_s30   1.821204e-38  1.794748e-01
membership_s31  -6.734007e-39 -1.194886e-01
membership_s32   1.073909e-39  1.729480e-01
membership_s33  -6.395707e-39 -7.726315e-02
membership_s36  -5.354461e-39 -3.625243e-02
membership_s37  -6.447273e-39 -1.119715e-01
V1               8.870422e-39  8.344062e-02
V2               3.213966e-39  1.160464e-01
pdi              1.162116e-36  1.211122e+01
adhesion        -4.075369e-43 -3.291661e-06
cohesion         8.151743e-43  6.577729e-06
inner            2.265597e-43 -1.878559e-06
outer            2.167465e-43 -3.088621e-06
ioratio          1.037036e-39  1.934756e-03
comsize          2.806781e-42  4.906225e-05
[1] "Dataset: all_CT Model GBM, run: 7 of 10 2015-06-22 19:29:40"
Iter   TrainDeviance   ValidDeviance   StepSize   Improve
     1        0.0689            -nan     0.0100    0.0002
     2        0.0660            -nan     0.0100    0.0002
     3        0.0648            -nan     0.0100    0.0000
     4        0.0635            -nan     0.0100    0.0002
     5        0.0620            -nan     0.0100    0.0003
     6        0.0609            -nan     0.0100    0.0002
     7        0.0601            -nan     0.0100    0.0000
     8        0.0593            -nan     0.0100    0.0000
     9        0.0586            -nan     0.0100    0.0001
    10        0.0579            -nan     0.0100    0.0000
    20        0.0529            -nan     0.0100    0.0000
    40        0.0477            -nan     0.0100    0.0000
    60        0.0443            -nan     0.0100    0.0000
    80        0.0413            -nan     0.0100   -0.0000
   100        0.0382            -nan     0.0100   -0.0000
   120        0.0365            -nan     0.0100    0.0000
   140        0.0344            -nan     0.0100   -0.0000
   160        0.0326            -nan     0.0100   -0.0000
   180        0.0304            -nan     0.0100   -0.0000
   200        0.0288            -nan     0.0100   -0.0000
   220        0.0278            -nan     0.0100   -0.0000
   240        0.0270            -nan     0.0100   -0.0000
   260        0.0251            -nan     0.0100   -0.0000
   280        0.0240            -nan     0.0100    0.0000
   300        0.0225            -nan     0.0100   -0.0000
   320        0.0214            -nan     0.0100   -0.0000
   340        0.0200            -nan     0.0100   -0.0000
   357        0.0192            -nan     0.0100   -0.0000

[1] "GBM variable coefficients"
                            var     rel.inf
orbit65                 orbit65 4.148465872
orbit70                 orbit70 3.692621217
V1                           V1 3.141692075
walktrap_vertex walktrap_vertex 3.124093156
trans                     trans 2.987258065
V2                           V2 2.919037066
ratio5                   ratio5 2.865568330
third                     third 2.657292930
outer                     outer 2.461852457
spin_vertex         spin_vertex 2.453549492
knn                         knn 2.164778490
ratio4                   ratio4 1.952712351
orbit54                 orbit54 1.869855236
bigcom28               bigcom28 1.793629781
adhesion               adhesion 1.672101448
comsize                 comsize 1.641805079
orbit56                 orbit56 1.611570796
pagerank               pagerank 1.600920165
cohesion               cohesion 1.541271102
graph22                 graph22 1.235827866
orbit18                 orbit18 1.229843527
selfinter             selfinter 1.214243005
inner                     inner 1.182045165
graph23                 graph23 1.118866286
graph26                 graph26 1.091379702
orbit46                 orbit46 1.077031298
bigcom412             bigcom412 1.059498180
constraint           constraint 0.998388035
orbit39                 orbit39 0.992350044
graph28                 graph28 0.991565496
graph17                 graph17 0.976017370
graph11                 graph11 0.973467510
bigcom196             bigcom196 0.962727622
bigcom180             bigcom180 0.953555807
bet                         bet 0.936322137
graph29                 graph29 0.932691396
graph0                   graph0 0.911015990
graph4                   graph4 0.905523136
orbit62                 orbit62 0.895898811
graph20                 graph20 0.894099425
sixth                     sixth 0.885015323
ratio1                   ratio1 0.884391510
orbit45                 orbit45 0.839475447
orbit41                 orbit41 0.806711570
fifth                     fifth 0.803011843
ioratio                 ioratio 0.786498060
orbit69                 orbit69 0.749111606
graph27                 graph27 0.734533071
orbit40                 orbit40 0.717531714
graph8                   graph8 0.710829221
graph7                   graph7 0.699600749
orbit49                 orbit49 0.654891165
upto_fifth           upto_fifth 0.643743215
orbit57                 orbit57 0.607052909
graph14                 graph14 0.578990703
orbit50                 orbit50 0.567279843
orbit25                 orbit25 0.559376431
membership_s16   membership_s16 0.523357203
graph10                 graph10 0.520666247
orbit35                 orbit35 0.518038550
orbit44                 orbit44 0.500449413
orbit27                 orbit27 0.489908330
orbit32                 orbit32 0.476348626
orbit59                 orbit59 0.475343402
graph5                   graph5 0.459224177
ratio6                   ratio6 0.456602933
fourth                   fourth 0.453435709
graph6                   graph6 0.443953366
orbit36                 orbit36 0.442681969
orbit63                 orbit63 0.422605306
graph18                 graph18 0.421102460
orbit12                 orbit12 0.421004823
orbit58                 orbit58 0.418130411
orbit24                 orbit24 0.410694162
graph1                   graph1 0.389952028
ratio2                   ratio2 0.381683579
orbit66                 orbit66 0.377475337
graph2                   graph2 0.366938088
upto_fourth         upto_fourth 0.365009331
graph12                 graph12 0.349435734
orbit64                 orbit64 0.338620716
bigcom32               bigcom32 0.330834199
upto_second         upto_second 0.322119504
bigcom147             bigcom147 0.317903488
orbit19                 orbit19 0.313953617
orbit37                 orbit37 0.299928467
graph24                 graph24 0.298702269
orbit17                 orbit17 0.286860365
bigcom71               bigcom71 0.277481922
bigcom3                 bigcom3 0.268245284
orbit68                 orbit68 0.259358521
graph16                 graph16 0.252364661
orbit22                 orbit22 0.246422681
bigcom167             bigcom167 0.238455697
orbit31                 orbit31 0.223218596
graph19                 graph19 0.219726203
orbit21                 orbit21 0.217001924
graph3                   graph3 0.212078689
orbit29                 orbit29 0.203035409
orbit16                 orbit16 0.197074044
graph25                 graph25 0.194859730
orbit10                 orbit10 0.193025824
graph13                 graph13 0.190496204
orbit30                 orbit30 0.180380539
orbit52                 orbit52 0.179483000
orbit2                   orbit2 0.174203435
coreness               coreness 0.169908813
orbit71                 orbit71 0.158183775
orbit48                 orbit48 0.157901953
orbit33                 orbit33 0.156442439
orbit55                 orbit55 0.151551782
orbit9                   orbit9 0.148246729
upto_sixth           upto_sixth 0.141099436
second                   second 0.138061438
orbit15                 orbit15 0.133358221
membership_s30   membership_s30 0.133309630
orbit5                   orbit5 0.129735854
pdi                         pdi 0.123235669
AP                           AP 0.114679749
orbit67                 orbit67 0.106642866
ratio3                   ratio3 0.103302529
close                     close 0.102675199
orbit13                 orbit13 0.102072850
orbit6                   orbit6 0.097602722
graph15                 graph15 0.093848603
orbit61                 orbit61 0.086462316
bigcom4                 bigcom4 0.085772868
orbit20                 orbit20 0.081157052
orbit7                   orbit7 0.077803405
upto_third           upto_third 0.069976912
ecc                         ecc 0.069300709
orbit38                 orbit38 0.062112279
orbit11                 orbit11 0.057037045
graph9                   graph9 0.043219928
orbit53                 orbit53 0.042553071
orbit51                 orbit51 0.032273362
membership_s32   membership_s32 0.031950632
orbit23                 orbit23 0.029251825
membership_s1     membership_s1 0.026684232
graph21                 graph21 0.024133274
orbit47                 orbit47 0.019935567
orbit1                   orbit1 0.016871705
orbit4                   orbit4 0.016211996
membership_s4     membership_s4 0.015013559
bigcom1                 bigcom1 0.013909732
membership_s6     membership_s6 0.013522864
membership_s15   membership_s15 0.013390152
bigcom40               bigcom40 0.013188461
membership_s5     membership_s5 0.010708695
orbit26                 orbit26 0.005344636
orbit0                   orbit0 0.000000000
orbit3                   orbit3 0.000000000
orbit8                   orbit8 0.000000000
orbit14                 orbit14 0.000000000
orbit28                 orbit28 0.000000000
orbit34                 orbit34 0.000000000
orbit42                 orbit42 0.000000000
orbit43                 orbit43 0.000000000
orbit60                 orbit60 0.000000000
orbit72                 orbit72 0.000000000
eccrad                   eccrad 0.000000000
hubscore               hubscore 0.000000000
evcent                   evcent 0.000000000
first                     first 0.000000000
bigcom2                 bigcom2 0.000000000
bigcom6                 bigcom6 0.000000000
bigcom8                 bigcom8 0.000000000
bigcom9                 bigcom9 0.000000000
bigcom11               bigcom11 0.000000000
bigcom13               bigcom13 0.000000000
bigcom15               bigcom15 0.000000000
bigcom16               bigcom16 0.000000000
bigcom21               bigcom21 0.000000000
bigcom22               bigcom22 0.000000000
bigcom24               bigcom24 0.000000000
bigcom26               bigcom26 0.000000000
bigcom30               bigcom30 0.000000000
bigcom31               bigcom31 0.000000000
bigcom33               bigcom33 0.000000000
bigcom34               bigcom34 0.000000000
bigcom36               bigcom36 0.000000000
bigcom37               bigcom37 0.000000000
bigcom38               bigcom38 0.000000000
bigcom39               bigcom39 0.000000000
bigcom43               bigcom43 0.000000000
bigcom44               bigcom44 0.000000000
bigcom46               bigcom46 0.000000000
bigcom47               bigcom47 0.000000000
bigcom49               bigcom49 0.000000000
bigcom50               bigcom50 0.000000000
bigcom51               bigcom51 0.000000000
bigcom52               bigcom52 0.000000000
bigcom54               bigcom54 0.000000000
bigcom56               bigcom56 0.000000000
bigcom62               bigcom62 0.000000000
bigcom66               bigcom66 0.000000000
bigcom68               bigcom68 0.000000000
bigcom69               bigcom69 0.000000000
bigcom72               bigcom72 0.000000000
bigcom73               bigcom73 0.000000000
bigcom74               bigcom74 0.000000000
bigcom75               bigcom75 0.000000000
bigcom76               bigcom76 0.000000000
bigcom77               bigcom77 0.000000000
bigcom79               bigcom79 0.000000000
bigcom80               bigcom80 0.000000000
bigcom82               bigcom82 0.000000000
bigcom83               bigcom83 0.000000000
bigcom84               bigcom84 0.000000000
bigcom85               bigcom85 0.000000000
bigcom87               bigcom87 0.000000000
bigcom89               bigcom89 0.000000000
bigcom91               bigcom91 0.000000000
bigcom92               bigcom92 0.000000000
bigcom93               bigcom93 0.000000000
bigcom96               bigcom96 0.000000000
bigcom97               bigcom97 0.000000000
bigcom98               bigcom98 0.000000000
bigcom99               bigcom99 0.000000000
bigcom101             bigcom101 0.000000000
bigcom104             bigcom104 0.000000000
bigcom106             bigcom106 0.000000000
bigcom109             bigcom109 0.000000000
bigcom113             bigcom113 0.000000000
bigcom116             bigcom116 0.000000000
bigcom120             bigcom120 0.000000000
bigcom123             bigcom123 0.000000000
bigcom126             bigcom126 0.000000000
bigcom127             bigcom127 0.000000000
bigcom137             bigcom137 0.000000000
bigcom139             bigcom139 0.000000000
bigcom140             bigcom140 0.000000000
bigcom143             bigcom143 0.000000000
bigcom145             bigcom145 0.000000000
bigcom146             bigcom146 0.000000000
bigcom149             bigcom149 0.000000000
bigcom153             bigcom153 0.000000000
bigcom154             bigcom154 0.000000000
bigcom156             bigcom156 0.000000000
bigcom157             bigcom157 0.000000000
bigcom158             bigcom158 0.000000000
bigcom160             bigcom160 0.000000000
bigcom161             bigcom161 0.000000000
bigcom162             bigcom162 0.000000000
bigcom164             bigcom164 0.000000000
bigcom166             bigcom166 0.000000000
bigcom171             bigcom171 0.000000000
bigcom173             bigcom173 0.000000000
bigcom175             bigcom175 0.000000000
bigcom176             bigcom176 0.000000000
bigcom177             bigcom177 0.000000000
bigcom178             bigcom178 0.000000000
bigcom181             bigcom181 0.000000000
bigcom184             bigcom184 0.000000000
bigcom186             bigcom186 0.000000000
bigcom187             bigcom187 0.000000000
bigcom189             bigcom189 0.000000000
bigcom194             bigcom194 0.000000000
bigcom195             bigcom195 0.000000000
bigcom204             bigcom204 0.000000000
bigcom205             bigcom205 0.000000000
bigcom212             bigcom212 0.000000000
bigcom214             bigcom214 0.000000000
bigcom222             bigcom222 0.000000000
bigcom223             bigcom223 0.000000000
bigcom226             bigcom226 0.000000000
bigcom227             bigcom227 0.000000000
bigcom229             bigcom229 0.000000000
bigcom233             bigcom233 0.000000000
bigcom236             bigcom236 0.000000000
bigcom237             bigcom237 0.000000000
bigcom246             bigcom246 0.000000000
bigcom248             bigcom248 0.000000000
bigcom249             bigcom249 0.000000000
bigcom250             bigcom250 0.000000000
bigcom254             bigcom254 0.000000000
bigcom266             bigcom266 0.000000000
bigcom269             bigcom269 0.000000000
bigcom272             bigcom272 0.000000000
bigcom274             bigcom274 0.000000000
bigcom281             bigcom281 0.000000000
bigcom291             bigcom291 0.000000000
bigcom292             bigcom292 0.000000000
bigcom295             bigcom295 0.000000000
bigcom299             bigcom299 0.000000000
bigcom301             bigcom301 0.000000000
bigcom306             bigcom306 0.000000000
bigcom309             bigcom309 0.000000000
bigcom314             bigcom314 0.000000000
bigcom321             bigcom321 0.000000000
bigcom341             bigcom341 0.000000000
bigcom350             bigcom350 0.000000000
bigcom353             bigcom353 0.000000000
bigcom359             bigcom359 0.000000000
bigcom363             bigcom363 0.000000000
bigcom365             bigcom365 0.000000000
bigcom385             bigcom385 0.000000000
bigcom386             bigcom386 0.000000000
bigcom408             bigcom408 0.000000000
bigcom480             bigcom480 0.000000000
membership_s3     membership_s3 0.000000000
membership_s7     membership_s7 0.000000000
membership_s8     membership_s8 0.000000000
membership_s9     membership_s9 0.000000000
membership_s11   membership_s11 0.000000000
membership_s12   membership_s12 0.000000000
membership_s14   membership_s14 0.000000000
membership_s17   membership_s17 0.000000000
membership_s18   membership_s18 0.000000000
membership_s20   membership_s20 0.000000000
membership_s21   membership_s21 0.000000000
membership_s22   membership_s22 0.000000000
membership_s24   membership_s24 0.000000000
membership_s25   membership_s25 0.000000000
membership_s26   membership_s26 0.000000000
membership_s27   membership_s27 0.000000000
membership_s28   membership_s28 0.000000000
membership_s31   membership_s31 0.000000000
membership_s33   membership_s33 0.000000000
membership_s36   membership_s36 0.000000000
membership_s37   membership_s37 0.000000000
[1] "Dataset: all_CT Model RF, run: 7 of 10 2015-06-22 19:35:01"
     |      Out-of-bag   |
Tree |      MSE  %Var(y) |
   1 |  0.01022   173.66 |
   2 |  0.01034   175.71 |
   3 |  0.01038   176.37 |
   4 |  0.01066   181.08 |
   5 |  0.01015   172.41 |
   6 | 0.009812   166.68 |
   7 | 0.009127   155.04 |
   8 | 0.008484   144.12 |
   9 | 0.008133   138.15 |
  10 | 0.008003   135.93 |
  11 |  0.00803   136.40 |
  12 |  0.00785   133.34 |
  13 | 0.007596   129.04 |
  14 | 0.007456   126.65 |
  15 | 0.007383   125.41 |
  16 | 0.007227   122.77 |
  17 | 0.007082   120.30 |
  18 | 0.007017   119.20 |
  19 | 0.006953   118.10 |
  20 | 0.006871   116.71 |
  21 | 0.006823   115.90 |
  22 | 0.006767   114.95 |
  23 |  0.00671   113.98 |
  24 | 0.006665   113.21 |
  25 | 0.006624   112.52 |
  26 | 0.006582   111.81 |
  27 | 0.006535   111.01 |
  28 | 0.006532   110.96 |
  29 | 0.006505   110.50 |
  30 | 0.006473   109.96 |
  31 | 0.006477   110.02 |
  32 | 0.006449   109.54 |
  33 | 0.006439   109.37 |
  34 | 0.006457   109.69 |
  35 | 0.006456   109.67 |
  36 | 0.006423   109.11 |
  37 | 0.006413   108.93 |
  38 |   0.0064   108.71 |
  39 | 0.006398   108.68 |
  40 | 0.006401   108.73 |
  41 | 0.006385   108.46 |
  42 |  0.00637   108.21 |
  43 | 0.006376   108.31 |
  44 | 0.006367   108.15 |
  45 |  0.00638   108.37 |
  46 | 0.006397   108.66 |
  47 | 0.006383   108.43 |
  48 |  0.00636   108.03 |
  49 | 0.006356   107.96 |
  50 | 0.006361   108.05 |
  51 | 0.006357   107.99 |
  52 | 0.006343   107.75 |
  53 | 0.006323   107.41 |
  54 |  0.00632   107.36 |
  55 | 0.006319   107.34 |
  56 | 0.006297   106.96 |
  57 | 0.006293   106.89 |
  58 | 0.006278   106.64 |
  59 | 0.006276   106.61 |
  60 | 0.006278   106.65 |
  61 | 0.006276   106.61 |
  62 | 0.006259   106.32 |
  63 | 0.006262   106.36 |
  64 | 0.006264   106.40 |
  65 | 0.006264   106.40 |
  66 | 0.006258   106.30 |
  67 | 0.006265   106.42 |
  68 | 0.006279   106.66 |
  69 |  0.00628   106.68 |
  70 | 0.006274   106.58 |
  71 |  0.00627   106.51 |
  72 | 0.006265   106.42 |
  73 | 0.006258   106.31 |
  74 | 0.006249   106.14 |
  75 | 0.006241   106.01 |
  76 | 0.006251   106.19 |
  77 |  0.00625   106.17 |
  78 | 0.006239   105.98 |
  79 |  0.00625   106.16 |
  80 | 0.006255   106.25 |
  81 | 0.006257   106.29 |
  82 | 0.006261   106.35 |
  83 | 0.006247   106.12 |
  84 | 0.006246   106.10 |
  85 | 0.006241   106.02 |
  86 | 0.006249   106.14 |
  87 | 0.006255   106.24 |
  88 | 0.006251   106.18 |
  89 | 0.006258   106.31 |
  90 | 0.006253   106.22 |
  91 | 0.006259   106.33 |
  92 | 0.006261   106.35 |
  93 |  0.00625   106.16 |
  94 | 0.006242   106.04 |
  95 | 0.006249   106.15 |
  96 |  0.00625   106.17 |
  97 | 0.006247   106.12 |
  98 | 0.006244   106.06 |
  99 | 0.006248   106.14 |
 100 | 0.006244   106.06 |
[1] "Random Forest variable coefficients"
                      %IncMSE IncNodePurity
graph0           1.862076e-03  1.864226e-01
graph1           2.165408e-03  1.692131e-01
graph2           9.516305e-04  1.217037e-01
graph3           1.183987e-04  1.386546e-01
graph4           2.397788e-03  3.087683e-01
graph5           6.465963e-03  1.343319e-01
graph6           1.897338e-03  2.261997e-01
graph7           1.217829e-03  1.739760e-01
graph8           1.178337e-03  5.434570e-01
graph9           1.098058e-04  1.788040e-01
graph10          1.281440e-03  3.116379e-01
graph11          9.307135e-04  2.702892e-01
graph12          1.291256e-03  2.110100e-01
graph13          4.973170e-04  2.350203e-01
graph14          2.485317e-03  4.435576e-01
graph15          2.213633e-03  2.317981e-01
graph16          1.770140e-03  2.199409e-01
graph17          3.348566e-03  3.118528e-01
graph18          1.183624e-03  3.119330e-01
graph19          3.932540e-03  2.507764e-01
graph20          5.124044e-03  7.637279e-01
graph21          3.431969e-03  1.351317e-01
graph22          2.719940e-03  6.704657e-01
graph23          7.552614e-03  7.595479e-01
graph24          8.495033e-05  1.128997e-01
graph25          1.229360e-03  3.592643e-01
graph26          2.695788e-03  4.340990e-01
graph27          3.186596e-04  5.336036e-01
graph28          1.706776e-03  6.830270e-01
graph29          1.275556e-03  3.184536e-01
orbit0           3.872180e-04  1.153849e-01
orbit1           2.563370e-03  2.445817e-01
orbit2           1.353535e-03  1.413073e-01
orbit3           1.804588e-03  2.883815e-01
orbit4           1.669412e-03  1.567442e-01
orbit5           1.461282e-03  1.986585e-01
orbit6           2.176629e-03  3.912777e-01
orbit7           2.205606e-03  2.794933e-01
orbit8           7.479076e-03  2.219870e-01
orbit9           1.056202e-03  2.698055e-01
orbit10          1.120114e-03  1.163721e-01
orbit11          1.179916e-03  1.397964e-01
orbit12          1.235517e-03  2.817650e-01
orbit13          2.828699e-04  7.825022e-02
orbit14          1.591917e-03  3.805580e-01
orbit15          9.188551e-04  2.476653e-01
orbit16          3.042262e-03  2.438614e-01
orbit17          3.826571e-04  2.525600e-01
orbit18          1.773782e-03  7.420550e-01
orbit19          4.446023e-04  3.825507e-01
orbit20          2.483627e-03  4.703788e-01
orbit21          3.223308e-03  1.991187e-01
orbit22          1.331898e-03  4.435653e-01
orbit23          3.001767e-03  1.786567e-01
orbit24          7.649944e-04  3.624694e-01
orbit25          5.033630e-04  4.050100e-01
orbit26          4.680010e-05  2.166642e-01
orbit27          1.051192e-03  1.795895e-01
orbit28          1.739187e-03  2.067630e-01
orbit29          3.618709e-03  3.085403e-01
orbit30          2.821903e-03  2.324311e-01
orbit31          1.935068e-03  4.519741e-01
orbit32          7.795013e-04  6.343184e-01
orbit33          2.637794e-04  2.275481e-01
orbit34          1.250006e-03  1.686082e-01
orbit35          1.738773e-03  3.949323e-01
orbit36          5.534283e-04  1.811261e-01
orbit37          2.505861e-03  3.791399e-01
orbit38          9.410162e-03  2.086634e-01
orbit39          1.004391e-03  4.195880e-01
orbit40          9.701488e-04  6.801125e-01
orbit41          8.586057e-04  3.679102e-01
orbit42          2.532105e-04  2.603243e-01
orbit43          1.695190e-04  2.938795e-01
orbit44          6.091333e-04  3.301897e-01
orbit45          3.937146e-03  4.015933e-01
orbit46          8.757463e-04  3.114688e-01
orbit47          3.693227e-05  1.182448e-01
orbit48          7.637562e-04  1.732542e-01
orbit49          1.675039e-03  5.064090e-01
orbit50          1.732349e-03  2.269185e-01
orbit51          1.458093e-03  2.729801e-01
orbit52          2.498805e-03  4.235725e-01
orbit53          2.805928e-04  1.748611e-01
orbit54          1.188825e-03  9.835414e-01
orbit55          1.002439e-03  1.918942e-01
orbit56          1.050734e-02  7.640448e-01
orbit57          6.414236e-04  3.993576e-01
orbit58          1.613600e-04  3.318225e-01
orbit59          7.932294e-04  5.278526e-01
orbit60          1.958707e-04  1.678733e-01
orbit61          5.758480e-04  1.419665e-01
orbit62          2.020151e-03  5.855891e-01
orbit63          5.439698e-04  5.868749e-01
orbit64          6.500020e-04  2.243807e-01
orbit65          5.452029e-03  1.221431e+00
orbit66          9.229256e-04  3.568285e-01
orbit67          1.504590e-03  1.511670e-01
orbit68          2.335754e-04  3.746155e-01
orbit69          1.937993e-04  3.753442e-01
orbit70          9.752227e-04  1.400507e+00
orbit71          2.896370e-04  2.030380e-01
orbit72          7.159781e-04  4.234955e-01
AP              -7.523144e-06  3.134493e-02
bet              1.849196e-03  6.970271e-01
ecc              1.298177e-04  6.377418e-02
eccrad           3.015627e-05  5.963259e-02
close            1.859342e-03  2.573510e-01
constraint       5.693041e-03  5.438622e-01
coreness         7.606884e-04  1.173229e-01
knn              1.870299e-03  9.962957e-01
hubscore         4.717115e-05  2.209649e-01
pagerank         7.252133e-03  7.840129e-01
trans            5.354298e-04  1.034288e+00
evcent           1.178930e-03  2.489230e-01
first            2.175933e-03  9.226875e-02
upto_second      7.867692e-04  2.206593e-01
upto_third       2.228905e-04  2.204895e-01
upto_fourth      5.839895e-04  1.345044e-01
upto_fifth       1.134314e-03  3.538162e-01
upto_sixth       2.106527e-03  2.167919e-01
second           2.008549e-03  1.814078e-01
third            3.724055e-03  8.308558e-01
fourth           1.387947e-03  3.696927e-01
fifth            1.186295e-03  7.283707e-01
sixth            8.965786e-04  6.597895e-01
ratio1           9.123283e-04  5.103144e-01
ratio2           5.535253e-03  5.823504e-01
ratio3           6.291334e-04  5.467755e-01
ratio4           9.702106e-04  9.484745e-01
ratio5           5.856115e-04  1.283719e+00
ratio6           4.918312e-03  6.233244e-01
selfinter        2.883289e-03  1.956664e-01
walktrap_vertex  1.975581e-03  1.182356e+00
bigcom1          2.268033e-05  9.319888e-02
bigcom2          0.000000e+00  0.000000e+00
bigcom3          2.495302e-04  4.284919e-01
bigcom4          1.348290e-04  5.246790e-02
bigcom6          0.000000e+00  0.000000e+00
bigcom8         -4.312984e-07  1.629053e-02
bigcom9          0.000000e+00  8.673617e-20
bigcom11         0.000000e+00  0.000000e+00
bigcom13         0.000000e+00  0.000000e+00
bigcom15         0.000000e+00  0.000000e+00
bigcom16         0.000000e+00  0.000000e+00
bigcom21         0.000000e+00  8.890458e-20
bigcom22         0.000000e+00  0.000000e+00
bigcom24         0.000000e+00  0.000000e+00
bigcom26         0.000000e+00  0.000000e+00
bigcom28        -8.641581e-05  6.788864e-01
bigcom30         0.000000e+00  0.000000e+00
bigcom31         0.000000e+00  0.000000e+00
bigcom32         9.366513e-06  8.665036e-02
bigcom33         0.000000e+00  0.000000e+00
bigcom34         0.000000e+00  6.938894e-20
bigcom36         0.000000e+00  0.000000e+00
bigcom37         0.000000e+00  0.000000e+00
bigcom38         0.000000e+00  0.000000e+00
bigcom39         0.000000e+00  1.734723e-20
bigcom40        -1.059636e-05  4.887363e-02
bigcom43         0.000000e+00  0.000000e+00
bigcom44         0.000000e+00  2.780979e-19
bigcom46         0.000000e+00  0.000000e+00
bigcom47         0.000000e+00  0.000000e+00
bigcom49         0.000000e+00  0.000000e+00
bigcom50         0.000000e+00  0.000000e+00
bigcom51         0.000000e+00  0.000000e+00
bigcom52         0.000000e+00  0.000000e+00
bigcom54         0.000000e+00  0.000000e+00
bigcom56         0.000000e+00  0.000000e+00
bigcom62         0.000000e+00  0.000000e+00
bigcom66         0.000000e+00  0.000000e+00
bigcom68         0.000000e+00  0.000000e+00
bigcom69         0.000000e+00  0.000000e+00
bigcom71         4.308830e-05  2.636726e-01
bigcom72         0.000000e+00  0.000000e+00
bigcom73         0.000000e+00  0.000000e+00
bigcom74         0.000000e+00  0.000000e+00
bigcom75         0.000000e+00  0.000000e+00
bigcom76         0.000000e+00  2.168404e-21
bigcom77         0.000000e+00  0.000000e+00
bigcom79         0.000000e+00  0.000000e+00
bigcom80         0.000000e+00  0.000000e+00
bigcom82         0.000000e+00  0.000000e+00
bigcom83         0.000000e+00  0.000000e+00
bigcom84         0.000000e+00  0.000000e+00
bigcom85         0.000000e+00  0.000000e+00
bigcom87         0.000000e+00  0.000000e+00
bigcom89         0.000000e+00  0.000000e+00
bigcom91         0.000000e+00  0.000000e+00
bigcom92         0.000000e+00  0.000000e+00
bigcom93         0.000000e+00  0.000000e+00
bigcom96         0.000000e+00  0.000000e+00
bigcom97         0.000000e+00  0.000000e+00
bigcom98         0.000000e+00  0.000000e+00
bigcom99         0.000000e+00  0.000000e+00
bigcom101        0.000000e+00  0.000000e+00
bigcom104        0.000000e+00  0.000000e+00
bigcom106        0.000000e+00  0.000000e+00
bigcom109        0.000000e+00  0.000000e+00
bigcom113        0.000000e+00  0.000000e+00
bigcom116        0.000000e+00  0.000000e+00
bigcom120        0.000000e+00  0.000000e+00
bigcom123        0.000000e+00  0.000000e+00
bigcom126        0.000000e+00  0.000000e+00
bigcom127        0.000000e+00  0.000000e+00
bigcom137        0.000000e+00  0.000000e+00
bigcom139        0.000000e+00  0.000000e+00
bigcom140        0.000000e+00  0.000000e+00
bigcom143        0.000000e+00  0.000000e+00
bigcom145        0.000000e+00  0.000000e+00
bigcom146        0.000000e+00  0.000000e+00
bigcom147       -2.065398e-05  8.022073e-02
bigcom149        0.000000e+00  0.000000e+00
bigcom153        0.000000e+00  0.000000e+00
bigcom154        0.000000e+00  1.734723e-20
bigcom156        0.000000e+00  0.000000e+00
bigcom157        0.000000e+00  1.734723e-20
bigcom158        0.000000e+00  0.000000e+00
bigcom160        0.000000e+00  0.000000e+00
bigcom161        0.000000e+00  0.000000e+00
bigcom162        0.000000e+00  0.000000e+00
bigcom164        0.000000e+00  0.000000e+00
bigcom166        0.000000e+00  0.000000e+00
bigcom167        7.251243e-05  1.365338e-01
bigcom171        0.000000e+00  0.000000e+00
bigcom173        0.000000e+00  0.000000e+00
bigcom175        0.000000e+00  1.734723e-20
bigcom176        0.000000e+00  0.000000e+00
bigcom177        0.000000e+00  0.000000e+00
bigcom178        0.000000e+00  0.000000e+00
bigcom180       -9.633625e-06  4.486688e-01
bigcom181        0.000000e+00  3.469447e-20
bigcom184        0.000000e+00  0.000000e+00
bigcom186        0.000000e+00  0.000000e+00
bigcom187        0.000000e+00  0.000000e+00
bigcom189        0.000000e+00  2.168404e-21
bigcom194        0.000000e+00  3.469447e-20
bigcom195        0.000000e+00  0.000000e+00
bigcom196       -4.828750e-06  2.929205e-01
bigcom204        0.000000e+00  0.000000e+00
bigcom205        0.000000e+00  0.000000e+00
bigcom212        0.000000e+00  0.000000e+00
bigcom214        0.000000e+00  0.000000e+00
bigcom222        0.000000e+00  0.000000e+00
bigcom223        0.000000e+00  0.000000e+00
bigcom226        0.000000e+00  0.000000e+00
bigcom227        0.000000e+00  0.000000e+00
bigcom229        0.000000e+00  0.000000e+00
bigcom233        0.000000e+00  0.000000e+00
bigcom236        0.000000e+00  0.000000e+00
bigcom237        0.000000e+00  0.000000e+00
bigcom246        0.000000e+00  0.000000e+00
bigcom248        0.000000e+00  0.000000e+00
bigcom249        0.000000e+00  0.000000e+00
bigcom250        0.000000e+00  0.000000e+00
bigcom254        0.000000e+00  0.000000e+00
bigcom266        0.000000e+00  0.000000e+00
bigcom269        0.000000e+00  0.000000e+00
bigcom272        0.000000e+00  0.000000e+00
bigcom274        0.000000e+00  0.000000e+00
bigcom281        0.000000e+00  0.000000e+00
bigcom291        0.000000e+00  0.000000e+00
bigcom292        0.000000e+00  0.000000e+00
bigcom295        0.000000e+00  0.000000e+00
bigcom299        0.000000e+00  6.938894e-20
bigcom301        0.000000e+00  0.000000e+00
bigcom306        0.000000e+00  0.000000e+00
bigcom309        0.000000e+00  0.000000e+00
bigcom314        0.000000e+00  0.000000e+00
bigcom321        0.000000e+00  0.000000e+00
bigcom341        0.000000e+00  0.000000e+00
bigcom350        0.000000e+00  0.000000e+00
bigcom353        0.000000e+00  0.000000e+00
bigcom359        0.000000e+00  0.000000e+00
bigcom363        0.000000e+00  0.000000e+00
bigcom365        0.000000e+00  0.000000e+00
bigcom385        0.000000e+00  0.000000e+00
bigcom386        0.000000e+00  0.000000e+00
bigcom408        0.000000e+00  0.000000e+00
bigcom412        3.366628e-05  4.557518e-01
bigcom480        0.000000e+00  0.000000e+00
spin_vertex      1.664405e-04  9.632871e-01
membership_s1    6.572867e-05  4.536596e-02
membership_s3    0.000000e+00  0.000000e+00
membership_s4   -4.564092e-06  3.965885e-02
membership_s5    3.211934e-05  8.380299e-02
membership_s6    4.538750e-06  9.359574e-02
membership_s7    2.872981e-06  7.083296e-02
membership_s8    0.000000e+00  0.000000e+00
membership_s9    0.000000e+00  1.734723e-20
membership_s11   0.000000e+00  0.000000e+00
membership_s12   0.000000e+00  0.000000e+00
membership_s14   0.000000e+00  0.000000e+00
membership_s15   2.762852e-05  1.033987e-01
membership_s16   8.619601e-05  3.080336e-01
membership_s17   0.000000e+00  0.000000e+00
membership_s18   0.000000e+00  2.602085e-20
membership_s20   0.000000e+00  0.000000e+00
membership_s21   0.000000e+00  0.000000e+00
membership_s22   0.000000e+00  0.000000e+00
membership_s24   0.000000e+00  0.000000e+00
membership_s25   0.000000e+00  0.000000e+00
membership_s26   0.000000e+00  0.000000e+00
membership_s27   1.813982e-05  9.558033e-03
membership_s28   0.000000e+00  0.000000e+00
membership_s30   6.181564e-05  2.267790e-01
membership_s31   0.000000e+00  0.000000e+00
membership_s32  -5.258477e-06  2.322918e-01
membership_s33   0.000000e+00  0.000000e+00
membership_s36  -2.673386e-06  1.165903e-01
membership_s37   0.000000e+00  0.000000e+00
V1               1.473244e-03  1.535622e+00
V2               2.149487e-04  1.459512e+00
pdi              1.822735e-04  2.139220e-01
adhesion         7.051887e-03  1.076740e+00
cohesion         5.350752e-03  1.056779e+00
inner            1.985975e-03  6.372906e-01
outer            2.733997e-04  9.533429e-01
ioratio          2.394667e-03  8.402571e-01
comsize          8.318496e-04  1.079365e+00
[1] "Dataset: all_CT Model GLM, run: 7 of 10 2015-06-22 19:37:35"
[1] "glmnet variable coefficients"
                         [,1]          [,2]
(Intercept)     -5.123125e+00 -6.411785e+00
graph0           1.698119e-40 -4.956409e-04
graph1           5.376020e-44 -3.521108e-07
graph2           9.741821e-41  1.660082e-04
graph3           5.381456e-45 -2.232966e-08
graph4           1.027794e-48 -1.628671e-10
graph5           2.373396e-42 -2.615650e-06
graph6           4.361740e-44 -6.237906e-08
graph7           3.830097e-42  4.708892e-06
graph8           8.305465e-41  9.846015e-05
graph9           1.255954e-46 -5.342926e-10
graph10          1.387266e-48 -9.272101e-12
graph11         -1.731754e-50 -2.431456e-13
graph12          2.529276e-46 -6.263221e-10
graph13          2.584330e-45 -1.288872e-09
graph14          8.371977e-48 -5.219868e-11
graph15          8.685787e-44 -1.557484e-07
graph16          9.448966e-46 -3.270770e-09
graph17          1.966006e-45 -4.247869e-09
graph18          6.037461e-44  2.500664e-08
graph19          1.440065e-44  9.535160e-09
graph20          1.235038e-43 -4.291876e-07
graph21          7.705085e-44 -1.229808e-08
graph22          2.279396e-43 -2.521305e-07
graph23          1.003091e-43 -9.651133e-08
graph24          1.768605e-43  1.332625e-07
graph25          9.728454e-43  1.467527e-06
graph26          9.181601e-43  2.089971e-07
graph27          5.729444e-42  1.220214e-05
graph28          7.938621e-42  8.500889e-07
graph29          7.566124e-41 -2.939450e-04
orbit0           1.698119e-40 -4.923034e-04
orbit1           4.664451e-42 -5.372851e-06
orbit2           2.416175e-44 -3.290464e-07
orbit3           9.741821e-41  1.692444e-04
orbit4           1.293475e-43  4.261135e-08
orbit5           4.019185e-45 -2.561971e-08
orbit6           7.359195e-46 -1.994726e-08
orbit7          -1.631392e-48 -9.096355e-11
orbit8           2.373396e-42 -2.513490e-06
orbit9           2.719886e-42  4.344128e-06
orbit10          4.042447e-43  1.926055e-07
orbit11          1.802789e-44 -1.161854e-07
orbit12          1.861835e-41  3.346181e-05
orbit13          3.930279e-42  3.369337e-06
orbit14          8.305465e-41  9.957596e-05
orbit15          3.134779e-45  1.705174e-09
orbit16          9.553192e-47 -7.500523e-10
orbit17          1.021591e-45 -2.275387e-09
orbit18          6.940155e-46  9.040848e-10
orbit19          1.484844e-46 -5.388840e-10
orbit20          7.665422e-47 -5.000980e-10
orbit21          2.337553e-49 -6.179513e-12
orbit22         -1.425174e-48 -3.243412e-11
orbit23         -8.632337e-51 -4.469648e-14
orbit24          1.425816e-44  3.457204e-08
orbit25          8.641443e-45  5.515623e-10
orbit26          1.568230e-46 -8.291462e-10
orbit27          7.816848e-44  1.456282e-07
orbit28          4.879036e-45 -2.301960e-08
orbit29          1.538518e-44  1.849948e-08
orbit30          3.430185e-45 -5.088030e-09
orbit31          5.261297e-46 -5.011191e-09
orbit32          5.231997e-46 -9.511105e-10
orbit33          6.751876e-49 -3.326687e-11
orbit34          8.685787e-44 -1.554583e-07
orbit35          7.503395e-44 -8.264796e-08
orbit36          1.369803e-44 -5.304866e-08
orbit37          1.290230e-44  6.652397e-10
orbit38          2.759875e-46 -3.431643e-09
orbit39          1.489087e-43  3.397093e-08
orbit40          3.655362e-44  1.129156e-09
orbit41          1.250307e-44 -1.461112e-08
orbit42          7.337909e-46 -6.033289e-09
orbit43          2.577472e-43  5.062542e-07
orbit44          3.041975e-44 -1.229454e-07
orbit45          5.035306e-43  1.987964e-06
orbit46          2.283901e-43  1.672671e-07
orbit47          1.312911e-44 -5.876405e-08
orbit48          3.206477e-44  6.950327e-08
orbit49          7.684646e-43  2.413017e-07
orbit50          7.777443e-44 -6.434167e-07
orbit51          3.444611e-43  3.030907e-07
orbit52          9.336165e-43  1.630961e-07
orbit53          8.934220e-44 -8.446057e-08
orbit54          1.506750e-42  1.513074e-06
orbit55          1.600966e-43 -4.923647e-07
orbit56          3.284860e-42  1.252465e-05
orbit57          2.281462e-43 -8.891250e-09
orbit58          7.852815e-44 -4.113691e-07
orbit59          1.322661e-42  1.843734e-06
orbit60          4.230838e-43  1.648710e-07
orbit61          2.371180e-43  2.013683e-07
orbit62          1.111295e-41  3.474018e-05
orbit63          1.634005e-42  2.096793e-06
orbit64          2.288807e-42  2.913960e-06
orbit65          1.597554e-41  5.219521e-05
orbit66          3.092340e-42 -9.495010e-07
orbit67          1.109558e-42 -8.207013e-08
orbit68          8.725716e-42  1.110595e-05
orbit69          1.241947e-41  6.144298e-05
orbit70          3.776121e-41  6.391997e-05
orbit71          8.738747e-42 -8.066820e-06
orbit72          7.566124e-41 -2.962598e-04
AP               6.161129e-39 -4.455619e-02
bet              5.489669e-45 -6.234781e-08
ecc             -1.897151e-39  1.193322e-02
eccrad          -1.138291e-38  7.152619e-02
close            1.480795e-37  4.304161e-01
constraint      -1.291741e-38 -1.168335e-01
coreness         1.233678e-39  5.860044e-03
knn             -4.172146e-42 -3.477026e-05
hubscore         3.108354e-37  3.392634e-01
pagerank        -1.581772e-38 -3.764031e-01
trans            3.191531e-39  1.399555e-03
evcent           3.103127e-37  3.194364e-01
first            1.698119e-40 -4.958042e-04
upto_second      4.903042e-42 -1.274728e-05
upto_third       1.476975e-42  8.266821e-06
upto_fourth      1.295082e-42  6.646718e-06
upto_fifth       1.289099e-42  2.392050e-06
upto_sixth       1.557144e-42  1.405195e-05
second           4.895516e-42 -1.264676e-05
third            1.697960e-42  1.530575e-05
fourth          -2.231804e-42 -1.290176e-05
fifth           -1.787246e-42 -9.953332e-06
sixth           -1.754851e-42 -9.582513e-07
ratio1          -5.085464e-42 -4.156791e-05
ratio2          -2.130397e-41 -7.722750e-05
ratio3          -2.512068e-41 -1.714075e-04
ratio4          -1.659296e-41 -1.218405e-04
ratio5          -2.283536e-41 -1.299816e-03
ratio6          -1.647390e-42  7.414604e-06
selfinter        1.643754e-38  2.301287e-01
walktrap_vertex  3.889208e-39  1.389887e-02
bigcom1         -5.760877e-39 -1.044045e-01
bigcom2         -5.987408e-39 -9.919446e-02
bigcom3          1.245754e-38  4.117708e-01
bigcom4         -2.426180e-39 -4.432858e-02
bigcom6         -5.985409e-39 -1.478674e-01
bigcom8         -2.610205e-39 -3.211986e-02
bigcom9         -6.008476e-39 -1.087335e-01
bigcom11        -5.993913e-39 -1.146358e-01
bigcom13        -5.997924e-39 -1.171466e-01
bigcom15        -5.999931e-39 -1.159535e-01
bigcom16        -5.987408e-39 -1.489474e-01
bigcom21        -6.023616e-39 -1.763620e-01
bigcom22        -6.086495e-39 -2.358680e-01
bigcom24        -5.985909e-39 -1.208558e-01
bigcom26        -6.028680e-39 -1.978523e-01
bigcom28         6.574088e-38  5.815718e-01
bigcom30        -6.042903e-39 -2.088257e-01
bigcom31        -5.984410e-39 -8.624941e-02
bigcom32         4.725619e-38  1.143177e+00
bigcom33        -5.984410e-39 -1.176980e-01
bigcom34        -5.984410e-39 -1.312683e-01
bigcom36        -5.987408e-39 -1.296347e-01
bigcom37        -5.984410e-39 -1.051622e-01
bigcom38        -5.989908e-39 -1.105939e-01
bigcom39        -5.997924e-39 -1.227245e-01
bigcom40         3.503660e-39  4.991651e-02
bigcom43        -5.987908e-39 -1.192745e-01
bigcom44        -6.073094e-39 -1.151561e-01
bigcom46        -5.992411e-39 -9.379461e-02
bigcom47        -5.987408e-39 -9.775934e-02
bigcom49        -5.988908e-39 -1.159261e-01
bigcom50        -5.986908e-39 -1.727291e-01
bigcom51        -5.984410e-39 -1.279804e-01
bigcom52        -5.984910e-39 -1.661271e-01
bigcom54        -5.984410e-39 -8.078961e-02
bigcom56        -5.990409e-39 -2.198613e-01
bigcom62        -5.984410e-39 -1.096128e-01
bigcom66        -5.984910e-39 -9.833700e-02
bigcom68        -5.984910e-39 -8.321099e-02
bigcom69        -5.988908e-39 -1.181966e-01
bigcom71         5.351167e-38  1.242110e+00
bigcom72        -5.984910e-39 -7.589634e-02
bigcom73        -5.992411e-39 -1.241216e-01
bigcom74        -5.989408e-39 -1.650233e-01
bigcom75        -5.983911e-39 -1.025941e-01
bigcom76        -5.986408e-39 -1.154351e-01
bigcom77        -5.987408e-39 -2.189640e-01
bigcom79        -5.984910e-39 -1.395829e-01
bigcom80        -5.986408e-39 -8.519843e-02
bigcom82        -5.985909e-39 -1.732715e-01
bigcom83        -5.984410e-39 -6.534469e-02
bigcom84        -5.986408e-39 -1.546897e-01
bigcom85        -5.986408e-39 -1.515278e-01
bigcom87        -5.987908e-39 -1.011693e-01
bigcom89        -5.983911e-39 -8.832232e-02
bigcom91        -5.986908e-39 -1.767224e-01
bigcom92        -5.997924e-39 -1.018610e-01
bigcom93        -5.983911e-39 -8.452549e-02
bigcom96        -5.984410e-39 -1.963559e-01
bigcom97        -5.989408e-39 -2.021986e-01
bigcom98        -5.984910e-39 -1.106037e-01
bigcom99        -5.984410e-39 -6.402753e-02
bigcom101       -5.992911e-39 -1.408495e-01
bigcom104       -5.987408e-39 -1.604925e-01
bigcom106       -5.985409e-39 -8.117749e-02
bigcom109       -5.984910e-39 -1.401441e-01
bigcom113       -5.986408e-39 -1.231006e-01
bigcom116       -6.004955e-39 -1.067992e-01
bigcom120       -5.984410e-39 -8.691043e-02
bigcom123       -5.984410e-39 -9.728618e-02
bigcom126       -5.984410e-39 -6.202688e-02
bigcom127       -5.984410e-39 -8.065673e-01
bigcom137       -5.987408e-39 -2.076760e-01
bigcom139       -5.984910e-39 -1.204103e-01
bigcom140       -5.985409e-39 -1.378698e-01
bigcom143       -5.984410e-39 -6.680374e-02
bigcom145       -5.984410e-39 -1.034314e-01
bigcom146       -5.985909e-39 -8.818106e-02
bigcom147        4.725619e-38  8.896859e-01
bigcom149       -5.984410e-39 -1.301170e-01
bigcom153       -5.988908e-39 -9.203065e-02
bigcom154       -5.989408e-39 -9.699612e-02
bigcom156       -5.985909e-39 -9.598812e-02
bigcom157       -5.988908e-39 -8.942048e-02
bigcom158       -5.984410e-39 -8.985711e-02
bigcom160       -5.984910e-39 -9.324909e-02
bigcom161       -5.984410e-39 -1.408256e-01
bigcom162       -5.983412e-39 -1.064089e-01
bigcom164       -5.984410e-39 -1.186807e-01
bigcom166       -5.988408e-39 -9.679993e-02
bigcom167        4.219204e-38  9.365659e-01
bigcom171       -5.986908e-39 -2.477361e-01
bigcom173       -5.984910e-39 -1.004799e-01
bigcom175       -5.984410e-39 -9.960211e-02
bigcom176       -5.984410e-39 -1.150175e-01
bigcom177       -5.984410e-39 -1.671287e-01
bigcom178       -5.985409e-39 -1.687942e-01
bigcom180        1.961201e-37  1.961889e+00
bigcom181       -5.990909e-39 -1.076172e-01
bigcom184       -5.983911e-39 -1.257873e-01
bigcom186       -5.983911e-39 -1.950836e-01
bigcom187       -5.984410e-39 -1.810043e-01
bigcom189       -5.988408e-39 -1.040614e-01
bigcom194       -5.985409e-39 -1.125454e-01
bigcom195       -5.984910e-39 -8.951619e-02
bigcom196        1.961201e-37  1.887258e+00
bigcom204       -5.986908e-39 -9.544972e-02
bigcom205       -5.984910e-39 -8.413429e-02
bigcom212       -5.984910e-39 -1.143399e-01
bigcom214       -5.985409e-39 -1.076837e-01
bigcom222       -5.984410e-39 -9.514981e-02
bigcom223       -5.984910e-39 -2.107932e-01
bigcom226       -5.982912e-39 -1.129082e-01
bigcom227       -5.984410e-39 -1.244601e-01
bigcom229       -5.984410e-39 -7.159635e-02
bigcom233       -5.983911e-39 -8.191448e-02
bigcom236       -5.983911e-39 -8.070684e-02
bigcom237       -5.984410e-39 -1.766162e-01
bigcom246       -5.987908e-39 -1.139323e-01
bigcom248       -5.989408e-39 -1.828690e-01
bigcom249       -5.984410e-39 -1.035447e-01
bigcom250       -5.989908e-39 -1.357490e-01
bigcom254       -5.985409e-39 -9.742523e-02
bigcom266       -5.984410e-39 -1.759208e-01
bigcom269       -5.986408e-39 -9.754934e-02
bigcom272       -5.984410e-39 -8.278159e-02
bigcom274       -6.004452e-39 -9.756960e-02
bigcom281       -5.985409e-39 -1.187587e-01
bigcom291       -5.984910e-39 -1.367704e-01
bigcom292       -5.983911e-39 -1.602521e-01
bigcom295       -5.984410e-39 -9.425130e-02
bigcom299       -5.984410e-39 -1.692186e-01
bigcom301       -5.987408e-39 -1.154627e-01
bigcom306       -5.983911e-39 -6.821846e-02
bigcom309       -5.984910e-39 -1.108622e-01
bigcom314       -5.984910e-39 -1.050082e-01
bigcom321       -5.986908e-39 -7.715430e-02
bigcom341       -5.984410e-39 -1.113924e-01
bigcom350       -5.984410e-39 -1.488391e-01
bigcom353       -5.983911e-39 -8.232134e-02
bigcom359       -5.984410e-39 -2.114542e-01
bigcom363       -5.983911e-39 -8.581469e-02
bigcom365       -5.984410e-39 -1.499474e-01
bigcom385       -5.984410e-39 -1.476457e-01
bigcom386       -5.983412e-39 -8.236327e-02
bigcom408       -5.986408e-39 -9.769239e-02
bigcom412        1.624496e-37  1.882219e+00
bigcom480       -5.984910e-39 -8.424577e-02
spin_vertex     -9.245305e-39 -1.959829e-01
membership_s1   -3.066464e-39 -7.302985e-02
membership_s3   -5.990909e-39 -1.016649e-01
membership_s4    4.174672e-40 -2.551249e-02
membership_s5    9.908532e-41  2.032619e-02
membership_s6   -5.257630e-39 -5.162875e-02
membership_s7   -4.741945e-39 -5.368926e-02
membership_s8   -5.988408e-39 -1.160394e-01
membership_s9   -5.989408e-39 -8.256357e-02
membership_s11  -5.986908e-39 -8.442994e-02
membership_s12  -5.988408e-39 -1.099336e-01
membership_s14  -5.986908e-39 -1.162867e-01
membership_s15  -2.130180e-40  1.700416e-01
membership_s16   7.827151e-38  1.533353e+00
membership_s17  -5.986908e-39 -9.799354e-02
membership_s18  -6.029186e-39 -1.428902e-01
membership_s20  -5.984910e-39 -8.639936e-02
membership_s21  -6.070524e-39 -1.397000e-01
membership_s22  -5.997422e-39 -8.666488e-02
membership_s24  -5.999931e-39 -1.015333e-01
membership_s25  -5.992911e-39 -9.993013e-02
membership_s26  -5.990409e-39 -7.537757e-02
membership_s27  -5.080056e-39 -7.886520e-02
membership_s28  -5.990409e-39 -1.009231e-01
membership_s30   1.759973e-38  2.073593e-01
membership_s31  -6.295398e-39 -1.151989e-01
membership_s32   1.375068e-39  1.488505e-01
membership_s33  -5.985409e-39 -6.390582e-02
membership_s36  -5.550045e-39 -6.285893e-02
membership_s37  -6.031215e-39 -1.087160e-01
V1               8.479349e-39  6.339839e-02
V2               6.402002e-39  1.885792e-01
pdi              8.848455e-37  1.166459e+01
adhesion        -3.814262e-43 -2.588971e-06
cohesion         7.629532e-43  5.172613e-06
inner            2.056639e-43 -1.887510e-06
outer            1.965356e-43 -2.117743e-06
ioratio          1.129010e-39  2.952964e-02
comsize          2.707149e-42  4.444967e-05
[1] "Dataset: all_CT Model GBM, run: 8 of 10 2015-06-22 19:39:37"
Iter   TrainDeviance   ValidDeviance   StepSize   Improve
     1        0.0725            -nan     0.0100    0.0001
     2        0.0698            -nan     0.0100    0.0000
     3        0.0676            -nan     0.0100    0.0005
     4        0.0665            -nan     0.0100    0.0002
     5        0.0655            -nan     0.0100    0.0001
     6        0.0641            -nan     0.0100    0.0002
     7        0.0633            -nan     0.0100    0.0001
     8        0.0622            -nan     0.0100    0.0001
     9        0.0617            -nan     0.0100    0.0000
    10        0.0608            -nan     0.0100   -0.0000
    20        0.0552            -nan     0.0100    0.0001
    40        0.0489            -nan     0.0100   -0.0000
    60        0.0453            -nan     0.0100   -0.0000
    80        0.0422            -nan     0.0100    0.0000
   100        0.0402            -nan     0.0100   -0.0000
   120        0.0376            -nan     0.0100    0.0000
   140        0.0358            -nan     0.0100   -0.0000
   160        0.0333            -nan     0.0100   -0.0000
   180        0.0309            -nan     0.0100    0.0000
   200        0.0297            -nan     0.0100   -0.0000
   220        0.0281            -nan     0.0100   -0.0000
   240        0.0265            -nan     0.0100    0.0000
   260        0.0245            -nan     0.0100   -0.0000
   280        0.0235            -nan     0.0100   -0.0000
   300        0.0221            -nan     0.0100   -0.0000
   320        0.0210            -nan     0.0100   -0.0000
   340        0.0198            -nan     0.0100   -0.0000
   357        0.0190            -nan     0.0100    0.0000

[1] "GBM variable coefficients"
                            var    rel.inf
orbit65                 orbit65 5.85618801
trans                     trans 3.49642135
ratio5                   ratio5 3.48094255
outer                     outer 3.01970629
spin_vertex         spin_vertex 2.63602424
V1                           V1 2.63177699
orbit54                 orbit54 2.36158594
walktrap_vertex walktrap_vertex 2.35437809
ratio4                   ratio4 2.34264275
orbit70                 orbit70 2.31752203
V2                           V2 2.30035733
bigcom412             bigcom412 2.25738151
comsize                 comsize 2.12839410
knn                         knn 2.01496381
third                     third 1.97908919
orbit56                 orbit56 1.92667369
inner                     inner 1.61574670
bet                         bet 1.40220361
graph0                   graph0 1.26430810
orbit40                 orbit40 1.17516089
graph22                 graph22 1.16768277
graph29                 graph29 1.13219638
orbit18                 orbit18 1.12196982
orbit45                 orbit45 1.12060902
cohesion               cohesion 1.10333264
orbit49                 orbit49 1.08874500
constraint           constraint 1.08517171
bigcom28               bigcom28 1.08241830
adhesion               adhesion 1.06620343
graph14                 graph14 1.05645478
ioratio                 ioratio 1.03236070
bigcom196             bigcom196 0.96644131
graph17                 graph17 0.96564722
graph20                 graph20 0.94720418
graph27                 graph27 0.91672240
sixth                     sixth 0.87713163
ratio1                   ratio1 0.87476847
orbit39                 orbit39 0.86683029
graph11                 graph11 0.85075530
pagerank               pagerank 0.84298485
graph26                 graph26 0.84091046
selfinter             selfinter 0.79180338
graph5                   graph5 0.75418208
orbit62                 orbit62 0.72936671
orbit50                 orbit50 0.70901541
orbit25                 orbit25 0.68268080
orbit46                 orbit46 0.68249797
orbit69                 orbit69 0.67936526
orbit66                 orbit66 0.65235588
orbit31                 orbit31 0.65045302
graph4                   graph4 0.64238758
graph2                   graph2 0.63612839
ratio6                   ratio6 0.61868315
orbit68                 orbit68 0.60380213
graph28                 graph28 0.57747313
orbit59                 orbit59 0.57285333
fourth                   fourth 0.57203299
orbit32                 orbit32 0.56829505
orbit44                 orbit44 0.54871278
upto_fifth           upto_fifth 0.54751688
graph25                 graph25 0.54457460
graph23                 graph23 0.49502997
graph7                   graph7 0.48722150
graph10                 graph10 0.48101162
graph8                   graph8 0.47928617
orbit6                   orbit6 0.46754363
ratio2                   ratio2 0.44942353
orbit9                   orbit9 0.43699318
orbit24                 orbit24 0.43269901
graph1                   graph1 0.41840627
graph6                   graph6 0.38754261
fifth                     fifth 0.38332918
orbit55                 orbit55 0.38262238
orbit41                 orbit41 0.36982608
orbit64                 orbit64 0.36301057
membership_s16   membership_s16 0.35468145
orbit52                 orbit52 0.34723146
orbit71                 orbit71 0.33143743
bigcom32               bigcom32 0.32736736
orbit22                 orbit22 0.30312814
bigcom71               bigcom71 0.30037065
orbit63                 orbit63 0.29600371
graph18                 graph18 0.29570881
upto_fourth         upto_fourth 0.29510936
graph12                 graph12 0.29325056
graph16                 graph16 0.28207504
orbit29                 orbit29 0.26676939
orbit33                 orbit33 0.24968343
orbit19                 orbit19 0.24459021
orbit28                 orbit28 0.24297297
orbit36                 orbit36 0.24201271
AP                           AP 0.24160467
orbit35                 orbit35 0.22965004
orbit17                 orbit17 0.22543778
orbit61                 orbit61 0.22439587
graph13                 graph13 0.22417931
graph19                 graph19 0.22254370
orbit21                 orbit21 0.22088842
graph24                 graph24 0.21272074
bigcom167             bigcom167 0.21163082
orbit27                 orbit27 0.20591043
ratio3                   ratio3 0.20357618
upto_sixth           upto_sixth 0.19130273
graph3                   graph3 0.18957500
orbit38                 orbit38 0.18950233
orbit23                 orbit23 0.18650646
bigcom3                 bigcom3 0.18554837
orbit57                 orbit57 0.17885569
orbit51                 orbit51 0.17817500
orbit13                 orbit13 0.16593412
orbit30                 orbit30 0.16517631
graph15                 graph15 0.16057711
orbit10                 orbit10 0.15798495
graph9                   graph9 0.15013289
orbit1                   orbit1 0.14251278
orbit12                 orbit12 0.13958642
graph21                 graph21 0.13401125
orbit58                 orbit58 0.12600912
ecc                         ecc 0.12273927
orbit2                   orbit2 0.11544189
close                     close 0.11220337
orbit7                   orbit7 0.09800196
orbit67                 orbit67 0.09797586
membership_s5     membership_s5 0.09452257
membership_s30   membership_s30 0.08958263
orbit42                 orbit42 0.08911308
orbit4                   orbit4 0.08750487
orbit47                 orbit47 0.08404722
orbit37                 orbit37 0.07758631
coreness               coreness 0.07033580
orbit26                 orbit26 0.06913887
orbit15                 orbit15 0.06757756
orbit20                 orbit20 0.05499078
orbit48                 orbit48 0.05393419
upto_second         upto_second 0.05187504
membership_s1     membership_s1 0.04879797
pdi                         pdi 0.04046635
bigcom40               bigcom40 0.03835569
second                   second 0.03703326
membership_s32   membership_s32 0.03669267
orbit43                 orbit43 0.03440103
bigcom4                 bigcom4 0.03427653
orbit11                 orbit11 0.03229813
orbit5                   orbit5 0.03184913
membership_s36   membership_s36 0.02968850
upto_third           upto_third 0.02188755
orbit16                 orbit16 0.02139853
membership_s15   membership_s15 0.02092861
membership_s4     membership_s4 0.01846180
orbit60                 orbit60 0.01443777
orbit0                   orbit0 0.00000000
orbit3                   orbit3 0.00000000
orbit8                   orbit8 0.00000000
orbit14                 orbit14 0.00000000
orbit34                 orbit34 0.00000000
orbit53                 orbit53 0.00000000
orbit72                 orbit72 0.00000000
eccrad                   eccrad 0.00000000
hubscore               hubscore 0.00000000
evcent                   evcent 0.00000000
first                     first 0.00000000
bigcom1                 bigcom1 0.00000000
bigcom2                 bigcom2 0.00000000
bigcom6                 bigcom6 0.00000000
bigcom8                 bigcom8 0.00000000
bigcom9                 bigcom9 0.00000000
bigcom11               bigcom11 0.00000000
bigcom13               bigcom13 0.00000000
bigcom15               bigcom15 0.00000000
bigcom16               bigcom16 0.00000000
bigcom21               bigcom21 0.00000000
bigcom22               bigcom22 0.00000000
bigcom24               bigcom24 0.00000000
bigcom26               bigcom26 0.00000000
bigcom30               bigcom30 0.00000000
bigcom31               bigcom31 0.00000000
bigcom33               bigcom33 0.00000000
bigcom34               bigcom34 0.00000000
bigcom36               bigcom36 0.00000000
bigcom37               bigcom37 0.00000000
bigcom38               bigcom38 0.00000000
bigcom39               bigcom39 0.00000000
bigcom43               bigcom43 0.00000000
bigcom44               bigcom44 0.00000000
bigcom46               bigcom46 0.00000000
bigcom47               bigcom47 0.00000000
bigcom49               bigcom49 0.00000000
bigcom50               bigcom50 0.00000000
bigcom51               bigcom51 0.00000000
bigcom52               bigcom52 0.00000000
bigcom54               bigcom54 0.00000000
bigcom56               bigcom56 0.00000000
bigcom62               bigcom62 0.00000000
bigcom66               bigcom66 0.00000000
bigcom68               bigcom68 0.00000000
bigcom69               bigcom69 0.00000000
bigcom72               bigcom72 0.00000000
bigcom73               bigcom73 0.00000000
bigcom74               bigcom74 0.00000000
bigcom75               bigcom75 0.00000000
bigcom76               bigcom76 0.00000000
bigcom77               bigcom77 0.00000000
bigcom79               bigcom79 0.00000000
bigcom80               bigcom80 0.00000000
bigcom82               bigcom82 0.00000000
bigcom83               bigcom83 0.00000000
bigcom84               bigcom84 0.00000000
bigcom85               bigcom85 0.00000000
bigcom87               bigcom87 0.00000000
bigcom89               bigcom89 0.00000000
bigcom91               bigcom91 0.00000000
bigcom92               bigcom92 0.00000000
bigcom93               bigcom93 0.00000000
bigcom96               bigcom96 0.00000000
bigcom97               bigcom97 0.00000000
bigcom98               bigcom98 0.00000000
bigcom99               bigcom99 0.00000000
bigcom101             bigcom101 0.00000000
bigcom104             bigcom104 0.00000000
bigcom106             bigcom106 0.00000000
bigcom109             bigcom109 0.00000000
bigcom113             bigcom113 0.00000000
bigcom116             bigcom116 0.00000000
bigcom120             bigcom120 0.00000000
bigcom123             bigcom123 0.00000000
bigcom126             bigcom126 0.00000000
bigcom127             bigcom127 0.00000000
bigcom137             bigcom137 0.00000000
bigcom139             bigcom139 0.00000000
bigcom140             bigcom140 0.00000000
bigcom143             bigcom143 0.00000000
bigcom145             bigcom145 0.00000000
bigcom146             bigcom146 0.00000000
bigcom147             bigcom147 0.00000000
bigcom149             bigcom149 0.00000000
bigcom153             bigcom153 0.00000000
bigcom154             bigcom154 0.00000000
bigcom156             bigcom156 0.00000000
bigcom157             bigcom157 0.00000000
bigcom158             bigcom158 0.00000000
bigcom160             bigcom160 0.00000000
bigcom161             bigcom161 0.00000000
bigcom162             bigcom162 0.00000000
bigcom164             bigcom164 0.00000000
bigcom166             bigcom166 0.00000000
bigcom171             bigcom171 0.00000000
bigcom173             bigcom173 0.00000000
bigcom175             bigcom175 0.00000000
bigcom176             bigcom176 0.00000000
bigcom177             bigcom177 0.00000000
bigcom178             bigcom178 0.00000000
bigcom180             bigcom180 0.00000000
bigcom181             bigcom181 0.00000000
bigcom184             bigcom184 0.00000000
bigcom186             bigcom186 0.00000000
bigcom187             bigcom187 0.00000000
bigcom189             bigcom189 0.00000000
bigcom194             bigcom194 0.00000000
bigcom195             bigcom195 0.00000000
bigcom204             bigcom204 0.00000000
bigcom205             bigcom205 0.00000000
bigcom212             bigcom212 0.00000000
bigcom214             bigcom214 0.00000000
bigcom222             bigcom222 0.00000000
bigcom223             bigcom223 0.00000000
bigcom226             bigcom226 0.00000000
bigcom227             bigcom227 0.00000000
bigcom229             bigcom229 0.00000000
bigcom233             bigcom233 0.00000000
bigcom236             bigcom236 0.00000000
bigcom237             bigcom237 0.00000000
bigcom246             bigcom246 0.00000000
bigcom248             bigcom248 0.00000000
bigcom249             bigcom249 0.00000000
bigcom250             bigcom250 0.00000000
bigcom254             bigcom254 0.00000000
bigcom266             bigcom266 0.00000000
bigcom269             bigcom269 0.00000000
bigcom272             bigcom272 0.00000000
bigcom274             bigcom274 0.00000000
bigcom281             bigcom281 0.00000000
bigcom291             bigcom291 0.00000000
bigcom292             bigcom292 0.00000000
bigcom295             bigcom295 0.00000000
bigcom299             bigcom299 0.00000000
bigcom301             bigcom301 0.00000000
bigcom306             bigcom306 0.00000000
bigcom309             bigcom309 0.00000000
bigcom314             bigcom314 0.00000000
bigcom321             bigcom321 0.00000000
bigcom341             bigcom341 0.00000000
bigcom350             bigcom350 0.00000000
bigcom353             bigcom353 0.00000000
bigcom359             bigcom359 0.00000000
bigcom363             bigcom363 0.00000000
bigcom365             bigcom365 0.00000000
bigcom385             bigcom385 0.00000000
bigcom386             bigcom386 0.00000000
bigcom408             bigcom408 0.00000000
bigcom480             bigcom480 0.00000000
membership_s3     membership_s3 0.00000000
membership_s6     membership_s6 0.00000000
membership_s7     membership_s7 0.00000000
membership_s8     membership_s8 0.00000000
membership_s9     membership_s9 0.00000000
membership_s11   membership_s11 0.00000000
membership_s12   membership_s12 0.00000000
membership_s14   membership_s14 0.00000000
membership_s17   membership_s17 0.00000000
membership_s18   membership_s18 0.00000000
membership_s20   membership_s20 0.00000000
membership_s21   membership_s21 0.00000000
membership_s22   membership_s22 0.00000000
membership_s24   membership_s24 0.00000000
membership_s25   membership_s25 0.00000000
membership_s26   membership_s26 0.00000000
membership_s27   membership_s27 0.00000000
membership_s28   membership_s28 0.00000000
membership_s31   membership_s31 0.00000000
membership_s33   membership_s33 0.00000000
membership_s37   membership_s37 0.00000000
[1] "Dataset: all_CT Model RF, run: 8 of 10 2015-06-22 19:45:03"
     |      Out-of-bag   |
Tree |      MSE  %Var(y) |
   1 |  0.01381   222.78 |
   2 |   0.0115   185.58 |
   3 |  0.01193   192.42 |
   4 |  0.01147   185.06 |
   5 |  0.01146   184.97 |
   6 |  0.01015   163.78 |
   7 | 0.009239   149.07 |
   8 | 0.008814   142.22 |
   9 | 0.008584   138.51 |
  10 |  0.00825   133.12 |
  11 |  0.00792   127.80 |
  12 | 0.007925   127.87 |
  13 | 0.007828   126.31 |
  14 | 0.007668   123.72 |
  15 | 0.007556   121.92 |
  16 | 0.007555   121.89 |
  17 | 0.007476   120.63 |
  18 | 0.007438   120.01 |
  19 | 0.007358   118.72 |
  20 | 0.007333   118.32 |
  21 | 0.007288   117.60 |
  22 | 0.007271   117.33 |
  23 | 0.007207   116.29 |
  24 | 0.007131   115.06 |
  25 | 0.007135   115.12 |
  26 | 0.007092   114.43 |
  27 | 0.007051   113.77 |
  28 | 0.007001   112.97 |
  29 | 0.006983   112.68 |
  30 | 0.006986   112.72 |
  31 | 0.006966   112.41 |
  32 | 0.006961   112.31 |
  33 | 0.006934   111.88 |
  34 | 0.006927   111.76 |
  35 | 0.006934   111.88 |
  36 | 0.006888   111.14 |
  37 | 0.006854   110.60 |
  38 | 0.006825   110.12 |
  39 | 0.006837   110.31 |
  40 | 0.006812   109.92 |
  41 | 0.006792   109.60 |
  42 | 0.006799   109.70 |
  43 | 0.006787   109.51 |
  44 | 0.006784   109.46 |
  45 | 0.006762   109.11 |
  46 | 0.006722   108.46 |
  47 | 0.006701   108.12 |
  48 | 0.006688   107.91 |
  49 | 0.006665   107.54 |
  50 |  0.00665   107.30 |
  51 | 0.006647   107.24 |
  52 | 0.006642   107.17 |
  53 | 0.006652   107.34 |
  54 | 0.006651   107.32 |
  55 | 0.006651   107.32 |
  56 | 0.006653   107.34 |
  57 | 0.006641   107.15 |
  58 | 0.006647   107.25 |
  59 | 0.006645   107.23 |
  60 | 0.006648   107.26 |
  61 | 0.006657   107.41 |
  62 | 0.006651   107.32 |
  63 | 0.006649   107.28 |
  64 | 0.006653   107.35 |
  65 | 0.006625   106.89 |
  66 | 0.006619   106.80 |
  67 | 0.006613   106.70 |
  68 | 0.006602   106.53 |
  69 | 0.006602   106.52 |
  70 | 0.006578   106.13 |
  71 | 0.006573   106.05 |
  72 |  0.00657   106.01 |
  73 | 0.006557   105.79 |
  74 | 0.006552   105.73 |
  75 | 0.006539   105.51 |
  76 |  0.00653   105.37 |
  77 | 0.006535   105.44 |
  78 | 0.006541   105.54 |
  79 | 0.006536   105.46 |
  80 | 0.006523   105.25 |
  81 |  0.00654   105.52 |
  82 | 0.006541   105.54 |
  83 | 0.006541   105.55 |
  84 |  0.00653   105.36 |
  85 | 0.006521   105.23 |
  86 | 0.006515   105.13 |
  87 | 0.006523   105.25 |
  88 | 0.006512   105.07 |
  89 | 0.006503   104.93 |
  90 | 0.006505   104.97 |
  91 | 0.006508   105.00 |
  92 | 0.006514   105.10 |
  93 | 0.006504   104.94 |
  94 | 0.006504   104.94 |
  95 | 0.006503   104.92 |
  96 | 0.006497   104.83 |
  97 | 0.006505   104.96 |
  98 | 0.006505   104.96 |
  99 | 0.006508   105.01 |
 100 | 0.006503   104.93 |
[1] "Random Forest variable coefficients"
                      %IncMSE IncNodePurity
graph0           1.821429e-03  1.771327e-01
graph1           2.331802e-03  4.531288e-02
graph2           1.410371e-03  1.946666e-01
graph3           2.093593e-03  1.962668e-01
graph4           1.688967e-03  3.619385e-01
graph5           6.650084e-03  1.351101e-01
graph6           1.759651e-03  3.127672e-01
graph7           1.630830e-03  3.436587e-01
graph8           4.086641e-04  1.627783e-01
graph9           5.439448e-05  1.433468e-01
graph10          2.120992e-03  3.286466e-01
graph11          2.187990e-03  4.776902e-01
graph12          1.896845e-03  1.515295e-01
graph13          1.388263e-03  3.046262e-01
graph14          1.935555e-03  7.130774e-01
graph15          2.932090e-03  2.429666e-01
graph16          1.861324e-03  1.716544e-01
graph17          1.986731e-03  7.053587e-01
graph18          1.571651e-03  2.901298e-01
graph19          3.723902e-03  3.633115e-01
graph20          3.654277e-03  6.022950e-01
graph21          2.722795e-03  2.100957e-01
graph22          2.521343e-03  7.472551e-01
graph23          4.352875e-03  5.616034e-01
graph24          3.152737e-03  3.291366e-01
graph25          2.062009e-03  3.470749e-01
graph26          1.623946e-03  8.420417e-01
graph27          1.370130e-03  4.358109e-01
graph28          2.797150e-03  4.741081e-01
graph29          4.932893e-04  4.558920e-01
orbit0           6.759375e-04  1.056385e-01
orbit1           1.662548e-03  2.638714e-01
orbit2           1.665946e-03  2.208531e-01
orbit3           1.916428e-03  2.254921e-01
orbit4           6.178935e-05  1.632949e-01
orbit5           2.249043e-03  2.532880e-01
orbit6           6.494005e-04  5.079556e-01
orbit7           4.020014e-03  1.120691e-01
orbit8           4.627759e-03  2.892597e-01
orbit9           1.571692e-03  3.356300e-01
orbit10          9.550373e-04  2.079850e-01
orbit11          7.637108e-04  1.561189e-01
orbit12          1.192759e-03  3.497176e-01
orbit13          1.671768e-04  1.469480e-01
orbit14          8.162936e-04  1.040153e-01
orbit15          3.200288e-03  2.917036e-01
orbit16          3.220664e-04  4.403513e-01
orbit17          6.250489e-04  2.481827e-01
orbit18          2.416753e-03  6.997311e-01
orbit19          1.937619e-03  2.222479e-01
orbit20          3.133723e-03  3.840025e-01
orbit21          3.507706e-03  2.836177e-01
orbit22          2.192239e-03  8.138048e-01
orbit23          2.533579e-03  9.216654e-02
orbit24          2.875105e-03  3.576878e-01
orbit25          1.884698e-03  3.855034e-01
orbit26          5.461506e-04  2.427165e-01
orbit27          4.542033e-03  5.239216e-01
orbit28          1.036257e-03  2.362044e-01
orbit29          1.143854e-03  1.128618e-01
orbit30          2.905666e-03  3.145486e-01
orbit31          7.094686e-04  3.521195e-01
orbit32          2.443436e-03  6.187437e-01
orbit33          5.444028e-04  1.826904e-01
orbit34          2.628767e-03  2.799688e-01
orbit35          8.489258e-04  4.576914e-01
orbit36          1.339204e-03  3.778177e-01
orbit37          1.769513e-03  2.225898e-01
orbit38          1.300711e-02  2.727185e-01
orbit39          1.749859e-03  5.581297e-01
orbit40          1.207741e-03  6.154195e-01
orbit41          2.093768e-04  3.405736e-01
orbit42          1.110483e-04  7.882373e-02
orbit43          2.251632e-03  3.435344e-01
orbit44          1.055597e-03  5.021031e-01
orbit45          3.508872e-03  4.782879e-01
orbit46          9.146260e-04  2.775868e-01
orbit47          9.128207e-04  4.106463e-01
orbit48          1.074141e-04  1.283304e-01
orbit49          6.328319e-03  7.613298e-01
orbit50          1.915788e-03  5.964124e-01
orbit51          4.407684e-03  3.162407e-01
orbit52          1.502531e-03  3.418949e-01
orbit53          6.502608e-05  8.913057e-02
orbit54          1.493985e-03  1.034157e+00
orbit55          1.304795e-04  1.929747e-01
orbit56          5.277574e-03  7.356788e-01
orbit57          7.979932e-04  3.586346e-01
orbit58          1.467408e-03  1.559929e-01
orbit59          4.498046e-03  6.882764e-01
orbit60          4.099943e-04  3.353470e-01
orbit61          2.062649e-04  9.085678e-02
orbit62          2.272526e-03  8.620053e-01
orbit63          8.135738e-04  3.311557e-01
orbit64          2.062296e-04  2.064963e-01
orbit65          9.530649e-03  1.897678e+00
orbit66          1.175224e-03  6.727466e-01
orbit67          8.519005e-04  2.286036e-01
orbit68          1.295914e-03  4.200632e-01
orbit69          1.867338e-05  3.279929e-01
orbit70          2.250303e-03  1.056654e+00
orbit71          2.554484e-04  2.472504e-01
orbit72          2.428911e-04  4.065564e-01
AP              -1.992682e-06  1.900830e-02
bet              9.514306e-04  8.770317e-01
ecc              1.166887e-05  2.111687e-02
eccrad           4.371115e-05  5.243796e-03
close            5.922485e-04  2.902539e-01
constraint       5.414705e-03  5.504028e-01
coreness         1.408510e-03  2.367157e-01
knn              1.363097e-03  7.849017e-01
hubscore         1.666835e-03  2.878894e-01
pagerank         5.804077e-03  6.593491e-01
trans            5.017755e-04  7.578836e-01
evcent           1.141258e-03  3.123670e-01
first            3.150336e-04  1.094933e-01
upto_second      1.988716e-03  1.413565e-01
upto_third       8.251951e-04  2.409591e-01
upto_fourth      8.129005e-04  4.148681e-01
upto_fifth       2.208465e-03  3.573336e-01
upto_sixth       1.272957e-05  1.754504e-02
second           1.045782e-03  4.424075e-01
third            1.049877e-03  7.025589e-01
fourth           1.321835e-03  7.002806e-01
fifth            7.385713e-04  5.469118e-01
sixth            3.481584e-03  4.086363e-01
ratio1           3.025726e-04  5.249378e-01
ratio2           5.713835e-03  5.884225e-01
ratio3           7.412786e-04  3.753516e-01
ratio4           5.460074e-04  1.151412e+00
ratio5           8.360737e-04  1.698706e+00
ratio6           3.185187e-03  3.856048e-01
selfinter        1.140172e-03  2.586471e-01
walktrap_vertex  1.938066e-03  1.121511e+00
bigcom1          0.000000e+00  1.387779e-19
bigcom2          0.000000e+00  1.387779e-19
bigcom3          1.355013e-04  6.370807e-01
bigcom4          6.418840e-04  7.895549e-02
bigcom6          0.000000e+00  1.387779e-19
bigcom8          2.326842e-06  9.871725e-03
bigcom9          0.000000e+00  2.081668e-19
bigcom11         0.000000e+00  2.081668e-19
bigcom13         0.000000e+00  3.122502e-19
bigcom15         0.000000e+00  0.000000e+00
bigcom16         0.000000e+00  1.387779e-19
bigcom21         0.000000e+00  6.938894e-20
bigcom22         0.000000e+00  1.942890e-18
bigcom24         0.000000e+00  1.387779e-19
bigcom26         0.000000e+00  0.000000e+00
bigcom28        -1.331331e-04  5.704559e-01
bigcom30         0.000000e+00  0.000000e+00
bigcom31         0.000000e+00  2.775558e-19
bigcom32         4.838245e-05  1.556767e-01
bigcom33         0.000000e+00  0.000000e+00
bigcom34         0.000000e+00  0.000000e+00
bigcom36         0.000000e+00  0.000000e+00
bigcom37         0.000000e+00  0.000000e+00
bigcom38         0.000000e+00  0.000000e+00
bigcom39         0.000000e+00  4.163336e-19
bigcom40         9.245146e-06  2.094548e-02
bigcom43         0.000000e+00  0.000000e+00
bigcom44         0.000000e+00  9.000000e-03
bigcom46         0.000000e+00  1.040834e-19
bigcom47         0.000000e+00  0.000000e+00
bigcom49         0.000000e+00  0.000000e+00
bigcom50         0.000000e+00  6.938894e-20
bigcom51         0.000000e+00  2.775558e-19
bigcom52         0.000000e+00  0.000000e+00
bigcom54         0.000000e+00  0.000000e+00
bigcom56         0.000000e+00  1.387779e-19
bigcom62         0.000000e+00  0.000000e+00
bigcom66         0.000000e+00  0.000000e+00
bigcom68         0.000000e+00  6.938894e-20
bigcom69         0.000000e+00  6.938894e-20
bigcom71         4.010470e-05  2.047635e-01
bigcom72         0.000000e+00  1.387779e-19
bigcom73         0.000000e+00  2.775558e-19
bigcom74         0.000000e+00  0.000000e+00
bigcom75         0.000000e+00  0.000000e+00
bigcom76         0.000000e+00  3.469447e-19
bigcom77         0.000000e+00  0.000000e+00
bigcom79         0.000000e+00  0.000000e+00
bigcom80         0.000000e+00  0.000000e+00
bigcom82         0.000000e+00  6.938894e-20
bigcom83         0.000000e+00  1.387779e-19
bigcom84         0.000000e+00  0.000000e+00
bigcom85         0.000000e+00  0.000000e+00
bigcom87         0.000000e+00  3.469447e-19
bigcom89         0.000000e+00  0.000000e+00
bigcom91         0.000000e+00  2.081668e-19
bigcom92         0.000000e+00  1.387779e-19
bigcom93         0.000000e+00  0.000000e+00
bigcom96         0.000000e+00  0.000000e+00
bigcom97         0.000000e+00  0.000000e+00
bigcom98         0.000000e+00  0.000000e+00
bigcom99         0.000000e+00  6.938894e-20
bigcom101        0.000000e+00  6.938894e-20
bigcom104        0.000000e+00  0.000000e+00
bigcom106        0.000000e+00  1.387779e-19
bigcom109        0.000000e+00  4.163336e-19
bigcom113        0.000000e+00  0.000000e+00
bigcom116        0.000000e+00  0.000000e+00
bigcom120        0.000000e+00  1.387779e-19
bigcom123        0.000000e+00  4.163336e-19
bigcom126        0.000000e+00  0.000000e+00
bigcom127        0.000000e+00  2.775558e-19
bigcom137        0.000000e+00  0.000000e+00
bigcom139        0.000000e+00  0.000000e+00
bigcom140        0.000000e+00  1.387779e-19
bigcom143        0.000000e+00  0.000000e+00
bigcom145        0.000000e+00  0.000000e+00
bigcom146        0.000000e+00  6.938894e-20
bigcom147        0.000000e+00  0.000000e+00
bigcom149        0.000000e+00  6.938894e-20
bigcom153        0.000000e+00  0.000000e+00
bigcom154        0.000000e+00  6.938894e-20
bigcom156        0.000000e+00  0.000000e+00
bigcom157        0.000000e+00  0.000000e+00
bigcom158        0.000000e+00  6.938894e-20
bigcom160        0.000000e+00  6.938894e-20
bigcom161        0.000000e+00  3.469447e-20
bigcom162        0.000000e+00  0.000000e+00
bigcom164        0.000000e+00  6.938894e-20
bigcom166        0.000000e+00  0.000000e+00
bigcom167        6.711041e-05  1.964394e-01
bigcom171        0.000000e+00  0.000000e+00
bigcom173        0.000000e+00  0.000000e+00
bigcom175        0.000000e+00  2.775558e-19
bigcom176        0.000000e+00  1.387779e-19
bigcom177        0.000000e+00  0.000000e+00
bigcom178        0.000000e+00  6.938894e-20
bigcom180        0.000000e+00  0.000000e+00
bigcom181        0.000000e+00  0.000000e+00
bigcom184        0.000000e+00  3.469447e-20
bigcom186        0.000000e+00  0.000000e+00
bigcom187        0.000000e+00  0.000000e+00
bigcom189        0.000000e+00  2.775558e-19
bigcom194        0.000000e+00  0.000000e+00
bigcom195        0.000000e+00  0.000000e+00
bigcom196       -3.067641e-05  4.235598e-01
bigcom204        0.000000e+00  6.938894e-20
bigcom205        0.000000e+00  1.387779e-19
bigcom212        0.000000e+00  0.000000e+00
bigcom214        0.000000e+00  6.938894e-20
bigcom222        0.000000e+00  0.000000e+00
bigcom223        0.000000e+00  2.775558e-19
bigcom226        0.000000e+00  6.938894e-20
bigcom227        0.000000e+00  0.000000e+00
bigcom229        0.000000e+00  6.938894e-20
bigcom233        0.000000e+00  0.000000e+00
bigcom236        0.000000e+00  0.000000e+00
bigcom237        0.000000e+00  6.938894e-20
bigcom246        0.000000e+00  1.734723e-19
bigcom248        0.000000e+00  6.938894e-20
bigcom249        0.000000e+00  0.000000e+00
bigcom250        0.000000e+00  0.000000e+00
bigcom254        0.000000e+00  6.938894e-20
bigcom266        0.000000e+00  2.081668e-19
bigcom269        0.000000e+00  0.000000e+00
bigcom272        0.000000e+00  1.387779e-19
bigcom274        0.000000e+00  6.938894e-20
bigcom281        0.000000e+00  6.938894e-20
bigcom291        0.000000e+00  0.000000e+00
bigcom292        0.000000e+00  2.775558e-19
bigcom295        0.000000e+00  0.000000e+00
bigcom299        0.000000e+00  6.938894e-20
bigcom301        0.000000e+00  0.000000e+00
bigcom306        0.000000e+00  0.000000e+00
bigcom309        0.000000e+00  0.000000e+00
bigcom314        0.000000e+00  2.775558e-19
bigcom321        0.000000e+00  6.938894e-20
bigcom341        0.000000e+00  0.000000e+00
bigcom350        0.000000e+00  0.000000e+00
bigcom353        0.000000e+00  0.000000e+00
bigcom359        0.000000e+00  0.000000e+00
bigcom363        0.000000e+00  2.775558e-19
bigcom365        0.000000e+00  0.000000e+00
bigcom385        0.000000e+00  0.000000e+00
bigcom386        0.000000e+00  0.000000e+00
bigcom408        0.000000e+00  0.000000e+00
bigcom412        8.192024e-05  9.032322e-01
bigcom480        0.000000e+00  1.387779e-19
spin_vertex      2.576994e-04  1.515839e+00
membership_s1    3.663146e-05  7.023950e-02
membership_s3    0.000000e+00  6.938894e-20
membership_s4    1.480732e-05  8.921616e-03
membership_s5    9.505661e-05  1.512578e-01
membership_s6    2.265256e-06  1.880365e-02
membership_s7    0.000000e+00  8.571429e-03
membership_s8    0.000000e+00  0.000000e+00
membership_s9    0.000000e+00  6.938894e-20
membership_s11   0.000000e+00  1.387779e-19
membership_s12   0.000000e+00  0.000000e+00
membership_s14   0.000000e+00  0.000000e+00
membership_s15   4.876645e-05  1.641233e-01
membership_s16   1.113161e-04  1.983705e-01
membership_s17   0.000000e+00  1.387779e-19
membership_s18   0.000000e+00  6.938894e-20
membership_s20   0.000000e+00  0.000000e+00
membership_s21   0.000000e+00  0.000000e+00
membership_s22   0.000000e+00  1.387779e-19
membership_s24   0.000000e+00  0.000000e+00
membership_s25   0.000000e+00  3.469447e-20
membership_s26   0.000000e+00  6.938894e-20
membership_s27  -9.936994e-07  4.927785e-02
membership_s28   0.000000e+00  2.775558e-19
membership_s30  -2.742983e-05  1.350685e-01
membership_s31   0.000000e+00  2.775558e-19
membership_s32   7.877778e-05  1.669866e-01
membership_s33   0.000000e+00  0.000000e+00
membership_s36   8.261806e-05  1.407805e-01
membership_s37   0.000000e+00  6.938894e-20
V1               9.874810e-04  1.582255e+00
V2               2.083847e-04  1.468362e+00
pdi              5.237564e-05  7.342237e-02
adhesion         1.225242e-02  1.167143e+00
cohesion         9.783681e-03  1.116287e+00
inner            6.585909e-04  8.575505e-01
outer            8.887305e-04  1.086198e+00
ioratio          1.555134e-03  9.078676e-01
comsize          1.072124e-03  1.291004e+00
[1] "Dataset: all_CT Model GLM, run: 8 of 10 2015-06-22 19:48:04"
[1] "glmnet variable coefficients"
                         [,1]          [,2]
(Intercept)     -5.071082e+00 -6.288421e+00
graph0           1.986530e-40 -4.161848e-04
graph1           7.096214e-44 -2.179886e-07
graph2           1.077059e-40  7.601936e-05
graph3           6.736159e-45 -1.343658e-08
graph4           6.461638e-48 -1.092297e-10
graph5           2.659528e-42 -3.368676e-06
graph6           5.299565e-44 -2.955037e-08
graph7           4.270721e-42  2.732529e-06
graph8           9.347327e-41  6.352428e-05
graph9           1.560416e-46 -3.591629e-10
graph10          1.885764e-48 -5.699874e-12
graph11         -1.191882e-50 -2.174853e-13
graph12          3.146615e-46 -2.733818e-10
graph13          3.014954e-45 -9.719597e-10
graph14          1.182123e-47 -4.166137e-11
graph15          1.023273e-43 -1.299632e-07
graph16          1.171301e-45 -1.940573e-09
graph17          2.419628e-45 -2.016113e-09
graph18          7.169141e-44  2.019864e-08
graph19          1.628318e-44  4.288214e-09
graph20          1.482563e-43 -3.508059e-07
graph21          8.684732e-44 -2.084820e-08
graph22          2.693393e-43 -3.310052e-07
graph23          1.169341e-43 -4.101483e-09
graph24          1.964593e-43  3.033775e-08
graph25          1.064841e-42  1.005025e-06
graph26          1.021132e-42  1.250826e-07
graph27          6.172512e-42  9.107833e-06
graph28          9.097435e-42  4.260454e-06
graph29          9.384671e-41 -1.363645e-04
orbit0           1.986530e-40 -4.125611e-04
orbit1           5.624224e-42 -1.669294e-06
orbit2           3.500801e-44 -2.138525e-07
orbit3           1.077059e-40  7.897600e-05
orbit4           1.487133e-43  4.806712e-08
orbit5           5.240996e-45 -1.562884e-08
orbit6           1.668321e-45 -1.386377e-08
orbit7           4.568756e-49 -5.890040e-11
orbit8           2.659528e-42 -3.257127e-06
orbit9           3.263274e-42  7.343845e-06
orbit10          4.572587e-43  1.088018e-07
orbit11          2.434311e-44 -6.817238e-08
orbit12          2.064410e-41  2.987631e-05
orbit13          4.472368e-42  5.360888e-07
orbit14          9.347327e-41  6.460570e-05
orbit15          3.600217e-45  1.545330e-09
orbit16          1.243620e-46 -5.189984e-10
orbit17          1.243864e-45 -1.341612e-09
orbit18          7.895086e-46  1.865286e-09
orbit19          2.038429e-46 -1.715514e-10
orbit20          9.698851e-47 -4.741278e-10
orbit21          4.300943e-49 -3.660098e-12
orbit22         -5.697756e-49 -2.895530e-11
orbit23         -8.475760e-51 -4.021441e-14
orbit24          1.669318e-44  3.909062e-08
orbit25          1.034046e-44  1.041993e-08
orbit26          2.042029e-46 -5.451398e-10
orbit27          8.852357e-44  1.124080e-07
orbit28          6.161205e-45 -1.489258e-08
orbit29          1.699990e-44  8.993285e-09
orbit30          4.224996e-45 -3.344529e-09
orbit31          8.804178e-46 -1.831204e-09
orbit32          6.339453e-46 -1.140031e-09
orbit33          1.661964e-48 -2.429082e-11
orbit34          1.023273e-43 -1.310487e-07
orbit35          9.251047e-44 -3.542535e-10
orbit36          1.628795e-44 -1.268208e-08
orbit37          1.499729e-44 -4.041056e-09
orbit38          3.872174e-46 -2.431713e-09
orbit39          1.848733e-43  2.765731e-07
orbit40          4.350470e-44  5.056920e-08
orbit41          1.398695e-44 -2.154201e-08
orbit42          1.044713e-45 -4.029807e-09
orbit43          2.970515e-43  6.278902e-07
orbit44          3.900519e-44 -1.870379e-07
orbit45          5.831993e-43  2.009574e-06
orbit46          2.490097e-43  2.202432e-08
orbit47          1.634462e-44 -3.641215e-08
orbit48          3.563506e-44  3.288290e-08
orbit49          8.815825e-43  5.422670e-07
orbit50          9.348471e-44 -5.972462e-07
orbit51          3.854167e-43  1.992193e-07
orbit52          1.051547e-42 -1.937478e-07
orbit53          1.023059e-43 -7.923685e-08
orbit54          1.750463e-42  2.172312e-06
orbit55          1.993886e-43 -6.757494e-07
orbit56          3.882879e-42  1.562890e-05
orbit57          2.536337e-43 -1.343387e-07
orbit58          1.085483e-43  7.164551e-08
orbit59          1.482451e-42  1.804781e-06
orbit60          4.625160e-43 -1.783498e-07
orbit61          2.775500e-43  5.160060e-09
orbit62          1.197872e-41  2.790845e-05
orbit63          1.823623e-42  1.796216e-06
orbit64          2.483154e-42  1.268348e-06
orbit65          1.776234e-41  6.026888e-05
orbit66          3.375733e-42 -4.258905e-06
orbit67          1.283700e-42  5.866696e-07
orbit68          9.312083e-42  4.624254e-06
orbit69          1.410530e-41  6.158367e-05
orbit70          4.054120e-41  3.435166e-05
orbit71          1.052377e-41  2.277046e-06
orbit72          9.384671e-41 -1.390935e-04
AP               5.374055e-39 -9.867911e-02
bet              8.209236e-45 -2.233781e-08
ecc             -2.337508e-39  1.031647e-02
eccrad          -1.402505e-38  6.184910e-02
close            1.684223e-37  3.428819e-01
constraint      -1.362484e-38 -1.108063e-01
coreness         1.342562e-39  5.304309e-03
knn             -4.303061e-42 -4.750930e-05
hubscore         3.568232e-37  3.245381e-01
pagerank        -1.799384e-38 -5.754419e-01
trans            3.159318e-39  3.581285e-03
evcent           3.565707e-37  3.087763e-01
first            1.986530e-40 -4.165126e-04
upto_second      6.185098e-42 -6.598982e-06
upto_third       1.623366e-42  6.338636e-06
upto_fourth      1.302406e-42  2.075422e-06
upto_fifth       1.329991e-42  2.279331e-06
upto_sixth       1.466411e-42  1.328389e-05
second           6.192583e-42 -6.353494e-06
third            1.749939e-42  1.127479e-05
fourth          -2.538710e-42 -1.205347e-05
fifth           -1.791057e-42 -2.818975e-06
sixth           -1.862341e-42 -4.952765e-07
ratio1          -5.373675e-42 -5.428239e-05
ratio2          -2.508734e-41 -1.307290e-04
ratio3          -2.579771e-41 -1.054324e-04
ratio4          -1.306199e-41 -1.037646e-04
ratio5          -6.122460e-42 -6.415443e-05
ratio6          -1.744960e-42  4.094476e-06
selfinter        1.546706e-38  1.776985e-01
walktrap_vertex  3.898696e-39  1.017838e-02
bigcom1         -7.044595e-39 -1.467670e-01
bigcom2         -6.305775e-39 -9.038190e-02
bigcom3          9.353509e-39  3.479188e-01
bigcom4         -6.502776e-40  1.767844e-03
bigcom6         -6.302627e-39 -1.323987e-01
bigcom8         -2.822150e-39 -5.941360e-02
bigcom9         -6.323671e-39 -9.634394e-02
bigcom11        -6.312079e-39 -1.016298e-01
bigcom13        -6.317343e-39 -1.012452e-01
bigcom15        -6.318924e-39 -1.018018e-01
bigcom16        -6.306824e-39 -1.254093e-01
bigcom21        -6.343262e-39 -1.775652e-01
bigcom22        -6.410355e-39 -2.588171e-01
bigcom24        -6.303676e-39 -1.097475e-01
bigcom26        -6.351239e-39 -1.705017e-01
bigcom28         6.350280e-38  5.474597e-01
bigcom30        -6.359236e-39 -1.989538e-01
bigcom31        -6.301578e-39 -7.353244e-02
bigcom32         5.690754e-38  1.200341e+00
bigcom33        -6.302103e-39 -1.169927e-01
bigcom34        -6.302627e-39 -1.147281e-01
bigcom36        -6.307875e-39 -1.356207e-01
bigcom37        -6.302103e-39 -9.583546e-02
bigcom38        -6.306824e-39 -9.542147e-02
bigcom39        -6.315236e-39 -1.059793e-01
bigcom40         4.996004e-39  6.099912e-02
bigcom43        -6.305775e-39 -1.062731e-01
bigcom44        -6.391966e-39 -1.200339e-01
bigcom46        -6.310502e-39 -8.965453e-02
bigcom47        -6.308400e-39 -8.188826e-02
bigcom49        -6.305250e-39 -1.106610e-01
bigcom50        -6.305775e-39 -1.459510e-01
bigcom51        -6.302103e-39 -9.300670e-02
bigcom52        -6.303151e-39 -1.412806e-01
bigcom54        -6.302103e-39 -8.099327e-02
bigcom56        -6.308400e-39 -1.698109e-01
bigcom62        -6.302627e-39 -9.496968e-02
bigcom66        -6.302627e-39 -9.070027e-02
bigcom68        -6.303151e-39 -7.999939e-02
bigcom69        -6.308400e-39 -1.140535e-01
bigcom71         5.319342e-38  1.174577e+00
bigcom72        -6.303151e-39 -7.949033e-02
bigcom73        -6.309976e-39 -1.090343e-01
bigcom74        -6.305775e-39 -1.443431e-01
bigcom75        -6.302103e-39 -8.440397e-02
bigcom76        -6.304200e-39 -9.947062e-02
bigcom77        -6.304725e-39 -1.808084e-01
bigcom79        -6.302627e-39 -1.374992e-01
bigcom80        -6.304725e-39 -7.841700e-02
bigcom82        -6.303676e-39 -1.573101e-01
bigcom83        -6.302103e-39 -6.610364e-02
bigcom84        -6.304200e-39 -1.540931e-01
bigcom85        -6.304200e-39 -1.406035e-01
bigcom87        -6.305775e-39 -8.835898e-02
bigcom89        -6.301578e-39 -8.926492e-02
bigcom91        -6.304725e-39 -1.546212e-01
bigcom92        -6.316289e-39 -8.618969e-02
bigcom93        -6.301578e-39 -8.143036e-02
bigcom96        -6.302103e-39 -1.538937e-01
bigcom97        -6.307350e-39 -1.701397e-01
bigcom98        -6.302627e-39 -1.124996e-01
bigcom99        -6.302103e-39 -5.966244e-02
bigcom101       -6.311028e-39 -1.321473e-01
bigcom104       -6.306299e-39 -1.441098e-01
bigcom106       -6.303676e-39 -7.741961e-02
bigcom109       -6.303151e-39 -1.292309e-01
bigcom113       -6.303676e-39 -1.107004e-01
bigcom116       -6.325255e-39 -9.607464e-02
bigcom120       -6.302103e-39 -7.429115e-02
bigcom123       -6.302627e-39 -8.614883e-02
bigcom126       -6.301054e-39 -5.557715e-02
bigcom127       -6.303676e-39 -5.946056e-01
bigcom137       -6.305250e-39 -1.710145e-01
bigcom139       -6.302627e-39 -9.855980e-02
bigcom140       -6.302627e-39 -1.242440e-01
bigcom143       -6.302103e-39 -6.566660e-02
bigcom145       -6.303151e-39 -9.034437e-02
bigcom146       -6.303151e-39 -7.713628e-02
bigcom147       -6.309451e-39 -1.550825e-01
bigcom149       -6.302103e-39 -1.241531e-01
bigcom153       -6.306299e-39 -8.381917e-02
bigcom154       -6.307350e-39 -9.392641e-02
bigcom156       -6.303151e-39 -8.819959e-02
bigcom157       -6.307350e-39 -8.322073e-02
bigcom158       -6.301054e-39 -8.236901e-02
bigcom160       -6.302627e-39 -8.364755e-02
bigcom161       -6.302627e-39 -1.331007e-01
bigcom162       -6.302103e-39 -9.155753e-02
bigcom164       -6.301578e-39 -1.239140e-01
bigcom166       -6.306824e-39 -9.287117e-02
bigcom167        3.585962e-38  8.498645e-01
bigcom171       -6.305250e-39 -2.042124e-01
bigcom173       -6.302103e-39 -9.120809e-02
bigcom175       -6.302103e-39 -8.548317e-02
bigcom176       -6.302103e-39 -1.057747e-01
bigcom177       -6.302627e-39 -1.331102e-01
bigcom178       -6.302627e-39 -1.482842e-01
bigcom180       -6.301578e-39 -1.188254e-01
bigcom181       -6.308925e-39 -1.021956e-01
bigcom184       -6.302627e-39 -1.265186e-01
bigcom186       -6.302103e-39 -1.741939e-01
bigcom187       -6.302103e-39 -1.669363e-01
bigcom189       -6.306299e-39 -8.893938e-02
bigcom194       -6.303676e-39 -1.114202e-01
bigcom195       -6.302627e-39 -8.339043e-02
bigcom196        1.958021e-37  1.802009e+00
bigcom204       -6.304200e-39 -8.946896e-02
bigcom205       -6.302627e-39 -8.026470e-02
bigcom212       -6.302103e-39 -1.078531e-01
bigcom214       -6.303151e-39 -9.438542e-02
bigcom222       -6.301578e-39 -7.373177e-02
bigcom223       -6.302627e-39 -1.838598e-01
bigcom226       -6.302627e-39 -1.035121e-01
bigcom227       -6.302627e-39 -9.627230e-02
bigcom229       -6.302103e-39 -6.974122e-02
bigcom233       -6.301578e-39 -6.798679e-02
bigcom236       -6.302103e-39 -7.734603e-02
bigcom237       -6.301578e-39 -1.590158e-01
bigcom246       -6.305775e-39 -1.091528e-01
bigcom248       -6.308400e-39 -2.214346e-01
bigcom249       -6.302627e-39 -8.803077e-02
bigcom250       -6.308400e-39 -1.275443e-01
bigcom254       -6.303151e-39 -1.017314e-01
bigcom266       -6.302103e-39 -1.589148e-01
bigcom269       -6.304200e-39 -9.402064e-02
bigcom272       -6.302103e-39 -7.664414e-02
bigcom274       -6.321560e-39 -9.055742e-02
bigcom281       -6.303676e-39 -1.036629e-01
bigcom291       -6.302627e-39 -1.213402e-01
bigcom292       -6.302103e-39 -1.369538e-01
bigcom295       -6.302627e-39 -7.980845e-02
bigcom299       -6.301054e-39 -1.525491e-01
bigcom301       -6.305250e-39 -1.168287e-01
bigcom306       -6.302103e-39 -7.066162e-02
bigcom309       -6.303676e-39 -1.025985e-01
bigcom314       -6.302103e-39 -8.961022e-02
bigcom321       -6.304725e-39 -8.692718e-02
bigcom341       -6.302103e-39 -9.718466e-02
bigcom350       -6.302103e-39 -1.292604e-01
bigcom353       -6.302103e-39 -9.656945e-02
bigcom359       -6.301578e-39 -1.526881e-01
bigcom363       -6.302103e-39 -7.680334e-02
bigcom365       -6.302103e-39 -1.064104e-01
bigcom385       -6.302103e-39 -1.238252e-01
bigcom386       -6.301578e-39 -7.443825e-02
bigcom408       -6.305250e-39 -9.614575e-02
bigcom412        2.824652e-37  2.218325e+00
bigcom480       -6.302103e-39 -7.530101e-02
spin_vertex     -1.099990e-38 -1.714241e-01
membership_s1   -4.319625e-39 -9.384624e-02
membership_s3   -6.309451e-39 -9.268779e-02
membership_s4    2.115985e-39  5.957773e-03
membership_s5   -2.935612e-40  3.457590e-02
membership_s6   -5.597785e-39 -5.940550e-02
membership_s7   -5.040145e-39 -6.123713e-02
membership_s8   -6.306299e-39 -1.070650e-01
membership_s9   -6.309451e-39 -9.044420e-02
membership_s11  -6.305775e-39 -8.295222e-02
membership_s12  -6.305775e-39 -1.120160e-01
membership_s14  -6.302627e-39 -1.028944e-01
membership_s15  -4.329950e-40  1.438927e-01
membership_s16   5.690754e-38  1.236786e+00
membership_s17  -6.304200e-39 -9.149403e-02
membership_s18  -6.348046e-39 -1.388964e-01
membership_s20  -6.302627e-39 -8.477884e-02
membership_s21  -6.390887e-39 -1.467081e-01
membership_s22  -6.315763e-39 -8.132301e-02
membership_s24  -6.317343e-39 -9.087468e-02
membership_s25  -6.313657e-39 -9.440807e-02
membership_s26  -6.307875e-39 -7.605145e-02
membership_s27  -5.491848e-39 -9.490100e-02
membership_s28  -6.309976e-39 -9.594965e-02
membership_s30   1.708687e-38  1.556762e-01
membership_s31  -6.626800e-39 -1.123739e-01
membership_s32   2.702025e-39  1.759005e-01
membership_s33  -6.301578e-39 -6.739095e-02
membership_s36  -5.239743e-39 -2.619504e-02
membership_s37  -6.354968e-39 -1.028913e-01
V1               8.769843e-39  7.418393e-02
V2               3.249800e-39  1.042266e-01
pdi              8.717610e-37 -1.918936e+00
adhesion        -4.078152e-43 -3.225863e-06
cohesion         8.157533e-43  6.446726e-06
inner            2.423803e-43 -1.487507e-06
outer            2.246259e-43 -2.867921e-06
ioratio          3.483146e-40 -7.644025e-03
comsize          2.774154e-42  4.752372e-05
[1] "Dataset: all_CT Model GBM, run: 9 of 10 2015-06-22 19:49:56"
Iter   TrainDeviance   ValidDeviance   StepSize   Improve
     1        0.0713            -nan     0.0100    0.0003
     2        0.0684            -nan     0.0100    0.0002
     3        0.0667            -nan     0.0100    0.0001
     4        0.0652            -nan     0.0100    0.0002
     5        0.0639            -nan     0.0100    0.0003
     6        0.0631            -nan     0.0100    0.0001
     7        0.0622            -nan     0.0100    0.0000
     8        0.0612            -nan     0.0100    0.0002
     9        0.0602            -nan     0.0100    0.0003
    10        0.0594            -nan     0.0100    0.0000
    20        0.0541            -nan     0.0100    0.0000
    40        0.0474            -nan     0.0100    0.0000
    60        0.0433            -nan     0.0100   -0.0000
    80        0.0404            -nan     0.0100   -0.0000
   100        0.0383            -nan     0.0100    0.0000
   120        0.0362            -nan     0.0100   -0.0000
   140        0.0334            -nan     0.0100   -0.0000
   160        0.0312            -nan     0.0100   -0.0000
   180        0.0293            -nan     0.0100   -0.0000
   200        0.0279            -nan     0.0100   -0.0000
   220        0.0264            -nan     0.0100   -0.0000
   240        0.0246            -nan     0.0100   -0.0000
   260        0.0232            -nan     0.0100    0.0000
   280        0.0221            -nan     0.0100    0.0000
   300        0.0207            -nan     0.0100   -0.0000
   320        0.0196            -nan     0.0100   -0.0000
   340        0.0186            -nan     0.0100   -0.0000
   357        0.0173            -nan     0.0100    0.0000

[1] "GBM variable coefficients"
                            var     rel.inf
V2                           V2 3.341983900
orbit65                 orbit65 3.298079926
V1                           V1 2.992117207
orbit54                 orbit54 2.843092972
trans                     trans 2.660602085
knn                         knn 2.647011547
ratio5                   ratio5 2.355674139
ratio4                   ratio4 2.325361080
orbit70                 orbit70 2.091031883
walktrap_vertex walktrap_vertex 2.073330791
bigcom412             bigcom412 2.045029178
outer                     outer 1.987459758
comsize                 comsize 1.965906186
spin_vertex         spin_vertex 1.960274187
graph22                 graph22 1.868796190
orbit56                 orbit56 1.729036801
orbit39                 orbit39 1.710381394
third                     third 1.696436260
inner                     inner 1.539498292
orbit62                 orbit62 1.528112205
bigcom28               bigcom28 1.514424041
ratio1                   ratio1 1.320778215
adhesion               adhesion 1.218535591
orbit46                 orbit46 1.117294105
bet                         bet 1.095529165
orbit69                 orbit69 1.088524452
graph11                 graph11 1.045783845
bigcom180             bigcom180 1.040558351
ioratio                 ioratio 1.036411756
orbit18                 orbit18 1.022869354
graph14                 graph14 1.016998512
graph20                 graph20 1.003896352
graph27                 graph27 0.967685882
bigcom196             bigcom196 0.942000515
graph8                   graph8 0.911769876
graph0                   graph0 0.895466735
constraint           constraint 0.889636174
cohesion               cohesion 0.881104696
sixth                     sixth 0.876750417
graph5                   graph5 0.873239465
fifth                     fifth 0.848414128
graph10                 graph10 0.844070389
orbit24                 orbit24 0.838389375
orbit31                 orbit31 0.831175221
pagerank               pagerank 0.821103921
orbit25                 orbit25 0.797237259
graph28                 graph28 0.762953376
orbit66                 orbit66 0.753031554
graph17                 graph17 0.739983514
graph2                   graph2 0.684162143
selfinter             selfinter 0.674519278
orbit45                 orbit45 0.668141618
ratio6                   ratio6 0.640431199
orbit36                 orbit36 0.623033858
graph29                 graph29 0.616925323
orbit35                 orbit35 0.614644624
fourth                   fourth 0.611760942
orbit68                 orbit68 0.602624508
orbit41                 orbit41 0.598215279
orbit49                 orbit49 0.587358951
ratio2                   ratio2 0.555398393
graph23                 graph23 0.520698401
orbit44                 orbit44 0.499023027
graph4                   graph4 0.479587168
orbit50                 orbit50 0.474504997
orbit59                 orbit59 0.468044510
graph25                 graph25 0.444717908
graph12                 graph12 0.443509481
graph1                   graph1 0.442749889
graph18                 graph18 0.435748343
graph19                 graph19 0.424919613
orbit52                 orbit52 0.412366170
upto_fifth           upto_fifth 0.410313039
orbit40                 orbit40 0.405494621
orbit9                   orbit9 0.394175513
orbit37                 orbit37 0.383170122
orbit20                 orbit20 0.381621509
graph26                 graph26 0.379059274
orbit29                 orbit29 0.376187098
orbit4                   orbit4 0.369617799
orbit47                 orbit47 0.368693346
orbit22                 orbit22 0.348788704
orbit71                 orbit71 0.340852267
membership_s16   membership_s16 0.320615429
ratio3                   ratio3 0.317891096
graph7                   graph7 0.317230507
orbit55                 orbit55 0.313457800
orbit6                   orbit6 0.306372977
bigcom71               bigcom71 0.298094528
orbit32                 orbit32 0.296970869
orbit30                 orbit30 0.294499485
graph3                   graph3 0.281133316
upto_third           upto_third 0.279983906
upto_fourth         upto_fourth 0.276114983
bigcom32               bigcom32 0.270716647
orbit63                 orbit63 0.268721911
orbit67                 orbit67 0.265728832
orbit64                 orbit64 0.249260432
orbit33                 orbit33 0.238676254
bigcom147             bigcom147 0.226639953
orbit53                 orbit53 0.221968579
upto_sixth           upto_sixth 0.216096613
orbit10                 orbit10 0.204884816
graph24                 graph24 0.203677029
graph16                 graph16 0.199690267
orbit12                 orbit12 0.199380312
orbit15                 orbit15 0.195107722
bigcom167             bigcom167 0.194764125
orbit27                 orbit27 0.187385659
graph21                 graph21 0.187317514
bigcom3                 bigcom3 0.186164002
orbit58                 orbit58 0.185385870
orbit57                 orbit57 0.180941356
orbit51                 orbit51 0.179821349
graph15                 graph15 0.173391023
graph13                 graph13 0.167457601
second                   second 0.156461510
orbit60                 orbit60 0.155189688
orbit17                 orbit17 0.149923937
orbit2                   orbit2 0.149029927
close                     close 0.136918115
orbit28                 orbit28 0.136796584
orbit61                 orbit61 0.135082340
orbit1                   orbit1 0.128140355
membership_s32   membership_s32 0.123889384
orbit26                 orbit26 0.112895855
orbit42                 orbit42 0.109817910
AP                           AP 0.106445377
orbit11                 orbit11 0.102424192
orbit7                   orbit7 0.101342571
orbit21                 orbit21 0.099437088
pdi                         pdi 0.087547632
membership_s5     membership_s5 0.082625869
orbit43                 orbit43 0.078925636
orbit13                 orbit13 0.067798499
membership_s1     membership_s1 0.063800430
bigcom1                 bigcom1 0.053628350
hubscore               hubscore 0.053519771
orbit16                 orbit16 0.050189366
graph9                   graph9 0.045288896
orbit5                   orbit5 0.039233524
orbit19                 orbit19 0.038599503
graph6                   graph6 0.028956055
bigcom4                 bigcom4 0.027668745
ecc                         ecc 0.027399876
orbit38                 orbit38 0.027398202
orbit23                 orbit23 0.022911728
membership_s30   membership_s30 0.021986215
upto_second         upto_second 0.017226643
membership_s36   membership_s36 0.011356947
coreness               coreness 0.004817325
bigcom40               bigcom40 0.003892065
orbit0                   orbit0 0.000000000
orbit3                   orbit3 0.000000000
orbit8                   orbit8 0.000000000
orbit14                 orbit14 0.000000000
orbit34                 orbit34 0.000000000
orbit48                 orbit48 0.000000000
orbit72                 orbit72 0.000000000
eccrad                   eccrad 0.000000000
evcent                   evcent 0.000000000
first                     first 0.000000000
bigcom2                 bigcom2 0.000000000
bigcom6                 bigcom6 0.000000000
bigcom8                 bigcom8 0.000000000
bigcom9                 bigcom9 0.000000000
bigcom11               bigcom11 0.000000000
bigcom13               bigcom13 0.000000000
bigcom15               bigcom15 0.000000000
bigcom16               bigcom16 0.000000000
bigcom21               bigcom21 0.000000000
bigcom22               bigcom22 0.000000000
bigcom24               bigcom24 0.000000000
bigcom26               bigcom26 0.000000000
bigcom30               bigcom30 0.000000000
bigcom31               bigcom31 0.000000000
bigcom33               bigcom33 0.000000000
bigcom34               bigcom34 0.000000000
bigcom36               bigcom36 0.000000000
bigcom37               bigcom37 0.000000000
bigcom38               bigcom38 0.000000000
bigcom39               bigcom39 0.000000000
bigcom43               bigcom43 0.000000000
bigcom44               bigcom44 0.000000000
bigcom46               bigcom46 0.000000000
bigcom47               bigcom47 0.000000000
bigcom49               bigcom49 0.000000000
bigcom50               bigcom50 0.000000000
bigcom51               bigcom51 0.000000000
bigcom52               bigcom52 0.000000000
bigcom54               bigcom54 0.000000000
bigcom56               bigcom56 0.000000000
bigcom62               bigcom62 0.000000000
bigcom66               bigcom66 0.000000000
bigcom68               bigcom68 0.000000000
bigcom69               bigcom69 0.000000000
bigcom72               bigcom72 0.000000000
bigcom73               bigcom73 0.000000000
bigcom74               bigcom74 0.000000000
bigcom75               bigcom75 0.000000000
bigcom76               bigcom76 0.000000000
bigcom77               bigcom77 0.000000000
bigcom79               bigcom79 0.000000000
bigcom80               bigcom80 0.000000000
bigcom82               bigcom82 0.000000000
bigcom83               bigcom83 0.000000000
bigcom84               bigcom84 0.000000000
bigcom85               bigcom85 0.000000000
bigcom87               bigcom87 0.000000000
bigcom89               bigcom89 0.000000000
bigcom91               bigcom91 0.000000000
bigcom92               bigcom92 0.000000000
bigcom93               bigcom93 0.000000000
bigcom96               bigcom96 0.000000000
bigcom97               bigcom97 0.000000000
bigcom98               bigcom98 0.000000000
bigcom99               bigcom99 0.000000000
bigcom101             bigcom101 0.000000000
bigcom104             bigcom104 0.000000000
bigcom106             bigcom106 0.000000000
bigcom109             bigcom109 0.000000000
bigcom113             bigcom113 0.000000000
bigcom116             bigcom116 0.000000000
bigcom120             bigcom120 0.000000000
bigcom123             bigcom123 0.000000000
bigcom126             bigcom126 0.000000000
bigcom127             bigcom127 0.000000000
bigcom137             bigcom137 0.000000000
bigcom139             bigcom139 0.000000000
bigcom140             bigcom140 0.000000000
bigcom143             bigcom143 0.000000000
bigcom145             bigcom145 0.000000000
bigcom146             bigcom146 0.000000000
bigcom149             bigcom149 0.000000000
bigcom153             bigcom153 0.000000000
bigcom154             bigcom154 0.000000000
bigcom156             bigcom156 0.000000000
bigcom157             bigcom157 0.000000000
bigcom158             bigcom158 0.000000000
bigcom160             bigcom160 0.000000000
bigcom161             bigcom161 0.000000000
bigcom162             bigcom162 0.000000000
bigcom164             bigcom164 0.000000000
bigcom166             bigcom166 0.000000000
bigcom171             bigcom171 0.000000000
bigcom173             bigcom173 0.000000000
bigcom175             bigcom175 0.000000000
bigcom176             bigcom176 0.000000000
bigcom177             bigcom177 0.000000000
bigcom178             bigcom178 0.000000000
bigcom181             bigcom181 0.000000000
bigcom184             bigcom184 0.000000000
bigcom186             bigcom186 0.000000000
bigcom187             bigcom187 0.000000000
bigcom189             bigcom189 0.000000000
bigcom194             bigcom194 0.000000000
bigcom195             bigcom195 0.000000000
bigcom204             bigcom204 0.000000000
bigcom205             bigcom205 0.000000000
bigcom212             bigcom212 0.000000000
bigcom214             bigcom214 0.000000000
bigcom222             bigcom222 0.000000000
bigcom223             bigcom223 0.000000000
bigcom226             bigcom226 0.000000000
bigcom227             bigcom227 0.000000000
bigcom229             bigcom229 0.000000000
bigcom233             bigcom233 0.000000000
bigcom236             bigcom236 0.000000000
bigcom237             bigcom237 0.000000000
bigcom246             bigcom246 0.000000000
bigcom248             bigcom248 0.000000000
bigcom249             bigcom249 0.000000000
bigcom250             bigcom250 0.000000000
bigcom254             bigcom254 0.000000000
bigcom266             bigcom266 0.000000000
bigcom269             bigcom269 0.000000000
bigcom272             bigcom272 0.000000000
bigcom274             bigcom274 0.000000000
bigcom281             bigcom281 0.000000000
bigcom291             bigcom291 0.000000000
bigcom292             bigcom292 0.000000000
bigcom295             bigcom295 0.000000000
bigcom299             bigcom299 0.000000000
bigcom301             bigcom301 0.000000000
bigcom306             bigcom306 0.000000000
bigcom309             bigcom309 0.000000000
bigcom314             bigcom314 0.000000000
bigcom321             bigcom321 0.000000000
bigcom341             bigcom341 0.000000000
bigcom350             bigcom350 0.000000000
bigcom353             bigcom353 0.000000000
bigcom359             bigcom359 0.000000000
bigcom363             bigcom363 0.000000000
bigcom365             bigcom365 0.000000000
bigcom385             bigcom385 0.000000000
bigcom386             bigcom386 0.000000000
bigcom408             bigcom408 0.000000000
bigcom480             bigcom480 0.000000000
membership_s3     membership_s3 0.000000000
membership_s4     membership_s4 0.000000000
membership_s6     membership_s6 0.000000000
membership_s7     membership_s7 0.000000000
membership_s8     membership_s8 0.000000000
membership_s9     membership_s9 0.000000000
membership_s11   membership_s11 0.000000000
membership_s12   membership_s12 0.000000000
membership_s14   membership_s14 0.000000000
membership_s15   membership_s15 0.000000000
membership_s17   membership_s17 0.000000000
membership_s18   membership_s18 0.000000000
membership_s20   membership_s20 0.000000000
membership_s21   membership_s21 0.000000000
membership_s22   membership_s22 0.000000000
membership_s24   membership_s24 0.000000000
membership_s25   membership_s25 0.000000000
membership_s26   membership_s26 0.000000000
membership_s27   membership_s27 0.000000000
membership_s28   membership_s28 0.000000000
membership_s31   membership_s31 0.000000000
membership_s33   membership_s33 0.000000000
membership_s37   membership_s37 0.000000000
[1] "Dataset: all_CT Model RF, run: 9 of 10 2015-06-22 19:55:26"
     |      Out-of-bag   |
Tree |      MSE  %Var(y) |
   1 |  0.01003   165.42 |
   2 |  0.01068   176.20 |
   3 |  0.01013   167.17 |
   4 | 0.009919   163.61 |
   5 | 0.009732   160.54 |
   6 | 0.009179   151.42 |
   7 |  0.00856   141.20 |
   8 | 0.008281   136.59 |
   9 | 0.008041   132.64 |
  10 | 0.008055   132.86 |
  11 | 0.008115   133.85 |
  12 | 0.007973   131.51 |
  13 | 0.007753   127.89 |
  14 | 0.007468   123.18 |
  15 | 0.007411   122.25 |
  16 | 0.007293   120.31 |
  17 |  0.00718   118.43 |
  18 | 0.007156   118.05 |
  19 | 0.007101   117.13 |
  20 | 0.007069   116.60 |
  21 | 0.007028   115.92 |
  22 |  0.00701   115.63 |
  23 | 0.007037   116.08 |
  24 | 0.006938   114.45 |
  25 | 0.006879   113.47 |
  26 | 0.006865   113.24 |
  27 | 0.006855   113.07 |
  28 |  0.00688   113.48 |
  29 | 0.006844   112.90 |
  30 | 0.006784   111.90 |
  31 |  0.00675   111.35 |
  32 | 0.006675   110.11 |
  33 |  0.00667   110.02 |
  34 | 0.006666   109.95 |
  35 | 0.006645   109.61 |
  36 | 0.006634   109.44 |
  37 | 0.006623   109.25 |
  38 |  0.00659   108.71 |
  39 | 0.006574   108.44 |
  40 | 0.006567   108.33 |
  41 | 0.006573   108.42 |
  42 | 0.006545   107.96 |
  43 | 0.006548   108.02 |
  44 | 0.006552   108.08 |
  45 | 0.006555   108.12 |
  46 |  0.00655   108.05 |
  47 | 0.006519   107.53 |
  48 | 0.006501   107.23 |
  49 | 0.006476   106.83 |
  50 | 0.006448   106.35 |
  51 | 0.006443   106.27 |
  52 | 0.006434   106.13 |
  53 | 0.006417   105.85 |
  54 | 0.006409   105.72 |
  55 | 0.006401   105.59 |
  56 | 0.006395   105.49 |
  57 | 0.006385   105.32 |
  58 | 0.006386   105.33 |
  59 | 0.006372   105.10 |
  60 | 0.006362   104.95 |
  61 | 0.006363   104.96 |
  62 | 0.006374   105.13 |
  63 | 0.006381   105.25 |
  64 | 0.006376   105.17 |
  65 | 0.006369   105.06 |
  66 | 0.006375   105.16 |
  67 | 0.006369   105.05 |
  68 |  0.00635   104.74 |
  69 | 0.006349   104.73 |
  70 | 0.006347   104.69 |
  71 |  0.00635   104.75 |
  72 | 0.006347   104.70 |
  73 | 0.006348   104.72 |
  74 | 0.006353   104.80 |
  75 | 0.006353   104.79 |
  76 |  0.00635   104.74 |
  77 |  0.00635   104.74 |
  78 | 0.006345   104.66 |
  79 | 0.006341   104.59 |
  80 | 0.006335   104.50 |
  81 | 0.006326   104.35 |
  82 | 0.006306   104.02 |
  83 | 0.006299   103.91 |
  84 | 0.006303   103.97 |
  85 | 0.006296   103.86 |
  86 | 0.006284   103.66 |
  87 |  0.00628   103.60 |
  88 | 0.006271   103.43 |
  89 | 0.006264   103.33 |
  90 | 0.006266   103.36 |
  91 | 0.006262   103.30 |
  92 | 0.006263   103.31 |
  93 | 0.006253   103.14 |
  94 | 0.006254   103.17 |
  95 | 0.006254   103.15 |
  96 | 0.006241   102.95 |
  97 | 0.006237   102.88 |
  98 | 0.006244   103.00 |
  99 | 0.006241   102.95 |
 100 | 0.006238   102.89 |
[1] "Random Forest variable coefficients"
                      %IncMSE IncNodePurity
graph0           2.056774e-04  4.458074e-02
graph1           3.848555e-03  2.062295e-01
graph2           9.054915e-04  1.394195e-01
graph3           2.711202e-05  7.332792e-02
graph4           2.326481e-03  3.605520e-01
graph5           4.981222e-04  2.983046e-01
graph6           2.957876e-03  2.548229e-01
graph7           2.296627e-03  2.888232e-01
graph8           2.741484e-04  3.860530e-01
graph9           1.684801e-03  1.310817e-01
graph10          3.742735e-03  4.046383e-01
graph11          2.921679e-03  5.111119e-01
graph12          2.093153e-03  3.180407e-01
graph13          2.086404e-03  1.651072e-01
graph14          2.152952e-03  5.798450e-01
graph15          1.554436e-04  2.417973e-01
graph16          1.106715e-03  1.581872e-01
graph17          2.100113e-03  4.268680e-01
graph18          1.033792e-03  1.482602e-01
graph19          5.589295e-03  2.128341e-01
graph20          3.562848e-03  3.399400e-01
graph21          9.868703e-04  2.740259e-01
graph22          4.219819e-03  8.405631e-01
graph23          6.816221e-03  4.784952e-01
graph24          9.985119e-04  1.513777e-01
graph25          6.170568e-04  2.243786e-01
graph26          3.484231e-03  5.619504e-01
graph27          1.231449e-03  2.573931e-01
graph28          3.256728e-03  5.631989e-01
graph29          6.610211e-04  2.563944e-01
orbit0           6.103362e-05  1.229190e-01
orbit1           2.977177e-03  1.779463e-01
orbit2           8.672370e-04  1.321286e-01
orbit3           8.170721e-04  1.235132e-01
orbit4           2.347626e-03  2.788740e-01
orbit5           1.441337e-03  8.932511e-02
orbit6           3.720486e-04  3.052891e-01
orbit7           9.602788e-04  1.888180e-01
orbit8           1.529470e-03  2.217895e-01
orbit9           3.420128e-03  1.815145e-01
orbit10          1.230266e-03  1.255715e-01
orbit11          1.190954e-03  2.412525e-01
orbit12          2.871603e-03  3.298383e-01
orbit13          4.806103e-04  1.172426e-01
orbit14          7.963534e-04  3.550216e-01
orbit15          6.942072e-04  2.466099e-01
orbit16          2.694195e-04  3.083056e-01
orbit17          5.218158e-04  1.965450e-01
orbit18          3.428697e-03  7.106123e-01
orbit19          2.102571e-03  3.736068e-01
orbit20          1.526810e-03  3.048052e-01
orbit21          1.653664e-03  2.013808e-01
orbit22          1.360265e-03  6.414854e-01
orbit23          5.471619e-04  2.112336e-01
orbit24          3.784638e-03  3.700859e-01
orbit25          3.724324e-03  4.128670e-01
orbit26          1.278999e-03  1.915612e-01
orbit27          5.904456e-04  2.266030e-01
orbit28          9.903097e-05  2.785333e-01
orbit29          3.754276e-03  4.793015e-01
orbit30          1.326549e-03  1.758756e-01
orbit31          7.608157e-04  4.445938e-01
orbit32          2.137703e-03  4.381425e-01
orbit33          2.563963e-03  1.028898e-01
orbit34          7.615152e-04  2.349222e-01
orbit35          1.952116e-03  3.024840e-01
orbit36          4.022623e-04  3.389275e-01
orbit37          2.172250e-04  1.883281e-01
orbit38          3.289095e-03  2.193383e-01
orbit39          5.011972e-04  4.191175e-01
[truncated: 140,752 more chars]
