# Supplementary material for: Distinctive Behaviors of Druggable Proteins in Cellular Networks
Source: PLoS Comput Biol. 2015 Dec 23;11(12):e1004597. doi: 10.1371/journal.pcbi.1004597 (PMC4689399; doi:10.1371/journal.pcbi.1004597)
Supplement: S1 File — (ZIP) [file pcbi.1004597.s004.zip › S1_File/direct.blast.20150613_all_predict.ppi.optimised_Target_results_all_targets.txt]

[[1]]
[1] "all_targets"

[1] "Dataset: all_targets Model GBM, run: 1 of 10 2015-06-22 18:16:48"
Iter   TrainDeviance   ValidDeviance   StepSize   Improve
     1        0.1787            -nan     0.0100    0.0002
     2        0.1770            -nan     0.0100    0.0003
     3        0.1751            -nan     0.0100    0.0002
     4        0.1736            -nan     0.0100    0.0002
     5        0.1720            -nan     0.0100    0.0003
     6        0.1705            -nan     0.0100    0.0002
     7        0.1692            -nan     0.0100    0.0002
     8        0.1681            -nan     0.0100    0.0002
     9        0.1670            -nan     0.0100    0.0001
    10        0.1660            -nan     0.0100    0.0001
    20        0.1582            -nan     0.0100    0.0001
    40        0.1472            -nan     0.0100    0.0001
    60        0.1396            -nan     0.0100    0.0000
    80        0.1335            -nan     0.0100    0.0000
   100        0.1281            -nan     0.0100    0.0000
   120        0.1234            -nan     0.0100    0.0000
   140        0.1187            -nan     0.0100    0.0000
   160        0.1145            -nan     0.0100   -0.0000
   180        0.1103            -nan     0.0100   -0.0000
   200        0.1066            -nan     0.0100   -0.0000
   220        0.1029            -nan     0.0100   -0.0000
   240        0.0999            -nan     0.0100   -0.0000
   260        0.0970            -nan     0.0100   -0.0000
   280        0.0945            -nan     0.0100    0.0000
   300        0.0921            -nan     0.0100   -0.0000
   320        0.0893            -nan     0.0100    0.0000
   340        0.0869            -nan     0.0100   -0.0000
   360        0.0845            -nan     0.0100   -0.0000
   376        0.0829            -nan     0.0100   -0.0000

[1] "GBM variable coefficients"
                            var     rel.inf
ratio5                   ratio5 5.672504459
outer                     outer 4.099200403
comsize                 comsize 3.926441323
trans                     trans 3.797006149
V2                           V2 3.447794040
pagerank               pagerank 3.025883783
bet                         bet 2.308705481
ratio4                   ratio4 2.236952770
inner                     inner 2.236386631
V1                           V1 1.995794213
spin_vertex         spin_vertex 1.919573921
knn                         knn 1.863888476
walktrap_vertex walktrap_vertex 1.824989135
adhesion               adhesion 1.612519230
orbit56                 orbit56 1.605277055
orbit65                 orbit65 1.588010091
ratio1                   ratio1 1.514792272
membership_s32   membership_s32 1.371863213
ratio2                   ratio2 1.362908261
orbit18                 orbit18 1.342045439
bigcom28               bigcom28 1.311204049
ioratio                 ioratio 1.309932803
orbit62                 orbit62 1.198480863
cohesion               cohesion 1.195887369
orbit39                 orbit39 1.140441508
third                     third 1.088629726
orbit31                 orbit31 0.935947006
fourth                   fourth 0.900980558
bigcom30               bigcom30 0.887220628
graph4                   graph4 0.882038061
graph11                 graph11 0.860026364
selfinter             selfinter 0.817677305
orbit24                 orbit24 0.815846965
graph20                 graph20 0.801234753
orbit70                 orbit70 0.713015758
bigcom46               bigcom46 0.702636390
graph6                   graph6 0.654451129
graph3                   graph3 0.641845299
bigcom3                 bigcom3 0.640952138
orbit45                 orbit45 0.621771891
graph22                 graph22 0.603777993
orbit19                 orbit19 0.601680545
graph23                 graph23 0.600800070
orbit50                 orbit50 0.595841270
orbit54                 orbit54 0.591593933
constraint           constraint 0.588784099
orbit63                 orbit63 0.558093823
graph5                   graph5 0.547678445
orbit44                 orbit44 0.528609761
graph12                 graph12 0.527001908
sixth                     sixth 0.522807667
ratio6                   ratio6 0.519989880
orbit49                 orbit49 0.509967058
graph10                 graph10 0.503412128
orbit51                 orbit51 0.497481946
graph1                   graph1 0.490193256
orbit46                 orbit46 0.477630013
orbit36                 orbit36 0.441186090
fifth                     fifth 0.438338748
orbit37                 orbit37 0.438226050
orbit38                 orbit38 0.431634423
graph28                 graph28 0.428978549
orbit41                 orbit41 0.419130329
close                     close 0.408679900
graph2                   graph2 0.405282768
orbit30                 orbit30 0.398773684
orbit26                 orbit26 0.394967418
graph25                 graph25 0.390792134
orbit35                 orbit35 0.388939624
graph18                 graph18 0.383544843
orbit28                 orbit28 0.382990449
graph29                 graph29 0.368724605
upto_sixth           upto_sixth 0.366759401
orbit2                   orbit2 0.364768543
orbit59                 orbit59 0.363819075
pdi                         pdi 0.361674557
orbit27                 orbit27 0.361311161
orbit9                   orbit9 0.359434657
orbit47                 orbit47 0.356933467
orbit11                 orbit11 0.348830133
orbit57                 orbit57 0.347167491
graph14                 graph14 0.337031967
bigcom412             bigcom412 0.335887177
orbit13                 orbit13 0.332128821
orbit5                   orbit5 0.323198770
orbit68                 orbit68 0.322232589
orbit17                 orbit17 0.316591858
graph17                 graph17 0.316440155
orbit33                 orbit33 0.315192106
orbit6                   orbit6 0.312847749
graph27                 graph27 0.311739179
upto_fifth           upto_fifth 0.310369990
orbit12                 orbit12 0.310022075
bigcom52               bigcom52 0.309269972
orbit69                 orbit69 0.300400951
coreness               coreness 0.285584434
orbit25                 orbit25 0.282445436
graph26                 graph26 0.282349591
graph19                 graph19 0.275161620
graph24                 graph24 0.257168716
orbit52                 orbit52 0.255514261
graph15                 graph15 0.253115652
orbit1                   orbit1 0.250911025
orbit32                 orbit32 0.247317572
graph16                 graph16 0.242491496
orbit21                 orbit21 0.240712164
orbit42                 orbit42 0.236158661
orbit10                 orbit10 0.226694708
orbit40                 orbit40 0.223242744
ratio3                   ratio3 0.222470439
orbit20                 orbit20 0.221466774
graph21                 graph21 0.219664162
orbit64                 orbit64 0.218875103
graph8                   graph8 0.218205560
orbit67                 orbit67 0.215165869
orbit4                   orbit4 0.207099947
orbit55                 orbit55 0.206723963
orbit71                 orbit71 0.194814723
graph0                   graph0 0.193784229
graph7                   graph7 0.192879855
AP                           AP 0.190064840
orbit22                 orbit22 0.187445797
graph9                   graph9 0.183306493
hubscore               hubscore 0.181053064
bigcom92               bigcom92 0.174225103
orbit58                 orbit58 0.173951603
membership_s1     membership_s1 0.172104326
orbit61                 orbit61 0.163471808
orbit7                   orbit7 0.160085838
membership_s30   membership_s30 0.155011089
graph13                 graph13 0.134309301
upto_second         upto_second 0.133011045
orbit48                 orbit48 0.126041783
upto_third           upto_third 0.123123625
orbit29                 orbit29 0.119791413
ecc                         ecc 0.115828939
orbit53                 orbit53 0.112253038
bigcom4                 bigcom4 0.111858780
orbit16                 orbit16 0.103824355
bigcom38               bigcom38 0.100005359
second                   second 0.097654966
orbit66                 orbit66 0.096230939
upto_fourth         upto_fourth 0.090803558
evcent                   evcent 0.083880121
orbit15                 orbit15 0.083532349
bigcom104             bigcom104 0.074478121
membership_s16   membership_s16 0.071799165
bigcom22               bigcom22 0.066940813
bigcom101             bigcom101 0.059251819
membership_s5     membership_s5 0.045991144
bigcom6                 bigcom6 0.045560715
membership_s4     membership_s4 0.041694651
bigcom385             bigcom385 0.040336270
orbit23                 orbit23 0.033996001
bigcom204             bigcom204 0.030882421
membership_s27   membership_s27 0.030199468
membership_s15   membership_s15 0.027545801
bigcom178             bigcom178 0.026308136
bigcom181             bigcom181 0.026116418
orbit43                 orbit43 0.024267894
bigcom147             bigcom147 0.021738865
bigcom40               bigcom40 0.021724956
bigcom32               bigcom32 0.019272294
bigcom62               bigcom62 0.015472475
bigcom180             bigcom180 0.014666067
bigcom75               bigcom75 0.013218215
bigcom167             bigcom167 0.012917894
bigcom26               bigcom26 0.012911286
bigcom71               bigcom71 0.012125626
bigcom73               bigcom73 0.010532942
bigcom1                 bigcom1 0.009252967
membership_s7     membership_s7 0.005567184
orbit0                   orbit0 0.000000000
orbit3                   orbit3 0.000000000
orbit8                   orbit8 0.000000000
orbit14                 orbit14 0.000000000
orbit34                 orbit34 0.000000000
orbit60                 orbit60 0.000000000
orbit72                 orbit72 0.000000000
eccrad                   eccrad 0.000000000
first                     first 0.000000000
bigcom2                 bigcom2 0.000000000
bigcom8                 bigcom8 0.000000000
bigcom9                 bigcom9 0.000000000
bigcom11               bigcom11 0.000000000
bigcom13               bigcom13 0.000000000
bigcom15               bigcom15 0.000000000
bigcom16               bigcom16 0.000000000
bigcom21               bigcom21 0.000000000
bigcom24               bigcom24 0.000000000
bigcom31               bigcom31 0.000000000
bigcom33               bigcom33 0.000000000
bigcom34               bigcom34 0.000000000
bigcom36               bigcom36 0.000000000
bigcom37               bigcom37 0.000000000
bigcom39               bigcom39 0.000000000
bigcom43               bigcom43 0.000000000
bigcom44               bigcom44 0.000000000
bigcom47               bigcom47 0.000000000
bigcom49               bigcom49 0.000000000
bigcom50               bigcom50 0.000000000
bigcom51               bigcom51 0.000000000
bigcom54               bigcom54 0.000000000
bigcom56               bigcom56 0.000000000
bigcom66               bigcom66 0.000000000
bigcom68               bigcom68 0.000000000
bigcom69               bigcom69 0.000000000
bigcom72               bigcom72 0.000000000
bigcom74               bigcom74 0.000000000
bigcom76               bigcom76 0.000000000
bigcom77               bigcom77 0.000000000
bigcom79               bigcom79 0.000000000
bigcom80               bigcom80 0.000000000
bigcom82               bigcom82 0.000000000
bigcom83               bigcom83 0.000000000
bigcom84               bigcom84 0.000000000
bigcom85               bigcom85 0.000000000
bigcom87               bigcom87 0.000000000
bigcom89               bigcom89 0.000000000
bigcom91               bigcom91 0.000000000
bigcom93               bigcom93 0.000000000
bigcom96               bigcom96 0.000000000
bigcom97               bigcom97 0.000000000
bigcom98               bigcom98 0.000000000
bigcom99               bigcom99 0.000000000
bigcom106             bigcom106 0.000000000
bigcom109             bigcom109 0.000000000
bigcom113             bigcom113 0.000000000
bigcom116             bigcom116 0.000000000
bigcom120             bigcom120 0.000000000
bigcom123             bigcom123 0.000000000
bigcom126             bigcom126 0.000000000
bigcom127             bigcom127 0.000000000
bigcom137             bigcom137 0.000000000
bigcom139             bigcom139 0.000000000
bigcom140             bigcom140 0.000000000
bigcom143             bigcom143 0.000000000
bigcom145             bigcom145 0.000000000
bigcom146             bigcom146 0.000000000
bigcom149             bigcom149 0.000000000
bigcom153             bigcom153 0.000000000
bigcom154             bigcom154 0.000000000
bigcom156             bigcom156 0.000000000
bigcom157             bigcom157 0.000000000
bigcom158             bigcom158 0.000000000
bigcom160             bigcom160 0.000000000
bigcom161             bigcom161 0.000000000
bigcom162             bigcom162 0.000000000
bigcom164             bigcom164 0.000000000
bigcom166             bigcom166 0.000000000
bigcom171             bigcom171 0.000000000
bigcom173             bigcom173 0.000000000
bigcom175             bigcom175 0.000000000
bigcom176             bigcom176 0.000000000
bigcom177             bigcom177 0.000000000
bigcom184             bigcom184 0.000000000
bigcom186             bigcom186 0.000000000
bigcom187             bigcom187 0.000000000
bigcom189             bigcom189 0.000000000
bigcom194             bigcom194 0.000000000
bigcom195             bigcom195 0.000000000
bigcom196             bigcom196 0.000000000
bigcom205             bigcom205 0.000000000
bigcom212             bigcom212 0.000000000
bigcom214             bigcom214 0.000000000
bigcom222             bigcom222 0.000000000
bigcom223             bigcom223 0.000000000
bigcom226             bigcom226 0.000000000
bigcom227             bigcom227 0.000000000
bigcom229             bigcom229 0.000000000
bigcom233             bigcom233 0.000000000
bigcom236             bigcom236 0.000000000
bigcom237             bigcom237 0.000000000
bigcom246             bigcom246 0.000000000
bigcom248             bigcom248 0.000000000
bigcom249             bigcom249 0.000000000
bigcom250             bigcom250 0.000000000
bigcom254             bigcom254 0.000000000
bigcom266             bigcom266 0.000000000
bigcom269             bigcom269 0.000000000
bigcom272             bigcom272 0.000000000
bigcom274             bigcom274 0.000000000
bigcom281             bigcom281 0.000000000
bigcom291             bigcom291 0.000000000
bigcom292             bigcom292 0.000000000
bigcom295             bigcom295 0.000000000
bigcom299             bigcom299 0.000000000
bigcom301             bigcom301 0.000000000
bigcom306             bigcom306 0.000000000
bigcom309             bigcom309 0.000000000
bigcom314             bigcom314 0.000000000
bigcom321             bigcom321 0.000000000
bigcom341             bigcom341 0.000000000
bigcom350             bigcom350 0.000000000
bigcom353             bigcom353 0.000000000
bigcom359             bigcom359 0.000000000
bigcom363             bigcom363 0.000000000
bigcom365             bigcom365 0.000000000
bigcom386             bigcom386 0.000000000
bigcom408             bigcom408 0.000000000
bigcom480             bigcom480 0.000000000
membership_s3     membership_s3 0.000000000
membership_s6     membership_s6 0.000000000
membership_s8     membership_s8 0.000000000
membership_s9     membership_s9 0.000000000
membership_s11   membership_s11 0.000000000
membership_s12   membership_s12 0.000000000
membership_s14   membership_s14 0.000000000
membership_s17   membership_s17 0.000000000
membership_s18   membership_s18 0.000000000
membership_s20   membership_s20 0.000000000
membership_s21   membership_s21 0.000000000
membership_s22   membership_s22 0.000000000
membership_s24   membership_s24 0.000000000
membership_s25   membership_s25 0.000000000
membership_s26   membership_s26 0.000000000
membership_s28   membership_s28 0.000000000
membership_s31   membership_s31 0.000000000
membership_s33   membership_s33 0.000000000
membership_s36   membership_s36 0.000000000
membership_s37   membership_s37 0.000000000
[1] "Dataset: all_targets Model RF, run: 1 of 10 2015-06-22 18:23:33"
     |      Out-of-bag   |
Tree |      MSE  %Var(y) |
   1 |  0.03626   204.83 |
   2 |  0.03541   200.00 |
   3 |  0.03232   182.55 |
   4 |  0.02996   169.22 |
   5 |   0.0292   164.94 |
   6 |  0.02658   150.11 |
   7 |  0.02497   141.04 |
   8 |   0.0243   137.25 |
   9 |  0.02328   131.51 |
  10 |  0.02288   129.23 |
  11 |  0.02249   127.04 |
  12 |  0.02194   123.94 |
  13 |  0.02147   121.27 |
  14 |  0.02109   119.12 |
  15 |   0.0209   118.06 |
  16 |  0.02068   116.82 |
  17 |  0.02052   115.89 |
  18 |  0.02036   115.00 |
  19 |  0.02023   114.28 |
  20 |  0.02021   114.16 |
  21 |  0.02017   113.93 |
  22 |  0.02009   113.46 |
  23 |  0.02002   113.07 |
  24 |  0.01992   112.54 |
  25 |  0.01981   111.90 |
  26 |  0.01969   111.21 |
  27 |  0.01962   110.83 |
  28 |  0.01956   110.49 |
  29 |  0.01949   110.09 |
  30 |  0.01948   110.03 |
  31 |  0.01942   109.70 |
  32 |  0.01935   109.28 |
  33 |  0.01929   108.96 |
  34 |   0.0193   108.99 |
  35 |  0.01929   108.94 |
  36 |  0.01923   108.63 |
  37 |  0.01919   108.38 |
  38 |  0.01917   108.26 |
  39 |  0.01912   108.00 |
  40 |  0.01908   107.77 |
  41 |    0.019   107.34 |
  42 |  0.01897   107.13 |
  43 |  0.01895   107.02 |
  44 |  0.01894   107.00 |
  45 |  0.01892   106.88 |
  46 |  0.01891   106.83 |
  47 |  0.01885   106.48 |
  48 |   0.0188   106.20 |
  49 |  0.01876   105.94 |
  50 |  0.01874   105.87 |
  51 |  0.01872   105.74 |
  52 |   0.0187   105.65 |
  53 |  0.01867   105.45 |
  54 |  0.01865   105.34 |
  55 |  0.01865   105.32 |
  56 |  0.01862   105.17 |
  57 |  0.01861   105.14 |
  58 |   0.0186   105.07 |
  59 |  0.01858   104.96 |
  60 |  0.01857   104.88 |
  61 |  0.01858   104.96 |
  62 |  0.01857   104.88 |
  63 |  0.01852   104.59 |
  64 |  0.01851   104.53 |
  65 |  0.01849   104.45 |
  66 |  0.01847   104.32 |
  67 |  0.01846   104.26 |
  68 |  0.01843   104.11 |
  69 |  0.01842   104.07 |
  70 |  0.01843   104.09 |
  71 |  0.01842   104.02 |
  72 |  0.01842   104.04 |
  73 |  0.01842   104.05 |
  74 |   0.0184   103.95 |
  75 |  0.01841   103.96 |
  76 |  0.01841   104.01 |
  77 |  0.01841   103.96 |
  78 |  0.01843   104.08 |
  79 |  0.01841   103.97 |
  80 |  0.01839   103.86 |
  81 |  0.01839   103.89 |
  82 |  0.01838   103.84 |
  83 |  0.01838   103.80 |
  84 |  0.01838   103.84 |
  85 |  0.01839   103.86 |
  86 |  0.01838   103.82 |
  87 |  0.01837   103.77 |
  88 |  0.01838   103.79 |
  89 |  0.01836   103.73 |
  90 |  0.01836   103.72 |
  91 |  0.01834   103.61 |
  92 |  0.01834   103.60 |
  93 |  0.01831   103.41 |
  94 |   0.0183   103.36 |
  95 |   0.0183   103.39 |
  96 |  0.01829   103.30 |
  97 |  0.01827   103.21 |
  98 |  0.01827   103.20 |
  99 |  0.01827   103.18 |
 100 |  0.01826   103.14 |
[1] "Random Forest variable coefficients"
                      %IncMSE IncNodePurity
graph0           8.224277e-04  3.351650e-01
graph1           2.255304e-03  7.067085e-01
graph2           6.428701e-04  3.421529e-01
graph3           8.113460e-04  6.965701e-01
graph4           1.722396e-03  9.786681e-01
graph5           5.013302e-03  6.027426e-01
graph6           1.696274e-03  5.160709e-01
graph7           6.396896e-04  5.861657e-01
graph8           3.741547e-04  6.740554e-01
graph9           1.000836e-03  4.080782e-01
graph10          2.380897e-03  1.051596e+00
graph11          4.082232e-03  1.736419e+00
graph12          2.272717e-03  6.684717e-01
graph13          2.502980e-03  7.113456e-01
graph14          1.429429e-03  8.591627e-01
graph15          1.446261e-03  5.170762e-01
graph16          1.316994e-03  9.014450e-01
graph17          2.542138e-03  1.053191e+00
graph18          7.354564e-04  5.862447e-01
graph19          1.955201e-03  9.137586e-01
graph20          4.449969e-03  9.713548e-01
graph21          1.709349e-03  7.488672e-01
graph22          1.301527e-03  6.535225e-01
graph23          4.771567e-03  1.088950e+00
graph24          1.076366e-03  4.502810e-01
graph25          3.312850e-03  8.259885e-01
graph26          1.563967e-03  6.129518e-01
graph27          1.798449e-03  8.394050e-01
graph28          8.518555e-04  5.719478e-01
graph29          7.324771e-04  6.915158e-01
orbit0           4.619777e-04  3.498248e-01
orbit1           2.237324e-03  6.876405e-01
orbit2           1.386480e-03  5.313907e-01
orbit3           9.423309e-04  2.474629e-01
orbit4           1.237611e-03  4.613423e-01
orbit5           2.906693e-03  6.510290e-01
orbit6           2.129156e-03  1.175549e+00
orbit7           1.117796e-03  4.596837e-01
orbit8           2.059786e-03  8.140699e-01
orbit9           1.334976e-03  9.418242e-01
orbit10          1.478574e-03  6.281239e-01
orbit11          2.702255e-03  5.875605e-01
orbit12          4.638161e-04  3.807622e-01
orbit13          6.192437e-04  3.277512e-01
orbit14          8.661300e-04  3.460244e-01
orbit15          1.445387e-03  6.542278e-01
orbit16          1.112383e-03  8.046203e-01
orbit17          2.710828e-03  6.784999e-01
orbit18          5.987599e-03  2.372246e+00
orbit19          1.267962e-03  6.247949e-01
orbit20          2.669680e-03  7.751075e-01
orbit21          1.667807e-03  9.369508e-01
orbit22          2.945681e-03  1.784062e+00
orbit23          1.656802e-03  5.949079e-01
orbit24          3.359885e-03  1.497573e+00
orbit25          7.403225e-04  6.230969e-01
orbit26          2.282404e-03  6.606437e-01
orbit27          2.470970e-03  9.280193e-01
orbit28          1.158005e-03  7.999008e-01
orbit29          4.137110e-03  7.930271e-01
orbit30          1.403694e-03  6.284745e-01
orbit31          2.778454e-03  1.622203e+00
orbit32          1.859420e-03  9.123668e-01
orbit33          3.239283e-03  5.560471e-01
orbit34          2.055033e-03  7.894196e-01
orbit35          3.804509e-03  7.809211e-01
orbit36          3.846709e-03  1.161465e+00
orbit37          1.480824e-03  8.118432e-01
orbit38          2.905115e-03  5.903939e-01
orbit39          1.940588e-03  1.662033e+00
orbit40          1.302347e-03  6.452605e-01
orbit41          7.804087e-04  6.402643e-01
orbit42          6.930167e-04  4.569738e-01
orbit43          2.324383e-03  4.493078e-01
orbit44          1.475172e-03  5.738581e-01
orbit45          4.597292e-03  1.209391e+00
orbit46          1.389288e-03  7.061689e-01
orbit47          9.874279e-04  4.986373e-01
orbit48          2.255739e-04  4.544558e-01
orbit49          4.946919e-03  9.597084e-01
orbit50          2.163710e-03  1.094550e+00
orbit51          1.261448e-03  6.876122e-01
orbit52          1.361222e-03  8.160835e-01
orbit53          2.286364e-03  5.101682e-01
orbit54          1.127010e-03  9.627171e-01
orbit55          2.487704e-04  5.332278e-01
orbit56          6.644009e-03  2.229491e+00
orbit57          5.163362e-04  5.136905e-01
orbit58          2.618089e-04  3.450572e-01
orbit59          1.975190e-03  8.469265e-01
orbit60          1.144227e-03  4.546410e-01
orbit61          1.703839e-03  6.489711e-01
orbit62          1.472514e-03  1.432153e+00
orbit63          1.989565e-03  8.949439e-01
orbit64          2.278658e-03  9.152831e-01
orbit65          4.513162e-03  2.155594e+00
orbit66          1.008956e-03  8.199067e-01
orbit67          3.731315e-04  3.138036e-01
orbit68          1.660625e-03  6.926521e-01
orbit69          5.921821e-04  6.502360e-01
orbit70          2.571655e-03  1.253978e+00
orbit71          5.266635e-04  3.821781e-01
orbit72          5.612814e-04  5.325310e-01
AP               5.003684e-05  1.264987e-01
bet              4.349979e-03  2.566986e+00
ecc              3.720392e-04  4.270167e-01
eccrad           3.664642e-04  4.091308e-01
close            1.463338e-03  6.591813e-01
constraint       3.516852e-03  1.560789e+00
coreness         2.998103e-03  6.284761e-01
knn              1.970896e-03  1.961552e+00
hubscore         1.556531e-03  4.851000e-01
pagerank         6.537842e-03  4.654073e+00
trans            3.922025e-03  2.781851e+00
evcent           7.615004e-04  7.382350e-01
first            2.860670e-04  3.283089e-01
upto_second      2.685653e-03  5.192360e-01
upto_third       8.658691e-04  7.090046e-01
upto_fourth      1.446291e-03  6.357782e-01
upto_fifth       3.052699e-03  9.915000e-01
upto_sixth       2.006234e-03  1.135432e+00
second           2.588461e-03  6.225927e-01
third            3.336708e-03  1.595736e+00
fourth           2.507572e-03  2.335563e+00
fifth            2.996436e-03  1.674010e+00
sixth            2.499848e-03  1.659580e+00
ratio1           1.849911e-03  1.998923e+00
ratio2           5.070932e-03  2.527107e+00
ratio3           1.973538e-03  1.834535e+00
ratio4           3.913226e-03  3.174251e+00
ratio5           6.076745e-03  7.309465e+00
ratio6           1.542728e-03  1.478961e+00
selfinter        6.583228e-03  6.015791e-01
walktrap_vertex  1.707218e-03  2.351682e+00
bigcom1          1.757611e-05  8.765037e-02
bigcom2          0.000000e+00  0.000000e+00
bigcom3          2.423563e-04  8.545973e-01
bigcom4          2.176586e-04  1.842686e-01
bigcom6         -1.060484e-05  3.773344e-01
bigcom8         -1.380116e-05  1.240212e-02
bigcom9          0.000000e+00  1.387779e-19
bigcom11        -4.134429e-06  1.091716e-01
bigcom13         0.000000e+00  1.387779e-19
bigcom15         0.000000e+00  0.000000e+00
bigcom16         0.000000e+00  1.387779e-19
bigcom21         0.000000e+00  1.387779e-19
bigcom22         9.376535e-05  1.249529e-01
bigcom24         0.000000e+00  0.000000e+00
bigcom26         5.902933e-06  1.517524e-01
bigcom28         2.391616e-04  1.389434e+00
bigcom30         2.708739e-04  1.328696e+00
bigcom31         0.000000e+00  1.387779e-19
bigcom32        -1.833442e-05  1.386006e-01
bigcom33        -1.682496e-05  6.519144e-01
bigcom34         0.000000e+00  0.000000e+00
bigcom36         0.000000e+00  1.387779e-19
bigcom37         0.000000e+00  0.000000e+00
bigcom38         6.291930e-05  4.180111e-01
bigcom39         0.000000e+00  3.469447e-19
bigcom40         2.081916e-05  1.020061e-01
bigcom43         0.000000e+00  4.336809e-21
bigcom44         0.000000e+00  0.000000e+00
bigcom46        -6.019876e-05  4.873043e-01
bigcom47         0.000000e+00  0.000000e+00
bigcom49         0.000000e+00  0.000000e+00
bigcom50         0.000000e+00  0.000000e+00
bigcom51         0.000000e+00  0.000000e+00
bigcom52         4.390281e-06  1.145342e+00
bigcom54         0.000000e+00  0.000000e+00
bigcom56         0.000000e+00  0.000000e+00
bigcom62        -7.264596e-06  6.405414e-01
bigcom66         0.000000e+00  6.938894e-20
bigcom68         0.000000e+00  0.000000e+00
bigcom69         0.000000e+00  0.000000e+00
bigcom71         3.659567e-05  2.531301e-01
bigcom72         0.000000e+00  0.000000e+00
bigcom73         3.679109e-05  2.109125e-01
bigcom74         0.000000e+00  0.000000e+00
bigcom75        -2.448169e-05  4.846315e-01
bigcom76         0.000000e+00  0.000000e+00
bigcom77         0.000000e+00  0.000000e+00
bigcom79         0.000000e+00  0.000000e+00
bigcom80         0.000000e+00  0.000000e+00
bigcom82         0.000000e+00  6.938894e-20
bigcom83         0.000000e+00  0.000000e+00
bigcom84         0.000000e+00  0.000000e+00
bigcom85         0.000000e+00  1.387779e-19
bigcom87         0.000000e+00  0.000000e+00
bigcom89         0.000000e+00  0.000000e+00
bigcom91        -1.180092e-05  3.726965e-01
bigcom92         2.532581e-05  2.443415e-01
bigcom93         0.000000e+00  6.938894e-20
bigcom96         0.000000e+00  0.000000e+00
bigcom97         0.000000e+00  1.387779e-19
bigcom98         0.000000e+00  0.000000e+00
bigcom99         0.000000e+00  1.387779e-19
bigcom101        1.740815e-05  2.751676e-01
bigcom104       -2.629503e-05  1.821200e-01
bigcom106        0.000000e+00  1.387779e-19
bigcom109        0.000000e+00  1.387779e-19
bigcom113        0.000000e+00  2.081668e-19
bigcom116        0.000000e+00  6.938894e-20
bigcom120        0.000000e+00  0.000000e+00
bigcom123        0.000000e+00  2.775558e-19
bigcom126        0.000000e+00  0.000000e+00
bigcom127        0.000000e+00  0.000000e+00
bigcom137        0.000000e+00  2.775558e-19
bigcom139        0.000000e+00  0.000000e+00
bigcom140        0.000000e+00  0.000000e+00
bigcom143       -2.359070e-05  2.509914e-01
bigcom145        0.000000e+00  0.000000e+00
bigcom146        0.000000e+00  0.000000e+00
bigcom147       -3.880431e-05  1.163997e-01
bigcom149        0.000000e+00  0.000000e+00
bigcom153        0.000000e+00  0.000000e+00
bigcom154        0.000000e+00  1.387779e-19
bigcom156        0.000000e+00  1.387779e-19
bigcom157        0.000000e+00  1.387779e-19
bigcom158        0.000000e+00  0.000000e+00
bigcom160        0.000000e+00  2.775558e-19
bigcom161        0.000000e+00  0.000000e+00
bigcom162        0.000000e+00  0.000000e+00
bigcom164        0.000000e+00  0.000000e+00
bigcom166        0.000000e+00  1.387779e-19
bigcom167        3.429289e-05  3.375550e-01
bigcom171        0.000000e+00  0.000000e+00
bigcom173        0.000000e+00  6.938894e-20
bigcom175        0.000000e+00  0.000000e+00
bigcom176        0.000000e+00  0.000000e+00
bigcom177        0.000000e+00  0.000000e+00
bigcom178       -1.005428e-05  5.465865e-01
bigcom180       -3.301815e-05  4.298093e-01
bigcom181       -7.778740e-06  2.249418e-01
bigcom184        0.000000e+00  1.387779e-19
bigcom186        0.000000e+00  0.000000e+00
bigcom187        0.000000e+00  1.537255e-02
bigcom189        0.000000e+00  5.551115e-19
bigcom194        0.000000e+00  0.000000e+00
bigcom195        0.000000e+00  0.000000e+00
bigcom196       -1.310352e-05  2.375094e-01
bigcom204        2.778801e-05  2.125377e-01
bigcom205       -1.984761e-05  3.984912e-01
bigcom212        0.000000e+00  0.000000e+00
bigcom214        0.000000e+00  0.000000e+00
bigcom222        0.000000e+00  0.000000e+00
bigcom223        0.000000e+00  0.000000e+00
bigcom226        0.000000e+00  0.000000e+00
bigcom227        0.000000e+00  0.000000e+00
bigcom229        0.000000e+00  0.000000e+00
bigcom233        0.000000e+00  0.000000e+00
bigcom236        0.000000e+00  0.000000e+00
bigcom237        0.000000e+00  0.000000e+00
bigcom246        0.000000e+00  0.000000e+00
bigcom248        0.000000e+00  1.387779e-19
bigcom249        0.000000e+00  0.000000e+00
bigcom250        0.000000e+00  2.775558e-19
bigcom254        0.000000e+00  0.000000e+00
bigcom266        0.000000e+00  0.000000e+00
bigcom269        0.000000e+00  0.000000e+00
bigcom272        0.000000e+00  0.000000e+00
bigcom274        0.000000e+00  1.431147e-19
bigcom281        0.000000e+00  0.000000e+00
bigcom291        0.000000e+00  0.000000e+00
bigcom292        0.000000e+00  0.000000e+00
bigcom295        0.000000e+00  0.000000e+00
bigcom299       -3.892181e-05  6.078060e-01
bigcom301        0.000000e+00  0.000000e+00
bigcom306        0.000000e+00  0.000000e+00
bigcom309        0.000000e+00  0.000000e+00
bigcom314        0.000000e+00  0.000000e+00
bigcom321        0.000000e+00  1.387779e-19
bigcom341        0.000000e+00  6.938894e-20
bigcom350        0.000000e+00  0.000000e+00
bigcom353        0.000000e+00  0.000000e+00
bigcom359        0.000000e+00  0.000000e+00
bigcom363        0.000000e+00  1.387779e-19
bigcom365        0.000000e+00  0.000000e+00
bigcom385       -6.503605e-06  4.811137e-01
bigcom386        0.000000e+00  0.000000e+00
bigcom408        0.000000e+00  0.000000e+00
bigcom412        7.788618e-05  1.012482e+00
bigcom480        0.000000e+00  0.000000e+00
spin_vertex      4.586104e-04  2.673920e+00
membership_s1    8.923236e-04  5.295225e-01
membership_s3    0.000000e+00  0.000000e+00
membership_s4    1.560664e-04  1.088525e-01
membership_s5    1.627964e-04  3.991297e-01
membership_s6    1.564729e-04  1.771629e-01
membership_s7    2.052612e-04  4.668135e-01
membership_s8    0.000000e+00  0.000000e+00
membership_s9    0.000000e+00  0.000000e+00
membership_s11   0.000000e+00  0.000000e+00
membership_s12   0.000000e+00  0.000000e+00
membership_s14  -3.264897e-05  2.139287e-01
membership_s15   3.796234e-05  3.494990e-01
membership_s16   2.934668e-05  3.447300e-01
membership_s17   0.000000e+00  1.387779e-19
membership_s18   0.000000e+00  1.387779e-19
membership_s20   0.000000e+00  0.000000e+00
membership_s21   1.731055e-05  1.916941e-01
membership_s22   0.000000e+00  0.000000e+00
membership_s24   0.000000e+00  1.409463e-19
membership_s25  -1.140251e-06  9.078206e-03
membership_s26   0.000000e+00  0.000000e+00
membership_s27   2.961433e-05  9.841724e-02
membership_s28   0.000000e+00  1.387779e-19
membership_s30   1.670916e-04  2.522838e-01
membership_s31   1.104550e-04  7.084519e-02
membership_s32   4.919743e-04  1.429697e+00
membership_s33   0.000000e+00  0.000000e+00
membership_s36   7.537257e-05  1.319525e-01
membership_s37   0.000000e+00  0.000000e+00
V1               8.646721e-03  4.085110e+00
V2               2.113859e-03  4.717660e+00
pdi              2.395055e-04  9.789648e-01
adhesion         2.207740e-02  3.886321e+00
cohesion         2.136992e-02  3.701244e+00
inner            6.019752e-03  4.627535e+00
outer            8.228753e-03  6.257281e+00
ioratio          5.160627e-03  3.352637e+00
comsize          1.116792e-02  5.744494e+00
[1] "Dataset: all_targets Model GLM, run: 1 of 10 2015-06-22 18:28:31"
[1] "glmnet variable coefficients"
                     [,1]          [,2]
(Intercept)     -3.997566 -1.244034e+01
graph0           0.000000 -7.492211e-04
graph1           0.000000  0.000000e+00
graph2           0.000000  0.000000e+00
graph3           0.000000 -1.075591e-07
graph4           0.000000  0.000000e+00
graph5           0.000000 -5.437950e-05
graph6           0.000000  0.000000e+00
graph7           0.000000  4.859965e-08
graph8           0.000000  1.695112e-04
graph9           0.000000 -1.678987e-09
graph10          0.000000  0.000000e+00
graph11          0.000000  0.000000e+00
graph12          0.000000  0.000000e+00
graph13          0.000000  0.000000e+00
graph14          0.000000  0.000000e+00
graph15          0.000000  3.636616e-07
graph16          0.000000  0.000000e+00
graph17          0.000000  0.000000e+00
graph18          0.000000  0.000000e+00
graph19          0.000000  0.000000e+00
graph20          0.000000 -8.500572e-07
graph21          0.000000  0.000000e+00
graph22          0.000000 -4.898509e-06
graph23          0.000000 -8.137870e-10
graph24          0.000000  0.000000e+00
graph25          0.000000  0.000000e+00
graph26          0.000000  0.000000e+00
graph27          0.000000  9.474369e-06
graph28          0.000000  0.000000e+00
graph29          0.000000 -7.532335e-05
orbit0           0.000000 -3.522327e-04
orbit1           0.000000 -1.971246e-06
orbit2           0.000000  0.000000e+00
orbit3           0.000000  0.000000e+00
orbit4           0.000000 -3.251381e-06
orbit5           0.000000  0.000000e+00
orbit6           0.000000  0.000000e+00
orbit7           0.000000  0.000000e+00
orbit8           0.000000 -1.969589e-05
orbit9           0.000000  5.955593e-05
orbit10          0.000000 -6.963773e-06
orbit11          0.000000  0.000000e+00
orbit12          0.000000  3.058401e-04
orbit13          0.000000  0.000000e+00
orbit14          0.000000  6.611686e-05
orbit15          0.000000 -5.869709e-08
orbit16          0.000000 -1.189136e-08
orbit17          0.000000  0.000000e+00
orbit18          0.000000  8.399388e-09
orbit19          0.000000  1.653131e-12
orbit20          0.000000 -1.122176e-11
orbit21          0.000000  0.000000e+00
orbit22          0.000000 -8.184094e-11
orbit23          0.000000  0.000000e+00
orbit24          0.000000 -5.550052e-08
orbit25          0.000000  8.445637e-08
orbit26          0.000000  0.000000e+00
orbit27          0.000000  2.077909e-07
orbit28          0.000000 -3.027359e-07
orbit29          0.000000  0.000000e+00
orbit30          0.000000  0.000000e+00
orbit31          0.000000  2.145337e-08
orbit32          0.000000 -2.682194e-08
orbit33          0.000000  0.000000e+00
orbit34          0.000000  1.708372e-07
orbit35          0.000000  0.000000e+00
orbit36          0.000000  2.164518e-08
orbit37          0.000000  1.222118e-07
orbit38          0.000000  0.000000e+00
orbit39          0.000000 -4.836069e-06
orbit40          0.000000 -1.922957e-08
orbit41          0.000000  9.774722e-09
orbit42          0.000000  0.000000e+00
orbit43          0.000000  1.270355e-05
orbit44          0.000000 -1.067520e-06
orbit45          0.000000  1.323763e-05
orbit46          0.000000 -3.969990e-06
orbit47          0.000000  0.000000e+00
orbit48          0.000000  6.679226e-07
orbit49          0.000000  3.688955e-06
orbit50          0.000000 -1.581682e-05
orbit51          0.000000  7.518515e-06
orbit52          0.000000 -4.944162e-06
orbit53          0.000000  0.000000e+00
orbit54          0.000000 -6.151261e-06
orbit55          0.000000 -4.049590e-06
orbit56          0.000000 -9.665498e-06
orbit57          0.000000 -2.047028e-06
orbit58          0.000000  0.000000e+00
orbit59          0.000000  8.429544e-11
orbit60          0.000000  1.190207e-06
orbit61          0.000000  0.000000e+00
orbit62          0.000000 -2.425127e-05
orbit63          0.000000  6.878282e-05
orbit64          0.000000 -1.791857e-05
orbit65          0.000000  1.340712e-04
orbit66          0.000000 -1.278482e-04
orbit67          0.000000  3.857508e-06
orbit68          0.000000 -2.472153e-05
orbit69          0.000000  4.686549e-04
orbit70          0.000000  6.516732e-04
orbit71          0.000000  0.000000e+00
orbit72          0.000000 -5.487282e-04
AP               0.000000 -1.388044e-01
bet              0.000000  1.231290e-06
ecc              0.000000  1.162611e-01
eccrad           0.000000  6.682149e-01
close            0.000000  0.000000e+00
constraint       0.000000 -9.435138e-01
coreness         0.000000 -1.630922e-02
knn              0.000000  0.000000e+00
hubscore         0.000000  4.866611e-01
pagerank         0.000000 -2.632430e-01
trans            0.000000  3.179931e-01
evcent           0.000000  2.651105e-01
first            0.000000 -1.446748e-03
upto_second      0.000000 -1.883379e-05
upto_third       0.000000  0.000000e+00
upto_fourth      0.000000  0.000000e+00
upto_fifth       0.000000  1.531002e-04
upto_sixth       0.000000  8.545493e-05
second           0.000000 -3.919576e-06
third            0.000000  1.851856e-05
fourth           0.000000 -8.915395e-05
fifth            0.000000  2.296615e-06
sixth            0.000000  0.000000e+00
ratio1           0.000000 -4.225695e-04
ratio2           0.000000  1.015518e-03
ratio3           0.000000  3.656631e-04
ratio4           0.000000  0.000000e+00
ratio5           0.000000  0.000000e+00
ratio6           0.000000  2.093438e-05
selfinter        0.000000  6.841423e-01
walktrap_vertex  0.000000 -7.078493e-02
bigcom1          0.000000 -9.221641e-01
bigcom2          0.000000 -5.738303e-01
bigcom3          0.000000  6.731397e-01
bigcom4          0.000000 -7.317948e-02
bigcom6          0.000000  1.589148e+00
bigcom8          0.000000 -7.056321e-01
bigcom9          0.000000 -8.891837e-01
bigcom11         0.000000  3.173373e-01
bigcom13         0.000000 -1.043996e+00
bigcom15         0.000000 -5.605175e-01
bigcom16         0.000000 -4.346801e-01
bigcom21         0.000000 -1.944948e+00
bigcom22         0.000000 -3.903378e-01
bigcom24         0.000000 -6.551007e-01
bigcom26         0.000000 -1.769595e-01
bigcom28         0.000000  8.130105e-01
bigcom30         0.000000  6.718077e-01
bigcom31         0.000000 -5.099209e-01
bigcom32         0.000000  6.656270e-01
bigcom33         0.000000  1.895073e+00
bigcom34         0.000000 -5.963213e-01
bigcom36         0.000000 -1.649404e+00
bigcom37         0.000000 -3.253972e-02
bigcom38         0.000000  1.573973e+00
bigcom39         0.000000 -1.074034e+00
bigcom40         0.000000 -1.847913e-01
bigcom43         0.000000 -7.296070e-01
bigcom44         0.000000 -9.604658e-01
bigcom46         0.000000  1.603648e+00
bigcom47         0.000000 -1.071893e+00
bigcom49         0.000000 -7.038575e-01
bigcom50         0.000000 -1.012573e+00
bigcom51         0.000000 -6.129063e-01
bigcom52         0.000000  2.366227e+00
bigcom54         0.000000 -3.653202e-01
bigcom56         0.000000 -1.317825e+00
bigcom62         0.000000  1.959691e+00
bigcom66         0.000000 -6.591004e-01
bigcom68         0.000000 -3.895031e-01
bigcom69         0.000000 -8.565542e-01
bigcom71         0.000000  1.451719e+00
bigcom72         0.000000 -2.436733e-01
bigcom73         0.000000  2.185130e-01
bigcom74         0.000000 -1.077155e+00
bigcom75         0.000000  1.813062e+00
bigcom76         0.000000 -6.345868e-01
bigcom77         0.000000 -1.256964e+00
bigcom79         0.000000 -1.031773e+00
bigcom80         0.000000 -1.109753e+00
bigcom82         0.000000 -1.341885e+00
bigcom83         0.000000  0.000000e+00
bigcom84         0.000000 -1.192409e+00
bigcom85         0.000000 -1.276908e+00
bigcom87         0.000000 -8.988299e-01
bigcom89         0.000000 -6.507998e-01
bigcom91         0.000000  2.387438e-01
bigcom92         0.000000  1.127498e+00
bigcom93         0.000000  0.000000e+00
bigcom96         0.000000 -1.066486e+00
bigcom97         0.000000 -1.205186e+00
bigcom98         0.000000 -6.561718e-01
bigcom99         0.000000 -2.353817e-01
bigcom101        0.000000  1.801151e+00
bigcom104        0.000000  7.319976e-01
bigcom106        0.000000 -8.364590e-01
bigcom109        0.000000 -6.804489e-01
bigcom113        0.000000 -1.002377e+00
bigcom116        0.000000 -1.469996e+00
bigcom120        0.000000 -8.939758e-01
bigcom123        0.000000 -6.647614e-01
bigcom126        0.000000 -2.362685e-01
bigcom127        0.000000 -1.800203e+00
bigcom137        0.000000 -1.092860e+00
bigcom139        0.000000 -4.686256e-01
bigcom140        0.000000 -8.357481e-01
bigcom143        0.000000  1.535829e+00
bigcom145        0.000000 -3.068693e-01
bigcom146        0.000000 -6.841521e-01
bigcom147        0.000000  6.952354e-01
bigcom149        0.000000 -5.830031e-01
bigcom153        0.000000 -7.741695e-01
bigcom154        0.000000 -4.041944e-01
bigcom156        0.000000 -8.099771e-01
bigcom157        0.000000 -1.724250e+00
bigcom158        0.000000 -4.909680e-01
bigcom160        0.000000 -6.081460e-01
bigcom161        0.000000 -6.702424e-01
bigcom162        0.000000 -4.027610e-01
bigcom164        0.000000 -5.723046e-01
bigcom166        0.000000 -6.391089e-01
bigcom167        0.000000  2.593072e-01
bigcom171        0.000000 -1.220930e+00
bigcom173        0.000000 -5.755933e-01
bigcom175        0.000000 -3.374983e-02
bigcom176        0.000000 -4.408689e-01
bigcom177        0.000000 -6.215403e-01
bigcom178        0.000000  1.656476e+00
bigcom180        0.000000  2.017182e+00
bigcom181        0.000000  1.107988e+00
bigcom184        0.000000 -9.144237e-01
bigcom186        0.000000 -1.599251e+00
bigcom187        0.000000 -1.641136e+00
bigcom189        0.000000 -5.423763e-01
bigcom194        0.000000 -4.226436e-01
bigcom195        0.000000 -6.359890e-01
bigcom196        0.000000  8.799847e-01
bigcom204        0.000000  1.454797e+00
bigcom205        0.000000  1.907900e+00
bigcom212        0.000000 -5.476269e-01
bigcom214        0.000000 -5.228595e-01
bigcom222        0.000000 -3.548814e-01
bigcom223        0.000000 -1.065684e+00
bigcom226        0.000000 -4.528623e-01
bigcom227        0.000000 -6.477481e-01
bigcom229        0.000000 -3.597464e-01
bigcom233        0.000000 -6.221046e-01
bigcom236        0.000000 -4.577362e-01
bigcom237        0.000000 -7.767193e-01
bigcom246        0.000000 -7.581907e-01
bigcom248        0.000000 -1.257048e+00
bigcom249        0.000000 -6.223709e-01
bigcom250        0.000000 -6.690958e-01
bigcom254        0.000000 -5.163872e-01
bigcom266        0.000000 -1.109538e+00
bigcom269        0.000000 -3.591911e-01
bigcom272        0.000000 -3.825135e-01
bigcom274        0.000000 -6.468194e-02
bigcom281        0.000000 -2.626628e-01
bigcom291        0.000000 -5.207885e-01
bigcom292        0.000000 -7.609785e-01
bigcom295        0.000000 -7.995271e-01
bigcom299        0.000000  1.806007e+00
bigcom301        0.000000 -6.469391e-01
bigcom306        0.000000 -2.898670e-01
bigcom309        0.000000 -7.964916e-01
bigcom314        0.000000 -8.010354e-01
bigcom321        0.000000 -6.065884e-01
bigcom341        0.000000 -7.043684e-01
bigcom350        0.000000 -7.038325e-01
bigcom353        0.000000 -3.336029e-01
bigcom359        0.000000 -8.513998e-01
bigcom363        0.000000  0.000000e+00
bigcom365        0.000000 -1.134313e+00
bigcom385        0.000000  1.562433e+00
bigcom386        0.000000 -3.351136e-01
bigcom408        0.000000 -9.264560e-01
bigcom412        0.000000  2.886634e+00
bigcom480        0.000000 -2.293254e-01
spin_vertex      0.000000  1.576438e-01
membership_s1    0.000000  6.727296e-02
membership_s3    0.000000 -1.077619e+00
membership_s4    0.000000  2.909540e-02
membership_s5    0.000000  2.551475e-04
membership_s6    0.000000 -2.991256e-02
membership_s7    0.000000 -9.752958e-02
membership_s8    0.000000 -1.033003e+00
membership_s9    0.000000 -1.065547e+00
membership_s11   0.000000 -8.310694e-01
membership_s12   0.000000 -8.041685e-01
membership_s14   0.000000  1.059119e+00
membership_s15   0.000000  5.471645e-01
membership_s16   0.000000  1.361536e+00
membership_s17   0.000000 -6.332009e-01
membership_s18   0.000000 -1.068357e+00
membership_s20   0.000000 -6.135520e-01
membership_s21   0.000000 -3.785512e-01
membership_s22   0.000000 -8.236573e-01
membership_s24   0.000000 -2.397767e+00
membership_s25   0.000000  9.950197e-01
membership_s26   0.000000 -1.084354e+00
membership_s27   0.000000 -2.897595e-02
membership_s28   0.000000 -1.109634e+00
membership_s30   0.000000  1.636562e-01
membership_s31   0.000000 -2.445640e-01
membership_s32   0.000000  1.085879e+00
membership_s33   0.000000 -4.467389e-01
membership_s36   0.000000 -5.300408e-01
membership_s37   0.000000 -9.980739e-01
V1               0.000000  8.878517e-02
V2               0.000000 -6.111405e-01
pdi              0.000000  3.922955e+02
adhesion         0.000000  3.271566e-05
cohesion         0.000000 -1.003182e-04
inner            0.000000  2.164030e-05
outer            0.000000  4.945699e-06
ioratio          0.000000  3.688823e-01
comsize          0.000000  9.114359e-04
[1] "Dataset: all_targets Model GBM, run: 2 of 10 2015-06-22 18:32:44"
Iter   TrainDeviance   ValidDeviance   StepSize   Improve
     1        0.1778            -nan     0.0100    0.0007
     2        0.1758            -nan     0.0100    0.0004
     3        0.1737            -nan     0.0100    0.0003
     4        0.1720            -nan     0.0100    0.0001
     5        0.1701            -nan     0.0100    0.0002
     6        0.1688            -nan     0.0100    0.0002
     7        0.1676            -nan     0.0100    0.0001
     8        0.1663            -nan     0.0100    0.0002
     9        0.1652            -nan     0.0100    0.0001
    10        0.1643            -nan     0.0100    0.0001
    20        0.1560            -nan     0.0100    0.0001
    40        0.1444            -nan     0.0100    0.0000
    60        0.1371            -nan     0.0100    0.0000
    80        0.1307            -nan     0.0100    0.0000
   100        0.1254            -nan     0.0100    0.0000
   120        0.1208            -nan     0.0100   -0.0000
   140        0.1168            -nan     0.0100    0.0000
   160        0.1132            -nan     0.0100    0.0000
   180        0.1091            -nan     0.0100   -0.0000
   200        0.1056            -nan     0.0100    0.0000
   220        0.1021            -nan     0.0100   -0.0000
   240        0.0984            -nan     0.0100    0.0000
   260        0.0953            -nan     0.0100   -0.0000
   280        0.0923            -nan     0.0100   -0.0000
   300        0.0902            -nan     0.0100   -0.0000
   320        0.0881            -nan     0.0100   -0.0000
   340        0.0856            -nan     0.0100   -0.0000
   360        0.0836            -nan     0.0100   -0.0000
   376        0.0820            -nan     0.0100   -0.0000

[1] "GBM variable coefficients"
                            var     rel.inf
ratio5                   ratio5 5.614942234
comsize                 comsize 4.131214158
pagerank               pagerank 3.511739038
outer                     outer 3.373934877
V2                           V2 3.137293923
trans                     trans 2.554161753
inner                     inner 2.489979647
walktrap_vertex walktrap_vertex 2.371823031
bet                         bet 2.322620531
orbit65                 orbit65 2.294280384
knn                         knn 2.262838345
spin_vertex         spin_vertex 2.031465855
ioratio                 ioratio 1.987012493
adhesion               adhesion 1.986669569
V1                           V1 1.956429180
orbit56                 orbit56 1.806023784
ratio4                   ratio4 1.706990351
membership_s32   membership_s32 1.647380046
orbit18                 orbit18 1.439855721
bigcom28               bigcom28 1.400184738
third                     third 1.369175005
cohesion               cohesion 1.341622412
orbit50                 orbit50 1.176628976
orbit62                 orbit62 1.171527169
ratio1                   ratio1 1.014563981
ratio2                   ratio2 1.002660086
orbit63                 orbit63 0.984561826
orbit70                 orbit70 0.970563580
graph20                 graph20 0.953876632
bigcom46               bigcom46 0.951965543
orbit39                 orbit39 0.910640458
graph23                 graph23 0.898566637
orbit31                 orbit31 0.850449115
graph4                   graph4 0.850177794
orbit49                 orbit49 0.783058516
orbit54                 orbit54 0.768282914
graph11                 graph11 0.699004208
graph3                   graph3 0.690574242
orbit45                 orbit45 0.663848421
selfinter             selfinter 0.642327249
graph12                 graph12 0.624192926
graph5                   graph5 0.603150338
bigcom3                 bigcom3 0.596784025
orbit9                   orbit9 0.569666514
graph17                 graph17 0.567294311
orbit64                 orbit64 0.561220654
fourth                   fourth 0.537383851
orbit51                 orbit51 0.531701249
graph6                   graph6 0.525901249
graph22                 graph22 0.520332518
orbit44                 orbit44 0.516755198
ratio6                   ratio6 0.501128041
constraint           constraint 0.482257271
bigcom52               bigcom52 0.467375732
graph15                 graph15 0.461927806
graph10                 graph10 0.456684982
bigcom412             bigcom412 0.454497792
orbit28                 orbit28 0.448443206
orbit40                 orbit40 0.440208693
ratio3                   ratio3 0.430931864
orbit55                 orbit55 0.426915373
orbit32                 orbit32 0.425818582
orbit46                 orbit46 0.425229846
graph14                 graph14 0.409774982
pdi                         pdi 0.406996789
graph7                   graph7 0.401759809
graph25                 graph25 0.396368889
orbit37                 orbit37 0.390056022
graph13                 graph13 0.387554255
upto_fifth           upto_fifth 0.387003471
graph27                 graph27 0.383717165
orbit36                 orbit36 0.380318695
orbit33                 orbit33 0.373561848
graph26                 graph26 0.372075133
orbit61                 orbit61 0.359217135
upto_sixth           upto_sixth 0.344088708
graph19                 graph19 0.339239860
bigcom30               bigcom30 0.323240907
graph2                   graph2 0.321909572
orbit30                 orbit30 0.316791895
graph18                 graph18 0.312820542
orbit52                 orbit52 0.310269250
orbit69                 orbit69 0.307694888
close                     close 0.307296012
orbit29                 orbit29 0.301291854
orbit25                 orbit25 0.294777422
bigcom11               bigcom11 0.294386537
graph29                 graph29 0.291584470
orbit11                 orbit11 0.282748238
orbit17                 orbit17 0.281045350
orbit21                 orbit21 0.276020079
orbit24                 orbit24 0.274106734
orbit19                 orbit19 0.271222199
sixth                     sixth 0.257947009
graph1                   graph1 0.254736571
orbit35                 orbit35 0.253886593
orbit41                 orbit41 0.250123737
orbit5                   orbit5 0.244946853
graph9                   graph9 0.244861927
orbit66                 orbit66 0.244640947
graph16                 graph16 0.240117131
orbit53                 orbit53 0.233126756
hubscore               hubscore 0.230962934
orbit2                   orbit2 0.229003447
orbit22                 orbit22 0.218830120
coreness               coreness 0.216384994
orbit68                 orbit68 0.211407049
upto_fourth         upto_fourth 0.208051453
orbit57                 orbit57 0.204524256
upto_third           upto_third 0.202743674
graph0                   graph0 0.202140000
orbit38                 orbit38 0.201026509
fifth                     fifth 0.186005047
graph24                 graph24 0.184693377
graph8                   graph8 0.183999499
orbit4                   orbit4 0.179120338
bigcom92               bigcom92 0.174273818
upto_second         upto_second 0.170038242
orbit23                 orbit23 0.169177622
orbit15                 orbit15 0.165572919
orbit13                 orbit13 0.163542578
graph28                 graph28 0.160087219
orbit20                 orbit20 0.158832411
orbit67                 orbit67 0.158445805
orbit59                 orbit59 0.156679086
orbit58                 orbit58 0.155848111
orbit12                 orbit12 0.154313291
membership_s30   membership_s30 0.149629289
orbit7                   orbit7 0.143306944
graph21                 graph21 0.127114055
orbit47                 orbit47 0.125787985
orbit27                 orbit27 0.124168508
orbit16                 orbit16 0.119345852
orbit1                   orbit1 0.106892964
bigcom4                 bigcom4 0.106760298
ecc                         ecc 0.103374007
bigcom104             bigcom104 0.093697580
orbit71                 orbit71 0.092775877
second                   second 0.090676259
orbit10                 orbit10 0.086403808
orbit48                 orbit48 0.086127905
bigcom22               bigcom22 0.084021558
AP                           AP 0.083981533
orbit60                 orbit60 0.081450410
orbit26                 orbit26 0.078940890
orbit6                   orbit6 0.075808783
membership_s16   membership_s16 0.067498747
bigcom38               bigcom38 0.060592456
orbit42                 orbit42 0.060508025
membership_s1     membership_s1 0.058199146
membership_s15   membership_s15 0.056329138
evcent                   evcent 0.055882122
bigcom40               bigcom40 0.053757300
bigcom62               bigcom62 0.046146941
orbit43                 orbit43 0.041063745
bigcom6                 bigcom6 0.036172269
bigcom147             bigcom147 0.035758969
bigcom204             bigcom204 0.027951215
bigcom167             bigcom167 0.024710083
membership_s5     membership_s5 0.024581385
bigcom205             bigcom205 0.018592017
bigcom299             bigcom299 0.018203369
membership_s7     membership_s7 0.016635501
membership_s27   membership_s27 0.013348357
membership_s14   membership_s14 0.013050674
bigcom385             bigcom385 0.012134627
bigcom71               bigcom71 0.011048311
bigcom180             bigcom180 0.010013760
bigcom32               bigcom32 0.004508035
membership_s6     membership_s6 0.003887771
bigcom1                 bigcom1 0.003415052
orbit0                   orbit0 0.000000000
orbit3                   orbit3 0.000000000
orbit8                   orbit8 0.000000000
orbit14                 orbit14 0.000000000
orbit34                 orbit34 0.000000000
orbit72                 orbit72 0.000000000
eccrad                   eccrad 0.000000000
first                     first 0.000000000
bigcom2                 bigcom2 0.000000000
bigcom8                 bigcom8 0.000000000
bigcom9                 bigcom9 0.000000000
bigcom13               bigcom13 0.000000000
bigcom15               bigcom15 0.000000000
bigcom16               bigcom16 0.000000000
bigcom21               bigcom21 0.000000000
bigcom24               bigcom24 0.000000000
bigcom26               bigcom26 0.000000000
bigcom31               bigcom31 0.000000000
bigcom33               bigcom33 0.000000000
bigcom34               bigcom34 0.000000000
bigcom36               bigcom36 0.000000000
bigcom37               bigcom37 0.000000000
bigcom39               bigcom39 0.000000000
bigcom43               bigcom43 0.000000000
bigcom44               bigcom44 0.000000000
bigcom47               bigcom47 0.000000000
bigcom49               bigcom49 0.000000000
bigcom50               bigcom50 0.000000000
bigcom51               bigcom51 0.000000000
bigcom54               bigcom54 0.000000000
bigcom56               bigcom56 0.000000000
bigcom66               bigcom66 0.000000000
bigcom68               bigcom68 0.000000000
bigcom69               bigcom69 0.000000000
bigcom72               bigcom72 0.000000000
bigcom73               bigcom73 0.000000000
bigcom74               bigcom74 0.000000000
bigcom75               bigcom75 0.000000000
bigcom76               bigcom76 0.000000000
bigcom77               bigcom77 0.000000000
bigcom79               bigcom79 0.000000000
bigcom80               bigcom80 0.000000000
bigcom82               bigcom82 0.000000000
bigcom83               bigcom83 0.000000000
bigcom84               bigcom84 0.000000000
bigcom85               bigcom85 0.000000000
bigcom87               bigcom87 0.000000000
bigcom89               bigcom89 0.000000000
bigcom91               bigcom91 0.000000000
bigcom93               bigcom93 0.000000000
bigcom96               bigcom96 0.000000000
bigcom97               bigcom97 0.000000000
bigcom98               bigcom98 0.000000000
bigcom99               bigcom99 0.000000000
bigcom101             bigcom101 0.000000000
bigcom106             bigcom106 0.000000000
bigcom109             bigcom109 0.000000000
bigcom113             bigcom113 0.000000000
bigcom116             bigcom116 0.000000000
bigcom120             bigcom120 0.000000000
bigcom123             bigcom123 0.000000000
bigcom126             bigcom126 0.000000000
bigcom127             bigcom127 0.000000000
bigcom137             bigcom137 0.000000000
bigcom139             bigcom139 0.000000000
bigcom140             bigcom140 0.000000000
bigcom143             bigcom143 0.000000000
bigcom145             bigcom145 0.000000000
bigcom146             bigcom146 0.000000000
bigcom149             bigcom149 0.000000000
bigcom153             bigcom153 0.000000000
bigcom154             bigcom154 0.000000000
bigcom156             bigcom156 0.000000000
bigcom157             bigcom157 0.000000000
bigcom158             bigcom158 0.000000000
bigcom160             bigcom160 0.000000000
bigcom161             bigcom161 0.000000000
bigcom162             bigcom162 0.000000000
bigcom164             bigcom164 0.000000000
bigcom166             bigcom166 0.000000000
bigcom171             bigcom171 0.000000000
bigcom173             bigcom173 0.000000000
bigcom175             bigcom175 0.000000000
bigcom176             bigcom176 0.000000000
bigcom177             bigcom177 0.000000000
bigcom178             bigcom178 0.000000000
bigcom181             bigcom181 0.000000000
bigcom184             bigcom184 0.000000000
bigcom186             bigcom186 0.000000000
bigcom187             bigcom187 0.000000000
bigcom189             bigcom189 0.000000000
bigcom194             bigcom194 0.000000000
bigcom195             bigcom195 0.000000000
bigcom196             bigcom196 0.000000000
bigcom212             bigcom212 0.000000000
bigcom214             bigcom214 0.000000000
bigcom222             bigcom222 0.000000000
bigcom223             bigcom223 0.000000000
bigcom226             bigcom226 0.000000000
bigcom227             bigcom227 0.000000000
bigcom229             bigcom229 0.000000000
bigcom233             bigcom233 0.000000000
bigcom236             bigcom236 0.000000000
bigcom237             bigcom237 0.000000000
bigcom246             bigcom246 0.000000000
bigcom248             bigcom248 0.000000000
bigcom249             bigcom249 0.000000000
bigcom250             bigcom250 0.000000000
bigcom254             bigcom254 0.000000000
bigcom266             bigcom266 0.000000000
bigcom269             bigcom269 0.000000000
bigcom272             bigcom272 0.000000000
bigcom274             bigcom274 0.000000000
bigcom281             bigcom281 0.000000000
bigcom291             bigcom291 0.000000000
bigcom292             bigcom292 0.000000000
bigcom295             bigcom295 0.000000000
bigcom301             bigcom301 0.000000000
bigcom306             bigcom306 0.000000000
bigcom309             bigcom309 0.000000000
bigcom314             bigcom314 0.000000000
bigcom321             bigcom321 0.000000000
bigcom341             bigcom341 0.000000000
bigcom350             bigcom350 0.000000000
bigcom353             bigcom353 0.000000000
bigcom359             bigcom359 0.000000000
bigcom363             bigcom363 0.000000000
bigcom365             bigcom365 0.000000000
bigcom386             bigcom386 0.000000000
bigcom408             bigcom408 0.000000000
bigcom480             bigcom480 0.000000000
membership_s3     membership_s3 0.000000000
membership_s4     membership_s4 0.000000000
membership_s8     membership_s8 0.000000000
membership_s9     membership_s9 0.000000000
membership_s11   membership_s11 0.000000000
membership_s12   membership_s12 0.000000000
membership_s17   membership_s17 0.000000000
membership_s18   membership_s18 0.000000000
membership_s20   membership_s20 0.000000000
membership_s21   membership_s21 0.000000000
membership_s22   membership_s22 0.000000000
membership_s24   membership_s24 0.000000000
membership_s25   membership_s25 0.000000000
membership_s26   membership_s26 0.000000000
membership_s28   membership_s28 0.000000000
membership_s31   membership_s31 0.000000000
membership_s33   membership_s33 0.000000000
membership_s36   membership_s36 0.000000000
membership_s37   membership_s37 0.000000000
[1] "Dataset: all_targets Model RF, run: 2 of 10 2015-06-22 18:39:02"
     |      Out-of-bag   |
Tree |      MSE  %Var(y) |
   1 |  0.03847   217.79 |
   2 |  0.03667   207.62 |
   3 |  0.03402   192.63 |
   4 |  0.03143   177.93 |
   5 |   0.0297   168.18 |
   6 |   0.0286   161.94 |
   7 |  0.02738   155.04 |
   8 |   0.0259   146.65 |
   9 |  0.02493   141.16 |
  10 |  0.02398   135.77 |
  11 |  0.02337   132.31 |
  12 |  0.02283   129.25 |
  13 |  0.02251   127.43 |
  14 |  0.02211   125.18 |
  15 |  0.02174   123.10 |
  16 |  0.02145   121.47 |
  17 |  0.02109   119.43 |
  18 |   0.0209   118.33 |
  19 |  0.02065   116.93 |
  20 |  0.02048   115.96 |
  21 |  0.02025   114.68 |
  22 |  0.02007   113.63 |
  23 |  0.01997   113.08 |
  24 |  0.01985   112.37 |
  25 |  0.01978   112.00 |
  26 |  0.01971   111.60 |
  27 |  0.01965   111.27 |
  28 |  0.01948   110.30 |
  29 |  0.01933   109.46 |
  30 |  0.01929   109.22 |
  31 |  0.01923   108.90 |
  32 |  0.01912   108.24 |
  33 |  0.01907   108.00 |
  34 |  0.01905   107.89 |
  35 |  0.01906   107.92 |
  36 |  0.01903   107.74 |
  37 |  0.01901   107.61 |
  38 |  0.01899   107.53 |
  39 |  0.01895   107.31 |
  40 |  0.01891   107.07 |
  41 |  0.01884   106.69 |
  42 |  0.01883   106.63 |
  43 |  0.01877   106.29 |
  44 |  0.01875   106.15 |
  45 |  0.01873   106.07 |
  46 |  0.01872   105.99 |
  47 |  0.01871   105.93 |
  48 |  0.01868   105.79 |
  49 |  0.01863   105.46 |
  50 |  0.01865   105.59 |
  51 |  0.01863   105.50 |
  52 |  0.01862   105.45 |
  53 |  0.01862   105.41 |
  54 |   0.0186   105.33 |
  55 |   0.0186   105.29 |
  56 |   0.0186   105.34 |
  57 |  0.01859   105.25 |
  58 |  0.01859   105.28 |
  59 |  0.01856   105.10 |
  60 |  0.01853   104.93 |
  61 |  0.01852   104.87 |
  62 |  0.01852   104.88 |
  63 |  0.01853   104.92 |
  64 |   0.0185   104.73 |
  65 |  0.01846   104.50 |
  66 |  0.01844   104.43 |
  67 |  0.01845   104.45 |
  68 |  0.01844   104.40 |
  69 |  0.01845   104.46 |
  70 |  0.01843   104.37 |
  71 |  0.01845   104.48 |
  72 |  0.01842   104.31 |
  73 |   0.0184   104.20 |
  74 |  0.01835   103.91 |
  75 |  0.01835   103.88 |
  76 |  0.01833   103.79 |
  77 |  0.01832   103.72 |
  78 |  0.01832   103.75 |
  79 |   0.0183   103.61 |
  80 |  0.01829   103.56 |
  81 |  0.01829   103.55 |
  82 |  0.01827   103.42 |
  83 |  0.01826   103.38 |
  84 |  0.01827   103.45 |
  85 |  0.01829   103.56 |
  86 |  0.01827   103.42 |
  87 |  0.01825   103.32 |
  88 |  0.01822   103.17 |
  89 |  0.01821   103.09 |
  90 |   0.0182   103.06 |
  91 |  0.01819   103.00 |
  92 |  0.01819   102.99 |
  93 |  0.01817   102.89 |
  94 |  0.01818   102.96 |
  95 |  0.01818   102.95 |
  96 |  0.01819   103.00 |
  97 |   0.0182   103.04 |
  98 |  0.01819   102.99 |
  99 |  0.01819   102.99 |
 100 |  0.01819   102.98 |
[1] "Random Forest variable coefficients"
                      %IncMSE IncNodePurity
graph0           3.675946e-04  4.549917e-01
graph1           2.470795e-03  6.194612e-01
graph2           6.331831e-04  4.281282e-01
graph3           1.008543e-03  5.496596e-01
graph4           1.065030e-03  9.463020e-01
graph5           2.725252e-03  9.261745e-01
graph6           1.942191e-03  9.585337e-01
graph7           1.419201e-03  7.271749e-01
graph8           7.938150e-04  4.593107e-01
graph9           1.623350e-03  4.530543e-01
graph10          2.630305e-03  1.240715e+00
graph11          3.201598e-03  1.334387e+00
graph12          1.136461e-03  6.824178e-01
graph13          7.912785e-04  5.754091e-01
graph14          3.247009e-03  1.234124e+00
graph15          2.538887e-03  5.495303e-01
graph16          1.565473e-03  7.860798e-01
graph17          2.080791e-03  1.024775e+00
graph18          8.877165e-04  6.095345e-01
graph19          2.564974e-03  8.747157e-01
graph20          6.667545e-03  1.440712e+00
graph21          4.478976e-03  4.837969e-01
graph22          1.134211e-03  6.424828e-01
graph23          2.518574e-03  1.124650e+00
graph24          1.081155e-03  5.120223e-01
graph25          2.210302e-03  1.044109e+00
graph26          1.362746e-03  7.199173e-01
graph27          8.945209e-04  8.199801e-01
graph28          1.435882e-03  6.716850e-01
graph29          1.059178e-03  5.715811e-01
orbit0           1.819910e-03  4.020451e-01
orbit1           2.844147e-03  4.544313e-01
orbit2           2.543367e-03  5.316874e-01
orbit3           7.228636e-04  4.730883e-01
orbit4           1.820177e-03  6.613901e-01
orbit5           4.378017e-03  5.608998e-01
orbit6           1.770952e-03  7.691527e-01
orbit7           1.236947e-03  5.317187e-01
orbit8           1.651028e-03  7.690009e-01
orbit9           1.668625e-03  9.197069e-01
orbit10          2.045905e-03  5.198581e-01
orbit11          1.813608e-03  6.326023e-01
orbit12          3.181221e-03  5.226089e-01
orbit13          9.073381e-04  6.078902e-01
orbit14          7.822268e-04  4.352407e-01
orbit15          8.586490e-04  7.232883e-01
orbit16          2.682613e-03  8.260486e-01
orbit17          3.462686e-03  7.946657e-01
orbit18          3.240916e-03  1.956528e+00
orbit19          3.505091e-03  1.035950e+00
orbit20          3.253688e-03  7.814324e-01
orbit21          1.134208e-03  8.612052e-01
orbit22          4.192899e-03  1.704957e+00
orbit23          8.984799e-04  4.705666e-01
orbit24          3.440720e-03  1.275441e+00
orbit25          1.428259e-03  7.525308e-01
orbit26          1.545005e-03  6.204873e-01
orbit27          1.090727e-03  1.034262e+00
orbit28          2.723737e-03  8.878289e-01
orbit29          1.400624e-03  7.148632e-01
orbit30          2.607585e-03  5.822366e-01
orbit31          3.053353e-03  1.543163e+00
orbit32          3.108738e-03  1.036241e+00
orbit33          1.815104e-03  5.725273e-01
orbit34          2.371738e-03  6.078941e-01
orbit35          3.050571e-03  8.767320e-01
orbit36          1.605611e-03  1.011768e+00
orbit37          1.690068e-03  5.627441e-01
orbit38          1.363951e-03  5.831642e-01
orbit39          2.774233e-03  1.556628e+00
orbit40          2.440961e-03  5.876997e-01
orbit41          1.073063e-03  5.352301e-01
orbit42          5.485981e-04  4.266070e-01
orbit43          1.115552e-03  5.258165e-01
orbit44          1.401981e-03  5.541445e-01
orbit45          3.210240e-03  1.008107e+00
orbit46          9.239232e-04  5.861764e-01
orbit47          7.239910e-04  6.956566e-01
orbit48          8.159191e-04  7.159452e-01
orbit49          5.310738e-03  1.472936e+00
orbit50          2.480566e-03  1.343367e+00
orbit51          6.174172e-04  9.036261e-01
orbit52          7.998906e-04  5.050508e-01
orbit53          1.886447e-03  6.486390e-01
orbit54          2.140437e-03  1.358995e+00
orbit55          4.767512e-04  3.726125e-01
orbit56          4.987477e-03  1.940544e+00
orbit57          7.661106e-04  6.268553e-01
orbit58          1.994309e-04  3.917126e-01
orbit59          2.789231e-03  9.070281e-01
orbit60          5.751489e-04  3.130387e-01
orbit61          1.819120e-03  4.703346e-01
orbit62          2.624784e-03  1.822614e+00
orbit63          1.729832e-03  1.209922e+00
orbit64          9.241355e-04  8.011363e-01
orbit65          6.806958e-03  1.787311e+00
orbit66          9.462857e-04  7.963375e-01
orbit67          5.883808e-04  4.415531e-01
orbit68          2.491425e-03  1.538294e+00
orbit69          5.570615e-04  6.589315e-01
orbit70          2.864601e-03  1.636388e+00
orbit71          5.033312e-04  4.020296e-01
orbit72          8.434391e-04  5.916722e-01
AP               3.638820e-06  2.198435e-01
bet              4.098432e-03  2.805809e+00
ecc              4.243097e-04  3.207593e-01
eccrad           1.591454e-05  1.930160e-01
close            3.427998e-03  7.525248e-01
constraint       2.876698e-03  1.562268e+00
coreness         1.246083e-03  6.914920e-01
knn              2.868784e-03  2.407741e+00
hubscore         2.967019e-04  5.897221e-01
pagerank         4.246220e-03  4.433755e+00
trans            2.197778e-03  2.392588e+00
evcent           6.030525e-04  5.872235e-01
first            7.920001e-04  2.137518e-01
upto_second      3.100982e-03  7.383311e-01
upto_third       1.373121e-03  8.092652e-01
upto_fourth      6.517461e-04  6.635423e-01
upto_fifth       2.376414e-03  1.143952e+00
upto_sixth       1.332899e-03  1.227952e+00
second           1.432398e-03  8.016286e-01
third            2.983978e-03  1.563221e+00
fourth           3.810365e-03  1.858963e+00
fifth            3.509897e-03  1.701437e+00
sixth            1.741646e-03  1.554119e+00
ratio1           2.571624e-03  2.120209e+00
ratio2           8.063170e-03  2.626742e+00
ratio3           3.181179e-03  1.820985e+00
ratio4           2.894381e-03  2.635369e+00
ratio5           4.694194e-03  7.009205e+00
ratio6           1.471930e-03  1.720321e+00
selfinter        1.250802e-03  7.773915e-01
walktrap_vertex  1.674953e-03  2.483642e+00
bigcom1          1.727529e-05  1.025183e-01
bigcom2          0.000000e+00  8.760354e-19
bigcom3          1.833804e-04  9.863123e-01
bigcom4          6.455607e-05  1.328935e-01
bigcom6         -6.714143e-06  3.990985e-01
bigcom8         -1.261479e-06  3.409800e-03
bigcom9          0.000000e+00  6.418477e-19
bigcom11        -1.567934e-05  3.629033e-01
bigcom13         0.000000e+00  4.423545e-19
bigcom15         0.000000e+00  1.439820e-18
bigcom16         0.000000e+00  3.295975e-19
bigcom21         0.000000e+00  6.461845e-19
bigcom22         1.288902e-04  9.354276e-02
bigcom24         0.000000e+00  0.000000e+00
bigcom26         2.703538e-05  2.151963e-01
bigcom28         3.309534e-04  1.333640e+00
bigcom30         1.436730e-04  4.441194e-01
bigcom31         0.000000e+00  0.000000e+00
bigcom32        -2.531742e-05  4.256260e-02
bigcom33        -1.969965e-05  4.392427e-01
bigcom34         0.000000e+00  0.000000e+00
bigcom36         0.000000e+00  5.551115e-19
bigcom37         0.000000e+00  5.724587e-19
bigcom38         4.394945e-05  3.129317e-01
bigcom39         0.000000e+00  0.000000e+00
bigcom40        -2.085498e-05  7.178352e-02
bigcom43         0.000000e+00  2.775558e-19
bigcom44         5.788060e-06  4.057616e-02
bigcom46        -9.571776e-06  6.812963e-01
bigcom47         0.000000e+00  6.505213e-21
bigcom49         0.000000e+00  3.122502e-19
bigcom50         0.000000e+00  5.551115e-19
bigcom51         0.000000e+00  0.000000e+00
bigcom52         1.541356e-05  9.336973e-01
bigcom54         0.000000e+00  0.000000e+00
bigcom56         0.000000e+00  5.724587e-19
bigcom62        -3.386233e-05  7.027039e-01
bigcom66         0.000000e+00  0.000000e+00
bigcom68         0.000000e+00  0.000000e+00
bigcom69         0.000000e+00  1.665335e-18
bigcom71         5.568731e-05  2.410513e-01
bigcom72         0.000000e+00  0.000000e+00
bigcom73         0.000000e+00  8.500145e-19
bigcom74         0.000000e+00  2.775558e-19
bigcom75        -6.055517e-06  6.717153e-01
bigcom76         0.000000e+00  2.775558e-19
bigcom77         0.000000e+00  0.000000e+00
bigcom79         0.000000e+00  2.775558e-19
bigcom80         0.000000e+00  0.000000e+00
bigcom82         0.000000e+00  2.775558e-19
bigcom83         0.000000e+00  5.551115e-19
bigcom84         0.000000e+00  0.000000e+00
bigcom85         0.000000e+00  6.505213e-21
bigcom87         0.000000e+00  5.724587e-19
bigcom89         0.000000e+00  0.000000e+00
bigcom91        -1.062863e-05  3.439106e-01
bigcom92         6.130800e-05  2.632142e-01
bigcom93         0.000000e+00  2.949030e-19
bigcom96         0.000000e+00  0.000000e+00
bigcom97         0.000000e+00  2.862294e-19
bigcom98         0.000000e+00  5.551115e-19
bigcom99         0.000000e+00  0.000000e+00
bigcom101        0.000000e+00  5.724587e-19
bigcom104       -2.928337e-05  1.838168e-01
bigcom106        0.000000e+00  2.775558e-19
bigcom109        0.000000e+00  2.775558e-19
bigcom113        0.000000e+00  2.775558e-19
bigcom116        0.000000e+00  1.170938e-18
bigcom120        0.000000e+00  2.775558e-19
bigcom123        0.000000e+00  2.949030e-19
bigcom126        0.000000e+00  5.551115e-19
bigcom127        0.000000e+00  5.551115e-19
bigcom137        0.000000e+00  8.861538e-03
bigcom139        0.000000e+00  2.775558e-19
bigcom140        0.000000e+00  0.000000e+00
bigcom143       -1.708181e-05  3.055926e-01
bigcom145        0.000000e+00  8.326673e-19
bigcom146        0.000000e+00  1.040834e-19
bigcom147       -6.237898e-05  8.693335e-02
bigcom149        0.000000e+00  8.673617e-21
bigcom153        0.000000e+00  2.862294e-19
bigcom154        0.000000e+00  8.326673e-19
bigcom156        0.000000e+00  2.775558e-19
bigcom157        0.000000e+00  0.000000e+00
bigcom158        0.000000e+00  5.551115e-19
bigcom160        0.000000e+00  2.949030e-19
bigcom161        0.000000e+00  1.110223e-18
bigcom162        0.000000e+00  5.551115e-19
bigcom164        0.000000e+00  2.775558e-19
bigcom166        0.000000e+00  2.775558e-19
bigcom167        3.268309e-05  2.165816e-01
bigcom171        0.000000e+00  3.469447e-20
bigcom173        0.000000e+00  1.734723e-20
bigcom175        0.000000e+00  5.551115e-19
bigcom176        0.000000e+00  0.000000e+00
bigcom177        0.000000e+00  0.000000e+00
bigcom178        0.000000e+00  2.949030e-19
bigcom180       -1.717094e-05  4.434678e-01
bigcom181        0.000000e+00  0.000000e+00
bigcom184        0.000000e+00  3.295975e-19
bigcom186        0.000000e+00  5.551115e-19
bigcom187        0.000000e+00  3.469447e-20
bigcom189        0.000000e+00  2.775558e-19
bigcom194        0.000000e+00  2.775558e-19
bigcom195        0.000000e+00  5.204170e-20
bigcom196       -7.420342e-06  3.664523e-01
bigcom204        3.518673e-05  2.678749e-01
bigcom205       -2.231415e-05  2.817374e-01
bigcom212        0.000000e+00  2.775558e-19
bigcom214        0.000000e+00  3.122502e-19
bigcom222        0.000000e+00  0.000000e+00
bigcom223        0.000000e+00  0.000000e+00
bigcom226        0.000000e+00  0.000000e+00
bigcom227        0.000000e+00  2.775558e-19
bigcom229        0.000000e+00  0.000000e+00
bigcom233        0.000000e+00  6.938894e-20
bigcom236        0.000000e+00  2.775558e-19
bigcom237        0.000000e+00  0.000000e+00
bigcom246        0.000000e+00  5.898060e-19
bigcom248        0.000000e+00  1.144917e-18
bigcom249        0.000000e+00  0.000000e+00
bigcom250        0.000000e+00  2.775558e-19
bigcom254        0.000000e+00  0.000000e+00
bigcom266        0.000000e+00  2.775558e-19
bigcom269        0.000000e+00  7.771561e-18
bigcom272        0.000000e+00  1.734723e-20
bigcom274        0.000000e+00  2.775558e-19
bigcom281        0.000000e+00  2.775558e-19
bigcom291        0.000000e+00  0.000000e+00
bigcom292        0.000000e+00  5.551115e-19
bigcom295        0.000000e+00  5.898060e-19
bigcom299       -3.531206e-05  4.436437e-01
bigcom301        0.000000e+00  2.775558e-19
bigcom306        0.000000e+00  5.551115e-19
bigcom309        0.000000e+00  3.469447e-20
bigcom314        0.000000e+00  2.602085e-20
bigcom321        0.000000e+00  8.847090e-19
bigcom341        0.000000e+00  2.862294e-19
bigcom350        0.000000e+00  1.734723e-20
bigcom353        0.000000e+00  0.000000e+00
bigcom359        0.000000e+00  2.775558e-19
bigcom363        0.000000e+00  1.127570e-18
bigcom365        0.000000e+00  2.949030e-19
bigcom385       -1.575231e-05  4.497154e-01
bigcom386        0.000000e+00  2.775558e-19
bigcom408        0.000000e+00  5.551115e-19
bigcom412        4.841738e-05  9.450952e-01
bigcom480        0.000000e+00  2.775558e-19
spin_vertex      4.905190e-04  2.585761e+00
membership_s1    6.539568e-04  3.378837e-01
membership_s3    0.000000e+00  6.071532e-19
membership_s4    1.493856e-05  7.283807e-02
membership_s5    1.040970e-04  2.615849e-01
membership_s6    6.812798e-05  6.730615e-02
membership_s7    1.573398e-04  2.861528e-01
membership_s8    0.000000e+00  1.734723e-20
membership_s9    0.000000e+00  0.000000e+00
membership_s11   0.000000e+00  2.602085e-20
membership_s12   0.000000e+00  1.110223e-18
membership_s14  -4.037038e-05  1.837071e-01
membership_s15   6.461606e-05  5.773828e-01
membership_s16   7.258166e-05  3.150988e-01
membership_s17   0.000000e+00  9.540979e-20
membership_s18   0.000000e+00  1.183949e-18
membership_s20   0.000000e+00  5.811324e-19
membership_s21   1.895800e-05  1.966684e-01
membership_s22   0.000000e+00  1.734723e-20
membership_s24   0.000000e+00  5.724587e-19
membership_s25   1.137687e-06  1.979399e-02
membership_s26   0.000000e+00  3.295975e-19
membership_s27   2.152071e-05  1.283546e-01
membership_s28   0.000000e+00  8.673617e-21
membership_s30   1.532843e-04  4.155298e-01
membership_s31   4.514407e-05  5.979933e-02
membership_s32   4.692936e-04  1.690369e+00
membership_s33   0.000000e+00  0.000000e+00
membership_s36   2.515979e-05  4.786074e-02
membership_s37   0.000000e+00  1.222980e-18
V1               6.545795e-03  3.481186e+00
V2               1.960617e-03  4.647722e+00
pdi              2.622679e-04  9.593848e-01
adhesion         2.110801e-02  3.601046e+00
cohesion         2.120160e-02  3.871492e+00
inner            7.085924e-03  4.592778e+00
outer            7.316498e-03  4.725600e+00
ioratio          6.625707e-03  3.315491e+00
comsize          1.101907e-02  6.224332e+00
[1] "Dataset: all_targets Model GLM, run: 2 of 10 2015-06-22 18:44:48"
[1] "glmnet variable coefficients"
                     [,1]          [,2]
(Intercept)     -4.000068 -2.183745e+01
graph0           0.000000 -8.050658e-04
graph1           0.000000  0.000000e+00
graph2           0.000000  0.000000e+00
graph3           0.000000 -1.674460e-07
graph4           0.000000  0.000000e+00
graph5           0.000000 -1.825870e-05
graph6           0.000000 -4.428647e-07
graph7           0.000000  0.000000e+00
graph8           0.000000  1.191003e-05
graph9           0.000000 -7.124076e-09
graph10          0.000000  0.000000e+00
graph11          0.000000  0.000000e+00
graph12          0.000000  0.000000e+00
graph13          0.000000  0.000000e+00
graph14          0.000000  0.000000e+00
graph15          0.000000  5.994230e-07
graph16          0.000000  0.000000e+00
graph17          0.000000  0.000000e+00
graph18          0.000000  0.000000e+00
graph19          0.000000  0.000000e+00
graph20          0.000000 -2.517550e-06
graph21          0.000000  0.000000e+00
graph22          0.000000 -5.000365e-06
graph23          0.000000  0.000000e+00
graph24          0.000000  0.000000e+00
graph25          0.000000  0.000000e+00
graph26          0.000000  0.000000e+00
graph27          0.000000  1.198657e-05
graph28          0.000000  0.000000e+00
graph29          0.000000 -2.139260e-04
orbit0           0.000000 -3.877609e-04
orbit1           0.000000 -4.932906e-05
orbit2           0.000000  0.000000e+00
orbit3           0.000000  0.000000e+00
orbit4           0.000000 -7.774761e-06
orbit5           0.000000  0.000000e+00
orbit6           0.000000  5.699725e-13
orbit7           0.000000  0.000000e+00
orbit8           0.000000 -2.980552e-06
orbit9           0.000000  1.060550e-04
orbit10          0.000000 -1.468541e-05
orbit11          0.000000  0.000000e+00
orbit12          0.000000  1.678108e-04
orbit13          0.000000  0.000000e+00
orbit14          0.000000  2.201819e-04
orbit15          0.000000 -4.451718e-08
orbit16          0.000000 -1.287952e-08
orbit17          0.000000 -7.381895e-10
orbit18          0.000000  5.182797e-09
orbit19          0.000000  1.072680e-08
orbit20          0.000000 -1.638199e-09
orbit21          0.000000  0.000000e+00
orbit22          0.000000 -5.115578e-10
orbit23          0.000000  0.000000e+00
orbit24          0.000000 -2.754854e-07
orbit25          0.000000  1.275470e-07
orbit26          0.000000  0.000000e+00
orbit27          0.000000  1.406579e-06
orbit28          0.000000 -4.623335e-07
orbit29          0.000000  4.500770e-08
orbit30          0.000000 -3.971420e-09
orbit31          0.000000  6.192683e-08
orbit32          0.000000 -1.097967e-08
orbit33          0.000000  0.000000e+00
orbit34          0.000000  4.455527e-07
orbit35          0.000000  0.000000e+00
orbit36          0.000000  1.982613e-07
orbit37          0.000000 -6.597006e-09
orbit38          0.000000  0.000000e+00
orbit39          0.000000 -6.804525e-06
orbit40          0.000000 -1.433664e-07
orbit41          0.000000 -3.243078e-07
orbit42          0.000000  0.000000e+00
orbit43          0.000000  1.690912e-05
orbit44          0.000000 -2.063993e-06
orbit45          0.000000  1.581208e-05
orbit46          0.000000 -3.043595e-06
orbit47          0.000000  0.000000e+00
orbit48          0.000000  7.603135e-07
orbit49          0.000000  4.406411e-06
orbit50          0.000000 -2.061120e-05
orbit51          0.000000  1.450320e-05
orbit52          0.000000 -1.374183e-05
orbit53          0.000000  3.350292e-07
orbit54          0.000000 -4.995952e-06
orbit55          0.000000 -3.843018e-06
orbit56          0.000000 -7.482769e-06
orbit57          0.000000 -3.351990e-06
orbit58          0.000000  8.571489e-07
orbit59          0.000000  0.000000e+00
orbit60          0.000000  0.000000e+00
orbit61          0.000000  0.000000e+00
orbit62          0.000000 -5.636236e-05
orbit63          0.000000  6.772805e-05
orbit64          0.000000 -7.270132e-07
orbit65          0.000000  1.053787e-04
orbit66          0.000000 -1.627376e-04
orbit67          0.000000  2.493779e-05
orbit68          0.000000 -1.320462e-04
orbit69          0.000000  4.964928e-04
orbit70          0.000000  1.292529e-03
orbit71          0.000000 -1.197531e-05
orbit72          0.000000 -8.309594e-04
AP               0.000000 -1.708632e-01
bet              0.000000  1.817029e-06
ecc              0.000000  1.310090e-01
eccrad           0.000000  7.633123e-01
close            0.000000  2.622520e-02
constraint       0.000000 -1.187961e+00
coreness         0.000000 -2.749628e-02
knn              0.000000  0.000000e+00
hubscore         0.000000  7.501090e+00
pagerank         0.000000 -1.464824e-01
trans            0.000000  3.353790e-01
evcent           0.000000  3.046893e+00
first            0.000000 -1.654602e-03
upto_second      0.000000 -6.122359e-05
upto_third       0.000000  0.000000e+00
upto_fourth      0.000000  0.000000e+00
upto_fifth       0.000000  1.571841e-04
upto_sixth       0.000000  6.969853e-04
second           0.000000 -3.553617e-05
third            0.000000  3.547015e-05
fourth           0.000000 -7.961899e-05
fifth            0.000000  3.552209e-06
sixth            0.000000  0.000000e+00
ratio1           0.000000 -3.019365e-04
ratio2           0.000000  1.370682e-03
ratio3           0.000000  6.135256e-04
ratio4           0.000000 -3.850990e-05
ratio5           0.000000  0.000000e+00
ratio6           0.000000  9.158969e-05
selfinter        0.000000  6.479394e-01
walktrap_vertex  0.000000 -3.397007e-02
bigcom1          0.000000 -1.254549e+00
bigcom2          0.000000 -7.900496e-01
bigcom3          0.000000  7.017049e-01
bigcom4          0.000000 -2.050635e-01
bigcom6          0.000000  1.540648e+00
bigcom8          0.000000 -7.701086e-01
bigcom9          0.000000 -1.097109e+00
bigcom11         0.000000  9.556542e-01
bigcom13         0.000000 -1.256848e+00
bigcom15         0.000000 -8.777201e-01
bigcom16         0.000000 -8.905791e-01
bigcom21         0.000000 -2.371042e+00
bigcom22         0.000000 -4.272654e-01
bigcom24         0.000000 -7.352144e-01
bigcom26         0.000000 -5.264523e-02
bigcom28         0.000000  7.113176e-01
bigcom30         0.000000  2.608345e-02
bigcom31         0.000000 -7.206315e-01
bigcom32         0.000000  6.188846e-01
bigcom33         0.000000  1.536477e+00
bigcom34         0.000000 -8.287310e-01
bigcom36         0.000000 -2.047260e+00
bigcom37         0.000000 -7.429372e-02
bigcom38         0.000000  1.575507e+00
bigcom39         0.000000 -1.303502e+00
bigcom40         0.000000 -2.440956e-01
bigcom43         0.000000 -1.056035e+00
bigcom44         0.000000  6.920157e-02
bigcom46         0.000000  1.956133e+00
bigcom47         0.000000 -1.306047e+00
bigcom49         0.000000 -8.524141e-01
bigcom50         0.000000 -1.308275e+00
bigcom51         0.000000 -8.867234e-01
bigcom52         0.000000  2.017304e+00
bigcom54         0.000000 -5.875135e-01
bigcom56         0.000000 -1.731680e+00
bigcom62         0.000000  1.790674e+00
bigcom66         0.000000 -1.054649e+00
bigcom68         0.000000 -6.383226e-01
bigcom69         0.000000 -1.143783e+00
bigcom71         0.000000  1.508628e+00
bigcom72         0.000000 -3.573599e-01
bigcom73         0.000000 -1.566358e+00
bigcom74         0.000000 -1.422062e+00
bigcom75         0.000000  2.205581e+00
bigcom76         0.000000 -9.277425e-01
bigcom77         0.000000 -1.579511e+00
bigcom79         0.000000 -1.438045e+00
bigcom80         0.000000 -1.310322e+00
bigcom82         0.000000 -1.572035e+00
bigcom83         0.000000  0.000000e+00
bigcom84         0.000000 -1.483642e+00
bigcom85         0.000000 -1.204477e+00
bigcom87         0.000000 -1.197014e+00
bigcom89         0.000000 -9.695424e-01
bigcom91         0.000000  1.457952e-01
bigcom92         0.000000  1.310478e+00
bigcom93         0.000000  0.000000e+00
bigcom96         0.000000 -1.366264e+00
bigcom97         0.000000 -1.631896e+00
bigcom98         0.000000 -1.285167e+00
bigcom99         0.000000 -2.676273e-01
bigcom101        0.000000 -8.038845e-01
bigcom104        0.000000  6.689124e-01
bigcom106        0.000000 -1.088784e+00
bigcom109        0.000000 -9.609916e-01
bigcom113        0.000000 -1.305624e+00
bigcom116        0.000000 -1.691382e+00
bigcom120        0.000000 -1.028415e+00
bigcom123        0.000000 -9.281321e-01
bigcom126        0.000000 -3.401519e-01
bigcom127        0.000000 -2.000601e+00
bigcom137        0.000000 -1.482150e+00
bigcom139        0.000000 -8.983680e-01
bigcom140        0.000000 -1.177855e+00
bigcom143        0.000000  1.731595e+00
bigcom145        0.000000 -6.914113e-01
bigcom146        0.000000 -9.817377e-01
bigcom147        0.000000  9.118598e-01
bigcom149        0.000000 -7.853776e-01
bigcom153        0.000000 -9.967094e-01
bigcom154        0.000000 -3.675695e-01
bigcom156        0.000000 -1.091796e+00
bigcom157        0.000000 -1.974113e+00
bigcom158        0.000000 -7.203985e-01
bigcom160        0.000000 -9.602858e-01
bigcom161        0.000000 -8.722319e-01
bigcom162        0.000000 -6.915883e-01
bigcom164        0.000000 -8.817665e-01
bigcom166        0.000000 -9.467955e-01
bigcom167        0.000000  1.221807e-01
bigcom171        0.000000 -1.560305e+00
bigcom173        0.000000 -8.891089e-01
bigcom175        0.000000 -5.765533e-02
bigcom176        0.000000 -5.190473e-01
bigcom177        0.000000 -7.731227e-01
bigcom178        0.000000 -1.115623e+00
bigcom180        0.000000  2.102378e+00
bigcom181        0.000000 -7.262399e-01
bigcom184        0.000000 -1.251292e+00
bigcom186        0.000000 -1.886240e+00
bigcom187        0.000000 -2.094057e+00
bigcom189        0.000000 -6.947663e-01
bigcom194        0.000000 -6.857457e-01
bigcom195        0.000000 -8.606583e-01
bigcom196        0.000000  6.296124e-01
bigcom204        0.000000  1.515389e+00
bigcom205        0.000000  1.576881e+00
bigcom212        0.000000 -6.836165e-01
bigcom214        0.000000 -7.484856e-01
bigcom222        0.000000 -5.033546e-01
bigcom223        0.000000 -1.186905e+00
bigcom226        0.000000 -7.722926e-01
bigcom227        0.000000 -7.536283e-01
bigcom229        0.000000 -5.811076e-01
bigcom233        0.000000 -7.587246e-01
bigcom236        0.000000 -6.729625e-01
bigcom237        0.000000 -1.119958e+00
bigcom246        0.000000 -1.028075e+00
bigcom248        0.000000 -1.577340e+00
bigcom249        0.000000 -9.304904e-01
bigcom250        0.000000 -7.458448e-01
bigcom254        0.000000 -5.857563e-01
bigcom266        0.000000 -1.513602e+00
bigcom269        0.000000 -7.903658e-01
bigcom272        0.000000 -5.533955e-01
bigcom274        0.000000 -1.504509e-01
bigcom281        0.000000 -4.250939e-01
bigcom291        0.000000 -8.324735e-01
bigcom292        0.000000 -8.822514e-01
bigcom295        0.000000 -1.088642e+00
bigcom299        0.000000  1.492091e+00
bigcom301        0.000000 -9.702161e-01
bigcom306        0.000000 -4.080991e-01
bigcom309        0.000000 -1.117573e+00
bigcom314        0.000000 -1.003186e+00
bigcom321        0.000000 -8.318223e-01
bigcom341        0.000000 -1.004955e+00
bigcom350        0.000000 -9.646872e-01
bigcom353        0.000000 -3.833185e-01
bigcom359        0.000000 -1.100288e+00
bigcom363        0.000000 -1.674978e-01
bigcom365        0.000000 -1.296845e+00
bigcom385        0.000000  1.479668e+00
bigcom386        0.000000 -5.478930e-01
bigcom408        0.000000 -1.242266e+00
bigcom412        0.000000  2.694646e+00
bigcom480        0.000000 -4.298287e-01
spin_vertex      0.000000 -4.716951e-02
membership_s1    0.000000 -1.001098e-02
membership_s3    0.000000 -1.349224e+00
membership_s4    0.000000  6.792336e-03
membership_s5    0.000000  1.083207e-04
membership_s6    0.000000 -5.056958e-03
membership_s7    0.000000 -4.869345e-02
membership_s8    0.000000 -1.336533e+00
membership_s9    0.000000 -1.363908e+00
membership_s11   0.000000 -1.024387e+00
membership_s12   0.000000 -1.055329e+00
membership_s14   0.000000  9.984966e-01
membership_s15   0.000000  6.153057e-01
membership_s16   0.000000  1.117690e+00
membership_s17   0.000000 -9.179134e-01
membership_s18   0.000000 -1.298241e+00
membership_s20   0.000000 -8.729901e-01
membership_s21   0.000000 -5.733587e-01
membership_s22   0.000000 -1.046086e+00
membership_s24   0.000000 -8.931637e-01
membership_s25   0.000000  1.008919e+00
membership_s26   0.000000 -1.437326e+00
membership_s27   0.000000 -5.300643e-03
membership_s28   0.000000 -1.333195e+00
membership_s30   0.000000  1.745333e-01
membership_s31   0.000000 -4.609233e-01
membership_s32   0.000000  1.240141e+00
membership_s33   0.000000 -5.765370e-01
membership_s36   0.000000 -7.576892e-01
membership_s37   0.000000 -1.115700e+00
V1               0.000000  8.519396e-01
V2               0.000000 -4.455829e-01
pdi              0.000000  4.414235e+02
adhesion         0.000000  2.471405e-05
cohesion         0.000000 -1.091086e-04
inner            0.000000  1.991282e-05
outer            0.000000  6.266141e-06
ioratio          0.000000  1.652961e-01
comsize          0.000000  1.134074e-03
[1] "Dataset: all_targets Model GBM, run: 3 of 10 2015-06-22 18:49:52"
Iter   TrainDeviance   ValidDeviance   StepSize   Improve
     1        0.1799            -nan     0.0100    0.0005
     2        0.1782            -nan     0.0100    0.0005
     3        0.1765            -nan     0.0100    0.0002
     4        0.1750            -nan     0.0100    0.0001
     5        0.1735            -nan     0.0100    0.0002
     6        0.1723            -nan     0.0100    0.0001
     7        0.1711            -nan     0.0100    0.0001
     8        0.1697            -nan     0.0100    0.0003
     9        0.1689            -nan     0.0100    0.0001
    10        0.1679            -nan     0.0100    0.0002
    20        0.1587            -nan     0.0100    0.0002
    40        0.1476            -nan     0.0100    0.0000
    60        0.1398            -nan     0.0100    0.0001
    80        0.1337            -nan     0.0100    0.0000
   100        0.1285            -nan     0.0100   -0.0000
   120        0.1240            -nan     0.0100    0.0000
   140        0.1201            -nan     0.0100    0.0000
   160        0.1161            -nan     0.0100   -0.0000
   180        0.1127            -nan     0.0100   -0.0000
   200        0.1087            -nan     0.0100   -0.0000
   220        0.1051            -nan     0.0100   -0.0000
   240        0.1023            -nan     0.0100   -0.0000
   260        0.0998            -nan     0.0100   -0.0000
   280        0.0971            -nan     0.0100   -0.0000
   300        0.0947            -nan     0.0100    0.0000
   320        0.0919            -nan     0.0100   -0.0000
   340        0.0894            -nan     0.0100   -0.0000
   360        0.0871            -nan     0.0100   -0.0000
   376        0.0854            -nan     0.0100   -0.0000

[1] "GBM variable coefficients"
                            var     rel.inf
ratio5                   ratio5 5.919431934
comsize                 comsize 3.882068627
V2                           V2 3.423593528
outer                     outer 2.785476153
bet                         bet 2.382332035
ratio4                   ratio4 2.296232364
inner                     inner 2.282639613
trans                     trans 2.263496094
pagerank               pagerank 2.210722783
V1                           V1 2.014594476
spin_vertex         spin_vertex 1.982480420
orbit65                 orbit65 1.935300459
ratio1                   ratio1 1.879165763
ioratio                 ioratio 1.783451505
ratio2                   ratio2 1.693994283
adhesion               adhesion 1.600303678
walktrap_vertex walktrap_vertex 1.595660011
orbit39                 orbit39 1.555546696
knn                         knn 1.544801467
orbit56                 orbit56 1.467705061
orbit18                 orbit18 1.436217447
membership_s32   membership_s32 1.354946522
orbit62                 orbit62 1.280406565
cohesion               cohesion 1.273851893
orbit70                 orbit70 1.264963053
bigcom28               bigcom28 1.194119700
bigcom46               bigcom46 1.156153552
third                     third 1.046339985
selfinter             selfinter 1.032177996
orbit31                 orbit31 0.969523318
graph11                 graph11 0.855776732
graph20                 graph20 0.835216003
orbit50                 orbit50 0.816004319
constraint           constraint 0.761120611
orbit49                 orbit49 0.754849381
graph3                   graph3 0.732235751
fourth                   fourth 0.704581174
orbit24                 orbit24 0.683945923
bigcom3                 bigcom3 0.650846659
orbit54                 orbit54 0.649661663
orbit44                 orbit44 0.641069641
orbit36                 orbit36 0.632404279
orbit45                 orbit45 0.631317571
bigcom30               bigcom30 0.604445594
graph5                   graph5 0.598750350
graph4                   graph4 0.568279823
graph12                 graph12 0.567430776
graph2                   graph2 0.565368470
graph22                 graph22 0.564314595
graph17                 graph17 0.552804160
graph19                 graph19 0.547850425
sixth                     sixth 0.547024688
ratio6                   ratio6 0.524348455
orbit19                 orbit19 0.522719180
graph25                 graph25 0.518405094
orbit51                 orbit51 0.512347392
orbit30                 orbit30 0.485226819
graph15                 graph15 0.481513183
graph14                 graph14 0.474657243
orbit53                 orbit53 0.468841417
orbit41                 orbit41 0.461122330
orbit63                 orbit63 0.457869832
orbit33                 orbit33 0.450663526
orbit68                 orbit68 0.446537181
graph23                 graph23 0.442634477
orbit32                 orbit32 0.419029279
upto_sixth           upto_sixth 0.412221805
orbit37                 orbit37 0.408528742
orbit27                 orbit27 0.404678447
orbit17                 orbit17 0.404144936
orbit35                 orbit35 0.381867287
graph1                   graph1 0.377215601
graph10                 graph10 0.374955629
upto_fourth         upto_fourth 0.372487155
graph7                   graph7 0.371079987
graph9                   graph9 0.365342875
orbit57                 orbit57 0.363822242
orbit5                   orbit5 0.361763047
fifth                     fifth 0.361560118
close                     close 0.352842829
pdi                         pdi 0.346463555
graph6                   graph6 0.345743491
bigcom52               bigcom52 0.344942348
orbit29                 orbit29 0.339279106
orbit26                 orbit26 0.335902150
graph8                   graph8 0.333383955
orbit69                 orbit69 0.330924336
ratio3                   ratio3 0.330133715
orbit46                 orbit46 0.329063440
orbit1                   orbit1 0.326789072
orbit20                 orbit20 0.324873117
orbit52                 orbit52 0.319421532
graph27                 graph27 0.319142010
orbit64                 orbit64 0.316880957
bigcom11               bigcom11 0.315890966
orbit59                 orbit59 0.314391441
orbit25                 orbit25 0.309546466
graph16                 graph16 0.306364651
orbit11                 orbit11 0.283981716
upto_fifth           upto_fifth 0.279164365
graph29                 graph29 0.272873133
bigcom412             bigcom412 0.266162272
orbit2                   orbit2 0.259765974
hubscore               hubscore 0.250082858
graph24                 graph24 0.241378868
ecc                         ecc 0.240097426
orbit61                 orbit61 0.238364256
orbit28                 orbit28 0.235181434
upto_third           upto_third 0.232381093
orbit47                 orbit47 0.217745594
orbit48                 orbit48 0.217404616
graph18                 graph18 0.211300003
orbit40                 orbit40 0.211111920
bigcom22               bigcom22 0.209129995
orbit4                   orbit4 0.201223109
graph28                 graph28 0.201217517
orbit6                   orbit6 0.192472670
graph0                   graph0 0.187154307
graph21                 graph21 0.186986527
orbit22                 orbit22 0.183917963
orbit55                 orbit55 0.181142207
orbit10                 orbit10 0.178940824
orbit38                 orbit38 0.177721887
membership_s30   membership_s30 0.170162905
bigcom92               bigcom92 0.169511614
orbit23                 orbit23 0.165663469
orbit9                   orbit9 0.159123478
orbit42                 orbit42 0.152718237
orbit66                 orbit66 0.148467897
coreness               coreness 0.142316328
membership_s1     membership_s1 0.136325439
graph26                 graph26 0.131039741
membership_s15   membership_s15 0.128391308
orbit7                   orbit7 0.127243123
graph13                 graph13 0.125200960
orbit15                 orbit15 0.124358828
orbit67                 orbit67 0.116226116
bigcom40               bigcom40 0.110757746
orbit21                 orbit21 0.109721691
orbit16                 orbit16 0.102765678
bigcom104             bigcom104 0.084004311
orbit13                 orbit13 0.080254830
orbit43                 orbit43 0.072098979
bigcom178             bigcom178 0.068373862
bigcom38               bigcom38 0.067825687
membership_s16   membership_s16 0.067404349
bigcom62               bigcom62 0.063356220
upto_second         upto_second 0.060590649
membership_s5     membership_s5 0.060059963
orbit12                 orbit12 0.055056394
orbit71                 orbit71 0.052277604
orbit60                 orbit60 0.051678759
second                   second 0.049423134
membership_s7     membership_s7 0.041761671
bigcom101             bigcom101 0.038919135
bigcom4                 bigcom4 0.037679917
orbit58                 orbit58 0.037405072
bigcom6                 bigcom6 0.035669626
bigcom181             bigcom181 0.031200346
AP                           AP 0.029046018
bigcom147             bigcom147 0.026182879
bigcom180             bigcom180 0.020592030
bigcom204             bigcom204 0.019355755
bigcom32               bigcom32 0.017156547
bigcom385             bigcom385 0.017142319
bigcom26               bigcom26 0.016719152
bigcom71               bigcom71 0.016247087
evcent                   evcent 0.015789470
membership_s4     membership_s4 0.015398874
bigcom299             bigcom299 0.014377568
bigcom205             bigcom205 0.010266797
membership_s14   membership_s14 0.009229918
orbit0                   orbit0 0.000000000
orbit3                   orbit3 0.000000000
orbit8                   orbit8 0.000000000
orbit14                 orbit14 0.000000000
orbit34                 orbit34 0.000000000
orbit72                 orbit72 0.000000000
eccrad                   eccrad 0.000000000
first                     first 0.000000000
bigcom1                 bigcom1 0.000000000
bigcom2                 bigcom2 0.000000000
bigcom8                 bigcom8 0.000000000
bigcom9                 bigcom9 0.000000000
bigcom13               bigcom13 0.000000000
bigcom15               bigcom15 0.000000000
bigcom16               bigcom16 0.000000000
bigcom21               bigcom21 0.000000000
bigcom24               bigcom24 0.000000000
bigcom31               bigcom31 0.000000000
bigcom33               bigcom33 0.000000000
bigcom34               bigcom34 0.000000000
bigcom36               bigcom36 0.000000000
bigcom37               bigcom37 0.000000000
bigcom39               bigcom39 0.000000000
bigcom43               bigcom43 0.000000000
bigcom44               bigcom44 0.000000000
bigcom47               bigcom47 0.000000000
bigcom49               bigcom49 0.000000000
bigcom50               bigcom50 0.000000000
bigcom51               bigcom51 0.000000000
bigcom54               bigcom54 0.000000000
bigcom56               bigcom56 0.000000000
bigcom66               bigcom66 0.000000000
bigcom68               bigcom68 0.000000000
bigcom69               bigcom69 0.000000000
bigcom72               bigcom72 0.000000000
bigcom73               bigcom73 0.000000000
bigcom74               bigcom74 0.000000000
bigcom75               bigcom75 0.000000000
bigcom76               bigcom76 0.000000000
bigcom77               bigcom77 0.000000000
bigcom79               bigcom79 0.000000000
bigcom80               bigcom80 0.000000000
bigcom82               bigcom82 0.000000000
bigcom83               bigcom83 0.000000000
bigcom84               bigcom84 0.000000000
bigcom85               bigcom85 0.000000000
bigcom87               bigcom87 0.000000000
bigcom89               bigcom89 0.000000000
bigcom91               bigcom91 0.000000000
bigcom93               bigcom93 0.000000000
bigcom96               bigcom96 0.000000000
bigcom97               bigcom97 0.000000000
bigcom98               bigcom98 0.000000000
bigcom99               bigcom99 0.000000000
bigcom106             bigcom106 0.000000000
bigcom109             bigcom109 0.000000000
bigcom113             bigcom113 0.000000000
bigcom116             bigcom116 0.000000000
bigcom120             bigcom120 0.000000000
bigcom123             bigcom123 0.000000000
bigcom126             bigcom126 0.000000000
bigcom127             bigcom127 0.000000000
bigcom137             bigcom137 0.000000000
bigcom139             bigcom139 0.000000000
bigcom140             bigcom140 0.000000000
bigcom143             bigcom143 0.000000000
bigcom145             bigcom145 0.000000000
bigcom146             bigcom146 0.000000000
bigcom149             bigcom149 0.000000000
bigcom153             bigcom153 0.000000000
bigcom154             bigcom154 0.000000000
bigcom156             bigcom156 0.000000000
bigcom157             bigcom157 0.000000000
bigcom158             bigcom158 0.000000000
bigcom160             bigcom160 0.000000000
bigcom161             bigcom161 0.000000000
bigcom162             bigcom162 0.000000000
bigcom164             bigcom164 0.000000000
bigcom166             bigcom166 0.000000000
bigcom167             bigcom167 0.000000000
bigcom171             bigcom171 0.000000000
bigcom173             bigcom173 0.000000000
bigcom175             bigcom175 0.000000000
bigcom176             bigcom176 0.000000000
bigcom177             bigcom177 0.000000000
bigcom184             bigcom184 0.000000000
bigcom186             bigcom186 0.000000000
bigcom187             bigcom187 0.000000000
bigcom189             bigcom189 0.000000000
bigcom194             bigcom194 0.000000000
bigcom195             bigcom195 0.000000000
bigcom196             bigcom196 0.000000000
bigcom212             bigcom212 0.000000000
bigcom214             bigcom214 0.000000000
bigcom222             bigcom222 0.000000000
bigcom223             bigcom223 0.000000000
bigcom226             bigcom226 0.000000000
bigcom227             bigcom227 0.000000000
bigcom229             bigcom229 0.000000000
bigcom233             bigcom233 0.000000000
bigcom236             bigcom236 0.000000000
bigcom237             bigcom237 0.000000000
bigcom246             bigcom246 0.000000000
bigcom248             bigcom248 0.000000000
bigcom249             bigcom249 0.000000000
bigcom250             bigcom250 0.000000000
bigcom254             bigcom254 0.000000000
bigcom266             bigcom266 0.000000000
bigcom269             bigcom269 0.000000000
bigcom272             bigcom272 0.000000000
bigcom274             bigcom274 0.000000000
bigcom281             bigcom281 0.000000000
bigcom291             bigcom291 0.000000000
bigcom292             bigcom292 0.000000000
bigcom295             bigcom295 0.000000000
bigcom301             bigcom301 0.000000000
bigcom306             bigcom306 0.000000000
bigcom309             bigcom309 0.000000000
bigcom314             bigcom314 0.000000000
bigcom321             bigcom321 0.000000000
bigcom341             bigcom341 0.000000000
bigcom350             bigcom350 0.000000000
bigcom353             bigcom353 0.000000000
bigcom359             bigcom359 0.000000000
bigcom363             bigcom363 0.000000000
bigcom365             bigcom365 0.000000000
bigcom386             bigcom386 0.000000000
bigcom408             bigcom408 0.000000000
bigcom480             bigcom480 0.000000000
membership_s3     membership_s3 0.000000000
membership_s6     membership_s6 0.000000000
membership_s8     membership_s8 0.000000000
membership_s9     membership_s9 0.000000000
membership_s11   membership_s11 0.000000000
membership_s12   membership_s12 0.000000000
membership_s17   membership_s17 0.000000000
membership_s18   membership_s18 0.000000000
membership_s20   membership_s20 0.000000000
membership_s21   membership_s21 0.000000000
membership_s22   membership_s22 0.000000000
membership_s24   membership_s24 0.000000000
membership_s25   membership_s25 0.000000000
membership_s26   membership_s26 0.000000000
membership_s27   membership_s27 0.000000000
membership_s28   membership_s28 0.000000000
membership_s31   membership_s31 0.000000000
membership_s33   membership_s33 0.000000000
membership_s36   membership_s36 0.000000000
membership_s37   membership_s37 0.000000000
[1] "Dataset: all_targets Model RF, run: 3 of 10 2015-06-22 18:55:57"
     |      Out-of-bag   |
Tree |      MSE  %Var(y) |
   1 |  0.03079   172.11 |
   2 |  0.03245   181.39 |
   3 |  0.03085   172.41 |
   4 |  0.02952   165.00 |
   5 |  0.02719   151.94 |
   6 |  0.02635   147.26 |
   7 |  0.02473   138.24 |
   8 |   0.0241   134.70 |
   9 |  0.02359   131.84 |
  10 |   0.0232   129.67 |
  11 |  0.02269   126.84 |
  12 |  0.02256   126.08 |
  13 |  0.02192   122.54 |
  14 |  0.02161   120.76 |
  15 |  0.02143   119.80 |
  16 |  0.02131   119.13 |
  17 |  0.02086   116.60 |
  18 |  0.02059   115.06 |
  19 |  0.02042   114.13 |
  20 |  0.02033   113.64 |
  21 |  0.02019   112.87 |
  22 |  0.02005   112.07 |
  23 |  0.01991   111.25 |
  24 |  0.01984   110.89 |
  25 |  0.01981   110.70 |
  26 |  0.01968   109.97 |
  27 |  0.01958   109.45 |
  28 |  0.01954   109.21 |
  29 |  0.01952   109.09 |
  30 |  0.01942   108.57 |
  31 |  0.01937   108.29 |
  32 |  0.01934   108.08 |
  33 |  0.01925   107.58 |
  34 |  0.01917   107.12 |
  35 |  0.01916   107.07 |
  36 |  0.01914   106.99 |
  37 |  0.01907   106.61 |
  38 |  0.01905   106.47 |
  39 |  0.01894   105.88 |
  40 |  0.01892   105.77 |
  41 |  0.01893   105.79 |
  42 |  0.01889   105.56 |
  43 |  0.01887   105.44 |
  44 |  0.01884   105.30 |
  45 |  0.01881   105.11 |
  46 |  0.01877   104.92 |
  47 |  0.01877   104.91 |
  48 |  0.01879   104.99 |
  49 |  0.01879   105.05 |
  50 |  0.01877   104.88 |
  51 |  0.01876   104.87 |
  52 |  0.01875   104.78 |
  53 |   0.0187   104.54 |
  54 |  0.01868   104.42 |
  55 |  0.01871   104.58 |
  56 |  0.01869   104.43 |
  57 |  0.01868   104.40 |
  58 |  0.01867   104.36 |
  59 |  0.01867   104.36 |
  60 |  0.01867   104.37 |
  61 |  0.01864   104.20 |
  62 |  0.01863   104.12 |
  63 |  0.01864   104.16 |
  64 |  0.01864   104.19 |
  65 |  0.01865   104.26 |
  66 |  0.01865   104.22 |
  67 |  0.01862   104.09 |
  68 |  0.01861   104.04 |
  69 |  0.01858   103.86 |
  70 |  0.01858   103.84 |
  71 |  0.01853   103.59 |
  72 |  0.01855   103.66 |
  73 |  0.01855   103.70 |
  74 |  0.01855   103.66 |
  75 |  0.01853   103.58 |
  76 |  0.01852   103.49 |
  77 |  0.01852   103.54 |
  78 |  0.01856   103.71 |
  79 |  0.01854   103.63 |
  80 |  0.01855   103.71 |
  81 |  0.01857   103.77 |
  82 |  0.01857   103.80 |
  83 |  0.01858   103.82 |
  84 |  0.01854   103.64 |
  85 |  0.01854   103.62 |
  86 |  0.01854   103.65 |
  87 |  0.01854   103.65 |
  88 |  0.01854   103.64 |
  89 |  0.01854   103.60 |
  90 |  0.01854   103.60 |
  91 |  0.01852   103.54 |
  92 |  0.01848   103.31 |
  93 |  0.01848   103.29 |
  94 |  0.01847   103.22 |
  95 |  0.01844   103.06 |
  96 |  0.01844   103.05 |
  97 |  0.01845   103.10 |
  98 |  0.01843   102.98 |
  99 |   0.0184   102.83 |
 100 |  0.01838   102.75 |
[1] "Random Forest variable coefficients"
                      %IncMSE IncNodePurity
graph0           6.721787e-04  3.226498e-01
graph1           1.675447e-03  9.761611e-01
graph2           1.267195e-03  5.224723e-01
graph3           1.041211e-03  4.898712e-01
graph4           2.917011e-03  1.028123e+00
graph5           1.569311e-03  8.828510e-01
graph6           3.700608e-03  7.790269e-01
graph7           1.539455e-03  4.079650e-01
graph8           6.805099e-04  2.767970e-01
graph9           1.692915e-03  7.880193e-01
graph10          2.464502e-03  1.205597e+00
graph11          5.060148e-03  1.324340e+00
graph12          2.524014e-03  1.078310e+00
graph13          2.598687e-03  6.543370e-01
graph14          2.891552e-03  9.082750e-01
graph15          2.967326e-03  1.020195e+00
graph16          1.620254e-03  7.831167e-01
graph17          3.925351e-03  1.271343e+00
graph18          1.119447e-03  7.315394e-01
graph19          3.987412e-03  1.039628e+00
graph20          3.558728e-03  1.268706e+00
graph21          1.379169e-03  8.458637e-01
graph22          3.472871e-03  7.873011e-01
graph23          4.573651e-03  1.238157e+00
graph24          2.563170e-03  6.021516e-01
graph25          1.821773e-03  7.468632e-01
graph26          1.856983e-03  6.841354e-01
graph27          1.073350e-03  8.187305e-01
graph28          1.961512e-03  5.568165e-01
graph29          9.743049e-04  3.246144e-01
orbit0           6.382729e-04  3.380085e-01
orbit1           1.690722e-03  6.412002e-01
orbit2           2.122713e-03  4.839174e-01
orbit3           5.351559e-04  4.670013e-01
orbit4           3.059208e-03  6.729191e-01
orbit5           1.125468e-03  5.914989e-01
orbit6           1.686357e-03  1.045708e+00
orbit7           2.958200e-03  4.102934e-01
orbit8           3.359975e-03  8.327027e-01
orbit9           1.200545e-03  7.249163e-01
orbit10          3.539216e-03  5.836718e-01
orbit11          1.035246e-03  7.244187e-01
orbit12          1.687484e-03  8.380999e-01
orbit13          4.651454e-04  3.962997e-01
orbit14          5.707365e-04  2.810047e-01
orbit15          3.216608e-03  8.452284e-01
orbit16          2.605147e-03  7.394201e-01
orbit17          3.382596e-03  5.000746e-01
orbit18          5.851694e-03  2.185958e+00
orbit19          1.836608e-03  1.285568e+00
orbit20          4.464099e-03  7.632918e-01
orbit21          4.874041e-04  5.315691e-01
orbit22          3.600807e-03  1.841505e+00
orbit23          2.093771e-03  5.789831e-01
orbit24          4.672354e-03  1.387956e+00
orbit25          4.872367e-03  1.002162e+00
orbit26          2.015282e-03  4.694089e-01
orbit27          2.560172e-03  8.274011e-01
orbit28          1.299843e-03  7.346830e-01
orbit29          1.865780e-03  7.016383e-01
orbit30          2.109246e-03  7.096246e-01
orbit31          1.768365e-03  1.536647e+00
orbit32          4.249317e-03  1.018160e+00
orbit33          1.287650e-03  6.109517e-01
orbit34          2.224387e-03  7.341886e-01
orbit35          3.895557e-03  1.033530e+00
orbit36          2.535051e-03  6.947646e-01
orbit37          3.036923e-03  8.239149e-01
orbit38          3.704855e-03  8.193270e-01
orbit39          2.950950e-03  1.411830e+00
orbit40          1.330268e-03  1.064674e+00
orbit41          9.787591e-04  6.987050e-01
orbit42          1.229949e-03  5.224347e-01
orbit43          1.164918e-03  8.243681e-01
orbit44          1.056101e-03  6.495170e-01
orbit45          7.227868e-03  1.220607e+00
orbit46          1.138630e-03  8.328903e-01
orbit47          1.246030e-03  6.144587e-01
orbit48          1.181018e-03  4.906037e-01
orbit49          4.783721e-03  1.660581e+00
orbit50          1.899878e-03  9.470851e-01
orbit51          4.051386e-04  6.116360e-01
orbit52          1.899291e-03  1.099546e+00
orbit53          1.570437e-03  6.721780e-01
orbit54          1.537773e-03  1.412908e+00
orbit55          1.215272e-03  3.251912e-01
orbit56          5.384209e-03  2.199270e+00
orbit57          7.757078e-04  4.695456e-01
orbit58          1.374218e-03  4.977391e-01
orbit59          2.571716e-03  8.541693e-01
orbit60          6.646659e-04  5.422360e-01
orbit61          1.340358e-03  4.427758e-01
orbit62          2.455206e-03  1.410551e+00
orbit63          1.514925e-03  9.799497e-01
orbit64          1.271273e-03  4.966512e-01
orbit65          4.861665e-03  2.197308e+00
orbit66          1.167768e-03  8.322981e-01
orbit67          1.512138e-03  4.549229e-01
orbit68          1.481084e-03  8.521320e-01
orbit69          1.326462e-03  5.329553e-01
orbit70          2.437739e-03  1.642361e+00
orbit71          2.314108e-04  3.949499e-01
orbit72          1.456499e-03  5.771687e-01
AP               4.788893e-05  1.349716e-01
bet              5.219596e-03  2.583185e+00
ecc              2.786138e-04  3.650770e-01
eccrad           4.039983e-04  3.650019e-01
close            6.110703e-04  6.137598e-01
constraint       3.574128e-03  1.587369e+00
coreness         2.561774e-03  6.480855e-01
knn              2.595927e-03  2.157889e+00
hubscore         4.674435e-03  6.505801e-01
pagerank         6.943724e-03  4.181345e+00
trans            3.290908e-03  2.576731e+00
evcent           1.286168e-03  5.444284e-01
first            1.536080e-04  3.171856e-01
upto_second      2.496238e-03  7.558104e-01
upto_third       6.842222e-04  6.693148e-01
upto_fourth      1.369576e-03  8.409288e-01
upto_fifth       2.448304e-03  1.086492e+00
upto_sixth       1.210071e-03  1.148300e+00
second           1.366162e-03  9.308118e-01
third            3.682324e-03  1.575996e+00
fourth           5.005115e-03  2.297135e+00
fifth            2.715417e-03  1.588524e+00
sixth            2.940930e-03  1.913808e+00
ratio1           2.543596e-03  2.221597e+00
ratio2           6.622329e-03  3.110711e+00
ratio3           2.035862e-03  1.871545e+00
ratio4           4.000558e-03  2.908126e+00
ratio5           6.716392e-03  7.176247e+00
ratio6           3.932230e-03  1.545724e+00
selfinter        2.472014e-03  8.211004e-01
walktrap_vertex  2.001085e-03  3.215132e+00
bigcom1          8.296032e-06  4.743090e-02
bigcom2          0.000000e+00  0.000000e+00
bigcom3          2.578640e-04  1.061808e+00
bigcom4          6.624932e-05  1.836578e-01
bigcom6          5.698823e-06  4.653455e-01
bigcom8          0.000000e+00  6.938894e-20
bigcom9          0.000000e+00  4.163336e-19
bigcom11        -5.641039e-06  4.188564e-01
bigcom13         0.000000e+00  0.000000e+00
bigcom15         0.000000e+00  0.000000e+00
bigcom16         0.000000e+00  6.938894e-20
bigcom21         0.000000e+00  0.000000e+00
bigcom22         1.991223e-04  1.748831e-01
bigcom24         0.000000e+00  0.000000e+00
bigcom26         1.595101e-05  2.274804e-01
bigcom28         3.912333e-04  9.533637e-01
bigcom30         2.965183e-04  1.040524e+00
bigcom31         0.000000e+00  6.938894e-20
bigcom32        -4.951913e-06  2.765108e-02
bigcom33         0.000000e+00  0.000000e+00
bigcom34         0.000000e+00  0.000000e+00
bigcom36         0.000000e+00  7.372575e-20
bigcom37         0.000000e+00  0.000000e+00
bigcom38        -1.022233e-06  3.223544e-01
bigcom39         0.000000e+00  2.775558e-19
bigcom40         1.448417e-05  9.084133e-02
bigcom43         0.000000e+00  0.000000e+00
bigcom44         5.806015e-05  2.108829e-02
bigcom46        -7.693249e-05  1.135996e+00
bigcom47         0.000000e+00  0.000000e+00
bigcom49         0.000000e+00  6.938894e-20
bigcom50         0.000000e+00  0.000000e+00
bigcom51         0.000000e+00  0.000000e+00
bigcom52         9.577336e-06  1.146462e+00
bigcom54         0.000000e+00  0.000000e+00
bigcom56         0.000000e+00  0.000000e+00
bigcom62        -2.534306e-05  6.335812e-01
bigcom66         0.000000e+00  1.387779e-19
bigcom68         0.000000e+00  2.081668e-19
bigcom69         0.000000e+00  1.179612e-18
bigcom71         3.452356e-05  4.291433e-01
bigcom72         0.000000e+00  1.387779e-19
bigcom73         1.124443e-05  1.348616e-01
bigcom74         0.000000e+00  1.249001e-18
bigcom75        -1.621817e-05  4.526059e-01
bigcom76         0.000000e+00  0.000000e+00
bigcom77         0.000000e+00  0.000000e+00
bigcom79         0.000000e+00  1.387779e-19
bigcom80         0.000000e+00  0.000000e+00
bigcom82         0.000000e+00  1.387779e-19
bigcom83         0.000000e+00  0.000000e+00
bigcom84         0.000000e+00  0.000000e+00
bigcom85         0.000000e+00  1.387779e-19
bigcom87         0.000000e+00  6.938894e-20
bigcom89         0.000000e+00  0.000000e+00
bigcom91        -1.601823e-05  4.327058e-01
bigcom92         6.676726e-05  3.463432e-01
bigcom93         0.000000e+00  7.372575e-20
bigcom96         0.000000e+00  0.000000e+00
bigcom97         0.000000e+00  0.000000e+00
bigcom98         0.000000e+00  1.734723e-20
bigcom99         0.000000e+00  0.000000e+00
bigcom101        8.071356e-05  3.029498e-01
bigcom104       -2.181566e-05  2.304554e-01
bigcom106        0.000000e+00  1.387779e-19
bigcom109        0.000000e+00  0.000000e+00
bigcom113        0.000000e+00  0.000000e+00
bigcom116        0.000000e+00  0.000000e+00
bigcom120        0.000000e+00  4.336809e-21
bigcom123        0.000000e+00  0.000000e+00
bigcom126        0.000000e+00  6.938894e-20
bigcom127        0.000000e+00  1.387779e-19
bigcom137        0.000000e+00  2.359224e-18
bigcom139        0.000000e+00  0.000000e+00
bigcom140        0.000000e+00  1.387779e-19
bigcom143       -2.484220e-05  2.207587e-01
bigcom145        0.000000e+00  0.000000e+00
bigcom146        0.000000e+00  1.387779e-19
bigcom147       -5.462947e-05  1.406408e-01
bigcom149        0.000000e+00  1.387779e-19
bigcom153        0.000000e+00  6.938894e-20
bigcom154        0.000000e+00  2.775558e-19
bigcom156        0.000000e+00  6.938894e-20
bigcom157        0.000000e+00  2.775558e-19
bigcom158        0.000000e+00  1.387779e-19
bigcom160        0.000000e+00  0.000000e+00
bigcom161        0.000000e+00  0.000000e+00
bigcom162        0.000000e+00  0.000000e+00
bigcom164        0.000000e+00  0.000000e+00
bigcom166        0.000000e+00  1.387779e-19
bigcom167        0.000000e+00  6.245005e-19
bigcom171        0.000000e+00  0.000000e+00
bigcom173        0.000000e+00  6.938894e-20
bigcom175        0.000000e+00  6.938894e-20
bigcom176        0.000000e+00  0.000000e+00
bigcom177        0.000000e+00  6.938894e-20
bigcom178       -1.614551e-05  3.413657e-01
bigcom180       -1.310252e-05  4.614450e-01
bigcom181       -1.218097e-05  1.385437e-01
bigcom184        0.000000e+00  0.000000e+00
bigcom186        0.000000e+00  7.111111e-03
bigcom187        0.000000e+00  6.938894e-20
bigcom189        0.000000e+00  0.000000e+00
bigcom194        0.000000e+00  6.938894e-20
bigcom195        0.000000e+00  0.000000e+00
bigcom196       -9.699660e-06  4.000463e-01
bigcom204        1.907740e-05  3.109280e-01
bigcom205       -1.887759e-05  3.691844e-01
bigcom212        0.000000e+00  1.387779e-19
bigcom214        0.000000e+00  0.000000e+00
bigcom222        0.000000e+00  6.938894e-20
bigcom223        0.000000e+00  6.938894e-20
bigcom226        0.000000e+00  0.000000e+00
bigcom227        0.000000e+00  2.081668e-19
bigcom229        0.000000e+00  0.000000e+00
bigcom233        0.000000e+00  6.938894e-20
bigcom236        0.000000e+00  0.000000e+00
bigcom237        0.000000e+00  0.000000e+00
bigcom246        0.000000e+00  0.000000e+00
bigcom248        0.000000e+00  0.000000e+00
bigcom249        0.000000e+00  0.000000e+00
bigcom250        0.000000e+00  6.938894e-20
bigcom254        0.000000e+00  0.000000e+00
bigcom266        0.000000e+00  1.387779e-19
bigcom269        0.000000e+00  0.000000e+00
bigcom272        0.000000e+00  1.387779e-19
bigcom274        0.000000e+00  1.387779e-19
bigcom281        0.000000e+00  0.000000e+00
bigcom291        0.000000e+00  4.163336e-19
bigcom292        0.000000e+00  0.000000e+00
bigcom295        0.000000e+00  6.938894e-20
bigcom299       -3.498811e-05  5.479761e-01
bigcom301        0.000000e+00  6.938894e-20
bigcom306        0.000000e+00  1.387779e-19
bigcom309        0.000000e+00  0.000000e+00
bigcom314        0.000000e+00  0.000000e+00
bigcom321        0.000000e+00  1.387779e-19
bigcom341        0.000000e+00  0.000000e+00
bigcom350        0.000000e+00  0.000000e+00
bigcom353        0.000000e+00  6.938894e-20
bigcom359        0.000000e+00  0.000000e+00
bigcom363        0.000000e+00  0.000000e+00
bigcom365        0.000000e+00  0.000000e+00
bigcom385       -1.030723e-05  3.388517e-01
bigcom386        0.000000e+00  0.000000e+00
bigcom408        0.000000e+00  0.000000e+00
bigcom412        6.274609e-05  1.015885e+00
bigcom480        0.000000e+00  0.000000e+00
spin_vertex      4.533272e-04  2.656526e+00
membership_s1    7.753335e-04  5.334211e-01
membership_s3    0.000000e+00  6.938894e-20
membership_s4    5.367150e-05  7.372001e-02
membership_s5    1.812407e-04  5.933699e-01
membership_s6    3.503360e-04  1.432936e-01
membership_s7    1.989035e-04  4.311257e-01
membership_s8    0.000000e+00  6.938894e-20
membership_s9    0.000000e+00  3.469447e-19
membership_s11   0.000000e+00  6.938894e-20
membership_s12   0.000000e+00  1.387779e-19
membership_s14  -2.614638e-05  1.554658e-01
membership_s15   1.005679e-04  4.527401e-01
membership_s16   4.590330e-05  2.056560e-01
membership_s17   0.000000e+00  2.081668e-19
membership_s18   0.000000e+00  5.551115e-19
membership_s20   0.000000e+00  6.938894e-20
membership_s21  -1.088494e-05  2.219135e-01
membership_s22   0.000000e+00  4.163336e-19
membership_s24   0.000000e+00  6.938894e-20
membership_s25  -3.230816e-06  2.786790e-02
membership_s26   0.000000e+00  6.938894e-20
membership_s27   2.806952e-05  1.326816e-01
membership_s28   0.000000e+00  0.000000e+00
membership_s30   1.047345e-04  1.323591e-01
membership_s31   1.575266e-06  3.208220e-02
membership_s32   3.093017e-04  1.238918e+00
membership_s33   0.000000e+00  0.000000e+00
membership_s36   3.550177e-05  7.874158e-02
membership_s37   0.000000e+00  3.642919e-19
V1               7.010916e-03  3.493396e+00
V2               2.348957e-03  4.573641e+00
pdi              3.423564e-04  9.267125e-01
adhesion         1.230014e-02  3.215423e+00
cohesion         1.457105e-02  2.914321e+00
inner            7.827108e-03  4.458381e+00
outer            9.357171e-03  6.499130e+00
ioratio          7.387168e-03  3.486072e+00
comsize          1.320004e-02  5.897800e+00
[1] "Dataset: all_targets Model GLM, run: 3 of 10 2015-06-22 19:01:09"
[1] "glmnet variable coefficients"
                     [,1]          [,2]
(Intercept)     -3.986624 -1.183534e+01
graph0           0.000000 -3.187922e-05
graph1           0.000000 -9.147407e-05
graph2           0.000000  6.273923e-05
graph3           0.000000 -5.474294e-07
graph4           0.000000 -1.312261e-08
graph5           0.000000 -4.921583e-05
graph6           0.000000 -1.383411e-07
graph7           0.000000  0.000000e+00
graph8           0.000000 -2.952745e-06
graph9           0.000000 -6.077731e-09
graph10          0.000000  0.000000e+00
graph11          0.000000 -1.126902e-10
graph12          0.000000  0.000000e+00
graph13          0.000000  0.000000e+00
graph14          0.000000  1.865009e-09
graph15          0.000000  2.614747e-06
graph16          0.000000  0.000000e+00
graph17          0.000000  0.000000e+00
graph18          0.000000  0.000000e+00
graph19          0.000000  0.000000e+00
graph20          0.000000 -1.010116e-06
graph21          0.000000  0.000000e+00
graph22          0.000000 -6.446230e-06
graph23          0.000000 -9.763177e-11
graph24          0.000000  0.000000e+00
graph25          0.000000  0.000000e+00
graph26          0.000000  0.000000e+00
graph27          0.000000  2.633825e-07
graph28          0.000000  0.000000e+00
graph29          0.000000 -6.374089e-04
orbit0           0.000000 -4.064926e-04
orbit1           0.000000 -5.411277e-05
orbit2           0.000000 -5.543929e-05
orbit3           0.000000  1.791562e-04
orbit4           0.000000 -4.603568e-06
orbit5           0.000000 -1.296856e-07
orbit6           0.000000  2.501575e-13
orbit7           0.000000  0.000000e+00
orbit8           0.000000 -4.538513e-05
orbit9           0.000000  1.066998e-04
orbit10          0.000000 -2.818758e-05
orbit11          0.000000  0.000000e+00
orbit12          0.000000  1.203396e-04
orbit13          0.000000  2.621920e-06
orbit14          0.000000 -2.439679e-05
orbit15          0.000000 -8.004543e-08
orbit16          0.000000 -2.052823e-08
orbit17          0.000000 -5.250452e-09
orbit18          0.000000  1.234583e-08
orbit19          0.000000  5.592702e-09
orbit20          0.000000 -8.800642e-10
orbit21          0.000000 -6.041195e-10
orbit22          0.000000 -2.085521e-10
orbit23          0.000000  4.116254e-09
orbit24          0.000000 -2.982737e-07
orbit25          0.000000  2.378567e-07
orbit26          0.000000 -2.427808e-09
orbit27          0.000000  4.939573e-07
orbit28          0.000000 -4.196395e-07
orbit29          0.000000  4.312076e-11
orbit30          0.000000  1.614900e-08
orbit31          0.000000  8.213173e-08
orbit32          0.000000 -3.840386e-09
orbit33          0.000000  0.000000e+00
orbit34          0.000000  1.754635e-06
orbit35          0.000000  2.796309e-07
orbit36          0.000000  8.276771e-08
orbit37          0.000000 -1.138697e-08
orbit38          0.000000 -1.125643e-07
orbit39          0.000000 -7.451058e-06
orbit40          0.000000 -5.632117e-09
orbit41          0.000000  1.976163e-07
orbit42          0.000000 -4.538264e-10
orbit43          0.000000  1.602608e-05
orbit44          0.000000 -1.135755e-06
orbit45          0.000000  1.397776e-05
orbit46          0.000000 -4.358998e-06
orbit47          0.000000  0.000000e+00
orbit48          0.000000  9.159905e-07
orbit49          0.000000  1.255439e-05
orbit50          0.000000 -2.122952e-05
orbit51          0.000000  1.496239e-05
orbit52          0.000000 -1.782942e-05
orbit53          0.000000  1.341839e-06
orbit54          0.000000 -1.093443e-05
orbit55          0.000000 -6.441650e-07
orbit56          0.000000 -2.264339e-06
orbit57          0.000000 -1.220108e-05
orbit58          0.000000  4.778410e-06
orbit59          0.000000  0.000000e+00
orbit60          0.000000  3.131746e-06
orbit61          0.000000  0.000000e+00
orbit62          0.000000 -5.289218e-05
orbit63          0.000000  7.758349e-05
orbit64          0.000000 -2.431984e-05
orbit65          0.000000  8.463099e-05
orbit66          0.000000 -8.200130e-05
orbit67          0.000000  5.454719e-06
orbit68          0.000000 -1.043266e-04
orbit69          0.000000  7.258440e-04
orbit70          0.000000  1.519943e-03
orbit71          0.000000 -1.301820e-05
orbit72          0.000000 -8.268598e-04
AP               0.000000 -1.790166e-01
bet              0.000000  5.838264e-06
ecc              0.000000  1.182389e-01
eccrad           0.000000  6.919189e-01
close            0.000000  2.608745e-02
constraint       0.000000 -1.292594e+00
coreness         0.000000 -1.533055e-02
knn              0.000000  0.000000e+00
hubscore         0.000000  1.583602e+01
pagerank         0.000000 -4.088724e-02
trans            0.000000  3.383052e-01
evcent           0.000000  6.535448e+00
first            0.000000 -9.071796e-04
upto_second      0.000000 -9.588456e-05
upto_third       0.000000  0.000000e+00
upto_fourth      0.000000  0.000000e+00
upto_fifth       0.000000  1.517834e-04
upto_sixth       0.000000  8.879029e-06
second           0.000000 -6.281168e-05
third            0.000000  1.111461e-05
fourth           0.000000 -7.336230e-05
fifth            0.000000  3.751478e-05
sixth            0.000000 -6.906298e-05
ratio1           0.000000 -6.783287e-05
ratio2           0.000000  1.111941e-03
ratio3           0.000000 -6.576546e-03
ratio4           0.000000  0.000000e+00
ratio5           0.000000  0.000000e+00
ratio6           0.000000  1.086307e-05
selfinter        0.000000  6.154893e-01
walktrap_vertex  0.000000 -9.407109e-02
bigcom1          0.000000 -1.049477e+00
bigcom2          0.000000 -8.722227e-01
bigcom3          0.000000  6.002367e-01
bigcom4          0.000000 -2.123015e-01
bigcom6          0.000000  1.575735e+00
bigcom8          0.000000 -2.121345e+00
bigcom9          0.000000 -1.130693e+00
bigcom11         0.000000  8.971345e-01
bigcom13         0.000000 -1.294906e+00
bigcom15         0.000000 -8.420210e-01
bigcom16         0.000000 -9.868907e-01
bigcom21         0.000000 -2.280410e+00
bigcom22         0.000000 -3.310330e-01
bigcom24         0.000000 -9.590264e-01
bigcom26         0.000000 -2.061597e-02
bigcom28         0.000000  5.975119e-01
bigcom30         0.000000  3.764524e-01
bigcom31         0.000000 -5.993694e-01
bigcom32         0.000000  4.714888e-01
bigcom33         0.000000 -8.713854e-01
bigcom34         0.000000 -8.936796e-01
bigcom36         0.000000 -2.012509e+00
bigcom37         0.000000  0.000000e+00
bigcom38         0.000000  1.361662e+00
bigcom39         0.000000 -1.493152e+00
bigcom40         0.000000 -3.717955e-01
bigcom43         0.000000 -1.133369e+00
bigcom44         0.000000 -8.881189e-02
bigcom46         0.000000  1.979403e+00
bigcom47         0.000000 -1.534573e+00
bigcom49         0.000000 -1.100150e+00
bigcom50         0.000000 -1.302855e+00
bigcom51         0.000000 -9.138407e-01
bigcom52         0.000000  2.297290e+00
bigcom54         0.000000 -7.684277e-01
bigcom56         0.000000 -1.746623e+00
bigcom62         0.000000  1.693035e+00
bigcom66         0.000000 -1.070065e+00
bigcom68         0.000000 -7.348056e-01
bigcom69         0.000000 -1.188885e+00
bigcom71         0.000000  1.377017e+00
bigcom72         0.000000 -4.980593e-01
bigcom73         0.000000  5.318331e-02
bigcom74         0.000000 -1.444073e+00
bigcom75         0.000000  1.681835e+00
bigcom76         0.000000 -9.638612e-01
bigcom77         0.000000 -1.617727e+00
bigcom79         0.000000 -1.264863e+00
bigcom80         0.000000 -1.613336e+00
bigcom82         0.000000 -1.781109e+00
bigcom83         0.000000  0.000000e+00
bigcom84         0.000000 -1.480550e+00
bigcom85         0.000000 -1.598556e+00
bigcom87         0.000000 -1.359915e+00
bigcom89         0.000000 -1.015205e+00
bigcom91         0.000000  2.195274e-01
bigcom92         0.000000  1.201896e+00
bigcom93         0.000000  0.000000e+00
bigcom96         0.000000 -1.285777e+00
bigcom97         0.000000 -1.678995e+00
bigcom98         0.000000 -1.214702e+00
bigcom99         0.000000 -4.930311e-01
bigcom101        0.000000  1.557698e+00
bigcom104        0.000000  6.982696e-01
bigcom106        0.000000 -1.349018e+00
bigcom109        0.000000 -8.980502e-01
bigcom113        0.000000 -1.474287e+00
bigcom116        0.000000 -1.874833e+00
bigcom120        0.000000 -1.367734e+00
bigcom123        0.000000 -1.042877e+00
bigcom126        0.000000 -4.192747e-01
bigcom127        0.000000 -2.241213e+00
bigcom137        0.000000 -1.360657e+00
bigcom139        0.000000 -1.065951e+00
bigcom140        0.000000 -1.245236e+00
bigcom143        0.000000  1.310459e+00
bigcom145        0.000000 -7.557115e-01
bigcom146        0.000000 -1.092338e+00
bigcom147        0.000000  7.623536e-01
bigcom149        0.000000 -8.513487e-01
bigcom153        0.000000 -1.198784e+00
bigcom154        0.000000 -6.914959e-01
bigcom156        0.000000 -1.159564e+00
bigcom157        0.000000 -1.972982e+00
bigcom158        0.000000 -8.298168e-01
bigcom160        0.000000 -1.051673e+00
bigcom161        0.000000 -1.025502e+00
bigcom162        0.000000 -7.480321e-01
bigcom164        0.000000 -1.079305e+00
bigcom166        0.000000 -1.026459e+00
bigcom167        0.000000 -1.976198e+00
bigcom171        0.000000 -1.598723e+00
bigcom173        0.000000 -9.171648e-01
bigcom175        0.000000 -1.091205e-01
bigcom176        0.000000 -7.377404e-01
bigcom177        0.000000 -8.444133e-01
bigcom178        0.000000  1.485499e+00
bigcom180        0.000000  2.016367e+00
bigcom181        0.000000  1.304401e+00
bigcom184        0.000000 -1.335491e+00
bigcom186        0.000000 -2.016893e+00
bigcom187        0.000000 -2.031605e+00
bigcom189        0.000000 -8.119153e-01
bigcom194        0.000000 -6.969534e-01
bigcom195        0.000000 -9.119548e-01
bigcom196        0.000000  9.385727e-01
bigcom204        0.000000  1.574089e+00
bigcom205        0.000000  1.509937e+00
bigcom212        0.000000 -8.036834e-01
bigcom214        0.000000 -8.121731e-01
bigcom222        0.000000 -5.902020e-01
bigcom223        0.000000 -1.333682e+00
bigcom226        0.000000 -8.901881e-01
bigcom227        0.000000 -8.964108e-01
bigcom229        0.000000 -7.107275e-01
bigcom233        0.000000 -1.033873e+00
bigcom236        0.000000 -8.306910e-01
bigcom237        0.000000 -1.138889e+00
bigcom246        0.000000 -9.863950e-01
bigcom248        0.000000 -1.688411e+00
bigcom249        0.000000 -9.800779e-01
bigcom250        0.000000 -9.685944e-01
bigcom254        0.000000 -9.174789e-01
bigcom266        0.000000 -1.379826e+00
bigcom269        0.000000 -1.134347e+00
bigcom272        0.000000 -6.147985e-01
bigcom274        0.000000 -2.229799e-01
bigcom281        0.000000 -4.951750e-01
bigcom291        0.000000 -8.566959e-01
bigcom292        0.000000 -1.108935e+00
bigcom295        0.000000 -1.232614e+00
bigcom299        0.000000  1.495268e+00
bigcom301        0.000000 -1.036866e+00
bigcom306        0.000000 -4.197030e-01
bigcom309        0.000000 -1.196137e+00
bigcom314        0.000000 -1.131690e+00
bigcom321        0.000000 -8.249758e-01
bigcom341        0.000000 -1.089940e+00
bigcom350        0.000000 -1.007984e+00
bigcom353        0.000000 -6.193077e-01
bigcom359        0.000000 -1.157995e+00
bigcom363        0.000000  0.000000e+00
bigcom365        0.000000 -1.587924e+00
bigcom385        0.000000  1.500611e+00
bigcom386        0.000000 -6.431676e-01
bigcom408        0.000000 -1.361926e+00
bigcom412        0.000000  3.024380e+00
bigcom480        0.000000 -4.656574e-01
spin_vertex      0.000000  1.825478e-01
membership_s1    0.000000  6.358135e-02
membership_s3    0.000000 -1.451413e+00
membership_s4    0.000000  8.792819e-02
membership_s5    0.000000 -4.109591e-02
membership_s6    0.000000 -4.697868e-02
membership_s7    0.000000 -1.121628e-01
membership_s8    0.000000 -1.433805e+00
membership_s9    0.000000 -1.407648e+00
membership_s11   0.000000 -1.166850e+00
membership_s12   0.000000 -1.136959e+00
membership_s14   0.000000  8.562657e-01
membership_s15   0.000000  7.011781e-01
membership_s16   0.000000  1.221084e+00
membership_s17   0.000000 -1.031102e+00
membership_s18   0.000000 -1.350898e+00
membership_s20   0.000000 -9.111080e-01
membership_s21   0.000000 -4.674430e-01
membership_s22   0.000000 -1.187898e+00
membership_s24   0.000000 -2.576489e+00
membership_s25   0.000000  8.041365e-01
membership_s26   0.000000 -1.374372e+00
membership_s27   0.000000 -6.540512e-02
membership_s28   0.000000 -1.452592e+00
membership_s30   0.000000  5.475932e-02
membership_s31   0.000000 -5.250567e-01
membership_s32   0.000000  9.957807e-01
membership_s33   0.000000 -6.167818e-01
membership_s36   0.000000 -5.303183e-01
membership_s37   0.000000 -1.243686e+00
V1               0.000000  6.377708e-01
V2               0.000000 -4.628991e-01
pdi              0.000000  7.456372e+01
adhesion         0.000000  6.302219e-05
cohesion         0.000000 -1.913594e-04
inner            0.000000  5.024832e-05
outer            0.000000  5.681084e-06
ioratio          0.000000  5.773806e-01
comsize          0.000000  1.181935e-03
[1] "Dataset: all_targets Model GBM, run: 4 of 10 2015-06-22 19:05:35"
Iter   TrainDeviance   ValidDeviance   StepSize   Improve
     1        0.1834            -nan     0.0100    0.0002
     2        0.1816            -nan     0.0100    0.0003
     3        0.1795            -nan     0.0100    0.0003
     4        0.1780            -nan     0.0100    0.0001
     5        0.1765            -nan     0.0100    0.0002
     6        0.1753            -nan     0.0100    0.0001
     7        0.1742            -nan     0.0100    0.0001
     8        0.1731            -nan     0.0100    0.0002
     9        0.1718            -nan     0.0100    0.0002
    10        0.1707            -nan     0.0100    0.0001
    20        0.1625            -nan     0.0100    0.0001
    40        0.1521            -nan     0.0100    0.0001
    60        0.1451            -nan     0.0100    0.0000
    80        0.1394            -nan     0.0100    0.0000
   100        0.1328            -nan     0.0100    0.0000
   120        0.1284            -nan     0.0100    0.0000
   140        0.1239            -nan     0.0100    0.0000
   160        0.1198            -nan     0.0100    0.0000
   180        0.1155            -nan     0.0100   -0.0000
   200        0.1122            -nan     0.0100    0.0000
   220        0.1089            -nan     0.0100   -0.0000
   240        0.1053            -nan     0.0100   -0.0000
   260        0.1025            -nan     0.0100   -0.0000
   280        0.0998            -nan     0.0100   -0.0000
   300        0.0973            -nan     0.0100   -0.0000
   320        0.0946            -nan     0.0100    0.0000
   340        0.0924            -nan     0.0100   -0.0000
   360        0.0901            -nan     0.0100   -0.0000
   376        0.0883            -nan     0.0100   -0.0000

[1] "GBM variable coefficients"
                            var     rel.inf
ratio5                   ratio5 4.931150884
comsize                 comsize 4.190907889
outer                     outer 3.462481023
pagerank               pagerank 3.360491444
trans                     trans 3.123661094
V2                           V2 2.913215700
ratio4                   ratio4 2.378519072
spin_vertex         spin_vertex 2.335631712
knn                         knn 2.309232187
bet                         bet 2.215125689
V1                           V1 1.966841043
orbit65                 orbit65 1.963503893
inner                     inner 1.915185705
ratio1                   ratio1 1.864538798
adhesion               adhesion 1.762973738
orbit56                 orbit56 1.709530996
walktrap_vertex walktrap_vertex 1.619818883
cohesion               cohesion 1.607430022
membership_s32   membership_s32 1.585350392
bigcom28               bigcom28 1.555621213
orbit50                 orbit50 1.303188156
bigcom46               bigcom46 1.299268823
orbit18                 orbit18 1.227114550
ioratio                 ioratio 1.168112495
orbit39                 orbit39 1.156943136
ratio2                   ratio2 1.152246198
orbit31                 orbit31 1.129795124
orbit70                 orbit70 1.098433160
orbit54                 orbit54 1.070934587
third                     third 1.044192089
graph11                 graph11 1.033096387
orbit63                 orbit63 0.895163268
graph4                   graph4 0.891439029
orbit62                 orbit62 0.852023370
orbit49                 orbit49 0.850558306
graph20                 graph20 0.850232484
selfinter             selfinter 0.849742018
graph17                 graph17 0.831881480
orbit45                 orbit45 0.688452600
constraint           constraint 0.670168002
bigcom30               bigcom30 0.658809393
graph12                 graph12 0.641582441
orbit36                 orbit36 0.635549052
orbit35                 orbit35 0.563736008
sixth                     sixth 0.541203384
graph19                 graph19 0.529070972
graph23                 graph23 0.528963879
graph14                 graph14 0.511995121
orbit46                 orbit46 0.511161742
orbit24                 orbit24 0.504176431
graph10                 graph10 0.503344498
orbit64                 orbit64 0.485306306
graph27                 graph27 0.477058840
orbit44                 orbit44 0.473928045
fourth                   fourth 0.472798245
orbit20                 orbit20 0.472430053
orbit69                 orbit69 0.463984279
orbit26                 orbit26 0.456971151
orbit28                 orbit28 0.447954160
graph0                   graph0 0.442644761
graph29                 graph29 0.428180226
bigcom412             bigcom412 0.408166915
graph26                 graph26 0.404987546
orbit66                 orbit66 0.396566580
graph22                 graph22 0.395372376
ratio6                   ratio6 0.379610797
orbit40                 orbit40 0.378278796
orbit9                   orbit9 0.374014552
graph25                 graph25 0.372376069
graph5                   graph5 0.367939602
orbit5                   orbit5 0.364033915
bigcom3                 bigcom3 0.358847727
orbit42                 orbit42 0.352081885
graph1                   graph1 0.350904389
graph3                   graph3 0.348718187
orbit33                 orbit33 0.348643873
orbit58                 orbit58 0.331852530
orbit51                 orbit51 0.330375228
upto_fourth         upto_fourth 0.325575052
upto_fifth           upto_fifth 0.324899611
orbit53                 orbit53 0.312265182
graph15                 graph15 0.309136811
orbit30                 orbit30 0.306191982
orbit11                 orbit11 0.303308206
fifth                     fifth 0.301930697
orbit10                 orbit10 0.299612319
graph7                   graph7 0.291621056
ratio3                   ratio3 0.284207925
orbit38                 orbit38 0.282795309
orbit19                 orbit19 0.276494771
orbit32                 orbit32 0.273350957
graph16                 graph16 0.271702129
orbit1                   orbit1 0.270104694
orbit37                 orbit37 0.263433613
graph6                   graph6 0.261473531
orbit27                 orbit27 0.260909697
orbit59                 orbit59 0.259235367
orbit25                 orbit25 0.254144592
orbit16                 orbit16 0.253445429
upto_sixth           upto_sixth 0.249693707
orbit61                 orbit61 0.245571951
orbit13                 orbit13 0.244957065
graph24                 graph24 0.241257862
bigcom11               bigcom11 0.237804037
close                     close 0.232326525
graph8                   graph8 0.228539543
orbit41                 orbit41 0.218113941
orbit55                 orbit55 0.216615581
orbit52                 orbit52 0.211755914
membership_s30   membership_s30 0.208091280
orbit21                 orbit21 0.203944544
bigcom4                 bigcom4 0.203596898
graph2                   graph2 0.202515332
graph28                 graph28 0.189657053
graph13                 graph13 0.186064212
orbit15                 orbit15 0.183897905
orbit48                 orbit48 0.180705304
graph18                 graph18 0.178206345
graph21                 graph21 0.176002624
hubscore               hubscore 0.167880580
orbit7                   orbit7 0.164627475
orbit17                 orbit17 0.164468811
orbit4                   orbit4 0.160109640
pdi                         pdi 0.155903034
orbit67                 orbit67 0.150894259
orbit23                 orbit23 0.150343563
orbit68                 orbit68 0.147043219
orbit57                 orbit57 0.140999038
orbit22                 orbit22 0.139597865
graph9                   graph9 0.138125915
orbit71                 orbit71 0.129677554
orbit6                   orbit6 0.126449872
bigcom92               bigcom92 0.125116884
membership_s1     membership_s1 0.109800833
ecc                         ecc 0.107443719
coreness               coreness 0.105221667
orbit2                   orbit2 0.105221379
orbit60                 orbit60 0.101838866
second                   second 0.098837228
orbit29                 orbit29 0.096912844
upto_second         upto_second 0.096416378
orbit47                 orbit47 0.090573299
upto_third           upto_third 0.082650861
bigcom104             bigcom104 0.080377897
bigcom38               bigcom38 0.070427246
membership_s4     membership_s4 0.059973021
bigcom181             bigcom181 0.058653483
membership_s16   membership_s16 0.048659121
membership_s5     membership_s5 0.046657319
membership_s15   membership_s15 0.046648387
bigcom40               bigcom40 0.043659604
AP                           AP 0.042699948
bigcom52               bigcom52 0.038864500
bigcom101             bigcom101 0.031546202
orbit12                 orbit12 0.030899544
bigcom32               bigcom32 0.029783861
bigcom71               bigcom71 0.028654879
orbit43                 orbit43 0.024816537
bigcom147             bigcom147 0.021699061
evcent                   evcent 0.021678303
bigcom22               bigcom22 0.021144466
bigcom75               bigcom75 0.020896796
bigcom178             bigcom178 0.020660185
bigcom26               bigcom26 0.013871793
bigcom167             bigcom167 0.013160706
bigcom205             bigcom205 0.011270556
bigcom62               bigcom62 0.009905561
membership_s14   membership_s14 0.009098606
membership_s7     membership_s7 0.008069139
membership_s31   membership_s31 0.005441747
membership_s6     membership_s6 0.004844875
bigcom1                 bigcom1 0.003464058
bigcom385             bigcom385 0.003344676
orbit0                   orbit0 0.000000000
orbit3                   orbit3 0.000000000
orbit8                   orbit8 0.000000000
orbit14                 orbit14 0.000000000
orbit34                 orbit34 0.000000000
orbit72                 orbit72 0.000000000
eccrad                   eccrad 0.000000000
first                     first 0.000000000
bigcom2                 bigcom2 0.000000000
bigcom6                 bigcom6 0.000000000
bigcom8                 bigcom8 0.000000000
bigcom9                 bigcom9 0.000000000
bigcom13               bigcom13 0.000000000
bigcom15               bigcom15 0.000000000
bigcom16               bigcom16 0.000000000
bigcom21               bigcom21 0.000000000
bigcom24               bigcom24 0.000000000
bigcom31               bigcom31 0.000000000
bigcom33               bigcom33 0.000000000
bigcom34               bigcom34 0.000000000
bigcom36               bigcom36 0.000000000
bigcom37               bigcom37 0.000000000
bigcom39               bigcom39 0.000000000
bigcom43               bigcom43 0.000000000
bigcom44               bigcom44 0.000000000
bigcom47               bigcom47 0.000000000
bigcom49               bigcom49 0.000000000
bigcom50               bigcom50 0.000000000
bigcom51               bigcom51 0.000000000
bigcom54               bigcom54 0.000000000
bigcom56               bigcom56 0.000000000
bigcom66               bigcom66 0.000000000
bigcom68               bigcom68 0.000000000
bigcom69               bigcom69 0.000000000
bigcom72               bigcom72 0.000000000
bigcom73               bigcom73 0.000000000
bigcom74               bigcom74 0.000000000
bigcom76               bigcom76 0.000000000
bigcom77               bigcom77 0.000000000
bigcom79               bigcom79 0.000000000
bigcom80               bigcom80 0.000000000
bigcom82               bigcom82 0.000000000
bigcom83               bigcom83 0.000000000
bigcom84               bigcom84 0.000000000
bigcom85               bigcom85 0.000000000
bigcom87               bigcom87 0.000000000
bigcom89               bigcom89 0.000000000
bigcom91               bigcom91 0.000000000
bigcom93               bigcom93 0.000000000
bigcom96               bigcom96 0.000000000
bigcom97               bigcom97 0.000000000
bigcom98               bigcom98 0.000000000
bigcom99               bigcom99 0.000000000
bigcom106             bigcom106 0.000000000
bigcom109             bigcom109 0.000000000
bigcom113             bigcom113 0.000000000
bigcom116             bigcom116 0.000000000
bigcom120             bigcom120 0.000000000
bigcom123             bigcom123 0.000000000
bigcom126             bigcom126 0.000000000
bigcom127             bigcom127 0.000000000
bigcom137             bigcom137 0.000000000
bigcom139             bigcom139 0.000000000
bigcom140             bigcom140 0.000000000
bigcom143             bigcom143 0.000000000
bigcom145             bigcom145 0.000000000
bigcom146             bigcom146 0.000000000
bigcom149             bigcom149 0.000000000
bigcom153             bigcom153 0.000000000
bigcom154             bigcom154 0.000000000
bigcom156             bigcom156 0.000000000
bigcom157             bigcom157 0.000000000
bigcom158             bigcom158 0.000000000
bigcom160             bigcom160 0.000000000
bigcom161             bigcom161 0.000000000
bigcom162             bigcom162 0.000000000
bigcom164             bigcom164 0.000000000
bigcom166             bigcom166 0.000000000
bigcom171             bigcom171 0.000000000
bigcom173             bigcom173 0.000000000
bigcom175             bigcom175 0.000000000
bigcom176             bigcom176 0.000000000
bigcom177             bigcom177 0.000000000
bigcom180             bigcom180 0.000000000
bigcom184             bigcom184 0.000000000
bigcom186             bigcom186 0.000000000
bigcom187             bigcom187 0.000000000
bigcom189             bigcom189 0.000000000
bigcom194             bigcom194 0.000000000
bigcom195             bigcom195 0.000000000
bigcom196             bigcom196 0.000000000
bigcom204             bigcom204 0.000000000
bigcom212             bigcom212 0.000000000
bigcom214             bigcom214 0.000000000
bigcom222             bigcom222 0.000000000
bigcom223             bigcom223 0.000000000
bigcom226             bigcom226 0.000000000
bigcom227             bigcom227 0.000000000
bigcom229             bigcom229 0.000000000
bigcom233             bigcom233 0.000000000
bigcom236             bigcom236 0.000000000
bigcom237             bigcom237 0.000000000
bigcom246             bigcom246 0.000000000
bigcom248             bigcom248 0.000000000
bigcom249             bigcom249 0.000000000
bigcom250             bigcom250 0.000000000
bigcom254             bigcom254 0.000000000
bigcom266             bigcom266 0.000000000
bigcom269             bigcom269 0.000000000
bigcom272             bigcom272 0.000000000
bigcom274             bigcom274 0.000000000
bigcom281             bigcom281 0.000000000
bigcom291             bigcom291 0.000000000
bigcom292             bigcom292 0.000000000
bigcom295             bigcom295 0.000000000
bigcom299             bigcom299 0.000000000
bigcom301             bigcom301 0.000000000
bigcom306             bigcom306 0.000000000
bigcom309             bigcom309 0.000000000
bigcom314             bigcom314 0.000000000
bigcom321             bigcom321 0.000000000
bigcom341             bigcom341 0.000000000
bigcom350             bigcom350 0.000000000
bigcom353             bigcom353 0.000000000
bigcom359             bigcom359 0.000000000
bigcom363             bigcom363 0.000000000
bigcom365             bigcom365 0.000000000
bigcom386             bigcom386 0.000000000
bigcom408             bigcom408 0.000000000
bigcom480             bigcom480 0.000000000
membership_s3     membership_s3 0.000000000
membership_s8     membership_s8 0.000000000
membership_s9     membership_s9 0.000000000
membership_s11   membership_s11 0.000000000
membership_s12   membership_s12 0.000000000
membership_s17   membership_s17 0.000000000
membership_s18   membership_s18 0.000000000
membership_s20   membership_s20 0.000000000
membership_s21   membership_s21 0.000000000
membership_s22   membership_s22 0.000000000
membership_s24   membership_s24 0.000000000
membership_s25   membership_s25 0.000000000
membership_s26   membership_s26 0.000000000
membership_s27   membership_s27 0.000000000
membership_s28   membership_s28 0.000000000
membership_s33   membership_s33 0.000000000
membership_s36   membership_s36 0.000000000
membership_s37   membership_s37 0.000000000
[1] "Dataset: all_targets Model RF, run: 4 of 10 2015-06-22 19:11:11"
     |      Out-of-bag   |
Tree |      MSE  %Var(y) |
   1 |  0.03555   194.51 |
   2 |  0.03409   186.53 |
   3 |  0.03187   174.36 |
   4 |  0.02981   163.12 |
   5 |  0.02813   153.89 |
   6 |   0.0267   146.11 |
   7 |  0.02573   140.76 |
   8 |  0.02519   137.83 |
   9 |  0.02439   133.48 |
  10 |  0.02376   130.02 |
  11 |  0.02338   127.91 |
  12 |  0.02276   124.56 |
  13 |  0.02235   122.29 |
  14 |  0.02211   120.98 |
  15 |  0.02192   119.93 |
  16 |   0.0214   117.11 |
  17 |  0.02115   115.71 |
  18 |  0.02103   115.08 |
  19 |  0.02083   113.96 |
  20 |  0.02062   112.81 |
  21 |  0.02049   112.12 |
  22 |  0.02029   111.04 |
  23 |  0.02024   110.72 |
  24 |  0.02026   110.85 |
  25 |   0.0202   110.55 |
  26 |  0.02011   110.03 |
  27 |  0.02009   109.92 |
  28 |  0.01996   109.24 |
  29 |  0.01982   108.45 |
  30 |   0.0198   108.36 |
  31 |  0.01977   108.19 |
  32 |  0.01966   107.56 |
  33 |  0.01967   107.61 |
  34 |  0.01959   107.18 |
  35 |  0.01957   107.05 |
  36 |  0.01951   106.74 |
  37 |  0.01945   106.44 |
  38 |  0.01944   106.37 |
  39 |  0.01937   105.98 |
  40 |  0.01932   105.69 |
  41 |  0.01925   105.31 |
  42 |  0.01928   105.50 |
  43 |  0.01927   105.42 |
  44 |  0.01923   105.24 |
  45 |  0.01924   105.27 |
  46 |  0.01922   105.15 |
  47 |  0.01921   105.08 |
  48 |  0.01919   104.98 |
  49 |  0.01919   105.02 |
  50 |  0.01915   104.78 |
  51 |  0.01915   104.79 |
  52 |  0.01916   104.85 |
  53 |  0.01917   104.87 |
  54 |  0.01914   104.70 |
  55 |  0.01911   104.56 |
  56 |  0.01911   104.56 |
  57 |  0.01912   104.59 |
  58 |  0.01907   104.36 |
  59 |  0.01908   104.40 |
  60 |  0.01907   104.36 |
  61 |  0.01907   104.35 |
  62 |  0.01904   104.16 |
  63 |  0.01903   104.11 |
  64 |  0.01901   104.01 |
  65 |  0.01901   103.99 |
  66 |  0.01901   104.04 |
  67 |  0.01902   104.09 |
  68 |  0.01902   104.09 |
  69 |  0.01902   104.04 |
  70 |  0.01902   104.07 |
  71 |  0.01901   104.03 |
  72 |  0.01903   104.12 |
  73 |  0.01902   104.09 |
  74 |  0.01903   104.12 |
  75 |  0.01899   103.92 |
  76 |  0.01897   103.81 |
  77 |  0.01897   103.77 |
  78 |  0.01897   103.79 |
  79 |  0.01898   103.86 |
  80 |  0.01897   103.77 |
  81 |  0.01893   103.60 |
  82 |  0.01895   103.67 |
  83 |  0.01896   103.74 |
  84 |  0.01897   103.79 |
  85 |  0.01896   103.72 |
  86 |  0.01896   103.71 |
  87 |  0.01895   103.66 |
  88 |  0.01893   103.56 |
  89 |  0.01891   103.45 |
  90 |   0.0189   103.39 |
  91 |  0.01889   103.35 |
  92 |   0.0189   103.40 |
  93 |  0.01891   103.45 |
  94 |   0.0189   103.41 |
  95 |  0.01891   103.45 |
  96 |  0.01891   103.48 |
  97 |   0.0189   103.41 |
  98 |  0.01891   103.47 |
  99 |   0.0189   103.39 |
 100 |  0.01888   103.30 |
[1] "Random Forest variable coefficients"
                      %IncMSE IncNodePurity
graph0           7.662804e-04  4.279864e-01
graph1           4.815473e-03  7.142645e-01
graph2           8.461794e-04  5.848813e-01
graph3           2.031154e-03  6.186119e-01
graph4           4.239797e-03  1.012837e+00
graph5           3.038280e-03  7.444577e-01
graph6           3.102086e-03  6.434023e-01
graph7           1.458842e-03  5.079738e-01
graph8           3.118949e-04  3.921686e-01
graph9           1.407699e-03  3.779635e-01
graph10          2.763300e-03  1.400599e+00
graph11          4.655668e-03  1.555283e+00
graph12          3.537717e-03  1.159598e+00
graph13          2.460285e-03  6.330747e-01
graph14          1.600670e-03  9.633582e-01
graph15          1.818338e-03  8.172787e-01
graph16          1.333374e-03  7.374216e-01
graph17          3.952747e-03  1.219670e+00
graph18          6.785999e-04  4.870425e-01
graph19          2.500998e-03  9.421520e-01
graph20          4.671404e-03  1.278680e+00
graph21          2.611295e-03  5.644587e-01
graph22          1.934244e-03  1.052793e+00
graph23          6.466972e-03  1.249829e+00
graph24          6.001629e-04  4.629264e-01
graph25          2.165177e-03  9.693282e-01
graph26          1.326636e-03  8.145333e-01
graph27          1.556642e-03  9.952591e-01
graph28          1.473374e-03  8.661996e-01
graph29          8.280028e-04  5.114932e-01
orbit0           8.703074e-04  2.519580e-01
orbit1           1.407990e-03  4.976627e-01
orbit2           2.612290e-03  6.306695e-01
orbit3           1.087260e-03  4.557574e-01
orbit4           2.805779e-03  6.304862e-01
orbit5           1.291482e-03  9.501807e-01
orbit6           1.894967e-03  8.920192e-01
orbit7           1.200686e-03  6.297797e-01
orbit8           2.442960e-03  8.402087e-01
orbit9           1.694606e-03  7.972569e-01
orbit10          1.436802e-03  7.093995e-01
orbit11          3.145623e-03  5.032211e-01
orbit12          1.030580e-03  6.926247e-01
orbit13          4.070724e-04  4.271462e-01
orbit14          8.171732e-04  3.384030e-01
orbit15          2.439825e-03  7.450261e-01
orbit16          1.202601e-03  7.270572e-01
orbit17          3.702750e-03  8.913855e-01
orbit18          4.323741e-03  2.222981e+00
orbit19          1.448948e-03  1.062558e+00
orbit20          5.285599e-03  1.168890e+00
orbit21          1.460407e-03  4.451124e-01
orbit22          3.143994e-03  1.840932e+00
orbit23          1.458249e-03  7.249110e-01
orbit24          4.042857e-03  1.291764e+00
orbit25          1.074651e-03  6.402642e-01
orbit26          7.266357e-04  5.674290e-01
orbit27          2.771684e-03  9.729268e-01
orbit28          3.651635e-03  7.682809e-01
orbit29          1.438262e-03  7.875329e-01
orbit30          2.508961e-03  6.348624e-01
orbit31          3.100660e-03  1.654176e+00
orbit32          2.277014e-03  1.171534e+00
orbit33          2.554114e-03  4.941629e-01
orbit34          1.340189e-03  5.046421e-01
orbit35          2.572715e-03  9.864717e-01
orbit36          2.926613e-03  8.263938e-01
orbit37          4.488635e-03  8.263138e-01
orbit38          4.121514e-03  7.373884e-01
orbit39          3.538484e-03  1.781935e+00
orbit40          2.588653e-03  9.742421e-01
orbit41          2.846755e-04  5.035391e-01
orbit42          5.198054e-04  4.415993e-01
orbit43          3.387070e-04  5.312148e-01
orbit44          2.284690e-03  7.421152e-01
orbit45          6.839694e-03  1.311282e+00
orbit46          1.495892e-03  7.005696e-01
orbit47          1.403881e-03  7.598229e-01
orbit48          1.010524e-03  5.251706e-01
orbit49          6.435812e-03  1.398198e+00
orbit50          3.474457e-03  1.010103e+00
orbit51          3.349184e-03  9.847708e-01
orbit52          1.988552e-03  7.514935e-01
orbit53          1.669227e-03  6.297317e-01
orbit54          1.410494e-03  1.414875e+00
orbit55          5.085741e-04  3.954913e-01
orbit56          8.708551e-03  2.676640e+00
orbit57          3.536698e-04  6.464445e-01
orbit58          2.474044e-04  4.960825e-01
orbit59          2.646484e-03  9.608552e-01
orbit60          5.743753e-04  5.109080e-01
orbit61          1.460327e-03  5.346690e-01
orbit62          4.076416e-03  1.085104e+00
orbit63          2.036708e-03  9.115918e-01
orbit64          2.732098e-03  8.839997e-01
orbit65          6.720067e-03  2.400098e+00
orbit66          4.505640e-04  5.730212e-01
orbit67          2.030161e-03  4.943493e-01
orbit68          1.804683e-03  5.151876e-01
orbit69          3.001237e-04  6.367822e-01
orbit70          2.589066e-03  1.683064e+00
orbit71          3.335752e-04  3.769435e-01
orbit72          5.405816e-04  5.698372e-01
AP               4.799857e-05  2.754028e-01
bet              7.792086e-03  2.736636e+00
ecc              4.687854e-04  3.959175e-01
eccrad           7.070662e-04  4.543175e-01
close            9.294972e-04  6.267246e-01
constraint       4.109366e-03  1.741289e+00
coreness         2.365046e-03  6.355318e-01
knn              3.608411e-03  2.353146e+00
hubscore         1.942997e-03  7.251481e-01
pagerank         4.780622e-03  4.635222e+00
trans            2.220993e-03  2.707271e+00
evcent           5.927931e-04  6.618256e-01
first            2.656467e-04  3.777523e-01
upto_second      2.325011e-03  4.743314e-01
upto_third       3.401132e-03  7.128252e-01
upto_fourth      2.803188e-03  6.851696e-01
upto_fifth       2.907711e-03  9.105480e-01
upto_sixth       2.458853e-03  9.699202e-01
second           2.710765e-03  1.040772e+00
third            5.485570e-03  1.866358e+00
fourth           4.197500e-03  2.504328e+00
fifth            3.288002e-03  2.008470e+00
sixth            3.100863e-03  1.539620e+00
ratio1           2.249488e-03  2.561360e+00
ratio2           5.447787e-03  2.857582e+00
ratio3           1.047025e-03  1.660209e+00
ratio4           3.466395e-03  2.976969e+00
ratio5           4.631238e-03  6.983547e+00
ratio6           3.373278e-03  1.890538e+00
selfinter        1.904017e-03  5.750724e-01
walktrap_vertex  2.633109e-03  3.526080e+00
bigcom1          2.453184e-05  1.618539e-01
bigcom2          0.000000e+00  2.775558e-19
bigcom3          1.111109e-04  9.391045e-01
bigcom4          2.367466e-04  1.116705e-01
bigcom6          0.000000e+00  0.000000e+00
bigcom8         -2.242655e-06  8.571429e-03
bigcom9          0.000000e+00  2.775558e-19
bigcom11        -9.861972e-06  3.339522e-01
bigcom13         0.000000e+00  0.000000e+00
bigcom15         0.000000e+00  0.000000e+00
bigcom16         0.000000e+00  0.000000e+00
bigcom21         0.000000e+00  0.000000e+00
bigcom22         1.185614e-04  9.482637e-02
bigcom24         0.000000e+00  6.938894e-20
bigcom26         3.209882e-06  1.766918e-01
bigcom28         1.872896e-04  1.637170e+00
bigcom30         3.743587e-04  1.169772e+00
bigcom31         0.000000e+00  0.000000e+00
bigcom32        -3.676261e-05  1.355226e-01
bigcom33        -1.645477e-05  3.805739e-01
bigcom34         0.000000e+00  0.000000e+00
bigcom36         0.000000e+00  0.000000e+00
bigcom37         0.000000e+00  2.775558e-19
bigcom38         5.641410e-05  3.187832e-01
bigcom39         0.000000e+00  0.000000e+00
bigcom40         1.101691e-05  5.708196e-02
bigcom43         0.000000e+00  0.000000e+00
bigcom44         8.756784e-05  2.476791e-02
bigcom46        -2.619081e-05  1.092395e+00
bigcom47         0.000000e+00  0.000000e+00
bigcom49         0.000000e+00  0.000000e+00
bigcom50         0.000000e+00  2.775558e-19
bigcom51         0.000000e+00  0.000000e+00
bigcom52        -1.891297e-05  4.171572e-01
bigcom54         0.000000e+00  0.000000e+00
bigcom56         0.000000e+00  0.000000e+00
bigcom62        -3.158531e-05  5.485294e-01
bigcom66         0.000000e+00  0.000000e+00
bigcom68         0.000000e+00  0.000000e+00
bigcom69         0.000000e+00  0.000000e+00
bigcom71         3.697975e-05  2.838627e-01
bigcom72         0.000000e+00  0.000000e+00
bigcom73         1.663586e-05  2.381061e-01
bigcom74         0.000000e+00  5.551115e-19
bigcom75        -5.701042e-07  4.529594e-01
bigcom76         0.000000e+00  0.000000e+00
bigcom77         0.000000e+00  0.000000e+00
bigcom79         0.000000e+00  0.000000e+00
bigcom80         0.000000e+00  0.000000e+00
bigcom82         0.000000e+00  0.000000e+00
bigcom83         0.000000e+00  0.000000e+00
bigcom84         0.000000e+00  0.000000e+00
bigcom85         0.000000e+00  0.000000e+00
bigcom87         0.000000e+00  2.775558e-19
bigcom89         0.000000e+00  0.000000e+00
bigcom91        -5.470057e-06  2.216630e-01
bigcom92         3.971598e-06  2.550074e-01
bigcom93         0.000000e+00  0.000000e+00
bigcom96         0.000000e+00  0.000000e+00
bigcom97         0.000000e+00  0.000000e+00
bigcom98         0.000000e+00  0.000000e+00
bigcom99         0.000000e+00  0.000000e+00
bigcom101        7.146451e-05  1.555042e-01
bigcom104       -3.296570e-05  1.849930e-01
bigcom106        0.000000e+00  0.000000e+00
bigcom109        0.000000e+00  2.775558e-19
bigcom113        0.000000e+00  0.000000e+00
bigcom116        0.000000e+00  4.336809e-21
bigcom120        0.000000e+00  0.000000e+00
bigcom123        0.000000e+00  2.775558e-19
bigcom126        0.000000e+00  0.000000e+00
bigcom127        0.000000e+00  0.000000e+00
bigcom137        0.000000e+00  0.000000e+00
bigcom139        0.000000e+00  0.000000e+00
bigcom140        0.000000e+00  0.000000e+00
bigcom143       -2.433373e-05  2.818919e-01
bigcom145        0.000000e+00  2.775558e-19
bigcom146        0.000000e+00  0.000000e+00
bigcom147       -6.564821e-05  8.753236e-02
bigcom149        0.000000e+00  2.775558e-19
bigcom153        0.000000e+00  2.775558e-19
bigcom154        0.000000e+00  0.000000e+00
bigcom156        0.000000e+00  0.000000e+00
bigcom157        0.000000e+00  0.000000e+00
bigcom158        0.000000e+00  2.775558e-19
bigcom160        0.000000e+00  2.775558e-19
bigcom161        0.000000e+00  0.000000e+00
bigcom162        0.000000e+00  0.000000e+00
bigcom164        0.000000e+00  0.000000e+00
bigcom166        0.000000e+00  2.775558e-19
bigcom167       -4.560121e-06  2.457744e-01
bigcom171        0.000000e+00  0.000000e+00
bigcom173        0.000000e+00  0.000000e+00
bigcom175        0.000000e+00  0.000000e+00
bigcom176        0.000000e+00  0.000000e+00
bigcom177        0.000000e+00  0.000000e+00
bigcom178       -2.943635e-05  4.481781e-01
bigcom180       -2.225836e-05  6.605481e-01
bigcom181       -9.268758e-06  2.139392e-01
bigcom184        0.000000e+00  8.673617e-21
bigcom186        0.000000e+00  0.000000e+00
bigcom187        0.000000e+00  0.000000e+00
bigcom189        0.000000e+00  0.000000e+00
bigcom194        0.000000e+00  0.000000e+00
bigcom195        0.000000e+00  0.000000e+00
bigcom196       -2.249944e-05  2.884310e-01
bigcom204        0.000000e+00  2.775558e-19
bigcom205       -4.070031e-05  3.295922e-01
bigcom212        0.000000e+00  0.000000e+00
bigcom214        0.000000e+00  0.000000e+00
bigcom222        0.000000e+00  0.000000e+00
bigcom223        0.000000e+00  0.000000e+00
bigcom226        0.000000e+00  0.000000e+00
bigcom227        0.000000e+00  0.000000e+00
bigcom229        0.000000e+00  0.000000e+00
bigcom233        0.000000e+00  0.000000e+00
bigcom236        0.000000e+00  0.000000e+00
bigcom237        0.000000e+00  0.000000e+00
bigcom246        0.000000e+00  0.000000e+00
bigcom248        0.000000e+00  0.000000e+00
bigcom249        0.000000e+00  0.000000e+00
bigcom250        0.000000e+00  0.000000e+00
bigcom254        0.000000e+00  0.000000e+00
bigcom266        0.000000e+00  0.000000e+00
bigcom269        0.000000e+00  0.000000e+00
bigcom272        0.000000e+00  1.387779e-19
bigcom274        0.000000e+00  6.938894e-20
bigcom281        0.000000e+00  2.775558e-19
bigcom291        0.000000e+00  0.000000e+00
bigcom292        0.000000e+00  0.000000e+00
bigcom295        0.000000e+00  0.000000e+00
bigcom299       -2.323542e-05  4.128755e-01
bigcom301        0.000000e+00  0.000000e+00
bigcom306        0.000000e+00  0.000000e+00
bigcom309        0.000000e+00  0.000000e+00
bigcom314        0.000000e+00  0.000000e+00
bigcom321        0.000000e+00  0.000000e+00
bigcom341        0.000000e+00  0.000000e+00
bigcom350        0.000000e+00  0.000000e+00
bigcom353        0.000000e+00  0.000000e+00
bigcom359        0.000000e+00  0.000000e+00
bigcom363        0.000000e+00  2.775558e-19
bigcom365        0.000000e+00  0.000000e+00
bigcom385       -2.158754e-05  4.570174e-01
bigcom386        0.000000e+00  0.000000e+00
bigcom408        0.000000e+00  0.000000e+00
bigcom412        1.791600e-05  1.022097e+00
bigcom480        0.000000e+00  0.000000e+00
spin_vertex      4.459468e-04  2.763502e+00
membership_s1    4.876877e-04  4.186214e-01
membership_s3    0.000000e+00  0.000000e+00
membership_s4    8.437476e-05  1.178376e-01
membership_s5    1.461252e-04  4.471556e-01
membership_s6    1.327529e-04  1.357247e-01
membership_s7    1.220525e-04  3.562827e-01
membership_s8    0.000000e+00  0.000000e+00
membership_s9    0.000000e+00  0.000000e+00
membership_s11   0.000000e+00  0.000000e+00
membership_s12   0.000000e+00  0.000000e+00
membership_s14  -3.041274e-05  1.593008e-01
membership_s15   5.199904e-05  4.155484e-01
membership_s16   6.382230e-05  2.806434e-01
membership_s17   0.000000e+00  2.775558e-19
membership_s18   0.000000e+00  4.163336e-19
membership_s20   0.000000e+00  0.000000e+00
membership_s21  -1.784538e-06  1.319015e-01
membership_s22   0.000000e+00  2.775558e-19
membership_s24   0.000000e+00  0.000000e+00
membership_s25   0.000000e+00  2.775558e-19
membership_s26   0.000000e+00  2.775558e-19
membership_s27   4.768338e-05  7.719572e-02
membership_s28   0.000000e+00  4.336809e-21
membership_s30   1.130917e-04  3.507409e-01
membership_s31   1.636246e-05  6.005576e-02
membership_s32   5.273140e-04  1.763584e+00
membership_s33   0.000000e+00  0.000000e+00
membership_s36   3.264212e-05  5.084722e-02
membership_s37   0.000000e+00  2.775558e-19
V1               7.332230e-03  3.326873e+00
V2               2.065611e-03  4.906078e+00
pdi              1.626958e-04  7.886442e-01
adhesion         2.070920e-02  3.677102e+00
cohesion         1.614631e-02  3.623588e+00
inner            5.828575e-03  3.622775e+00
outer            3.750791e-03  4.782224e+00
ioratio          7.007676e-03  3.227543e+00
comsize          9.320687e-03  6.052574e+00
[1] "Dataset: all_targets Model GLM, run: 4 of 10 2015-06-22 19:15:35"
[1] "glmnet variable coefficients"
                     [,1]          [,2]
(Intercept)     -3.964548 -1.357118e+01
graph0           0.000000 -6.860270e-05
graph1           0.000000  0.000000e+00
graph2           0.000000 -5.505553e-05
graph3           0.000000 -1.246378e-07
graph4           0.000000  0.000000e+00
graph5           0.000000 -6.963169e-05
graph6           0.000000 -1.314809e-08
graph7           0.000000  0.000000e+00
graph8           0.000000  0.000000e+00
graph9           0.000000 -1.663793e-09
graph10          0.000000  0.000000e+00
graph11          0.000000  0.000000e+00
graph12          0.000000  0.000000e+00
graph13          0.000000  0.000000e+00
graph14          0.000000  0.000000e+00
graph15          0.000000  7.497058e-07
graph16          0.000000  0.000000e+00
graph17          0.000000  0.000000e+00
graph18          0.000000  0.000000e+00
graph19          0.000000  0.000000e+00
graph20          0.000000 -2.295049e-07
graph21          0.000000  0.000000e+00
graph22          0.000000 -6.688274e-06
graph23          0.000000  0.000000e+00
graph24          0.000000  0.000000e+00
graph25          0.000000  0.000000e+00
graph26          0.000000  0.000000e+00
graph27          0.000000  9.107421e-06
graph28          0.000000  0.000000e+00
graph29          0.000000 -1.168626e-04
orbit0           0.000000 -2.897538e-05
orbit1           0.000000 -4.150669e-05
orbit2           0.000000  0.000000e+00
orbit3           0.000000 -5.772850e-05
orbit4           0.000000 -3.004040e-06
orbit5           0.000000 -3.368442e-08
orbit6           0.000000  0.000000e+00
orbit7           0.000000  0.000000e+00
orbit8           0.000000 -5.792087e-05
orbit9           0.000000  6.976350e-05
orbit10          0.000000 -1.607978e-05
orbit11          0.000000  0.000000e+00
orbit12          0.000000  1.768674e-05
orbit13          0.000000  0.000000e+00
orbit14          0.000000  0.000000e+00
orbit15          0.000000 -3.104805e-08
orbit16          0.000000 -5.456165e-09
orbit17          0.000000 -3.409792e-11
orbit18          0.000000  3.312493e-09
orbit19          0.000000  9.746907e-11
orbit20          0.000000 -5.469418e-10
orbit21          0.000000  0.000000e+00
orbit22          0.000000 -9.650635e-11
orbit23          0.000000  0.000000e+00
orbit24          0.000000 -1.055312e-07
orbit25          0.000000  1.878354e-07
orbit26          0.000000  0.000000e+00
orbit27          0.000000  2.168174e-07
orbit28          0.000000 -3.218763e-07
orbit29          0.000000  0.000000e+00
orbit30          0.000000 -2.669229e-10
orbit31          0.000000  8.498241e-09
orbit32          0.000000 -9.711174e-09
orbit33          0.000000  0.000000e+00
orbit34          0.000000  3.737563e-07
orbit35          0.000000 -1.374119e-07
orbit36          0.000000  1.088472e-07
orbit37          0.000000  1.089341e-07
orbit38          0.000000  0.000000e+00
orbit39          0.000000 -3.592771e-06
orbit40          0.000000 -9.614688e-08
orbit41          0.000000  6.688169e-09
orbit42          0.000000  0.000000e+00
orbit43          0.000000  1.253041e-05
orbit44          0.000000 -1.338584e-06
orbit45          0.000000  1.163191e-05
orbit46          0.000000 -8.081833e-07
orbit47          0.000000 -2.407904e-08
orbit48          0.000000  7.811355e-07
orbit49          0.000000  6.341069e-06
orbit50          0.000000 -1.410340e-05
orbit51          0.000000  8.427268e-06
orbit52          0.000000 -9.720996e-06
orbit53          0.000000  0.000000e+00
orbit54          0.000000 -1.018924e-05
orbit55          0.000000 -2.066024e-06
orbit56          0.000000  6.075943e-06
orbit57          0.000000 -1.976725e-06
orbit58          0.000000  2.945513e-08
orbit59          0.000000 -4.211836e-06
orbit60          0.000000  0.000000e+00
orbit61          0.000000  0.000000e+00
orbit62          0.000000 -2.302547e-05
orbit63          0.000000  5.608561e-05
orbit64          0.000000 -4.699344e-05
orbit65          0.000000  1.738933e-04
orbit66          0.000000 -6.486778e-05
orbit67          0.000000  1.228596e-05
orbit68          0.000000 -3.757774e-05
orbit69          0.000000  5.334759e-04
orbit70          0.000000  8.472194e-04
orbit71          0.000000 -6.692445e-07
orbit72          0.000000 -1.076957e-03
AP               0.000000 -1.497032e-01
bet              0.000000  1.568991e-06
ecc              0.000000  8.075086e-02
eccrad           0.000000  4.625947e-01
close            0.000000  0.000000e+00
constraint       0.000000 -1.084455e+00
coreness         0.000000 -1.221021e-02
knn              0.000000  0.000000e+00
hubscore         0.000000  5.215032e-01
pagerank         0.000000  0.000000e+00
trans            0.000000  1.931809e-01
evcent           0.000000  6.404491e-01
first            0.000000 -1.072301e-04
upto_second      0.000000 -1.521449e-05
upto_third       0.000000  0.000000e+00
upto_fourth      0.000000  0.000000e+00
upto_fifth       0.000000  1.112130e-04
upto_sixth       0.000000  2.299514e-04
second           0.000000 -4.455519e-05
third            0.000000  9.750693e-06
fourth           0.000000 -5.420435e-05
fifth            0.000000  7.532761e-06
sixth            0.000000  0.000000e+00
ratio1           0.000000 -8.141260e-05
ratio2           0.000000  9.766513e-04
ratio3           0.000000  9.336930e-04
ratio4           0.000000  0.000000e+00
ratio5           0.000000  0.000000e+00
ratio6           0.000000  4.116610e-05
selfinter        0.000000  5.812491e-01
walktrap_vertex  0.000000 -9.496825e-02
bigcom1          0.000000 -9.529278e-01
bigcom2          0.000000 -6.696736e-01
bigcom3          0.000000  5.751868e-01
bigcom4          0.000000 -1.598542e-01
bigcom6          0.000000 -7.962431e-01
bigcom8          0.000000 -6.840595e-01
bigcom9          0.000000 -9.695179e-01
bigcom11         0.000000  9.621716e-01
bigcom13         0.000000 -1.130460e+00
bigcom15         0.000000 -6.890034e-01
bigcom16         0.000000 -7.516476e-01
bigcom21         0.000000 -2.026011e+00
bigcom22         0.000000 -3.093208e-01
bigcom24         0.000000 -6.867873e-01
bigcom26         0.000000 -8.291412e-02
bigcom28         0.000000  7.231688e-01
bigcom30         0.000000  5.188409e-01
bigcom31         0.000000 -4.697515e-01
bigcom32         0.000000  6.544176e-01
bigcom33         0.000000  1.572606e+00
bigcom34         0.000000 -6.897861e-01
bigcom36         0.000000 -1.380039e+00
bigcom37         0.000000 -3.401913e-03
bigcom38         0.000000  1.290140e+00
bigcom39         0.000000 -1.118609e+00
bigcom40         0.000000 -2.574938e-01
bigcom43         0.000000 -7.988065e-01
bigcom44         0.000000 -2.573785e-02
bigcom46         0.000000  2.189568e+00
bigcom47         0.000000 -1.054769e+00
bigcom49         0.000000 -8.102785e-01
bigcom50         0.000000 -1.144744e+00
bigcom51         0.000000 -6.957748e-01
bigcom52         0.000000  1.333489e+00
bigcom54         0.000000 -4.804774e-01
bigcom56         0.000000 -1.338013e+00
bigcom62         0.000000  1.932276e+00
bigcom66         0.000000 -8.456566e-01
bigcom68         0.000000 -5.010630e-01
bigcom69         0.000000 -1.049003e+00
bigcom71         0.000000  1.341345e+00
bigcom72         0.000000 -2.735261e-01
bigcom73         0.000000  2.932456e-01
bigcom74         0.000000 -1.179007e+00
bigcom75         0.000000  1.767896e+00
bigcom76         0.000000 -7.180338e-01
bigcom77         0.000000 -1.300163e+00
bigcom79         0.000000 -1.220660e+00
bigcom80         0.000000 -1.083089e+00
bigcom82         0.000000 -1.441929e+00
bigcom83         0.000000  0.000000e+00
bigcom84         0.000000 -1.330541e+00
bigcom85         0.000000 -1.293263e+00
bigcom87         0.000000 -9.772640e-01
bigcom89         0.000000 -7.899753e-01
bigcom91         0.000000  1.974938e-01
bigcom92         0.000000  1.037777e+00
bigcom93         0.000000  0.000000e+00
bigcom96         0.000000 -1.074704e+00
bigcom97         0.000000 -1.305560e+00
bigcom98         0.000000 -1.006393e+00
bigcom99         0.000000 -2.175262e-01
bigcom101        0.000000  1.530142e+00
bigcom104        0.000000  6.515901e-01
bigcom106        0.000000 -9.041761e-01
bigcom109        0.000000 -7.534421e-01
bigcom113        0.000000 -1.054453e+00
bigcom116        0.000000 -1.412599e+00
bigcom120        0.000000 -9.132975e-01
bigcom123        0.000000 -5.824977e-01
bigcom126        0.000000 -3.406553e-01
bigcom127        0.000000 -1.717916e+00
bigcom137        0.000000 -1.274495e+00
bigcom139        0.000000 -7.149640e-01
bigcom140        0.000000 -8.491150e-01
bigcom143        0.000000  1.704463e+00
bigcom145        0.000000 -5.269530e-01
bigcom146        0.000000 -7.281011e-01
bigcom147        0.000000  6.686506e-01
bigcom149        0.000000 -6.610754e-01
bigcom153        0.000000 -8.287189e-01
bigcom154        0.000000 -3.969727e-01
bigcom156        0.000000 -7.527479e-01
bigcom157        0.000000  0.000000e+00
bigcom158        0.000000 -5.732773e-01
bigcom160        0.000000 -6.645160e-01
bigcom161        0.000000 -8.143920e-01
bigcom162        0.000000 -4.546604e-01
bigcom164        0.000000 -7.151484e-01
bigcom166        0.000000 -6.116506e-01
bigcom167        0.000000  1.826721e-01
bigcom171        0.000000 -1.403936e+00
bigcom173        0.000000 -7.186993e-01
bigcom175        0.000000 -7.858431e-02
bigcom176        0.000000 -4.448045e-01
bigcom177        0.000000 -6.485060e-01
bigcom178        0.000000  2.184139e+00
bigcom180        0.000000  2.498647e+00
bigcom181        0.000000  1.214753e+00
bigcom184        0.000000 -8.902917e-01
bigcom186        0.000000 -1.541300e+00
bigcom187        0.000000 -1.722532e+00
bigcom189        0.000000 -6.255648e-01
bigcom194        0.000000 -4.491719e-01
bigcom195        0.000000 -5.807711e-01
bigcom196        0.000000  6.694962e-01
bigcom204        0.000000 -6.015587e-01
bigcom205        0.000000  1.642527e+00
bigcom212        0.000000 -5.775870e-01
bigcom214        0.000000 -4.367094e-01
bigcom222        0.000000 -3.856819e-01
bigcom223        0.000000 -1.087900e+00
bigcom226        0.000000 -5.923644e-01
bigcom227        0.000000 -7.072336e-01
bigcom229        0.000000 -3.995405e-01
bigcom233        0.000000 -5.520186e-01
bigcom236        0.000000 -4.563540e-01
bigcom237        0.000000 -8.874723e-01
bigcom246        0.000000 -8.350893e-01
bigcom248        0.000000 -1.325794e+00
bigcom249        0.000000 -6.840364e-01
bigcom250        0.000000 -6.824790e-01
bigcom254        0.000000 -5.928213e-01
bigcom266        0.000000 -1.264566e+00
bigcom269        0.000000 -5.290024e-01
bigcom272        0.000000 -4.965808e-01
bigcom274        0.000000 -9.290907e-02
bigcom281        0.000000 -3.655611e-01
bigcom291        0.000000 -7.348149e-01
bigcom292        0.000000 -9.077403e-01
bigcom295        0.000000 -8.281279e-01
bigcom299        0.000000  1.656047e+00
bigcom301        0.000000 -7.845596e-01
bigcom306        0.000000 -3.108527e-01
bigcom309        0.000000 -9.355745e-01
bigcom314        0.000000 -7.692618e-01
bigcom321        0.000000 -6.907451e-01
bigcom341        0.000000 -7.288479e-01
bigcom350        0.000000 -7.835508e-01
bigcom353        0.000000 -3.809499e-01
bigcom359        0.000000 -9.589358e-01
bigcom363        0.000000  0.000000e+00
bigcom365        0.000000 -1.150514e+00
bigcom385        0.000000  1.713029e+00
bigcom386        0.000000 -3.925327e-01
bigcom408        0.000000 -9.899517e-01
bigcom412        0.000000  2.657203e+00
bigcom480        0.000000 -1.744098e-01
spin_vertex      0.000000  2.004236e-03
membership_s1    0.000000 -9.798724e-03
membership_s3    0.000000 -1.068384e+00
membership_s4    0.000000  2.717311e-02
membership_s5    0.000000  2.261094e-02
membership_s6    0.000000 -3.293308e-02
membership_s7    0.000000 -2.087767e-01
membership_s8    0.000000 -1.147999e+00
membership_s9    0.000000 -1.099502e+00
membership_s11   0.000000 -7.422726e-01
membership_s12   0.000000 -8.740529e-01
membership_s14   0.000000  9.033833e-01
membership_s15   0.000000  5.322072e-01
membership_s16   0.000000  1.045867e+00
membership_s17   0.000000 -7.337256e-01
membership_s18   0.000000 -1.132965e+00
membership_s20   0.000000 -6.422854e-01
membership_s21   0.000000 -3.782188e-01
membership_s22   0.000000 -8.632378e-01
membership_s24   0.000000 -2.341649e+00
membership_s25   0.000000 -1.022120e+00
membership_s26   0.000000 -1.144709e+00
membership_s27   0.000000 -6.918696e-02
membership_s28   0.000000 -1.005684e+00
membership_s30   0.000000  2.906995e-01
membership_s31   0.000000 -2.663683e-01
membership_s32   0.000000  1.171852e+00
membership_s33   0.000000 -4.286905e-01
membership_s36   0.000000 -4.510813e-01
membership_s37   0.000000 -9.536891e-01
V1               0.000000  2.197469e-01
V2               0.000000 -2.957407e-01
pdi              0.000000  1.036292e+02
adhesion         0.000000  1.313151e-05
cohesion         0.000000 -5.241105e-05
inner            0.000000  5.348980e-06
outer            0.000000  2.384256e-05
ioratio          0.000000  6.391999e-04
comsize          0.000000  8.600952e-04
[1] "Dataset: all_targets Model GBM, run: 5 of 10 2015-06-22 19:18:54"
Iter   TrainDeviance   ValidDeviance   StepSize   Improve
     1        0.1800            -nan     0.0100    0.0002
     2        0.1782            -nan     0.0100    0.0002
     3        0.1760            -nan     0.0100    0.0004
     4        0.1744            -nan     0.0100    0.0002
     5        0.1731            -nan     0.0100    0.0004
     6        0.1714            -nan     0.0100    0.0003
     7        0.1701            -nan     0.0100    0.0003
     8        0.1690            -nan     0.0100    0.0002
     9        0.1677            -nan     0.0100    0.0002
    10        0.1665            -nan     0.0100    0.0003
    20        0.1577            -nan     0.0100    0.0001
    40        0.1470            -nan     0.0100    0.0001
    60        0.1396            -nan     0.0100    0.0000
    80        0.1340            -nan     0.0100    0.0000
   100        0.1294            -nan     0.0100    0.0000
   120        0.1245            -nan     0.0100    0.0000
   140        0.1201            -nan     0.0100    0.0000
   160        0.1156            -nan     0.0100    0.0000
   180        0.1121            -nan     0.0100    0.0000
   200        0.1081            -nan     0.0100    0.0000
   220        0.1045            -nan     0.0100   -0.0000
   240        0.1015            -nan     0.0100   -0.0000
   260        0.0980            -nan     0.0100   -0.0000
   280        0.0955            -nan     0.0100    0.0000
   300        0.0929            -nan     0.0100   -0.0000
   320        0.0904            -nan     0.0100   -0.0000
   340        0.0879            -nan     0.0100   -0.0000
   360        0.0857            -nan     0.0100    0.0000
   376        0.0843            -nan     0.0100   -0.0000

[1] "GBM variable coefficients"
                            var     rel.inf
ratio5                   ratio5 4.590349917
comsize                 comsize 4.492949579
V2                           V2 3.408046143
outer                     outer 3.367579491
pagerank               pagerank 3.284577502
trans                     trans 3.077752512
bet                         bet 2.703800070
orbit65                 orbit65 2.469844446
inner                     inner 2.442774955
ratio4                   ratio4 2.305386183
spin_vertex         spin_vertex 2.245660129
V1                           V1 2.105410132
membership_s32   membership_s32 1.798312884
adhesion               adhesion 1.754507678
knn                         knn 1.707707803
walktrap_vertex walktrap_vertex 1.641914020
ioratio                 ioratio 1.496841775
orbit56                 orbit56 1.438249773
orbit39                 orbit39 1.376671315
ratio1                   ratio1 1.371180827
orbit70                 orbit70 1.324017283
graph11                 graph11 1.299009521
cohesion               cohesion 1.238853771
third                     third 1.177910125
orbit62                 orbit62 1.158545018
orbit18                 orbit18 1.129411491
orbit54                 orbit54 1.064012432
bigcom46               bigcom46 0.967058739
ratio2                   ratio2 0.955767615
orbit45                 orbit45 0.824223607
graph20                 graph20 0.811838597
graph12                 graph12 0.774355154
graph17                 graph17 0.755510699
graph22                 graph22 0.753783781
bigcom28               bigcom28 0.753471781
graph3                   graph3 0.745153181
bigcom3                 bigcom3 0.740457908
graph4                   graph4 0.698715245
orbit31                 orbit31 0.670538114
orbit27                 orbit27 0.663987385
orbit50                 orbit50 0.659782921
constraint           constraint 0.622744732
fourth                   fourth 0.622117380
orbit25                 orbit25 0.621416302
orbit49                 orbit49 0.616283044
orbit32                 orbit32 0.609658170
bigcom30               bigcom30 0.595626974
graph23                 graph23 0.586876077
orbit24                 orbit24 0.565719660
orbit63                 orbit63 0.559637296
orbit52                 orbit52 0.522389226
ratio3                   ratio3 0.513785810
graph10                 graph10 0.512510434
sixth                     sixth 0.511167576
graph5                   graph5 0.510860640
graph18                 graph18 0.497454160
orbit36                 orbit36 0.494588167
orbit64                 orbit64 0.485787515
graph19                 graph19 0.483935537
orbit40                 orbit40 0.483329607
ratio6                   ratio6 0.474735134
fifth                     fifth 0.471559506
orbit35                 orbit35 0.460671459
graph7                   graph7 0.455054017
orbit20                 orbit20 0.441418683
selfinter             selfinter 0.431142068
graph14                 graph14 0.417364120
orbit46                 orbit46 0.411019418
orbit69                 orbit69 0.398570650
graph26                 graph26 0.394657686
orbit68                 orbit68 0.388226817
orbit12                 orbit12 0.386250259
orbit30                 orbit30 0.385478604
orbit9                   orbit9 0.380780613
orbit33                 orbit33 0.379108779
graph15                 graph15 0.369179735
graph2                   graph2 0.366211768
upto_fourth         upto_fourth 0.365864965
orbit44                 orbit44 0.364066823
orbit19                 orbit19 0.364049878
graph1                   graph1 0.361659278
upto_fifth           upto_fifth 0.360923840
coreness               coreness 0.356757140
bigcom52               bigcom52 0.355163690
orbit41                 orbit41 0.353809582
graph27                 graph27 0.349826671
graph25                 graph25 0.343589142
graph28                 graph28 0.333287134
graph13                 graph13 0.324390339
graph29                 graph29 0.316550699
orbit58                 orbit58 0.316255480
orbit51                 orbit51 0.314147743
graph0                   graph0 0.313190398
graph16                 graph16 0.297301768
orbit10                 orbit10 0.275201865
orbit28                 orbit28 0.273500072
close                     close 0.270270343
orbit16                 orbit16 0.264380104
orbit17                 orbit17 0.264066743
orbit11                 orbit11 0.247937728
graph9                   graph9 0.246794682
orbit57                 orbit57 0.243977702
upto_sixth           upto_sixth 0.239052681
orbit61                 orbit61 0.234443363
orbit37                 orbit37 0.230730842
graph21                 graph21 0.226119176
graph24                 graph24 0.221023093
orbit48                 orbit48 0.219188589
orbit47                 orbit47 0.218099461
orbit55                 orbit55 0.212046313
graph8                   graph8 0.211881117
orbit29                 orbit29 0.211436497
upto_second         upto_second 0.197249587
orbit38                 orbit38 0.191409859
membership_s30   membership_s30 0.187097595
orbit5                   orbit5 0.186458327
orbit6                   orbit6 0.180063566
orbit66                 orbit66 0.179230249
hubscore               hubscore 0.176432030
orbit71                 orbit71 0.173833319
graph6                   graph6 0.170981371
orbit15                 orbit15 0.169618374
orbit26                 orbit26 0.156000439
orbit1                   orbit1 0.149118953
orbit53                 orbit53 0.148575262
upto_third           upto_third 0.122775497
orbit2                   orbit2 0.117504827
orbit4                   orbit4 0.104857701
AP                           AP 0.099075608
membership_s1     membership_s1 0.097992852
orbit59                 orbit59 0.095535511
orbit22                 orbit22 0.088694287
orbit67                 orbit67 0.083686046
pdi                         pdi 0.083002010
bigcom38               bigcom38 0.079641655
ecc                         ecc 0.078278092
orbit23                 orbit23 0.071149107
bigcom62               bigcom62 0.059867267
bigcom204             bigcom204 0.059764930
orbit7                   orbit7 0.055084391
orbit21                 orbit21 0.049774389
bigcom178             bigcom178 0.047646362
bigcom40               bigcom40 0.047573968
membership_s4     membership_s4 0.047328047
bigcom181             bigcom181 0.045576209
bigcom147             bigcom147 0.038510836
bigcom4                 bigcom4 0.033699572
membership_s14   membership_s14 0.033384006
second                   second 0.031857839
orbit13                 orbit13 0.031496870
orbit42                 orbit42 0.031062785
membership_s15   membership_s15 0.029702225
membership_s5     membership_s5 0.019250573
bigcom6                 bigcom6 0.019127691
membership_s27   membership_s27 0.018784012
bigcom101             bigcom101 0.018205122
bigcom299             bigcom299 0.018126550
bigcom11               bigcom11 0.017585720
bigcom32               bigcom32 0.016976057
bigcom385             bigcom385 0.015952255
membership_s7     membership_s7 0.014918056
evcent                   evcent 0.013640615
bigcom167             bigcom167 0.007467671
bigcom22               bigcom22 0.006830618
bigcom92               bigcom92 0.004899365
orbit60                 orbit60 0.003419812
orbit0                   orbit0 0.000000000
orbit3                   orbit3 0.000000000
orbit8                   orbit8 0.000000000
orbit14                 orbit14 0.000000000
orbit34                 orbit34 0.000000000
orbit43                 orbit43 0.000000000
orbit72                 orbit72 0.000000000
eccrad                   eccrad 0.000000000
first                     first 0.000000000
bigcom1                 bigcom1 0.000000000
bigcom2                 bigcom2 0.000000000
bigcom8                 bigcom8 0.000000000
bigcom9                 bigcom9 0.000000000
bigcom13               bigcom13 0.000000000
bigcom15               bigcom15 0.000000000
bigcom16               bigcom16 0.000000000
bigcom21               bigcom21 0.000000000
bigcom24               bigcom24 0.000000000
bigcom26               bigcom26 0.000000000
bigcom31               bigcom31 0.000000000
bigcom33               bigcom33 0.000000000
bigcom34               bigcom34 0.000000000
bigcom36               bigcom36 0.000000000
bigcom37               bigcom37 0.000000000
bigcom39               bigcom39 0.000000000
bigcom43               bigcom43 0.000000000
bigcom44               bigcom44 0.000000000
bigcom47               bigcom47 0.000000000
bigcom49               bigcom49 0.000000000
bigcom50               bigcom50 0.000000000
bigcom51               bigcom51 0.000000000
bigcom54               bigcom54 0.000000000
bigcom56               bigcom56 0.000000000
bigcom66               bigcom66 0.000000000
bigcom68               bigcom68 0.000000000
bigcom69               bigcom69 0.000000000
bigcom71               bigcom71 0.000000000
bigcom72               bigcom72 0.000000000
bigcom73               bigcom73 0.000000000
bigcom74               bigcom74 0.000000000
bigcom75               bigcom75 0.000000000
bigcom76               bigcom76 0.000000000
bigcom77               bigcom77 0.000000000
bigcom79               bigcom79 0.000000000
bigcom80               bigcom80 0.000000000
bigcom82               bigcom82 0.000000000
bigcom83               bigcom83 0.000000000
bigcom84               bigcom84 0.000000000
bigcom85               bigcom85 0.000000000
bigcom87               bigcom87 0.000000000
bigcom89               bigcom89 0.000000000
bigcom91               bigcom91 0.000000000
bigcom93               bigcom93 0.000000000
bigcom96               bigcom96 0.000000000
bigcom97               bigcom97 0.000000000
bigcom98               bigcom98 0.000000000
bigcom99               bigcom99 0.000000000
bigcom104             bigcom104 0.000000000
bigcom106             bigcom106 0.000000000
bigcom109             bigcom109 0.000000000
bigcom113             bigcom113 0.000000000
bigcom116             bigcom116 0.000000000
bigcom120             bigcom120 0.000000000
bigcom123             bigcom123 0.000000000
bigcom126             bigcom126 0.000000000
bigcom127             bigcom127 0.000000000
bigcom137             bigcom137 0.000000000
bigcom139             bigcom139 0.000000000
bigcom140             bigcom140 0.000000000
bigcom143             bigcom143 0.000000000
bigcom145             bigcom145 0.000000000
bigcom146             bigcom146 0.000000000
bigcom149             bigcom149 0.000000000
bigcom153             bigcom153 0.000000000
bigcom154             bigcom154 0.000000000
bigcom156             bigcom156 0.000000000
bigcom157             bigcom157 0.000000000
bigcom158             bigcom158 0.000000000
bigcom160             bigcom160 0.000000000
bigcom161             bigcom161 0.000000000
bigcom162             bigcom162 0.000000000
bigcom164             bigcom164 0.000000000
bigcom166             bigcom166 0.000000000
bigcom171             bigcom171 0.000000000
bigcom173             bigcom173 0.000000000
bigcom175             bigcom175 0.000000000
bigcom176             bigcom176 0.000000000
bigcom177             bigcom177 0.000000000
bigcom180             bigcom180 0.000000000
bigcom184             bigcom184 0.000000000
bigcom186             bigcom186 0.000000000
bigcom187             bigcom187 0.000000000
bigcom189             bigcom189 0.000000000
bigcom194             bigcom194 0.000000000
bigcom195             bigcom195 0.000000000
bigcom196             bigcom196 0.000000000
bigcom205             bigcom205 0.000000000
bigcom212             bigcom212 0.000000000
bigcom214             bigcom214 0.000000000
bigcom222             bigcom222 0.000000000
bigcom223             bigcom223 0.000000000
bigcom226             bigcom226 0.000000000
bigcom227             bigcom227 0.000000000
bigcom229             bigcom229 0.000000000
bigcom233             bigcom233 0.000000000
bigcom236             bigcom236 0.000000000
bigcom237             bigcom237 0.000000000
bigcom246             bigcom246 0.000000000
bigcom248             bigcom248 0.000000000
bigcom249             bigcom249 0.000000000
bigcom250             bigcom250 0.000000000
bigcom254             bigcom254 0.000000000
bigcom266             bigcom266 0.000000000
bigcom269             bigcom269 0.000000000
bigcom272             bigcom272 0.000000000
bigcom274             bigcom274 0.000000000
bigcom281             bigcom281 0.000000000
bigcom291             bigcom291 0.000000000
bigcom292             bigcom292 0.000000000
bigcom295             bigcom295 0.000000000
bigcom301             bigcom301 0.000000000
bigcom306             bigcom306 0.000000000
bigcom309             bigcom309 0.000000000
bigcom314             bigcom314 0.000000000
bigcom321             bigcom321 0.000000000
bigcom341             bigcom341 0.000000000
bigcom350             bigcom350 0.000000000
bigcom353             bigcom353 0.000000000
bigcom359             bigcom359 0.000000000
bigcom363             bigcom363 0.000000000
bigcom365             bigcom365 0.000000000
bigcom386             bigcom386 0.000000000
bigcom408             bigcom408 0.000000000
bigcom412             bigcom412 0.000000000
bigcom480             bigcom480 0.000000000
membership_s3     membership_s3 0.000000000
membership_s6     membership_s6 0.000000000
membership_s8     membership_s8 0.000000000
membership_s9     membership_s9 0.000000000
membership_s11   membership_s11 0.000000000
membership_s12   membership_s12 0.000000000
membership_s16   membership_s16 0.000000000
membership_s17   membership_s17 0.000000000
membership_s18   membership_s18 0.000000000
membership_s20   membership_s20 0.000000000
membership_s21   membership_s21 0.000000000
membership_s22   membership_s22 0.000000000
membership_s24   membership_s24 0.000000000
membership_s25   membership_s25 0.000000000
membership_s26   membership_s26 0.000000000
membership_s28   membership_s28 0.000000000
membership_s31   membership_s31 0.000000000
membership_s33   membership_s33 0.000000000
membership_s36   membership_s36 0.000000000
membership_s37   membership_s37 0.000000000
[1] "Dataset: all_targets Model RF, run: 5 of 10 2015-06-22 19:24:40"
     |      Out-of-bag   |
Tree |      MSE  %Var(y) |
   1 |  0.03546   197.78 |
   2 |  0.03187   177.75 |
   3 |  0.03074   171.49 |
   4 |  0.03031   169.06 |
   5 |  0.02904   161.97 |
   6 |  0.02741   152.89 |
   7 |  0.02592   144.61 |
   8 |  0.02492   139.01 |
   9 |  0.02424   135.20 |
  10 |  0.02338   130.42 |
  11 |  0.02291   127.79 |
  12 |   0.0225   125.53 |
  13 |  0.02226   124.18 |
  14 |   0.0218   121.60 |
  15 |  0.02144   119.57 |
  16 |  0.02123   118.42 |
  17 |  0.02094   116.82 |
  18 |  0.02071   115.53 |
  19 |   0.0206   114.88 |
  20 |  0.02043   113.98 |
  21 |  0.02034   113.47 |
  22 |  0.02012   112.21 |
  23 |  0.01993   111.16 |
  24 |  0.01983   110.61 |
  25 |  0.01975   110.18 |
  26 |  0.01972   109.98 |
  27 |  0.01973   110.03 |
  28 |  0.01967   109.71 |
  29 |  0.01963   109.49 |
  30 |  0.01952   108.88 |
  31 |  0.01948   108.67 |
  32 |  0.01944   108.45 |
  33 |  0.01933   107.82 |
  34 |   0.0193   107.66 |
  35 |  0.01927   107.50 |
  36 |  0.01921   107.13 |
  37 |  0.01914   106.77 |
  38 |  0.01908   106.41 |
  39 |  0.01904   106.23 |
  40 |  0.01897   105.83 |
  41 |  0.01895   105.69 |
  42 |  0.01892   105.55 |
  43 |  0.01892   105.52 |
  44 |  0.01889   105.36 |
  45 |  0.01884   105.11 |
  46 |  0.01885   105.17 |
  47 |   0.0188   104.89 |
  48 |  0.01878   104.77 |
  49 |  0.01881   104.92 |
  50 |  0.01884   105.08 |
  51 |  0.01881   104.95 |
  52 |  0.01879   104.79 |
  53 |  0.01877   104.68 |
  54 |  0.01873   104.49 |
  55 |  0.01872   104.42 |
  56 |   0.0187   104.33 |
  57 |  0.01869   104.24 |
  58 |  0.01862   103.89 |
  59 |  0.01859   103.70 |
  60 |  0.01857   103.60 |
  61 |  0.01853   103.36 |
  62 |  0.01852   103.30 |
  63 |  0.01849   103.14 |
  64 |  0.01848   103.11 |
  65 |  0.01847   103.03 |
  66 |  0.01844   102.87 |
  67 |  0.01841   102.68 |
  68 |  0.01842   102.72 |
  69 |  0.01841   102.67 |
  70 |  0.01839   102.56 |
  71 |  0.01838   102.55 |
  72 |  0.01836   102.41 |
  73 |  0.01837   102.45 |
  74 |  0.01837   102.48 |
  75 |  0.01838   102.50 |
  76 |  0.01837   102.45 |
  77 |  0.01838   102.51 |
  78 |  0.01837   102.47 |
  79 |  0.01836   102.44 |
  80 |  0.01835   102.37 |
  81 |  0.01834   102.33 |
  82 |  0.01836   102.40 |
  83 |  0.01835   102.36 |
  84 |  0.01835   102.33 |
  85 |  0.01834   102.32 |
  86 |  0.01833   102.26 |
  87 |  0.01832   102.21 |
  88 |  0.01831   102.16 |
  89 |  0.01831   102.14 |
  90 |  0.01832   102.17 |
  91 |  0.01832   102.19 |
  92 |  0.01832   102.20 |
  93 |  0.01832   102.21 |
  94 |  0.01832   102.18 |
  95 |  0.01833   102.23 |
  96 |  0.01833   102.25 |
  97 |  0.01833   102.27 |
  98 |  0.01835   102.34 |
  99 |  0.01835   102.38 |
 100 |  0.01836   102.41 |
[1] "Random Forest variable coefficients"
                      %IncMSE IncNodePurity
graph0           4.920545e-04  3.417714e-01
graph1           2.558314e-03  8.273830e-01
graph2           7.991902e-04  4.389110e-01
graph3           9.952963e-04  5.092701e-01
graph4           3.926288e-03  1.136997e+00
graph5           1.391181e-03  7.238229e-01
graph6           1.447687e-03  8.336764e-01
graph7           2.119866e-03  7.553929e-01
graph8           3.676409e-04  4.560432e-01
graph9           1.543846e-03  7.127490e-01
graph10          2.449991e-03  1.144758e+00
graph11          5.520346e-03  1.592897e+00
graph12          2.225251e-03  7.774979e-01
graph13          2.201708e-03  6.251592e-01
graph14          4.012335e-03  1.268703e+00
graph15          2.835908e-03  4.849112e-01
graph16          2.912062e-03  8.900043e-01
graph17          2.021179e-03  1.061764e+00
graph18          8.452547e-04  6.246210e-01
graph19          3.638335e-03  1.124974e+00
graph20          6.750068e-03  1.391554e+00
graph21          2.538392e-03  5.643888e-01
graph22          1.429330e-03  9.255032e-01
graph23          3.876253e-03  1.323932e+00
graph24          2.599677e-03  5.704344e-01
graph25          2.554351e-03  8.860476e-01
graph26          1.684198e-03  7.670044e-01
graph27          2.135834e-03  7.749802e-01
graph28          1.780415e-03  9.199057e-01
graph29          5.778438e-04  3.454643e-01
orbit0           9.475302e-04  3.839463e-01
orbit1           1.359948e-03  6.527754e-01
orbit2           4.224063e-04  4.940043e-01
orbit3           4.248505e-04  3.373197e-01
orbit4           8.994091e-04  1.046722e+00
orbit5           3.819838e-03  4.901919e-01
orbit6           2.783111e-03  1.307949e+00
orbit7           6.690145e-04  5.362815e-01
orbit8           1.321612e-03  7.469043e-01
orbit9           1.720835e-03  7.403220e-01
orbit10          2.596106e-03  5.917231e-01
orbit11          4.360425e-03  5.607231e-01
orbit12          1.722609e-03  6.893869e-01
orbit13          9.991604e-04  4.753702e-01
orbit14          9.380718e-04  3.677799e-01
orbit15          2.452645e-03  9.174036e-01
orbit16          3.081408e-03  5.603608e-01
orbit17          1.659035e-03  9.053065e-01
orbit18          6.307780e-03  1.652183e+00
orbit19          1.109754e-03  9.796184e-01
orbit20          5.060933e-03  1.105712e+00
orbit21          1.582483e-03  7.420557e-01
orbit22          3.413475e-03  1.712021e+00
orbit23          2.877087e-03  5.579913e-01
orbit24          4.324681e-03  1.199918e+00
orbit25          2.393972e-03  1.119607e+00
orbit26          1.022863e-03  5.091282e-01
orbit27          2.723796e-03  8.024849e-01
orbit28          1.074890e-03  7.109606e-01
orbit29          1.548822e-03  6.526327e-01
orbit30          1.589490e-03  6.849443e-01
orbit31          2.438187e-03  1.908988e+00
orbit32          1.709381e-03  1.062363e+00
orbit33          2.276141e-03  6.343939e-01
orbit34          2.427458e-03  6.776288e-01
orbit35          2.729106e-03  8.776976e-01
orbit36          2.423386e-03  1.227174e+00
orbit37          2.714729e-03  6.395273e-01
orbit38          3.394554e-03  8.161707e-01
orbit39          2.744672e-03  1.542722e+00
orbit40          1.026894e-03  8.183758e-01
orbit41          1.084658e-03  5.396695e-01
orbit42          6.553337e-04  4.124103e-01
orbit43          1.307254e-03  5.036975e-01
orbit44          6.113304e-04  4.922866e-01
orbit45          4.962833e-03  1.151748e+00
orbit46          1.327578e-03  6.338478e-01
orbit47          2.267466e-03  8.095831e-01
orbit48          1.192168e-03  4.616376e-01
orbit49          4.371655e-03  1.316749e+00
orbit50          3.362579e-03  1.121662e+00
orbit51          1.733899e-03  8.841155e-01
orbit52          1.482026e-03  8.227031e-01
orbit53          1.557358e-03  6.973977e-01
orbit54          2.529208e-03  1.755054e+00
orbit55          1.688907e-04  4.655450e-01
orbit56          8.292254e-03  2.502879e+00
orbit57          5.358259e-04  3.540008e-01
orbit58          6.760661e-04  3.308222e-01
orbit59          4.062903e-03  9.239414e-01
orbit60          8.697071e-04  2.875646e-01
orbit61          1.674070e-03  4.730678e-01
orbit62          3.592298e-03  1.273164e+00
orbit63          2.518930e-03  1.014544e+00
orbit64          1.005688e-03  7.023873e-01
orbit65          6.115726e-03  2.300357e+00
orbit66          9.346619e-04  7.588403e-01
orbit67          5.042684e-04  3.358351e-01
orbit68          1.874025e-03  8.272963e-01
orbit69          2.801626e-04  5.589918e-01
orbit70          3.533448e-03  1.799866e+00
orbit71          1.553104e-04  3.932909e-01
orbit72          1.276135e-03  5.273919e-01
AP               1.631746e-05  1.225845e-01
bet              3.802121e-03  2.665061e+00
ecc              3.932895e-04  3.153249e-01
eccrad           2.302511e-04  2.472567e-01
close            1.734709e-03  8.060337e-01
constraint       1.365653e-03  1.295879e+00
coreness         1.436305e-03  5.609820e-01
knn              1.390508e-03  2.045097e+00
hubscore         1.228039e-03  6.879645e-01
pagerank         4.983828e-03  3.969729e+00
trans            1.636370e-03  2.361462e+00
evcent           1.580222e-03  7.677259e-01
first            5.248752e-04  3.465956e-01
upto_second      1.744233e-03  8.134519e-01
upto_third       8.083696e-04  8.582186e-01
upto_fourth      2.645413e-03  9.747257e-01
upto_fifth       2.579855e-03  9.179638e-01
upto_sixth       2.491056e-03  1.230898e+00
second           2.299334e-03  7.709773e-01
third            5.364933e-03  1.841583e+00
fourth           2.489540e-03  1.891964e+00
fifth            1.854258e-03  1.487561e+00
sixth            2.134139e-03  1.942893e+00
ratio1           1.760619e-03  2.072235e+00
ratio2           8.021672e-03  2.296202e+00
ratio3           2.792283e-03  1.657443e+00
ratio4           3.082970e-03  2.628413e+00
ratio5           2.781994e-03  7.596208e+00
ratio6           3.129163e-03  1.706225e+00
selfinter        2.936609e-03  7.539561e-01
walktrap_vertex  2.531523e-03  2.953414e+00
bigcom1          2.544786e-05  1.445653e-01
bigcom2          0.000000e+00  1.387779e-19
bigcom3          2.546118e-04  1.207921e+00
bigcom4          1.283755e-05  1.007367e-01
bigcom6         -1.105743e-05  4.996206e-01
bigcom8         -1.267813e-06  3.581028e-04
bigcom9          0.000000e+00  1.353084e-18
bigcom11         1.232380e-05  2.722847e-01
bigcom13         0.000000e+00  4.510281e-19
bigcom15         0.000000e+00  5.551115e-19
bigcom16         0.000000e+00  1.006140e-18
bigcom21         0.000000e+00  1.101549e-18
bigcom22         1.649245e-05  1.089253e-01
bigcom24         0.000000e+00  2.775558e-19
bigcom26        -2.470941e-05  1.033771e-01
bigcom28         1.027175e-04  7.772095e-01
bigcom30         3.159920e-04  1.077810e+00
bigcom31         0.000000e+00  7.459311e-19
bigcom32        -1.345110e-05  9.143846e-02
bigcom33         5.609715e-07  4.869214e-01
bigcom34         0.000000e+00  6.938894e-20
bigcom36         0.000000e+00  6.765422e-19
bigcom37         0.000000e+00  4.163336e-19
bigcom38         1.915852e-05  2.884846e-01
bigcom39         0.000000e+00  4.857226e-19
bigcom40         1.339501e-05  1.172966e-01
bigcom43         0.000000e+00  7.632783e-19
bigcom44         2.286282e-05  3.737636e-02
bigcom46         4.282703e-06  7.480925e-01
bigcom47         0.000000e+00  1.283695e-18
bigcom49         0.000000e+00  2.081668e-19
bigcom50         0.000000e+00  2.671474e-18
bigcom51         0.000000e+00  1.387779e-19
bigcom52         1.863814e-05  8.086454e-01
bigcom54         0.000000e+00  2.775558e-19
bigcom56         0.000000e+00  1.006140e-18
bigcom62        -2.263470e-05  5.876932e-01
bigcom66         0.000000e+00  3.816392e-19
bigcom68         0.000000e+00  3.469447e-19
bigcom69         0.000000e+00  2.081668e-19
bigcom71         0.000000e+00  3.469447e-19
bigcom72         0.000000e+00  6.245005e-19
bigcom73        -4.298573e-06  1.838658e-01
bigcom74         0.000000e+00  8.326673e-19
bigcom75         0.000000e+00  0.000000e+00
bigcom76         0.000000e+00  7.285839e-19
bigcom77         0.000000e+00  1.179612e-18
bigcom79         0.000000e+00  2.688821e-19
bigcom80         0.000000e+00  3.903128e-19
bigcom82         0.000000e+00  3.469447e-19
bigcom83         0.000000e+00  0.000000e+00
bigcom84         0.000000e+00  2.775558e-19
bigcom85         0.000000e+00  4.163336e-19
bigcom87         0.000000e+00  4.163336e-19
bigcom89         0.000000e+00  1.387779e-19
bigcom91        -1.136292e-05  3.135624e-01
bigcom92         6.707271e-05  2.636014e-01
bigcom93         0.000000e+00  0.000000e+00
bigcom96         0.000000e+00  1.387779e-19
bigcom97         0.000000e+00  9.194034e-19
bigcom98         0.000000e+00  4.163336e-19
bigcom99         0.000000e+00  8.673617e-20
bigcom101        1.924663e-05  1.867144e-01
bigcom104        0.000000e+00  2.775558e-19
bigcom106        0.000000e+00  2.272488e-18
bigcom109        0.000000e+00  1.387779e-19
bigcom113        0.000000e+00  0.000000e+00
bigcom116        0.000000e+00  1.333333e-02
bigcom120        0.000000e+00  3.122502e-19
bigcom123        0.000000e+00  8.413409e-19
bigcom126        0.000000e+00  1.387779e-19
bigcom127        0.000000e+00  3.816392e-19
bigcom137        0.000000e+00  7.372575e-19
bigcom139        0.000000e+00  7.632783e-19
bigcom140        0.000000e+00  1.387779e-19
bigcom143       -3.350072e-05  2.480808e-01
bigcom145        0.000000e+00  0.000000e+00
bigcom146        0.000000e+00  5.898060e-19
bigcom147       -3.557003e-05  1.371682e-01
bigcom149        0.000000e+00  1.387779e-19
bigcom153        0.000000e+00  3.903128e-20
bigcom154        0.000000e+00  2.775558e-19
bigcom156        0.000000e+00  5.594483e-19
bigcom157        0.000000e+00  2.775558e-19
bigcom158        0.000000e+00  3.469447e-19
bigcom160        0.000000e+00  2.081668e-19
bigcom161        0.000000e+00  2.775558e-19
bigcom162        0.000000e+00  0.000000e+00
bigcom164        0.000000e+00  6.938894e-20
bigcom166        0.000000e+00  2.168404e-19
bigcom167       -7.568042e-06  2.694541e-01
bigcom171        0.000000e+00  7.632783e-19
bigcom173        0.000000e+00  2.775558e-19
bigcom175        0.000000e+00  0.000000e+00
bigcom176        0.000000e+00  0.000000e+00
bigcom177        0.000000e+00  6.245005e-19
bigcom178       -1.377661e-06  3.614819e-01
bigcom180       -8.793162e-06  3.768212e-01
bigcom181       -3.495428e-06  1.143698e-01
bigcom184        0.000000e+00  2.775558e-19
bigcom186        0.000000e+00  1.474515e-19
bigcom187        0.000000e+00  5.204170e-20
bigcom189        0.000000e+00  7.806256e-19
bigcom194        0.000000e+00  6.938894e-20
bigcom195        0.000000e+00  6.938894e-19
bigcom196       -9.621455e-06  2.628690e-01
bigcom204        5.556619e-06  4.192834e-01
bigcom205       -4.063253e-05  5.246528e-01
bigcom212        0.000000e+00  5.551115e-19
bigcom214        0.000000e+00  2.775558e-19
bigcom222        0.000000e+00  2.081668e-19
bigcom223        0.000000e+00  1.387779e-19
bigcom226        0.000000e+00  6.938894e-20
bigcom227        0.000000e+00  5.204170e-19
bigcom229        0.000000e+00  4.857226e-19
bigcom233        0.000000e+00  0.000000e+00
bigcom236        0.000000e+00  5.551115e-19
bigcom237        0.000000e+00  2.081668e-19
bigcom246        0.000000e+00  5.377643e-19
bigcom248        0.000000e+00  2.558717e-19
bigcom249        0.000000e+00  6.938894e-20
bigcom250        0.000000e+00  2.862294e-19
bigcom254        0.000000e+00  3.469447e-19
bigcom266        0.000000e+00  2.862294e-19
bigcom269        0.000000e+00  2.081668e-19
bigcom272        0.000000e+00  4.163336e-19
bigcom274        0.000000e+00  4.423545e-19
bigcom281        0.000000e+00  2.081668e-19
bigcom291        0.000000e+00  2.081668e-19
bigcom292        0.000000e+00  4.163336e-19
bigcom295        0.000000e+00  2.081668e-19
bigcom299       -2.791183e-05  5.313762e-01
bigcom301        0.000000e+00  9.714451e-19
bigcom306        0.000000e+00  2.775558e-19
bigcom309        0.000000e+00  3.469447e-19
bigcom314        0.000000e+00  0.000000e+00
bigcom321        0.000000e+00  3.469447e-19
bigcom341        0.000000e+00  4.857226e-19
bigcom350        0.000000e+00  1.387779e-19
bigcom353        0.000000e+00  3.469447e-19
bigcom359        0.000000e+00  2.081668e-19
bigcom363        0.000000e+00  2.775558e-19
bigcom365        0.000000e+00  0.000000e+00
bigcom385       -4.588033e-06  4.886005e-01
bigcom386        0.000000e+00  7.806256e-20
bigcom408        0.000000e+00  2.949030e-19
bigcom412       -9.599943e-06  4.026805e-01
bigcom480        0.000000e+00  0.000000e+00
spin_vertex      4.279542e-04  2.705497e+00
membership_s1    2.674430e-04  3.682776e-01
membership_s3    0.000000e+00  9.497611e-19
membership_s4    1.119673e-04  5.940861e-02
membership_s5    1.479595e-04  4.322290e-01
membership_s6    6.301460e-05  1.061947e-01
membership_s7    1.709085e-04  3.559145e-01
membership_s8    0.000000e+00  3.295975e-19
membership_s9    0.000000e+00  1.647987e-19
membership_s11   0.000000e+00  2.775558e-19
membership_s12   0.000000e+00  2.602085e-19
membership_s14  -2.040458e-05  1.987256e-01
membership_s15   4.090650e-05  3.248157e-01
membership_s16   0.000000e+00  6.418477e-19
membership_s17   0.000000e+00  8.500145e-19
membership_s18   0.000000e+00  1.973248e-18
membership_s20   0.000000e+00  7.806256e-20
membership_s21   1.505325e-05  1.050673e-01
membership_s22   0.000000e+00  6.635317e-19
membership_s24   0.000000e+00  1.535230e-18
membership_s25   0.000000e+00  2.658015e-02
membership_s26   0.000000e+00  2.168404e-19
membership_s27   7.745088e-05  1.972137e-01
membership_s28   0.000000e+00  3.469447e-19
membership_s30   4.975440e-05  3.794436e-01
membership_s31   7.662898e-05  2.749141e-02
membership_s32   3.178820e-04  1.927055e+00
membership_s33   0.000000e+00  0.000000e+00
membership_s36   3.421585e-05  7.841165e-02
membership_s37   0.000000e+00  1.496199e-18
V1               7.709369e-03  3.242953e+00
V2               1.658037e-03  4.308636e+00
pdi              3.272386e-04  1.098258e+00
adhesion         1.539425e-02  3.484759e+00
cohesion         1.226092e-02  2.879935e+00
inner            7.897808e-03  3.888582e+00
outer            4.659146e-03  5.768618e+00
ioratio          6.837289e-03  3.372775e+00
comsize          1.194967e-02  6.376345e+00
[1] "Dataset: all_targets Model GLM, run: 5 of 10 2015-06-22 19:30:06"
[1] "glmnet variable coefficients"
                     [,1]          [,2]
(Intercept)     -3.984577 -1.360191e+01
graph0           0.000000 -1.551469e-04
graph1           0.000000  0.000000e+00
graph2           0.000000  0.000000e+00
graph3           0.000000 -7.184842e-08
graph4           0.000000  0.000000e+00
graph5           0.000000 -1.510500e-05
graph6           0.000000 -1.558746e-07
graph7           0.000000  0.000000e+00
graph8           0.000000  2.492849e-04
graph9           0.000000 -4.406614e-09
graph10          0.000000  0.000000e+00
graph11          0.000000  0.000000e+00
graph12          0.000000  0.000000e+00
graph13          0.000000  0.000000e+00
graph14          0.000000  0.000000e+00
graph15          0.000000  1.134415e-06
graph16          0.000000  0.000000e+00
graph17          0.000000  0.000000e+00
graph18          0.000000  0.000000e+00
graph19          0.000000  0.000000e+00
graph20          0.000000 -1.369948e-06
graph21          0.000000  0.000000e+00
graph22          0.000000 -6.555689e-06
graph23          0.000000  0.000000e+00
graph24          0.000000  0.000000e+00
graph25          0.000000  0.000000e+00
graph26          0.000000  0.000000e+00
graph27          0.000000  1.280972e-05
graph28          0.000000  0.000000e+00
graph29          0.000000 -4.612542e-04
orbit0           0.000000 -1.698046e-04
orbit1           0.000000 -1.716585e-05
orbit2           0.000000  0.000000e+00
orbit3           0.000000  0.000000e+00
orbit4           0.000000 -5.266504e-06
orbit5           0.000000  0.000000e+00
orbit6           0.000000  4.745245e-13
orbit7           0.000000  0.000000e+00
orbit8           0.000000  0.000000e+00
orbit9           0.000000  1.097091e-04
orbit10          0.000000 -1.922090e-05
orbit11          0.000000  0.000000e+00
orbit12          0.000000  2.550308e-04
orbit13          0.000000  0.000000e+00
orbit14          0.000000  4.404439e-04
orbit15          0.000000 -4.589486e-08
orbit16          0.000000 -1.104956e-08
orbit17          0.000000 -6.299286e-10
orbit18          0.000000  4.602197e-09
orbit19          0.000000  4.094351e-09
orbit20          0.000000 -9.005742e-10
orbit21          0.000000  0.000000e+00
orbit22          0.000000 -2.577692e-10
orbit23          0.000000  0.000000e+00
orbit24          0.000000 -1.310388e-07
orbit25          0.000000  1.156972e-07
orbit26          0.000000  0.000000e+00
orbit27          0.000000  6.943999e-07
orbit28          0.000000 -6.821821e-07
orbit29          0.000000  0.000000e+00
orbit30          0.000000  0.000000e+00
orbit31          0.000000  0.000000e+00
orbit32          0.000000 -9.687968e-09
orbit33          0.000000  0.000000e+00
orbit34          0.000000  9.794761e-07
orbit35          0.000000  0.000000e+00
orbit36          0.000000  8.087481e-08
orbit37          0.000000 -2.778431e-10
orbit38          0.000000  0.000000e+00
orbit39          0.000000 -5.511774e-06
orbit40          0.000000 -9.276121e-10
orbit41          0.000000  1.262538e-07
orbit42          0.000000  0.000000e+00
orbit43          0.000000  1.482914e-05
orbit44          0.000000 -1.563083e-06
orbit45          0.000000  1.004021e-05
orbit46          0.000000 -2.753236e-06
orbit47          0.000000  0.000000e+00
orbit48          0.000000  9.180070e-07
orbit49          0.000000  2.986523e-06
orbit50          0.000000 -1.971235e-05
orbit51          0.000000  9.149804e-06
orbit52          0.000000 -1.226977e-05
orbit53          0.000000  0.000000e+00
orbit54          0.000000 -7.730776e-06
orbit55          0.000000 -3.528623e-06
orbit56          0.000000  1.321641e-05
orbit57          0.000000 -3.870833e-06
orbit58          0.000000  4.222887e-07
orbit59          0.000000 -2.596670e-07
orbit60          0.000000  2.626893e-06
orbit61          0.000000  0.000000e+00
orbit62          0.000000 -2.234125e-05
orbit63          0.000000  5.322000e-05
orbit64          0.000000 -5.733988e-06
orbit65          0.000000  1.437067e-04
orbit66          0.000000 -1.455318e-04
orbit67          0.000000  1.608397e-05
orbit68          0.000000 -9.175086e-05
orbit69          0.000000  4.317442e-04
orbit70          0.000000  1.168606e-03
orbit71          0.000000 -2.856444e-05
orbit72          0.000000 -5.286512e-04
AP               0.000000 -9.241673e-02
bet              0.000000  1.971984e-06
ecc              0.000000  8.246410e-02
eccrad           0.000000  4.745559e-01
close            0.000000  6.536924e-04
constraint       0.000000 -1.171257e+00
coreness         0.000000 -2.710281e-02
knn              0.000000  0.000000e+00
hubscore         0.000000  2.259623e+00
pagerank         0.000000 -2.087920e-01
trans            0.000000  8.222383e-02
evcent           0.000000  1.550264e+00
first            0.000000 -2.526071e-04
upto_second      0.000000 -2.299750e-05
upto_third       0.000000  0.000000e+00
upto_fourth      0.000000  0.000000e+00
upto_fifth       0.000000  1.366471e-04
upto_sixth       0.000000  1.828570e-04
second           0.000000 -6.169087e-06
third            0.000000  1.559747e-05
fourth           0.000000 -6.713254e-05
fifth            0.000000  4.353789e-07
sixth            0.000000 -5.230931e-06
ratio1           0.000000 -7.262640e-04
ratio2           0.000000  1.118625e-03
ratio3           0.000000  8.298430e-04
ratio4           0.000000  0.000000e+00
ratio5           0.000000  0.000000e+00
ratio6           0.000000  3.220294e-06
selfinter        0.000000  6.163777e-01
walktrap_vertex  0.000000 -2.189456e-01
bigcom1          0.000000 -8.801830e-01
bigcom2          0.000000 -6.099963e-01
bigcom3          0.000000  7.493235e-01
bigcom4          0.000000 -1.422973e-01
bigcom6          0.000000  2.363562e+00
bigcom8          0.000000 -6.830799e-01
bigcom9          0.000000 -9.431051e-01
bigcom11         0.000000  3.801882e-01
bigcom13         0.000000 -1.157627e+00
bigcom15         0.000000 -6.422220e-01
bigcom16         0.000000 -8.158247e-01
bigcom21         0.000000 -2.146655e+00
bigcom22         0.000000 -3.150984e-01
bigcom24         0.000000 -8.656611e-01
bigcom26         0.000000 -2.402981e-01
bigcom28         0.000000  5.429669e-01
bigcom30         0.000000  4.144975e-01
bigcom31         0.000000 -5.995971e-01
bigcom32         0.000000  6.237729e-01
bigcom33         0.000000  1.916866e+00
bigcom34         0.000000 -7.737788e-01
bigcom36         0.000000 -1.709476e+00
bigcom37         0.000000  0.000000e+00
bigcom38         0.000000  1.406595e+00
bigcom39         0.000000 -1.286278e+00
bigcom40         0.000000 -2.144070e-01
bigcom43         0.000000 -9.113310e-01
bigcom44         0.000000 -8.231607e-03
bigcom46         0.000000  1.968746e+00
bigcom47         0.000000 -1.350998e+00
bigcom49         0.000000 -9.521486e-01
bigcom50         0.000000 -1.293276e+00
bigcom51         0.000000 -8.366937e-01
bigcom52         0.000000  2.030867e+00
bigcom54         0.000000 -6.407454e-01
bigcom56         0.000000 -1.607581e+00
bigcom62         0.000000  1.704475e+00
bigcom66         0.000000 -1.015886e+00
bigcom68         0.000000 -5.674719e-01
bigcom69         0.000000 -1.130047e+00
bigcom71         0.000000 -3.521239e-01
bigcom72         0.000000 -3.478176e-01
bigcom73         0.000000  1.678122e-01
bigcom74         0.000000 -1.243442e+00
bigcom75         0.000000 -9.495793e-01
bigcom76         0.000000 -8.575725e-01
bigcom77         0.000000 -1.298531e+00
bigcom79         0.000000 -1.361575e+00
bigcom80         0.000000 -1.332208e+00
bigcom82         0.000000 -1.396106e+00
bigcom83         0.000000  0.000000e+00
bigcom84         0.000000 -1.498971e+00
bigcom85         0.000000 -1.532490e+00
bigcom87         0.000000 -1.082342e+00
bigcom89         0.000000 -3.066868e-01
bigcom91         0.000000  2.633625e-01
bigcom92         0.000000  8.227750e-01
bigcom93         0.000000  0.000000e+00
bigcom96         0.000000 -1.063223e+00
bigcom97         0.000000 -1.485661e+00
bigcom98         0.000000 -9.793460e-01
bigcom99         0.000000 -3.927303e-01
bigcom101        0.000000  1.976537e+00
bigcom104        0.000000 -1.188161e+00
bigcom106        0.000000 -1.009740e+00
bigcom109        0.000000 -8.393898e-01
bigcom113        0.000000 -1.078126e+00
bigcom116        0.000000 -1.663227e+00
bigcom120        0.000000 -1.090103e+00
bigcom123        0.000000 -8.419178e-01
bigcom126        0.000000 -2.459046e-01
bigcom127        0.000000 -6.476012e-01
bigcom137        0.000000 -1.452048e+00
bigcom139        0.000000 -8.525406e-01
bigcom140        0.000000 -9.850695e-01
bigcom143        0.000000  1.465621e+00
bigcom145        0.000000 -3.778640e-01
bigcom146        0.000000 -6.779618e-01
bigcom147        0.000000  1.038701e+00
bigcom149        0.000000 -7.901443e-01
bigcom153        0.000000 -9.666596e-01
bigcom154        0.000000 -4.376454e-01
bigcom156        0.000000 -1.049785e+00
bigcom157        0.000000 -1.704822e+00
bigcom158        0.000000 -7.485998e-01
bigcom160        0.000000 -9.106845e-01
bigcom161        0.000000 -9.026761e-01
bigcom162        0.000000 -4.392129e-01
bigcom164        0.000000 -8.687374e-01
bigcom166        0.000000 -5.981193e-01
bigcom167        0.000000  8.045261e-02
bigcom171        0.000000 -1.456346e+00
bigcom173        0.000000 -7.850052e-01
bigcom175        0.000000  0.000000e+00
bigcom176        0.000000 -5.536772e-01
bigcom177        0.000000 -6.584101e-01
bigcom178        0.000000  1.564445e+00
bigcom180        0.000000  2.258476e+00
bigcom181        0.000000  1.426240e+00
bigcom184        0.000000 -1.090708e+00
bigcom186        0.000000 -1.980991e+00
bigcom187        0.000000 -1.707898e+00
bigcom189        0.000000 -8.379328e-01
bigcom194        0.000000 -4.895976e-01
bigcom195        0.000000 -3.967782e-01
bigcom196        0.000000  1.306126e+00
bigcom204        0.000000  1.946228e+00
bigcom205        0.000000  2.595169e+00
bigcom212        0.000000 -7.295438e-01
bigcom214        0.000000 -6.594416e-01
bigcom222        0.000000 -4.657682e-01
bigcom223        0.000000 -1.253807e+00
bigcom226        0.000000 -6.791162e-01
bigcom227        0.000000 -7.002133e-01
bigcom229        0.000000 -2.221169e-01
bigcom233        0.000000 -7.178640e-01
bigcom236        0.000000 -6.592763e-01
bigcom237        0.000000 -9.931911e-01
bigcom246        0.000000 -7.710378e-01
bigcom248        0.000000 -1.494412e+00
bigcom249        0.000000 -8.509002e-01
bigcom250        0.000000 -7.324074e-01
bigcom254        0.000000 -6.725036e-01
bigcom266        0.000000 -1.519128e+00
bigcom269        0.000000 -6.875086e-01
bigcom272        0.000000 -4.519340e-01
bigcom274        0.000000 -9.398267e-02
bigcom281        0.000000 -3.669188e-01
bigcom291        0.000000 -7.358091e-01
bigcom292        0.000000 -1.059258e+00
bigcom295        0.000000 -9.680195e-01
bigcom299        0.000000  1.446272e+00
bigcom301        0.000000 -8.167263e-01
bigcom306        0.000000 -2.316389e-01
bigcom309        0.000000 -1.028958e+00
bigcom314        0.000000 -6.851109e-01
bigcom321        0.000000 -7.367809e-01
bigcom341        0.000000 -9.128712e-01
bigcom350        0.000000 -8.505071e-01
bigcom353        0.000000 -2.884632e-01
bigcom359        0.000000 -1.075835e+00
bigcom363        0.000000  0.000000e+00
bigcom365        0.000000 -1.356451e+00
bigcom385        0.000000  1.424799e+00
bigcom386        0.000000 -3.168231e-01
bigcom408        0.000000 -1.116687e+00
bigcom412        0.000000  1.949355e+00
bigcom480        0.000000 -2.776392e-01
spin_vertex      0.000000  3.478354e-02
membership_s1    0.000000  3.817167e-02
membership_s3    0.000000 -1.206606e+00
membership_s4    0.000000  9.664631e-02
membership_s5    0.000000  2.776404e-02
membership_s6    0.000000 -3.448025e-01
membership_s7    0.000000 -2.551723e-01
membership_s8    0.000000 -1.371757e+00
membership_s9    0.000000 -1.347534e+00
membership_s11   0.000000 -1.046622e+00
membership_s12   0.000000 -9.971709e-01
membership_s14   0.000000  9.128958e-01
membership_s15   0.000000  5.706309e-01
membership_s16   0.000000 -1.107818e+00
membership_s17   0.000000 -9.375146e-01
membership_s18   0.000000 -1.196408e+00
membership_s20   0.000000 -8.484604e-01
membership_s21   0.000000 -3.196084e-01
membership_s22   0.000000 -1.021819e+00
membership_s24   0.000000 -2.817973e+00
membership_s25   0.000000  8.223976e-01
membership_s26   0.000000 -1.383847e+00
membership_s27   0.000000 -7.072870e-02
membership_s28   0.000000 -1.319310e+00
membership_s30   0.000000  2.111623e-01
membership_s31   0.000000 -5.765513e-01
membership_s32   0.000000  1.216527e+00
membership_s33   0.000000 -5.284936e-01
membership_s36   0.000000 -6.593484e-01
membership_s37   0.000000 -1.122488e+00
V1               0.000000 -2.875374e-02
V2               0.000000 -9.042873e-01
pdi              0.000000  1.128905e+02
adhesion         0.000000  5.665996e-05
cohesion         0.000000 -1.978018e-04
inner            0.000000  2.227968e-05
outer            0.000000  5.643348e-05
ioratio          0.000000  9.557499e-02
comsize          0.000000  1.271085e-03
[1] "Dataset: all_targets Model GBM, run: 6 of 10 2015-06-22 19:34:10"
Iter   TrainDeviance   ValidDeviance   StepSize   Improve
     1        0.1811            -nan     0.0100    0.0004
     2        0.1793            -nan     0.0100    0.0001
     3        0.1776            -nan     0.0100    0.0004
     4        0.1758            -nan     0.0100    0.0002
     5        0.1742            -nan     0.0100    0.0002
     6        0.1729            -nan     0.0100    0.0002
     7        0.1715            -nan     0.0100    0.0003
     8        0.1701            -nan     0.0100    0.0003
     9        0.1690            -nan     0.0100    0.0002
    10        0.1678            -nan     0.0100    0.0002
    20        0.1587            -nan     0.0100    0.0001
    40        0.1477            -nan     0.0100    0.0001
    60        0.1401            -nan     0.0100    0.0000
    80        0.1344            -nan     0.0100    0.0000
   100        0.1286            -nan     0.0100    0.0000
   120        0.1245            -nan     0.0100    0.0000
   140        0.1201            -nan     0.0100   -0.0000
   160        0.1162            -nan     0.0100   -0.0000
   180        0.1123            -nan     0.0100   -0.0000
   200        0.1089            -nan     0.0100    0.0000
   220        0.1054            -nan     0.0100   -0.0000
   240        0.1022            -nan     0.0100   -0.0000
   260        0.0997            -nan     0.0100   -0.0000
   280        0.0966            -nan     0.0100   -0.0000
   300        0.0940            -nan     0.0100   -0.0000
   320        0.0917            -nan     0.0100   -0.0000
   340        0.0892            -nan     0.0100   -0.0000
   360        0.0873            -nan     0.0100   -0.0000
   376        0.0856            -nan     0.0100   -0.0000

[1] "GBM variable coefficients"
                            var     rel.inf
ratio5                   ratio5 5.051917281
outer                     outer 4.569878332
comsize                 comsize 3.770924036
V2                           V2 3.006456199
pagerank               pagerank 2.722764855
trans                     trans 2.686677778
orbit65                 orbit65 2.545096015
inner                     inner 2.477759983
V1                           V1 2.405554377
walktrap_vertex walktrap_vertex 2.338678742
bet                         bet 2.190808370
ratio4                   ratio4 2.057347960
knn                         knn 1.834722797
orbit56                 orbit56 1.714518286
cohesion               cohesion 1.624022642
adhesion               adhesion 1.621666741
spin_vertex         spin_vertex 1.618800489
orbit18                 orbit18 1.555005068
bigcom28               bigcom28 1.386867975
orbit39                 orbit39 1.332372522
bigcom46               bigcom46 1.316617625
membership_s32   membership_s32 1.308008115
orbit70                 orbit70 1.307498536
ratio1                   ratio1 1.266513029
orbit54                 orbit54 1.186820224
ratio2                   ratio2 1.180455998
third                     third 1.151904031
selfinter             selfinter 1.040438674
orbit50                 orbit50 0.937139267
fourth                   fourth 0.933147098
orbit31                 orbit31 0.901232861
graph20                 graph20 0.889374535
orbit32                 orbit32 0.885890537
ioratio                 ioratio 0.876815821
orbit62                 orbit62 0.808780478
graph22                 graph22 0.755931663
orbit24                 orbit24 0.737951982
graph17                 graph17 0.716020408
orbit63                 orbit63 0.674256802
graph10                 graph10 0.662563128
graph11                 graph11 0.661951092
graph23                 graph23 0.652962208
graph4                   graph4 0.649404140
bigcom3                 bigcom3 0.638270804
orbit35                 orbit35 0.614276979
orbit44                 orbit44 0.609742675
graph5                   graph5 0.590854815
graph15                 graph15 0.585467593
bigcom30               bigcom30 0.528004697
orbit49                 orbit49 0.512708234
orbit36                 orbit36 0.496662124
orbit17                 orbit17 0.480676812
orbit30                 orbit30 0.478509969
graph19                 graph19 0.463043585
orbit45                 orbit45 0.458083423
graph18                 graph18 0.445445438
orbit40                 orbit40 0.442309938
graph6                   graph6 0.441724809
orbit64                 orbit64 0.436042690
graph7                   graph7 0.430902567
fifth                     fifth 0.423322788
graph14                 graph14 0.422258783
orbit66                 orbit66 0.416853857
upto_sixth           upto_sixth 0.416115003
graph0                   graph0 0.413469037
upto_fifth           upto_fifth 0.409728607
orbit12                 orbit12 0.392072178
orbit48                 orbit48 0.387804197
constraint           constraint 0.381257838
graph2                   graph2 0.379174233
graph29                 graph29 0.377044744
graph16                 graph16 0.370146355
graph27                 graph27 0.359029806
orbit41                 orbit41 0.355574814
orbit52                 orbit52 0.353587798
orbit51                 orbit51 0.334668924
graph12                 graph12 0.333074000
orbit22                 orbit22 0.328001504
pdi                         pdi 0.325617173
orbit46                 orbit46 0.324104564
graph24                 graph24 0.319539927
orbit68                 orbit68 0.319251200
graph28                 graph28 0.318892077
orbit9                   orbit9 0.314531247
orbit25                 orbit25 0.314256252
orbit28                 orbit28 0.313953747
ratio6                   ratio6 0.306359321
orbit10                 orbit10 0.301224019
bigcom412             bigcom412 0.297651376
orbit20                 orbit20 0.295488628
orbit57                 orbit57 0.290300616
orbit29                 orbit29 0.285773582
graph9                   graph9 0.283482481
graph26                 graph26 0.277072888
coreness               coreness 0.270092406
orbit26                 orbit26 0.268544604
upto_second         upto_second 0.267878868
sixth                     sixth 0.265473167
graph1                   graph1 0.265082293
orbit19                 orbit19 0.251840980
orbit33                 orbit33 0.243242284
orbit21                 orbit21 0.242317589
orbit11                 orbit11 0.229118066
orbit59                 orbit59 0.227975486
orbit47                 orbit47 0.227364078
graph3                   graph3 0.226782762
graph8                   graph8 0.224558060
bigcom11               bigcom11 0.222730082
orbit15                 orbit15 0.217731435
close                     close 0.210090606
orbit16                 orbit16 0.208185137
orbit58                 orbit58 0.207893259
graph13                 graph13 0.203652297
ratio3                   ratio3 0.200181989
ecc                         ecc 0.198759666
orbit69                 orbit69 0.196561642
orbit13                 orbit13 0.195717709
orbit38                 orbit38 0.182626730
graph21                 graph21 0.179765890
orbit5                   orbit5 0.179621977
orbit7                   orbit7 0.177141560
orbit2                   orbit2 0.175363636
membership_s30   membership_s30 0.171705963
orbit4                   orbit4 0.170271407
orbit71                 orbit71 0.166322956
orbit42                 orbit42 0.164959662
orbit61                 orbit61 0.157885874
orbit37                 orbit37 0.157115544
orbit27                 orbit27 0.154955451
orbit53                 orbit53 0.146799168
bigcom92               bigcom92 0.144117514
orbit55                 orbit55 0.136856898
orbit23                 orbit23 0.131874847
bigcom4                 bigcom4 0.108719494
graph25                 graph25 0.108274395
hubscore               hubscore 0.104110374
orbit6                   orbit6 0.100478651
upto_fourth         upto_fourth 0.094946374
bigcom104             bigcom104 0.093415113
membership_s1     membership_s1 0.087075928
orbit1                   orbit1 0.080803621
membership_s15   membership_s15 0.080612300
bigcom181             bigcom181 0.072880039
orbit43                 orbit43 0.069662917
membership_s16   membership_s16 0.069499852
second                   second 0.064673942
orbit67                 orbit67 0.056516084
membership_s7     membership_s7 0.054291514
bigcom178             bigcom178 0.053881480
membership_s5     membership_s5 0.049315059
bigcom40               bigcom40 0.046995453
orbit60                 orbit60 0.043394992
upto_third           upto_third 0.041505161
bigcom204             bigcom204 0.036747710
bigcom180             bigcom180 0.025094555
bigcom101             bigcom101 0.024993544
bigcom6                 bigcom6 0.022368602
AP                           AP 0.020880339
bigcom22               bigcom22 0.016293029
bigcom71               bigcom71 0.016025179
bigcom26               bigcom26 0.015934599
bigcom385             bigcom385 0.014984668
bigcom75               bigcom75 0.014503939
membership_s27   membership_s27 0.012938607
bigcom147             bigcom147 0.009629047
membership_s14   membership_s14 0.008513042
bigcom1                 bigcom1 0.003951439
orbit0                   orbit0 0.000000000
orbit3                   orbit3 0.000000000
orbit8                   orbit8 0.000000000
orbit14                 orbit14 0.000000000
orbit34                 orbit34 0.000000000
orbit72                 orbit72 0.000000000
eccrad                   eccrad 0.000000000
evcent                   evcent 0.000000000
first                     first 0.000000000
bigcom2                 bigcom2 0.000000000
bigcom8                 bigcom8 0.000000000
bigcom9                 bigcom9 0.000000000
bigcom13               bigcom13 0.000000000
bigcom15               bigcom15 0.000000000
bigcom16               bigcom16 0.000000000
bigcom21               bigcom21 0.000000000
bigcom24               bigcom24 0.000000000
bigcom31               bigcom31 0.000000000
bigcom32               bigcom32 0.000000000
bigcom33               bigcom33 0.000000000
bigcom34               bigcom34 0.000000000
bigcom36               bigcom36 0.000000000
bigcom37               bigcom37 0.000000000
bigcom38               bigcom38 0.000000000
bigcom39               bigcom39 0.000000000
bigcom43               bigcom43 0.000000000
bigcom44               bigcom44 0.000000000
bigcom47               bigcom47 0.000000000
bigcom49               bigcom49 0.000000000
bigcom50               bigcom50 0.000000000
bigcom51               bigcom51 0.000000000
bigcom52               bigcom52 0.000000000
bigcom54               bigcom54 0.000000000
bigcom56               bigcom56 0.000000000
bigcom62               bigcom62 0.000000000
bigcom66               bigcom66 0.000000000
bigcom68               bigcom68 0.000000000
bigcom69               bigcom69 0.000000000
bigcom72               bigcom72 0.000000000
bigcom73               bigcom73 0.000000000
bigcom74               bigcom74 0.000000000
bigcom76               bigcom76 0.000000000
bigcom77               bigcom77 0.000000000
bigcom79               bigcom79 0.000000000
bigcom80               bigcom80 0.000000000
bigcom82               bigcom82 0.000000000
bigcom83               bigcom83 0.000000000
bigcom84               bigcom84 0.000000000
bigcom85               bigcom85 0.000000000
bigcom87               bigcom87 0.000000000
bigcom89               bigcom89 0.000000000
bigcom91               bigcom91 0.000000000
bigcom93               bigcom93 0.000000000
bigcom96               bigcom96 0.000000000
bigcom97               bigcom97 0.000000000
bigcom98               bigcom98 0.000000000
bigcom99               bigcom99 0.000000000
bigcom106             bigcom106 0.000000000
bigcom109             bigcom109 0.000000000
bigcom113             bigcom113 0.000000000
bigcom116             bigcom116 0.000000000
bigcom120             bigcom120 0.000000000
bigcom123             bigcom123 0.000000000
bigcom126             bigcom126 0.000000000
bigcom127             bigcom127 0.000000000
bigcom137             bigcom137 0.000000000
bigcom139             bigcom139 0.000000000
bigcom140             bigcom140 0.000000000
bigcom143             bigcom143 0.000000000
bigcom145             bigcom145 0.000000000
bigcom146             bigcom146 0.000000000
bigcom149             bigcom149 0.000000000
bigcom153             bigcom153 0.000000000
bigcom154             bigcom154 0.000000000
bigcom156             bigcom156 0.000000000
bigcom157             bigcom157 0.000000000
bigcom158             bigcom158 0.000000000
bigcom160             bigcom160 0.000000000
bigcom161             bigcom161 0.000000000
bigcom162             bigcom162 0.000000000
bigcom164             bigcom164 0.000000000
bigcom166             bigcom166 0.000000000
bigcom167             bigcom167 0.000000000
bigcom171             bigcom171 0.000000000
bigcom173             bigcom173 0.000000000
bigcom175             bigcom175 0.000000000
bigcom176             bigcom176 0.000000000
bigcom177             bigcom177 0.000000000
bigcom184             bigcom184 0.000000000
bigcom186             bigcom186 0.000000000
bigcom187             bigcom187 0.000000000
bigcom189             bigcom189 0.000000000
bigcom194             bigcom194 0.000000000
bigcom195             bigcom195 0.000000000
bigcom196             bigcom196 0.000000000
bigcom205             bigcom205 0.000000000
bigcom212             bigcom212 0.000000000
bigcom214             bigcom214 0.000000000
bigcom222             bigcom222 0.000000000
bigcom223             bigcom223 0.000000000
bigcom226             bigcom226 0.000000000
bigcom227             bigcom227 0.000000000
bigcom229             bigcom229 0.000000000
bigcom233             bigcom233 0.000000000
bigcom236             bigcom236 0.000000000
bigcom237             bigcom237 0.000000000
bigcom246             bigcom246 0.000000000
bigcom248             bigcom248 0.000000000
bigcom249             bigcom249 0.000000000
bigcom250             bigcom250 0.000000000
bigcom254             bigcom254 0.000000000
bigcom266             bigcom266 0.000000000
bigcom269             bigcom269 0.000000000
bigcom272             bigcom272 0.000000000
bigcom274             bigcom274 0.000000000
bigcom281             bigcom281 0.000000000
bigcom291             bigcom291 0.000000000
bigcom292             bigcom292 0.000000000
bigcom295             bigcom295 0.000000000
bigcom299             bigcom299 0.000000000
bigcom301             bigcom301 0.000000000
bigcom306             bigcom306 0.000000000
bigcom309             bigcom309 0.000000000
bigcom314             bigcom314 0.000000000
bigcom321             bigcom321 0.000000000
bigcom341             bigcom341 0.000000000
bigcom350             bigcom350 0.000000000
bigcom353             bigcom353 0.000000000
bigcom359             bigcom359 0.000000000
bigcom363             bigcom363 0.000000000
bigcom365             bigcom365 0.000000000
bigcom386             bigcom386 0.000000000
bigcom408             bigcom408 0.000000000
bigcom480             bigcom480 0.000000000
membership_s3     membership_s3 0.000000000
membership_s4     membership_s4 0.000000000
membership_s6     membership_s6 0.000000000
membership_s8     membership_s8 0.000000000
membership_s9     membership_s9 0.000000000
membership_s11   membership_s11 0.000000000
membership_s12   membership_s12 0.000000000
membership_s17   membership_s17 0.000000000
membership_s18   membership_s18 0.000000000
membership_s20   membership_s20 0.000000000
membership_s21   membership_s21 0.000000000
membership_s22   membership_s22 0.000000000
membership_s24   membership_s24 0.000000000
membership_s25   membership_s25 0.000000000
membership_s26   membership_s26 0.000000000
membership_s28   membership_s28 0.000000000
membership_s31   membership_s31 0.000000000
membership_s33   membership_s33 0.000000000
membership_s36   membership_s36 0.000000000
membership_s37   membership_s37 0.000000000
[1] "Dataset: all_targets Model RF, run: 6 of 10 2015-06-22 19:39:44"
     |      Out-of-bag   |
Tree |      MSE  %Var(y) |
   1 |  0.03343   185.06 |
   2 |  0.03263   180.63 |
   3 |  0.03117   172.55 |
   4 |  0.02937   162.57 |
   5 |  0.02809   155.50 |
   6 |  0.02676   148.13 |
   7 |   0.0258   142.80 |
   8 |  0.02504   138.60 |
   9 |  0.02442   135.21 |
  10 |  0.02366   130.97 |
  11 |  0.02338   129.40 |
  12 |  0.02312   127.99 |
  13 |  0.02268   125.53 |
  14 |   0.0223   123.47 |
  15 |  0.02207   122.15 |
  16 |  0.02174   120.37 |
  17 |  0.02151   119.08 |
  18 |  0.02133   118.10 |
  19 |  0.02113   116.96 |
  20 |  0.02093   115.88 |
  21 |  0.02078   115.05 |
  22 |   0.0206   114.06 |
  23 |  0.02052   113.61 |
  24 |  0.02035   112.66 |
  25 |  0.02023   111.97 |
  26 |  0.02001   110.75 |
  27 |  0.01989   110.08 |
  28 |  0.01984   109.83 |
  29 |  0.01983   109.80 |
  30 |  0.01973   109.24 |
  31 |  0.01964   108.71 |
  32 |  0.01959   108.47 |
  33 |  0.01953   108.11 |
  34 |  0.01946   107.74 |
  35 |  0.01942   107.53 |
  36 |  0.01941   107.44 |
  37 |  0.01931   106.91 |
  38 |  0.01928   106.76 |
  39 |  0.01925   106.56 |
  40 |  0.01921   106.36 |
  41 |   0.0192   106.26 |
  42 |  0.01917   106.13 |
  43 |  0.01914   105.96 |
  44 |  0.01912   105.82 |
  45 |  0.01909   105.65 |
  46 |  0.01907   105.58 |
  47 |  0.01905   105.48 |
  48 |    0.019   105.18 |
  49 |  0.01899   105.12 |
  50 |  0.01898   105.08 |
  51 |  0.01894   104.87 |
  52 |  0.01892   104.73 |
  53 |  0.01892   104.73 |
  54 |  0.01893   104.77 |
  55 |  0.01891   104.68 |
  56 |  0.01886   104.42 |
  57 |  0.01887   104.48 |
  58 |  0.01887   104.47 |
  59 |  0.01887   104.44 |
  60 |  0.01884   104.29 |
  61 |  0.01878   103.96 |
  62 |  0.01877   103.90 |
  63 |  0.01877   103.90 |
  64 |  0.01876   103.83 |
  65 |  0.01871   103.58 |
  66 |  0.01868   103.41 |
  67 |  0.01867   103.34 |
  68 |  0.01865   103.25 |
  69 |  0.01863   103.15 |
  70 |  0.01864   103.17 |
  71 |  0.01859   102.90 |
  72 |  0.01858   102.84 |
  73 |  0.01857   102.79 |
  74 |  0.01857   102.80 |
  75 |  0.01856   102.77 |
  76 |  0.01857   102.80 |
  77 |  0.01855   102.70 |
  78 |  0.01855   102.72 |
  79 |  0.01855   102.69 |
  80 |  0.01855   102.67 |
  81 |  0.01855   102.68 |
  82 |  0.01856   102.76 |
  83 |  0.01855   102.66 |
  84 |  0.01852   102.54 |
  85 |  0.01849   102.38 |
  86 |  0.01849   102.34 |
  87 |  0.01848   102.32 |
  88 |  0.01848   102.31 |
  89 |  0.01847   102.24 |
  90 |  0.01846   102.18 |
  91 |  0.01845   102.14 |
  92 |  0.01845   102.12 |
  93 |  0.01842   101.95 |
  94 |  0.01839   101.82 |
  95 |  0.01839   101.80 |
  96 |  0.01837   101.70 |
  97 |  0.01839   101.80 |
  98 |   0.0184   101.88 |
  99 |  0.01838   101.76 |
 100 |  0.01838   101.76 |
[1] "Random Forest variable coefficients"
                      %IncMSE IncNodePurity
graph0           5.465506e-04  2.281705e-01
graph1           3.935058e-03  7.890740e-01
graph2           3.365733e-04  3.264328e-01
graph3           2.243549e-03  6.170233e-01
graph4           3.509129e-03  9.188429e-01
graph5           2.039095e-03  8.704822e-01
graph6           1.578465e-03  1.008222e+00
graph7           1.723270e-03  4.652025e-01
graph8           2.931590e-04  4.979197e-01
graph9           7.286743e-04  5.160125e-01
graph10          2.068960e-03  1.016124e+00
graph11          5.039002e-03  1.442144e+00
graph12          3.003809e-03  1.034223e+00
graph13          2.714434e-03  4.469003e-01
graph14          3.939346e-03  8.786584e-01
graph15          1.368257e-03  8.043669e-01
graph16          1.395323e-03  7.095718e-01
graph17          2.835546e-03  9.604063e-01
graph18          1.274172e-03  7.424502e-01
graph19          1.697404e-03  8.522948e-01
graph20          5.191560e-03  1.517784e+00
graph21          1.895090e-03  4.690588e-01
graph22          2.311556e-03  9.051277e-01
graph23          5.274239e-03  8.474418e-01
graph24          1.888797e-03  6.072890e-01
graph25          1.423106e-03  8.589376e-01
graph26          1.957145e-03  6.014751e-01
graph27          6.872864e-04  6.423498e-01
graph28          2.650332e-03  5.875020e-01
graph29          3.823081e-04  5.886965e-01
orbit0           7.205163e-04  2.987448e-01
orbit1           1.009974e-03  4.513338e-01
orbit2           2.108087e-03  7.999924e-01
orbit3           6.401363e-04  6.217574e-01
orbit4           2.556961e-03  6.494259e-01
orbit5           2.688591e-03  7.789361e-01
orbit6           3.183721e-03  8.026978e-01
orbit7           3.065703e-03  6.615693e-01
orbit8           2.540200e-03  8.540199e-01
orbit9           1.067413e-03  9.959665e-01
orbit10          2.476482e-03  5.849673e-01
orbit11          1.493924e-03  7.569010e-01
orbit12          2.430461e-03  1.212160e+00
orbit13          3.105218e-04  5.075506e-01
orbit14          3.041271e-04  2.946223e-01
orbit15          1.091967e-03  8.215242e-01
orbit16          1.802290e-03  7.014787e-01
orbit17          3.963817e-03  8.430192e-01
orbit18          4.242944e-03  2.738379e+00
orbit19          2.215088e-03  1.159469e+00
orbit20          2.488708e-03  7.554536e-01
orbit21          2.350850e-03  8.234175e-01
orbit22          3.874683e-03  2.210022e+00
orbit23          3.739223e-03  7.255759e-01
orbit24          5.449879e-03  1.412492e+00
orbit25          1.933583e-03  6.944411e-01
orbit26          9.827252e-04  6.083765e-01
orbit27          2.357080e-03  1.047359e+00
orbit28          1.678663e-03  1.135254e+00
orbit29          2.473743e-03  6.723737e-01
orbit30          8.940507e-04  5.650387e-01
orbit31          4.428926e-03  1.606682e+00
orbit32          4.298813e-03  9.966502e-01
orbit33          1.816638e-03  7.859443e-01
orbit34          4.124737e-03  5.801213e-01
orbit35          2.895007e-03  9.438550e-01
orbit36          2.622076e-03  9.561811e-01
orbit37          1.670135e-03  7.744811e-01
orbit38          1.757970e-03  6.165836e-01
orbit39          3.988223e-03  2.092053e+00
orbit40          1.162798e-03  8.725455e-01
orbit41          8.599670e-04  6.243715e-01
orbit42          8.538193e-04  5.417494e-01
orbit43          8.083004e-04  4.633652e-01
orbit44          1.277965e-03  5.807567e-01
orbit45          6.304166e-03  1.221914e+00
orbit46          2.431646e-03  7.036480e-01
orbit47          2.607344e-03  6.043979e-01
orbit48          9.060008e-04  4.023313e-01
orbit49          5.170999e-03  1.345605e+00
orbit50          4.116625e-03  1.376716e+00
orbit51          2.130103e-03  8.676265e-01
orbit52          2.280182e-03  7.521099e-01
orbit53          3.035727e-03  6.053752e-01
orbit54          1.991657e-03  1.234814e+00
orbit55          5.823154e-04  3.981737e-01
orbit56          8.647989e-03  2.683333e+00
orbit57          1.325857e-03  5.814043e-01
orbit58          1.463571e-03  4.861171e-01
orbit59          1.279715e-03  8.320204e-01
orbit60          1.162713e-03  4.611906e-01
orbit61          2.225176e-03  5.235545e-01
orbit62          3.143538e-03  1.220309e+00
orbit63          1.592880e-03  9.839077e-01
orbit64          1.495504e-03  5.298889e-01
orbit65          7.140614e-03  2.588776e+00
orbit66          1.114774e-03  6.052117e-01
orbit67          4.023812e-04  4.390630e-01
orbit68          1.212662e-03  1.049823e+00
orbit69          9.655911e-04  5.451768e-01
orbit70          3.951854e-03  1.855762e+00
orbit71          7.071996e-04  3.311196e-01
orbit72          9.437807e-04  3.981778e-01
AP               3.196807e-05  2.941739e-01
bet              6.103938e-03  2.641865e+00
ecc              1.926893e-04  2.699217e-01
eccrad           2.207128e-04  2.266745e-01
close            1.152409e-03  7.304826e-01
constraint       3.928572e-03  1.361168e+00
coreness         2.143450e-03  8.227022e-01
knn              2.249677e-03  2.201985e+00
hubscore         2.609128e-03  5.414540e-01
pagerank         9.018487e-03  4.317566e+00
trans            4.004443e-03  2.232873e+00
evcent           1.554409e-03  7.490682e-01
first            1.492722e-04  4.182941e-01
upto_second      1.966420e-03  7.669296e-01
upto_third       9.168259e-04  5.154827e-01
upto_fourth      1.414848e-03  7.913671e-01
upto_fifth       2.010517e-03  8.395692e-01
upto_sixth       2.078381e-03  1.057742e+00
second           1.238209e-03  8.125358e-01
third            2.572818e-03  1.530967e+00
fourth           3.706791e-03  2.506205e+00
fifth            1.516081e-03  1.433162e+00
sixth            2.444438e-03  1.310530e+00
ratio1           1.937423e-03  1.917030e+00
ratio2           3.376011e-03  2.703993e+00
ratio3           1.778002e-03  1.497152e+00
ratio4           2.094109e-03  2.566263e+00
ratio5           4.121335e-03  6.948867e+00
ratio6           3.715622e-03  1.648588e+00
selfinter        5.805122e-03  6.565743e-01
walktrap_vertex  2.405447e-03  3.345516e+00
bigcom1          1.209906e-05  9.109458e-02
bigcom2          0.000000e+00  0.000000e+00
bigcom3          2.336900e-04  1.096836e+00
bigcom4          2.309513e-04  1.331128e-01
bigcom6         -2.768416e-05  3.947659e-01
bigcom8          0.000000e+00  1.387779e-19
bigcom9          0.000000e+00  5.377643e-19
bigcom11         1.234150e-05  3.065346e-01
bigcom13         0.000000e+00  5.898060e-19
bigcom15         0.000000e+00  4.510281e-19
bigcom16         0.000000e+00  8.326673e-19
bigcom21         0.000000e+00  3.469447e-19
bigcom22         1.077104e-04  1.206200e-01
bigcom24         0.000000e+00  0.000000e+00
bigcom26         5.022034e-06  2.453149e-01
bigcom28         2.572814e-04  1.371683e+00
bigcom30         6.149080e-05  1.035676e+00
bigcom31         0.000000e+00  0.000000e+00
bigcom32         0.000000e+00  0.000000e+00
bigcom33        -7.801627e-06  4.801379e-01
bigcom34         0.000000e+00  0.000000e+00
bigcom36         0.000000e+00  0.000000e+00
bigcom37         0.000000e+00  2.081668e-19
bigcom38         0.000000e+00  0.000000e+00
bigcom39         0.000000e+00  3.642919e-19
bigcom40        -5.875311e-06  3.069428e-02
bigcom43         0.000000e+00  2.775558e-19
bigcom44         3.842813e-05  3.689181e-02
bigcom46         2.756545e-05  1.338941e+00
bigcom47         0.000000e+00  4.336809e-21
bigcom49         0.000000e+00  0.000000e+00
bigcom50         0.000000e+00  0.000000e+00
bigcom51         0.000000e+00  0.000000e+00
bigcom52        -2.557405e-05  5.081239e-01
bigcom54         0.000000e+00  2.775558e-19
bigcom56         0.000000e+00  1.561251e-19
bigcom62         0.000000e+00  0.000000e+00
bigcom66         0.000000e+00  1.387779e-19
bigcom68         0.000000e+00  3.469447e-20
bigcom69         0.000000e+00  5.204170e-20
bigcom71         4.028585e-05  2.386788e-01
bigcom72         0.000000e+00  0.000000e+00
bigcom73         1.793661e-05  3.466419e-01
bigcom74         0.000000e+00  1.734723e-20
bigcom75        -3.799917e-05  4.207996e-01
bigcom76         0.000000e+00  1.387779e-19
bigcom77         0.000000e+00  1.734723e-20
bigcom79         0.000000e+00  3.469447e-20
bigcom80         0.000000e+00  3.469447e-20
bigcom82         0.000000e+00  0.000000e+00
bigcom83         0.000000e+00  0.000000e+00
bigcom84         0.000000e+00  0.000000e+00
bigcom85         0.000000e+00  0.000000e+00
bigcom87         0.000000e+00  1.387779e-19
bigcom89         0.000000e+00  0.000000e+00
bigcom91         0.000000e+00  3.469447e-20
bigcom92         7.278300e-05  2.958868e-01
bigcom93         0.000000e+00  1.387779e-19
bigcom96         0.000000e+00  2.775558e-19
bigcom97         0.000000e+00  1.387779e-19
bigcom98         0.000000e+00  0.000000e+00
bigcom99         0.000000e+00  0.000000e+00
bigcom101        7.005268e-05  1.808713e-01
bigcom104       -4.803533e-05  1.994862e-01
bigcom106        0.000000e+00  5.551115e-19
bigcom109        0.000000e+00  0.000000e+00
bigcom113        0.000000e+00  5.551115e-19
bigcom116        0.000000e+00  3.469447e-20
bigcom120        0.000000e+00  4.163336e-19
bigcom123        0.000000e+00  3.469447e-20
bigcom126        0.000000e+00  0.000000e+00
bigcom127        0.000000e+00  0.000000e+00
bigcom137        0.000000e+00  0.000000e+00
bigcom139        0.000000e+00  3.469447e-20
bigcom140        0.000000e+00  1.387779e-19
bigcom143        0.000000e+00  0.000000e+00
bigcom145        0.000000e+00  0.000000e+00
bigcom146        0.000000e+00  2.775558e-19
bigcom147       -5.281697e-05  1.266557e-01
bigcom149        0.000000e+00  2.775558e-19
bigcom153        0.000000e+00  0.000000e+00
bigcom154        0.000000e+00  1.387779e-19
bigcom156        0.000000e+00  2.775558e-19
bigcom157        0.000000e+00  0.000000e+00
bigcom158        0.000000e+00  1.387779e-19
bigcom160        0.000000e+00  2.775558e-19
bigcom161        0.000000e+00  0.000000e+00
bigcom162        0.000000e+00  0.000000e+00
bigcom164        0.000000e+00  0.000000e+00
bigcom166        0.000000e+00  0.000000e+00
bigcom167       -1.572619e-05  2.728090e-01
bigcom171        0.000000e+00  1.734723e-19
bigcom173        0.000000e+00  0.000000e+00
bigcom175        0.000000e+00  0.000000e+00
bigcom176        0.000000e+00  0.000000e+00
bigcom177        0.000000e+00  3.469447e-20
bigcom178       -1.044507e-05  3.771596e-01
bigcom180       -1.549906e-05  4.577819e-01
bigcom181       -2.555191e-05  2.076682e-01
bigcom184        0.000000e+00  3.469447e-20
bigcom186        0.000000e+00  3.469447e-20
bigcom187        0.000000e+00  2.775558e-19
bigcom189        0.000000e+00  4.336809e-19
bigcom194        0.000000e+00  4.336809e-21
bigcom195        0.000000e+00  1.387779e-19
bigcom196        0.000000e+00  1.734723e-20
bigcom204       -1.077328e-06  2.366194e-01
bigcom205        0.000000e+00  2.775558e-19
bigcom212        0.000000e+00  3.469447e-20
bigcom214        0.000000e+00  0.000000e+00
bigcom222        0.000000e+00  6.938894e-19
bigcom223        0.000000e+00  0.000000e+00
bigcom226        0.000000e+00  0.000000e+00
bigcom227        0.000000e+00  3.469447e-20
bigcom229        0.000000e+00  0.000000e+00
bigcom233        0.000000e+00  0.000000e+00
bigcom236        0.000000e+00  0.000000e+00
bigcom237        0.000000e+00  1.110223e-18
bigcom246        0.000000e+00  3.469447e-20
bigcom248        0.000000e+00  5.898060e-19
bigcom249        0.000000e+00  2.775558e-19
bigcom250        0.000000e+00  0.000000e+00
bigcom254        0.000000e+00  0.000000e+00
bigcom266        0.000000e+00  2.359224e-18
bigcom269        0.000000e+00  0.000000e+00
bigcom272        0.000000e+00  0.000000e+00
bigcom274        0.000000e+00  7.979728e-19
bigcom281        0.000000e+00  3.122502e-19
bigcom291        0.000000e+00  3.295975e-19
bigcom292        0.000000e+00  0.000000e+00
bigcom295        0.000000e+00  2.220446e-18
bigcom299       -2.799720e-05  5.152856e-01
bigcom301        0.000000e+00  0.000000e+00
bigcom306        0.000000e+00  2.775558e-19
bigcom309        0.000000e+00  0.000000e+00
bigcom314        0.000000e+00  0.000000e+00
bigcom321        0.000000e+00  1.387779e-19
bigcom341        0.000000e+00  2.775558e-19
bigcom350        0.000000e+00  0.000000e+00
bigcom353        0.000000e+00  0.000000e+00
bigcom359        0.000000e+00  6.938894e-19
bigcom363        0.000000e+00  0.000000e+00
bigcom365        0.000000e+00  1.387779e-19
bigcom385        4.744726e-06  3.016212e-01
bigcom386        0.000000e+00  0.000000e+00
bigcom408        0.000000e+00  6.938894e-20
bigcom412        3.685760e-05  1.010698e+00
bigcom480        0.000000e+00  5.551115e-19
spin_vertex      4.805205e-04  2.537391e+00
membership_s1    1.791067e-04  3.159513e-01
membership_s3    0.000000e+00  1.387779e-19
membership_s4    9.071160e-05  1.398995e-01
membership_s5    1.932530e-04  4.069149e-01
membership_s6    2.771424e-04  1.278587e-01
membership_s7    1.082884e-04  3.679569e-01
membership_s8    0.000000e+00  3.469447e-20
membership_s9    0.000000e+00  2.220446e-18
membership_s11   0.000000e+00  3.469447e-20
membership_s12   0.000000e+00  0.000000e+00
membership_s14  -5.840963e-05  2.203612e-01
membership_s15   5.417674e-05  4.427338e-01
membership_s16   2.447657e-05  2.827179e-01
membership_s17   0.000000e+00  2.775558e-19
membership_s18   0.000000e+00  3.339343e-19
membership_s20   0.000000e+00  0.000000e+00
membership_s21   4.976637e-06  8.121669e-02
membership_s22   0.000000e+00  0.000000e+00
membership_s24   0.000000e+00  3.469447e-20
membership_s25   3.564728e-06  1.862513e-02
membership_s26   0.000000e+00  0.000000e+00
membership_s27   1.825143e-05  9.823745e-02
membership_s28   0.000000e+00  5.551115e-19
membership_s30   2.740371e-04  4.141151e-01
membership_s31   1.177887e-04  8.909654e-02
membership_s32   5.353105e-04  1.467547e+00
membership_s33   0.000000e+00  0.000000e+00
membership_s36   1.675919e-05  1.260876e-01
membership_s37   0.000000e+00  3.469447e-19
V1               3.272626e-03  3.090018e+00
V2               2.973230e-03  4.481988e+00
pdi              3.181457e-04  8.208054e-01
adhesion         1.710332e-02  4.338475e+00
cohesion         1.587823e-02  3.806702e+00
inner            9.092897e-03  4.471508e+00
outer            4.868552e-03  6.015779e+00
ioratio          9.324545e-03  3.382977e+00
comsize          1.117326e-02  6.052921e+00
[1] "Dataset: all_targets Model GLM, run: 6 of 10 2015-06-22 19:44:06"
[1] "glmnet variable coefficients"
                     [,1]          [,2]
(Intercept)     -3.976675 -2.382278e+01
graph0           0.000000  2.233088e-04
graph1           0.000000 -1.140178e-08
graph2           0.000000 -1.738243e-04
graph3           0.000000 -3.170441e-07
graph4           0.000000  0.000000e+00
graph5           0.000000 -6.957844e-05
graph6           0.000000 -2.630292e-07
graph7           0.000000  0.000000e+00
graph8           0.000000  6.614847e-04
graph9           0.000000 -4.831584e-09
graph10          0.000000  0.000000e+00
graph11          0.000000  0.000000e+00
graph12          0.000000  0.000000e+00
graph13          0.000000  0.000000e+00
graph14          0.000000  0.000000e+00
graph15          0.000000  1.230515e-06
graph16          0.000000  0.000000e+00
graph17          0.000000  0.000000e+00
graph18          0.000000  0.000000e+00
graph19          0.000000  0.000000e+00
graph20          0.000000  0.000000e+00
graph21          0.000000  0.000000e+00
graph22          0.000000 -5.042910e-06
graph23          0.000000  0.000000e+00
graph24          0.000000  0.000000e+00
graph25          0.000000  0.000000e+00
graph26          0.000000  0.000000e+00
graph27          0.000000  3.920242e-06
graph28          0.000000  0.000000e+00
graph29          0.000000 -3.292534e-04
orbit0           0.000000  6.314932e-04
orbit1           0.000000 -2.362969e-08
orbit2           0.000000  0.000000e+00
orbit3           0.000000 -7.551102e-06
orbit4           0.000000 -8.770131e-06
orbit5           0.000000 -1.235172e-08
orbit6           0.000000  4.425213e-13
orbit7           0.000000  0.000000e+00
orbit8           0.000000 -7.665668e-05
orbit9           0.000000  1.187172e-04
orbit10          0.000000 -3.058232e-05
orbit11          0.000000  0.000000e+00
orbit12          0.000000  3.901340e-04
orbit13          0.000000  0.000000e+00
orbit14          0.000000  7.043954e-04
orbit15          0.000000 -6.201910e-08
orbit16          0.000000 -2.539463e-08
orbit17          0.000000  1.952288e-08
orbit18          0.000000  1.365944e-08
orbit19          0.000000  4.244303e-09
orbit20          0.000000 -1.108096e-09
orbit21          0.000000  0.000000e+00
orbit22          0.000000 -2.580238e-10
orbit23          0.000000  0.000000e+00
orbit24          0.000000 -2.096716e-07
orbit25          0.000000  1.980626e-07
orbit26          0.000000 -4.007668e-09
orbit27          0.000000  9.395715e-07
orbit28          0.000000 -4.852314e-07
orbit29          0.000000 -4.151582e-08
orbit30          0.000000  0.000000e+00
orbit31          0.000000  7.673566e-08
orbit32          0.000000 -9.141287e-09
orbit33          0.000000  0.000000e+00
orbit34          0.000000  6.590371e-07
orbit35          0.000000  1.201240e-07
orbit36          0.000000  1.159213e-07
orbit37          0.000000  4.434170e-08
orbit38          0.000000  0.000000e+00
orbit39          0.000000 -8.926562e-06
orbit40          0.000000 -2.037357e-07
orbit41          0.000000  2.479233e-07
orbit42          0.000000  0.000000e+00
orbit43          0.000000  1.776905e-05
orbit44          0.000000 -3.198586e-06
orbit45          0.000000  2.156051e-05
orbit46          0.000000 -5.351273e-06
orbit47          0.000000  0.000000e+00
orbit48          0.000000  1.327523e-06
orbit49          0.000000  4.851912e-06
orbit50          0.000000 -1.018556e-05
orbit51          0.000000  1.696405e-05
orbit52          0.000000 -5.866730e-06
orbit53          0.000000 -7.923605e-09
orbit54          0.000000 -9.753958e-06
orbit55          0.000000 -1.429607e-06
orbit56          0.000000  4.620541e-06
orbit57          0.000000 -6.391478e-06
orbit58          0.000000  0.000000e+00
orbit59          0.000000 -2.842664e-06
orbit60          0.000000  2.121345e-06
orbit61          0.000000  0.000000e+00
orbit62          0.000000 -6.052984e-05
orbit63          0.000000  6.604679e-05
orbit64          0.000000 -1.085075e-05
orbit65          0.000000  1.415704e-04
orbit66          0.000000 -1.474198e-04
orbit67          0.000000  1.066646e-05
orbit68          0.000000 -1.076274e-04
orbit69          0.000000  4.456650e-04
orbit70          0.000000  1.284941e-03
orbit71          0.000000 -5.044920e-11
orbit72          0.000000 -8.721546e-04
AP               0.000000 -2.107156e-01
bet              0.000000  2.921398e-06
ecc              0.000000  1.554738e-01
eccrad           0.000000  9.014826e-01
close            0.000000  5.596719e-02
constraint       0.000000 -1.239272e+00
coreness         0.000000 -2.166422e-02
knn              0.000000  0.000000e+00
hubscore         0.000000  4.531377e+00
pagerank         0.000000 -5.947597e-01
trans            0.000000  2.129445e-01
evcent           0.000000  1.673062e+00
first            0.000000 -7.574388e-06
upto_second      0.000000 -6.762424e-05
upto_third       0.000000  0.000000e+00
upto_fourth      0.000000  0.000000e+00
upto_fifth       0.000000  2.345056e-04
upto_sixth       0.000000  7.547157e-04
second           0.000000 -4.139893e-05
third            0.000000  2.752671e-05
fourth           0.000000 -7.921659e-05
fifth            0.000000  1.666536e-06
sixth            0.000000  0.000000e+00
ratio1           0.000000 -5.261248e-04
ratio2           0.000000  1.412616e-03
ratio3           0.000000  8.720013e-04
ratio4           0.000000 -1.947749e-04
ratio5           0.000000  0.000000e+00
ratio6           0.000000  1.589909e-04
selfinter        0.000000  6.756238e-01
walktrap_vertex  0.000000 -5.946065e-02
bigcom1          0.000000 -1.078217e+00
bigcom2          0.000000 -9.207846e-01
bigcom3          0.000000  8.126143e-01
bigcom4          0.000000 -2.406870e-01
bigcom6          0.000000  1.756328e+00
bigcom8          0.000000 -8.143986e-01
bigcom9          0.000000 -1.374181e+00
bigcom11         0.000000  9.970300e-01
bigcom13         0.000000 -1.459982e+00
bigcom15         0.000000 -9.912673e-01
bigcom16         0.000000 -1.116471e+00
bigcom21         0.000000 -2.443675e+00
bigcom22         0.000000 -3.074135e-01
bigcom24         0.000000 -9.412877e-01
bigcom26         0.000000 -1.908360e-01
bigcom28         0.000000  5.394314e-01
bigcom30         0.000000  2.274369e-01
bigcom31         0.000000 -8.393411e-01
bigcom32         0.000000 -1.391213e+00
bigcom33         0.000000  1.668107e+00
bigcom34         0.000000 -1.044465e+00
bigcom36         0.000000 -2.074509e+00
bigcom37         0.000000  0.000000e+00
bigcom38         0.000000 -9.974522e-01
bigcom39         0.000000 -1.450268e+00
bigcom40         0.000000 -2.907132e-01
bigcom43         0.000000 -1.244165e+00
bigcom44         0.000000 -1.461881e-01
bigcom46         0.000000  2.286381e+00
bigcom47         0.000000 -1.444381e+00
bigcom49         0.000000 -1.109683e+00
bigcom50         0.000000 -1.388153e+00
bigcom51         0.000000 -1.005855e+00
bigcom52         0.000000  1.142616e+00
bigcom54         0.000000 -5.939212e-01
bigcom56         0.000000 -1.861482e+00
bigcom62         0.000000 -9.756088e-01
bigcom66         0.000000 -1.088579e+00
bigcom68         0.000000 -7.414518e-01
bigcom69         0.000000 -1.443420e+00
bigcom71         0.000000  1.458893e+00
bigcom72         0.000000 -5.947717e-01
bigcom73         0.000000  2.685522e-01
bigcom74         0.000000 -1.489068e+00
bigcom75         0.000000  1.934584e+00
bigcom76         0.000000 -1.114283e+00
bigcom77         0.000000 -1.826067e+00
bigcom79         0.000000 -1.534957e+00
bigcom80         0.000000 -1.521020e+00
bigcom82         0.000000 -1.855597e+00
bigcom83         0.000000  0.000000e+00
bigcom84         0.000000 -1.479143e+00
bigcom85         0.000000 -1.782776e+00
bigcom87         0.000000 -1.290071e+00
bigcom89         0.000000 -1.045740e+00
bigcom91         0.000000 -1.972153e+00
bigcom92         0.000000  1.046974e+00
bigcom93         0.000000  0.000000e+00
bigcom96         0.000000 -1.527696e+00
bigcom97         0.000000 -1.846099e+00
bigcom98         0.000000 -1.408819e+00
bigcom99         0.000000 -6.865084e-01
bigcom101        0.000000  1.463067e+00
bigcom104        0.000000  7.133525e-01
bigcom106        0.000000 -1.219063e+00
bigcom109        0.000000 -1.094430e+00
bigcom113        0.000000 -1.470422e+00
bigcom116        0.000000 -1.839801e+00
bigcom120        0.000000 -1.265984e+00
bigcom123        0.000000 -9.925106e-01
bigcom126        0.000000 -5.309252e-01
bigcom127        0.000000 -2.163742e+00
bigcom137        0.000000 -1.678537e+00
bigcom139        0.000000 -1.018140e+00
bigcom140        0.000000 -1.224148e+00
bigcom143        0.000000 -1.222774e+00
bigcom145        0.000000 -6.793825e-01
bigcom146        0.000000 -9.948543e-01
bigcom147        0.000000  7.050429e-01
bigcom149        0.000000 -8.426981e-01
bigcom153        0.000000 -1.080129e+00
bigcom154        0.000000 -7.265240e-01
bigcom156        0.000000 -8.820904e-01
bigcom157        0.000000 -2.101675e+00
bigcom158        0.000000 -9.690797e-01
bigcom160        0.000000 -1.046222e+00
bigcom161        0.000000 -1.193031e+00
bigcom162        0.000000 -7.762805e-01
bigcom164        0.000000 -1.006851e+00
bigcom166        0.000000 -9.807144e-01
bigcom167        0.000000  1.363673e-01
bigcom171        0.000000 -1.754812e+00
bigcom173        0.000000 -9.843165e-01
bigcom175        0.000000 -1.266611e-01
bigcom176        0.000000 -7.044164e-01
bigcom177        0.000000 -9.541345e-01
bigcom178        0.000000  1.405654e+00
bigcom180        0.000000  1.992357e+00
bigcom181        0.000000  1.373084e+00
bigcom184        0.000000 -1.376264e+00
bigcom186        0.000000 -2.207488e+00
bigcom187        0.000000 -2.173426e+00
bigcom189        0.000000 -1.091455e+00
bigcom194        0.000000 -7.462280e-01
bigcom195        0.000000 -9.771622e-01
bigcom196        0.000000 -1.933349e+00
bigcom204        0.000000  1.642074e+00
bigcom205        0.000000 -1.198080e+00
bigcom212        0.000000 -9.307407e-01
bigcom214        0.000000 -9.240081e-01
bigcom222        0.000000 -7.274806e-01
bigcom223        0.000000 -1.600622e+00
bigcom226        0.000000 -8.838802e-01
bigcom227        0.000000 -9.842182e-01
bigcom229        0.000000 -6.174782e-01
bigcom233        0.000000 -9.192918e-01
bigcom236        0.000000 -7.846487e-01
bigcom237        0.000000 -1.259865e+00
bigcom246        0.000000 -1.047895e+00
bigcom248        0.000000 -1.799648e+00
bigcom249        0.000000 -9.862564e-01
bigcom250        0.000000 -1.114020e+00
bigcom254        0.000000 -8.561059e-01
bigcom266        0.000000 -1.547753e+00
bigcom269        0.000000 -1.042056e+00
bigcom272        0.000000 -7.544102e-01
bigcom274        0.000000 -2.350781e-01
bigcom281        0.000000 -5.373887e-01
bigcom291        0.000000 -9.746605e-01
bigcom292        0.000000 -1.210260e+00
bigcom295        0.000000 -1.176169e+00
bigcom299        0.000000  1.996146e+00
bigcom301        0.000000 -1.155413e+00
bigcom306        0.000000 -6.110537e-01
bigcom309        0.000000 -1.268654e+00
bigcom314        0.000000 -1.055425e+00
bigcom321        0.000000 -9.752495e-01
bigcom341        0.000000 -9.678816e-01
bigcom350        0.000000 -1.133312e+00
bigcom353        0.000000 -6.056735e-01
bigcom359        0.000000 -1.375422e+00
bigcom363        0.000000  0.000000e+00
bigcom365        0.000000 -1.475955e+00
bigcom385        0.000000  1.378397e+00
bigcom386        0.000000 -5.688127e-01
bigcom408        0.000000 -1.337689e+00
bigcom412        0.000000  2.728513e+00
bigcom480        0.000000 -5.171287e-01
spin_vertex      0.000000  8.580305e-02
membership_s1    0.000000 -1.560817e-01
membership_s3    0.000000 -1.559895e+00
membership_s4    0.000000 -6.547544e-02
membership_s5    0.000000 -1.292519e-03
membership_s6    0.000000 -2.461097e-01
membership_s7    0.000000 -1.844870e-01
membership_s8    0.000000 -1.558548e+00
membership_s9    0.000000 -1.552250e+00
membership_s11   0.000000 -1.289361e+00
membership_s12   0.000000 -1.269052e+00
membership_s14   0.000000  1.045237e+00
membership_s15   0.000000  6.621307e-01
membership_s16   0.000000  1.093038e+00
membership_s17   0.000000 -1.126966e+00
membership_s18   0.000000 -1.427628e+00
membership_s20   0.000000 -8.724933e-01
membership_s21   0.000000 -3.065506e-01
membership_s22   0.000000 -1.259238e+00
membership_s24   0.000000 -2.685669e+00
membership_s25   0.000000  8.300377e-01
membership_s26   0.000000 -1.368897e+00
membership_s27   0.000000 -6.675591e-02
membership_s28   0.000000 -1.588927e+00
membership_s30   0.000000  2.023244e-01
membership_s31   0.000000 -4.100627e-01
membership_s32   0.000000  1.082888e+00
membership_s33   0.000000 -6.711145e-01
membership_s36   0.000000 -5.950700e-01
membership_s37   0.000000 -1.377689e+00
V1               0.000000  1.214664e-01
V2               0.000000 -6.724149e-01
pdi              0.000000  1.615961e+02
adhesion         0.000000  9.024512e-05
cohesion         0.000000 -1.795970e-04
inner            0.000000  2.945255e-05
outer            0.000000  6.284079e-05
ioratio          0.000000  4.581570e-01
comsize          0.000000  1.277949e-03
[1] "Dataset: all_targets Model GBM, run: 7 of 10 2015-06-22 19:50:37"
Iter   TrainDeviance   ValidDeviance   StepSize   Improve
     1        0.1773            -nan     0.0100    0.0002
     2        0.1753            -nan     0.0100    0.0004
     3        0.1737            -nan     0.0100    0.0002
     4        0.1721            -nan     0.0100    0.0002
     5        0.1706            -nan     0.0100    0.0002
     6        0.1691            -nan     0.0100    0.0001
     7        0.1678            -nan     0.0100    0.0002
     8        0.1667            -nan     0.0100    0.0002
     9        0.1654            -nan     0.0100    0.0001
    10        0.1644            -nan     0.0100    0.0001
    20        0.1562            -nan     0.0100    0.0001
    40        0.1452            -nan     0.0100    0.0000
    60        0.1372            -nan     0.0100    0.0000
    80        0.1311            -nan     0.0100    0.0000
   100        0.1258            -nan     0.0100    0.0000
   120        0.1206            -nan     0.0100    0.0000
   140        0.1164            -nan     0.0100    0.0000
   160        0.1122            -nan     0.0100   -0.0000
   180        0.1088            -nan     0.0100   -0.0000
   200        0.1052            -nan     0.0100    0.0000
   220        0.1019            -nan     0.0100    0.0000
   240        0.0992            -nan     0.0100   -0.0000
   260        0.0965            -nan     0.0100   -0.0000
   280        0.0938            -nan     0.0100    0.0000
   300        0.0911            -nan     0.0100   -0.0000
   320        0.0886            -nan     0.0100   -0.0000
   340        0.0858            -nan     0.0100    0.0000
   360        0.0834            -nan     0.0100   -0.0000
   376        0.0818            -nan     0.0100   -0.0000

[1] "GBM variable coefficients"
                            var     rel.inf
ratio5                   ratio5 4.986632268
outer                     outer 4.916766753
comsize                 comsize 3.523336493
trans                     trans 3.231804548
pagerank               pagerank 3.094306865
V2                           V2 3.057413851
V1                           V1 2.805257522
ratio4                   ratio4 2.529211817
spin_vertex         spin_vertex 2.119888879
inner                     inner 2.027361133
bet                         bet 1.862116534
adhesion               adhesion 1.807822796
walktrap_vertex walktrap_vertex 1.804550260
knn                         knn 1.791762013
orbit65                 orbit65 1.754947837
third                     third 1.582027635
bigcom28               bigcom28 1.401645598
ratio1                   ratio1 1.390163793
orbit70                 orbit70 1.364905360
cohesion               cohesion 1.305812644
membership_s32   membership_s32 1.281790169
orbit54                 orbit54 1.224318736
orbit18                 orbit18 1.200362383
graph4                   graph4 1.085635705
ioratio                 ioratio 1.083623704
orbit39                 orbit39 1.064019418
orbit56                 orbit56 1.045829079
graph11                 graph11 0.995734327
orbit62                 orbit62 0.990756108
graph20                 graph20 0.964081852
fourth                   fourth 0.962369518
ratio2                   ratio2 0.918017907
orbit50                 orbit50 0.909096040
bigcom46               bigcom46 0.881630111
graph23                 graph23 0.858450354
bigcom3                 bigcom3 0.822098134
selfinter             selfinter 0.742896577
orbit63                 orbit63 0.724330910
graph17                 graph17 0.715207283
graph3                   graph3 0.712376954
orbit31                 orbit31 0.698915927
graph14                 graph14 0.681539673
orbit40                 orbit40 0.651513111
orbit45                 orbit45 0.616588746
graph5                   graph5 0.613036460
constraint           constraint 0.585053682
orbit49                 orbit49 0.567477440
graph22                 graph22 0.567090434
orbit41                 orbit41 0.542469428
bigcom30               bigcom30 0.542437157
graph15                 graph15 0.539009206
sixth                     sixth 0.522886936
ratio6                   ratio6 0.508244998
orbit20                 orbit20 0.501907235
orbit9                   orbit9 0.499304231
orbit51                 orbit51 0.494005170
orbit69                 orbit69 0.476687127
orbit11                 orbit11 0.470459950
upto_sixth           upto_sixth 0.447171427
graph29                 graph29 0.446456813
orbit33                 orbit33 0.443972810
orbit36                 orbit36 0.442253740
orbit35                 orbit35 0.438367680
orbit32                 orbit32 0.430812955
orbit58                 orbit58 0.429620844
orbit46                 orbit46 0.407973190
graph2                   graph2 0.405452379
graph18                 graph18 0.401350145
graph16                 graph16 0.400608641
upto_fifth           upto_fifth 0.400017796
graph1                   graph1 0.397114852
fifth                     fifth 0.395646364
graph12                 graph12 0.394168193
orbit27                 orbit27 0.391903981
orbit16                 orbit16 0.390516607
orbit19                 orbit19 0.386911730
graph10                 graph10 0.382513856
graph27                 graph27 0.376326262
orbit25                 orbit25 0.341085177
orbit37                 orbit37 0.333610988
pdi                         pdi 0.331895110
graph6                   graph6 0.330789295
graph8                   graph8 0.322806582
graph0                   graph0 0.322469227
graph7                   graph7 0.311548069
graph13                 graph13 0.308958955
orbit21                 orbit21 0.291075686
orbit44                 orbit44 0.285331650
bigcom52               bigcom52 0.283762834
hubscore               hubscore 0.280916483
orbit55                 orbit55 0.280066996
coreness               coreness 0.278683371
graph9                   graph9 0.277277095
close                     close 0.276480483
orbit68                 orbit68 0.275494354
ratio3                   ratio3 0.271697035
orbit24                 orbit24 0.266886231
orbit30                 orbit30 0.261942648
orbit17                 orbit17 0.257409073
orbit47                 orbit47 0.256389333
orbit53                 orbit53 0.254787431
membership_s1     membership_s1 0.250468133
graph19                 graph19 0.249059668
upto_fourth         upto_fourth 0.244763350
orbit67                 orbit67 0.243727118
graph21                 graph21 0.234725980
graph25                 graph25 0.232179161
upto_third           upto_third 0.219858514
orbit22                 orbit22 0.218354812
orbit38                 orbit38 0.206718846
upto_second         upto_second 0.204165531
graph28                 graph28 0.186149692
orbit26                 orbit26 0.184132993
orbit29                 orbit29 0.183339871
orbit52                 orbit52 0.180586070
orbit2                   orbit2 0.177344212
orbit57                 orbit57 0.177154008
orbit64                 orbit64 0.175791355
orbit59                 orbit59 0.175543989
orbit42                 orbit42 0.171189876
orbit28                 orbit28 0.167679061
orbit7                   orbit7 0.159520729
orbit61                 orbit61 0.153655860
membership_s30   membership_s30 0.150894755
orbit13                 orbit13 0.147897629
graph24                 graph24 0.147109102
graph26                 graph26 0.145026674
bigcom11               bigcom11 0.139101145
orbit12                 orbit12 0.136464502
membership_s15   membership_s15 0.136311933
orbit5                   orbit5 0.130057909
orbit10                 orbit10 0.125795958
orbit48                 orbit48 0.113075287
orbit66                 orbit66 0.105866640
orbit15                 orbit15 0.102550069
orbit23                 orbit23 0.100536083
bigcom104             bigcom104 0.096367942
AP                           AP 0.095269010
orbit4                   orbit4 0.087973257
membership_s16   membership_s16 0.087190533
orbit6                   orbit6 0.080318282
ecc                         ecc 0.073664103
orbit1                   orbit1 0.071818025
orbit43                 orbit43 0.068516971
bigcom178             bigcom178 0.060104329
bigcom38               bigcom38 0.052675803
orbit60                 orbit60 0.051541859
bigcom412             bigcom412 0.047743442
bigcom181             bigcom181 0.046064843
bigcom147             bigcom147 0.038741625
second                   second 0.038559180
bigcom101             bigcom101 0.037654477
bigcom6                 bigcom6 0.036293963
membership_s14   membership_s14 0.036124304
bigcom40               bigcom40 0.032355425
membership_s4     membership_s4 0.029665436
orbit71                 orbit71 0.028472231
bigcom62               bigcom62 0.023334806
bigcom4                 bigcom4 0.022670748
bigcom71               bigcom71 0.021055848
bigcom204             bigcom204 0.020440394
bigcom180             bigcom180 0.019866846
bigcom299             bigcom299 0.016772031
membership_s7     membership_s7 0.013021003
membership_s6     membership_s6 0.012421568
bigcom205             bigcom205 0.012110663
bigcom92               bigcom92 0.010708957
bigcom22               bigcom22 0.009995320
bigcom26               bigcom26 0.004243495
bigcom167             bigcom167 0.004027799
bigcom32               bigcom32 0.003112753
bigcom385             bigcom385 0.002795068
orbit0                   orbit0 0.000000000
orbit3                   orbit3 0.000000000
orbit8                   orbit8 0.000000000
orbit14                 orbit14 0.000000000
orbit34                 orbit34 0.000000000
orbit72                 orbit72 0.000000000
eccrad                   eccrad 0.000000000
evcent                   evcent 0.000000000
first                     first 0.000000000
bigcom1                 bigcom1 0.000000000
bigcom2                 bigcom2 0.000000000
bigcom8                 bigcom8 0.000000000
bigcom9                 bigcom9 0.000000000
bigcom13               bigcom13 0.000000000
bigcom15               bigcom15 0.000000000
bigcom16               bigcom16 0.000000000
bigcom21               bigcom21 0.000000000
bigcom24               bigcom24 0.000000000
bigcom31               bigcom31 0.000000000
bigcom33               bigcom33 0.000000000
bigcom34               bigcom34 0.000000000
bigcom36               bigcom36 0.000000000
bigcom37               bigcom37 0.000000000
bigcom39               bigcom39 0.000000000
bigcom43               bigcom43 0.000000000
bigcom44               bigcom44 0.000000000
bigcom47               bigcom47 0.000000000
bigcom49               bigcom49 0.000000000
bigcom50               bigcom50 0.000000000
bigcom51               bigcom51 0.000000000
bigcom54               bigcom54 0.000000000
bigcom56               bigcom56 0.000000000
bigcom66               bigcom66 0.000000000
bigcom68               bigcom68 0.000000000
bigcom69               bigcom69 0.000000000
bigcom72               bigcom72 0.000000000
bigcom73               bigcom73 0.000000000
bigcom74               bigcom74 0.000000000
bigcom75               bigcom75 0.000000000
bigcom76               bigcom76 0.000000000
bigcom77               bigcom77 0.000000000
bigcom79               bigcom79 0.000000000
bigcom80               bigcom80 0.000000000
bigcom82               bigcom82 0.000000000
bigcom83               bigcom83 0.000000000
bigcom84               bigcom84 0.000000000
bigcom85               bigcom85 0.000000000
bigcom87               bigcom87 0.000000000
bigcom89               bigcom89 0.000000000
bigcom91               bigcom91 0.000000000
bigcom93               bigcom93 0.000000000
bigcom96               bigcom96 0.000000000
bigcom97               bigcom97 0.000000000
bigcom98               bigcom98 0.000000000
bigcom99               bigcom99 0.000000000
bigcom106             bigcom106 0.000000000
bigcom109             bigcom109 0.000000000
bigcom113             bigcom113 0.000000000
bigcom116             bigcom116 0.000000000
bigcom120             bigcom120 0.000000000
bigcom123             bigcom123 0.000000000
bigcom126             bigcom126 0.000000000
bigcom127             bigcom127 0.000000000
bigcom137             bigcom137 0.000000000
bigcom139             bigcom139 0.000000000
bigcom140             bigcom140 0.000000000
bigcom143             bigcom143 0.000000000
bigcom145             bigcom145 0.000000000
bigcom146             bigcom146 0.000000000
bigcom149             bigcom149 0.000000000
bigcom153             bigcom153 0.000000000
bigcom154             bigcom154 0.000000000
bigcom156             bigcom156 0.000000000
bigcom157             bigcom157 0.000000000
bigcom158             bigcom158 0.000000000
bigcom160             bigcom160 0.000000000
bigcom161             bigcom161 0.000000000
bigcom162             bigcom162 0.000000000
bigcom164             bigcom164 0.000000000
bigcom166             bigcom166 0.000000000
bigcom171             bigcom171 0.000000000
bigcom173             bigcom173 0.000000000
bigcom175             bigcom175 0.000000000
bigcom176             bigcom176 0.000000000
bigcom177             bigcom177 0.000000000
bigcom184             bigcom184 0.000000000
bigcom186             bigcom186 0.000000000
bigcom187             bigcom187 0.000000000
bigcom189             bigcom189 0.000000000
bigcom194             bigcom194 0.000000000
bigcom195             bigcom195 0.000000000
bigcom196             bigcom196 0.000000000
bigcom212             bigcom212 0.000000000
bigcom214             bigcom214 0.000000000
bigcom222             bigcom222 0.000000000
bigcom223             bigcom223 0.000000000
bigcom226             bigcom226 0.000000000
bigcom227             bigcom227 0.000000000
bigcom229             bigcom229 0.000000000
bigcom233             bigcom233 0.000000000
bigcom236             bigcom236 0.000000000
bigcom237             bigcom237 0.000000000
bigcom246             bigcom246 0.000000000
bigcom248             bigcom248 0.000000000
bigcom249             bigcom249 0.000000000
bigcom250             bigcom250 0.000000000
bigcom254             bigcom254 0.000000000
bigcom266             bigcom266 0.000000000
bigcom269             bigcom269 0.000000000
bigcom272             bigcom272 0.000000000
bigcom274             bigcom274 0.000000000
bigcom281             bigcom281 0.000000000
bigcom291             bigcom291 0.000000000
bigcom292             bigcom292 0.000000000
bigcom295             bigcom295 0.000000000
bigcom301             bigcom301 0.000000000
bigcom306             bigcom306 0.000000000
bigcom309             bigcom309 0.000000000
bigcom314             bigcom314 0.000000000
bigcom321             bigcom321 0.000000000
bigcom341             bigcom341 0.000000000
bigcom350             bigcom350 0.000000000
bigcom353             bigcom353 0.000000000
bigcom359             bigcom359 0.000000000
bigcom363             bigcom363 0.000000000
bigcom365             bigcom365 0.000000000
bigcom386             bigcom386 0.000000000
bigcom408             bigcom408 0.000000000
bigcom480             bigcom480 0.000000000
membership_s3     membership_s3 0.000000000
membership_s5     membership_s5 0.000000000
membership_s8     membership_s8 0.000000000
membership_s9     membership_s9 0.000000000
membership_s11   membership_s11 0.000000000
membership_s12   membership_s12 0.000000000
membership_s17   membership_s17 0.000000000
membership_s18   membership_s18 0.000000000
membership_s20   membership_s20 0.000000000
membership_s21   membership_s21 0.000000000
membership_s22   membership_s22 0.000000000
membership_s24   membership_s24 0.000000000
membership_s25   membership_s25 0.000000000
membership_s26   membership_s26 0.000000000
membership_s27   membership_s27 0.000000000
membership_s28   membership_s28 0.000000000
membership_s31   membership_s31 0.000000000
membership_s33   membership_s33 0.000000000
membership_s36   membership_s36 0.000000000
membership_s37   membership_s37 0.000000000
[1] "Dataset: all_targets Model RF, run: 7 of 10 2015-06-22 19:56:21"
     |      Out-of-bag   |
Tree |      MSE  %Var(y) |
   1 |   0.0361   205.00 |
   2 |  0.03389   192.44 |
   3 |  0.03255   184.83 |
   4 |  0.03118   177.07 |
   5 |  0.02906   165.03 |
   6 |  0.02765   157.02 |
   7 |  0.02636   149.68 |
   8 |  0.02532   143.78 |
   9 |  0.02378   135.00 |
  10 |  0.02309   131.13 |
  11 |  0.02239   127.14 |
  12 |  0.02213   125.64 |
  13 |  0.02191   124.42 |
  14 |  0.02155   122.35 |
  15 |  0.02127   120.75 |
  16 |  0.02113   120.01 |
  17 |  0.02094   118.89 |
  18 |  0.02076   117.89 |
  19 |  0.02066   117.33 |
  20 |  0.02035   115.52 |
  21 |  0.02031   115.32 |
  22 |  0.02012   114.22 |
  23 |  0.01997   113.39 |
  24 |   0.0198   112.43 |
  25 |  0.01975   112.13 |
  26 |  0.01965   111.57 |
  27 |   0.0195   110.74 |
  28 |  0.01938   110.02 |
  29 |  0.01929   109.53 |
  30 |  0.01928   109.47 |
  31 |  0.01917   108.86 |
  32 |  0.01912   108.56 |
  33 |  0.01903   108.03 |
  34 |  0.01894   107.55 |
  35 |  0.01893   107.51 |
  36 |  0.01887   107.14 |
  37 |  0.01882   106.87 |
  38 |   0.0188   106.75 |
  39 |  0.01875   106.45 |
  40 |  0.01866   105.95 |
  41 |   0.0186   105.60 |
  42 |  0.01858   105.51 |
  43 |  0.01859   105.54 |
  44 |  0.01857   105.46 |
  45 |  0.01856   105.41 |
  46 |  0.01853   105.21 |
  47 |  0.01852   105.15 |
  48 |  0.01849   105.00 |
  49 |  0.01851   105.08 |
  50 |  0.01849   104.99 |
  51 |  0.01847   104.88 |
  52 |  0.01841   104.51 |
  53 |  0.01837   104.32 |
  54 |  0.01835   104.18 |
  55 |   0.0183   103.93 |
  56 |  0.01826   103.65 |
  57 |  0.01823   103.49 |
  58 |  0.01821   103.38 |
  59 |  0.01821   103.40 |
  60 |  0.01821   103.40 |
  61 |   0.0182   103.35 |
  62 |   0.0182   103.33 |
  63 |  0.01819   103.27 |
  64 |  0.01816   103.12 |
  65 |  0.01816   103.13 |
  66 |  0.01813   102.97 |
  67 |  0.01815   103.05 |
  68 |  0.01816   103.12 |
  69 |  0.01817   103.15 |
  70 |  0.01815   103.07 |
  71 |  0.01814   103.01 |
  72 |  0.01813   102.94 |
  73 |  0.01812   102.86 |
  74 |  0.01811   102.83 |
  75 |   0.0181   102.80 |
  76 |  0.01809   102.72 |
  77 |  0.01806   102.52 |
  78 |  0.01806   102.57 |
  79 |  0.01806   102.54 |
  80 |  0.01806   102.55 |
  81 |  0.01803   102.39 |
  82 |  0.01802   102.34 |
  83 |  0.01803   102.38 |
  84 |  0.01802   102.32 |
  85 |  0.01803   102.38 |
  86 |  0.01804   102.42 |
  87 |  0.01803   102.35 |
  88 |  0.01802   102.32 |
  89 |  0.01802   102.29 |
  90 |  0.01802   102.30 |
  91 |  0.01799   102.15 |
  92 |  0.01799   102.16 |
  93 |  0.01798   102.07 |
  94 |  0.01797   102.02 |
  95 |  0.01796   101.97 |
  96 |  0.01795   101.91 |
  97 |  0.01794   101.88 |
  98 |  0.01793   101.79 |
  99 |  0.01793   101.80 |
 100 |  0.01794   101.87 |
[1] "Random Forest variable coefficients"
                      %IncMSE IncNodePurity
graph0           8.075521e-04  2.989976e-01
graph1           1.789490e-03  8.583170e-01
graph2           6.258852e-04  5.250761e-01
graph3           1.188734e-03  4.496848e-01
graph4           2.233998e-03  8.870405e-01
graph5           2.283351e-03  5.782579e-01
graph6           4.136283e-03  4.768786e-01
graph7           1.407000e-03  6.910145e-01
graph8           5.962289e-04  5.097824e-01
graph9           1.436183e-03  5.716731e-01
graph10          4.196605e-03  9.128251e-01
graph11          4.103392e-03  1.640430e+00
graph12          2.583887e-03  9.970698e-01
graph13          6.468179e-04  6.029312e-01
graph14          2.762014e-03  1.205424e+00
graph15          1.059149e-03  5.033901e-01
graph16          3.904490e-03  7.730251e-01
graph17          2.540094e-03  9.481181e-01
graph18          1.551060e-03  6.485745e-01
graph19          3.219623e-03  1.230088e+00
graph20          4.952336e-03  1.292628e+00
graph21          4.183486e-03  6.732256e-01
graph22          2.343982e-03  1.098307e+00
graph23          4.959496e-03  1.013452e+00
graph24          2.502981e-04  5.760840e-01
graph25          8.108426e-04  7.375568e-01
graph26          2.399721e-03  5.898636e-01
graph27          1.354778e-03  8.628654e-01
graph28          1.117504e-03  9.800587e-01
graph29          2.881651e-04  4.668114e-01
orbit0           8.792917e-04  4.580273e-01
orbit1           1.259234e-03  6.347549e-01
orbit2           2.258914e-03  5.327604e-01
orbit3           8.980005e-04  4.317975e-01
orbit4           7.850151e-04  9.009471e-01
orbit5           2.975802e-03  8.221378e-01
orbit6           4.312658e-03  1.039265e+00
orbit7           1.417434e-03  7.208154e-01
orbit8           2.645038e-03  8.124293e-01
orbit9           1.101247e-03  1.019681e+00
orbit10          9.159429e-04  6.394405e-01
orbit11          1.867141e-03  6.327225e-01
orbit12          9.973500e-04  5.896568e-01
orbit13          1.129682e-03  4.270333e-01
orbit14          3.216529e-04  3.891007e-01
orbit15          2.076649e-03  7.246829e-01
orbit16          4.620811e-03  8.307153e-01
orbit17          4.163163e-03  8.474693e-01
orbit18          4.962667e-03  2.140353e+00
orbit19          1.673340e-03  9.583395e-01
orbit20          1.931300e-03  8.298627e-01
orbit21          2.127054e-03  6.327571e-01
orbit22          5.692303e-03  1.794653e+00
orbit23          1.826224e-03  6.873017e-01
orbit24          3.266559e-03  1.324801e+00
orbit25          1.692073e-03  1.137795e+00
orbit26          1.597437e-03  4.995987e-01
orbit27          4.149217e-03  1.023665e+00
orbit28          2.182103e-03  9.292315e-01
orbit29          1.039004e-03  5.905495e-01
orbit30          2.864929e-03  8.959026e-01
orbit31          2.782880e-03  1.367107e+00
orbit32          1.632749e-03  8.393596e-01
orbit33          5.525416e-03  7.747360e-01
orbit34          2.665629e-03  5.771335e-01
orbit35          5.366850e-03  1.291547e+00
orbit36          1.102628e-03  7.677671e-01
orbit37          1.046877e-03  5.830982e-01
orbit38          3.313260e-03  6.751831e-01
orbit39          2.321659e-03  1.429809e+00
orbit40          8.849855e-04  7.607712e-01
orbit41          2.728520e-04  5.714429e-01
orbit42          3.590998e-04  4.207894e-01
orbit43          8.060045e-04  6.287027e-01
orbit44          2.827168e-03  7.932724e-01
orbit45          4.968663e-03  1.309166e+00
orbit46          2.412690e-03  8.881964e-01
orbit47          1.587312e-03  3.840684e-01
orbit48          8.285057e-04  6.175089e-01
orbit49          5.540387e-03  1.151354e+00
orbit50          2.136383e-03  8.619090e-01
orbit51          3.052974e-03  8.781853e-01
orbit52          1.676206e-03  8.992163e-01
orbit53          1.978961e-03  5.803780e-01
orbit54          2.119514e-03  1.380283e+00
orbit55          4.549054e-04  4.536706e-01
orbit56          3.938194e-03  1.719084e+00
orbit57          4.463779e-04  4.237903e-01
orbit58          4.828850e-04  4.796840e-01
orbit59          2.368316e-03  5.948297e-01
orbit60          6.060238e-04  5.933190e-01
orbit61          1.582029e-03  7.301380e-01
orbit62          1.536840e-03  1.231217e+00
orbit63          2.989066e-03  1.214493e+00
orbit64          8.813936e-04  6.415482e-01
orbit65          3.594424e-03  1.587576e+00
orbit66          4.693959e-04  5.452673e-01
orbit67          8.856218e-04  5.134202e-01
orbit68          1.498888e-03  7.578340e-01
orbit69          1.218126e-03  6.944539e-01
orbit70          1.740763e-03  2.029825e+00
orbit71          1.912624e-04  3.655729e-01
orbit72          3.772800e-04  5.643567e-01
AP               8.134436e-06  1.352361e-01
bet              5.236802e-03  2.831175e+00
ecc              5.877256e-04  3.351312e-01
eccrad           4.655803e-04  2.964507e-01
close            8.171826e-04  6.560037e-01
constraint       1.958406e-03  1.084319e+00
coreness         3.187925e-03  8.781391e-01
knn              2.455803e-03  2.096523e+00
hubscore         2.091499e-03  5.898380e-01
pagerank         6.038542e-03  4.539635e+00
trans            1.490436e-03  1.937418e+00
evcent           2.090210e-03  8.059729e-01
first            1.959895e-04  2.436946e-01
upto_second      9.477668e-04  8.580344e-01
upto_third       3.721129e-04  6.136099e-01
upto_fourth      1.428127e-03  7.963495e-01
upto_fifth       1.601540e-03  1.191433e+00
upto_sixth       2.165276e-03  1.147326e+00
second           1.050755e-03  6.872435e-01
third            2.668041e-03  1.951667e+00
fourth           2.904092e-03  1.761503e+00
fifth            1.765345e-03  1.280190e+00
sixth            3.272340e-03  1.697606e+00
ratio1           1.802903e-03  2.070331e+00
ratio2           6.210369e-03  2.413278e+00
ratio3           2.672291e-03  1.338910e+00
ratio4           3.053550e-03  2.767608e+00
ratio5           4.682268e-03  6.941842e+00
ratio6           1.423821e-03  1.007728e+00
selfinter        4.201212e-03  5.801776e-01
walktrap_vertex  2.351065e-03  2.945650e+00
bigcom1          2.863434e-05  1.050343e-01
bigcom2          0.000000e+00  2.168404e-20
bigcom3          2.410267e-04  1.266487e+00
bigcom4          3.239366e-04  6.373050e-02
bigcom6         -4.885948e-07  4.590708e-01
bigcom8          4.494382e-06  4.505343e-02
bigcom9          0.000000e+00  4.206704e-19
bigcom11        -1.409335e-05  3.353358e-01
bigcom13         0.000000e+00  8.673617e-21
bigcom15         0.000000e+00  0.000000e+00
bigcom16         0.000000e+00  0.000000e+00
bigcom21         0.000000e+00  0.000000e+00
bigcom22         5.334401e-05  9.419387e-02
bigcom24         0.000000e+00  0.000000e+00
bigcom26         1.428825e-05  2.695738e-01
bigcom28         3.548073e-04  1.471340e+00
bigcom30         3.070066e-04  9.621687e-01
bigcom31         0.000000e+00  2.220446e-18
bigcom32         6.781976e-07  1.563034e-01
bigcom33         3.269982e-06  5.299756e-01
bigcom34         0.000000e+00  2.220446e-18
bigcom36         0.000000e+00  0.000000e+00
bigcom37         0.000000e+00  1.387779e-19
bigcom38         6.896817e-06  3.483736e-01
bigcom39         0.000000e+00  1.474515e-19
bigcom40         1.286708e-05  3.807257e-02
bigcom43         0.000000e+00  0.000000e+00
bigcom44         4.134286e-05  8.686689e-03
bigcom46        -6.317891e-05  9.555452e-01
bigcom47         0.000000e+00  2.775558e-19
bigcom49         0.000000e+00  0.000000e+00
bigcom50         0.000000e+00  0.000000e+00
bigcom51         0.000000e+00  0.000000e+00
bigcom52         2.213061e-05  1.273475e+00
bigcom54         0.000000e+00  0.000000e+00
bigcom56         0.000000e+00  0.000000e+00
bigcom62        -1.654114e-05  6.228986e-01
bigcom66         0.000000e+00  2.775558e-19
bigcom68         0.000000e+00  8.673617e-21
bigcom69         0.000000e+00  0.000000e+00
bigcom71         3.961654e-05  1.495063e-01
bigcom72         0.000000e+00  0.000000e+00
bigcom73         7.837132e-06  2.107362e-01
bigcom74         0.000000e+00  1.734723e-20
bigcom75        -1.693215e-05  4.611011e-01
bigcom76         0.000000e+00  0.000000e+00
bigcom77         0.000000e+00  2.775558e-19
bigcom79         0.000000e+00  1.387779e-19
bigcom80         0.000000e+00  0.000000e+00
bigcom82         0.000000e+00  0.000000e+00
bigcom83         0.000000e+00  0.000000e+00
bigcom84         0.000000e+00  4.336809e-21
bigcom85         0.000000e+00  0.000000e+00
bigcom87         0.000000e+00  0.000000e+00
bigcom89         0.000000e+00  0.000000e+00
bigcom91         2.407569e-07  4.798104e-01
bigcom92        -3.704022e-05  5.833743e-02
bigcom93         0.000000e+00  0.000000e+00
bigcom96         0.000000e+00  8.673617e-21
bigcom97         0.000000e+00  1.387779e-19
bigcom98         0.000000e+00  0.000000e+00
bigcom99         0.000000e+00  0.000000e+00
bigcom101        3.945724e-05  1.538498e-01
bigcom104       -3.378167e-05  2.103942e-01
bigcom106        0.000000e+00  0.000000e+00
bigcom109        0.000000e+00  0.000000e+00
bigcom113        0.000000e+00  0.000000e+00
bigcom116        0.000000e+00  1.114560e-18
bigcom120        0.000000e+00  0.000000e+00
bigcom123        0.000000e+00  0.000000e+00
bigcom126        0.000000e+00  0.000000e+00
bigcom127        0.000000e+00  0.000000e+00
bigcom137        0.000000e+00  0.000000e+00
bigcom139        0.000000e+00  0.000000e+00
bigcom140        0.000000e+00  4.336809e-21
bigcom143       -1.396858e-05  4.100908e-01
bigcom145        0.000000e+00  0.000000e+00
bigcom146        0.000000e+00  0.000000e+00
bigcom147       -5.244602e-05  1.048341e-01
bigcom149        0.000000e+00  0.000000e+00
bigcom153        0.000000e+00  0.000000e+00
bigcom154        0.000000e+00  0.000000e+00
bigcom156        0.000000e+00  0.000000e+00
bigcom157        0.000000e+00  0.000000e+00
bigcom158        0.000000e+00  4.163336e-19
bigcom160        0.000000e+00  0.000000e+00
bigcom161        0.000000e+00  0.000000e+00
bigcom162        0.000000e+00  0.000000e+00
bigcom164        0.000000e+00  0.000000e+00
bigcom166        0.000000e+00  0.000000e+00
bigcom167        7.731325e-06  2.598951e-01
bigcom171        0.000000e+00  1.110223e-18
bigcom173        0.000000e+00  0.000000e+00
bigcom175        0.000000e+00  0.000000e+00
bigcom176        0.000000e+00  0.000000e+00
bigcom177        0.000000e+00  2.775558e-19
bigcom178       -2.960595e-05  3.471446e-01
bigcom180       -1.481399e-05  3.226314e-01
bigcom181       -2.579155e-05  1.249954e-01
bigcom184        0.000000e+00  0.000000e+00
bigcom186        0.000000e+00  2.775558e-19
bigcom187        0.000000e+00  8.673617e-21
bigcom189        0.000000e+00  0.000000e+00
bigcom194        0.000000e+00  0.000000e+00
bigcom195        0.000000e+00  0.000000e+00
bigcom196       -2.428565e-05  3.437352e-01
bigcom204        2.702816e-05  2.393205e-01
bigcom205       -1.267506e-05  2.588672e-01
bigcom212        0.000000e+00  0.000000e+00
bigcom214        0.000000e+00  0.000000e+00
bigcom222        0.000000e+00  0.000000e+00
bigcom223        0.000000e+00  0.000000e+00
bigcom226        0.000000e+00  0.000000e+00
bigcom227        0.000000e+00  0.000000e+00
bigcom229        0.000000e+00  0.000000e+00
bigcom233        0.000000e+00  0.000000e+00
bigcom236        0.000000e+00  0.000000e+00
bigcom237        0.000000e+00  2.775558e-19
bigcom246        0.000000e+00  0.000000e+00
bigcom248        0.000000e+00  0.000000e+00
bigcom249        0.000000e+00  2.775558e-19
bigcom250        0.000000e+00  0.000000e+00
bigcom254        0.000000e+00  2.775558e-19
bigcom266        0.000000e+00  0.000000e+00
bigcom269        0.000000e+00  0.000000e+00
bigcom272        0.000000e+00  1.387779e-19
bigcom274        0.000000e+00  0.000000e+00
bigcom281        0.000000e+00  0.000000e+00
bigcom291        0.000000e+00  2.775558e-19
bigcom292        0.000000e+00  0.000000e+00
bigcom295        0.000000e+00  1.561251e-19
bigcom299       -2.621266e-05  5.180849e-01
bigcom301        0.000000e+00  8.673617e-21
bigcom306        0.000000e+00  0.000000e+00
bigcom309        0.000000e+00  0.000000e+00
bigcom314        0.000000e+00  0.000000e+00
bigcom321        0.000000e+00  8.673617e-21
bigcom341        0.000000e+00  0.000000e+00
bigcom350        0.000000e+00  0.000000e+00
bigcom353        0.000000e+00  5.551115e-19
bigcom359        0.000000e+00  0.000000e+00
bigcom363        0.000000e+00  0.000000e+00
bigcom365        0.000000e+00  0.000000e+00
bigcom385       -3.158122e-05  7.117234e-01
bigcom386        0.000000e+00  0.000000e+00
bigcom408        0.000000e+00  0.000000e+00
bigcom412        5.370449e-06  5.910224e-01
bigcom480        0.000000e+00  0.000000e+00
spin_vertex      3.964073e-04  2.268673e+00
membership_s1    6.735147e-04  4.740434e-01
membership_s3    0.000000e+00  1.301043e-20
membership_s4    6.940956e-05  1.926477e-01
membership_s5    6.144896e-05  9.571979e-02
membership_s6    1.069192e-04  7.055289e-02
membership_s7    8.171993e-05  1.818337e-01
membership_s8    0.000000e+00  0.000000e+00
membership_s9    0.000000e+00  1.734723e-20
membership_s11   0.000000e+00  0.000000e+00
membership_s12   0.000000e+00  0.000000e+00
membership_s14  -4.034868e-05  1.538029e-01
membership_s15   8.026405e-05  4.132679e-01
membership_s16   2.898744e-05  2.382617e-01
membership_s17   0.000000e+00  8.673617e-21
membership_s18   0.000000e+00  1.387779e-19
membership_s20   0.000000e+00  2.775558e-19
membership_s21   3.629346e-06  1.214463e-01
membership_s22   0.000000e+00  5.724587e-19
membership_s24   0.000000e+00  1.387779e-19
membership_s25  -2.251238e-06  1.833449e-02
membership_s26   0.000000e+00  8.673617e-21
membership_s27   2.333373e-05  7.203957e-02
membership_s28   0.000000e+00  8.673617e-21
membership_s30   3.183992e-04  3.142376e-01
membership_s31   5.228558e-05  2.211379e-02
membership_s32   4.841402e-04  1.315707e+00
membership_s33   0.000000e+00  1.734723e-20
membership_s36  -3.963256e-06  7.165600e-02
membership_s37   0.000000e+00  2.168404e-20
V1               7.000338e-03  3.669418e+00
V2               1.943891e-03  4.043071e+00
pdi              4.349840e-04  1.194565e+00
adhesion         2.151258e-02  4.016857e+00
cohesion         1.763851e-02  3.251829e+00
inner            9.741401e-03  4.651563e+00
outer            5.764150e-03  6.071131e+00
ioratio          7.333774e-03  3.404379e+00
comsize          1.189694e-02  5.645788e+00
[1] "Dataset: all_targets Model GLM, run: 7 of 10 2015-06-22 20:01:29"
[1] "glmnet variable coefficients"
                     [,1]          [,2]
(Intercept)     -4.003011 -1.140387e+01
graph0           0.000000  0.000000e+00
graph1           0.000000  0.000000e+00
graph2           0.000000  0.000000e+00
graph3           0.000000 -1.826664e-07
graph4           0.000000  0.000000e+00
graph5           0.000000 -5.621904e-05
graph6           0.000000 -1.137627e-07
graph7           0.000000  0.000000e+00
graph8           0.000000  1.968865e-04
graph9           0.000000 -3.034544e-09
graph10          0.000000  0.000000e+00
graph11          0.000000  0.000000e+00
graph12          0.000000  0.000000e+00
graph13          0.000000  0.000000e+00
graph14          0.000000  0.000000e+00
graph15          0.000000  5.186125e-09
graph16          0.000000  0.000000e+00
graph17          0.000000 -3.946104e-14
graph18          0.000000  0.000000e+00
graph19          0.000000  0.000000e+00
graph20          0.000000 -2.416415e-08
graph21          0.000000  0.000000e+00
graph22          0.000000 -4.815812e-06
graph23          0.000000 -9.532376e-07
graph24          0.000000  0.000000e+00
graph25          0.000000  0.000000e+00
graph26          0.000000  0.000000e+00
graph27          0.000000  1.518428e-05
graph28          0.000000  0.000000e+00
graph29          0.000000 -1.130366e-03
orbit0           0.000000 -1.966087e-06
orbit1           0.000000 -4.253243e-05
orbit2           0.000000  0.000000e+00
orbit3           0.000000  0.000000e+00
orbit4           0.000000 -5.626111e-07
orbit5           0.000000 -1.891010e-08
orbit6           0.000000  0.000000e+00
orbit7           0.000000  0.000000e+00
orbit8           0.000000 -2.172775e-05
orbit9           0.000000  1.386425e-06
orbit10          0.000000 -1.447884e-06
orbit11          0.000000  0.000000e+00
orbit12          0.000000  0.000000e+00
orbit13          0.000000  0.000000e+00
orbit14          0.000000  4.063855e-04
orbit15          0.000000 -4.027451e-08
orbit16          0.000000 -1.047384e-08
orbit17          0.000000 -4.123809e-10
orbit18          0.000000  6.962145e-10
orbit19          0.000000  2.166218e-11
orbit20          0.000000 -1.842756e-09
orbit21          0.000000  0.000000e+00
orbit22          0.000000 -1.411477e-10
orbit23          0.000000  0.000000e+00
orbit24          0.000000  0.000000e+00
orbit25          0.000000  3.986443e-09
orbit26          0.000000  0.000000e+00
orbit27          0.000000  8.560208e-07
orbit28          0.000000 -2.622249e-07
orbit29          0.000000  0.000000e+00
orbit30          0.000000  0.000000e+00
orbit31          0.000000  3.798724e-09
orbit32          0.000000 -7.633493e-09
orbit33          0.000000  0.000000e+00
orbit34          0.000000  1.418356e-08
orbit35          0.000000  0.000000e+00
orbit36          0.000000 -1.098994e-07
orbit37          0.000000  2.434775e-07
orbit38          0.000000  0.000000e+00
orbit39          0.000000 -1.912775e-06
orbit40          0.000000 -2.767147e-07
orbit41          0.000000  0.000000e+00
orbit42          0.000000  0.000000e+00
orbit43          0.000000  5.603645e-06
orbit44          0.000000  0.000000e+00
orbit45          0.000000  8.842715e-06
orbit46          0.000000 -1.832861e-06
orbit47          0.000000  0.000000e+00
orbit48          0.000000  8.571563e-07
orbit49          0.000000  3.314206e-06
orbit50          0.000000 -9.090326e-06
orbit51          0.000000  9.150083e-06
orbit52          0.000000 -7.040436e-07
orbit53          0.000000  0.000000e+00
orbit54          0.000000 -7.137692e-06
orbit55          0.000000 -3.410893e-07
orbit56          0.000000  1.295166e-09
orbit57          0.000000 -5.069849e-07
orbit58          0.000000 -2.622056e-06
orbit59          0.000000  3.666886e-07
orbit60          0.000000  6.108359e-07
orbit61          0.000000  0.000000e+00
orbit62          0.000000  2.966187e-05
orbit63          0.000000  2.869176e-05
orbit64          0.000000 -1.295158e-05
orbit65          0.000000  7.511526e-05
orbit66          0.000000 -3.672734e-05
orbit67          0.000000  9.546139e-06
orbit68          0.000000 -4.528234e-05
orbit69          0.000000  3.740358e-04
orbit70          0.000000  9.406490e-04
orbit71          0.000000 -7.986267e-09
orbit72          0.000000 -1.462488e-03
AP               0.000000 -1.511679e-01
bet              0.000000  2.714451e-07
ecc              0.000000  1.029161e-01
eccrad           0.000000  5.921424e-01
close            0.000000  0.000000e+00
constraint       0.000000 -1.014117e+00
coreness         0.000000 -6.072503e-03
knn              0.000000  0.000000e+00
hubscore         0.000000  4.544010e-01
pagerank         0.000000 -8.407089e-02
trans            0.000000  1.633239e-01
evcent           0.000000  7.449060e-02
first            0.000000 -7.117592e-07
upto_second      0.000000 -2.224173e-05
upto_third       0.000000  0.000000e+00
upto_fourth      0.000000  0.000000e+00
upto_fifth       0.000000  1.498364e-04
upto_sixth       0.000000  1.907031e-05
second           0.000000 -2.459914e-05
third            0.000000  1.791430e-05
fourth           0.000000 -4.197152e-05
fifth            0.000000  5.613753e-06
sixth            0.000000 -7.340007e-05
ratio1           0.000000 -2.602350e-05
ratio2           0.000000  6.709013e-04
ratio3           0.000000  6.281640e-04
ratio4           0.000000  0.000000e+00
ratio5           0.000000  0.000000e+00
ratio6           0.000000  1.582956e-04
selfinter        0.000000  6.173351e-01
walktrap_vertex  0.000000 -1.483739e-01
bigcom1          0.000000 -7.629363e-01
bigcom2          0.000000 -5.331662e-01
bigcom3          0.000000  6.904156e-01
bigcom4          0.000000 -1.092113e-01
bigcom6          0.000000  1.542737e+00
bigcom8          0.000000 -4.261368e-01
bigcom9          0.000000 -8.481848e-01
bigcom11         0.000000  8.625700e-01
bigcom13         0.000000 -9.978201e-01
bigcom15         0.000000 -5.117558e-01
bigcom16         0.000000 -4.987573e-01
bigcom21         0.000000 -1.770519e+00
bigcom22         0.000000 -1.836609e-01
bigcom24         0.000000 -5.551248e-01
bigcom26         0.000000 -1.816798e-01
bigcom28         0.000000  7.511097e-01
bigcom30         0.000000  5.467447e-01
bigcom31         0.000000 -3.441618e-01
bigcom32         0.000000  5.840514e-01
bigcom33         0.000000  1.802980e+00
bigcom34         0.000000 -3.329019e-01
bigcom36         0.000000 -1.498365e+00
bigcom37         0.000000  0.000000e+00
bigcom38         0.000000  1.234211e+00
bigcom39         0.000000 -1.009500e+00
bigcom40         0.000000 -2.126240e-01
bigcom43         0.000000 -6.773822e-01
bigcom44         0.000000  7.449699e-03
bigcom46         0.000000  2.008896e+00
bigcom47         0.000000 -9.737268e-01
bigcom49         0.000000 -5.407875e-01
bigcom50         0.000000 -9.596946e-01
bigcom51         0.000000 -4.518927e-01
bigcom52         0.000000  2.280412e+00
bigcom54         0.000000 -2.753954e-01
bigcom56         0.000000 -1.284116e+00
bigcom62         0.000000  1.785442e+00
bigcom66         0.000000 -6.981570e-01
bigcom68         0.000000 -3.339000e-01
bigcom69         0.000000 -8.713260e-01
bigcom71         0.000000  1.408777e+00
bigcom72         0.000000 -1.807124e-01
bigcom73         0.000000  2.158829e-01
bigcom74         0.000000 -1.045244e+00
bigcom75         0.000000  1.853046e+00
bigcom76         0.000000 -6.162349e-01
bigcom77         0.000000 -1.201634e+00
bigcom79         0.000000 -9.360505e-01
bigcom80         0.000000 -9.611583e-01
bigcom82         0.000000 -1.173767e+00
bigcom83         0.000000  0.000000e+00
bigcom84         0.000000 -1.061818e+00
bigcom85         0.000000 -1.098899e+00
bigcom87         0.000000 -8.558369e-01
bigcom89         0.000000 -5.741575e-01
bigcom91         0.000000  4.921655e-01
bigcom92         0.000000  5.037918e-01
bigcom93         0.000000  0.000000e+00
bigcom96         0.000000 -9.890584e-01
bigcom97         0.000000 -1.230622e+00
bigcom98         0.000000 -7.756416e-01
bigcom99         0.000000 -1.679622e-01
bigcom101        0.000000  1.621833e+00
bigcom104        0.000000  9.281512e-01
bigcom106        0.000000 -7.420088e-01
bigcom109        0.000000 -5.799900e-01
bigcom113        0.000000 -1.013005e+00
bigcom116        0.000000 -1.317176e+00
bigcom120        0.000000 -7.912869e-01
bigcom123        0.000000 -5.133058e-01
bigcom126        0.000000 -2.273186e-01
bigcom127        0.000000 -1.675172e+00
bigcom137        0.000000 -1.008996e+00
bigcom139        0.000000 -6.524183e-01
bigcom140        0.000000 -6.938491e-01
bigcom143        0.000000  1.756888e+00
bigcom145        0.000000 -3.371529e-01
bigcom146        0.000000 -5.462691e-01
bigcom147        0.000000  1.038967e+00
bigcom149        0.000000 -3.116101e-01
bigcom153        0.000000 -7.501453e-01
bigcom154        0.000000 -2.882758e-01
bigcom156        0.000000 -7.231499e-01
bigcom157        0.000000 -1.625590e+00
bigcom158        0.000000 -4.467818e-01
bigcom160        0.000000 -6.535943e-01
bigcom161        0.000000 -3.974678e-01
bigcom162        0.000000 -2.719072e-01
bigcom164        0.000000 -4.900456e-01
bigcom166        0.000000 -4.675400e-01
bigcom167        0.000000  1.920932e-01
bigcom171        0.000000 -1.182120e+00
bigcom173        0.000000 -4.355299e-01
bigcom175        0.000000 -3.273986e-02
bigcom176        0.000000 -3.000626e-01
bigcom177        0.000000 -3.914380e-01
bigcom178        0.000000  1.390143e+00
bigcom180        0.000000  2.308118e+00
bigcom181        0.000000  1.100618e+00
bigcom184        0.000000 -4.623349e-01
bigcom186        0.000000 -1.397630e+00
bigcom187        0.000000 -1.431463e+00
bigcom189        0.000000 -4.849084e-01
bigcom194        0.000000 -2.718112e-01
bigcom195        0.000000 -6.043503e-01
bigcom196        0.000000  9.149331e-01
bigcom204        0.000000  1.429105e+00
bigcom205        0.000000  1.680706e+00
bigcom212        0.000000 -3.580720e-01
bigcom214        0.000000 -4.982967e-01
bigcom222        0.000000 -3.207879e-01
bigcom223        0.000000 -1.074880e+00
bigcom226        0.000000 -3.672963e-01
bigcom227        0.000000 -6.120443e-01
bigcom229        0.000000 -3.024791e-01
bigcom233        0.000000 -5.987988e-01
bigcom236        0.000000 -4.176850e-01
bigcom237        0.000000 -6.301777e-01
bigcom246        0.000000 -5.381520e-01
bigcom248        0.000000 -1.196110e+00
bigcom249        0.000000 -5.334605e-01
bigcom250        0.000000 -5.276273e-01
bigcom254        0.000000 -3.624895e-01
bigcom266        0.000000 -1.018728e+00
bigcom269        0.000000 -5.844477e-01
bigcom272        0.000000 -3.569044e-01
bigcom274        0.000000 -7.315744e-02
bigcom281        0.000000 -2.034881e-01
bigcom291        0.000000 -5.894824e-01
bigcom292        0.000000 -7.277724e-01
bigcom295        0.000000 -6.909896e-01
bigcom299        0.000000  1.446368e+00
bigcom301        0.000000 -4.345523e-01
bigcom306        0.000000 -2.492255e-01
bigcom309        0.000000 -6.406248e-01
bigcom314        0.000000 -7.023206e-01
bigcom321        0.000000 -3.717429e-01
bigcom341        0.000000 -6.561890e-01
bigcom350        0.000000 -6.911423e-01
bigcom353        0.000000 -1.252902e-01
bigcom359        0.000000 -8.309823e-01
bigcom363        0.000000  0.000000e+00
bigcom365        0.000000 -1.089660e+00
bigcom385        0.000000  1.722181e+00
bigcom386        0.000000 -2.631370e-01
bigcom408        0.000000 -7.380300e-01
bigcom412        0.000000  1.966087e+00
bigcom480        0.000000 -1.702045e-01
spin_vertex      0.000000  4.918828e-02
membership_s1    0.000000  2.903468e-01
membership_s3    0.000000 -7.625669e-01
membership_s4    0.000000  8.315121e-02
membership_s5    0.000000 -8.389116e-02
membership_s6    0.000000  8.016473e-02
membership_s7    0.000000 -6.179335e-02
membership_s8    0.000000 -8.220728e-01
membership_s9    0.000000 -7.400228e-01
membership_s11   0.000000 -5.853415e-01
membership_s12   0.000000 -5.227025e-01
membership_s14   0.000000  1.140461e+00
membership_s15   0.000000  8.967691e-01
membership_s16   0.000000  1.518329e+00
membership_s17   0.000000 -4.742321e-01
membership_s18   0.000000 -8.409561e-01
membership_s20   0.000000 -3.933386e-01
membership_s21   0.000000 -2.042397e-01
membership_s22   0.000000 -5.869007e-01
membership_s24   0.000000 -2.072455e+00
membership_s25   0.000000  1.254760e+00
membership_s26   0.000000 -7.904186e-01
membership_s27   0.000000  1.424355e-01
membership_s28   0.000000 -8.029081e-01
membership_s30   0.000000  5.053610e-01
membership_s31   0.000000 -1.072648e-01
membership_s32   0.000000  1.176815e+00
membership_s33   0.000000 -2.583214e-01
membership_s36   0.000000 -4.583515e-01
membership_s37   0.000000 -7.162822e-01
V1               0.000000  0.000000e+00
V2               0.000000 -5.462930e-01
pdi              0.000000  4.950028e+02
adhesion         0.000000  3.097683e-05
cohesion         0.000000 -7.379832e-05
inner            0.000000  1.834735e-05
outer            0.000000  2.680830e-06
ioratio          0.000000  3.347483e-01
comsize          0.000000  8.142464e-04
[1] "Dataset: all_targets Model GBM, run: 8 of 10 2015-06-22 20:03:11"
Iter   TrainDeviance   ValidDeviance   StepSize   Improve
     1        0.1830            -nan     0.0100    0.0002
     2        0.1812            -nan     0.0100    0.0003
     3        0.1789            -nan     0.0100    0.0004
     4        0.1771            -nan     0.0100    0.0003
     5        0.1757            -nan     0.0100    0.0004
     6        0.1744            -nan     0.0100    0.0002
     7        0.1733            -nan     0.0100    0.0001
     8        0.1723            -nan     0.0100    0.0002
     9        0.1713            -nan     0.0100    0.0001
    10        0.1703            -nan     0.0100    0.0002
    20        0.1614            -nan     0.0100    0.0000
    40        0.1508            -nan     0.0100    0.0001
    60        0.1436            -nan     0.0100    0.0000
    80        0.1379            -nan     0.0100   -0.0000
   100        0.1331            -nan     0.0100    0.0000
   120        0.1285            -nan     0.0100    0.0000
   140        0.1241            -nan     0.0100   -0.0000
   160        0.1194            -nan     0.0100    0.0000
   180        0.1158            -nan     0.0100    0.0000
   200        0.1123            -nan     0.0100    0.0000
   220        0.1088            -nan     0.0100    0.0000
   240        0.1052            -nan     0.0100   -0.0000
   260        0.1025            -nan     0.0100   -0.0000
   280        0.0999            -nan     0.0100    0.0000
   300        0.0974            -nan     0.0100   -0.0000
   320        0.0954            -nan     0.0100    0.0000
   340        0.0930            -nan     0.0100   -0.0000
   360        0.0905            -nan     0.0100   -0.0000
   376        0.0888            -nan     0.0100   -0.0000

[1] "GBM variable coefficients"
                            var     rel.inf
ratio5                   ratio5 4.040406581
outer                     outer 3.938194401
comsize                 comsize 3.672165752
trans                     trans 2.950151490
pagerank               pagerank 2.843918116
orbit65                 orbit65 2.787412753
walktrap_vertex walktrap_vertex 2.479067230
V2                           V2 2.459911334
spin_vertex         spin_vertex 2.218446269
V1                           V1 2.192096301
inner                     inner 2.073335606
orbit56                 orbit56 2.021651791
bet                         bet 1.981806775
ratio4                   ratio4 1.929565229
ratio1                   ratio1 1.855370615
knn                         knn 1.714477245
adhesion               adhesion 1.638757095
membership_s32   membership_s32 1.462754636
orbit18                 orbit18 1.384576783
ratio2                   ratio2 1.332531902
bigcom46               bigcom46 1.302410761
orbit39                 orbit39 1.291210778
ioratio                 ioratio 1.126404423
bigcom28               bigcom28 1.125290184
orbit70                 orbit70 1.106755054
third                     third 1.078647147
cohesion               cohesion 1.059877587
orbit62                 orbit62 0.967831627
graph11                 graph11 0.907666970
graph5                   graph5 0.904154001
graph22                 graph22 0.895822578
graph14                 graph14 0.845798183
orbit54                 orbit54 0.817431108
graph20                 graph20 0.811303349
selfinter             selfinter 0.785328048
orbit24                 orbit24 0.764442228
orbit49                 orbit49 0.757143383
graph4                   graph4 0.739376566
graph17                 graph17 0.635549607
orbit9                   orbit9 0.632372456
orbit31                 orbit31 0.630913087
orbit45                 orbit45 0.611871230
fourth                   fourth 0.608710637
orbit19                 orbit19 0.602328527
orbit50                 orbit50 0.602177829
bigcom3                 bigcom3 0.587025670
orbit32                 orbit32 0.579049267
graph29                 graph29 0.557396147
constraint           constraint 0.550772298
graph0                   graph0 0.547507232
orbit40                 orbit40 0.522375399
bigcom30               bigcom30 0.515462589
bigcom52               bigcom52 0.514843584
orbit20                 orbit20 0.493834506
orbit63                 orbit63 0.483525994
graph18                 graph18 0.482766078
upto_sixth           upto_sixth 0.478273770
orbit15                 orbit15 0.470973843
graph27                 graph27 0.467174757
graph3                   graph3 0.466692564
graph12                 graph12 0.460916370
graph23                 graph23 0.459605885
orbit52                 orbit52 0.452850003
orbit64                 orbit64 0.449791044
orbit46                 orbit46 0.446078286
graph26                 graph26 0.433543759
orbit57                 orbit57 0.430184990
fifth                     fifth 0.428268362
orbit30                 orbit30 0.425719811
orbit44                 orbit44 0.425717905
orbit35                 orbit35 0.416662062
graph10                 graph10 0.406772067
orbit37                 orbit37 0.403395925
graph1                   graph1 0.401145412
graph19                 graph19 0.397655914
graph2                   graph2 0.392618096
sixth                     sixth 0.385073364
orbit68                 orbit68 0.368475756
bigcom412             bigcom412 0.357094674
orbit33                 orbit33 0.356109924
orbit27                 orbit27 0.355434516
graph24                 graph24 0.351573936
ratio6                   ratio6 0.337553372
orbit51                 orbit51 0.335187478
close                     close 0.323585365
pdi                         pdi 0.321024265
upto_fifth           upto_fifth 0.318366661
graph6                   graph6 0.317620174
graph16                 graph16 0.308910000
coreness               coreness 0.305352487
orbit28                 orbit28 0.300409782
orbit6                   orbit6 0.295724135
graph9                   graph9 0.293655571
orbit11                 orbit11 0.292611059
orbit66                 orbit66 0.288490064
orbit21                 orbit21 0.287256460
graph7                   graph7 0.285736266
orbit13                 orbit13 0.284440046
graph25                 graph25 0.272298945
orbit38                 orbit38 0.271569057
orbit36                 orbit36 0.264266316
orbit22                 orbit22 0.260844487
bigcom11               bigcom11 0.260053634
upto_fourth         upto_fourth 0.258940629
hubscore               hubscore 0.254067552
graph15                 graph15 0.253418608
orbit69                 orbit69 0.249787467
graph8                   graph8 0.249548473
orbit67                 orbit67 0.247492241
orbit10                 orbit10 0.242621200
orbit59                 orbit59 0.236932242
graph28                 graph28 0.231400719
orbit17                 orbit17 0.225146189
orbit2                   orbit2 0.223371082
ecc                         ecc 0.222901529
orbit25                 orbit25 0.222860650
orbit55                 orbit55 0.219052672
orbit4                   orbit4 0.215310179
upto_second         upto_second 0.211316803
orbit26                 orbit26 0.208145085
upto_third           upto_third 0.206122215
graph21                 graph21 0.195514554
orbit41                 orbit41 0.193442094
orbit16                 orbit16 0.186583130
orbit12                 orbit12 0.183784940
graph13                 graph13 0.178170257
bigcom92               bigcom92 0.167698012
orbit47                 orbit47 0.160144805
orbit48                 orbit48 0.157885777
orbit58                 orbit58 0.155171257
ratio3                   ratio3 0.142797613
orbit71                 orbit71 0.140431210
bigcom4                 bigcom4 0.135730657
orbit53                 orbit53 0.130842960
orbit5                   orbit5 0.127705012
orbit1                   orbit1 0.124633210
membership_s1     membership_s1 0.121206810
membership_s30   membership_s30 0.118350263
orbit61                 orbit61 0.116900172
second                   second 0.112340330
orbit7                   orbit7 0.111731847
orbit43                 orbit43 0.111257972
orbit42                 orbit42 0.098170595
bigcom22               bigcom22 0.096680348
orbit23                 orbit23 0.083104594
bigcom104             bigcom104 0.078738362
orbit60                 orbit60 0.076367646
membership_s5     membership_s5 0.075320350
membership_s15   membership_s15 0.068187551
bigcom38               bigcom38 0.060401198
membership_s16   membership_s16 0.049382367
bigcom178             bigcom178 0.048812826
bigcom62               bigcom62 0.048668615
orbit29                 orbit29 0.041080280
membership_s4     membership_s4 0.039966761
bigcom205             bigcom205 0.039640832
bigcom204             bigcom204 0.037965962
bigcom181             bigcom181 0.036591187
bigcom40               bigcom40 0.033483288
bigcom6                 bigcom6 0.028337083
bigcom101             bigcom101 0.027564378
AP                           AP 0.026264251
evcent                   evcent 0.025710687
membership_s27   membership_s27 0.020362912
membership_s7     membership_s7 0.019957363
bigcom71               bigcom71 0.015654561
bigcom75               bigcom75 0.012997799
bigcom32               bigcom32 0.012244016
bigcom385             bigcom385 0.007758738
membership_s6     membership_s6 0.005094397
orbit0                   orbit0 0.000000000
orbit3                   orbit3 0.000000000
orbit8                   orbit8 0.000000000
orbit14                 orbit14 0.000000000
orbit34                 orbit34 0.000000000
orbit72                 orbit72 0.000000000
eccrad                   eccrad 0.000000000
first                     first 0.000000000
bigcom1                 bigcom1 0.000000000
bigcom2                 bigcom2 0.000000000
bigcom8                 bigcom8 0.000000000
bigcom9                 bigcom9 0.000000000
bigcom13               bigcom13 0.000000000
bigcom15               bigcom15 0.000000000
bigcom16               bigcom16 0.000000000
bigcom21               bigcom21 0.000000000
bigcom24               bigcom24 0.000000000
bigcom26               bigcom26 0.000000000
bigcom31               bigcom31 0.000000000
bigcom33               bigcom33 0.000000000
bigcom34               bigcom34 0.000000000
bigcom36               bigcom36 0.000000000
bigcom37               bigcom37 0.000000000
bigcom39               bigcom39 0.000000000
bigcom43               bigcom43 0.000000000
bigcom44               bigcom44 0.000000000
bigcom47               bigcom47 0.000000000
bigcom49               bigcom49 0.000000000
bigcom50               bigcom50 0.000000000
bigcom51               bigcom51 0.000000000
bigcom54               bigcom54 0.000000000
bigcom56               bigcom56 0.000000000
bigcom66               bigcom66 0.000000000
bigcom68               bigcom68 0.000000000
bigcom69               bigcom69 0.000000000
bigcom72               bigcom72 0.000000000
bigcom73               bigcom73 0.000000000
bigcom74               bigcom74 0.000000000
bigcom76               bigcom76 0.000000000
bigcom77               bigcom77 0.000000000
bigcom79               bigcom79 0.000000000
bigcom80               bigcom80 0.000000000
bigcom82               bigcom82 0.000000000
bigcom83               bigcom83 0.000000000
bigcom84               bigcom84 0.000000000
bigcom85               bigcom85 0.000000000
bigcom87               bigcom87 0.000000000
bigcom89               bigcom89 0.000000000
bigcom91               bigcom91 0.000000000
bigcom93               bigcom93 0.000000000
bigcom96               bigcom96 0.000000000
bigcom97               bigcom97 0.000000000
bigcom98               bigcom98 0.000000000
bigcom99               bigcom99 0.000000000
bigcom106             bigcom106 0.000000000
bigcom109             bigcom109 0.000000000
bigcom113             bigcom113 0.000000000
bigcom116             bigcom116 0.000000000
bigcom120             bigcom120 0.000000000
bigcom123             bigcom123 0.000000000
bigcom126             bigcom126 0.000000000
bigcom127             bigcom127 0.000000000
bigcom137             bigcom137 0.000000000
bigcom139             bigcom139 0.000000000
bigcom140             bigcom140 0.000000000
bigcom143             bigcom143 0.000000000
bigcom145             bigcom145 0.000000000
bigcom146             bigcom146 0.000000000
bigcom147             bigcom147 0.000000000
bigcom149             bigcom149 0.000000000
bigcom153             bigcom153 0.000000000
bigcom154             bigcom154 0.000000000
bigcom156             bigcom156 0.000000000
bigcom157             bigcom157 0.000000000
bigcom158             bigcom158 0.000000000
bigcom160             bigcom160 0.000000000
bigcom161             bigcom161 0.000000000
bigcom162             bigcom162 0.000000000
bigcom164             bigcom164 0.000000000
bigcom166             bigcom166 0.000000000
bigcom167             bigcom167 0.000000000
bigcom171             bigcom171 0.000000000
bigcom173             bigcom173 0.000000000
bigcom175             bigcom175 0.000000000
bigcom176             bigcom176 0.000000000
bigcom177             bigcom177 0.000000000
bigcom180             bigcom180 0.000000000
bigcom184             bigcom184 0.000000000
bigcom186             bigcom186 0.000000000
bigcom187             bigcom187 0.000000000
bigcom189             bigcom189 0.000000000
bigcom194             bigcom194 0.000000000
bigcom195             bigcom195 0.000000000
bigcom196             bigcom196 0.000000000
bigcom212             bigcom212 0.000000000
bigcom214             bigcom214 0.000000000
bigcom222             bigcom222 0.000000000
bigcom223             bigcom223 0.000000000
bigcom226             bigcom226 0.000000000
bigcom227             bigcom227 0.000000000
bigcom229             bigcom229 0.000000000
bigcom233             bigcom233 0.000000000
bigcom236             bigcom236 0.000000000
bigcom237             bigcom237 0.000000000
bigcom246             bigcom246 0.000000000
bigcom248             bigcom248 0.000000000
bigcom249             bigcom249 0.000000000
bigcom250             bigcom250 0.000000000
bigcom254             bigcom254 0.000000000
bigcom266             bigcom266 0.000000000
bigcom269             bigcom269 0.000000000
bigcom272             bigcom272 0.000000000
bigcom274             bigcom274 0.000000000
bigcom281             bigcom281 0.000000000
bigcom291             bigcom291 0.000000000
bigcom292             bigcom292 0.000000000
bigcom295             bigcom295 0.000000000
bigcom299             bigcom299 0.000000000
bigcom301             bigcom301 0.000000000
bigcom306             bigcom306 0.000000000
bigcom309             bigcom309 0.000000000
bigcom314             bigcom314 0.000000000
bigcom321             bigcom321 0.000000000
bigcom341             bigcom341 0.000000000
bigcom350             bigcom350 0.000000000
bigcom353             bigcom353 0.000000000
bigcom359             bigcom359 0.000000000
bigcom363             bigcom363 0.000000000
bigcom365             bigcom365 0.000000000
bigcom386             bigcom386 0.000000000
bigcom408             bigcom408 0.000000000
bigcom480             bigcom480 0.000000000
membership_s3     membership_s3 0.000000000
membership_s8     membership_s8 0.000000000
membership_s9     membership_s9 0.000000000
membership_s11   membership_s11 0.000000000
membership_s12   membership_s12 0.000000000
membership_s14   membership_s14 0.000000000
membership_s17   membership_s17 0.000000000
membership_s18   membership_s18 0.000000000
membership_s20   membership_s20 0.000000000
membership_s21   membership_s21 0.000000000
membership_s22   membership_s22 0.000000000
membership_s24   membership_s24 0.000000000
membership_s25   membership_s25 0.000000000
membership_s26   membership_s26 0.000000000
membership_s28   membership_s28 0.000000000
membership_s31   membership_s31 0.000000000
membership_s33   membership_s33 0.000000000
membership_s36   membership_s36 0.000000000
membership_s37   membership_s37 0.000000000
[1] "Dataset: all_targets Model RF, run: 8 of 10 2015-06-22 20:08:45"
     |      Out-of-bag   |
Tree |      MSE  %Var(y) |
   1 |  0.03606   197.29 |
   2 |   0.0328   179.42 |
   3 |  0.03039   166.24 |
   4 |  0.02893   158.24 |
   5 |  0.02773   151.72 |
   6 |   0.0268   146.63 |
   7 |  0.02604   142.44 |
   8 |  0.02547   139.32 |
   9 |   0.0245   134.06 |
  10 |  0.02408   131.74 |
  11 |  0.02362   129.23 |
  12 |  0.02339   127.96 |
  13 |  0.02302   125.93 |
  14 |  0.02263   123.78 |
  15 |  0.02228   121.86 |
  16 |   0.0221   120.88 |
  17 |  0.02183   119.42 |
  18 |  0.02156   117.92 |
  19 |  0.02136   116.84 |
  20 |  0.02114   115.66 |
  21 |  0.02101   114.95 |
  22 |  0.02083   113.94 |
  23 |  0.02073   113.43 |
  24 |   0.0207   113.26 |
  25 |   0.0206   112.70 |
  26 |  0.02049   112.09 |
  27 |  0.02036   111.39 |
  28 |  0.02033   111.23 |
  29 |  0.02023   110.67 |
  30 |  0.02012   110.08 |
  31 |  0.02001   109.46 |
  32 |  0.01999   109.37 |
  33 |  0.01994   109.10 |
  34 |  0.01986   108.67 |
  35 |  0.01984   108.55 |
  36 |   0.0198   108.32 |
  37 |  0.01978   108.23 |
  38 |  0.01977   108.13 |
  39 |  0.01972   107.91 |
  40 |  0.01968   107.64 |
  41 |  0.01963   107.40 |
  42 |  0.01958   107.12 |
  43 |  0.01954   106.88 |
  44 |  0.01951   106.75 |
  45 |  0.01946   106.47 |
  46 |  0.01942   106.25 |
  47 |  0.01937   105.98 |
  48 |  0.01934   105.81 |
  49 |  0.01933   105.73 |
  50 |  0.01928   105.46 |
  51 |  0.01928   105.47 |
  52 |  0.01927   105.44 |
  53 |  0.01927   105.40 |
  54 |  0.01925   105.34 |
  55 |  0.01926   105.38 |
  56 |  0.01926   105.37 |
  57 |  0.01924   105.26 |
  58 |   0.0192   105.05 |
  59 |  0.01917   104.89 |
  60 |  0.01913   104.67 |
  61 |  0.01912   104.57 |
  62 |  0.01908   104.41 |
  63 |  0.01907   104.30 |
  64 |  0.01905   104.23 |
  65 |  0.01906   104.28 |
  66 |  0.01907   104.30 |
  67 |  0.01904   104.17 |
  68 |  0.01903   104.13 |
  69 |  0.01904   104.15 |
  70 |  0.01905   104.20 |
  71 |    0.019   103.95 |
  72 |  0.01901   104.01 |
  73 |  0.01898   103.85 |
  74 |  0.01898   103.85 |
  75 |  0.01898   103.82 |
  76 |  0.01897   103.76 |
  77 |  0.01894   103.60 |
  78 |  0.01893   103.57 |
  79 |  0.01893   103.57 |
  80 |  0.01893   103.56 |
  81 |  0.01891   103.44 |
  82 |   0.0189   103.38 |
  83 |  0.01889   103.36 |
  84 |   0.0189   103.42 |
  85 |  0.01892   103.51 |
  86 |  0.01893   103.54 |
  87 |  0.01894   103.62 |
  88 |  0.01894   103.60 |
  89 |  0.01892   103.51 |
  90 |  0.01891   103.43 |
  91 |   0.0189   103.38 |
  92 |  0.01889   103.32 |
  93 |  0.01887   103.24 |
  94 |  0.01886   103.17 |
  95 |  0.01882   102.95 |
  96 |   0.0188   102.83 |
  97 |  0.01879   102.79 |
  98 |  0.01877   102.68 |
  99 |  0.01878   102.73 |
 100 |  0.01877   102.67 |
[1] "Random Forest variable coefficients"
                      %IncMSE IncNodePurity
graph0           1.610409e-03  2.955766e-01
graph1           6.665837e-04  6.375228e-01
graph2           1.564589e-03  4.954246e-01
graph3           5.826495e-04  5.934123e-01
graph4           2.468364e-03  1.069057e+00
graph5           3.050150e-03  8.295628e-01
graph6           3.061585e-03  8.778635e-01
graph7           2.067866e-03  7.483249e-01
graph8           5.022665e-04  4.149801e-01
graph9           2.308373e-03  8.037986e-01
graph10          3.679706e-03  1.007798e+00
graph11          4.893744e-03  1.389222e+00
graph12          2.697555e-03  8.377456e-01
graph13          8.870807e-04  5.712578e-01
graph14          3.370327e-03  1.164181e+00
graph15          2.357126e-03  1.009666e+00
graph16          2.308526e-03  8.127212e-01
graph17          3.021771e-03  9.813982e-01
graph18          1.797011e-03  7.236657e-01
graph19          3.143819e-03  8.546232e-01
graph20          6.603974e-03  1.422504e+00
graph21          1.628654e-03  6.259862e-01
graph22          9.358816e-04  8.897568e-01
graph23          4.367591e-03  1.180019e+00
graph24          1.410888e-03  7.145508e-01
graph25          2.393456e-03  8.225441e-01
graph26          2.490077e-03  9.015590e-01
graph27          7.534227e-04  8.445948e-01
graph28          1.113697e-03  5.976382e-01
graph29          9.045826e-04  8.802099e-01
orbit0           4.364351e-04  3.363301e-01
orbit1           1.150935e-03  8.812863e-01
orbit2           1.046947e-03  6.680081e-01
orbit3           3.644995e-04  2.938759e-01
orbit4           1.256656e-03  6.619691e-01
orbit5           1.688565e-03  7.791284e-01
orbit6           3.058452e-03  1.179693e+00
orbit7           3.364130e-03  6.180161e-01
orbit8           3.760096e-03  1.090056e+00
orbit9           1.515498e-03  9.583113e-01
orbit10          8.910332e-04  5.510975e-01
orbit11          2.565450e-03  6.799657e-01
orbit12          2.863989e-03  5.662648e-01
orbit13          5.034813e-04  4.031471e-01
orbit14          3.201721e-04  5.211519e-01
orbit15          1.295212e-03  7.262683e-01
orbit16          8.017163e-04  6.508519e-01
orbit17          2.727732e-03  6.859303e-01
orbit18          4.653843e-03  1.698756e+00
orbit19          1.863336e-03  1.250800e+00
orbit20          3.880466e-03  9.290686e-01
orbit21          1.812110e-03  8.585930e-01
orbit22          4.154000e-03  1.985270e+00
orbit23          1.669031e-03  5.000727e-01
orbit24          6.004659e-03  1.264434e+00
orbit25          1.879274e-03  8.784284e-01
orbit26          2.046295e-03  6.691048e-01
orbit27          1.518941e-03  1.108001e+00
orbit28          2.523802e-03  9.870228e-01
orbit29          3.074816e-03  6.561013e-01
orbit30          1.186384e-03  5.383343e-01
orbit31          3.351578e-03  1.399233e+00
orbit32          2.748644e-03  1.103839e+00
orbit33          4.198266e-03  6.464122e-01
orbit34          2.156950e-03  6.898216e-01
orbit35          5.256709e-03  1.070800e+00
orbit36          1.161964e-03  7.862968e-01
orbit37          1.693731e-03  8.340602e-01
orbit38          3.414249e-03  7.068617e-01
orbit39          5.561045e-03  1.801251e+00
orbit40          1.752262e-03  1.228223e+00
orbit41          4.286871e-04  6.451161e-01
orbit42          7.029989e-04  5.574775e-01
orbit43          1.091057e-03  5.052139e-01
orbit44          2.590234e-03  7.560140e-01
orbit45          7.766540e-03  1.356843e+00
orbit46          9.818392e-04  9.993757e-01
orbit47          1.778997e-03  7.788374e-01
orbit48          1.009493e-03  2.550269e-01
orbit49          7.968012e-03  1.835134e+00
orbit50          1.481473e-03  7.444705e-01
orbit51          1.809846e-03  7.383084e-01
orbit52          2.542228e-03  9.645721e-01
orbit53          1.609381e-03  5.158144e-01
orbit54          2.175225e-03  1.050233e+00
orbit55          7.707542e-04  5.835224e-01
orbit56          6.619504e-03  1.979171e+00
orbit57          4.772938e-04  5.872729e-01
orbit58          7.912171e-04  3.836666e-01
orbit59          2.012180e-03  7.220969e-01
orbit60          1.078014e-03  4.072970e-01
orbit61          7.106159e-04  5.320112e-01
orbit62          2.295856e-03  1.448618e+00
orbit63          1.642464e-03  9.336997e-01
orbit64          1.760444e-03  6.680996e-01
orbit65          8.242999e-03  2.711287e+00
orbit66          1.037429e-03  8.310569e-01
orbit67          6.693983e-04  4.829541e-01
orbit68          1.549173e-03  8.991361e-01
orbit69          3.221563e-04  5.098965e-01
orbit70          3.364432e-03  1.723458e+00
orbit71          3.766677e-04  3.458658e-01
orbit72          6.339717e-04  5.659456e-01
AP              -6.931933e-07  1.554148e-01
bet              4.925791e-03  2.675994e+00
ecc              5.884018e-04  3.703694e-01
eccrad           4.506054e-04  4.538614e-01
close            2.062032e-03  8.003220e-01
constraint       2.656886e-03  1.431695e+00
coreness         2.019865e-03  7.188547e-01
knn              3.415577e-03  2.451176e+00
hubscore         1.007931e-03  6.732486e-01
pagerank         4.525584e-03  3.759428e+00
trans            3.382583e-03  2.213605e+00
evcent           1.170977e-03  7.455945e-01
first            4.796253e-04  2.628286e-01
upto_second      1.412341e-03  7.513428e-01
upto_third       2.165884e-03  6.029611e-01
upto_fourth      2.745896e-03  6.813237e-01
upto_fifth       3.015639e-03  9.841085e-01
upto_sixth       1.391573e-03  8.909222e-01
second           1.332255e-03  6.732740e-01
third            4.067703e-03  1.907180e+00
fourth           4.368838e-03  2.212112e+00
fifth            1.578463e-03  1.632547e+00
sixth            2.547144e-03  1.715650e+00
ratio1           2.385236e-03  2.826097e+00
ratio2           6.297479e-03  2.905978e+00
ratio3           2.439193e-03  1.767992e+00
ratio4           4.462710e-03  2.625960e+00
ratio5           4.240466e-03  6.661282e+00
ratio6           3.404690e-03  1.628304e+00
selfinter        2.003336e-03  8.542648e-01
walktrap_vertex  2.093517e-03  3.155244e+00
bigcom1          0.000000e+00  1.040834e-19
bigcom2          0.000000e+00  1.387779e-19
bigcom3          2.430393e-04  9.013938e-01
bigcom4          3.243077e-04  2.122541e-01
bigcom6          3.744196e-06  4.487113e-01
bigcom8          0.000000e+00  8.673617e-21
bigcom9          0.000000e+00  2.081668e-19
bigcom11        -2.151469e-05  3.394439e-01
bigcom13         0.000000e+00  0.000000e+00
bigcom15         0.000000e+00  1.333333e-02
bigcom16         0.000000e+00  0.000000e+00
bigcom21         0.000000e+00  3.469447e-19
bigcom22         8.921664e-05  1.112420e-01
bigcom24         0.000000e+00  1.387779e-19
bigcom26        -2.146898e-05  2.421947e-01
bigcom28         2.229747e-04  1.315054e+00
bigcom30         1.746957e-04  1.008275e+00
bigcom31         0.000000e+00  0.000000e+00
bigcom32        -1.620434e-05  1.133519e-01
bigcom33        -5.852906e-07  5.081702e-01
bigcom34         0.000000e+00  0.000000e+00
bigcom36         0.000000e+00  0.000000e+00
bigcom37         0.000000e+00  1.387779e-19
bigcom38         3.339405e-05  4.347371e-01
bigcom39         0.000000e+00  0.000000e+00
bigcom40         1.966658e-05  4.144954e-02
bigcom43         0.000000e+00  1.387779e-19
bigcom44         3.284981e-05  4.214629e-02
bigcom46        -3.815188e-05  1.153344e+00
bigcom47         0.000000e+00  1.636364e-02
bigcom49         0.000000e+00  6.938894e-20
bigcom50         0.000000e+00  1.387779e-19
bigcom51         0.000000e+00  0.000000e+00
bigcom52         1.510218e-05  1.018838e+00
bigcom54         0.000000e+00  0.000000e+00
bigcom56         0.000000e+00  2.775558e-19
bigcom62        -1.328420e-05  5.994404e-01
bigcom66         0.000000e+00  3.469447e-20
bigcom68         0.000000e+00  6.938894e-20
bigcom69         0.000000e+00  0.000000e+00
bigcom71         5.681494e-05  2.235127e-01
bigcom72         0.000000e+00  0.000000e+00
bigcom73         1.545057e-05  1.556526e-01
bigcom74         0.000000e+00  0.000000e+00
bigcom75        -2.289809e-05  4.786409e-01
bigcom76         0.000000e+00  0.000000e+00
bigcom77         0.000000e+00  0.000000e+00
bigcom79         0.000000e+00  0.000000e+00
bigcom80         0.000000e+00  0.000000e+00
bigcom82         0.000000e+00  0.000000e+00
bigcom83         0.000000e+00  3.469447e-20
bigcom84         0.000000e+00  0.000000e+00
bigcom85         0.000000e+00  8.673617e-21
bigcom87         0.000000e+00  0.000000e+00
bigcom89         0.000000e+00  3.469447e-20
bigcom91        -1.178762e-05  2.914647e-01
bigcom92         7.555670e-05  2.133333e-01
bigcom93         0.000000e+00  0.000000e+00
bigcom96         0.000000e+00  1.387779e-19
bigcom97         0.000000e+00  0.000000e+00
bigcom98         0.000000e+00  0.000000e+00
bigcom99         0.000000e+00  0.000000e+00
bigcom101        6.810620e-05  1.819449e-01
bigcom104       -4.672296e-06  2.581150e-01
bigcom106        0.000000e+00  0.000000e+00
bigcom109        0.000000e+00  0.000000e+00
bigcom113        0.000000e+00  0.000000e+00
bigcom116        0.000000e+00  1.734723e-19
bigcom120        0.000000e+00  0.000000e+00
bigcom123        0.000000e+00  0.000000e+00
bigcom126        0.000000e+00  0.000000e+00
bigcom127        0.000000e+00  8.673617e-21
bigcom137        0.000000e+00  3.469447e-19
bigcom139        0.000000e+00  0.000000e+00
bigcom140        0.000000e+00  0.000000e+00
bigcom143       -2.175201e-05  3.501183e-01
bigcom145        0.000000e+00  0.000000e+00
bigcom146        0.000000e+00  3.469447e-20
bigcom147        0.000000e+00  0.000000e+00
bigcom149        0.000000e+00  0.000000e+00
bigcom153        0.000000e+00  2.775558e-19
bigcom154        0.000000e+00  0.000000e+00
bigcom156        0.000000e+00  0.000000e+00
bigcom157        0.000000e+00  0.000000e+00
bigcom158        0.000000e+00  0.000000e+00
bigcom160        0.000000e+00  0.000000e+00
bigcom161        0.000000e+00  0.000000e+00
bigcom162        0.000000e+00  0.000000e+00
bigcom164        0.000000e+00  0.000000e+00
bigcom166        0.000000e+00  0.000000e+00
bigcom167        1.555423e-06  3.205543e-01
bigcom171        0.000000e+00  0.000000e+00
bigcom173        0.000000e+00  0.000000e+00
bigcom175        0.000000e+00  0.000000e+00
bigcom176        0.000000e+00  0.000000e+00
bigcom177        0.000000e+00  0.000000e+00
bigcom178       -4.268415e-05  4.544917e-01
bigcom180        0.000000e+00  0.000000e+00
bigcom181       -2.117466e-05  1.676354e-01
bigcom184        0.000000e+00  1.387779e-19
bigcom186        2.262443e-06  8.571429e-03
bigcom187        0.000000e+00  8.750000e-03
bigcom189        0.000000e+00  1.387779e-19
bigcom194        0.000000e+00  0.000000e+00
bigcom195        0.000000e+00  0.000000e+00
bigcom196       -1.752516e-05  3.931133e-01
bigcom204        3.779952e-05  2.593909e-01
bigcom205       -4.832559e-05  4.149761e-01
bigcom212        0.000000e+00  0.000000e+00
bigcom214        0.000000e+00  1.387779e-19
bigcom222        0.000000e+00  0.000000e+00
bigcom223        0.000000e+00  0.000000e+00
bigcom226        0.000000e+00  0.000000e+00
bigcom227        0.000000e+00  0.000000e+00
bigcom229        0.000000e+00  0.000000e+00
bigcom233        0.000000e+00  0.000000e+00
bigcom236        0.000000e+00  0.000000e+00
bigcom237        0.000000e+00  0.000000e+00
bigcom246        0.000000e+00  1.387779e-19
bigcom248        0.000000e+00  0.000000e+00
bigcom249        0.000000e+00  3.469447e-20
bigcom250        0.000000e+00  0.000000e+00
bigcom254        0.000000e+00  0.000000e+00
bigcom266        0.000000e+00  0.000000e+00
bigcom269        0.000000e+00  0.000000e+00
bigcom272        0.000000e+00  0.000000e+00
bigcom274        0.000000e+00  1.387779e-19
bigcom281        0.000000e+00  0.000000e+00
bigcom291        0.000000e+00  1.387779e-19
bigcom292        0.000000e+00  0.000000e+00
bigcom295        0.000000e+00  0.000000e+00
bigcom299        0.000000e+00  0.000000e+00
bigcom301        0.000000e+00  6.938894e-20
bigcom306        0.000000e+00  0.000000e+00
bigcom309        0.000000e+00  0.000000e+00
bigcom314        0.000000e+00  1.387779e-19
bigcom321        0.000000e+00  3.469447e-20
bigcom341        0.000000e+00  0.000000e+00
bigcom350        0.000000e+00  0.000000e+00
bigcom353        0.000000e+00  0.000000e+00
bigcom359        0.000000e+00  0.000000e+00
bigcom363        0.000000e+00  0.000000e+00
bigcom365        0.000000e+00  0.000000e+00
bigcom385       -4.023054e-05  5.885530e-01
bigcom386        0.000000e+00  1.387779e-19
bigcom408        0.000000e+00  0.000000e+00
bigcom412        5.186566e-05  1.076232e+00
bigcom480        0.000000e+00  0.000000e+00
spin_vertex      5.167931e-04  2.680237e+00
membership_s1    9.651266e-04  5.996966e-01
membership_s3    0.000000e+00  0.000000e+00
membership_s4    2.311688e-05  9.322554e-02
membership_s5    2.602449e-04  3.768434e-01
membership_s6    8.960371e-05  1.612528e-01
membership_s7    1.698984e-04  2.915183e-01
membership_s8    0.000000e+00  0.000000e+00
membership_s9    0.000000e+00  0.000000e+00
membership_s11   0.000000e+00  0.000000e+00
membership_s12   0.000000e+00  8.673617e-21
membership_s14   0.000000e+00  0.000000e+00
membership_s15   1.232512e-04  5.125289e-01
membership_s16   7.467291e-05  3.201667e-01
membership_s17   0.000000e+00  0.000000e+00
membership_s18   0.000000e+00  0.000000e+00
membership_s20   0.000000e+00  2.081668e-19
membership_s21   0.000000e+00  2.428613e-19
membership_s22   0.000000e+00  2.775558e-19
membership_s24   0.000000e+00  0.000000e+00
membership_s25  -1.890083e-08  1.851836e-02
membership_s26   0.000000e+00  0.000000e+00
membership_s27   3.575224e-05  1.306607e-01
membership_s28   0.000000e+00  3.469447e-20
membership_s30   1.110582e-04  1.298877e-01
membership_s31   1.547886e-04  5.550495e-02
membership_s32   6.573978e-04  1.449247e+00
membership_s33   0.000000e+00  0.000000e+00
membership_s36   5.398268e-05  1.602159e-01
membership_s37   0.000000e+00  1.474515e-19
V1               7.798445e-03  3.705169e+00
V2               1.886138e-03  3.758009e+00
pdi              2.838067e-04  6.882928e-01
adhesion         1.604483e-02  3.725800e+00
cohesion         1.525025e-02  3.401853e+00
inner            9.248195e-03  5.000322e+00
outer            7.201750e-03  5.813488e+00
ioratio          7.332081e-03  3.418174e+00
comsize          1.298000e-02  6.262103e+00
[1] "Dataset: all_targets Model GLM, run: 8 of 10 2015-06-22 20:12:40"
[1] "glmnet variable coefficients"
                     [,1]          [,2]
(Intercept)     -3.964378 -1.531828e+01
graph0           0.000000 -1.281579e-04
graph1           0.000000  0.000000e+00
graph2           0.000000 -2.730601e-08
graph3           0.000000 -6.101241e-08
graph4           0.000000  0.000000e+00
graph5           0.000000 -6.194175e-05
graph6           0.000000 -4.210216e-09
graph7           0.000000  0.000000e+00
graph8           0.000000  0.000000e+00
graph9           0.000000 -9.332926e-10
graph10          0.000000  0.000000e+00
graph11          0.000000  0.000000e+00
graph12          0.000000  0.000000e+00
graph13          0.000000  0.000000e+00
graph14          0.000000  0.000000e+00
graph15          0.000000  3.860034e-07
graph16          0.000000  0.000000e+00
graph17          0.000000  0.000000e+00
graph18          0.000000  0.000000e+00
graph19          0.000000  0.000000e+00
graph20          0.000000 -1.092141e-07
graph21          0.000000  0.000000e+00
graph22          0.000000 -7.858411e-06
graph23          0.000000 -4.873488e-08
graph24          0.000000  0.000000e+00
graph25          0.000000  0.000000e+00
graph26          0.000000  0.000000e+00
graph27          0.000000  7.167631e-06
graph28          0.000000  0.000000e+00
graph29          0.000000 -1.330563e-04
orbit0           0.000000 -8.525611e-05
orbit1           0.000000 -2.329974e-06
orbit2           0.000000  0.000000e+00
orbit3           0.000000  0.000000e+00
orbit4           0.000000 -2.442418e-06
orbit5           0.000000  0.000000e+00
orbit6           0.000000  3.003608e-10
orbit7           0.000000  0.000000e+00
orbit8           0.000000 -4.206921e-05
orbit9           0.000000  5.574302e-05
orbit10          0.000000 -1.032486e-05
orbit11          0.000000  0.000000e+00
orbit12          0.000000  2.017905e-04
orbit13          0.000000  0.000000e+00
orbit14          0.000000  0.000000e+00
orbit15          0.000000 -4.207994e-08
orbit16          0.000000 -1.002133e-08
orbit17          0.000000  0.000000e+00
orbit18          0.000000  4.761265e-09
orbit19          0.000000  1.624451e-09
orbit20          0.000000 -4.932450e-09
orbit21          0.000000  0.000000e+00
orbit22          0.000000 -8.713715e-11
orbit23          0.000000  0.000000e+00
orbit24          0.000000 -2.197715e-08
orbit25          0.000000  1.161290e-07
orbit26          0.000000  0.000000e+00
orbit27          0.000000  2.113087e-07
orbit28          0.000000 -4.514972e-07
orbit29          0.000000  0.000000e+00
orbit30          0.000000 -1.736152e-12
orbit31          0.000000  2.061899e-08
orbit32          0.000000 -7.118514e-09
orbit33          0.000000  0.000000e+00
orbit34          0.000000  2.395392e-07
orbit35          0.000000 -2.525684e-07
orbit36          0.000000  3.310003e-08
orbit37          0.000000 -1.585543e-12
orbit38          0.000000  0.000000e+00
orbit39          0.000000 -5.395376e-06
orbit40          0.000000 -6.008891e-08
orbit41          0.000000  7.319488e-08
orbit42          0.000000  0.000000e+00
orbit43          0.000000  1.221333e-05
orbit44          0.000000 -9.266856e-07
orbit45          0.000000  1.755797e-05
orbit46          0.000000 -4.092186e-06
orbit47          0.000000  0.000000e+00
orbit48          0.000000  1.160755e-06
orbit49          0.000000  5.210392e-06
orbit50          0.000000 -1.420191e-05
orbit51          0.000000  1.006994e-05
orbit52          0.000000 -1.011433e-05
orbit53          0.000000  0.000000e+00
orbit54          0.000000 -4.294780e-06
orbit55          0.000000 -4.742148e-06
orbit56          0.000000  7.451283e-06
orbit57          0.000000 -2.159591e-06
orbit58          0.000000  0.000000e+00
orbit59          0.000000 -7.624980e-09
orbit60          0.000000  2.107106e-06
orbit61          0.000000  0.000000e+00
orbit62          0.000000 -4.867405e-05
orbit63          0.000000  5.702396e-05
orbit64          0.000000 -3.771352e-06
orbit65          0.000000  1.974044e-04
orbit66          0.000000 -1.476261e-04
orbit67          0.000000  6.978674e-06
orbit68          0.000000 -7.513038e-05
orbit69          0.000000  5.192128e-04
orbit70          0.000000  1.024171e-03
orbit71          0.000000 -1.542349e-06
orbit72          0.000000 -5.035384e-04
AP               0.000000 -2.097782e-01
bet              0.000000  1.849566e-06
ecc              0.000000  7.748418e-02
eccrad           0.000000  4.409043e-01
close            0.000000  0.000000e+00
constraint       0.000000 -1.303332e+00
coreness         0.000000 -2.857857e-02
knn              0.000000  0.000000e+00
hubscore         0.000000  1.643014e+00
pagerank         0.000000 -3.532345e-01
trans            0.000000  1.816900e-01
evcent           0.000000  8.762779e-01
first            0.000000 -3.051237e-04
upto_second      0.000000 -3.960457e-05
upto_third       0.000000  0.000000e+00
upto_fourth      0.000000  0.000000e+00
upto_fifth       0.000000  7.276289e-05
upto_sixth       0.000000  4.500058e-04
second           0.000000 -2.547032e-05
third            0.000000  1.034181e-05
fourth           0.000000 -3.571355e-05
fifth            0.000000  7.116758e-08
sixth            0.000000  0.000000e+00
ratio1           0.000000 -4.968254e-04
ratio2           0.000000  4.757086e-04
ratio3           0.000000  3.583793e-04
ratio4           0.000000  0.000000e+00
ratio5           0.000000  0.000000e+00
ratio6           0.000000  7.254387e-05
selfinter        0.000000  5.950579e-01
walktrap_vertex  0.000000 -1.748690e-01
bigcom1          0.000000 -1.301562e+00
bigcom2          0.000000 -7.345273e-01
bigcom3          0.000000  6.893582e-01
bigcom4          0.000000 -1.521056e-01
bigcom6          0.000000  1.564523e+00
bigcom8          0.000000 -6.987262e-01
bigcom9          0.000000 -1.048601e+00
bigcom11         0.000000  7.716304e-01
bigcom13         0.000000 -1.193433e+00
bigcom15         0.000000 -6.101090e-01
bigcom16         0.000000 -8.185499e-01
bigcom21         0.000000 -2.078781e+00
bigcom22         0.000000 -3.202827e-01
bigcom24         0.000000 -7.607052e-01
bigcom26         0.000000 -3.150962e-02
bigcom28         0.000000  6.677857e-01
bigcom30         0.000000  5.012673e-01
bigcom31         0.000000 -4.855465e-01
bigcom32         0.000000  6.366316e-01
bigcom33         0.000000  1.556668e+00
bigcom34         0.000000 -7.146513e-01
bigcom36         0.000000 -1.744306e+00
bigcom37         0.000000 -1.458885e-05
bigcom38         0.000000  1.587192e+00
bigcom39         0.000000 -1.203706e+00
bigcom40         0.000000 -2.329996e-01
bigcom43         0.000000 -9.409324e-01
bigcom44         0.000000 -8.728235e-02
bigcom46         0.000000  2.125948e+00
bigcom47         0.000000 -1.281076e+00
bigcom49         0.000000 -7.497948e-01
bigcom50         0.000000 -1.176104e+00
bigcom51         0.000000 -6.358690e-01
bigcom52         0.000000  2.101896e+00
bigcom54         0.000000 -5.453882e-01
bigcom56         0.000000 -1.452004e+00
bigcom62         0.000000  1.642700e+00
bigcom66         0.000000 -9.484309e-01
bigcom68         0.000000 -5.839794e-01
bigcom69         0.000000 -1.096378e+00
bigcom71         0.000000  1.314862e+00
bigcom72         0.000000 -3.800522e-01
bigcom73         0.000000  1.243769e-01
bigcom74         0.000000 -1.146609e+00
bigcom75         0.000000  1.598529e+00
bigcom76         0.000000 -7.926638e-01
bigcom77         0.000000 -1.342667e+00
bigcom79         0.000000 -1.252152e+00
bigcom80         0.000000 -1.287513e+00
bigcom82         0.000000 -1.473205e+00
bigcom83         0.000000  0.000000e+00
bigcom84         0.000000 -1.381636e+00
bigcom85         0.000000 -1.438065e+00
bigcom87         0.000000 -1.164148e+00
bigcom89         0.000000 -8.757262e-01
bigcom91         0.000000  5.006382e-01
bigcom92         0.000000  1.175783e+00
bigcom93         0.000000  0.000000e+00
bigcom96         0.000000 -1.113198e+00
bigcom97         0.000000 -1.428133e+00
bigcom98         0.000000 -1.084471e+00
bigcom99         0.000000  0.000000e+00
bigcom101        0.000000  1.415673e+00
bigcom104        0.000000  7.008797e-01
bigcom106        0.000000 -1.066040e+00
bigcom109        0.000000 -8.317535e-01
bigcom113        0.000000 -1.139490e+00
bigcom116        0.000000 -1.615676e+00
bigcom120        0.000000 -9.805228e-01
bigcom123        0.000000 -8.204314e-01
bigcom126        0.000000 -3.166554e-01
bigcom127        0.000000 -1.747555e+00
bigcom137        0.000000 -1.340719e+00
bigcom139        0.000000 -8.533982e-01
bigcom140        0.000000 -9.798995e-01
bigcom143        0.000000  1.663644e+00
bigcom145        0.000000 -6.030188e-01
bigcom146        0.000000 -7.856023e-01
bigcom147        0.000000 -8.651584e-01
bigcom149        0.000000 -6.682104e-01
bigcom153        0.000000 -9.859340e-01
bigcom154        0.000000 -5.462616e-01
bigcom156        0.000000 -9.917960e-01
bigcom157        0.000000 -1.633626e+00
bigcom158        0.000000  0.000000e+00
bigcom160        0.000000 -8.915347e-01
bigcom161        0.000000 -8.344246e-01
bigcom162        0.000000 -6.051850e-01
bigcom164        0.000000 -7.525836e-01
bigcom166        0.000000 -8.315959e-01
bigcom167        0.000000  5.935543e-02
bigcom171        0.000000 -1.359475e+00
bigcom173        0.000000 -7.525092e-01
bigcom175        0.000000 -7.374997e-02
bigcom176        0.000000 -5.210366e-01
bigcom177        0.000000 -6.778858e-01
bigcom178        0.000000  1.537196e+00
bigcom180        0.000000 -5.925014e-01
bigcom181        0.000000  1.101466e+00
bigcom184        0.000000 -1.073473e+00
bigcom186        0.000000 -1.780043e+00
bigcom187        0.000000 -1.773625e+00
bigcom189        0.000000 -1.058727e-01
bigcom194        0.000000 -6.097734e-01
bigcom195        0.000000 -7.218215e-01
bigcom196        0.000000  7.137905e-01
bigcom204        0.000000  1.504769e+00
bigcom205        0.000000  1.565480e+00
bigcom212        0.000000 -5.840408e-01
bigcom214        0.000000 -6.626943e-01
bigcom222        0.000000 -4.348602e-01
bigcom223        0.000000 -1.282427e+00
bigcom226        0.000000 -6.262029e-01
bigcom227        0.000000 -8.141940e-01
bigcom229        0.000000 -5.427056e-01
bigcom233        0.000000 -6.806265e-01
bigcom236        0.000000 -6.921736e-01
bigcom237        0.000000 -9.208498e-01
bigcom246        0.000000 -8.570252e-01
bigcom248        0.000000 -1.524584e+00
bigcom249        0.000000 -8.187429e-01
bigcom250        0.000000 -8.566600e-01
bigcom254        0.000000 -6.484015e-01
bigcom266        0.000000 -1.316131e+00
bigcom269        0.000000 -8.002659e-01
bigcom272        0.000000 -5.584270e-01
bigcom274        0.000000 -9.955320e-02
bigcom281        0.000000 -4.242317e-01
bigcom291        0.000000 -8.015734e-01
bigcom292        0.000000 -9.413053e-01
bigcom295        0.000000 -9.555467e-01
bigcom299        0.000000 -1.085459e+00
bigcom301        0.000000 -7.958183e-01
bigcom306        0.000000 -4.263298e-01
bigcom309        0.000000 -9.858917e-01
bigcom314        0.000000 -9.053367e-01
bigcom321        0.000000 -7.112672e-01
bigcom341        0.000000 -8.911910e-01
bigcom350        0.000000 -7.842914e-01
bigcom353        0.000000 -4.366661e-01
bigcom359        0.000000 -6.950673e-01
bigcom363        0.000000  0.000000e+00
bigcom365        0.000000 -1.260564e+00
bigcom385        0.000000  1.702737e+00
bigcom386        0.000000 -4.622126e-01
bigcom408        0.000000 -1.164729e+00
bigcom412        0.000000  2.687044e+00
bigcom480        0.000000 -2.689718e-01
spin_vertex      0.000000  3.756071e-02
membership_s1    0.000000  1.346934e-01
membership_s3    0.000000 -1.168697e+00
membership_s4    0.000000  1.248736e-02
membership_s5    0.000000 -2.281027e-02
membership_s6    0.000000 -9.908527e-03
membership_s7    0.000000 -5.645258e-02
membership_s8    0.000000 -1.254915e+00
membership_s9    0.000000 -1.239990e+00
membership_s11   0.000000 -9.694494e-01
membership_s12   0.000000 -9.794200e-01
membership_s14   0.000000 -1.071487e+00
membership_s15   0.000000  6.965782e-01
membership_s16   0.000000  9.742143e-01
membership_s17   0.000000 -8.111651e-01
membership_s18   0.000000 -1.181381e+00
membership_s20   0.000000 -7.256984e-01
membership_s21   0.000000 -1.740869e+00
membership_s22   0.000000 -8.933024e-01
membership_s24   0.000000 -2.238047e+00
membership_s25   0.000000  8.244047e-01
membership_s26   0.000000 -1.140245e+00
membership_s27   0.000000 -6.347004e-03
membership_s28   0.000000 -1.193458e+00
membership_s30   0.000000  1.823599e-01
membership_s31   0.000000 -2.885521e-01
membership_s32   0.000000  1.119834e+00
membership_s33   0.000000 -4.609959e-01
membership_s36   0.000000 -4.220528e-01
membership_s37   0.000000 -1.074074e+00
V1               0.000000  2.195793e-02
V2               0.000000 -6.319348e-01
pdi              0.000000  2.832954e+02
adhesion         0.000000  6.224618e-05
cohesion         0.000000 -1.675980e-04
inner            0.000000  3.846703e-05
outer            0.000000  7.349350e-06
ioratio          0.000000  5.376268e-01
comsize          0.000000  1.042620e-03
[1] "Dataset: all_targets Model GBM, run: 9 of 10 2015-06-22 20:15:23"
Iter   TrainDeviance   ValidDeviance   StepSize   Improve
     1        0.1813            -nan     0.0100    0.0004
     2        0.1792            -nan     0.0100    0.0002
     3        0.1773            -nan     0.0100    0.0004
     4        0.1753            -nan     0.0100    0.0002
     5        0.1739            -nan     0.0100    0.0002
     6        0.1722            -nan     0.0100    0.0001
     7        0.1711            -nan     0.0100    0.0002
     8        0.1700            -nan     0.0100    0.0002
     9        0.1687            -nan     0.0100    0.0003
    10        0.1676            -nan     0.0100    0.0002
    20        0.1593            -nan     0.0100    0.0002
    40        0.1478            -nan     0.0100    0.0001
    60        0.1399            -nan     0.0100    0.0000
    80        0.1340            -nan     0.0100    0.0000
   100        0.1296            -nan     0.0100    0.0000
   120        0.1246            -nan     0.0100   -0.0000
   140        0.1199            -nan     0.0100   -0.0000
   160        0.1155            -nan     0.0100   -0.0000
   180        0.1118            -nan     0.0100   -0.0000
   200        0.1083            -nan     0.0100   -0.0000
   220        0.1049            -nan     0.0100   -0.0000
   240        0.1015            -nan     0.0100   -0.0000
   260        0.0984            -nan     0.0100   -0.0000
   280        0.0952            -nan     0.0100    0.0000
   300        0.0924            -nan     0.0100   -0.0000
   320        0.0897            -nan     0.0100   -0.0000
   340        0.0872            -nan     0.0100   -0.0000
   360        0.0850            -nan     0.0100   -0.0000
   376        0.0832            -nan     0.0100   -0.0000

[1] "GBM variable coefficients"
                            var     rel.inf
ratio5                   ratio5 5.086577036
comsize                 comsize 4.006785840
V2                           V2 3.653487921
outer                     outer 3.148654725
pagerank               pagerank 3.127177851
bet                         bet 2.940997532
ratio4                   ratio4 2.551004562
trans                     trans 2.531861320
V1                           V1 2.231857156
spin_vertex         spin_vertex 2.137163064
inner                     inner 2.051916378
knn                         knn 1.888671560
orbit65                 orbit65 1.753910352
ratio1                   ratio1 1.696925510
ratio2                   ratio2 1.542719400
walktrap_vertex walktrap_vertex 1.493756758
adhesion               adhesion 1.427443447
orbit56                 orbit56 1.412532660
bigcom46               bigcom46 1.334578040
orbit62                 orbit62 1.332821991
orbit70                 orbit70 1.332370968
cohesion               cohesion 1.315985161
ioratio                 ioratio 1.253705601
membership_s32   membership_s32 1.141817978
orbit18                 orbit18 1.050964547
graph11                 graph11 1.004579488
third                     third 0.991620353
bigcom28               bigcom28 0.985540855
orbit39                 orbit39 0.952008251
orbit31                 orbit31 0.949926250
graph17                 graph17 0.914896627
orbit50                 orbit50 0.868947313
graph22                 graph22 0.833630916
selfinter             selfinter 0.805405735
constraint           constraint 0.788370942
orbit63                 orbit63 0.788031130
bigcom30               bigcom30 0.774762916
orbit54                 orbit54 0.733088806
graph4                   graph4 0.728149336
orbit24                 orbit24 0.721256040
graph20                 graph20 0.702842131
fourth                   fourth 0.656765145
orbit45                 orbit45 0.651735254
orbit27                 orbit27 0.644899079
graph23                 graph23 0.644205976
graph27                 graph27 0.617232656
graph5                   graph5 0.610398504
orbit49                 orbit49 0.590355617
orbit25                 orbit25 0.581507871
orbit17                 orbit17 0.557482238
graph10                 graph10 0.543355576
orbit35                 orbit35 0.541200454
graph3                   graph3 0.540849565
graph14                 graph14 0.532294591
ratio6                   ratio6 0.530905576
orbit9                   orbit9 0.518502977
graph28                 graph28 0.516644934
graph12                 graph12 0.511449222
orbit33                 orbit33 0.502112789
orbit46                 orbit46 0.488755748
orbit40                 orbit40 0.469451085
orbit11                 orbit11 0.468275905
graph18                 graph18 0.457588348
graph25                 graph25 0.445269980
orbit30                 orbit30 0.444366694
orbit36                 orbit36 0.437586937
bigcom3                 bigcom3 0.433307654
orbit64                 orbit64 0.418404866
orbit41                 orbit41 0.417862665
orbit5                   orbit5 0.416075177
orbit28                 orbit28 0.406885693
orbit68                 orbit68 0.393785921
orbit37                 orbit37 0.390593536
orbit19                 orbit19 0.386450397
orbit48                 orbit48 0.374826285
graph9                   graph9 0.370286566
graph0                   graph0 0.366142540
graph8                   graph8 0.364274321
bigcom52               bigcom52 0.355989667
orbit69                 orbit69 0.349217072
orbit38                 orbit38 0.346755543
sixth                     sixth 0.342795041
graph1                   graph1 0.342502036
orbit20                 orbit20 0.334707256
fifth                     fifth 0.333702110
graph29                 graph29 0.326495965
orbit66                 orbit66 0.323004267
graph7                   graph7 0.315018136
graph6                   graph6 0.314804545
orbit57                 orbit57 0.308428254
orbit16                 orbit16 0.291933519
graph2                   graph2 0.288629965
orbit1                   orbit1 0.284112549
ratio3                   ratio3 0.282497148
orbit32                 orbit32 0.278504306
graph16                 graph16 0.276814456
orbit58                 orbit58 0.272099855
bigcom412             bigcom412 0.267367736
graph19                 graph19 0.265363139
orbit44                 orbit44 0.261419389
coreness               coreness 0.250408426
orbit10                 orbit10 0.245293174
graph24                 graph24 0.243807010
graph15                 graph15 0.238896610
orbit51                 orbit51 0.237135467
graph26                 graph26 0.236517047
orbit7                   orbit7 0.234465526
membership_s30   membership_s30 0.229811274
orbit47                 orbit47 0.229487140
bigcom11               bigcom11 0.229257837
upto_sixth           upto_sixth 0.225625039
orbit15                 orbit15 0.218074983
upto_second         upto_second 0.214931448
orbit55                 orbit55 0.207390184
upto_third           upto_third 0.203254850
membership_s1     membership_s1 0.201762704
close                     close 0.199671047
orbit52                 orbit52 0.186216954
bigcom92               bigcom92 0.184701048
orbit2                   orbit2 0.182764759
orbit29                 orbit29 0.179440988
orbit53                 orbit53 0.178148342
AP                           AP 0.173716548
orbit12                 orbit12 0.173497466
orbit26                 orbit26 0.164303012
pdi                         pdi 0.152203307
orbit22                 orbit22 0.148477703
orbit6                   orbit6 0.143409439
orbit13                 orbit13 0.142674700
orbit21                 orbit21 0.135982006
orbit42                 orbit42 0.135563733
hubscore               hubscore 0.119432299
upto_fifth           upto_fifth 0.118265050
orbit67                 orbit67 0.116545407
orbit4                   orbit4 0.103340901
bigcom104             bigcom104 0.087359232
graph13                 graph13 0.086298297
orbit71                 orbit71 0.084410036
ecc                         ecc 0.082533649
orbit61                 orbit61 0.077153914
bigcom4                 bigcom4 0.066775647
bigcom38               bigcom38 0.066191445
orbit59                 orbit59 0.065601095
upto_fourth         upto_fourth 0.060621736
membership_s15   membership_s15 0.052932462
orbit43                 orbit43 0.052218645
graph21                 graph21 0.049346317
bigcom385             bigcom385 0.047536610
evcent                   evcent 0.045938556
membership_s16   membership_s16 0.045025358
orbit60                 orbit60 0.042873782
bigcom178             bigcom178 0.036181232
bigcom101             bigcom101 0.035353625
bigcom26               bigcom26 0.031528333
membership_s5     membership_s5 0.030984889
bigcom6                 bigcom6 0.028871775
bigcom181             bigcom181 0.028280602
bigcom147             bigcom147 0.023209965
orbit23                 orbit23 0.021762820
bigcom71               bigcom71 0.020623542
bigcom62               bigcom62 0.019720600
bigcom32               bigcom32 0.018920538
bigcom205             bigcom205 0.018179032
second                   second 0.017973171
bigcom299             bigcom299 0.017519080
membership_s27   membership_s27 0.014264930
bigcom204             bigcom204 0.012446543
bigcom22               bigcom22 0.010220953
bigcom40               bigcom40 0.008634283
bigcom1                 bigcom1 0.004331615
bigcom167             bigcom167 0.004011161
membership_s7     membership_s7 0.003708079
bigcom33               bigcom33 0.002988281
orbit0                   orbit0 0.000000000
orbit3                   orbit3 0.000000000
orbit8                   orbit8 0.000000000
orbit14                 orbit14 0.000000000
orbit34                 orbit34 0.000000000
orbit72                 orbit72 0.000000000
eccrad                   eccrad 0.000000000
first                     first 0.000000000
bigcom2                 bigcom2 0.000000000
bigcom8                 bigcom8 0.000000000
bigcom9                 bigcom9 0.000000000
bigcom13               bigcom13 0.000000000
bigcom15               bigcom15 0.000000000
bigcom16               bigcom16 0.000000000
bigcom21               bigcom21 0.000000000
bigcom24               bigcom24 0.000000000
bigcom31               bigcom31 0.000000000
bigcom34               bigcom34 0.000000000
bigcom36               bigcom36 0.000000000
bigcom37               bigcom37 0.000000000
bigcom39               bigcom39 0.000000000
bigcom43               bigcom43 0.000000000
bigcom44               bigcom44 0.000000000
bigcom47               bigcom47 0.000000000
bigcom49               bigcom49 0.000000000
bigcom50               bigcom50 0.000000000
bigcom51               bigcom51 0.000000000
bigcom54               bigcom54 0.000000000
bigcom56               bigcom56 0.000000000
bigcom66               bigcom66 0.000000000
bigcom68               bigcom68 0.000000000
bigcom69               bigcom69 0.000000000
bigcom72               bigcom72 0.000000000
bigcom73               bigcom73 0.000000000
bigcom74               bigcom74 0.000000000
bigcom75               bigcom75 0.000000000
bigcom76               bigcom76 0.000000000
bigcom77               bigcom77 0.000000000
bigcom79               bigcom79 0.000000000
bigcom80               bigcom80 0.000000000
bigcom82               bigcom82 0.000000000
bigcom83               bigcom83 0.000000000
bigcom84               bigcom84 0.000000000
bigcom85               bigcom85 0.000000000
bigcom87               bigcom87 0.000000000
bigcom89               bigcom89 0.000000000
bigcom91               bigcom91 0.000000000
bigcom93               bigcom93 0.000000000
bigcom96               bigcom96 0.000000000
bigcom97               bigcom97 0.000000000
bigcom98               bigcom98 0.000000000
bigcom99               bigcom99 0.000000000
bigcom106             bigcom106 0.000000000
bigcom109             bigcom109 0.000000000
bigcom113             bigcom113 0.000000000
bigcom116             bigcom116 0.000000000
bigcom120             bigcom120 0.000000000
bigcom123             bigcom123 0.000000000
bigcom126             bigcom126 0.000000000
bigcom127             bigcom127 0.000000000
bigcom137             bigcom137 0.000000000
bigcom139             bigcom139 0.000000000
bigcom140             bigcom140 0.000000000
bigcom143             bigcom143 0.000000000
bigcom145             bigcom145 0.000000000
bigcom146             bigcom146 0.000000000
bigcom149             bigcom149 0.000000000
bigcom153             bigcom153 0.000000000
bigcom154             bigcom154 0.000000000
bigcom156             bigcom156 0.000000000
bigcom157             bigcom157 0.000000000
bigcom158             bigcom158 0.000000000
bigcom160             bigcom160 0.000000000
bigcom161             bigcom161 0.000000000
bigcom162             bigcom162 0.000000000
bigcom164             bigcom164 0.000000000
bigcom166             bigcom166 0.000000000
bigcom171             bigcom171 0.000000000
bigcom173             bigcom173 0.000000000
bigcom175             bigcom175 0.000000000
bigcom176             bigcom176 0.000000000
bigcom177             bigcom177 0.000000000
bigcom180             bigcom180 0.000000000
bigcom184             bigcom184 0.000000000
bigcom186             bigcom186 0.000000000
bigcom187             bigcom187 0.000000000
bigcom189             bigcom189 0.000000000
bigcom194             bigcom194 0.000000000
bigcom195             bigcom195 0.000000000
bigcom196             bigcom196 0.000000000
bigcom212             bigcom212 0.000000000
bigcom214             bigcom214 0.000000000
bigcom222             bigcom222 0.000000000
bigcom223             bigcom223 0.000000000
bigcom226             bigcom226 0.000000000
bigcom227             bigcom227 0.000000000
bigcom229             bigcom229 0.000000000
bigcom233             bigcom233 0.000000000
bigcom236             bigcom236 0.000000000
bigcom237             bigcom237 0.000000000
bigcom246             bigcom246 0.000000000
bigcom248             bigcom248 0.000000000
bigcom249             bigcom249 0.000000000
bigcom250             bigcom250 0.000000000
bigcom254             bigcom254 0.000000000
bigcom266             bigcom266 0.000000000
bigcom269             bigcom269 0.000000000
bigcom272             bigcom272 0.000000000
bigcom274             bigcom274 0.000000000
bigcom281             bigcom281 0.000000000
bigcom291             bigcom291 0.000000000
bigcom292             bigcom292 0.000000000
bigcom295             bigcom295 0.000000000
bigcom301             bigcom301 0.000000000
bigcom306             bigcom306 0.000000000
bigcom309             bigcom309 0.000000000
bigcom314             bigcom314 0.000000000
bigcom321             bigcom321 0.000000000
bigcom341             bigcom341 0.000000000
bigcom350             bigcom350 0.000000000
bigcom353             bigcom353 0.000000000
bigcom359             bigcom359 0.000000000
bigcom363             bigcom363 0.000000000
bigcom365             bigcom365 0.000000000
bigcom386             bigcom386 0.000000000
bigcom408             bigcom408 0.000000000
bigcom480             bigcom480 0.000000000
membership_s3     membership_s3 0.000000000
membership_s4     membership_s4 0.000000000
membership_s6     membership_s6 0.000000000
membership_s8     membership_s8 0.000000000
membership_s9     membership_s9 0.000000000
membership_s11   membership_s11 0.000000000
membership_s12   membership_s12 0.000000000
membership_s14   membership_s14 0.000000000
membership_s17   membership_s17 0.000000000
membership_s18   membership_s18 0.000000000
membership_s20   membership_s20 0.000000000
membership_s21   membership_s21 0.000000000
membership_s22   membership_s22 0.000000000
membership_s24   membership_s24 0.000000000
membership_s25   membership_s25 0.000000000
membership_s26   membership_s26 0.000000000
membership_s28   membership_s28 0.000000000
membership_s31   membership_s31 0.000000000
membership_s33   membership_s33 0.000000000
membership_s36   membership_s36 0.000000000
membership_s37   membership_s37 0.000000000
[1] "Dataset: all_targets Model RF, run: 9 of 10 2015-06-22 20:21:00"
     |      Out-of-bag   |
Tree |      MSE  %Var(y) |
   1 |  0.03375   187.05 |
   2 |  0.03122   173.00 |
   3 |  0.03051   169.07 |
   4 |  0.02849   157.90 |
   5 |  0.02769   153.45 |
   6 |  0.02618   145.11 |
   7 |  0.02571   142.48 |
   8 |  0.02447   135.59 |
   9 |    0.024   133.00 |
  10 |  0.02331   129.19 |
  11 |  0.02259   125.19 |
  12 |  0.02236   123.91 |
  13 |  0.02209   122.43 |
  14 |  0.02162   119.79 |
  15 |  0.02128   117.91 |
  16 |  0.02109   116.89 |
  17 |  0.02102   116.48 |
  18 |  0.02088   115.72 |
  19 |  0.02064   114.41 |
  20 |  0.02049   113.55 |
  21 |  0.02027   112.33 |
  22 |  0.02016   111.73 |
  23 |  0.02004   111.05 |
  24 |     0.02   110.82 |
  25 |  0.01998   110.71 |
  26 |   0.0199   110.26 |
  27 |   0.0198   109.74 |
  28 |  0.01973   109.35 |
  29 |  0.01963   108.78 |
  30 |  0.01955   108.34 |
  31 |   0.0195   108.08 |
  32 |  0.01947   107.91 |
  33 |  0.01946   107.82 |
  34 |  0.01945   107.78 |
  35 |  0.01942   107.63 |
  36 |  0.01935   107.23 |
  37 |  0.01935   107.22 |
  38 |  0.01927   106.79 |
  39 |   0.0192   106.40 |
  40 |  0.01922   106.54 |
  41 |  0.01923   106.56 |
  42 |  0.01922   106.53 |
  43 |  0.01921   106.44 |
  44 |  0.01915   106.10 |
  45 |  0.01909   105.77 |
  46 |  0.01903   105.47 |
  47 |  0.01902   105.39 |
  48 |    0.019   105.30 |
  49 |  0.01897   105.15 |
  50 |  0.01894   104.96 |
  51 |  0.01891   104.79 |
  52 |  0.01887   104.57 |
  53 |  0.01887   104.56 |
  54 |  0.01883   104.37 |
  55 |  0.01884   104.43 |
  56 |   0.0188   104.21 |
  57 |  0.01879   104.10 |
  58 |  0.01878   104.10 |
  59 |  0.01879   104.12 |
  60 |  0.01881   104.22 |
  61 |  0.01882   104.29 |
  62 |  0.01883   104.34 |
  63 |  0.01884   104.39 |
  64 |  0.01876   103.97 |
  65 |  0.01876   103.94 |
  66 |  0.01874   103.88 |
  67 |  0.01874   103.85 |
  68 |  0.01873   103.78 |
  69 |  0.01871   103.67 |
  70 |  0.01871   103.69 |
  71 |  0.01868   103.53 |
  72 |  0.01866   103.41 |
  73 |  0.01867   103.49 |
  74 |  0.01867   103.48 |
  75 |  0.01866   103.42 |
  76 |  0.01865   103.33 |
  77 |  0.01865   103.33 |
  78 |  0.01865   103.36 |
  79 |  0.01863   103.27 |
  80 |  0.01864   103.28 |
  81 |  0.01864   103.28 |
  82 |  0.01865   103.34 |
  83 |  0.01864   103.30 |
  84 |  0.01863   103.27 |
  85 |  0.01863   103.23 |
  86 |  0.01859   103.04 |
  87 |   0.0186   103.10 |
  88 |  0.01858   102.97 |
  89 |  0.01855   102.83 |
  90 |  0.01855   102.81 |
  91 |  0.01856   102.87 |
  92 |  0.01856   102.85 |
  93 |  0.01854   102.76 |
  94 |  0.01856   102.84 |
  95 |  0.01855   102.81 |
  96 |  0.01855   102.79 |
  97 |  0.01857   102.90 |
  98 |  0.01857   102.89 |
  99 |  0.01856   102.86 |
 100 |  0.01856   102.85 |
[1] "Random Forest variable coefficients"
                      %IncMSE IncNodePurity
graph0           5.189905e-04  2.693512e-01
graph1           4.301098e-03  6.255090e-01
graph2           9.709171e-04  5.516099e-01
graph3           2.490431e-04  5.382399e-01
graph4           3.748621e-03  1.112385e+00
graph5           2.347159e-03  6.270859e-01
graph6           2.411654e-03  6.892636e-01
graph7           1.880471e-03  8.960560e-01
graph8           2.904351e-04  4.320995e-01
graph9           8.551502e-04  6.631841e-01
graph10          1.901200e-03  1.127550e+00
graph11          2.792194e-03  1.682239e+00
graph12          3.414850e-03  1.126356e+00
graph13          1.909658e-03  6.243184e-01
graph14          2.484677e-03  9.883789e-01
graph15          1.506451e-03  5.529578e-01
graph16          2.103059e-03  8.994209e-01
graph17          2.616580e-03  9.506367e-01
graph18          5.491195e-04  3.921587e-01
graph19          4.208970e-03  8.709879e-01
graph20          3.014596e-03  1.231960e+00
graph21          2.212431e-03  9.033025e-01
graph22          2.153232e-03  1.001634e+00
graph23          4.889061e-03  1.188269e+00
graph24          4.689244e-04  5.798621e-01
graph25          2.253927e-03  9.889737e-01
graph26          1.463635e-03  6.141612e-01
graph27          1.398258e-03  1.029285e+00
graph28          1.862456e-03  5.771153e-01
graph29          1.083029e-03  6.389945e-01
orbit0           7.286224e-05  2.505355e-01
orbit1           2.727156e-03  8.041043e-01
orbit2           1.622250e-03  4.355654e-01
orbit3           1.186610e-03  6.105707e-01
orbit4           6.066538e-04  6.886634e-01
orbit5           6.202027e-04  6.600234e-01
orbit6           3.020687e-03  1.231181e+00
orbit7           1.256995e-03  6.350936e-01
orbit8           1.053442e-03  8.654221e-01
orbit9           7.033034e-04  7.008481e-01
orbit10          2.234308e-03  5.790846e-01
orbit11          3.517903e-03  6.181338e-01
orbit12          2.024607e-03  6.644326e-01
orbit13          9.980432e-04  5.127783e-01
orbit14          5.637484e-04  4.831943e-01
orbit15          1.342514e-03  5.669785e-01
orbit16          1.438310e-03  5.162832e-01
orbit17          2.633374e-03  8.614444e-01
orbit18          5.224309e-03  1.843444e+00
orbit19          2.491180e-03  8.871177e-01
orbit20          1.715762e-03  7.187402e-01
orbit21          1.278300e-03  5.182036e-01
orbit22          5.626291e-03  1.791914e+00
orbit23          1.922455e-03  5.645113e-01
orbit24          8.600186e-03  1.733328e+00
orbit25          2.694604e-03  6.281436e-01
orbit26          7.911198e-04  8.042991e-01
orbit27          1.826077e-03  1.042968e+00
orbit28          2.428282e-03  8.836307e-01
orbit29          1.079731e-03  5.924869e-01
orbit30          1.400128e-03  4.801561e-01
orbit31          2.998441e-03  1.464179e+00
orbit32          2.283572e-03  1.145656e+00
orbit33          1.883729e-03  5.748142e-01
orbit34          2.658827e-03  7.370617e-01
orbit35          2.915387e-03  9.361528e-01
orbit36          1.935994e-03  1.186567e+00
orbit37          1.380152e-03  9.579571e-01
orbit38          3.550241e-03  6.493939e-01
orbit39          4.804577e-03  1.824941e+00
orbit40          9.236090e-04  7.770787e-01
orbit41          1.286068e-03  7.490497e-01
orbit42          1.428092e-03  5.111606e-01
orbit43          9.429219e-04  5.911111e-01
orbit44          1.450032e-03  8.312759e-01
orbit45          3.265320e-03  1.235352e+00
orbit46          1.237869e-03  1.078898e+00
orbit47          8.110705e-04  5.380130e-01
orbit48          8.578157e-04  5.151905e-01
orbit49          4.053761e-03  1.327596e+00
orbit50          2.717620e-03  8.541918e-01
orbit51          1.169988e-03  7.721096e-01
orbit52          1.646323e-03  7.417140e-01
orbit53          6.137649e-04  4.484357e-01
orbit54          1.313051e-03  1.273333e+00
orbit55          4.612971e-04  4.914679e-01
orbit56          6.799493e-03  2.197847e+00
orbit57          3.454213e-04  5.113363e-01
orbit58          9.355928e-04  5.921494e-01
orbit59          2.329457e-03  6.356272e-01
orbit60          1.007844e-03  4.664313e-01
orbit61          1.449151e-03  7.700889e-01
orbit62          2.408254e-03  1.680124e+00
orbit63          2.274632e-03  9.497132e-01
orbit64          1.759664e-03  7.736555e-01
orbit65          6.701289e-03  2.323061e+00
orbit66          7.185062e-04  5.570562e-01
orbit67          9.319049e-04  5.501202e-01
orbit68          2.062187e-03  7.962454e-01
orbit69          6.546257e-04  6.950158e-01
orbit70          4.905540e-03  1.625295e+00
orbit71          4.441099e-04  3.825858e-01
orbit72          4.811946e-04  5.024954e-01
AP               2.387449e-05  1.937725e-01
bet              6.086466e-03  2.526559e+00
ecc              2.392996e-04  3.800797e-01
eccrad           1.687056e-04  2.405971e-01
close            8.053726e-04  7.364859e-01
constraint       1.995926e-03  1.590178e+00
coreness         8.919249e-04  3.719063e-01
knn              1.938563e-03  2.297160e+00
hubscore         7.152343e-04  7.229643e-01
pagerank         4.413086e-03  4.618834e+00
trans            2.459992e-03  2.346198e+00
evcent           1.818378e-03  9.160836e-01
first            5.721338e-04  2.208244e-01
upto_second      3.390797e-03  1.069177e+00
upto_third       2.096082e-03  4.931781e-01
upto_fourth      3.583359e-03  7.581640e-01
upto_fifth       1.778726e-03  8.086523e-01
upto_sixth       2.166926e-03  1.116415e+00
second           2.565900e-03  8.203701e-01
third            3.217788e-03  1.784109e+00
fourth           3.087464e-03  1.547357e+00
fifth            2.197982e-03  1.692202e+00
sixth            2.454347e-03  1.525293e+00
ratio1           1.261833e-03  2.149767e+00
ratio2           9.096988e-03  3.177914e+00
ratio3           9.142827e-04  1.654678e+00
ratio4           4.232975e-03  3.539060e+00
ratio5           5.873669e-03  6.968507e+00
ratio6           1.690510e-03  1.653699e+00
selfinter        1.709452e-03  6.819724e-01
walktrap_vertex  2.066864e-03  2.722377e+00
bigcom1          5.752476e-06  1.016323e-01
bigcom2          0.000000e+00  0.000000e+00
bigcom3          2.051470e-04  8.714578e-01
bigcom4          4.334664e-04  1.456271e-01
bigcom6         -3.710241e-06  3.162854e-01
bigcom8          2.984852e-06  2.569689e-04
bigcom9          0.000000e+00  3.469447e-20
bigcom11         5.201766e-06  3.170636e-01
bigcom13         0.000000e+00  3.469447e-20
bigcom15         0.000000e+00  0.000000e+00
bigcom16         0.000000e+00  0.000000e+00
bigcom21         0.000000e+00  0.000000e+00
bigcom22         1.178657e-04  5.898076e-02
bigcom24         0.000000e+00  0.000000e+00
bigcom26        -4.692112e-06  2.384078e-01
bigcom28         2.444646e-04  8.464055e-01
bigcom30         2.716649e-04  1.004541e+00
bigcom31         0.000000e+00  0.000000e+00
bigcom32        -3.754530e-06  5.782404e-02
bigcom33        -7.948152e-06  4.860905e-01
bigcom34         0.000000e+00  0.000000e+00
bigcom36         0.000000e+00  0.000000e+00
bigcom37         0.000000e+00  0.000000e+00
bigcom38         2.101582e-05  3.206170e-01
bigcom39         0.000000e+00  0.000000e+00
bigcom40        -2.336917e-07  5.044968e-02
bigcom43         0.000000e+00  0.000000e+00
bigcom44         7.855071e-05  3.998603e-02
bigcom46        -4.535875e-05  1.008544e+00
bigcom47         0.000000e+00  0.000000e+00
bigcom49         0.000000e+00  0.000000e+00
bigcom50         0.000000e+00  2.775558e-19
bigcom51         0.000000e+00  0.000000e+00
bigcom52         1.269759e-05  1.149072e+00
bigcom54         0.000000e+00  0.000000e+00
bigcom56         0.000000e+00  0.000000e+00
bigcom62        -3.949953e-05  8.511460e-01
bigcom66         0.000000e+00  0.000000e+00
bigcom68         0.000000e+00  0.000000e+00
bigcom69         0.000000e+00  3.469447e-20
bigcom71         6.355676e-05  2.500712e-01
bigcom72         0.000000e+00  1.110223e-18
bigcom73        -1.724138e-06  2.372689e-01
bigcom74         0.000000e+00  1.110223e-18
bigcom75        -1.800356e-05  6.720064e-01
bigcom76         0.000000e+00  0.000000e+00
bigcom77         0.000000e+00  0.000000e+00
bigcom79         0.000000e+00  0.000000e+00
bigcom80         0.000000e+00  3.469447e-20
bigcom82         0.000000e+00  1.040834e-19
bigcom83         0.000000e+00  0.000000e+00
bigcom84         0.000000e+00  0.000000e+00
bigcom85         0.000000e+00  0.000000e+00
bigcom87         0.000000e+00  0.000000e+00
bigcom89         0.000000e+00  0.000000e+00
bigcom91        -1.474561e-05  2.536202e-01
bigcom92         5.884640e-05  2.644843e-01
bigcom93         0.000000e+00  0.000000e+00
bigcom96         0.000000e+00  6.938894e-20
bigcom97         0.000000e+00  0.000000e+00
bigcom98         0.000000e+00  1.110223e-18
bigcom99         0.000000e+00  0.000000e+00
bigcom101        5.763575e-05  1.622444e-01
bigcom104       -3.921161e-05  2.045422e-01
bigcom106        0.000000e+00  0.000000e+00
bigcom109        0.000000e+00  1.110223e-18
bigcom113        0.000000e+00  0.000000e+00
bigcom116        0.000000e+00  0.000000e+00
bigcom120        0.000000e+00  0.000000e+00
bigcom123        0.000000e+00  0.000000e+00
bigcom126        0.000000e+00  0.000000e+00
bigcom127        0.000000e+00  3.469447e-20
bigcom137        0.000000e+00  0.000000e+00
bigcom139        0.000000e+00  0.000000e+00
bigcom140        0.000000e+00  1.387779e-19
bigcom143       -1.843920e-05  2.624665e-01
bigcom145        0.000000e+00  0.000000e+00
bigcom146        0.000000e+00  3.469447e-20
bigcom147       -5.612944e-05  1.190844e-01
bigcom149        0.000000e+00  0.000000e+00
bigcom153        0.000000e+00  0.000000e+00
bigcom154        0.000000e+00  3.469447e-20
bigcom156        0.000000e+00  0.000000e+00
bigcom157        0.000000e+00  1.298701e-02
bigcom158        0.000000e+00  0.000000e+00
bigcom160        0.000000e+00  0.000000e+00
bigcom161        0.000000e+00  0.000000e+00
bigcom162        0.000000e+00  0.000000e+00
bigcom164        0.000000e+00  0.000000e+00
bigcom166        0.000000e+00  0.000000e+00
bigcom167        2.862863e-05  2.849660e-01
bigcom171        0.000000e+00  0.000000e+00
bigcom173        0.000000e+00  1.110223e-18
bigcom175        0.000000e+00  2.775558e-19
bigcom176        0.000000e+00  0.000000e+00
bigcom177        0.000000e+00  0.000000e+00
bigcom178       -1.691758e-05  3.844186e-01
bigcom180       -1.971002e-05  4.207780e-01
bigcom181       -4.650848e-06  1.818614e-01
bigcom184        0.000000e+00  0.000000e+00
bigcom186        0.000000e+00  0.000000e+00
bigcom187        0.000000e+00  3.469447e-20
bigcom189        0.000000e+00  0.000000e+00
bigcom194        0.000000e+00  0.000000e+00
bigcom195        0.000000e+00  0.000000e+00
bigcom196       -1.702846e-05  3.752120e-01
bigcom204        1.778380e-05  2.730584e-01
bigcom205       -2.462963e-05  4.068531e-01
bigcom212        0.000000e+00  0.000000e+00
bigcom214        0.000000e+00  5.551115e-19
bigcom222        0.000000e+00  0.000000e+00
bigcom223        0.000000e+00  0.000000e+00
bigcom226        0.000000e+00  0.000000e+00
bigcom227        0.000000e+00  0.000000e+00
bigcom229        0.000000e+00  0.000000e+00
bigcom233        0.000000e+00  0.000000e+00
bigcom236        0.000000e+00  0.000000e+00
bigcom237        0.000000e+00  0.000000e+00
bigcom246        0.000000e+00  0.000000e+00
bigcom248        0.000000e+00  2.775558e-19
bigcom249        0.000000e+00  0.000000e+00
bigcom250        0.000000e+00  0.000000e+00
bigcom254        0.000000e+00  0.000000e+00
bigcom266        0.000000e+00  0.000000e+00
bigcom269        0.000000e+00  0.000000e+00
bigcom272        0.000000e+00  0.000000e+00
bigcom274        0.000000e+00  0.000000e+00
bigcom281        0.000000e+00  0.000000e+00
bigcom291        0.000000e+00  0.000000e+00
bigcom292        0.000000e+00  3.469447e-20
bigcom295        0.000000e+00  0.000000e+00
bigcom299       -3.699726e-05  4.589236e-01
bigcom301        0.000000e+00  0.000000e+00
bigcom306        0.000000e+00  1.110223e-18
bigcom309        0.000000e+00  0.000000e+00
bigcom314        0.000000e+00  0.000000e+00
bigcom321        0.000000e+00  0.000000e+00
bigcom341        0.000000e+00  0.000000e+00
bigcom350        0.000000e+00  0.000000e+00
bigcom353        0.000000e+00  3.469447e-20
bigcom359        0.000000e+00  0.000000e+00
bigcom363        0.000000e+00  0.000000e+00
bigcom365        0.000000e+00  0.000000e+00
bigcom385       -9.625879e-06  3.649356e-01
bigcom386        0.000000e+00  0.000000e+00
bigcom408        0.000000e+00  3.469447e-20
bigcom412        4.573267e-05  9.110039e-01
bigcom480        0.000000e+00  0.000000e+00
spin_vertex      5.036569e-04  2.459248e+00
[truncated: 128,926 more chars]
